# Supplementary material for: SPOROS: A pipeline to analyze DISE/6mer seed toxicity
Source: PLoS Comput Biol. 2022 Mar 31;18(3):e1010022. doi: 10.1371/journal.pcbi.1010022 (PMC9004739; doi:10.1371/journal.pcbi.1010022)
Supplement: S1 Dataset — (ZIP) [file pcbi.1010022.s005.zip]

Archive with 169 entries (166 files):
- Final SPOROS output Figure 2/
- Final SPOROS output Figure 2/miRNA/
- Final SPOROS output Figure 2/A_rawCounts.Figure2.txt
- __MACOSX/Final SPOROS output Figure 2/._A_rawCounts.Figure2.txt
- Final SPOROS output Figure 2/A_normCounts.Figure2.txt
- __MACOSX/Final SPOROS output Figure 2/._A_normCounts.Figure2.txt
- Final SPOROS output Figure 2/B_collapsed.Figure2.txt
- __MACOSX/Final SPOROS output Figure 2/._B_collapsed.Figure2.txt
- Final SPOROS output Figure 2/sRNA/
- Final SPOROS output Figure 2/miRNA/C_binned.miRNA.human.Figure2.txt
- __MACOSX/Final SPOROS output Figure 2/miRNA/._C_binned.miRNA.human.Figure2.txt
- Final SPOROS output Figure 2/miRNA/D_toxAnalysis.DicerKO.avg.miRNA.human.Figure2.txt
- __MACOSX/Final SPOROS output Figure 2/miRNA/._D_toxAnalysis.DicerKO.avg.miRNA.human.Figure2.txt
- Final SPOROS output Figure 2/miRNA/D_toxAnalysis.DroshaKO.avg.miRNA.human.Figure2.txt
- __MACOSX/Final SPOROS output Figure 2/miRNA/._D_toxAnalysis.DroshaKO.avg.miRNA.human.Figure2.txt
- Final SPOROS output Figure 2/miRNA/F_seedExpand.DroshaKO.rep2.miRNA.Figure2.txt
- __MACOSX/Final SPOROS output Figure 2/miRNA/._F_seedExpand.DroshaKO.rep2.miRNA.Figure2.txt
- Final SPOROS output Figure 2/miRNA/E_seedAnalysis.DroshaKO.rep1.miRNA.Figure2.png
- __MACOSX/Final SPOROS output Figure 2/miRNA/._E_seedAnalysis.DroshaKO.rep1.miRNA.Figure2.png
- Final SPOROS output Figure 2/miRNA/F_seedExpand.DicerKO.rep2.miRNA.Figure2.txt
- __MACOSX/Final SPOROS output Figure 2/miRNA/._F_seedExpand.DicerKO.rep2.miRNA.Figure2.txt
- Final SPOROS output Figure 2/miRNA/E_seedAnalysis.DroshaKO.rep2.miRNA.Figure2.txt
- __MACOSX/Final SPOROS output Figure 2/miRNA/._E_seedAnalysis.DroshaKO.rep2.miRNA.Figure2.txt
- Final SPOROS output Figure 2/miRNA/F_seedExpand.DicerKO.rep1.miRNA.Figure2.txt
- __MACOSX/Final SPOROS output Figure 2/miRNA/._F_seedExpand.DicerKO.rep1.miRNA.Figure2.txt
- Final SPOROS output Figure 2/miRNA/F_seedExpand.Wildtype.avg.miRNA.Figure2.txt
- __MACOSX/Final SPOROS output Figure 2/miRNA/._F_seedExpand.Wildtype.avg.miRNA.Figure2.txt
- Final SPOROS output Figure 2/miRNA/E_seedAnalysis.DroshaKO.rep1.miRNA.Figure2.txt
- __MACOSX/Final SPOROS output Figure 2/miRNA/._E_seedAnalysis.DroshaKO.rep1.miRNA.Figure2.txt
- Final SPOROS output Figure 2/miRNA/F_seedExpand.DroshaKO.avg.miRNA.Figure2.txt
- __MACOSX/Final SPOROS output Figure 2/miRNA/._F_seedExpand.DroshaKO.avg.miRNA.Figure2.txt
- Final SPOROS output Figure 2/miRNA/F_seedExpand.DroshaKO.rep1.miRNA.Figure2.txt
- __MACOSX/Final SPOROS output Figure 2/miRNA/._F_seedExpand.DroshaKO.rep1.miRNA.Figure2.txt
- Final SPOROS output Figure 2/miRNA/E_seedAnalysis.DroshaKO.rep2.miRNA.Figure2.png
- __MACOSX/Final SPOROS output Figure 2/miRNA/._E_seedAnalysis.DroshaKO.rep2.miRNA.Figure2.png
- Final SPOROS output Figure 2/miRNA/D_toxAnalysis.combined.miRNA.txt.box.png
- __MACOSX/Final SPOROS output Figure 2/miRNA/._D_toxAnalysis.combined.miRNA.txt.box.png
- Final SPOROS output Figure 2/miRNA/D_toxAnalysis.Wildtype.rep2.miRNA.human.Figure2.txt
- __MACOSX/Final SPOROS output Figure 2/miRNA/._D_toxAnalysis.Wildtype.rep2.miRNA.human.Figure2.txt
- Final SPOROS output Figure 2/miRNA/E_seedAnalysis.Wildtype.rep1.miRNA.Figure2.txt
- __MACOSX/Final SPOROS output Figure 2/miRNA/._E_seedAnalysis.Wildtype.rep1.miRNA.Figure2.txt
- Final SPOROS output Figure 2/miRNA/E_seedAnalysis.DicerKO.rep2.miRNA.Figure2.txt
- __MACOSX/Final SPOROS output Figure 2/miRNA/._E_seedAnalysis.DicerKO.rep2.miRNA.Figure2.txt
- Final SPOROS output Figure 2/miRNA/E_seedAnalysis.DroshaKO.avg.miRNA.Figure2.png
- __MACOSX/Final SPOROS output Figure 2/miRNA/._E_seedAnalysis.DroshaKO.avg.miRNA.Figure2.png
- Final SPOROS output Figure 2/miRNA/D_toxAnalysis.combined.miRNA.txt
- __MACOSX/Final SPOROS output Figure 2/miRNA/._D_toxAnalysis.combined.miRNA.txt
- Final SPOROS output Figure 2/miRNA/E_seedAnalysis.DicerKO.rep1.miRNA.Figure2.png
- __MACOSX/Final SPOROS output Figure 2/miRNA/._E_seedAnalysis.DicerKO.rep1.miRNA.Figure2.png
- Final SPOROS output Figure 2/miRNA/E_seedAnalysis.Wildtype.rep2.miRNA.Figure2.png
- __MACOSX/Final SPOROS output Figure 2/miRNA/._E_seedAnalysis.Wildtype.rep2.miRNA.Figure2.png
- Final SPOROS output Figure 2/miRNA/F_seedExpand.DicerKO.avg.miRNA.Figure2.txt
- __MACOSX/Final SPOROS output Figure 2/miRNA/._F_seedExpand.DicerKO.avg.miRNA.Figure2.txt
- Final SPOROS output Figure 2/miRNA/E_seedAnalysis.DicerKO.avg.miRNA.Figure2.txt
- __MACOSX/Final SPOROS output Figure 2/miRNA/._E_seedAnalysis.DicerKO.avg.miRNA.Figure2.txt
- Final SPOROS output Figure 2/miRNA/E_seedAnalysis.Wildtype.avg.miRNA.Figure2.png
- __MACOSX/Final SPOROS output Figure 2/miRNA/._E_seedAnalysis.Wildtype.avg.miRNA.Figure2.png
- Final SPOROS output Figure 2/miRNA/D_toxAnalysis.DroshaKO.rep1.miRNA.human.Figure2.txt
- __MACOSX/Final SPOROS output Figure 2/miRNA/._D_toxAnalysis.DroshaKO.rep1.miRNA.human.Figure2.txt
- Final SPOROS output Figure 2/miRNA/D_toxAnalysis.DicerKO.rep1.miRNA.human.Figure2.txt
- __MACOSX/Final SPOROS output Figure 2/miRNA/._D_toxAnalysis.DicerKO.rep1.miRNA.human.Figure2.txt
- Final SPOROS output Figure 2/miRNA/F_seedExpand.Wildtype.rep1.miRNA.Figure2.txt
- __MACOSX/Final SPOROS output Figure 2/miRNA/._F_seedExpand.Wildtype.rep1.miRNA.Figure2.txt
- Final SPOROS output Figure 2/miRNA/Int_seedKeyed.miRNA.human.Figure2.txt
- __MACOSX/Final SPOROS output Figure 2/miRNA/._Int_seedKeyed.miRNA.human.Figure2.txt
- Final SPOROS output Figure 2/miRNA/D_toxAnalysis.DicerKO.rep2.miRNA.human.Figure2.txt
- __MACOSX/Final SPOROS output Figure 2/miRNA/._D_toxAnalysis.DicerKO.rep2.miRNA.human.Figure2.txt
- Final SPOROS output Figure 2/miRNA/D_toxAnalysis.DroshaKO.rep2.miRNA.human.Figure2.txt
- __MACOSX/Final SPOROS output Figure 2/miRNA/._D_toxAnalysis.DroshaKO.rep2.miRNA.human.Figure2.txt
- Final SPOROS output Figure 2/miRNA/E_seedAnalysis.Wildtype.rep1.miRNA.Figure2.png
- __MACOSX/Final SPOROS output Figure 2/miRNA/._E_seedAnalysis.Wildtype.rep1.miRNA.Figure2.png
- Final SPOROS output Figure 2/miRNA/E_seedAnalysis.DicerKO.rep2.miRNA.Figure2.png
- __MACOSX/Final SPOROS output Figure 2/miRNA/._E_seedAnalysis.DicerKO.rep2.miRNA.Figure2.png
- Final SPOROS output Figure 2/miRNA/F_seedExpand.Wildtype.rep2.miRNA.Figure2.txt
- __MACOSX/Final SPOROS output Figure 2/miRNA/._F_seedExpand.Wildtype.rep2.miRNA.Figure2.txt
- Final SPOROS output Figure 2/miRNA/E_seedAnalysis.DroshaKO.avg.miRNA.Figure2.txt
- __MACOSX/Final SPOROS output Figure 2/miRNA/._E_seedAnalysis.DroshaKO.avg.miRNA.Figure2.txt
- Final SPOROS output Figure 2/miRNA/D_toxAnalysis.Wildtype.avg.miRNA.human.Figure2.txt
- __MACOSX/Final SPOROS output Figure 2/miRNA/._D_toxAnalysis.Wildtype.avg.miRNA.human.Figure2.txt
- Final SPOROS output Figure 2/miRNA/E_seedAnalysis.Wildtype.avg.miRNA.Figure2.txt
- __MACOSX/Final SPOROS output Figure 2/miRNA/._E_seedAnalysis.Wildtype.avg.miRNA.Figure2.txt
- Final SPOROS output Figure 2/miRNA/D_toxAnalysis.Wildtype.rep1.miRNA.human.Figure2.txt
- __MACOSX/Final SPOROS output Figure 2/miRNA/._D_toxAnalysis.Wildtype.rep1.miRNA.human.Figure2.txt
- Final SPOROS output Figure 2/miRNA/E_seedAnalysis.DicerKO.rep1.miRNA.Figure2.txt
- __MACOSX/Final SPOROS output Figure 2/miRNA/._E_seedAnalysis.DicerKO.rep1.miRNA.Figure2.txt
- Final SPOROS output Figure 2/miRNA/E_seedAnalysis.Wildtype.rep2.miRNA.Figure2.txt
- __MACOSX/Final SPOROS output Figure 2/miRNA/._E_seedAnalysis.Wildtype.rep2.miRNA.Figure2.txt
- Final SPOROS output Figure 2/miRNA/E_seedAnalysis.DicerKO.avg.miRNA.Figure2.png
- __MACOSX/Final SPOROS output Figure 2/miRNA/._E_seedAnalysis.DicerKO.avg.miRNA.Figure2.png
- Final SPOROS output Figure 2/sRNA/D_toxAnalysis.DroshaKO.rep1.sRNA.human.Figure2.txt
- __MACOSX/Final SPOROS output Figure 2/sRNA/._D_toxAnalysis.DroshaKO.rep1.sRNA.human.Figure2.txt
- Final SPOROS output Figure 2/sRNA/D_toxAnalysis.DicerKO.rep1.sRNA.human.Figure2.txt
- __MACOSX/Final SPOROS output Figure 2/sRNA/._D_toxAnalysis.DicerKO.rep1.sRNA.human.Figure2.txt
- Final SPOROS output Figure 2/sRNA/F_seedExpand.DicerKO.avg.sRNA.Figure2.txt
- __MACOSX/Final SPOROS output Figure 2/sRNA/._F_seedExpand.DicerKO.avg.sRNA.Figure2.txt
- Final SPOROS output Figure 2/sRNA/D_toxAnalysis.DicerKO.rep2.sRNA.human.Figure2.txt
- __MACOSX/Final SPOROS output Figure 2/sRNA/._D_toxAnalysis.DicerKO.rep2.sRNA.human.Figure2.txt
- Final SPOROS output Figure 2/sRNA/E_seedAnalysis.DroshaKO.rep2.sRNA.Figure2.txt
- __MACOSX/Final SPOROS output Figure 2/sRNA/._E_seedAnalysis.DroshaKO.rep2.sRNA.Figure2.txt
- Final SPOROS output Figure 2/sRNA/D_toxAnalysis.DroshaKO.avg.sRNA.human.Figure2.txt
- __MACOSX/Final SPOROS output Figure 2/sRNA/._D_toxAnalysis.DroshaKO.avg.sRNA.human.Figure2.txt
- Final SPOROS output Figure 2/sRNA/E_seedAnalysis.DicerKO.avg.sRNA.Figure2.png
- __MACOSX/Final SPOROS output Figure 2/sRNA/._E_seedAnalysis.DicerKO.avg.sRNA.Figure2.png
- Final SPOROS output Figure 2/sRNA/E_seedAnalysis.DicerKO.rep2.sRNA.Figure2.png
- __MACOSX/Final SPOROS output Figure 2/sRNA/._E_seedAnalysis.DicerKO.rep2.sRNA.Figure2.png
- Final SPOROS output Figure 2/sRNA/D_toxAnalysis.DroshaKO.rep2.sRNA.human.Figure2.txt
- __MACOSX/Final SPOROS output Figure 2/sRNA/._D_toxAnalysis.DroshaKO.rep2.sRNA.human.Figure2.txt
- Final SPOROS output Figure 2/sRNA/E_seedAnalysis.Wildtype.rep2.sRNA.Figure2.txt
- __MACOSX/Final SPOROS output Figure 2/sRNA/._E_seedAnalysis.Wildtype.rep2.sRNA.Figure2.txt
- Final SPOROS output Figure 2/sRNA/D_toxAnalysis.combined.sRNA.txt.box.png
- __MACOSX/Final SPOROS output Figure 2/sRNA/._D_toxAnalysis.combined.sRNA.txt.box.png
- Final SPOROS output Figure 2/sRNA/F_seedExpand.DroshaKO.rep1.sRNA.Figure2.txt
- __MACOSX/Final SPOROS output Figure 2/sRNA/._F_seedExpand.DroshaKO.rep1.sRNA.Figure2.txt
- Final SPOROS output Figure 2/sRNA/D_toxAnalysis.combined.sRNA.txt
- __MACOSX/Final SPOROS output Figure 2/sRNA/._D_toxAnalysis.combined.sRNA.txt
- Final SPOROS output Figure 2/sRNA/F_seedExpand.Wildtype.rep1.sRNA.Figure2.txt
- __MACOSX/Final SPOROS output Figure 2/sRNA/._F_seedExpand.Wildtype.rep1.sRNA.Figure2.txt
- Final SPOROS output Figure 2/sRNA/E_seedAnalysis.DroshaKO.rep2.sRNA.Figure2.png
- __MACOSX/Final SPOROS output Figure 2/sRNA/._E_seedAnalysis.DroshaKO.rep2.sRNA.Figure2.png
- Final SPOROS output Figure 2/sRNA/D_toxAnalysis.DicerKO.avg.sRNA.human.Figure2.txt
- __MACOSX/Final SPOROS output Figure 2/sRNA/._D_toxAnalysis.DicerKO.avg.sRNA.human.Figure2.txt
- Final SPOROS output Figure 2/sRNA/D_toxAnalysis.Wildtype.avg.sRNA.human.Figure2.txt
- __MACOSX/Final SPOROS output Figure 2/sRNA/._D_toxAnalysis.Wildtype.avg.sRNA.human.Figure2.txt
- Final SPOROS output Figure 2/sRNA/E_seedAnalysis.Wildtype.rep2.sRNA.Figure2.png
- __MACOSX/Final SPOROS output Figure 2/sRNA/._E_seedAnalysis.Wildtype.rep2.sRNA.Figure2.png
- Final SPOROS output Figure 2/sRNA/F_seedExpand.DicerKO.rep2.sRNA.Figure2.txt
- __MACOSX/Final SPOROS output Figure 2/sRNA/._F_seedExpand.DicerKO.rep2.sRNA.Figure2.txt
- Final SPOROS output Figure 2/sRNA/E_seedAnalysis.DicerKO.avg.sRNA.Figure2.txt
- __MACOSX/Final SPOROS output Figure 2/sRNA/._E_seedAnalysis.DicerKO.avg.sRNA.Figure2.txt
- Final SPOROS output Figure 2/sRNA/E_seedAnalysis.DicerKO.rep2.sRNA.Figure2.txt
- __MACOSX/Final SPOROS output Figure 2/sRNA/._E_seedAnalysis.DicerKO.rep2.sRNA.Figure2.txt
- Final SPOROS output Figure 2/sRNA/F_seedExpand.Wildtype.rep2.sRNA.Figure2.txt
- __MACOSX/Final SPOROS output Figure 2/sRNA/._F_seedExpand.Wildtype.rep2.sRNA.Figure2.txt
- Final SPOROS output Figure 2/sRNA/F_seedExpand.DroshaKO.rep2.sRNA.Figure2.txt
- __MACOSX/Final SPOROS output Figure 2/sRNA/._F_seedExpand.DroshaKO.rep2.sRNA.Figure2.txt
- Final SPOROS output Figure 2/sRNA/E_seedAnalysis.DroshaKO.avg.sRNA.Figure2.png
- __MACOSX/Final SPOROS output Figure 2/sRNA/._E_seedAnalysis.DroshaKO.avg.sRNA.Figure2.png
- Final SPOROS output Figure 2/sRNA/E_seedAnalysis.Wildtype.rep1.sRNA.Figure2.png
- __MACOSX/Final SPOROS output Figure 2/sRNA/._E_seedAnalysis.Wildtype.rep1.sRNA.Figure2.png
- Final SPOROS output Figure 2/sRNA/F_seedExpand.DicerKO.rep1.sRNA.Figure2.txt
- __MACOSX/Final SPOROS output Figure 2/sRNA/._F_seedExpand.DicerKO.rep1.sRNA.Figure2.txt
- Final SPOROS output Figure 2/sRNA/F_seedExpand.Wildtype.avg.sRNA.Figure2.txt
- __MACOSX/Final SPOROS output Figure 2/sRNA/._F_seedExpand.Wildtype.avg.sRNA.Figure2.txt
- Final SPOROS output Figure 2/sRNA/E_seedAnalysis.Wildtype.avg.sRNA.Figure2.txt
- __MACOSX/Final SPOROS output Figure 2/sRNA/._E_seedAnalysis.Wildtype.avg.sRNA.Figure2.txt
- Final SPOROS output Figure 2/sRNA/E_seedAnalysis.DicerKO.rep1.sRNA.Figure2.txt
- __MACOSX/Final SPOROS output Figure 2/sRNA/._E_seedAnalysis.DicerKO.rep1.sRNA.Figure2.txt
- Final SPOROS output Figure 2/sRNA/E_seedAnalysis.DroshaKO.rep1.sRNA.Figure2.png
- __MACOSX/Final SPOROS output Figure 2/sRNA/._E_seedAnalysis.DroshaKO.rep1.sRNA.Figure2.png
- Final SPOROS output Figure 2/sRNA/D_toxAnalysis.Wildtype.rep2.sRNA.human.Figure2.txt
- __MACOSX/Final SPOROS output Figure 2/sRNA/._D_toxAnalysis.Wildtype.rep2.sRNA.human.Figure2.txt
- Final SPOROS output Figure 2/sRNA/C_binned.sRNA.human.Figure2.txt
- __MACOSX/Final SPOROS output Figure 2/sRNA/._C_binned.sRNA.human.Figure2.txt
- Final SPOROS output Figure 2/sRNA/Int_seedKeyed.sRNA.human.Figure2.txt
- __MACOSX/Final SPOROS output Figure 2/sRNA/._Int_seedKeyed.sRNA.human.Figure2.txt
- Final SPOROS output Figure 2/sRNA/E_seedAnalysis.Wildtype.avg.sRNA.Figure2.png
- __MACOSX/Final SPOROS output Figure 2/sRNA/._E_seedAnalysis.Wildtype.avg.sRNA.Figure2.png
- Final SPOROS output Figure 2/sRNA/E_seedAnalysis.DicerKO.rep1.sRNA.Figure2.png
- __MACOSX/Final SPOROS output Figure 2/sRNA/._E_seedAnalysis.DicerKO.rep1.sRNA.Figure2.png
- Final SPOROS output Figure 2/sRNA/E_seedAnalysis.DroshaKO.avg.sRNA.Figure2.txt
- __MACOSX/Final SPOROS output Figure 2/sRNA/._E_seedAnalysis.DroshaKO.avg.sRNA.Figure2.txt
- Final SPOROS output Figure 2/sRNA/E_seedAnalysis.Wildtype.rep1.sRNA.Figure2.txt
- __MACOSX/Final SPOROS output Figure 2/sRNA/._E_seedAnalysis.Wildtype.rep1.sRNA.Figure2.txt
- Final SPOROS output Figure 2/sRNA/F_seedExpand.DroshaKO.avg.sRNA.Figure2.txt
- __MACOSX/Final SPOROS output Figure 2/sRNA/._F_seedExpand.DroshaKO.avg.sRNA.Figure2.txt
- Final SPOROS output Figure 2/sRNA/D_toxAnalysis.Wildtype.rep1.sRNA.human.Figure2.txt
- __MACOSX/Final SPOROS output Figure 2/sRNA/._D_toxAnalysis.Wildtype.rep1.sRNA.human.Figure2.txt
- Final SPOROS output Figure 2/sRNA/E_seedAnalysis.DroshaKO.rep1.sRNA.Figure2.txt
- __MACOSX/Final SPOROS output Figure 2/sRNA/._E_seedAnalysis.DroshaKO.rep1.sRNA.Figure2.txt
