# Supplementary material for: SPOROS: A pipeline to analyze DISE/6mer seed toxicity
Source: PLoS Comput Biol. 2022 Mar 31;18(3):e1010022. doi: 10.1371/journal.pcbi.1010022 (PMC9004739; doi:10.1371/journal.pcbi.1010022)
Supplement: S1 Dataset — (ZIP) [file pcbi.1010022.s005.zip › Final SPOROS output Figure 2/A_rawCounts.Figure2.txt]

Read	Seed	Average viability (%) 3human	Average viability (%) 3mouse	DicerKO.rep1.justReads.uniqCounts.notUMId.txt.noAdapter.txt	DicerKO.rep2.justReads.uniqCounts.notUMId.txt.noAdapter.txt	DroshaKO.rep1.justReads.uniqCounts.notUMId.txt.noAdapter.txt	DroshaKO.rep2.justReads.uniqCounts.notUMId.txt.noAdapter.txt	Wildtype.rep1.justReads.uniqCounts.notUMId.txt.noAdapter.txt	Wildtype.rep2.justReads.uniqCounts.notUMId.txt.noAdapter.txt	RowTotal	miRNA	RNAworld
CTGCGCCTTCCCGCCCCGGCAT	UGCGCC	45.7	25.9	0	0	1	1	4	1	7	noMatch	SRX_X-GSG_NM_005634_ENST00000370536|mRNA|human
ATCCCACCGCTGCCGCC	UCCCAC	49.2	65.9	1	3	11	3	1	0	19	noMatch	FAM89B_FAM89B-004_ENSG00000176973_ENST00000530349.1|mRNA|human
TCCTGGCTGGCTCGCCAAAC	CCUGGC	11.8	12.9	3	0	0	3	1	0	7	noMatch	trnaR2A19GA34G|tRNA|human
CCCGGGTTTCGGCACCATAG	CCGGGU	39.7	17.9	0	1	4	6	1	1	13	noMatch	trnaF2G37T|tRNA|human
AACAGACTATGTACATAATCTGT	ACAGAC	29.3	22.6	0	0	4	3	0	0	7	noMatch	ZC3HAV1_ZC3HAV1-001_ENSG00000105939_ENST00000242351.5|mRNA|human
CTGCTGTGCAAATCCATGCAAAACTG	UGCUGU	76	31.1	5	3	0	0	0	1	9	hsa-miR-19b-3p	hsa-mir-19b-1|hsa-mir-19b-1|miRNA|human
ATAGACTGAAGCTCCTTGAGG	UAGACU	87.6	93.9	0	0	0	0	6	6	12	hsa-miR-151a-3p	hsa-mir-151|hsa-mir-151|miRNA|human
GATACGGCAGCGCCG	AUACGG	90.1	93.3	0	0	3	1	2	1	7	noMatch	RNA45S5_NR_046235_prec3.3|rRNA_prec|human
AAACACTGTCTGGTAAAGATGG	AACACU	65.6	64.6	0	0	0	0	15	19	34	hsa-miR-141-3p	hsa-mir-141|hsa-mir-141|miRNA|human
AGCCTGGAAGCTGGAGCCTGCAGTGA	GCCUGG	25.8	33.2	0	0	12	15	9	8	44	noMatch	hsa-mir-1254-2|doubtful_miRNA|human
TCTCACACAGAAATCGCACCCGT	CUCACA	64.1	64.1	1	0	0	2	1777	1723	3503	hsa-miR-342-3p	hsa-mir-342|hsa-mir-342|miRNA|human
TTACAGTGCAGGTAG	UACAGU	68	61.1	0	0	0	0	8	4	12	noMatch	EML5_EML5-001_ENSG00000165521_ENST00000554922.1|mRNA|human
AGGCAAGAGGCTGGCATAGCTG	GGCAAG	46.3	50.4	0	0	0	0	11	10	21	noMatch	hsa-mir-31|hsa-mir-31|miRNA|human
CCGGCTCCGGCCAGGTCGTGAT	CGGCUC	17.3	27.2	0	0	14	6	3	2	25	noMatch	ITGB3_ENST00000559488.1|mRNA|human
GGGGGTATAGCTCAGCGGTAGAGC	GGGGUA	24.4	29.4	0	0	18	7	0	1	26	noMatch	trnaA6A36G|tRNA|human
CCCGGGCTGCTGCTGTTCCTGA	CCGGGC	19.7	9.3	0	0	4	5	2	0	11	hsa-miR-1538	hsa-mir-1538|doubtful_miRNA|human
CGAGCCCAGCACGGCCTACCA	GAGCCC	21.3	4.4	0	0	16	0	0	0	16	noMatch	ONECUT3_ONECUT3-001_ENSG00000205922_ENST00000382349.4|mRNA|human
TAATACTGCCGGGTAATGATGGATTT	AAUACU	91.1	82	0	0	0	0	23	31	54	hsa-miR-200c-3p	hsa-mir-200c|hsa-mir-200c|miRNA|human
ACCTTCCTCTCCATGGGTCTTTA	CCUUCC	25.1	26.3	0	0	0	0	4	8	12	hsa-miR-3667-3p	hsa-mir-3667|hsa-mir-3667|miRNA|human
CATCTTCCAGTACAGTGTTGGAAT	AUCUUC	48.2	48.2	0	0	0	0	4	8	12	hsa-miR-141-5p	hsa-mir-141|hsa-mir-141|miRNA|human
CTAACACTGTCTGGTAACGATGTTA	UAACAC	76.1	69.3	0	0	0	0	15	16	31	hsa-miR-200a-3p	hsa-mir-200a|hsa-mir-200a|miRNA|human
CACGGCACCCGCGCGCTCCTAT	ACGGCA	71.2	76.4	0	0	2	4	0	0	6	noMatch	CDR2L_CDR2L-001_ENSG00000109089_ENST00000337231.5|mRNA|human
GTGTGGCCGGCAGGCGGGTGT	UGUGGC	41.3	41.7	0	0	11	3	0	0	14	hsa-miR-7108-5p	SH3GLB2_SH3GLB2-001_ENSG00000148341_ENST00000372564.3|mRNA|human
TTTCCGACCCATGTGGACCAG	UUCCGA	97.5	79.9	0	0	5	11	0	0	16	noMatch	EMILIN3_EMILIN3-001_ENSG00000183798_ENST00000332312.3|mRNA|human
TCAGGCTCAGTCCCCTCCCGAAAA	CAGGCU	41.3	34.3	0	0	28	36	18	25	107	hsa-miR-484	hsa-mir-484-RNASEN|hsa-mir-484-RNASEN|miRNA|human
CCATCGGGAATGTCGTGTCCG	CAUCGG	49.9	51.6	0	0	0	0	9	3	12	hsa-miR-425-3p	hsa-mir-425|miRNA|human
CTCACAGTGGCTAAGTTCCGCAA	UCACAG	66.9	59	0	0	0	0	0	6	6	hsa-miR-27a-3p	hsa-mir-27a|hsa-mir-27a|miRNA|human
TCGAATCCGGCTCGAAGGACCA	CGAAUC	65.5	74.4	4	5	14	7	5	3	38	noMatch	trnaY12G26T|tRNA|human
TGCTTCCGCGGGGATTTCTGT	GCUUCC	33.2	33.6	0	0	1	0	4	8	13	noMatch	NME3_NME3-001_ENSG00000103024_ENST00000219302.3|mRNA|human
TCAAATCCAGGTGCCCCCTCCA	CAAAUC	67.1	53.3	1	1	7	4	7	5	25	noMatch	TRNAC11|tRNA|human
TTCCCCGACGGGGAGCCATAT	UCCCCG	86	53.1	0	0	6	6	11	10	33	noMatch	TRNAD9|tRNA|human
TATATATTAAACACCAATATTACT	AUAUAU	87.5	68	2	6	0	0	0	0	8	noMatch	hsa-mir-16-2|hsa-mir-16-2|miRNA|human
AAAATGGATGGCGCTGGAGCGTC	AAAUGG	77.2	60.8	0	0	0	0	4	4	8	noMatch	RNA45S5_NR_046235_prec3.3|rRNA_prec|human
TAGTAGGGCTAGGCCCA	AGUAGG	43.5	55.6	0	0	5	2	0	0	7	noMatch	hsa-mir-4461|doubtful_miRNA|human
TTCACAGTGGCTAAGTTCCGCAGA	UCACAG	66.9	59	0	0	0	0	73	78	151	hsa-miR-27a-3p	hsa-mir-27a|hsa-mir-27a|miRNA|human
AATCGAGGAGCTCACAGTCTAG	AUCGAG	97.9	93.1	0	0	0	0	2	6	8	hsa-miR-151a-5p	hsa-mir-151|hsa-mir-151|miRNA|human
TGACCTCAGGTGACCCACCTG	GACCUC	57.1	15.5	0	0	4	1	0	1	6	noMatch	SIK2_SIK2-001_ENSG00000170145_ENST00000304987.3|mRNA|human
AGCAGTTGACCCGGGTTCGTTTCCCGGC	GCAGUU	64.1	53.9	4	0	8	6	2	4	24	noMatch	TRNAG8|tRNA|human
TAGTACCATCTGAAATCGGTTA	AGUACC	42.3	31.5	0	0	0	0	181	193	374	hsa-miR-29a-3p	hsa-mir-29a|hsa-mir-29a|miRNA|human
ACGAGGTGGCCGAGTGGTT	CGAGGU	76.5	51	2	2	3	1	1	0	9	noMatch	TRNAS17_prec|tRNA_prec|human
CTGTTCCATTTTTCCTTCTGT	UGUUCC	24.6	22.8	0	0	3	1	2	0	6	noMatch	DNAJC10_DNAJC10-001_ENSG00000077232_ENST00000264065.7|mRNA|human
TTTGAGGTAGTAGGTTGTATAGT	UUGAGG	62.5	59.7	0	0	0	0	1	5	6	hsa-let-7a-5p	hsa-let-7a-2|hsa-let-7a-2|miRNA|human
GTCCAGTTTTCCCAGGAATCCCTA	UCCAGU	69.2	49.6	2	1	0	0	316	352	671	hsa-miR-145-5p	hsa-mir-145|miRNA|human
TCCCTGAGACCCTTAACCTGTG	CCCUGA	72.8	79.4	0	0	0	1	19	43	63	noMatch	CYP2A7_CYP2A7-001_ENSG00000198077_ENST00000301146.4|mRNA|human
TATGCTGACCCCTCTGCTCCTCAGT	AUGCUG	85.2	75.8	0	0	4	4	0	1	9	noMatch	ORAI2_ORAI2-201_ENSG00000160991_ENST00000356387.2|mRNA|human
GAGGTAGTAGTTTGTGCTGTTA	AGGUAG	72.6	60.2	0	0	0	0	69	82	151	hsa-let-7i-5p	hsa-let-7i|hsa-let-7i|miRNA|human
TCGACCGGACCTCGACCGGCTCTA	CGACCG	80.5	78.4	0	0	0	0	24	15	39	hsa-miR-1307-5p	hsa-mir-1307|hsa-mir-1307|miRNA|human
CACGCGGGAGACCGGGGTTCG	ACGCGG	73	68	1	5	15	7	5	2	35	noMatch	TRNAD9|tRNA|human
TGGCTCAGTTCAGCGGGAACAG	GGCUCA	21.6	31.8	0	0	0	0	88	87	175	noMatch	hsa-mir-24-1|hsa-mir-24-1|miRNA|human
ATCCCACCACTGCCACAA	UCCCAC	49.2	65.9	5	3	14	4	0	0	26	noMatch	TRNAL15|tRNA|human
TCTCCAGTACCTCCACCA	CUCCAG	82.5	78.3	3	2	8	8	2	1	24	noMatch	chr12_9475600-9522520|piRNA|human
TCCTCGTTAGTATAGTGGTGAGT	CCUCGU	78.5	62.4	530	436	885	737	299	409	3296	noMatch	TRNAD9|tRNA|human
GTGCATTGCTGTTGCATT	UGCAUU	74	87	0	1	0	0	93	91	185	hsa-miR-33b-5p	hsa-mir-33b|hsa-mir-33b|miRNA|human
TTGAATCCAGCGATCCGAGT	UGAAUC	59	40.3	3	4	18	11	0	1	37	noMatch	TRNAQ2_prec|tRNA_prec|human
TGAACCGAACGCCGGGTTA	GAACCG	86.8	66.1	4	3	9	2	0	2	20	noMatch	RNA45S5_NR_046235_prec3.3|rRNA_prec|human
CTGGGCGCTGCGGCGCGTGCGC	UGGGCG	25.4	38.4	0	0	8	2	5	3	18	noMatch	CBX6_CBX6-001_ENSG00000183741_ENST00000407418.3|mRNA|human
ATCCCACCGCTGCAACC	UCCCAC	49.2	65.9	1	3	2	2	0	0	8	noMatch	ASB2_ASB2-002_ENSG00000100628_ENST00000555019.1|mRNA|human
CCCGTCGCTACTACCGATT	CCGUCG	71.4	79.9	0	1	4	1	0	1	7	noMatch	rna18s5A60GC456AT1578G|rRNA|human
CGTGCGCCCCGCGCCGTGGGGGCGAA	GUGCGC	56.3	59.4	0	0	11	5	0	0	16	noMatch	RNA45S5_NR_046235_prec3.3|rRNA_prec|human
TCCTGTGGTCTAGTGGTTAGGA	CCUGUG	62.9	65.6	0	0	5	2	0	0	7	noMatch	trnaE5C27T|tRNA|human
AACCCGTAGATCCGAACTGTGA	ACCCGU	78.3	57.2	0	0	0	0	3	8	11	hsa-miR-100-5p	hsa-mir-100|hsa-mir-100|miRNA|human
TTCCGGCTCGAAGGACCAAG	UCCGGC	43.8	35.7	22	20	85	84	36	25	272	noMatch	trnaY4A58G|tRNA|human
CACACATAGCAGGTGTATATA	ACACAU	83.2	57.2	0	0	0	0	4	3	7	hsa-miR-4789-3p	hsa-mir-4789|miRNA|human
TTTCCGGCTCGCGTGGGTGTGTAGT	UUCCGG	83.1	58	0	0	0	0	3	3	6	hsa-miR-1180-3p	hsa-mir-1180|hsa-mir-1180|miRNA|human
AACGTGGACTTGGCTTTCAG	ACGUGG	72.6	67.6	0	1	1	3	1	0	6	noMatch	ARHGAP35_ARHGAP35-001_ENSG00000160007_ENST00000404338.3|mRNA|human
CCGGAGGGCGAGGCCCGCGGCGGAA	CGGAGG	18.2	46.4	0	0	12	9	1	8	30	noMatch	RNA45S5_NR_046235_prec3.3|rRNA_prec|human
TCCGAGCCTGGGTCTCCCTCTC	CCGAGC	46.3	28.5	1	0	0	0	6	6	13	hsa-miR-615-3p	hsa-mir-615|hsa-mir-615|miRNA|human
TCCCTAAGACCCTAACTTGTGAA	CCCUAA	72.8	67.9	0	0	0	0	7	6	13	noMatch	DIRC2_DIRC2-001_ENSG00000138463_ENST00000261038.5|mRNA|human
GATCCCCGGCACCTCCACCAA	AUCCCC	35.8	14.6	6	1	7	3	0	2	19	noMatch	trnaA23A36GC46TT67C|tRNA|human
ACCCAGGCGGCCCGGGTT	CCCAGG	72.3	55	6	4	10	4	7	10	41	noMatch	TRNAE7_prec|tRNA_prec|human
AGCCCTCGACACAAGGGTTTG	GCCCUC	12.1	14.8	9	3	0	2	0	0	14	noMatch	RNA45S5_NR_046235_prec3.3|rRNA_prec|human
AGCTACATCTGGCTAGTGGGTCT	GCUACA	68.3	63.7	0	0	0	0	21	32	53	noMatch	hsa-mir-222|hsa-mir-222|miRNA|human
TTGTACGTTGGAATTCTCGTA	UGUACG	86.8	88.1	13	62	0	0	0	0	75	noMatch	FAM126A_FAM126A-002_ENSG00000122591_ENST00000440481.1|mRNA|human
GATTCCGGTCTTCGGCACCA	AUUCCG	88.8	85.6	0	0	0	5	1	1	7	noMatch	chr6_39071840-39117320|piRNA|human
ATCCAGCGATCCGAGTTCA	UCCAGC	39.5	40.8	5	4	9	5	2	2	27	noMatch	TRNAQ2_prec|tRNA_prec|human
AGGCAAGATGCTGGCAGT	GGCAAG	46.3	50.4	1	0	0	0	2	6	9	noMatch	hsa-mir-31|hsa-mir-31|miRNA|human
CACTGCACTCCAGCCTGGGAG	ACUGCA	86.5	71.8	0	0	1	2	1	2	6	noMatch	NMNAT1_NMNAT1-001_ENSG00000173614_ENST00000377205.1|mRNA|human
CTTGACCCGGAGCCGGGCCCAT	UUGACC	42.6	40.1	0	0	3	2	1	0	6	noMatch	ANXA11_ANXA11-002_ENSG00000122359_ENST00000422982.3|mRNA|human
ATGTAAACATCCCCGACTGGAA	UGUAAA	73.7	84.2	1	0	0	0	6	2	9	hsa-miR-30d-5p	hsa-mir-30d|hsa-mir-30d|miRNA|human
CTCGCGGCCGCGCCGCGCCT	UCGCGG	100	82.2	0	0	6	1	0	0	7	noMatch	RNA45S5_NR_046235_prec3.3|rRNA_prec|human
TGTTGTACTTTTTTTTGTT	GUUGUA	61.2	64.5	1	2	0	0	21	25	49	noMatch	hsa-mir-3613|hsa-mir-3613|miRNA|human
AGCCCAGGAGTTGGAGGCTGCAGTGA	GCCCAG	61.8	30.4	0	0	11	9	2	0	22	noMatch	G3BP1_G3BP1-001_ENSG00000145907_ENST00000394123.3|mRNA|human
CAAGCTGGGTTGAGAGGGCGAA	AAGCUG	89	64.2	0	0	1	3	2	2	8	hsa-miR-320a-3p	hsa-mir-320-RNASEN|hsa-mir-320-RNASEN|miRNA|human
AGACTCGCGGCCGCCTTAAGA	GACUCG	74.9	20.3	0	0	11	9	1	7	28	noMatch	TRNAQ2_prec|tRNA_prec|human
TCCCATCTGGGGTGCCA	CCCAUC	64.7	30.6	3	1	6	0	0	1	11	noMatch	TRNAR27|tRNA|human
CCGGCCAACGCATGCAGTACCACTTT	CGGCCA	68.3	44.6	0	1	3	0	0	2	6	noMatch	TRNAG3_prec|tRNA_prec|human
TCTCGGTGGGACCTCCAATC	CUCGGU	65.3	59.1	0	1	14	7	0	2	24	noMatch	TRNAQ10|tRNA|human
AAAGCGAATGATTAGAGGTCTTGG	AAGCGA	93.3	65.8	0	0	3	1	0	2	6	noMatch	RNA45S5_NR_046235_prec3.3|rRNA_prec|human
TCCCCGACGGGGAGCCAAAACGA	CCCCGA	86.6	81.5	2	0	3	2	1	1	9	noMatch	TRNAD9|tRNA|human
CTCCGACTGGAGGCGACTGGG	UCCGAC	89	55.6	0	0	3	2	1	0	6	noMatch	P4HA1_P4HA1-201_ENSG00000122884_ENST00000263556.3|mRNA|human
TCCCTGTCCTCCAGGAGATC	CCCUGU	52.4	52.1	0	0	0	0	3	8	11	noMatch	hsa-mir-339|hsa-mir-339|miRNA|human
GACTATAGAACTTTCCCCCTCCA	ACUAUA	91.9	80.8	0	0	0	0	4	4	8	hsa-miR-625-3p	hsa-mir-625|hsa-mir-625|miRNA|human
CTCCTCTGCTCTGCCCTCTCCT	UCCUCU	59	48.8	0	0	2	3	0	1	6	noMatch	MID1IP1_MID1IP1-001_ENSG00000165175_ENST00000336949.6|mRNA|human
AAACCGTAGATCCGAACTTGTGT	AACCGU	80.5	58.3	0	0	0	0	5	4	9	hsa-miR-100-5p	hsa-mir-100|hsa-mir-100|miRNA|human
GGGTCGGAGTTAGCTCAAGCGGTT	GGUCGG	22.9	47.2	0	0	49	25	8	10	92	noMatch	VTRNA2-1_ENST00000602301_prec|scRNA_prec|human
TGCGCCCCGCGCCGTGGGGGAT	GCGCCC	40.9	37.7	0	0	3	2	2	0	7	noMatch	RNA45S5_NR_046235_prec3.3|rRNA_prec|human
ATTGCCATTTCTGAGACACAGTT	UUGCCA	73	78	1	1	3	0	3	2	10	noMatch	MBNL1_MBNL1-004_ENSG00000152601_ENST00000324210.5|mRNA|human
ATCCCATCCTCGTCGCCATA	UCCCAU	88.2	64.8	4	1	1	4	1	1	12	noMatch	trnaS16C52A|tRNA|human
CACTGCACTCCAGCCTGGGTA	ACUGCA	86.5	71.8	0	0	2	2	3	0	7	noMatch	PDE12_PDE12-001_ENSG00000174840_ENST00000311180.8|mRNA|human
CTTAGCTTATCAGACTGATGTTGA	UUAGCU	74.4	43.3	0	1	0	0	140	141	282	hsa-miR-21-5p	hsa-mir-21|hsa-mir-21|miRNA|human
CGGCGCCGTCCGTGCCCGCGGGA	GGCGCC	20	22.2	0	0	17	13	0	0	30	noMatch	NOXO1_NOXO1-001_ENSG00000196408_ENST00000354249.4|mRNA|human
TTACGCGACCCCCGAGCGGTCGGCGTC	UACGCG	97.5	82	2	0	4	1	1	0	8	noMatch	rna18s5A60GC456AT1578G|rRNA|human
TTCACAGTGGCTAAGTTCCCTT	UCACAG	66.9	59	0	0	0	0	4	8	12	hsa-miR-27a-3p	hsa-mir-27a|hsa-mir-27a|miRNA|human
ATTGCCATTTCTGAGACACAGTA	UUGCCA	73	78	8	5	6	10	2	1	32	noMatch	MBNL1_MBNL1-004_ENSG00000152601_ENST00000324210.5|mRNA|human
TCCCTGTTCGGGCGCCAATAAA	CCCUGU	52.4	52.1	2	3	1	0	1	2	9	noMatch	trnaK1T54G|tRNA|human
TTTGTTCGTTCGGCTCGCGTGAT	UUGUUC	68	45.6	1	0	0	0	160	154	315	hsa-miR-375-3p	hsa-mir-375|hsa-mir-375|miRNA|human
GTCAGCATGGCCGAGCGGTCT	UCAGCA	63.1	68.4	0	3	1	1	0	2	7	noMatch	trnaL5C51T|tRNA|human
TCGGCTGTGGGGCCAGGGACT	CGGCUG	47.8	56.4	0	0	2	3	0	2	7	noMatch	VPS37D_VPS37D-001_ENSG00000176428_ENST00000324941.4|mRNA|human
CAGGCCGGGCACGGTGGCTCACT	AGGCCG	63.1	53.1	0	0	0	0	5	5	10	noMatch	MRPL30_MRPL30-001_ENSG00000185414_ENST00000338148.3|mRNA|human
AGCTACATCTGGCTACTGGGTCCC	GCUACA	68.3	63.7	0	0	0	0	394	383	777	hsa-miR-222-3p	hsa-mir-222|hsa-mir-222|miRNA|human
ATCCCACCAGAGTCGCCAGA	UCCCAC	49.2	65.9	1	6	6	6	0	2	21	noMatch	TRNAR1|tRNA|human
CTAGACTGAAGCTCCTTGAGAAA	UAGACU	87.6	93.9	0	0	0	0	7	5	12	hsa-miR-151a-3p	hsa-mir-151|hsa-mir-151|miRNA|human
ACTAGCTTATCAGACTGATGTTGACA	CUAGCU	53.1	69.6	0	0	0	0	8	7	15	hsa-miR-21-5p	hsa-mir-21|hsa-mir-21|miRNA|human
GCACCATTTGAAATCAGTGTTT	CACCAU	67	60.8	0	0	0	0	31	27	58	hsa-miR-29b-3p	hsa-mir-29b-2|hsa-mir-29b-2|miRNA|human
AGGGGGAAAGTTCTATAGTCCTGT	GGGGGA	10	24.5	0	0	0	0	4	4	8	hsa-miR-625-5p	hsa-mir-625|hsa-mir-625|miRNA|human
CAAAGTGCTTACAGTCAGGTAGA	AAAGUG	89.8	84.4	0	0	0	0	4	5	9	noMatch	TRIM39_TRIM39-003_ENSG00000204599_ENST00000376659.5|mRNA|human
TTCACAGTGGCTTTCCGC	UCACAG	66.9	59	0	0	0	0	10	33	43	noMatch	chr17_5023940-5043610_rev|piRNA|human
TGGCTGGCCGCGCTCTTCGCACG	GGCUGG	4.7	6.6	0	0	0	0	5	3	8	noMatch	MMRN2_MMRN2-001_ENSG00000173269_ENST00000372027.5|mRNA|human
TGAACAGCCTCTGGCAAGA	GAACAG	65.2	77.2	3	5	3	8	1	0	20	noMatch	RNA45S5_NR_046235_prec3.3|rRNA_prec|human
TGAGGTAGTAGGTTGTGAGGTTT	GAGGUA	72.4	50.3	0	0	0	0	13	6	19	noMatch	hsa-let-7b|hsa-let-7b|miRNA|human
CAAAGTGCTGTTCGTGCAGGTC	AAAGUG	89.8	84.4	0	0	0	0	6	1	7	hsa-miR-93-5p	hsa-mir-93|hsa-mir-93|miRNA|human
TATTGCACTTGTCCCTGCCTG	AUUGCA	80.2	86.2	0	0	0	0	5	1	6	noMatch	hsa-mir-92a-1|hsa-mir-92a-1|miRNA|human
TGAGGTAGGTTGTATAGTT	GAGGUA	72.4	50.3	0	0	0	0	74	168	242	noMatch	hsa-let-7a-3|hsa-let-7a-3|miRNA|human
GATCCCACCACTGCCACCA	AUCCCA	33.9	66.8	2	2	4	13	0	1	22	hsa-miR-1260b	TRNAL15|tRNA|human
TCTTTGGTTATCTAGCTGTATAAA	CUUUGG	67.3	60.9	0	0	0	0	0	7	7	hsa-miR-9-5p	hsa-mir-9-1|hsa-mir-9-1|miRNA|human
AAAAGTGCTTACAGTGCAGGTAT	AAAGUG	89.8	84.4	0	1	0	1	1	5	8	hsa-miR-106a-5p	hsa-mir-106a|hsa-mir-106a|miRNA|human
CTGGTGCGGACCAGGGGAATCCGT	UGGUGC	56.3	31.2	0	0	0	2	0	4	6	noMatch	RNA45S5_NR_046235_prec3.3|rRNA_prec|human
TGACCTCAGGTGATCCGCATT	GACCUC	57.1	15.5	0	0	5	2	1	1	9	noMatch	PDSS2_PDSS2-001_ENSG00000164494_ENST00000369037.4|mRNA|human
AGGGCTTCCTCTCTGCAGGA	GGGCUU	27.8	34.6	0	0	0	0	6	4	10	hsa-miR-3158-3p	hsa-mir-3158|hsa-mir-3158|miRNA|human
CGCTGTGGCGACTGCGGGA	GCUGUG	72.7	10	0	0	0	6	0	0	6	noMatch	E4F1_E4F1-001_ENSG00000167967_ENST00000301727.4|mRNA|human
ATCGGGAATGTCGTGTCCGCCCAA	UCGGGA	87.8	86.7	0	0	0	0	13	25	38	hsa-miR-425-3p	hsa-mir-425|miRNA|human
CGTGCGCCCCGCGCCGTGGATTT	GUGCGC	56.3	59.4	0	0	1	5	0	0	6	noMatch	RNA45S5_NR_046235_prec3.3|rRNA_prec|human
GCGCCCGTGGCCGCGGCGCCGGGGAT	CGCCCG	74.9	60.7	0	0	6	1	1	0	8	noMatch	RNA45S5_NR_046235_prec3.3|rRNA_prec|human
TTTCGATGGTAGTCGCCGTGCCTTT	UUCGAU	93.3	76	0	0	4	7	5	8	24	noMatch	rna18s5A60GC456AT1578G|rRNA|human
TCCTGCCAGTAGCATATGCTTGTC	CCUGCC	31	5.1	4	7	9	17	2	9	48	noMatch	rna18s5A60GC456AT1578G|rRNA|human
AAAGCTGGGTTGAGAGGGCGTTTT	AAGCUG	89	64.2	0	0	1	2	8	8	19	hsa-miR-320a-3p	hsa-mir-320-RNASEN|hsa-mir-320-RNASEN|miRNA|human
CATTGCACTTGTCTAGGTCTGA	AUUGCA	80.2	86.2	0	0	0	0	30	19	49	noMatch	hsa-mir-25|hsa-mir-25|miRNA|human
ACCCCCGAGCGGTCGGCGTCCC	CCCCCG	81.2	72.1	2	3	8	4	0	1	18	noMatch	rna18s5A60GC456AT1578G|rRNA|human
CACCCAGGCGGCCCGGGTTC	ACCCAG	61.8	55.8	1	3	2	5	1	1	13	noMatch	TRNAE7_prec|tRNA_prec|human
CGAATCATTATTTGCTGCTCG	GAAUCA	81.3	73.5	0	0	0	0	7	4	11	hsa-miR-15b-3p	hsa-mir-15b|hsa-mir-15b|miRNA|human
AAAGCGGCTGTGCACCACCA	AAGCGG	97	62.4	4	5	9	0	0	0	18	noMatch	HOOK2_HOOK2-001_ENSG00000095066_ENST00000264827.5|mRNA|human
AGCAGCATTGTACAGGGCTATGAGA	GCAGCA	67.7	42.4	0	0	0	0	17	19	36	hsa-miR-103a-3p	hsa-mir-103-1|hsa-mir-103-1|miRNA|human
CAGTCCCTGAGACCCTAACTTGTGA	AGUCCC	37.8	8.5	0	0	0	0	6	10	16	hsa-miR-125b-5p	hsa-mir-125b-1|hsa-mir-125b-1|miRNA|human
TGAGTGGGGCTCCCGGGACGG	GAGUGG	39.1	14.7	0	0	1	2	1	2	6	hsa-miR-4745-5p	SPIRE1_SPIRE1-002_ENSG00000134278_ENST00000410092.3|mRNA|human
TCCCCGACGGGGAGCCTC	CCCCGA	86.6	81.5	1	0	3	1	2	0	7	noMatch	TRNAD9|tRNA|human
TAAAGTGCTGACATTGCAGAT	AAAGUG	89.8	84.4	0	0	0	0	7	10	17	noMatch	hsa-mir-106b|hsa-mir-106b|miRNA|human
CTGGGCACCTACTTCCTGCCT	UGGGCA	69.5	56.6	0	0	0	0	28	22	50	noMatch	chr4_10234280-10389320|piRNA|human
TTGATGAGGTAGTAGGTTGTATAGTT	UGAUGA	77.8	72.2	0	0	0	0	4	2	6	hsa-let-7a-5p	hsa-let-7a-1|miRNA|human
CTCCCTGTTCGGGCGCCAA	UCCCUG	82.7	85.5	5	1	3	4	2	0	15	noMatch	trnaK1T54G|tRNA|human
CGCGCCCCGCGCGCGCGGGA	GCGCCC	40.9	37.7	4	4	0	5	4	1	18	noMatch	RNA45S5_NR_046235_prec3.3|rRNA_prec|human
TGATTGGAAGAAACTCTGCAACA	GAUUGG	50.4	42.9	0	0	8	7	4	0	19	noMatch	SQRDL_SQRDL-001_ENSG00000137767_ENST00000260324.7|mRNA|human
TCGACCGGCCCTCGACCGGCT	CGACCG	80.5	78.4	0	0	0	0	19	15	34	noMatch	hsa-mir-1307|hsa-mir-1307|miRNA|human
TGATGTAGTAGTTTGTGCTGTT	GAUGUA	61.7	69	0	0	0	0	20	26	46	hsa-let-7i-5p	hsa-let-7i|hsa-let-7i|miRNA|human
GTCAACACTTGCTGGTTT	UCAACA	85.9	69.2	0	0	0	0	2	6	8	hsa-miR-505-3p	hsa-mir-505|miRNA|human
AATCCGGCTCGGAGGACCAT	AUCCGG	84.7	86.8	0	0	4	2	3	2	11	noMatch	TRNAY8|tRNA|human
TCCCGGGCCGGCCAGCCGGCCA	CCCGGG	81.7	78.3	0	0	17	12	1	0	30	noMatch	NF2_NF2-001_ENSG00000186575_ENST00000338641.4|mRNA|human
ACCCCTCCCCACTCCTCGCCAGA	CCCCUC	47.2	56.1	0	0	3	1	0	5	9	noMatch	GP5_GP5-001_ENSG00000178732_ENST00000401815.1|mRNA|human
AACCCGTAGGTCCGAACTTGTGT	ACCCGU	78.3	57.2	0	0	0	0	7	6	13	noMatch	hsa-mir-100|hsa-mir-100|miRNA|human
GGTAGCGTGGCCGAGCGA	GUAGCG	72.6	63.2	15	18	42	33	3	2	113	noMatch	TRNAL1|tRNA|human
AATCCATTGGGGTCTCCCCGCGCAG	AUCCAU	89.1	82.1	1	0	5	3	3	6	18	noMatch	TRNAS14_prec|tRNA_prec|human
AGCTACATCTGGCTACTGGGTCTCTCT	GCUACA	68.3	63.7	0	0	0	0	28	23	51	hsa-miR-222-3p	hsa-mir-222|hsa-mir-222|miRNA|human
AACCAAAGTGCTGTTCGTGCAGGTAG	ACCAAA	85.1	74.7	0	0	0	0	3	3	6	hsa-miR-93-5p	hsa-mir-93|hsa-mir-93|miRNA|human
GGCGATCACGTAGATTT	GCGAUC	36.6	58.6	1	1	2	1	0	5	10	noMatch	TRNAA40_prec|tRNA_prec|human
TTAGTCGACATGTAAACCAT	UAGUCG	94.3	83.7	0	0	9	7	9	9	34	noMatch	DEFB4B_DEFB4B-001_ENSG00000177257_ENST00000318157.2|mRNA|human
TCGCGAGGCCGAGCTGCGCCG	CGCGAG	81.9	67.6	0	0	3	3	0	1	7	noMatch	DHODH_DHODH-201_ENSG00000102967_ENST00000219240.4|mRNA|human
CCCCCGACGGGGAGCC	CCCCGA	86.6	81.5	5	0	3	12	1	2	23	noMatch	TRNAD9|tRNA|human
TTGAGGTAGTAGGTTGTGTGGT	UGAGGU	40.3	20.7	0	0	0	0	4	7	11	hsa-let-7b-5p	hsa-let-7b|hsa-let-7b|miRNA|human
TGTCCCGCGGGGCCCGAAGCGTTTA	GUCCCG	43.3	24.6	0	1	9	2	0	0	12	noMatch	rna18s5A60GC456AT1578G|rRNA|human
AGCTACATCTGACTACTGGGTCTCA	GCUACA	68.3	63.7	0	0	0	0	19	9	28	noMatch	hsa-mir-222|hsa-mir-222|miRNA|human
TGTGTATTTCCTCCCCTGCAGA	GUGUAU	46.3	42.8	0	0	7	0	1	0	8	noMatch	GPAM_GPAM-001_ENSG00000119927_ENST00000348367.4|mRNA|human
GTGTGGGGAGCACGTGAGGCTGGG	UGUGGG	41.8	35.6	0	0	0	0	6	6	12	noMatch	chr7_29675990-29692230|piRNA|human
ACTAGATTGTGAGCTCCTGGAG	CUAGAU	71.1	76.7	0	0	0	0	205	221	426	hsa-miR-28-3p	hsa-mir-28|hsa-mir-28|miRNA|human
CAAAGTGCTGTTCGTGCAGGTAAC	AAAGUG	89.8	84.4	1	1	0	0	12	16	30	hsa-miR-93-5p	hsa-mir-93|hsa-mir-93|miRNA|human
TCGCCGTCCCGCCCGCCGTTT	CGCCGU	44.7	50	0	0	9	2	0	0	11	hsa-miR-10401-3p	RNA45S5_NR_046235_prec3.3|rRNA_prec|human
TGAGGTATTAGTTTGTACAGT	GAGGUA	72.4	50.3	0	0	0	0	3	3	6	noMatch	hsa-let-7g|hsa-let-7g|miRNA|human
TCGGGTGCGAGAGGTCCCGGGTTA	CGGGUG	70.5	66.9	1	5	2	3	0	1	12	noMatch	TRNAP12_prec|tRNA_prec|human
CTCACCTGGAGCATGCTTTTTT	UCACCU	72.3	37.2	0	0	4	4	0	0	8	noMatch	ST13_ST13-001_ENSG00000100380_ENST00000216218.3|mRNA|human
TCCCTGGCCGCGCCGCACCGCT	CCCUGG	48.6	46.1	0	0	0	5	2	6	13	noMatch	FAM20B_FAM20B-001_ENSG00000116199_ENST00000263733.4|mRNA|human
TCCGGCTCGAAGGACT	CCGGCU	30.3	46.9	1	1	1	0	3	4	10	noMatch	TRNAY4_prec|tRNA_prec|human
ATCCCACTCCTGACACT	UCCCAC	49.2	65.9	8	8	1	2	1	3	23	noMatch	trnaL5C51T|tRNA|human
TCAATTCCACCTTTCGGGCGCCA	CAAUUC	68.3	72.1	5	6	7	5	0	3	26	noMatch	trnaU1T64G|tRNA|human
TCTGAATCCAGCGATCCGAGTTCA	CUGAAU	82.3	82.4	1	0	2	2	0	1	6	noMatch	trnaQ1A57GA58G|tRNA|human
ATACTGTCTGGTAAAACCG	UACUGU	72.4	57.6	0	0	0	0	3	3	6	hsa-miR-429	hsa-mir-429|hsa-mir-429|miRNA|human
TAAAACTGTCTGGTAAAGATGGC	AAAACU	91.6	96.4	0	1	0	0	85	89	175	hsa-miR-141-3p	hsa-mir-141|hsa-mir-141|miRNA|human
GTGCGGAACGCTGGCCGGGGCGTT	UGCGGA	79.6	70.5	0	0	1	3	4	1	9	hsa-miR-6850-5p	SH2D3A_SH2D3A-001_ENSG00000125731_ENST00000245908.6|mRNA|human
GCAGGGCGGCCGCTGCTCCCAC	CAGGGC	12.8	21.8	0	0	4	6	1	0	11	noMatch	NTN3_NTN3-001_ENSG00000162068_ENST00000293973.1|mRNA|human
TTCGATTCCCGGTCAGGGAAT	UCGAUU	85.8	83.4	1	2	3	0	0	0	6	noMatch	TRNAE6_prec|tRNA_prec|human
GTGGCCCGGGAACCGGCCTGG	UGGCCC	59.4	35.1	0	0	0	3	0	3	6	noMatch	ABCA7_ABCA7-001_ENSG00000064687_ENST00000263094.6|mRNA|human
CGCCGCGGTGTCGTCCGCCGTCG	GCCGCG	78.1	42.9	2	3	46	28	15	11	105	noMatch	RNA45S5_NR_046235_prec3.3|rRNA_prec|human
ATTCTAATTTCTCCACGTCTTTA	UUCUAA	78.2	83.6	0	0	0	0	16	34	50	hsa-miR-576-5p	hsa-mir-576|hsa-mir-576|miRNA|human
TCCCACCGCTGCCACAAAA	CCCACC	37.9	19.3	2	4	1	4	1	1	13	noMatch	TRNAL7_prec|tRNA_prec|human
AGTTCAGGCATTTGCTTCA	GUUCAG	62.2	57.9	3	2	0	0	0	1	6	noMatch	ARHGAP5_ARHGAP5-201_ENSG00000100852_ENST00000345122.3|mRNA|human
ATGGCACTGGTAGAATTCACTGTA	UGGCAC	53.2	40	0	0	0	0	8	5	13	hsa-miR-183-5p	hsa-mir-183|hsa-mir-183|miRNA|human
TTCACAGTGGCTAAATTCCGCT	UCACAG	66.9	59	0	0	0	0	12	5	17	noMatch	hsa-mir-27a|hsa-mir-27a|miRNA|human
TCCCAGGCATCTCCACCAA	CCCAGG	72.3	55	4	0	2	2	0	0	8	noMatch	PSORS1C2_PSORS1C2-001_ENSG00000204538_ENST00000259845.4|mRNA|human
TACACACCGCCCGTCGCTACTACC	ACACAC	61.5	54.2	0	0	4	2	1	0	7	noMatch	rna18s5A60GC456AT1578G|rRNA|human
GCGGCCGGCGGCCGGCGGCCGG	CGGCCG	51.1	47.3	0	0	2	6	0	0	8	noMatch	FOXP4_FOXP4-201_ENSG00000137166_ENST00000373060.1|mRNA|human
CGGCGGCGACCCGCGGGACGCA	GGCGGC	17.7	9	0	0	30	26	11	7	74	noMatch	RNA45S5_NR_046235_prec3.3|rRNA_prec|human
GCCTCGCGGCGCGTCGGCCGGGGC	CCUCGC	59.1	45.6	0	0	29	12	0	1	42	noMatch	RNA45S5_NR_046235_prec3.3|rRNA_prec|human
TCCCGGTCAGGGAACCAAA	CCCGGU	61.1	61.5	2	3	5	4	2	0	16	noMatch	trnaE5C27T|tRNA|human
TTGGGGCCGAAACGATCTCAACCTATTCT	UGGGGC	26.9	17.5	1	0	4	2	0	0	7	noMatch	RNA45S5_NR_046235_prec3.3|rRNA_prec|human
TACCCATTGCATATCGGAGT	ACCCAU	51.4	67.2	2	2	0	0	20	21	45	hsa-miR-660-5p	hsa-mir-660|hsa-mir-660|miRNA|human
GTAGCATATGCTTGTCTCAAAGATT	UAGCAU	71.4	47.6	2	3	3	7	0	0	15	noMatch	rna18s5A60GC456AT1578G|rRNA|human
ATCCCACTCTTGACACCA	UCCCAC	49.2	65.9	2	1	4	4	1	0	12	noMatch	RBP2_RBP2-001_ENSG00000114113_ENST00000232217.2|mRNA|human
ACAGCAGGCACAGACAGGCAGT	CAGCAG	67.9	59.8	16	11	17	10	24	26	104	hsa-miR-214-3p	hsa-mir-214|hsa-mir-214|miRNA|human
TCGGGGTTTTGAGGGCGAGAT	CGGGGU	10.2	27.5	0	0	0	0	5	5	10	hsa-miR-193b-5p	hsa-mir-193b|hsa-mir-193b|miRNA|human
AACCTCGACGATCTCCTCAGC	ACCUCG	74.5	65.1	0	0	0	0	13	15	28	hsa-miR-3150a-5p	hsa-mir-3150|hsa-mir-3150|miRNA|human
ACTGCCCCAGGTGCTGCTGGTAA	CUGCCC	42.9	20	0	0	0	0	723	594	1317	hsa-miR-324-3p	hsa-mir-324|hsa-mir-324|miRNA|human
ACTGGGCCTGGGTTCCCTGCAG	CUGGGC	7.2	13.4	0	0	7	5	0	0	12	noMatch	chr4_10234280-10389320|piRNA|human
GTAAACATCCCCGACTGGAAG	UAAACA	94	95	1	0	0	0	61	70	132	hsa-miR-30d-5p	hsa-mir-30d|hsa-mir-30d|miRNA|human
TCACAGTGAACCGGTCTAT	CACAGU	56.7	49.5	0	0	0	0	6	3	9	noMatch	hsa-mir-128-2|hsa-mir-128-2|miRNA|human
CCACTGTCCCTACCTACTATCC	CACUGU	44	40.2	0	1	4	1	0	0	6	noMatch	RNA45S5_NR_046235_prec3.3|rRNA_prec|human
GTGAAATGTTTAGGACCAC	UGAAAU	67.9	66.4	0	0	0	0	62	67	129	hsa-miR-203a-3p	hsa-mir-203|hsa-mir-203|miRNA|human
AGCAGCGGAGCCTTCGATAGCTCA	GCAGCG	61.9	43.1	0	0	308	188	27	33	556	noMatch	TRNAY4_prec|tRNA_prec|human
TCGGCCGTGATGCCTCCCACCCAG	CGGCCG	51.1	47.3	0	0	7	1	0	1	9	noMatch	ITGAL_ITGAL-002_ENSG00000005844_ENST00000358164.5|mRNA|human
TTCGCGTGTCCCCGGCGGCGACT	UCGCGU	90.2	79.5	0	0	10	5	0	1	16	noMatch	RNA45S5_NR_046235_prec3.3|rRNA_prec|human
AAACCGGGCGGAAACACCATA	AACCGG	78.4	61.7	0	4	1	0	2	1	8	noMatch	trnaV2G26T|tRNA|human
CGCTCCGGCTCCGACCCACAGT	GCUCCG	41.4	54.6	0	0	4	6	0	0	10	noMatch	P2RX1_P2RX1-002_ENSG00000108405_ENST00000225538.3|mRNA|human
CAAAGTGCTCACAGTGCAGGTAG	AAAGUG	89.8	84.4	0	0	1	0	79	89	169	noMatch	hsa-mir-20b|hsa-mir-20b|miRNA|human
AGTGGCGGGAGCGGCCCCTCGGCT	GUGGCG	43.7	58.4	0	0	0	0	6	6	12	noMatch	CACNG8_CACNG8-001_ENSG00000142408_ENST00000270458.2|mRNA|human
TTTTCATTATTGCTCCTGAC	UUUCAU	84.2	83.8	0	0	0	0	11	13	24	hsa-miR-335-3p	hsa-mir-335|hsa-mir-335|miRNA|human
TCTTAATCTCAGGGTCGTGGGT	CUUAAU	79.9	73.5	1	1	4	6	1	2	15	noMatch	TRNAK21|tRNA|human
ATCAAGAGGTCCCTGGTTT	UCAAGA	87.1	53.2	0	0	3	2	10	8	23	noMatch	TRNAC4|tRNA|human
TCCTGCCGCGGTCGCCATG	CCUGCC	31	5.1	2	3	6	4	1	0	16	noMatch	TRNAR22|tRNA|human
ACTGCCCTAAGTGCTCCTTCTG	CUGCCC	42.9	20	0	0	0	1	390	353	744	hsa-miR-18a-3p	hsa-mir-18a|hsa-mir-18a|miRNA|human
TCTGCCTTCCCACCCTCTGCAGT	CUGCCU	50.6	35.2	0	0	6	5	0	0	11	noMatch	UBQLNL_UBQLNL-001_ENSG00000175518_ENST00000380184.1|mRNA|human
AGGAAAGATGCTGGCATAGCTG	GGAAAG	70.4	68.4	0	0	0	0	89	77	166	noMatch	hsa-mir-31|hsa-mir-31|miRNA|human
GGTCCCCGGCATCTCCACC	GUCCCC	36.5	18.3	8	4	8	2	0	2	24	noMatch	TRNAA29|tRNA|human
TCCGGCTCGGAGGACCAACA	CCGGCU	30.3	46.9	0	4	5	2	0	1	12	noMatch	TRNAY8|tRNA|human
GACACGGACAGGATTGACAGATTG	ACACGG	68.2	65.3	2	1	19	7	0	0	29	noMatch	rna18s5A60GC456AT1578G|rRNA|human
TGGGTTTACGTTGGGAG	GGGUUU	67.9	68.4	0	0	0	0	3	3	6	noMatch	hsa-mir-629|hsa-mir-629|miRNA|human
GGCGGTCCGCCGCGAGGCGA	GCGGUC	11.7	12.1	0	0	12	5	2	1	20	noMatch	rna18s5A60GC456AT1578G|rRNA|human
CAAAGTGCCTACAGTGCAGGTA	AAAGUG	89.8	84.4	0	0	0	0	22	26	48	noMatch	hsa-mir-17|hsa-mir-17|miRNA|human
AAGACACCCCCCACAAAAAA	AGACAC	63	57	2	0	4	3	0	0	9	noMatch	BHLHE40_BHLHE40-001_ENSG00000134107_ENST00000256495.3|mRNA|human
TTCCCCAACGGGGAGCCA	UCCCCA	90.7	45.7	3	3	2	1	0	1	10	noMatch	TRNAD21|tRNA|human
CGGCCGCGTCGGGGCCTCGCC	GGCCGC	13	8.3	1	0	13	9	2	3	28	noMatch	RNA45S5_NR_046235_prec3.3|rRNA_prec|human
AAAGCATGCTCCAGTGGCTTA	AAGCAU	79.4	63.9	3	0	0	0	3	0	6	noMatch	TRNAI6_prec|tRNA_prec|human
GTGCCCCGCGTGCTGCGCGCCG	UGCCCC	68	17.1	0	0	12	4	3	9	28	noMatch	ALKBH6_ALKBH6-003_ENSG00000239382_ENST00000378875.3|mRNA|human
TCCATGGGGGCACCAA	CCAUGG	10	17.2	0	1	9	2	0	0	12	noMatch	chr15_51328400-51687420_rev|piRNA|human
TAGCAGCACGTAAATATTGGCGTAAT	AGCAGC	26.2	37.8	2	0	0	0	6	15	23	hsa-miR-16-5p	hsa-mir-16-2|hsa-mir-16-2|miRNA|human
CTCCGGCGCTGCGTCTCCAGGCG	UCCGGC	43.8	35.7	0	0	6	1	2	0	9	noMatch	SIM2_SIM2-001_ENSG00000159263_ENST00000290399.6|mRNA|human
TCCCCACCCCCGGGCTCCCGCA	CCCCAC	70.8	65.3	0	0	4	2	1	3	10	noMatch	DDX49_DDX49-001_ENSG00000105671_ENST00000247003.4|mRNA|human
CGCGCCCCGGCTCCCGTTCCAGT	GCGCCC	40.9	37.7	0	0	8	5	3	4	20	hsa-miR-1292-3p	hsa-mir-1292-3SPLICE|mirtron|human
TGAAATGTTTAGGACCACTCG	GAAAUG	78.4	76.6	0	0	0	0	11	11	22	hsa-miR-203a-3p	hsa-mir-203|hsa-mir-203|miRNA|human
TCCGGCTCGAAGGACCTAA	CCGGCU	30.3	46.9	3	0	1	1	1	9	15	noMatch	trnaY12G26T|tRNA|human
GTACGGGGGTTTAAACGA	UACGGG	41.2	72.6	0	0	0	0	3	3	6	noMatch	noMatch
TGGCAGTGTATTGTTAGCTGGTAAT	GGCAGU	16.2	25.1	0	0	0	0	8	4	12	hsa-miR-449a	hsa-mir-449a|hsa-mir-449a|miRNA|human
TTAAGGCGCCCGATG	UAAGGC	24.5	31.2	1	4	1	0	0	0	6	noMatch	RNA45S5_NR_046235_prec3.3|rRNA_prec|human
TGTAAACATCCTACACTCTCAGCTTTA	GUAAAC	82.6	76.4	0	0	0	0	3	4	7	hsa-miR-30c-5p	hsa-mir-30c-2|hsa-mir-30c-2|miRNA|human
TCATTGCACTTGTCTCGGTCTGA	CAUUGC	47.2	44.3	0	0	0	0	61	49	110	hsa-miR-25-3p	hsa-mir-25|hsa-mir-25|miRNA|human
TGTAAACATCCTACACTCAGCAT	GUAAAC	82.6	76.4	0	0	0	0	4	10	14	hsa-miR-30b-5p	hsa-mir-30b|hsa-mir-30b|miRNA|human
TAATGCCCCTAAAAATCCTAA	AAUGCC	45.5	8	0	0	0	1	0	8	9	hsa-miR-365a-3p|hsa-miR-365b-3p	hsa-mir-365a|doubtful_miRNA|human
CGTATGCGGGGTTTAAACGA	GUAUGC	22.8	43.2	0	0	0	0	8	2	10	noMatch	ENOX2_ENOX2-202_ENSG00000165675_ENST00000394363.1|mRNA|human
GACGGGCGATGGCCTCCGTTGC	ACGGGC	33.8	10.1	5	3	13	7	4	3	35	noMatch	RNA45S5_NR_046235_prec3.3|rRNA_prec|human
ACCGGGCGGAAACGCCA	CCGGGC	19.7	9.3	9	6	24	16	2	3	60	noMatch	trnaV2G26T|tRNA|human
TAAAAATGCAACTTT	AAAAAU	96.2	87.7	0	2	7	9	0	2	20	noMatch	TRNAK19_prec|tRNA_prec|human
CCAGGGGAATCCGACTG	CAGGGG	34.6	36.3	2	0	1	3	7	8	21	noMatch	RNA45S5_NR_046235_prec3.3|rRNA_prec|human
TGTTGTACTTTTTTTTTTGT	GUUGUA	61.2	64.5	4	5	0	0	72	136	217	hsa-miR-3613-5p	hsa-mir-3613|hsa-mir-3613|miRNA|human
TCGCCCTAGCCAGGGCTGC	CGCCCU	77.3	39	0	0	12	4	2	1	19	noMatch	TUFM_TUFM-001_ENSG00000178952_ENST00000313511.3|mRNA|human
GTCTAGCTTATCAGACTGATGTTGAC	UCUAGC	38.7	35.6	0	0	0	0	2	5	7	hsa-miR-21-5p	hsa-mir-21|hsa-mir-21|miRNA|human
CTGCTGAGGTAGTAGGTTGTATAGTT	UGCUGA	76.4	43	0	0	0	0	3	8	11	hsa-let-7a-5p	hsa-let-7a-3|hsa-let-7a-3|miRNA|human
CGGAACGGGGGCAGGCGGCTGAGT	GGAACG	86.9	65.6	0	0	5	2	0	0	7	noMatch	IER5L_IER5L-001_ENSG00000188483_ENST00000372491.2|mRNA|human
ATTATGGTTTGCCTGGGACT	UUAUGG	72.1	52.1	0	0	0	0	7	4	11	hsa-miR-584-5p	hsa-mir-584|hsa-mir-584|miRNA|human
AGGGCGCGCGGGTCGGGGCGGCGGA	GGGCGC	20.9	33.7	0	0	7	1	0	0	8	noMatch	RNA45S5_NR_046235_prec3.3|rRNA_prec|human
ACTCCAGCCCCACAGCCTCAGC	CUCCAG	82.5	78.3	0	1	3	0	496	491	991	hsa-miR-766-3p	hsa-mir-766|hsa-mir-766|miRNA|human
ATCCTGCTCACAGCGCCAC	UCCUGC	41.3	25.1	2	2	3	3	4	0	14	noMatch	TRNAS15|tRNA|human
TCGTACCGTGAGTAATATTGCG	CGUACC	45	38.4	0	0	0	0	7	4	11	noMatch	hsa-mir-126|hsa-mir-126|miRNA|human
CCTTTGGTTATCTAGCTGTAT	CUUUGG	67.3	60.9	0	0	0	0	5	3	8	hsa-miR-9-5p	hsa-mir-9-1|hsa-mir-9-1|miRNA|human
ACAGATTCGATTCTAGGGGAAT	CAGAUU	76.4	66.1	0	0	0	0	20	18	38	hsa-miR-10b-3p	hsa-mir-10b|hsa-mir-10b|miRNA|human
GTGCCGGAAGGGCTGGGGTGT	UGCCGG	43.7	46.6	0	0	2	3	2	2	9	noMatch	FOXE1_FOXE1-001_ENSG00000178919_ENST00000375123.3|mRNA|human
CACGCTCATGCACACACCCATA	ACGCUC	77.2	40.7	0	0	0	0	9	2	11	hsa-miR-574-3p	hsa-mir-574|hsa-mir-574|miRNA|human
ATTCAACGCTGTCGGTGAG	UUCAAC	73.9	67.6	0	0	0	0	3	7	10	hsa-miR-181a-5p	hsa-mir-181a-1|hsa-mir-181a-1|miRNA|human
GCTCAATGATGGTACTGAGAG	CUCAAU	81.9	72.5	0	0	4	5	7	6	22	noMatch	HMGXB3_HMGXB3-001_ENSG00000113716_ENST00000502717.1|mRNA|human
CCGCCGCCGCGGCGGCCGTCG	CGCCGC	12	13.9	0	0	94	50	7	5	156	noMatch	RNA45S5_NR_046235_prec3.3|rRNA_prec|human
CCCCGCCCTACCCCCCCGGCCC	CCCGCC	24.3	21.5	0	0	1	5	2	0	8	noMatch	RNA45S5_NR_046235_prec3.3|rRNA_prec|human
GAGGTAGTAGATTGTATAGT	AGGUAG	72.6	60.2	0	0	0	2	132	174	308	hsa-let-7f-5p	hsa-let-7f-2|hsa-let-7f-2|miRNA|human
AGCAGCATTGTACAGGGCTTTA	GCAGCA	67.7	42.4	0	0	0	0	9	10	19	hsa-miR-107	hsa-mir-103-1|hsa-mir-103-1|miRNA|human
ACCCGCGGGTGCTTTCCAGCTCTTG	CCCGCG	84.9	78.5	1	0	4	3	0	0	8	noMatch	VTRNA1-2_ENST00000365241|scRNA|human
ATCCCGGGTTTCGGCACCATT	UCCCGG	67.6	67	9	2	5	1	2	0	19	noMatch	trnaF2G37T|tRNA|human
GCAGTCCATGGGCATATA	CAGUCC	29.2	30.5	0	0	0	0	18	17	35	hsa-miR-455-3p	hsa-mir-455|hsa-mir-455|miRNA|human
AATCAGAGAAAAAGTCTTTAAC	AUCAGA	82	75.5	0	0	12	1	2	4	19	noMatch	ZMYM5_ZMYM5-201_ENSG00000132950_ENST00000337963.4|mRNA|human
CTTTCACCGCCGCGGCCCGGGT	UUUCAC	78.4	88.6	5	4	32	28	12	7	88	noMatch	trnaE5T19CC34T|tRNA|human
ATGTGCCACCACACCTGGCTT	UGUGCC	56.9	66	0	0	0	0	2	4	6	noMatch	hsa-mir-1972-2|doubtful_miRNA|human
CCGGCTTCGGCGCCCGCCTAGC	CGGCUU	64.6	49.3	0	0	8	3	2	0	13	noMatch	TFAP2B_TFAP2B-201_ENSG00000008196_ENST00000263046.4|mRNA|human
CCCGGGGCTACGCCTGTCTGAGCGTCGC	CCGGGG	40.6	46.1	0	0	0	8	1	0	9	noMatch	RNA45S5_NR_046235_prec3.3|rRNA_prec|human
TTGTTCGTTCGGCTCGCGTGAT	UGUUCG	65.1	60	0	0	0	0	24	19	43	hsa-miR-375-3p	hsa-mir-375|hsa-mir-375|miRNA|human
TGTAAACATCCCCGACTGG	GUAAAC	82.6	76.4	29	34	0	0	348	317	728	hsa-miR-30d-5p	hsa-mir-30d|hsa-mir-30d|miRNA|human
AGCTACATCTCTACTGGGTCT	GCUACA	68.3	63.7	0	0	0	0	2	5	7	noMatch	OARD1_OARD1-001_ENSG00000124596_ENST00000479950.1|mRNA|human
CCTGCTCCCGGGGCAGCTGGGA	CUGCUC	65.7	60.2	0	0	2	6	1	0	9	noMatch	PTCHD2_PTCHD2-001_ENSG00000204624_ENST00000294484.6|mRNA|human
CGTGCGCCCCGCGCCGTGGAT	GUGCGC	56.3	59.4	0	0	7	4	1	2	14	noMatch	RNA45S5_NR_046235_prec3.3|rRNA_prec|human
TAGCAAGAGTCCCTGTTTT	AGCAAG	80.9	72.7	11	9	9	8	4	1	42	noMatch	PDX1_PDX1-001_ENSG00000139515_ENST00000381033.4|mRNA|human
ACCTGGTTGATCCTGCCAGTAG	CCUGGU	36.1	42.9	4	4	91	63	5	8	175	noMatch	rna18s5A60GC456AT1578G|rRNA|human
TCGGCTCTGGGTCTGTGGGGA	CGGCUC	17.3	27.2	0	0	0	0	18	21	39	hsa-miR-760	hsa-mir-760|hsa-mir-760|miRNA|human
TAATCCTTGCTACCTAGGTGAGA	AAUCCU	65.7	42	0	0	0	0	0	6	6	noMatch	hsa-mir-500a|miRNA|human
TCCCCGGCGCCCTCGCAGCCAGC	CCCCGG	61.7	82.3	0	0	9	3	5	9	26	noMatch	GRIN3A_GRIN3A-001_ENSG00000198785_ENST00000361820.3|mRNA|human
TAGCGAGACCCCGTCTCTTAAG	AGCGAG	77.8	70.9	3	3	8	10	1	2	27	noMatch	rn7sl1C53TT54GT70C|scRNA|human
TGGCAGTGTCTTGGCTGGTTGTT	GGCAGU	16.2	25.1	0	0	0	0	9	7	16	noMatch	hsa-mir-34a|hsa-mir-34a|miRNA|human
TAACACTGTCTGGTAACGATGTT	AACACU	65.6	64.6	13	9	19	4	56293	56708	113046	hsa-miR-200a-3p	hsa-mir-200a|hsa-mir-200a|miRNA|human
CACAGTGAACCGGTCTCTTT	ACAGUG	87	70.2	2	1	2	0	229	206	440	hsa-miR-128-3p	hsa-mir-128-2|hsa-mir-128-2|miRNA|human
AATCTCGGTGGAACCTCCAT	AUCUCG	81.1	81.2	6	5	6	3	4	1	25	noMatch	TRNAQ1|tRNA|human
TGTCCCTGACCTGGGTAGAGTGGA	GUCCCU	23.6	16.6	0	0	4	3	0	0	7	noMatch	SNORA48_ENST00000386847_prec|snoRNA_prec|human
GATCTCCCGCGCCCCGAGGTTGC	AUCUCC	64.8	33.3	0	0	5	2	1	0	8	noMatch	ICOSLG_ICOSLG-001_ENSG00000160223_ENST00000407780.3|mRNA|human
TTTCCGTAGTGTAGTGGTCATCACG	UUCCGU	67.9	36.9	0	1	4	1	0	0	6	noMatch	TRNAV10|tRNA|human
ATCCCGGACGAGCCCCCATTAT	UCCCGG	67.6	67	6	11	4	2	2	1	26	noMatch	trnaP10T19GC33TT39C|tRNA|human
GGTAGCGTGGCCGAGTGGTCT	GUAGCG	72.6	63.2	55	31	43	51	7	3	190	noMatch	TRNAL7|tRNA|human
ACACCGCCCGTCGCTAC	CACCGC	42.1	40.5	0	1	3	0	0	3	7	noMatch	rna18s5A60GC456AT1578G|rRNA|human
GAGTACGTTGAATTCTCGTGTGCCAAGGAA	AGUACG	73.7	83.1	19	14	0	0	0	0	33	noMatch	noMatch
CAGTTGCTAGTTGCACTCCTCT	AGUUGC	16.4	24	0	0	0	0	5	4	9	hsa-miR-449c-3p	hsa-mir-449c|hsa-mir-449c|miRNA|human
ATCCCCAGTACCTCCACCATAT	UCCCCA	90.7	45.7	3	2	3	3	2	0	13	noMatch	trnaA34A36G|tRNA|human
AGTTGACCCGGGTTCGTTTCCCGGC	GUUGAC	31.5	51.7	0	2	0	0	2	2	6	noMatch	trnaG15G5TG45AA56TC66A|tRNA|human
CAGCCCCCCTCGGAGAAGCTCT	AGCCCC	79.9	47.1	0	0	5	5	4	4	18	noMatch	ESPNL_ESPNL-003_ENSG00000144488_ENST00000409506.1|mRNA|human
TGAGCACCACACAGGCCGGGCGC	GAGCAC	58.4	10.8	0	0	0	0	34	23	57	hsa-miR-3663-3p	hsa-mir-3663|miRNA|human
ACGACTCTTAGCGGTGGATCACT	CGACUC	80.3	43.4	4	1	6	4	1	3	19	noMatch	RNA45S5_NR_046235_prec3.3|rRNA_prec|human
TAGCACCATTTGAAATCAGTGCTT	AGCACC	63.1	51.3	0	0	0	0	12	21	33	hsa-miR-29b-3p	hsa-mir-29b-2|hsa-mir-29b-2|miRNA|human
TTGCAGCTGCCTGGGAGT	UGCAGC	57.7	19	0	0	0	0	6	4	10	hsa-miR-1301-3p	hsa-mir-1301|hsa-mir-1301|miRNA|human
TAGCGCTGCCGTAGCGACCCGCTC	AGCGCU	73.6	70.8	0	0	23	7	6	8	44	noMatch	RNA45S5_NR_046235_prec3.3|rRNA_prec|human
TACCTGGTTGATCCTGCCAGT	ACCUGG	61	57.8	693	709	4847	3708	1083	1090	12130	noMatch	rna18s5A60GC456AT1578G|rRNA|human
TATAATACAACCTGATAAGTGTT	AUAAUA	95	77.1	5	3	0	0	0	1	9	hsa-miR-374a-5p	hsa-mir-374a|hsa-mir-374a|miRNA|human
AAAGCTCGGTCTGAGGCCCCTCAG	AAGCUC	90	54.6	3	3	0	0	5	10	21	hsa-miR-423-3p	hsa-mir-423|hsa-mir-423|miRNA|human
GTCTCATAATCTGAAGGTCGTGAG	UCUCAU	70.6	71.2	5	5	9	8	0	0	27	noMatch	trnaM13A58G|tRNA|human
CTTCGCTGCCTGGCGGCCTTT	UUCGCU	89.7	62.1	6	6	4	6	2	2	26	noMatch	AFG3L2_AFG3L2-001_ENSG00000141385_ENST00000269143.3|mRNA|human
TGAGAAGGCACAGCTTGCACGT	GAGAAG	82.4	60.9	0	0	4	1	6	2	13	hsa-miR-6770-5p	chr21_45887560-45919810|piRNA|human
TTTCCGGCTCGCGTGGGTTA	UUCCGG	83.1	58	0	0	0	0	4	3	7	hsa-miR-1180-3p	hsa-mir-1180|hsa-mir-1180|miRNA|human
CGGGCCCCGTGCCTCCGTAGT	GGGCCC	30.4	15.8	0	0	3	1	1	1	6	noMatch	RGAG4_RGAG4-001_ENSG00000242732_ENST00000479991.1|mRNA|human
TAGCTGCTGGGGCCTGCCGCC	AGCUGC	25.4	14.3	0	0	2	1	3	3	9	noMatch	HIAT1_HIAT1-001_ENSG00000156875_ENST00000370152.3|mRNA|human
TGTGCTCCGGAGTTACCTCGTT	GUGCUC	58.9	51.2	35	20	135	103	31	32	356	noMatch	TRNAC29_prec|tRNA_prec|human
CCGCACTGTGGGTACTTGCTT	CGCACU	57	24	0	0	0	0	32	24	56	hsa-miR-106b-3p	hsa-mir-106b|hsa-mir-106b|miRNA|human
TCCAGGTGCCCCCTCCAAA	CCAGGU	24	42.4	8	4	40	20	29	35	136	noMatch	TRNAC11|tRNA|human
TTATAATACAACCTGATGAGTG	UAUAAU	82.8	75.9	0	0	0	0	38	63	101	noMatch	hsa-mir-374a|hsa-mir-374a|miRNA|human
TATTGACCCAGCGATGGGGGCACACCA	AUUGAC	82.2	64	0	0	5	0	1	0	6	noMatch	PCDHGC3_PCDHGC3-001_ENSG00000240184_ENST00000308177.3|mRNA|human
TCCTGCCGCGGTCGCCAAAT	CCUGCC	31	5.1	13	7	16	12	1	8	57	noMatch	TRNAR22|tRNA|human
CGCTCGTTCGTTCGCCGCCCGT	GCUCGU	46	47.5	0	0	4	6	0	0	10	noMatch	RNA45S5_NR_046235_prec3.3|rRNA_prec|human
GCCTCTCCCTGGTGGTCTAG	CCUCUC	66.7	48.9	3	1	2	3	1	0	10	noMatch	TRNAE13_prec|TRNAE18_prec|TRNAE22_prec|TRNAE5_prec|tRNA_prec|human
GGGGTTCCTGGGGATGGGATTT	GGGUUC	45.6	48	0	0	0	0	178	184	362	hsa-miR-23a-5p	hsa-mir-23a|hsa-mir-23a|miRNA|human
TTTTCATTCCTATGTG	UUUCAU	84.2	83.8	0	0	0	0	2	4	6	noMatch	hsa-mir-135b|hsa-mir-135b|miRNA|human
CAGCCCTGGCTGGGACTCCAG	AGCCCU	63.2	23.7	0	0	2	1	3	0	6	noMatch	chr17_18276990-18310160_rev|piRNA|human
TCCAGTGAGGTTCCTCTCTAT	CCAGUG	69.9	56.6	0	0	4	2	0	0	6	noMatch	TRNAQ57_prec|tRNA_prec|human
TTCACCGTGGCTAAGTTCCGC	UCACCG	87.7	74.9	0	0	0	0	15	12	27	noMatch	hsa-mir-27a|hsa-mir-27a|miRNA|human
CCTCGCCGCCGCCCGCGGGCGTT	CUCGCC	63.8	58.4	0	0	32	14	2	3	51	noMatch	RNA45S5_NR_046235_prec3.3|rRNA_prec|human
AGCTACATCTGGCTACTGGGTCTAT	GCUACA	68.3	63.7	0	1	3	0	2272	2124	4400	hsa-miR-222-3p	hsa-mir-222|hsa-mir-222|miRNA|human
TTTCCCAGTAGGTTTTCTATCTGC	UUCCCA	85.6	74.7	0	0	7	8	5	4	24	noMatch	PODXL_PODXL-202_ENSG00000128567_ENST00000541194.1|mRNA|human
CAACCCCACCTCGGCCCCCAGT	AACCCC	9	23.3	0	0	3	1	1	1	6	noMatch	RTN2_RTN2-001_ENSG00000125744_ENST00000245923.4|mRNA|human
TCACCCAGGCTGGAGTGCAGT	CACCCA	71.4	54.7	0	0	2	2	6	6	16	noMatch	EIF2S3_EIF2S3-001_ENSG00000130741_ENST00000253039.4|mRNA|human
TGGCTCAGTTCAGCATGAACAGT	GGCUCA	21.6	31.8	0	0	0	0	9	5	14	noMatch	hsa-mir-24-1|hsa-mir-24-1|miRNA|human
TCTGGCTCTGTGTCTTCACTCC	CUGGCU	44.5	39	0	0	0	0	2	4	6	noMatch	hsa-mir-149|hsa-mir-149|miRNA|human
AACCCAGAAGGCAGGGGCTGCAGT	ACCCAG	61.8	55.8	0	0	4	1	3	0	8	noMatch	SNX21_SNX21-010_ENSG00000124104_ENST00000491381.1|mRNA|human
TGAGGTAGTAGTTTGTGCTGTTTA	GAGGUA	72.4	50.3	0	0	0	0	103	102	205	hsa-let-7i-5p	hsa-let-7i|hsa-let-7i|miRNA|human
TCCCCGACGGGGAGCCAAAGTA	CCCCGA	86.6	81.5	1	2	5	2	3	3	16	noMatch	TRNAD9|tRNA|human
AGCCTGGTCCACATGGGTTTT	GCCUGG	25.8	33.2	0	0	13	8	0	0	21	noMatch	SBNO1_SBNO1-201_ENSG00000139697_ENST00000267176.4|mRNA|human
TGGGCAACATAGCGAGACCCCGTCTCTTA	GGGCAA	18.2	37.1	3	0	5	0	2	0	10	noMatch	rn7sl1C53TT54GT70C|scRNA|human
ATTCATTTGGTATAAACCGC	UUCAUU	69.1	75.4	0	0	0	0	4	3	7	hsa-miR-579-3p	hsa-mir-579|miRNA|human
GACTTCGGATCAGAAGATTGAGGGT	ACUUCG	83.1	76.8	1	1	2	4	0	0	8	noMatch	trnaR7A58T|tRNA|human
TACCTCCTCATGCCGGACTTT	ACCUCC	42.8	15.2	0	0	120	102	10	10	242	noMatch	VTRNA2-1_ENST00000602301_prec|scRNA_prec|human
GAGGCCTCGCGCGCGCCCCCGA	AGGCCU	41	37.8	0	0	4	2	0	0	6	noMatch	C15orf27_C15orf27-001_ENSG00000169758_ENST00000388942.3|mRNA|human
TCTCGCTGGGGCCTCCATAAT	CUCGCU	76.4	65.5	7	4	7	9	4	2	33	noMatch	TRNAT2|tRNA|human
CAGCTAGCACCATCTGAAATCGGTTA	AGCUAG	52.8	60.3	0	0	0	0	4	2	6	hsa-miR-29a-3p	hsa-mir-29a|hsa-mir-29a|miRNA|human
CCTCACCTGGAGCATGCTTTCT	CUCACC	55.2	48.9	0	0	5	3	0	2	10	noMatch	TRNAI6_prec|tRNA_prec|human
CGTGAGGTAGTAGGTTGTATAGT	GUGAGG	30.3	37.6	0	0	0	0	7	1	8	hsa-let-7a-5p	hsa-let-7a-3|hsa-let-7a-3|miRNA|human
TGAGGTAGTAGGTTGTTTAGT	GAGGUA	72.4	50.3	0	0	0	0	10	6	16	noMatch	hsa-let-7a-3|hsa-let-7a-3|miRNA|human
TCCCCGGCCGGGGCCGCGCCGAT	CCCCGG	61.7	82.3	0	0	2	4	2	0	8	noMatch	RNA45S5_NR_046235_prec3.3|rRNA_prec|human
GTGGCCGCCGGTCCCTCCCG	UGGCCG	64.6	84.5	0	0	5	9	0	3	17	noMatch	RNA45S5_NR_046235_prec3.3|rRNA_prec|human
CCGATCGCACGCCCCCCGTG	CGAUCG	83.7	71.1	0	0	32	11	0	2	45	noMatch	rna18s5A60GC456AT1578G|rRNA|human
AGACGCGCCCCTCCCACGCGG	GACGCG	84.2	69.6	0	0	46	27	3	4	80	noMatch	RNA45S5_NR_046235_prec3.3|rRNA_prec|human
GTAATTGCGGTTTTTGCCATT	UAAUUG	83.5	84.1	3	1	0	0	1	2	7	hsa-miR-548c-5p|hsa-miR-548o-5p|hsa-miR-548am-5p	LRRC55_LRRC55-001_ENSG00000183908_ENST00000497933.1|mRNA|human
ATCACATTGCCAGGG	UCACAU	56.6	65.5	0	0	1	0	6	1	8	noMatch	hsa-mir-23a|hsa-mir-23a|miRNA|human
TATGGCACTGGTAGAATTCACTGT	AUGGCA	84.1	69	236	230	2	1	387	335	1191	hsa-miR-183-5p	hsa-mir-183|hsa-mir-183|miRNA|human
ACCCGTAGATCCGAACTTGTGGT	CCCGUA	83.5	79.7	17	13	0	0	5	0	35	hsa-miR-100-5p	hsa-mir-100|hsa-mir-100|miRNA|human
ATCTCATGGCAACACCAGTCGATGG	UCUCAU	70.6	71.2	28	13	0	0	0	0	41	noMatch	hsa-mir-21|hsa-mir-21|miRNA|human
CTAGCACCATCTGAAATCGGTTA	UAGCAC	60.3	28.9	4	8	4	5	21545	24033	45599	hsa-miR-29a-3p	hsa-mir-29a|hsa-mir-29a|miRNA|human
TGAGGTAGTAGTTTGTGCTTT	GAGGUA	72.4	50.3	0	0	0	0	39	119	158	hsa-let-7i-5p	hsa-let-7i|hsa-let-7i|miRNA|human
TGAGGTAGTAGGTCGTATAGTTT	GAGGUA	72.4	50.3	0	0	0	0	9	5	14	noMatch	hsa-let-7a-3|hsa-let-7a-3|miRNA|human
TGACCACCGTGCCTCTCCCAGTAT	GACCAC	43.4	20.5	0	0	2	4	3	1	10	noMatch	DNAJB8_DNAJB8-002_ENSG00000179407_ENST00000469083.1|mRNA|human
TATTGCACTTGTCCCGGCCTGTTAGA	AUUGCA	80.2	86.2	0	0	0	0	3	3	6	hsa-miR-92a-3p	hsa-mir-92a-1|hsa-mir-92a-1|miRNA|human
CTGACCCCGCCCTCCCCACAG	UGACCC	50.3	23.4	0	0	18	12	0	0	30	noMatch	PCDHGA8_PCDHGA8-001_ENSG00000253767_ENST00000398604.2|mRNA|human
ATCACATTGCCAGGGATTTCAA	UCACAU	56.6	65.5	0	0	1	0	82	91	174	hsa-miR-23a-3p	hsa-mir-23a|hsa-mir-23a|miRNA|human
TCAGTTCCAGGCCAACCAGGCTAT	CAGUUC	64.8	48.8	0	0	0	0	28	27	55	hsa-miR-584-3p	hsa-mir-584|hsa-mir-584|miRNA|human
GTCCCCCCCGCCGCAGCCATGT	UCCCCC	43.5	37	0	0	5	3	0	0	8	noMatch	HES3_HES3-002_ENSG00000173673_ENST00000377898.3|mRNA|human
TGCTTATAGTGCAGGTAGT	GCUUAU	82.5	80.7	0	0	0	0	4	5	9	hsa-miR-20a-5p	hsa-mir-20a|hsa-mir-20a|miRNA|human
TCTCGGGGGGTTTGCGCGAGCGT	CUCGGG	72.8	62.8	0	0	6	3	1	2	12	noMatch	RNA45S5_NR_046235_prec3.3|rRNA_prec|human
TTCCCCGACGGGGAGCCTC	UCCCCG	86	53.1	0	0	0	2	5	6	13	noMatch	TRNAD9|tRNA|human
ATGCCCTTCTTCTGCCCCCACA	UGCCCU	52.1	22.8	0	0	3	3	1	0	7	noMatch	chr6_33824600-33896760|piRNA|human
TAGCAGCATGTAAATATTGGC	AGCAGC	26.2	37.8	0	0	0	0	11	7	18	noMatch	MRPL22_MRPL22-001_ENSG00000082515_ENST00000523037.1|mRNA|human
CCTTCGATAGCTCAGTTGGTAGA	CUUCGA	86.3	73.5	0	0	3	2	0	1	6	noMatch	TRNAY10|tRNA|human
TCGCTCGTTCGTTCGCCGCCCTTA	CGCUCG	73.7	69.9	0	0	9	4	0	0	13	noMatch	RNA45S5_NR_046235_prec3.3|rRNA_prec|human
CTTAGCTTATCAGACTGATGTTGACA	UUAGCU	74.4	43.3	0	0	0	0	5	4	9	hsa-miR-21-5p	hsa-mir-21|hsa-mir-21|miRNA|human
GCGTCCAGGCCGGGCCAGGG	CGUCCA	61.8	55.5	2	1	5	3	0	0	11	noMatch	C20orf27_C20orf27-001_ENSG00000101220_ENST00000379772.3|mRNA|human
TCTCGGTGGGACCTCCATTTT	CUCGGU	65.3	59.1	7	1	20	7	4	5	44	noMatch	TRNAQ10|tRNA|human
AACCAGGCGGAAACACCAT	ACCAGG	66.8	62.5	3	0	1	2	0	1	7	noMatch	TRNAV8|tRNA|human
CAACGGAATCCCAAAATCAGCTG	AACGGA	98.3	79.9	0	0	0	0	5	9	14	noMatch	hsa-mir-191|hsa-mir-191|miRNA|human
AGCTACAGTTACTTTTGCAC	GCUACA	68.3	63.7	0	0	0	0	8	8	16	hsa-miR-548v	hsa-mir-548v|doubtful_miRNA|human
TAGCACCATTTGAAATCAGT	AGCACC	63.1	51.3	0	4	1	2	527	758	1292	hsa-miR-29b-3p	hsa-mir-29b-2|hsa-mir-29b-2|miRNA|human
CAGCGGCTGCGCATCTCGGGCCTGC	AGCGGC	19.7	15.3	0	0	47	23	1	1	72	noMatch	VWF_VWF-002_ENSG00000110799_ENST00000261405.5|mRNA|human
GGTTCAAAACGTGAGGCGCTGCTAT	GUUCAA	79.1	66.4	4	3	0	0	0	0	7	hsa-miR-424-3p	hsa-mir-424|hsa-mir-424|miRNA|human
AAAAACCGCAATTGCTTTTG	AAAACC	57.8	40.9	0	0	0	0	2	6	8	noMatch	MTMR6_MTMR6-001_ENSG00000139505_ENST00000381801.5|mRNA|human
TCGGCCTGACCACCCACCCCA	CGGCCU	46.4	28	0	0	9	4	0	3	16	hsa-miR-1234-3p	hsa-mir-1234-MIRTRON|mirtron|human
TTCCCGGTCAGGTAACCA	UCCCGG	67.6	67	3	3	2	0	1	0	9	noMatch	NUMBL_NUMBL-001_ENSG00000105245_ENST00000252891.4|mRNA|human
AAAAGCTGGGTTGAGAGGGCGAT	AAAGCU	55.1	54.3	13	10	3107	2551	8887	8717	23285	hsa-miR-320a-3p	hsa-mir-320-RNASEN|hsa-mir-320-RNASEN|miRNA|human
TACCTGATTGATCCTGCCAGTAGCATAT	ACCUGA	76.4	82.4	0	0	3	2	1	0	6	noMatch	rna18s5A60GC456AT1578G|rRNA|human
CAAAGTGATTACAGTGCAGGTAG	AAAGUG	89.8	84.4	0	0	0	0	29	28	57	noMatch	hsa-mir-17|hsa-mir-17|miRNA|human
CGATTCCCGGCCAATGCACCA	GAUUCC	29.3	28.1	9	4	3	5	4	1	26	noMatch	TRNAG2|tRNA|human
ATCAGTTATGGTTCCTTTGGTCG	UCAGUU	56.6	33.6	2	3	18	15	10	10	58	noMatch	rna18s5A60GC456AT1578G|rRNA|human
CGCGGCCATGGCCCCGGCCGCCGTT	GCGGCC	34.4	16.5	0	0	2	4	0	0	6	noMatch	PEX10_PEX10-002_ENSG00000157911_ENST00000447513.2|mRNA|human
CAAAGTGCTTACAGTGCAGGTA	AAAGUG	89.8	84.4	43	17	92	23	23648	25072	48895	hsa-miR-17-5p	hsa-mir-17|hsa-mir-17|miRNA|human
ACCGGGCAGAAGCACCAAAA	CCGGGC	19.7	9.3	13	12	59	49	15	10	158	noMatch	TRNAV27|tRNA|human
TAGCGAGACCCCGTCTCTAT	AGCGAG	77.8	70.9	2	0	9	9	1	1	22	noMatch	rn7sl1C53TT54GT70C|scRNA|human
AGCTCGGTCTGAGGCCCCTCAGTTTTT	GCUCGG	51.5	60.5	0	0	0	0	6	3	9	hsa-miR-423-3p	hsa-mir-423|hsa-mir-423|miRNA|human
CGCGACCTCAGATCAGACGTGGCGACC	GCGACC	26.4	54.5	41	17	115	67	37	21	298	noMatch	RNA45S5_NR_046235_prec3.3|rRNA_prec|human
TCAGGGGGCCTGTCTGCCCCAG	CAGGGG	34.6	36.3	0	0	14	9	3	1	27	noMatch	chr11_45693650-45743880_rev|piRNA|human
AGTTGCGCAGCGGAAGCGTGCTGGGC	GUUGCG	84.2	52.8	3	1	8	4	0	1	17	noMatch	trnaM1G9T|tRNA|human
CCTGGTCCACATGGGTCGGTT	CUGGUC	46.5	65.4	0	0	67	51	2	1	121	noMatch	SBNO1_SBNO1-201_ENSG00000139697_ENST00000267176.4|mRNA|human
GAGCCATTGTGGCTCAGGCCGGA	AGCCAU	56.4	53.8	0	0	40	24	1	1	66	noMatch	RLTPR_RLTPR-001_ENSG00000159753_ENST00000334583.6|mRNA|human
TCTGGACTCTGAATCCAGCGAT	CUGGAC	48.5	20.4	5	3	15	4	3	2	32	noMatch	trnaQ1A57GA58G|tRNA|human
TCCCCGACGGGGAGCCAGCTA	CCCCGA	86.6	81.5	0	1	2	2	0	1	6	noMatch	TRNAD9|tRNA|human
AGCGGGGAGGAAGTGGGCGCTGC	GCGGGG	10.4	17.2	0	0	0	0	4	5	9	hsa-miR-4706	HABP4_HABP4-001_ENSG00000130956_ENST00000375249.4|mRNA|human
CGAAACGATCTCAACCTATTCTCAAACTT	GAAACG	90.5	74.4	2	1	8	10	4	4	29	noMatch	RNA45S5_NR_046235_prec3.3|rRNA_prec|human
GAATCCGAGTCACGGCACCAA	AAUCCG	79.6	79.7	2	0	1	4	0	1	8	hsa-miR-4454	trnaH11A5G|tRNA|human
AACATTCATTGCTGTCGGTGGGTTAAA	ACAUUC	74.6	86.7	0	0	0	0	4	8	12	hsa-miR-181b-5p	hsa-mir-181b-1|hsa-mir-181b-1|miRNA|human
AATCCTTGGAACCTAGGTGTGAA	AUCCUU	57.4	81	0	0	0	0	5	9	14	hsa-miR-362-5p	hsa-mir-362|hsa-mir-362|miRNA|human
TAGCAGCACGTAAATATTGCGT	AGCAGC	26.2	37.8	0	1	0	0	3	5	9	hsa-miR-16-5p	hsa-mir-16-2|hsa-mir-16-2|miRNA|human
TCGTAACCATCCTCTGCTACCA	CGUAAC	81.5	74.6	244	610	420	798	47	128	2247	noMatch	trnaM1A57T|tRNA|human
TAAAGTGCTTATAGTGCAGGTGT	AAAGUG	89.8	84.4	0	0	0	0	22	22	44	hsa-miR-20a-5p	hsa-mir-20a|hsa-mir-20a|miRNA|human
ATTCTAATTTCTCCACGTCTTTGGT	UUCUAA	78.2	83.6	50	62	0	0	1	0	113	hsa-miR-576-5p	hsa-mir-576|hsa-mir-576|miRNA|human
ATCAGTCTCATAATCTGA	UCAGUC	67.1	32.4	0	0	2	4	0	0	6	noMatch	trnaM11G26A|tRNA|human
TCTCACCCGGCCCCTCATGCCCCAGT	CUCACC	55.2	48.9	0	0	8	1	0	0	9	noMatch	TMED3_TMED3-001_ENSG00000166557_ENST00000299705.5|mRNA|human
TCCCTTCTTCCTGGGCCCTCA	CCCUUC	50.2	62.2	0	0	21	28	5	4	58	hsa-miR-5088-3p	ATG9A_ATG9A-004_ENSG00000198925_ENST00000409618.1|mRNA|human
ATCACATTGCCAGGGATTCCC	UCACAU	56.6	65.5	0	0	0	0	32	43	75	hsa-miR-23a-3p	hsa-mir-23a|hsa-mir-23a|miRNA|human
TGCCTGTGGGATGCCTGCTGAGC	GCCUGU	10.2	39.8	0	0	9	5	0	0	14	noMatch	XDH_XDH-001_ENSG00000158125_ENST00000379416.3|mRNA|human
AATTGTTATTATTATGTCCTACAAGC	AUUGUU	81.1	78.6	0	0	5	3	0	0	8	noMatch	SETD7_SETD7-001_ENSG00000145391_ENST00000274031.3|mRNA|human
GCCGCCGCCCCCCCC	CCGCCG	81.7	69.2	2	2	4	21	13	0	42	noMatch	RNA45S5_NR_046235_prec3.3|rRNA_prec|human
CGCAGGGGCCGGGTGCTCACCG	GCAGGG	12.6	17.9	0	0	2	8	2	1	13	hsa-miR-1909-3p	hsa-mir-1909-MIRTRON|hsa-mir-1909-MIRTRON|mirtron|human
AATTCACAGTGGCTAAGTTCCGCAA	AUUCAC	70.3	75.9	1	0	0	0	3	5	9	hsa-miR-27a-3p	hsa-mir-27a|hsa-mir-27a|miRNA|human
CGCGCGTCCCCCGAAGAGA	GCGCGU	69.6	58.9	24	27	36	27	38	30	182	noMatch	RNA45S5_NR_046235_prec3.3|rRNA_prec|human
AGCTTCAGGTTCCATGGTGTAATGGTT	GCUUCA	61	53.3	0	0	3	3	0	0	6	noMatch	TRNAQ27_prec|tRNA_prec|human
AGGTGGATCACCTGAGGTCAG	GGUGGA	8.5	15.7	0	0	3	0	3	1	7	noMatch	WDR17_WDR17-201_ENSG00000150627_ENST00000393643.2|mRNA|human
AACTCGCTCGGGACCGGCCC	ACUCGC	69	24.7	0	0	2	0	2	2	6	noMatch	PPP2R1B_PPP2R1B-001_ENSG00000137713_ENST00000527614.1|mRNA|human
TTCAAGTAATTCAGGATAGTTTA	UCAAGU	68	43	0	0	0	0	2	4	6	hsa-miR-26b-5p	hsa-mir-26b|hsa-mir-26b|miRNA|human
TTTGGCAATGGTAGAACTCACACTGGTT	UUGGCA	86.4	52.5	1	0	0	0	18	15	34	hsa-miR-182-5p	hsa-mir-182|hsa-mir-182|miRNA|human
CGTCAACACTTGCTGGCTTCCT	GUCAAC	41.4	22.9	0	0	0	0	1	5	6	noMatch	hsa-mir-505|miRNA|human
CAGTGCAATAGTATTGTCACAGCAT	AGUGCA	88.8	88.4	1	0	0	0	22	25	48	hsa-miR-301a-3p	hsa-mir-301a|hsa-mir-301a|miRNA|human
GTGCCCGTCGGGACGAGCCGGACC	UGCCCG	84	45.6	0	0	2	4	2	3	11	noMatch	GUCA1B_GUCA1B-001_ENSG00000112599_ENST00000230361.3|mRNA|human
TGAGGTAGTAGTTTGTGCTGTTAC	GAGGUA	72.4	50.3	2	3	0	0	38	29	72	hsa-let-7i-5p	hsa-let-7i|hsa-let-7i|miRNA|human
GGTACCCTGTAGATCCGAATTTGTG	GUACCC	26.7	13	0	0	0	0	2	6	8	hsa-miR-10a-5p	hsa-mir-10a|hsa-mir-10a|miRNA|human
CCGCCCCCGGGGGAAGCCGCGC	CGCCCC	65.5	36.9	0	0	7	3	0	0	10	noMatch	PHKG1_PHKG1-201_ENSG00000164776_ENST00000452681.2|mRNA|human
CCGCCTCCTGCTGCTCCGGACT	CGCCUC	47.2	25.7	0	0	4	3	0	2	9	noMatch	ZXDB_ZXDB-001_ENSG00000198455_ENST00000374888.1|mRNA|human
TCGCTCGTTCGTTCGCCGCCATA	CGCUCG	73.7	69.9	0	0	6	2	0	0	8	noMatch	RNA45S5_NR_046235_prec3.3|rRNA_prec|human
GTAGAGGAGATGGCGCAGGGGACTT	UAGAGG	55.1	47.4	0	0	16	12	9	17	54	hsa-miR-877-5p	hsa-mir-877-MIRTRON|hsa-mir-877-MIRTRON|mirtron|human
ATATAATACAACCTGCT	UAUAAU	82.8	75.9	0	0	0	0	4	5	9	noMatch	hsa-mir-374b|hsa-mir-374b|miRNA|human
TAATACTGCCGGGTAATGATGGTAC	AAUACU	91.1	82	1	0	0	0	5	2	8	hsa-miR-200c-3p	hsa-mir-200c|hsa-mir-200c|miRNA|human
TAAAGCTAGATAACCGAAAGTAG	AAAGCU	55.1	54.3	0	0	0	0	11	12	23	hsa-miR-9-3p	hsa-mir-9-3|hsa-mir-9-3|miRNA|human
ACCATCTGAAATCGGTT	CCAUCU	35.3	24.5	0	0	0	0	13	18	31	noMatch	hsa-mir-29a|hsa-mir-29a|miRNA|human
CTATACAACTTACTACTTTCCAT	UAUACA	80.2	80.7	0	0	0	0	3	3	6	hsa-miR-98-3p	hsa-mir-98|hsa-mir-98|miRNA|human
AGTGTGTCAGGATGGCCG	GUGUGU	33.6	22.4	2	3	4	5	0	1	15	noMatch	TRNAL49_prec|tRNA_prec|human
TGCTTACAGTGCAGGTA	GCUUAC	43.8	77.1	0	0	0	0	7	6	13	noMatch	hsa-mir-17|hsa-mir-17|miRNA|human
TCTTGGTGGTAGTAGCAAATAT	CUUGGU	57.1	51.8	1	1	1	1	2	2	8	noMatch	RNA45S5_NR_046235_prec3.3|rRNA_prec|human
CGTGGCCGCTGCAGGCCCCGTA	GUGGCC	24.3	19.3	0	0	4	3	0	1	8	noMatch	SLC35D1_SLC35D1-001_ENSG00000116704_ENST00000235345.5|mRNA|human
TCCCTGTTCGGGCGCCAAGAAA	CCCUGU	52.4	52.1	2	2	4	5	0	1	14	noMatch	trnaK1T54G|tRNA|human
GTAGGTGAGGCCCAGGTCAGG	UAGGUG	77.2	65.7	0	0	4	2	0	0	6	noMatch	chr1_243209280-243257080_rev|piRNA|human
TTAGGCAAGATGCTGGCATAGCTG	UAGGCA	81.9	64.2	0	0	0	0	7	10	17	hsa-miR-31-5p	hsa-mir-31|hsa-mir-31|miRNA|human
TCAGGTAGTAGTTTGTGCTGTT	CAGGUA	82.8	75.3	0	0	0	0	13	7	20	hsa-let-7i-5p	hsa-let-7i|hsa-let-7i|miRNA|human
TAGGTAAGGGAAGTCGGCAAGCCG	AGGUAA	74.2	73.2	1	0	1	2	5	0	9	noMatch	RNA45S5_NR_046235_prec3.3|rRNA_prec|human
TATATATATATATGTACGT	AUAUAU	87.5	68	0	5	0	0	11	16	32	noMatch	noMatch
TTTTGCCCAAATGGGCAAA	UUUGCC	24.3	19.2	0	0	3	18	0	0	21	noMatch	MT-ND2_ENST00000361453extcor|mt_mRNA|human
GTAAAGTGCTGACAGTGCAGA	UAAAGU	42	58.2	0	0	0	0	6	3	9	hsa-miR-106b-5p	hsa-mir-106b|hsa-mir-106b|miRNA|human
GCGGGAGTGGCGAAATTGG	CGGGAG	64	63.4	4	3	7	5	7	4	30	noMatch	ZNF160_ZNF160-202_ENSG00000170949_ENST00000429604.1|mRNA|human
CTCGGCCGTGGCGGTGGCCGTT	UCGGCC	50.9	31.3	0	1	255	161	58	59	534	noMatch	PACS1_PACS1-001_ENSG00000175115_ENST00000320580.4|mRNA|human
TCGCTCGTTCGTTCGCCGCCA	CGCUCG	73.7	69.9	0	0	40	30	2	0	72	noMatch	RNA45S5_NR_046235_prec3.3|rRNA_prec|human
AACCCAGGAGGCGGAGCTTGCAGT	ACCCAG	61.8	55.8	0	0	8	13	4	4	29	noMatch	L1TD1_L1TD1-001_ENSG00000240563_ENST00000498273.1|mRNA|human
AGAGGTAGTAGGTTCATAGTT	GAGGUA	72.4	50.3	0	0	0	0	3	8	11	noMatch	hsa-let-7d|hsa-let-7d|miRNA|human
AACGCCAAGGTCGCGGGTTCGAT	ACGCCA	88.3	74.2	1	0	0	1	10	3	15	noMatch	trnaI9G27TA35G|tRNA|human
TGACCTCAGGTGATTCACCCGT	GACCUC	57.1	15.5	0	0	4	3	0	2	9	noMatch	NDUFS1_NDUFS1-001_ENSG00000023228_ENST00000233190.6|mRNA|human
TCCGAGTCACGGCACCATAAGA	CCGAGU	68.1	56.7	1	3	14	9	6	7	40	noMatch	trnaH11A5G|tRNA|human
TGGTCCACATGGGTCGGAT	GGUCCA	28.5	49.8	0	0	13	6	0	1	20	noMatch	CACUL1_CACUL1-001_ENSG00000151893_ENST00000369151.3|mRNA|human
CCCCGTACGGGCCACCAT	CCCGUA	83.5	79.7	6	2	10	3	2	3	26	noMatch	trnaI9G27TA35G|tRNA|human
CCACTGCCCCAGGTGCTGCTGT	CACUGC	23.6	22.1	0	0	0	0	220	205	425	hsa-miR-324-3p	hsa-mir-324|hsa-mir-324|miRNA|human
GCTTATCAGACTGATGTTGACT	CUUAUC	77.1	68.2	15	19	0	0	21	32	87	hsa-miR-21-5p	hsa-mir-21|hsa-mir-21|miRNA|human
TCTACAGTGCACGTGTCTCC	CUACAG	77	78.8	0	0	0	0	106	113	219	hsa-miR-139-5p	hsa-mir-139|hsa-mir-139|miRNA|human
AGCCTGGTCTACATGGGTC	GCCUGG	25.8	33.2	0	0	5	3	0	0	8	noMatch	GJA9_GJA9-202_ENSG00000131233_ENST00000454994.2|mRNA|human
AAACTAGCTGATTCTCGGGTGCCAAGGAA	AACUAG	86.8	75.9	0	0	1	6	0	0	7	noMatch	noMatch
CAACCGAGCGTCCAAGCTCTTTCCA	AACCGA	87.4	72.7	0	4	4	2	0	0	10	noMatch	TRNAT4_prec|tRNA_prec|human
GCACGAGCGCACGTGTTAGGTT	CACGAG	59.2	72.4	0	0	7	2	0	0	9	noMatch	RNA45S5_NR_046235_prec3.3|rRNA_prec|human
TAGCACCATCTGAAATCGGTTACT	AGCACC	63.1	51.3	0	0	0	0	3	3	6	hsa-miR-29a-3p	hsa-mir-29a|hsa-mir-29a|miRNA|human
CTCGGGCCGATCGCACGCC	UCGGGC	17.4	10.4	1	1	0	1	2	4	9	noMatch	rna18s5A60GC456AT1578G|rRNA|human
TAGCATGCACGAGGCCCCGGGTTA	AGCAUG	86.1	44.9	0	2	0	3	1	0	6	noMatch	trnaA13T16C|tRNA|human
TAACCCAGAGGTCGATGGATTT	AACCCA	81.6	78	4	6	13	7	2	2	34	noMatch	trnaM1A57T|tRNA|human
AGGAAGCCCTGGAGGGGCTGGAGGTT	GGAAGC	37.2	11.4	0	0	0	0	116	88	204	hsa-miR-671-5p	hsa-mir-671|hsa-mir-671|miRNA|human
TCTCGGTGGAACCTCCAGAG	CUCGGU	65.3	59.1	3	3	17	12	3	6	44	noMatch	trnaQ1A57GA58G|tRNA|human
CTGTGCGTGTAACAGCGGCTGA	UGUGCG	78.7	73.9	0	0	0	0	2	5	7	noMatch	hsa-mir-210|hsa-mir-210|miRNA|human
GGCCCAGGAGTTGGAGACTGCAG	GCCCAG	61.8	30.4	0	0	3	3	1	2	9	noMatch	G3BP1_G3BP1-001_ENSG00000145907_ENST00000394123.3|mRNA|human
CGCCGACGCCGCGGCGGCCGTCGA	GCCGAC	20	30.3	0	0	7	3	0	2	12	noMatch	RNA45S5_NR_046235_prec2.3|rRNA_prec|human
AAAGCTGGGTTGAGACGGCGA	AAGCUG	89	64.2	0	0	2	2	2	2	8	noMatch	hsa-mir-320-RNASEN|hsa-mir-320-RNASEN|miRNA|human
CAATCACATTGCCAGGGATTTCCAA	AAUCAC	71.9	75.2	0	0	0	0	5	8	13	hsa-miR-23a-3p	hsa-mir-23a|hsa-mir-23a|miRNA|human
TACCTGGTTGATCCTGCCAGTAGCATATGT	ACCUGG	61	57.8	0	0	33	22	1	0	56	noMatch	rna18s5A60GC456AT1578G|rRNA|human
CCAGGCATGATGGTTCACGCCTAGA	CAGGCA	78.2	58	0	0	0	0	3	4	7	noMatch	PHACTR4_PHACTR4-001_ENSG00000204138_ENST00000373839.3|mRNA|human
CGCGACCTGGTTCTCCCGGAGT	GCGACC	26.4	54.5	0	0	8	5	0	0	13	noMatch	CHMP1A_CHMP1A-001_ENSG00000131165_ENST00000397901.3|mRNA|human
TCGCCTGCTGGGGCTCGGAGT	CGCCUG	81.7	61.9	0	0	1	1	3	1	6	noMatch	IMPAD1_IMPAD1-001_ENSG00000104331_ENST00000262644.4|mRNA|human
CAACAACATTAAACCACCCGA	AACAAC	83.7	71.7	0	0	0	0	73	86	159	hsa-miR-196a-1-3p	hsa-mir-196a-1|hsa-mir-196a-1|miRNA|human
GCGGCCCGCCGCGGGGCCCCG	CGGCCC	44.3	14.3	4	1	0	22	0	1	28	noMatch	RNA45S5_NR_046235_prec3.3|rRNA_prec|human
ATTTCAAGTAATCCAGGATAGGCT	UUUCAA	85.2	80.7	0	0	0	0	5	9	14	hsa-miR-26a-5p	hsa-mir-26a-1|hsa-mir-26a-1|miRNA|human
AGCTTCTTTACAGTGCTGCCT	GCUUCU	56.5	33.6	1	0	0	1	63	53	118	hsa-miR-103a-2-5p	hsa-mir-103-2|hsa-mir-103-2|miRNA|human
CACTGTCCCTACCTACTATCCAG	ACUGUC	68.5	72.7	1	0	8	3	1	3	16	noMatch	RNA45S5_NR_046235_prec3.3|rRNA_prec|human
TGGCTCGGTTCAGCAGGAACAGA	GGCUCG	22.2	22.6	0	0	0	0	4	2	6	noMatch	hsa-mir-24-1|hsa-mir-24-1|miRNA|human
CTCAGATCAGACGTGGCGACC	UCAGAU	67.4	60.4	7	4	0	1	1	1	14	noMatch	RNA45S5_NR_046235_prec3.3|rRNA_prec|human
GGCTCCATAGCTCAGGGG	GCUCCA	37.1	62.2	0	2	5	6	0	0	13	noMatch	TRNAT2|tRNA|human
CTCGGCGTGGCGTCGGTCGTGGTTTT	UCGGCG	84.1	63.2	0	0	0	0	9	10	19	hsa-miR-1307-3p	hsa-mir-1307|hsa-mir-1307|miRNA|human
TCCCGGCCAACGCACCAAT	CCCGGC	30.6	38.5	7	7	114	68	5	11	212	noMatch	TRNAG8|tRNA|human
TATGGAGGCGTGGGTTCGAATCCCACTT	AUGGAG	83.7	87.6	0	1	5	4	4	5	19	noMatch	TRNAL28|tRNA|human
CAGCGGCTGCGCATCTCGGGCCTG	AGCGGC	19.7	15.3	0	0	6	10	7	4	27	noMatch	VWF_VWF-002_ENSG00000110799_ENST00000261405.5|mRNA|human
TTTAGGCATAATCTGGTTTTA	UUAGGC	66	43.4	0	0	1	1	1	3	6	noMatch	chr4_10234280-10389320|piRNA|human
TCACAGTGGCTAAGTTCTGT	CACAGU	56.7	49.5	0	0	0	0	3	4	7	hsa-miR-27b-3p	hsa-mir-27b|hsa-mir-27b|miRNA|human
CCCCCCACTGCTAAATTTGACTGGCTA	CCCCCA	69.6	77.4	2	0	5	6	2	1	16	noMatch	rny4T93A|scRNA|human
ACCGCGGTCTTTTCCTCCCAC	CCGCGG	63.5	65.2	0	0	0	0	3	4	7	noMatch	hsa-mir-2110|hsa-mir-2110|miRNA|human
TATCGGGCCCACAAAAA	AUCGGG	93.8	63.5	1	3	99	62	1	2	168	noMatch	SBF1_SBF1-001_ENSG00000100241_ENST00000380817.3|mRNA|human
TCGGTTATCATGGTACCGATGCTGT	CGGUUA	83	80.6	7	0	0	0	0	0	7	hsa-miR-101-2-5p	hsa-mir-101-2|hsa-mir-101-2|miRNA|human
TAGCAGCACATAATGGTTTGC	AGCAGC	26.2	37.8	0	0	0	0	26	29	55	hsa-miR-15a-5p	hsa-mir-15a|hsa-mir-15a|miRNA|human
TTCACAGTGGCTAAGTTCCTTTT	UCACAG	66.9	59	0	0	0	1	75	84	160	hsa-miR-27a-3p	hsa-mir-27a|hsa-mir-27a|miRNA|human
TATTGCACTTGTCCCGGCTTGT	AUUGCA	80.2	86.2	0	0	0	0	66	68	134	hsa-miR-92a-3p	hsa-mir-92a-1|hsa-mir-92a-1|miRNA|human
ATCTAAAGGTCCCTGGTTCGGTCCCGGG	UCUAAA	88.8	85	1	2	1	5	2	2	13	noMatch	trnaF1A57GA58G|tRNA|human
TGCCCTTCTCTCCTCCTGCCT	GCCCUU	54.4	23.6	0	0	10	8	4	6	28	hsa-miR-6886-3p	IL1F10_IL1F10-002_ENSG00000136697_ENST00000393197.2|mRNA|human
TGTCTTTCTTCTCTCCCTTGCAG	GUCUUU	49.7	41.9	1	0	4	5	1	0	11	hsa-miR-6830-3p	ANKS6_ANKS6-006_ENSG00000165138_ENST00000353234.4|mRNA|human
CCGTCTCCGCCCCCCGGCCCCC	CGUCUC	49.2	25.4	0	1	0	10	3	0	14	noMatch	RNA45S5_NR_046235_prec3.3|rRNA_prec|human
ACTGGCCCTCAAAGTCCCGCT	CUGGCC	43	56.3	3	1	1	0	590	554	1149	hsa-miR-193b-3p	hsa-mir-193b|hsa-mir-193b|miRNA|human
CAACGGGTATTTATTGAGCAT	AACGGG	76.6	68.8	0	0	0	0	5	3	8	hsa-miR-95-3p	hsa-mir-95|hsa-mir-95|miRNA|human
TACGTATATGTGTATATATATG	ACGUAU	78.3	84.9	0	0	1	3	0	3	7	noMatch	EFHC1_EFHC1-202_ENSG00000096093_ENST00000538167.1|mRNA|human
TTCACAGTGGCTAAGTTCCGCACG	UCACAG	66.9	59	0	0	0	0	5	3	8	hsa-miR-27a-3p	hsa-mir-27a|hsa-mir-27a|miRNA|human
AATCAAGAACGAAAGTCGGAGGTTCGA	AUCAAG	88.6	69.7	0	1	3	2	0	1	7	noMatch	rna18s5A60GC456AT1578G|rRNA|human
AAGTTTCTCTGAACGTGTAGAT	AGUUUC	54.5	77.7	0	0	47	46	7	4	104	noMatch	SNORD3A_ENST00000365494|snoRNA|human
AAACCTCACCCGGCCCGGACACG	AACCUC	64.8	39.8	1	1	21	11	11	11	56	noMatch	rna18s5A60GC456AT1578G|rRNA|human
TGTGCATTTCTCTCCCTTCTAGA	GUGCAU	69.6	49.5	0	0	6	15	4	8	33	noMatch	chr18_11610120-11689440_rev|piRNA|human
ATCCGGGTGCCCCCTCCAGT	UCCGGG	80.3	41.7	25	18	8	19	6	2	78	noMatch	trnaC24A57T|tRNA|human
ACCCAGAGGTCGATGGATCGAAACCATCC	CCCAGA	69	62.5	1	0	1	3	0	1	6	noMatch	TRNAM4_prec|tRNA_prec|human
GGGTCTCCCCCGCGGGGGCGCT	GGUCUC	49.5	64.1	0	0	4	2	0	2	8	noMatch	RNA45S5_NR_046235_prec3.3|rRNA_prec|human
TGCGGGCTAGGGCTAACAGC	GCGGGC	11.1	21.4	0	0	0	0	4	12	16	noMatch	hsa-mir-744|hsa-mir-744|miRNA|human
TCTCGGTGGGACCTCCAATTTT	CUCGGU	65.3	59.1	1	0	12	0	2	1	16	noMatch	TRNAQ10|tRNA|human
GAGAGGTAGTAGGTTGCATAGTT	AGAGGU	50.7	22.9	0	0	0	0	14	10	24	hsa-let-7d-5p	hsa-let-7d|hsa-let-7d|miRNA|human
CATCCCTTGCATGGTGGAGGAA	AUCCCU	67.3	32.6	0	0	0	0	7	19	26	hsa-miR-188-5p	hsa-mir-188|hsa-mir-188|miRNA|human
TGGAGACGCGGCCCTGTTGGA	GGAGAC	36.3	32.4	0	0	0	0	8	2	10	hsa-miR-139-3p	hsa-mir-139|hsa-mir-139|miRNA|human
TGGACTACAAGGACGACGAT	GGACUA	81.1	56.8	3	4	1	2	0	0	10	noMatch	CYP2E1_CYP2E1-001_ENSG00000130649_ENST00000463117.2|mRNA|human
TTCACACCCTGGTCTGCCCTCA	UCACAC	50.1	43.5	0	0	2	4	0	0	6	noMatch	GOSR1_GOSR1-008_ENSG00000108587_ENST00000451249.2|mRNA|human
GAATTCTCGGTGCCAAGGAA	AAUUCU	84.2	66.2	7	5	6	4	0	0	22	noMatch	RPS21_RPS21-001_ENSG00000171858_ENST00000343986.4|mRNA|human
AAATTGGAGTGGTTCTGGACAGG	AAUUGG	66.9	64.7	1	0	4	0	1	2	8	noMatch	TNRC6B_TNRC6B-002_ENSG00000100354_ENST00000335727.9|mRNA|human
GTCAACACTTGCTGGTTTCCTC	UCAACA	85.9	69.2	0	2	0	0	579	626	1207	hsa-miR-505-3p	hsa-mir-505|miRNA|human
TATTGCACTTGTCCCGGCCCGA	AUUGCA	80.2	86.2	0	0	0	0	5	1	6	hsa-miR-92a-3p	hsa-mir-92a-1|hsa-mir-92a-1|miRNA|human
AGCTACATTGTCTGCTGGGTTACA	GCUACA	68.3	63.7	0	0	0	0	3	8	11	hsa-miR-221-3p	hsa-mir-221|hsa-mir-221|miRNA|human
CGCGGGTGCTTACTGACCCTTTTA	GCGGGU	23.1	30.9	0	0	15	5	0	0	20	noMatch	VTRNA2-1_ENST00000602301_prec|scRNA_prec|human
CCGCCCCCGGGGAGCCCGGCGGG	CGCCCC	65.5	36.9	0	0	0	8	0	0	8	noMatch	RNA45S5_NR_046235_prec3.3|rRNA_prec|human
GTGAAATGTTTAGGACCACTAGT	UGAAAU	67.9	66.4	0	0	0	0	256	287	543	hsa-miR-203a-3p	hsa-mir-203|hsa-mir-203|miRNA|human
CTACATTGTCTGCTGGGTTTCA	UACAUU	88.6	90.3	0	0	0	0	14	18	32	hsa-miR-221-3p	hsa-mir-221|hsa-mir-221|miRNA|human
ATCTCTTTTTTGCTGTTTGGTTA	UCUCUU	74.9	67	2	1	2	2	0	1	8	noMatch	DCSTAMP_DCSTAMP-001_ENSG00000164935_ENST00000297581.2|mRNA|human
CCTCGCCGCCGCCCGCGGGCGTTT	CUCGCC	63.8	58.4	0	0	11	8	1	1	21	noMatch	RNA45S5_NR_046235_prec3.3|rRNA_prec|human
TCCCCGACGGGAGCCATT	CCCCGA	86.6	81.5	0	1	2	1	1	1	6	noMatch	DECR2_DECR2-001_ENSG00000242612_ENST00000219481.5|mRNA|human
TGAGGATATGGCAGGGAAGGGGAA	GAGGAU	32.4	27.6	0	0	0	0	1	5	6	hsa-miR-3679-5p	hsa-mir-3679|hsa-mir-3679|miRNA|human
AAAAGCTGGGTTGAGAGGGTG	AAAGCU	55.1	54.3	0	0	3	8	7	3	21	hsa-miR-320c	hsa-mir-320c-2|doubtful_miRNA|human
AATACTGCCGGGTAATGATG	AUACUG	90.9	83.7	0	0	0	0	58	55	113	hsa-miR-200c-3p	hsa-mir-200c|hsa-mir-200c|miRNA|human
ATCCATTGTGCTCTGCACACGT	UCCAUU	93.4	70.8	0	0	1	5	0	0	6	noMatch	TRNAS13|tRNA|human
TATCCCAGGGCCAGTCTCCA	AUCCCA	33.9	66.8	0	0	1	0	2	3	6	noMatch	SHANK1_SHANK1-008_ENSG00000161681_ENST00000359082.3|mRNA|human
GTTGAACTGGGAACCTGCTATGCCA	UUGAAC	93.4	85.6	5	3	0	0	0	0	8	noMatch	hsa-mir-31|hsa-mir-31|miRNA|human
AAAAGCTGGGTTGAGAGGGCGATGT	AAAGCU	55.1	54.3	0	0	10	5	29	26	70	hsa-miR-320a-3p	hsa-mir-320-RNASEN|hsa-mir-320-RNASEN|miRNA|human
ACTGGACTGGAGTCAGAAGGCA	CUGGAC	48.5	20.4	0	0	0	0	69	48	117	noMatch	GNPNAT1_GNPNAT1-001_ENSG00000100522_ENST00000216410.3|mRNA|human
TTATAAAGCAATGAGACTGATTGTCA	UAUAAA	95.5	73.4	3	5	0	0	0	0	8	hsa-miR-340-5p	hsa-mir-340|hsa-mir-340|miRNA|human
TAGTTACGCGACCCC	AGUUAC	27.6	44.8	1	2	0	0	0	3	6	noMatch	rna18s5A60GC456AT1578G|rRNA|human
AAAAGTGTGTGTGTGTGTAT	AAAGUG	89.8	84.4	0	0	3	3	1	2	9	noMatch	noMatch
TTCCCAGGGCGAGGCTTATCCA	UCCCAG	81.3	56.1	0	0	5	3	0	1	9	noMatch	RNU1-1_NR_004430_prec|snRNA_prec|human
TTCAAGTAATCCAGCATAGGCT	UCAAGU	68	43	0	0	0	0	12	14	26	noMatch	hsa-mir-26a-1|hsa-mir-26a-1|miRNA|human
TGACCTCAGGTGATCCACCCAA	GACCUC	57.1	15.5	0	0	9	4	0	1	14	noMatch	HIF1AN_HIF1AN-002_ENSG00000166135_ENST00000299163.6|mRNA|human
TTCTCACTACTGCACTTGACTAGTCTTA	UCUCAC	61.3	50.5	431	390	248	224	43	28	1364	noMatch	rny1T112A|scRNA|human
AGCTACATCTGGCTACTGGGTCCTT	GCUACA	68.3	63.7	0	0	0	0	16	14	30	hsa-miR-222-3p	hsa-mir-222|hsa-mir-222|miRNA|human
ATCCTGCCGACTACGACA	UCCUGC	41.3	25.1	0	1	8	5	1	2	17	noMatch	TRNAS19_prec|tRNA_prec|human
TCCCCAGTACCTCCACG	CCCCAG	81.3	65.5	5	1	3	3	0	0	12	noMatch	trnaA34A36G|tRNA|human
CAGATTAACACTGTCTGGTAAAGATGGC	AGAUUA	95.1	77.9	0	0	0	0	2	5	7	hsa-miR-141-3p	hsa-mir-141|hsa-mir-141|miRNA|human
CTCACCTGGAGCATGTTTTTGT	UCACCU	72.3	37.2	0	0	18	18	4	1	41	noMatch	TRNAI6_prec|tRNA_prec|human
TTAGGGCCCCGGCTCCATCTCC	UAGGGC	34.9	57	0	0	0	0	0	10	10	noMatch	hsa-mir-1296|hsa-mir-1296|miRNA|human
TTCCCCGACGGGGAGCCAAG	UCCCCG	86	53.1	33	28	384	321	131	127	1024	noMatch	TRNAD9|tRNA|human
TTTCATTATTGCTCCTGACC	UUCAUU	69.1	75.4	0	0	0	0	3	5	8	hsa-miR-335-3p	hsa-mir-335|hsa-mir-335|miRNA|human
GTAAGTGCTGGGCCTTGGCCAAGC	UAAGUG	51.4	84.2	49	32	145	110	35	26	397	noMatch	PLA2G4B_PLA2G4B-001_ENSG00000243708_ENST00000452633.1|mRNA|human
AACCTCGACGATCTCCTCAGCAA	ACCUCG	74.5	65.1	0	0	0	0	5	2	7	hsa-miR-3150a-5p	hsa-mir-3150|hsa-mir-3150|miRNA|human
CCCGCGGGTGCTTTCCAGCTCTAT	CCGCGG	63.5	65.2	2	2	18	10	1	1	34	noMatch	VTRNA1-2_ENST00000365241|scRNA|human
GCCGCGGCGGCCGTCGGGTGTA	CCGCGG	63.5	65.2	0	0	13	8	0	1	22	noMatch	RNA45S5_NR_046235_prec3.3|rRNA_prec|human
TAGCTTATCAGACTGATCTTGACT	AGCUUA	84.2	80.2	13	18	0	0	29	31	91	noMatch	hsa-mir-21|hsa-mir-21|miRNA|human
GATGGTAGCACCATCTGAAATCGGTTA	AUGGUA	91.9	75	0	0	0	0	1	9	10	hsa-miR-29a-3p	hsa-mir-29a|hsa-mir-29a|miRNA|human
TCTACAGTGCACGTGTCTCCAAA	CUACAG	77	78.8	0	0	0	0	5	3	8	hsa-miR-139-5p	hsa-mir-139|hsa-mir-139|miRNA|human
TATTGCACACTACTAAGTTGC	AUUGCA	80.2	86.2	0	0	0	0	3	8	11	noMatch	hsa-mir-32|hsa-mir-32|miRNA|human
AACAAGGAGCGTGACCACTGAA	ACAAGG	62.4	50.6	0	0	1	0	1	4	6	noMatch	NDST1_NDST1-002_ENSG00000070614_ENST00000261797.6|mRNA|human
AACAATGCCAAGTGAAAAAGCTGG	ACAAUG	78.2	74.4	1	3	4	5	2	2	17	noMatch	FOXK1_FOXK1-001_ENSG00000164916_ENST00000328914.4|mRNA|human
TCCCCGGCACCTCCATCAA	CCCCGG	61.7	82.3	4	5	3	0	1	0	13	noMatch	TRNAA13_prec|tRNA_prec|human
TCCGATGGTAGTGGGTTATCAGA	CCGAUG	79.1	68.3	1	2	1	2	0	1	7	noMatch	RNY4_ENST00000516507|scRNA|human
CGCGGGGCCCCGGCGGCGGGGGCA	GCGGGG	10.4	17.2	4	10	1	62	12	6	95	noMatch	RNA45S5_NR_046235_prec3.3|rRNA_prec|human
TATTGCACCTGTCCCGGCCTGTAA	AUUGCA	80.2	86.2	0	0	0	0	3	5	8	noMatch	hsa-mir-92a-1|hsa-mir-92a-1|miRNA|human
TCCTCGTCCTGCCGCAGGGCCAGA	CCUCGU	78.5	62.4	0	0	9	3	0	3	15	noMatch	ZC3H15_ZC3H15-001_ENSG00000065548_ENST00000337859.6|mRNA|human
TCTGGCTCCGTGTCTTCACTCCCG	CUGGCU	44.5	39	1	0	0	0	32	25	58	hsa-miR-149-5p	hsa-mir-149|hsa-mir-149|miRNA|human
CTGGGGAGATCCTCGAGGTTGG	UGGGGA	36.4	51.2	0	0	0	0	7	10	17	hsa-miR-3150a-3p	hsa-mir-3150|hsa-mir-3150|miRNA|human
TTCGTACCGTGAGTAATAATGCG	UCGUAC	71.8	63.8	0	0	0	0	4	5	9	hsa-miR-126-3p	hsa-mir-126|hsa-mir-126|miRNA|human
CGTGAGGTAGTAGGTTGTATAGTT	GUGAGG	30.3	37.6	0	0	0	0	10	12	22	hsa-let-7a-5p	hsa-let-7a-3|hsa-let-7a-3|miRNA|human
TGGCAGTGTTAGCTGGTTGT	GGCAGU	16.2	25.1	0	0	0	0	1	5	6	noMatch	MTMR1_MTMR1-205_ENSG00000063601_ENST00000544228.1|mRNA|human
TTGGCGTGCACGAGGTCCTGGGT	UGGCGU	81.9	63	0	1	5	1	1	0	8	noMatch	trnaA6A33GA36G|tRNA|human
TAAAGTGCTGAAAGTGCAGATA	AAAGUG	89.8	84.4	0	0	0	0	7	16	23	noMatch	hsa-mir-106b|hsa-mir-106b|miRNA|human
AGCAGAGTCGCGCAGCGGAAGCGT	GCAGAG	65	50.2	22	13	22	16	1	0	74	noMatch	trnaM1G9C|tRNA|human
TGTGCGCAGGGAGACCTCTCCCT	GUGCGC	56.3	59.4	0	0	3	1	2	0	6	hsa-miR-933	hsa-mir-933|hsa-mir-933|miRNA|human
CATTGCACTTGTCTTGGTCTGA	AUUGCA	80.2	86.2	0	0	0	0	83	87	170	noMatch	hsa-mir-25|hsa-mir-25|miRNA|human
CGAAGTGGAGAAGGGTTA	GAAGUG	73.1	54.7	0	1	4	7	0	0	12	noMatch	RNA45S5_NR_046235_prec3.3|rRNA_prec|human
TAATACCGCCTGGTAATGATGAC	AAUACC	66.1	51.2	0	0	0	0	8	16	24	noMatch	hsa-mir-200b|hsa-mir-200b|miRNA|human
ATGTAGGGCTAAAAGCCATGGT	UGUAGG	46	20.3	1	0	0	0	3	3	7	hsa-miR-135b-3p	hsa-mir-135b|hsa-mir-135b|miRNA|human
CGCGACCTCAGATCA	GCGACC	26.4	54.5	0	1	2	4	13	10	30	noMatch	RNA45S5_NR_046235_prec3.3|rRNA_prec|human
TGCCACGCGGGAGGCCC	GCCACG	57.2	63.4	3	1	12	4	2	1	23	noMatch	trnaG15A56T|tRNA|human
AGCTACATTGTATGCTGGGTTT	GCUACA	68.3	63.7	0	0	0	0	81	70	151	noMatch	hsa-mir-221|hsa-mir-221|miRNA|human
TTCCCCGACGGGGAGCCCA	UCCCCG	86	53.1	1	1	2	3	3	2	12	noMatch	TRNAD9|tRNA|human
GGCCCTGGCGGAGCG	GCCCUG	75.2	59.9	3	0	2	0	1	0	6	noMatch	rna18s5A60GC456AT1578G|rRNA|human
TAAGGTGCATCTGCAGATAG	AAGGUG	90.2	73.6	0	0	0	0	7	14	21	noMatch	EPHA6_EPHA6-002_ENSG00000080224_ENST00000389672.5|mRNA|human
ACTCGCGCGCGGAGCCGGAGCG	CUCGCG	71.7	76.9	0	0	30	22	2	1	55	noMatch	CAMK2N1_CAMK2N1-001_ENSG00000162545_ENST00000375078.3|mRNA|human
TCAATATGGTGACCTCCCTT	CAAUAU	82.7	80.3	2	0	2	3	1	0	8	noMatch	rn7sl1C53TT54GT70C|scRNA|human
GGTGTGGGGTTCGAGGCGGTTTG	GUGUGG	19.5	25.4	0	0	5	2	0	0	7	noMatch	RNA45S5_NR_046235_prec3.3|rRNA_prec|human
TCCCACCGCTGCCACCAGTAA	CCCACC	37.9	19.3	3	0	1	2	0	1	7	noMatch	TRNAL1|tRNA|human
TGGCAACCCGTAGATCCGAACTTGT	GGCAAC	55.3	28.5	0	0	0	0	3	4	7	hsa-miR-100-5p	hsa-mir-100|hsa-mir-100|miRNA|human
AGCTGCATTGTCTGCTGGGTTT	GCUGCA	50.4	26.9	0	0	0	0	131	137	268	noMatch	hsa-mir-221|hsa-mir-221|miRNA|human
TCGCTCGTTCGTTCGCCGCCT	CGCUCG	73.7	69.9	0	0	27	15	2	1	45	noMatch	RNA45S5_NR_046235_prec3.3|rRNA_prec|human
TCCTGCCGACTACGCCATC	CCUGCC	31	5.1	4	1	3	3	1	2	14	noMatch	TRNAS1|tRNA|human
TCACAGTGAACCGGTCTCTTTT	CACAGU	56.7	49.5	6	0	9	3	1566	1391	2975	hsa-miR-128-3p	hsa-mir-128-1|hsa-mir-128-1|miRNA|human
TAATACTGCCTGGTAATGATGATA	AAUACU	91.1	82	0	0	0	0	27	25	52	hsa-miR-200b-3p	hsa-mir-200b|hsa-mir-200b|miRNA|human
CTTCACAGTGGCTAAGTTCCGC	UUCACA	74.5	61.9	2	0	0	0	435	471	908	hsa-miR-27a-3p	hsa-mir-27a|hsa-mir-27a|miRNA|human
ATCCCTGCGGCGTCTCCATAG	UCCCUG	82.7	85.5	0	1	3	4	2	1	11	noMatch	FAM189B_FAM189B-001_ENSG00000160767_ENST00000361361.2|mRNA|human
TGAGGTAGTAGTTTTGTGCTGTT	GAGGUA	72.4	50.3	0	0	0	0	2	13	15	noMatch	hsa-let-7i|hsa-let-7i|miRNA|human
TCTGTCTGTACACACACAAGCG	CUGUCU	71.2	61.8	0	0	0	0	7	8	15	noMatch	chr1_646600-695130|piRNA|human
AGCACTATGGCTTGGCAGTGAC	GCACUA	85.7	68.4	0	0	0	0	5	1	6	noMatch	MARS_MARS-003_ENSG00000166986_ENST00000262027.5|mRNA|human
ATGGTCCCCGACGGGGAGCCAT	UGGUCC	61.9	53.8	2	1	0	4	1	0	8	noMatch	TRNAD9|tRNA|human
TACCTGAGACCCTTTAACCTGTG	ACCUGA	76.4	82.4	0	0	0	0	2	4	6	hsa-miR-125a-5p	hsa-mir-125a|hsa-mir-125a|miRNA|human
TCTCGGTGGAACCTCCAAAAATA	CUCGGU	65.3	59.1	2	0	2	6	0	0	10	noMatch	trnaQ1A57GA58G|tRNA|human
ACCTCACCCGGCCCGGACACGGACAGGATT	CCUCAC	62.1	49.6	1	0	6	0	0	0	7	noMatch	rna18s5A60GC456AT1578G|rRNA|human
ATTATTAACCCTGCGTTGTAGTTT	UUAUUA	92.1	80.6	1	0	1	1	4	3	10	noMatch	BACH2_BACH2-201_ENSG00000112182_ENST00000537989.1|mRNA|human
CCCCGACGGGGAGCCATA	CCCGAC	66.4	50.7	6	1	0	3	2	3	15	noMatch	TRNAD9|tRNA|human
CATTCGCCTCACACGCGA	AUUCGC	68.4	57.1	7	10	137	99	4	4	261	noMatch	TRNAV32_prec|tRNA_prec|human
TAGCACCTTTTGAAATCAGTGTT	AGCACC	63.1	51.3	0	0	0	0	8	15	23	noMatch	hsa-mir-29b-2|hsa-mir-29b-2|miRNA|human
AGAGTCGGCGACGCCGCCAGA	GAGUCG	84.4	61.5	0	0	10	17	0	3	30	hsa-miR-4785	hsa-mir-4785|doubtful_miRNA|human
CATTGCACTTGTCTCTCTCTGA	AUUGCA	80.2	86.2	0	0	0	0	2	5	7	noMatch	CELF2_CELF2-201_ENSG00000048740_ENST00000379261.4|mRNA|human
AATGATAATAAAACAGCTTTGACTT	AUGAUA	86.5	85.8	5	1	1	9	0	0	16	noMatch	MT2A_MT2A-001_ENSG00000125148_ENST00000245185.5|mRNA|human
GTACAGTACTGTGATAACT	UACAGU	68	61.1	0	0	1	0	207	218	426	hsa-miR-101-3p	hsa-mir-101-1|hsa-mir-101-1|miRNA|human
TCCACTCTCCTGGCCCCCAGTT	CCACUC	65.9	62	0	0	5	4	5	5	19	hsa-miR-6777-3p	PRRC2A_PRRC2A-002_ENSG00000204469_ENST00000376033.2|mRNA|human
TGGTTAGCACTCTGGACTCTGA	GGUUAG	56.2	54.3	1	2	2	1	1	0	7	noMatch	trnaQ1A57GA58G|tRNA|human
CGTGCGCCCCGCGCCGTGGGGGCGTT	GUGCGC	56.3	59.4	0	0	38	28	4	1	71	noMatch	RNA45S5_NR_046235_prec3.3|rRNA_prec|human
GACGCGACCTCAGATCAGACGTGGCGACCCG	ACGCGA	88.1	75.6	1	1	1	0	2	3	8	noMatch	RNA45S5_NR_046235_prec3.3|rRNA_prec|human
TGTAAACATCCTACACTCAGCTGTAATACA	GUAAAC	82.6	76.4	4	2	0	0	0	0	6	hsa-miR-30b-5p	hsa-mir-30b|hsa-mir-30b|miRNA|human
TGAATGATAATAAAACAGCTTTGACT	GAAUGA	70.5	58.7	0	1	4	3	0	0	8	noMatch	MT2A_MT2A-001_ENSG00000125148_ENST00000245185.5|mRNA|human
AGGCAAGATGCTGGCATGAA	GGCAAG	46.3	50.4	0	0	0	0	3	6	9	noMatch	hsa-mir-31|hsa-mir-31|miRNA|human
AGGCAAGACTGGCATAGCT	GGCAAG	46.3	50.4	0	1	0	0	1	4	6	noMatch	BNC2_BNC2-008_ENSG00000173068_ENST00000380672.4|mRNA|human
TCAGGTGTGGAAACTGAGGCAGT	CAGGUG	70.2	63.8	0	0	0	0	9	8	17	hsa-miR-3934-5p	hsa-mir-3934|hsa-mir-3934|miRNA|human
TCCCACCGCTGCCACCAATA	CCCACC	37.9	19.3	36	33	50	41	7	2	169	noMatch	TRNAL1|tRNA|human
TAAAGTGCTTATATTGCAGGTAG	AAAGUG	89.8	84.4	0	0	0	0	17	24	41	noMatch	hsa-mir-20a|hsa-mir-20a|miRNA|human
TCTCACCCCAACTCTGCCCCATT	CUCACC	55.2	48.9	0	0	2	2	1	1	6	hsa-miR-6784-3p	ACTN4_ACTN4-001_ENSG00000130402_ENST00000252699.2|mRNA|human
TCCCCGACGGGGAGCCAAGACG	CCCCGA	86.6	81.5	2	1	3	1	2	1	10	noMatch	TRNAD9|tRNA|human
CTCAGTTCAGCAGGAACAGT	UCAGUU	56.6	33.6	0	0	0	0	9	7	16	hsa-miR-24-3p	hsa-mir-24-1|hsa-mir-24-1|miRNA|human
CTCACTGCCCTCTGCCCCCCAGT	UCACUG	83.3	96.8	0	0	6	12	0	1	19	noMatch	chr10_79523660-79560000|piRNA|human
ACTGGTGCTCTCACTGTCCAAA	CUGGUG	79.9	75.1	5	0	1	4	0	1	11	noMatch	FAT1_FAT1-001_ENSG00000083857_ENST00000441802.2|mRNA|human
AGGCAAGATGCTGGCATAGCTAG	GGCAAG	46.3	50.4	0	1	0	0	294	314	609	hsa-miR-31-5p	hsa-mir-31|hsa-mir-31|miRNA|human
CCGAGTCACGGCACCAAA	CGAGUC	58.2	60.4	13	8	36	29	11	15	112	noMatch	hsa-mir-4454|doubtful_miRNA|human
GCGGAGCCGCGCGCGCGCGC	CGGAGC	15.3	13.8	0	0	4	3	1	3	11	noMatch	ST6GAL2_ST6GAL2-001_ENSG00000144057_ENST00000361686.4|mRNA|human
CGCCACTGTCGCCTGCCCAGA	GCCACU	42.5	33.1	0	0	5	0	1	0	6	noMatch	chr15_28623200-28637260_rev|piRNA|human
TTATAGTACAACCTGATAAGTG	UAUAGU	37.6	46.4	0	0	0	0	35	26	61	noMatch	hsa-mir-374a|hsa-mir-374a|miRNA|human
TCTGGGTGCCCCCTCCAAC	CUGGGU	31.1	49.7	0	0	0	1	3	2	6	noMatch	TRNAC25|tRNA|human
CTTCCCGGCCCATGCACCAT	UUCCCG	76.4	77.1	3	0	2	0	1	0	6	noMatch	trnaG15G45AA56T|tRNA|human
AGACTGGGTCTTGCTTTGTTG	GACUGG	28	23.8	0	0	0	0	14	14	28	noMatch	UTP6_UTP6-001_ENSG00000108651_ENST00000261708.4|mRNA|human
TATCCCCGCCTGTCACGCGG	AUCCCC	35.8	14.6	2	0	2	0	1	1	6	noMatch	trnaD10A9T|tRNA|human
GCCGCTGCGGCGGCCGTCGGGT	CCGCUG	82.5	79.2	0	0	2	4	0	0	6	noMatch	RNA45S5_NR_046235_prec3.3|rRNA_prec|human
CGTGGGTGCTTTCCAGCTCTT	GUGGGU	14	12.6	0	0	8	2	0	0	10	noMatch	VTRNA1-2_ENST00000365241|scRNA|human
TCCCTGAGACCCTAACTTTTG	CCCUGA	72.8	79.4	0	0	0	0	3	4	7	hsa-miR-125b-5p	hsa-mir-125b-2|hsa-mir-125b-2|miRNA|human
AGGTGTGCAAATCCATGCAAAACTGA	GGUGUG	38.5	55.4	0	0	0	0	8	7	15	hsa-miR-19b-3p	hsa-mir-19b-1|hsa-mir-19b-1|miRNA|human
GCTCAGTTCAGCAGGAACAGAA	CUCAGU	72.5	71.7	0	0	0	0	16	14	30	hsa-miR-24-3p	hsa-mir-24-1|hsa-mir-24-1|miRNA|human
GAGGCAGAAGCAGGATGAC	AGGCAG	43.8	44.4	0	0	0	0	19	18	37	hsa-miR-1910-3p	hsa-mir-1910|hsa-mir-1910|miRNA|human
AAAGCCTGGTCCACATGGGTCAT	AAGCCU	79.9	59.8	0	0	0	5	0	1	6	noMatch	SBNO1_SBNO1-201_ENSG00000139697_ENST00000267176.4|mRNA|human
TCGCACCATCTGAAATCGGTTA	CGCACC	48.9	41.8	0	0	0	0	12	9	21	hsa-miR-29a-3p	hsa-mir-29a|hsa-mir-29a|miRNA|human
TGAGGTAGTAGTTTGTGCTA	GAGGUA	72.4	50.3	19	19	0	0	33	26	97	hsa-let-7i-5p	hsa-let-7i|hsa-let-7i|miRNA|human
TAGCTTATCAGACTGATGTTGTTT	AGCUUA	84.2	80.2	0	0	0	0	6	3	9	hsa-miR-21-5p	hsa-mir-21|hsa-mir-21|miRNA|human
CTAGCCGGCCGCGCTCCTGCAA	UAGCCG	68.9	74	0	0	5	4	3	1	13	noMatch	RNA45S5_NR_046235_prec3.3|rRNA_prec|human
TCAGTGAATCACAGAACTTTGT	CAGUGA	68	72.9	0	0	0	0	5	5	10	noMatch	hsa-mir-148b|hsa-mir-148b|miRNA|human
TAATACTGCCGGGTAACGATGGA	AAUACU	91.1	82	0	0	0	0	82	113	195	noMatch	hsa-mir-200c|hsa-mir-200c|miRNA|human
TACACTGACTGGCTCAGCGTGT	ACACUG	79.2	78.7	1	0	8	11	4	0	24	noMatch	rna18s5A60GC456AT1578G|rRNA|human
CCGCCCGGCCGCGCCCGTGGCCT	CGCCCG	74.9	60.7	0	0	92	54	2	0	148	noMatch	RNA45S5_NR_046235_prec3.3|rRNA_prec|human
TCCCTGTGGTCTAGTGGTTCGG	CCCUGU	52.4	52.1	1	0	5	2	0	0	8	noMatch	chr15_51328400-51687420_rev|piRNA|human
AGCTGGGTTGAGAGGGCGAAT	GCUGGG	6.9	9.9	0	0	4	4	2	3	13	hsa-miR-320a-3p	hsa-mir-320-RNASEN|hsa-mir-320-RNASEN|miRNA|human
CCAACATGGTGAAAGCCCGTCT	CAACAU	83.6	76.7	0	0	5	1	0	0	6	noMatch	HUNK_HUNK-001_ENSG00000142149_ENST00000270112.2|mRNA|human
TATTGCACTTGTCCCGGCCTAGA	AUUGCA	80.2	86.2	0	1	0	0	21	19	41	hsa-miR-92a-3p	hsa-mir-92a-1|hsa-mir-92a-1|miRNA|human
AATGACACGATCACTCCCGTTGTG	AUGACA	85.3	74.9	0	0	0	0	20	11	31	hsa-miR-425-5p	hsa-mir-425|miRNA|human
CCCTTAACACCTCGGCACAGAGG	CCUUAA	81.3	83.2	0	0	2	1	0	6	9	noMatch	TBC1D14_TBC1D14-001_ENSG00000132405_ENST00000409757.4|mRNA|human
TGGCCGAGTGCGGCTCGTCGCCTTGA	GGCCGA	31.8	51.9	0	0	1	0	7	1	9	noMatch	RNA45S5_NR_046235_prec3.3|rRNA_prec|human
ATGGAGGCGTGGGTTCGAATCCCACT	UGGAGG	26.6	31.2	3	12	28	17	8	0	68	noMatch	TRNAL28|tRNA|human
CCCCACCGCTGCCACCAAA	CCCACC	37.9	19.3	1	2	2	3	0	0	8	noMatch	TRNAL1|tRNA|human
CTTTCAGTCAGATGTTTGCT	UUUCAG	90.9	70.1	0	3	0	0	4	5	12	hsa-miR-30d-3p	hsa-mir-30d|hsa-mir-30d|miRNA|human
TAGCTTATCAGACTGATTTTGAA	AGCUUA	84.2	80.2	0	0	0	0	9	12	21	noMatch	hsa-mir-21|hsa-mir-21|miRNA|human
GTGCATTGTAGTTGCATTGCAAG	UGCAUU	74	87	2	0	0	0	5	5	12	hsa-miR-33a-5p	hsa-mir-33a|hsa-mir-33a|miRNA|human
ACTCACCTGGAGCATGTTTTCTT	CUCACC	55.2	48.9	0	0	3	4	0	1	8	noMatch	TRNAI6_prec|tRNA_prec|human
CAGCTTATCAGACTGATGTTGA	AGCUUA	84.2	80.2	4	9	0	0	618	656	1287	hsa-miR-21-5p	hsa-mir-21|hsa-mir-21|miRNA|human
AGGTACATCTGGCTACTGGGTC	GGUACA	50.4	60.5	0	0	0	0	4	2	6	hsa-miR-222-3p	hsa-mir-222|hsa-mir-222|miRNA|human
TCTCCCACGTTGTGGCCCAGT	CUCCCA	85	69.3	0	0	0	0	20	10	30	hsa-miR-662	hsa-mir-662|doubtful_miRNA|human
ATTCATTTATCCCCAGCCTACA	UUCAUU	69.1	75.4	0	0	20	20	8	21	69	hsa-miR-664a-3p	hsa-mir-664a|doubtful_miRNA|human
ATCACATTGCCAGGGATTACA	UCACAU	56.6	65.5	0	0	0	0	101	126	227	hsa-miR-23b-3p	hsa-mir-23b|hsa-mir-23b|miRNA|human
TGGCCAACATGGTGAAACCCCAT	GGCCAA	53.9	51.3	0	0	112	87	46	63	308	noMatch	TRAF3IP2_TRAF3IP2-004_ENSG00000056972_ENST00000368761.5|mRNA|human
TGAGGTAGTAGGTTGTGTGGTTTATT	GAGGUA	72.4	50.3	0	0	0	0	8	13	21	hsa-let-7b-5p	hsa-let-7b|hsa-let-7b|miRNA|human
GACACCCCACTTGCCCTGCTGACC	ACACCC	43.6	41.7	0	0	1	4	1	1	7	noMatch	MAPK1IP1L_MAPK1IP1L-001_ENSG00000168175_ENST00000395468.4|mRNA|human
GAGGCGGCTGCGGGAGCGGAGT	AGGCGG	53.4	38.5	0	0	14	5	0	2	21	noMatch	CNNM3_CNNM3-001_ENSG00000168763_ENST00000305510.3|mRNA|human
TAATACTGCCTGGTAGTGATGAC	AAUACU	91.1	82	0	0	0	0	10	19	29	noMatch	hsa-mir-200b|hsa-mir-200b|miRNA|human
TATCACCATTTGAAATCAGTGTTT	AUCACC	65.8	31.6	0	0	0	0	7	15	22	hsa-miR-29b-3p	hsa-mir-29b-2|hsa-mir-29b-2|miRNA|human
CGTGCCACCCTTTTCCCCAGTAA	GUGCCA	54.4	37	0	0	5	2	0	2	9	hsa-miR-1227-3p	hsa-mir-1227-MIRTRON|hsa-mir-1227-MIRTRON|mirtron|human
CTTAGCAGCACATCATGGTTTACA	UUAGCA	97.2	77.6	0	0	0	0	9	14	23	hsa-miR-15b-5p	hsa-mir-15b|hsa-mir-15b|miRNA|human
TAATACTGTCTGGTAAAACCGTG	AAUACU	91.1	82	0	0	0	0	25	24	49	hsa-miR-429	hsa-mir-429|hsa-mir-429|miRNA|human
CCCGGCCGCCCGGGCCCCCGGT	CCGGCC	23.8	14.6	0	0	10	4	0	0	14	noMatch	MAP3K3_MAP3K3-001_ENSG00000198909_ENST00000361357.3|mRNA|human
ACCCGGAGCCATTGTGGCTC	CCCGGA	76.6	76.8	0	0	16	10	1	0	27	noMatch	TTBK1_TTBK1-001_ENSG00000146216_ENST00000259750.4|mRNA|human
CTCAAGTAATTCAGGATAGGTT	UCAAGU	68	43	0	0	0	0	43	69	112	hsa-miR-26b-5p	hsa-mir-26b|hsa-mir-26b|miRNA|human
GCTGGTTTCATATGGTGGTTTAG	CUGGUU	85.8	73.8	224	174	0	4	1638	1692	3732	hsa-miR-29b-1-5p	hsa-mir-29b-1|hsa-mir-29b-1|miRNA|human
TCTAGCCACAGATGCAGTGATT	CUAGCC	23.2	47.2	0	0	0	0	20	26	46	hsa-miR-1287-3p	PYROXD2_PYROXD2-001_ENSG00000119943_ENST00000370575.4|mRNA|human
AACCGGGCGGAAACACCAGAA	ACCGGG	80.3	71.2	12	2	16	11	3	2	46	noMatch	trnaV2G26T|tRNA|human
CGAGACCCTGCTCGCTGCGCCA	GAGACC	40.4	17.3	3	1	2	1	0	0	7	noMatch	TRNAS21|tRNA|human
TGAGGTAGTAGGTTGTGTGGTTCA	GAGGUA	72.4	50.3	0	0	0	0	34	32	66	hsa-let-7b-5p	hsa-let-7b|hsa-let-7b|miRNA|human
GGAGAGTCGGCGACGCCGCCAG	GAGAGU	43.7	38.1	0	0	5	1	0	0	6	hsa-miR-4785	hsa-mir-4785|doubtful_miRNA|human
AAACGGTAACGCAGGTGTCCT	AACGGU	70	65.2	0	0	5	3	1	0	9	noMatch	RNA45S5_NR_046235_prec3.3|rRNA_prec|human
AAGCTGGGTTGAGAGGGCGATAA	AGCUGG	9.3	19.3	0	0	3	1	4	3	11	hsa-miR-320a-3p	hsa-mir-320-RNASEN|hsa-mir-320-RNASEN|miRNA|human
GCCTGGGTGACAGAGTGAGACT	CCUGGG	11	16.2	0	0	0	0	15	2	17	noMatch	OPA3_OPA3-002_ENSG00000125741_ENST00000263275.4|mRNA|human
AACAGTCTACAGCCATGGTCG	ACAGUC	56.2	29.1	0	0	1	0	279	227	507	hsa-miR-132-3p	hsa-mir-132|hsa-mir-132|miRNA|human
GGGGATGTAGCTCAG	GGGAUG	31.3	37.4	1	2	1	0	0	5	9	noMatch	TRNAA29|tRNA|human
TAGCTTATCAGACTGATGTTTACG	AGCUUA	84.2	80.2	0	0	0	0	3	3	6	hsa-miR-21-5p	hsa-mir-21|hsa-mir-21|miRNA|human
GAGGGGGGCACTGCGCAAGCAAAGCC	AGGGGG	25.1	49.1	0	0	7	5	5	2	19	hsa-miR-6885-5p	C14orf182_ENST00000399206.1|mRNA|human
TCTAATACTGTCTGGTAAAACC	CUAAUA	78.9	74.2	0	0	0	0	31	32	63	hsa-miR-429	hsa-mir-429|hsa-mir-429|miRNA|human
ACCGCTCGCTCGGTCAGGGCG	CCGCUC	46.3	62.8	0	0	4	4	0	2	10	noMatch	SERTAD2_SERTAD2-001_ENSG00000179833_ENST00000313349.3|mRNA|human
ATAGGTCACGTTGGTGTAGA	UAGGUC	16.2	56.7	2	0	3	5	0	0	10	noMatch	DNAJC24_DNAJC24-001_ENSG00000170946_ENST00000465995.1|mRNA|human
TGAGGCACGACTTGGGATGAGT	GAGGCA	45.7	7.5	0	0	224	160	19	20	423	noMatch	ABL2_ABL2-201_ENSG00000143322_ENST00000408940.3|mRNA|human
TACCTGGTTGATCCTGCCAT	ACCUGG	61	57.8	47	33	50	46	41	38	255	noMatch	rna18s5A60GC456AT1578G|rRNA|human
AATTTCGGTTGGGACAAAAA	AUUUCG	94.8	82.3	1	0	2	3	2	0	8	noMatch	MT-RNR2_ENST00000387347|mt-rnr2A275CA685GA817CA947T|mt_rRNA|human
TTGGCTGCGAGAGGTCCCGGGT	UGGCUG	76.1	61.1	2	3	5	2	0	3	15	noMatch	TRNAP19_prec|tRNA_prec|human
CGCCCCGCGGGGCGGGCGGAGC	GCCCCG	69.4	54.4	0	0	6	3	2	1	12	noMatch	RNA45S5_NR_046235_prec3.3|rRNA_prec|human
GCCTGGATAGCTCAGTTGG	CCUGGA	69.4	48.1	1	8	4	3	8	1	25	noMatch	TRNAK29|tRNA|human
TAGGTGGGAAAGGGACCCAGA	AGGUGG	36.9	13.3	0	0	3	2	1	1	7	noMatch	FUNDC2_FUNDC2-001_ENSG00000165775_ENST00000369498.3|mRNA|human
AAGAATTTCTTTTTCTTCACA	AGAAUU	69	81.2	1	1	1	0	5	2	10	noMatch	hsa-mir-3611|doubtful_miRNA|human
GCGGTCCATGGGCATATACAC	CGGUCC	17.2	6.6	0	0	0	0	4	3	7	hsa-miR-455-3p	hsa-mir-455|hsa-mir-455|miRNA|human
CCCCAAAGGCTCTTTTCAGAGCCACT	CCCAAA	77.2	81.3	5	4	9	8	0	0	26	noMatch	HIST2H2BF_HIST2H2BF-001_ENSG00000203814_ENST00000369167.1|mRNA|human
TAAGAGGCTAACACAGAAGGGT	AAGAGG	74.7	56.1	0	0	3	5	3	3	14	noMatch	SNORA26_ENST00000391286_prec|snoRNA_prec|human
ACACCAGTCGATGGGCTGTC	CACCAG	73.7	60.2	74	27	0	0	33	63	197	hsa-miR-21-3p	hsa-mir-21|hsa-mir-21|miRNA|human
TCAGTCTCATAATCTGAAGGTCGT	CAGUCU	72.6	40.2	0	2	5	4	0	0	11	noMatch	trnaM13A58G|tRNA|human
GAAATCCAGAGTGGGTGGGGCCA	AAAUCC	71.3	55.2	0	0	0	0	4	6	10	noMatch	hsa-mir-551a|miRNA|human
TCTGAGCCTCCTTGTCGCCTGC	CUGAGC	54.2	49.8	0	0	1	3	3	5	12	noMatch	PANX2_PANX2-002_ENSG00000073150_ENST00000395842.2|mRNA|human
GGCTATAAGAATACTTTT	GCUAUA	68.7	68.7	5	2	8	11	0	0	26	noMatch	CPEB4_CPEB4-001_ENSG00000113742_ENST00000265085.5|mRNA|human
ACAGTACTGTGATAACTGAAGA	CAGUAC	44.1	45.2	0	0	0	0	9	10	19	hsa-miR-101-3p	hsa-mir-101-2|hsa-mir-101-2|miRNA|human
AGCTTCAGGTTCCATGGTGTA	GCUUCA	61	53.3	0	0	9	10	0	0	19	noMatch	TRNAQ27_prec|tRNA_prec|human
TAGCGTGGCCGAGCGGTCTA	AGCGUG	83.4	72.5	1	1	1	4	3	0	10	noMatch	TRNAL1|tRNA|human
ATCCCACTCCTGACA	UCCCAC	49.2	65.9	61	41	46	33	3	6	190	noMatch	trnaL5C51T|tRNA|human
GATGCCTGGGAGTTGCGATCTGCCCTA	AUGCCU	27.2	36.1	0	0	3	5	0	1	9	noMatch	RNU12_ENST00000602478|snRNA|human
TTTCCGTGTCGCCCTTATTCCCTTTTT	UUCCGU	67.9	36.9	0	1	0	1	3	1	6	noMatch	pET16B_Rnl2_1-249_K227Q_backbone|plasmid|human
TCTCATAATCTGAAGGTCGTGAGTTT	CUCAUA	66.5	70.7	1	2	3	4	0	0	10	noMatch	trnaM13A58G|tRNA|human
AACCCCTATGTTACCAGACGA	ACCCCU	24.7	36.2	0	1	0	0	5	4	10	noMatch	hsa-mir-3170|doubtful_miRNA|human
GCGAGCCGGGCCCTTCCCGTGGATC	CGAGCC	44.7	24.5	0	1	3	5	1	0	10	noMatch	RNA45S5_NR_046235_prec3.3|rRNA_prec|human
TCACGTCGGGGTCACCAAAA	CACGUC	65.7	52.9	4	3	6	4	0	0	17	noMatch	trnaW7A57G|tRNA|human
AAGAGGCCCAGGCTCTGGAAGA	AGAGGC	36.8	4.2	0	0	1	5	0	1	7	noMatch	MKI67_MKI67-001_ENSG00000148773_ENST00000368654.3|mRNA|human
CCGGGCGGAAACACCAAC	CGGGCG	41.6	47.7	0	0	2	3	1	0	6	noMatch	trnaV2G26T|tRNA|human
GTTTCCGTAGTGTAGCGGTTA	UUUCCG	94.4	79.5	196	137	145	87	28	29	622	noMatch	TRNAV32_prec|tRNA_prec|human
TCCCCGCGCCCCCGCCCCGGCGA	CCCCGC	50.3	43.4	4	3	0	5	0	1	13	noMatch	RNA45S5_NR_046235_prec3.3|rRNA_prec|human
AAATTCTGGGGCCCACAGCCTAG	AAUUCU	84.2	66.2	0	0	5	6	0	0	11	noMatch	VPS37D_VPS37D-001_ENSG00000176428_ENST00000324941.4|mRNA|human
TCCGGGTACCCCCTCCA	CCGGGU	39.7	17.9	1	2	2	1	0	1	7	noMatch	SPDYE3_SPDYE3-001_ENSG00000214300_ENST00000332397.6|mRNA|human
AGCTTCCCTGGTGGTCTT	GCUUCC	33.2	33.6	3	0	0	2	4	0	9	noMatch	TRNAE6_prec|tRNA_prec|human
CGGAGGGCGAGGCCCGCGGCGTAA	GGAGGG	9.2	21.4	0	0	2	3	2	4	11	noMatch	RNA45S5_NR_046235_prec3.3|rRNA_prec|human
CCCGGGTTTCGGCACCAAAC	CCGGGU	39.7	17.9	0	2	9	3	3	2	19	noMatch	trnaF2G37T|tRNA|human
ATATTGCACATTACTAAGTTG	UAUUGC	33.6	51.3	1	0	0	0	15	13	29	hsa-miR-32-5p	hsa-mir-32|hsa-mir-32|miRNA|human
TCCCTGGTGGTCTAGTGGCTTT	CCCUGG	48.6	46.1	0	0	3	2	0	1	6	noMatch	trnaE5T19CC34T|tRNA|human
ATCACATTGCAAGGGATTACCAC	UCACAU	56.6	65.5	0	0	0	0	5	6	11	noMatch	hsa-mir-23b|hsa-mir-23b|miRNA|human
TGAGGTAGTAGGTGTATAGTTA	GAGGUA	72.4	50.3	0	0	0	0	2	6	8	noMatch	hsa-let-7a-3|hsa-let-7a-3|miRNA|human
CGTTCCCGGCCCATGCACCA	GUUCCC	42.1	22	1	2	2	2	0	0	7	noMatch	trnaG15A56G|tRNA|human
TTCCCGGCCGATGCACCA	UCCCGG	67.6	67	2	0	3	1	0	0	6	noMatch	ENTPD8_ENTPD8-201_ENSG00000188833_ENST00000371506.2|mRNA|human
AAAGCAGGATTCAGACTACA	AAGCAG	93.6	79.1	0	0	1	3	3	0	7	noMatch	SNORA63_ENST00000363450|snoRNA|human
CGCGCTCGCGGGGGCTCTGATT	GCGCUC	33.3	37.7	0	0	8	6	1	1	16	noMatch	KLHL21_KLHL21-002_ENSG00000162413_ENST00000377663.3|mRNA|human
TCTAGGTATGGTCCCAGGGATCCA	CUAGGU	64.2	66.4	0	0	0	0	2	7	9	hsa-miR-331-5p	hsa-mir-331|hsa-mir-331|miRNA|human
TACGCGACCCCCGAGCGGTCGGCGTC	ACGCGA	88.1	75.6	5	6	31	16	5	4	67	noMatch	rna18s5A60GC456AT1578G|rRNA|human
TCCCCCAGGTGTGATTCTGATTTGCT	CCCCCA	69.6	77.4	0	0	0	0	3	6	9	hsa-miR-361-3p	hsa-mir-361|hsa-mir-361|miRNA|human
ACCGGGCGGAAAGACCAA	CCGGGC	19.7	9.3	0	0	4	2	0	0	6	noMatch	LPHN1_LPHN1-002_ENSG00000072071_ENST00000361434.3|mRNA|human
TGACCTCAGGTGATCCACCCGC	GACCUC	57.1	15.5	0	0	8	12	0	1	21	noMatch	NDUFS1_NDUFS1-001_ENSG00000023228_ENST00000233190.6|mRNA|human
ATCACATTGCCAGGGATTTCGA	UCACAU	56.6	65.5	0	0	0	0	15	11	26	hsa-miR-23a-3p	hsa-mir-23a|hsa-mir-23a|miRNA|human
AAGCCATGTTACGAGCCTTAAGGAC	AGCCAU	56.4	53.8	1	0	4	3	0	0	8	noMatch	ARMC9_ARMC9-001_ENSG00000135931_ENST00000349938.4|mRNA|human
CAGTGTAATAGTATTGTCAAAGC	AGUGUA	74.1	65	0	0	0	0	6	14	20	noMatch	hsa-mir-301a|hsa-mir-301a|miRNA|human
TAGCACCATTTGAAGTCGGTT	AGCACC	63.1	51.3	0	0	0	0	4	6	10	noMatch	hsa-mir-29c|hsa-mir-29c|miRNA|human
AGAGGTAGTATGTTGCATAGT	GAGGUA	72.4	50.3	0	0	0	0	2	4	6	noMatch	hsa-let-7d|hsa-let-7d|miRNA|human
CAAAGTGCTTAGTGCAGGTAG	AAAGUG	89.8	84.4	0	0	0	0	4	3	7	noMatch	ANKRD10_ANKRD10-003_ENSG00000088448_ENST00000267339.2|mRNA|human
ATCCCACCGCTGCCACG	UCCCAC	49.2	65.9	8	11	14	9	0	1	43	noMatch	TRNAL1|tRNA|human
CAGCGCAGGACACGGCGCCGAGG	AGCGCA	84	71.8	0	0	2	5	0	0	7	noMatch	PSMA7_PSMA7-001_ENSG00000101182_ENST00000370873.4|mRNA|human
ATAGGTTTGGTCCTAGCCTTA	UAGGUU	72.8	68.8	0	2	68	21	0	5	96	noMatch	mt-rnr1G371AG689AA937-A938-|mt_rRNA|human
GAATCCCAAAAGCAGCTGT	AAUCCC	35.7	19.5	0	0	0	0	5	1	6	hsa-miR-191-5p	hsa-mir-191|hsa-mir-191|miRNA|human
CAGTGCAATGTTAAAAGGGCATTAG	AGUGCA	88.8	88.4	0	0	0	0	8	7	15	hsa-miR-130a-3p	hsa-mir-130a|hsa-mir-130a|miRNA|human
CTGCGCAAGCTACTGCCTTGCTTTT	UGCGCA	93.9	88.8	0	0	0	0	6	7	13	hsa-let-7i-3p	hsa-let-7i|hsa-let-7i|miRNA|human
TCCCTGTTCGGGCGCCAA	CCCUGU	52.4	52.1	1084	840	1473	1156	194	255	5002	noMatch	trnaK1T54G|tRNA|human
AATGAGTGTGTGTGTGTGAGTGTGT	AUGAGU	80.9	68.6	0	0	0	0	7	13	20	noMatch	noMatch
GCCTGGGAATACCGGGTGCTGTAGGCTTT	CCUGGG	11	16.2	0	1	1	2	3	0	7	noMatch	RNA5S9_ENST00000364451|rRNA|human
CCCGGAGGGCGAGGCCCGCGGCGGTTT	CCGGAG	63.9	66.4	0	0	6	4	12	9	31	noMatch	RNA45S5_NR_046235_prec3.3|rRNA_prec|human
TTGGTGGTTCAGTGGTA	UGGUGG	13.8	30.9	2	0	1	3	1	2	9	noMatch	trnaG15G5TG45AA56TC66A|tRNA|human
GTCGCCCTCCCTTGGCCGTCGT	UCGCCC	70.3	81	0	0	2	5	0	0	7	noMatch	RNA45S5_NR_046235_prec2.3|rRNA_prec|human
AGCTCGGTCTGAGGCCCCTCAGTGT	GCUCGG	51.5	60.5	0	0	0	0	20	17	37	hsa-miR-423-3p	hsa-mir-423|hsa-mir-423|miRNA|human
ACCCCGACGGGGAGCC	CCCCGA	86.6	81.5	0	0	2	7	0	1	10	noMatch	TRNAD9|tRNA|human
GAAACGGAGCAGGTCAAAACTCCCGT	AAACGG	79.9	76.5	5	1	104	85	0	0	195	noMatch	rn7sl1C53TT54GT70C|scRNA|human
AGAGTCTCGTTCTGTTGCCCAAA	GAGUCU	57.3	37.8	0	0	0	0	3	3	6	noMatch	hsa-mir-1273c|doubtful_miRNA|human
TGAGGTAGTAGTTTGTCAGTT	GAGGUA	72.4	50.3	0	0	0	0	4	3	7	noMatch	hsa-let-7g|hsa-let-7g|miRNA|human
CGCGGGTGCTTACTGACCCTTTGA	GCGGGU	23.1	30.9	0	0	26	18	2	1	47	noMatch	VTRNA2-1_ENST00000602301_prec|scRNA_prec|human
CTGACCTTCGTGCCCCGCCAGT	UGACCU	43.2	38.2	0	0	18	6	3	1	28	noMatch	DENND1A_DENND1A-002_ENSG00000119522_ENST00000373624.2|mRNA|human
AAATGTGCTATGAATGTTGAGTTT	AAUGUG	83.1	72.7	0	0	0	1	4	1	6	noMatch	chr16_70236200-70255800_rev|piRNA|human
TTTTGCGATGTGTTCCTAATA	UUUGCG	87.2	80	1	0	0	0	50	82	133	hsa-miR-450a-5p	hsa-mir-450a-2|hsa-mir-450a-2|miRNA|human
GAGAGGAACATGGGCTCAGGAC	AGAGGA	79	49.7	0	0	6	3	2	3	14	hsa-miR-6859-5p	WASH4P_ENST00000495251.1|mRNA|human
ACTGGTGCGGACCAGGGGAATT	CUGGUG	79.9	75.1	1	0	0	0	6	6	13	noMatch	RNA45S5_NR_046235_prec3.3|rRNA_prec|human
CAGCGGAATCCCAAAAGCAGCTG	AGCGGA	64.5	57.7	0	0	1	0	20	18	39	hsa-miR-191-5p	hsa-mir-191|hsa-mir-191|miRNA|human
CTCCAGCGCGGGACCAGCAGTA	UCCAGC	39.5	40.8	0	0	3	4	0	1	8	noMatch	REEP4_REEP4-001_ENSG00000168476_ENST00000306306.3|mRNA|human
TGGCCAACATGGCGAAACCCCAT	GGCCAA	53.9	51.3	0	0	5	4	1	0	10	noMatch	MAP3K13_MAP3K13-005_ENSG00000073803_ENST00000448876.1|mRNA|human
CTCAGTAGCCAGTGTAGATC	UCAGUA	85.7	78.2	0	0	0	0	274	328	602	hsa-miR-222-5p	hsa-mir-222|hsa-mir-222|miRNA|human
AGCCATTGTGGCTCAGGCCGGA	GCCAUU	62.3	51	0	0	26	10	1	0	37	noMatch	RLTPR_RLTPR-001_ENSG00000159753_ENST00000334583.6|mRNA|human
TGCATTCCAGCCTGGGTGACA	GCAUUC	61.2	86.7	0	0	2	5	0	0	7	noMatch	SPATA5_SPATA5-001_ENSG00000145375_ENST00000274008.4|mRNA|human
TCACTCCTCTCCTCCCGTCTTGA	CACUCC	31.3	35	0	0	0	0	6	3	9	hsa-miR-483-3p	hsa-mir-483|hsa-mir-483|miRNA|human
TAGCTTATCAGACTGATGTTGACAA	AGCUUA	84.2	80.2	16	8	1	0	844	1016	1885	hsa-miR-21-5p	hsa-mir-21|hsa-mir-21|miRNA|human
CCCAGGGGAGGAGGTGAGTGCA	CCAGGG	41.7	22.2	0	0	3	3	1	2	9	noMatch	TRIOBP_TRIOBP-001_ENSG00000100106_ENST00000406386.3|mRNA|human
TGGCCGCAGCAACCTCGGTT	GGCCGC	13	8.3	2	1	4	4	5	2	18	noMatch	trnaH11A5G|tRNA|human
TAACACTGTCTGGTAAAGATGCCA	AACACU	65.6	64.6	0	0	0	0	2	6	8	hsa-miR-141-3p	hsa-mir-141|hsa-mir-141|miRNA|human
TCCGGTTCTCAGGGCTCC	CCGGUU	50.7	66.9	0	0	0	0	5	2	7	hsa-miR-671-3p	hsa-mir-671|hsa-mir-671|miRNA|human
TTCCCGCCTGCGCGCTCGGCCAA	UCCCGC	38.7	70	0	0	5	6	3	3	17	noMatch	C8orf82_C8orf82-001_ENSG00000213563_ENST00000524821.1|mRNA|human
TCGGATCCCACCTTCGTCGCC	CGGAUC	35.8	33.9	0	0	3	3	0	0	6	noMatch	TRNAS5|tRNA|human
TCCCCGGCGGGGAGCCAT	CCCCGG	61.7	82.3	2	0	2	2	1	1	8	noMatch	IRS2_IRS2-001_ENSG00000185950_ENST00000375856.3|mRNA|human
ATCCGGCTCGGAGGACAAA	UCCGGC	43.8	35.7	1	0	1	3	0	3	8	noMatch	TRNAY8|tRNA|human
GAAAGCTGGGTTGAGAGGGCGAT	AAAGCU	55.1	54.3	0	0	3	4	2	3	12	hsa-miR-320a-3p	hsa-mir-320-RNASEN|hsa-mir-320-RNASEN|miRNA|human
CTGCTCGCTGGGCCGCGGCT	UGCUCG	80	70.2	0	0	4	2	3	0	9	noMatch	SLC7A5_SLC7A5-001_ENSG00000103257_ENST00000261622.4|mRNA|human
TCGCCCCTGCGCTGCGCGGACCGC	CGCCCC	65.5	36.9	0	0	5	3	0	0	8	noMatch	BMP8A_BMP8A-001_ENSG00000183682_ENST00000331593.5|mRNA|human
CAACCCCGGGCTGATCACTACTGCT	AACCCC	9	23.3	0	0	51	36	5	7	99	noMatch	RAB8A_RAB8A-001_ENSG00000167461_ENST00000300935.3|mRNA|human
TTGCAGCTGCCTGGGAGTGAG	UGCAGC	57.7	19	0	0	0	0	3	4	7	hsa-miR-1301-3p	hsa-mir-1301|hsa-mir-1301|miRNA|human
TATCACTGTCTGGTAACGATGTT	AUCACU	62.7	69.9	0	0	0	0	3	4	7	hsa-miR-200a-3p	hsa-mir-200a|hsa-mir-200a|miRNA|human
GATGCCTGGGAGTTGCGATCTGCCCGT	AUGCCU	27.2	36.1	0	0	11	1	2	0	14	noMatch	RNU12_ENST00000602478|snRNA|human
CCCCACTGCTAAATTTGACTGGA	CCCACU	81.2	81.2	0	0	3	4	0	2	9	noMatch	RNY4_ENST00000516507|scRNA|human
TAATGGCCCATTTGGGCACC	AAUGGC	50.4	13.1	14	10	32	15	0	1	72	noMatch	CCDC23_CCDC23-001_ENSG00000177868_ENST00000372521.4|mRNA|human
CTGGACTTGGAGTCAGAAGGA	UGGACU	40.7	24	0	0	0	0	32	45	77	hsa-miR-378a-3p	hsa-mir-378|hsa-mir-378|miRNA|human
CAAAGTGCTTACAGTGCAGGTTAA	AAAGUG	89.8	84.4	0	0	0	0	36	39	75	hsa-miR-17-5p	hsa-mir-17|hsa-mir-17|miRNA|human
CTCCCCGCGCCCGCACGTGGGC	UCCCCG	86	53.1	0	0	4	2	0	0	6	noMatch	NFIX_NFIX-003_ENSG00000008441_ENST00000360105.4|mRNA|human
TTCCCGGGCGGCGCACCGT	UCCCGG	67.6	67	1	3	1	2	0	0	7	noMatch	TRNAG4|tRNA|human
CCATCTGTGACCCCACCTCTAG	CAUCUG	64.3	62	0	0	3	1	2	1	7	noMatch	TAAR5_TAAR5-001_ENSG00000135569_ENST00000258034.2|mRNA|human
ATCCCGGACGAGCCCC	UCCCGG	67.6	67	11	13	38	24	8	7	101	noMatch	trnaP10T19GC33TT39C|tRNA|human
CCATTGCACTTGTCTCGGTCTG	CAUUGC	47.2	44.3	0	0	0	0	6	2	8	hsa-miR-25-3p	hsa-mir-25|hsa-mir-25|miRNA|human
GGTGCTGATAACGCCAAGGTCGCGGGT	GUGCUG	51	80.7	7	6	8	4	22	3	50	noMatch	trnaI9G27TA35G|tRNA|human
ATAGGTTTGGTCCTAGCCTACCA	UAGGUU	72.8	68.8	2	0	46	15	0	3	66	noMatch	mt-rnr1G371AG689AA937-A938-|mt_rRNA|human
TGGAGTTAAGGGTTGCTTGGAG	GGAGUU	49.2	48.8	0	0	0	0	4	11	15	hsa-miR-4653-3p	hsa-mir-4653|hsa-mir-4653|miRNA|human
AAAGTCGGAGGTTCGAAGACG	AAGUCG	91.5	66.5	95	112	248	234	96	123	908	noMatch	rna18s5A60GC456AT1578G|rRNA|human
CCGGGGCTCGCGAGGCGGTTCTCG	CGGGGC	6.1	13	0	0	0	1	1	4	6	noMatch	RNA45S5_NR_046235_prec3.3|rRNA_prec|human
CCCCCGGCACCTCCACCAAA	CCCCGG	61.7	82.3	1	3	2	3	0	0	9	noMatch	trnaA13A33GA36T|tRNA|human
AATCCCTCCGTGGTTACC	AUCCCU	67.3	32.6	27	25	43	46	8	16	165	noMatch	TRNAR28|tRNA|human
AAAAATAAAGTGAATTAAGCGTGA	AAAAUA	85	76.8	5	1	0	1	0	1	8	noMatch	RPS2_ENST00000343262truncextcor|mRNA|human
GTTTCCGTAGTGTAGTGGTTAA	UUUCCG	94.4	79.5	1	4	2	1	0	1	9	noMatch	trnaV2G26T|tRNA|human
CTAGCACCATTTGAAATCAGTGG	UAGCAC	60.3	28.9	0	0	0	0	5	12	17	hsa-miR-29b-3p	hsa-mir-29b-2|hsa-mir-29b-2|miRNA|human
CATGGCTTGGGTTTTCCTTCCCCAGT	AUGGCU	67.6	32.7	0	0	3	1	0	2	6	noMatch	TRNAC7_prec|tRNA_prec|human
ATCAACTGGCTTCAATCTACCCA	UCAACU	61.5	28.9	0	0	3	3	0	0	6	noMatch	SNCA_SNCA-002_ENSG00000145335_ENST00000394991.3|mRNA|human
TCTCCCCCCACAACCGCGCTTGACT	CUCCCC	58	45	0	2	9	2	0	0	13	noMatch	RNY5_ENST00000516501|scRNA|human
GCACCGGCCGGGCCCCCGCCTTTAT	CACCGG	62.1	62.7	0	0	5	3	1	2	11	noMatch	RNA45S5_NR_046235_prec3.3|rRNA_prec|human
ATCCCACCGCTGCCACCTTTTT	UCCCAC	49.2	65.9	3	0	1	3	0	0	7	noMatch	TRNAL1|tRNA|human
AACCGAGCGTCCAAGCTCT	ACCGAG	101.3	83.5	14	8	41	26	1	1	91	noMatch	TRNAT4_prec|tRNA_prec|human
ATGTCGTTAGTCTAGGCTGTCAGCTCT	UGUCGU	72.2	46.5	0	0	9	9	9	2	29	noMatch	TRNAH7_prec|tRNA_prec|human
TTGGCTTGCACGAGGCCCCGGGTTTA	UGGCUU	94.2	77.4	1	2	2	2	0	1	8	noMatch	trnaA13A33GA36T|tRNA|human
AATCTGAAGGTCCTGAGTTCGAGCCT	AUCUGA	81.9	90.8	0	0	5	4	1	1	11	noMatch	TRNAM9|tRNA|human
TTAGTTGGTGGAGCGATTTGTCTG	UAGUUG	76.1	86.4	0	4	5	3	1	0	13	noMatch	rna18s5A60GC456AT1578G|rRNA|human
ATTGCCTTGTTCAAAGCCCTATGGA	UUGCCU	61.6	27.4	0	1	4	2	0	3	10	noMatch	RORB_RORB-001_ENSG00000198963_ENST00000376896.3|mRNA|human
GGGTGCGGGCCGGCGGGGTCC	GGUGCG	20.6	30.4	3	2	1488	828	930	819	4070	hsa-miR-4466	RNA45S5_NR_046235_prec2.3|rRNA_prec|human
AGCAGGCCCGAGCCGCCTGGATTT	GCAGGC	5.2	25.8	0	0	8	1	4	11	24	noMatch	rna18s5A60GC456AT1578G|rRNA|human
TCACCGCCGCGGCCCGGGTTA	CACCGC	42.1	40.5	105	102	199	151	107	122	786	noMatch	trnaE5C27T|tRNA|human
TGCTATGCCAATATATTGCCATC	GCUAUG	67.2	95.1	0	0	1	0	37	29	67	noMatch	hsa-mir-31|hsa-mir-31|miRNA|human
ATCACATTGCCAGGGATTTCCAAGC	UCACAU	56.6	65.5	0	0	0	0	6	0	6	hsa-miR-23a-3p	hsa-mir-23a|hsa-mir-23a|miRNA|human
TCTCGGTGGGACCTCCAAACAAA	CUCGGU	65.3	59.1	0	1	5	0	0	0	6	noMatch	TRNAQ10|tRNA|human
CAAAGTGCGGTTCGTGCAGGTAG	AAAGUG	89.8	84.4	0	0	0	0	10	2	12	noMatch	hsa-mir-93|hsa-mir-93|miRNA|human
GGCGCGCTCGCCGGCCGAGGTG	GCGCGC	39	64.8	0	0	11	3	0	2	16	noMatch	RNA45S5_NR_046235_prec3.3|rRNA_prec|human
TATTGCACATTACTAAGGTGCA	AUUGCA	80.2	86.2	0	0	0	0	3	14	17	noMatch	hsa-mir-32|hsa-mir-32|miRNA|human
TCCCCGACGGGGAGCCAGTAGA	CCCCGA	86.6	81.5	4	2	2	1	2	3	14	noMatch	TRNAD9|tRNA|human
CACCGACTCTGCCCGTCCCAGT	ACCGAC	74.2	60.4	0	0	17	14	1	1	33	noMatch	ATF4_ATF4-001_ENSG00000128272_ENST00000404241.2|mRNA|human
TCTGTGCCTCGTTGTCCCCTGGCGC	CUGUGC	54.6	45.4	0	0	6	4	0	0	10	noMatch	SLMO2_SLMO2-002_ENSG00000101166_ENST00000355937.4|mRNA|human
CTTGCTCTGCTCTCCCTTGTACT	UUGCUC	87.4	64	0	0	0	0	10	11	21	noMatch	CRKL_CRKL-001_ENSG00000099942_ENST00000354336.3|mRNA|human
AGGCAAGCTGCTAGCATAGCTG	GGCAAG	46.3	50.4	0	0	0	0	2	7	9	noMatch	PRPSAP1_PRPSAP1-001_ENSG00000161542_ENST00000446526.3|mRNA|human
TTCCCCGACGGGGAGCCAGAGT	UCCCCG	86	53.1	0	0	0	2	0	5	7	noMatch	TRNAD9|tRNA|human
TCGGGTTCGCGGCCCGGCCGGT	CGGGUU	67.4	53.4	0	0	4	8	0	0	12	noMatch	RNPEP_RNPEP-001_ENSG00000176393_ENST00000295640.4|mRNA|human
CAAAGTGCTGACAGTGCAG	AAAGUG	89.8	84.4	0	0	0	0	4	4	8	hsa-miR-106b-5p	hsa-mir-106b|hsa-mir-106b|miRNA|human
TCTCGCTGGGGCCTCCAAGTT	CUCGCU	76.4	65.5	1	0	4	3	0	0	8	noMatch	TRNAT2|tRNA|human
ACCAGGATGGCCGAGTGGT	CCAGGA	73.3	53.1	71	55	27	20	8	7	188	noMatch	TRNAL29|tRNA|human
CCCAGGCTCCCCTCCCACCCCAG	CCAGGC	20.4	43.2	0	0	2	3	0	1	6	noMatch	KCNC3_KCNC3-002_ENSG00000131398_ENST00000376959.2|mRNA|human
CCGGCTCGCCTCCCTCGGCGCGT	CGGCUC	17.3	27.2	0	0	10	9	1	0	20	noMatch	ATP2A2_ATP2A2-001_ENSG00000174437_ENST00000308664.6|mRNA|human
TAACAGCACATCATGGTTTAC	AACAGC	43.3	51	0	0	0	0	24	15	39	hsa-miR-15b-5p	hsa-mir-15b|hsa-mir-15b|miRNA|human
TAGCACCATCTGAAATCTGTTAA	AGCACC	63.1	51.3	0	0	0	0	12	10	22	noMatch	hsa-mir-29a|hsa-mir-29a|miRNA|human
ATCCCGGACGAGCCCCCTAAA	UCCCGG	67.6	67	5	3	5	4	1	1	19	noMatch	TRNAP16_prec|tRNA_prec|human
CTGCACTCCAGCCTGGGTGA	UGCACU	61.2	54	0	0	21	20	12	12	65	noMatch	GPATCH2L_GPATCH2L-003_ENSG00000089916_ENST00000261530.7|mRNA|human
CAGTAAATGTTTATTAGATGA	AGUAAA	85.1	76	0	1	0	0	4	4	9	hsa-miR-545-5p	hsa-mir-545|hsa-mir-545|miRNA|human
ATCCCGGACGAGCCCCCAAGAA	UCCCGG	67.6	67	1	0	9	9	2	1	22	noMatch	trnaP10T19GC33TT39C|tRNA|human
CCTGGGCAGGGCGAAGCCAGAGGA	CUGGGC	7.2	13.4	1	2	3	3	4	1	14	noMatch	RNA45S5_NR_046235_prec3.3|rRNA_prec|human
AGCAGCATTGTACGGGGCTATGA	GCAGCA	67.7	42.4	0	0	0	0	117	128	245	noMatch	hsa-mir-103-1|hsa-mir-103-1|miRNA|human
TCACGCGGGAGACCGGGGTTTT	CACGCG	63.9	70.6	6	2	9	7	1	3	28	noMatch	TRNAD9|tRNA|human
AGAGCTTATTCATAAAAGTGCAG	GAGCUU	56.9	20.1	0	0	0	0	16	24	40	hsa-miR-590-5p	hsa-mir-590|hsa-mir-590|miRNA|human
CATCTCACTGTAGCATCGAACCC	AUCUCA	74	74.9	0	0	0	0	5	3	8	noMatch	hsa-mir-1304|hsa-mir-1304|miRNA|human
TAAGGTGCATCTAGTGCAGAAAA	AAGGUG	90.2	73.6	0	0	0	0	6	11	17	hsa-miR-18a-5p	hsa-mir-18a|hsa-mir-18a|miRNA|human
AACCGGGCGGAAACACCAAA	ACCGGG	80.3	71.2	942	882	1284	1040	209	240	4597	noMatch	trnaV2G26T|tRNA|human
TCCCGCGCGGCCGAGGCAGCCTAA	CCCGCG	84.9	78.5	0	0	3	2	0	2	7	noMatch	ZC3H4_ZC3H4-001_ENSG00000130749_ENST00000253048.5|mRNA|human
TAGCTACATTGTCTGCTGGGTTTCT	AGCUAC	59.1	51.4	0	0	0	0	9	7	16	hsa-miR-221-3p	hsa-mir-221|hsa-mir-221|miRNA|human
AGCTACATTGTCTGCTGGATTTCA	GCUACA	68.3	63.7	0	0	0	0	6	10	16	noMatch	hsa-mir-221|hsa-mir-221|miRNA|human
TGACCCCAGGAATCCCCTCCCAGA	GACCCC	30.2	9.2	0	0	7	2	4	0	13	noMatch	DTX4_DTX4-001_ENSG00000110042_ENST00000227451.3|mRNA|human
TATATATATATATGTACGTATGTGTATAT	AUAUAU	87.5	68	5	3	0	0	0	1	9	hsa-miR-1277-5p	hsa-mir-1277|hsa-mir-1277|miRNA|human
GATCCCACCTTCGTCGCCA	AUCCCA	33.9	66.8	4	21	32	42	6	9	114	noMatch	TRNAS5|tRNA|human
AACATTCAACGCTGTCGATGAGTTT	ACAUUC	74.6	86.7	0	0	0	0	14	13	27	noMatch	hsa-mir-181a-1|hsa-mir-181a-1|miRNA|human
AAAAAAAGACACCCCCCACACCA	AAAAAA	89.9	98.9	1	0	10	3	0	0	14	noMatch	IGFBP5_IGFBP5-001_ENSG00000115461_ENST00000233813.4|mRNA|human
AACTGGCCCTCAAAGTCCAGCT	ACUGGC	20.9	18.1	0	0	0	0	2	6	8	hsa-miR-193b-3p	hsa-mir-193b|hsa-mir-193b|miRNA|human
AGTGCAATATTGCTTATAGGGT	GUGCAA	81.4	75.8	0	0	0	0	37	41	78	hsa-miR-454-3p	hsa-mir-454|hsa-mir-454|miRNA|human
TTCACAGTGGCTAAGTCCCGTTT	UCACAG	66.9	59	0	0	0	0	4	3	7	noMatch	hsa-mir-27a|hsa-mir-27a|miRNA|human
CACAACCACTGCCCTGCCCAG	ACAACC	34.7	28.7	0	0	6	3	3	1	13	noMatch	NR4A1_NR4A1-203_ENSG00000123358_ENST00000394825.1|mRNA|human
TCCCTGTTCGGGCGCCAAAT	CCCUGU	52.4	52.1	76	46	78	42	28	23	293	noMatch	trnaK1T54G|tRNA|human
CAAAGTGTTGTTCGTGCAGGTAA	AAAGUG	89.8	84.4	0	0	0	0	1	5	6	noMatch	hsa-mir-93|hsa-mir-93|miRNA|human
TGGCTCAGTTCGGCAGGAACAGA	GGCUCA	21.6	31.8	0	0	0	0	5	7	12	noMatch	hsa-mir-24-1|hsa-mir-24-1|miRNA|human
GTAAGTGCGGGTCATAAGCTTGCGTT	UAAGUG	51.4	84.2	1	1	2	2	0	1	7	noMatch	rna18s5A60GC456AT1578G|rRNA|human
CTTTCACCCCACTCCTGGTACCA	UUUCAC	78.4	88.6	0	0	5	1	0	0	6	noMatch	hsa-mir-4286|doubtful_miRNA|human
GCTTTCACCGCCGCGGCCCGGGT	CUUUCA	76.5	73.1	7	8	15	9	3	3	45	noMatch	trnaE5T19CC34T|tRNA|human
ACTGCATTATGAGCACTTAAAGG	CUGCAU	85.7	72.6	0	0	0	0	4	3	7	hsa-miR-20a-3p	hsa-mir-20a|hsa-mir-20a|miRNA|human
TACTGGTCTTGATTCACTGGTGGGA	ACUGGU	59.5	62.5	0	0	0	4	1	2	7	noMatch	SNORA45B_ENST00000391305_prec|snoRNA_prec|human
CCGGAGGGCGAGGCCCGCGGCGTTT	CGGAGG	18.2	46.4	0	0	12	6	8	9	35	noMatch	RNA45S5_NR_046235_prec3.3|rRNA_prec|human
CCGATCGCACGCCCCCCGTGGC	CGAUCG	83.7	71.1	0	0	15	7	0	4	26	noMatch	rna18s5A60GC456AT1578G|rRNA|human
TCGGGAATGTCGTGTCCGCCCAT	CGGGAA	74.7	68.1	0	0	0	0	9	2	11	hsa-miR-425-3p	hsa-mir-425|miRNA|human
TTGGCATGCACGAGGCCCCGGGTAT	UGGCAU	82.2	35.5	0	5	2	3	0	0	10	noMatch	trnaA13A33G|tRNA|human
TTTCTAGCACCATCTGAAATCG	UUCUAG	83.7	77.7	9	3	0	0	0	0	12	hsa-miR-29a-3p	hsa-mir-29a|hsa-mir-29a|miRNA|human
TGACACTGTCTGGTAAAGATGGC	GACACU	30.4	46.9	0	0	0	0	88	81	169	hsa-miR-141-3p	hsa-mir-141|hsa-mir-141|miRNA|human
CCTGCAGGCGGACTCGCCCGCT	CUGCAG	77	86.7	0	0	1	1	4	0	6	noMatch	NOL3_NOL3-202_ENSG00000140939_ENST00000432069.2|mRNA|human
ACTGATTTCTTTTGGTGTTTAGA	CUGAUU	81.1	69.2	0	1	0	0	0	5	6	hsa-miR-29a-5p	hsa-mir-29a|hsa-mir-29a|miRNA|human
TCCGAGTCACGGCACCAAG	CCGAGU	68.1	56.7	115	120	452	403	198	194	1482	noMatch	hsa-mir-4454|doubtful_miRNA|human
ACTCGGCGTGGCGTCGGTCT	CUCGGC	29.1	49	0	0	0	0	3	8	11	hsa-miR-1307-3p	hsa-mir-1307|hsa-mir-1307|miRNA|human
TGAGGTAGTAGGTTGTGTGGTTGAT	GAGGUA	72.4	50.3	0	0	0	0	6	11	17	hsa-let-7b-5p	hsa-let-7b|hsa-let-7b|miRNA|human
TTCCCGGCCAACGCACCAAAAG	UCCCGG	67.6	67	1	2	2	1	0	0	6	noMatch	TRNAG8|tRNA|human
CTCCCTTCTTCCTGGGCCCTC	UCCCUU	82.5	96.5	0	0	1	4	1	0	6	hsa-miR-5088-3p	FAHD2A_FAHD2A-001_ENSG00000115042_ENST00000233379.4|mRNA|human
AGTGCAATGATATTGTCAAAGC	GUGCAA	81.4	75.8	0	0	0	0	98	106	204	hsa-miR-301b-3p	hsa-mir-301b|hsa-mir-301b|miRNA|human
CACTACTGCACTTGACTAGTCTTA	ACUACU	57.4	63.9	0	2	6	6	0	0	14	noMatch	rny1T112A|scRNA|human
CAGACACAGGTATGGCTGGCTCC	AGACAC	63	57	0	0	0	0	19	8	27	noMatch	KIN_KIN-001_ENSG00000151657_ENST00000379562.4|mRNA|human
TACAGTCAGAGGTTCATTTCCTCTTACACA	ACAGUC	56.2	29.1	0	0	5	5	0	0	10	noMatch	mt-TL1A60T|mt_tRNA|human
TGTAGATCCTTAGGTCGCTGGT	GUAGAU	60.6	38.8	3	2	9	7	0	0	21	noMatch	trnaY12G26T|tRNA|human
GTGCAAATCCATGCAAAACTGG	UGCAAA	98	89	0	0	0	0	3	3	6	hsa-miR-19b-3p	hsa-mir-19b-1|hsa-mir-19b-1|miRNA|human
TAAAGTGCTTATAGTGCCGGTAG	AAAGUG	89.8	84.4	1	0	2	0	33	43	79	noMatch	hsa-mir-20a|hsa-mir-20a|miRNA|human
ATTTCACAGTGGCTAAGTTCCGC	UUUCAC	78.4	88.6	0	0	0	0	23	25	48	hsa-miR-27a-3p	hsa-mir-27a|hsa-mir-27a|miRNA|human
AACCCGTAGATCCGAACTTGTGTA	ACCCGU	78.3	57.2	2	0	0	0	130	87	219	hsa-miR-100-5p	hsa-mir-100|hsa-mir-100|miRNA|human
TCCCCAGTACCTCCACCATCCT	CCCCAG	81.3	65.5	8	3	1	0	0	1	13	noMatch	trnaA34A36G|tRNA|human
AGGTAAGATGCTGGCATAGC	GGUAAG	84	67.7	0	0	0	0	4	12	16	noMatch	hsa-mir-31|hsa-mir-31|miRNA|human
TAACCAATGTGCAGACTACTGT	AACCAA	96.5	84.2	0	0	0	0	5	5	10	noMatch	SFRP1_SFRP1-001_ENSG00000104332_ENST00000220772.3|mRNA|human
TCCCTAGTGGTCTAGTGGCTAGGA	CCCUAG	72.2	85.8	0	3	1	2	0	0	6	noMatch	trnaE5T19CC34T|tRNA|human
TGAACAGCCTCTGGCATGTTGGAACA	GAACAG	65.2	77.2	0	0	8	5	1	0	14	noMatch	RNA45S5_NR_046235_prec3.3|rRNA_prec|human
ATCCCACTCCTGACACCATTT	UCCCAC	49.2	65.9	36	38	17	15	7	5	118	noMatch	trnaL5C51T|tRNA|human
TAACCCAGAGGTCGATGGATCGG	AACCCA	81.6	78	0	0	2	3	0	1	6	noMatch	trnaM1A57G|tRNA|human
CATTATTACTTTTGGTAAGCG	AUUAUU	100.9	87	0	0	0	0	12	9	21	noMatch	VDAC2_VDAC2-001_ENSG00000165637_ENST00000332211.6|mRNA|human
TGAGCCTGCTGTCCTCACAGT	GAGCCU	48.8	9.7	0	0	3	4	0	0	7	noMatch	TK2_TK2-201_ENSG00000166548_ENST00000299697.7|mRNA|human
AGCTACATCTGGCTACTAGGTCTCA	GCUACA	68.3	63.7	0	0	0	0	54	52	106	noMatch	hsa-mir-222|hsa-mir-222|miRNA|human
TGTAAACATACCCGACTGGAAGC	GUAAAC	82.6	76.4	0	0	0	0	2	5	7	noMatch	hsa-mir-30d|hsa-mir-30d|miRNA|human
TCCCGGGGCTACGCCTGTCTGAGCGTC	CCCGGG	81.7	78.3	0	0	8	3	0	1	12	noMatch	RNA45S5_NR_046235_prec3.3|rRNA_prec|human
CCCTGCTCGCTGCGC	CCUGCU	44.8	24.6	1	5	11	3	2	4	26	noMatch	TRNAS21|tRNA|human
CAACCCTAGGAGAGGGTGCCATTCA	AACCCU	76	66.9	0	0	0	0	44	63	107	hsa-miR-652-5p	hsa-mir-652|hsa-mir-652|miRNA|human
TCAGTTCCAGGCCAACCAGGCTG	CAGUUC	64.8	48.8	0	0	0	0	4	7	11	hsa-miR-584-3p	hsa-mir-584|hsa-mir-584|miRNA|human
TTATGATAATCATATTTACCAACCA	UAUGAU	56.8	66.3	25	19	7	1	2	1	55	noMatch	mt-TRA9G|mt_tRNA|human
TCGTATCCGAGTCACGGCACCAGA	CGUAUC	63	71.5	0	2	9	4	0	2	17	hsa-miR-4454	trnaH1A46CT54GA58T|tRNA|human
TAACGCTGTCTGGTAAAGATG	AACGCU	87.7	75.3	0	0	0	1	3	7	11	noMatch	hsa-mir-141|hsa-mir-141|miRNA|human
AGTGTAGCGGTTATCACATTCGCC	GUGUAG	60.7	36.9	1	0	1	1	0	3	6	noMatch	TRNAV32_prec|tRNA_prec|human
ACGTACGTTGGAATTCTCGTTA	CGUACG	90.1	85	4	16	0	0	0	0	20	noMatch	FAM126A_FAM126A-002_ENSG00000122591_ENST00000440481.1|mRNA|human
CTCCCCGACGGGGAGCCATA	UCCCCG	86	53.1	2	4	2	0	3	1	12	noMatch	TRNAD9|tRNA|human
ATGGCTTTTCATTCCTATGT	UGGCUU	94.2	77.4	0	0	0	0	5	10	15	hsa-miR-135b-5p	hsa-mir-135b|hsa-mir-135b|miRNA|human
TGTGGGGAGGCAAAGCCACAC	GUGGGG	16.4	15.7	0	0	10	8	1	2	21	noMatch	KANSL2_KANSL2-001_ENSG00000139620_ENST00000550347.1|mRNA|human
TAGCTTATCAGACTGAGGTTGACT	AGCUUA	84.2	80.2	3	0	0	0	1	6	10	noMatch	hsa-mir-21|hsa-mir-21|miRNA|human
CGGGGCTGCCCTGAACGGGCCC	GGGGCU	6.8	15.9	0	0	9	3	2	2	16	noMatch	EVC_EVC-201_ENSG00000072840_ENST00000382674.2|mRNA|human
AATAACACTGTCTGGTAACGATGTTA	AUAACA	108.8	80.8	0	0	0	0	9	10	19	hsa-miR-200a-3p	hsa-mir-200a|hsa-mir-200a|miRNA|human
CCAGTGGTTTTACCCTATGGTAG	CAGUGG	31.1	29.7	0	0	0	0	5	8	13	hsa-miR-140-5p	hsa-mir-140|hsa-mir-140|miRNA|human
TAACTGGTTGATCCTGCCAGTAGC	AACUGG	43.1	55.2	0	1	3	2	0	0	6	noMatch	rna18s5A60GC456AT1578G|rRNA|human
GCGGGTCGGAGTTAGCTCAAGCGG	CGGGUC	9.6	12.6	0	0	1	3	0	2	6	noMatch	VTRNA2-1_ENST00000602301_prec|scRNA_prec|human
TAGCAGCACATCATGGTTAC	AGCAGC	26.2	37.8	0	1	0	0	16	28	45	hsa-miR-15b-5p	hsa-mir-15b|hsa-mir-15b|miRNA|human
TATATATGTTGTGTATGTATACA	AUAUAU	87.5	68	0	0	0	0	5	2	7	noMatch	FAM3C_FAM3C-001_ENSG00000196937_ENST00000359943.3|mRNA|human
TGCGGCTGGATCACCTCCTTTCT	GCGGCU	14.8	18.2	0	0	20	3	8	0	31	noMatch	GPR126_GPR126-001_ENSG00000112414_ENST00000230173.6|mRNA|human
AATCAGAGAAAAAGTCTTTAACTC	AUCAGA	82	75.5	0	2	2	9	0	2	15	noMatch	ZMYM5_ZMYM5-201_ENSG00000132950_ENST00000337963.4|mRNA|human
AACCCTGCTCGCTGCGCCT	ACCCUG	74.6	74.7	0	0	1	0	2	5	8	noMatch	TRNAS21|tRNA|human
ATAACACTGTCTGGTAACGATGTT	UAACAC	76.1	69.3	0	0	0	0	63	74	137	hsa-miR-200a-3p	hsa-mir-200a|hsa-mir-200a|miRNA|human
ATGATTAGAGGTCTTGGGGCCGA	UGAUUA	93.2	84.1	2	0	3	7	1	3	16	noMatch	RNA45S5_NR_046235_prec3.3|rRNA_prec|human
AATCCCTGTTCGGGCGCCAAT	AUCCCU	67.3	32.6	0	2	2	0	3	0	7	noMatch	trnaK1T54G|tRNA|human
ATTGGCCGCCTCGCGCCGCGC	UUGGCC	62	53.5	0	0	16	3	0	1	20	noMatch	LAMP1_LAMP1-001_ENSG00000185896_ENST00000332556.4|mRNA|human
AGTGAGGTAGTAGGTTGTATAGTTA	GUGAGG	30.3	37.6	0	0	0	0	5	3	8	hsa-let-7a-5p	hsa-let-7a-3|hsa-let-7a-3|miRNA|human
AGCAGCATTGTACAGGGCTCTC	GCAGCA	67.7	42.4	0	0	0	0	29	21	50	hsa-miR-107	hsa-mir-103-1|hsa-mir-103-1|miRNA|human
TGCAATTCCACAAGCTAATTGT	GCAAUU	58.5	60.4	0	0	2	6	0	1	9	noMatch	SOCS5_SOCS5-001_ENSG00000171150_ENST00000306503.5|mRNA|human
CTCCGAGTCACGGCACCAA	UCCGAG	100	86.1	8	7	22	9	10	15	71	noMatch	hsa-mir-4454|doubtful_miRNA|human
AAGTACGTTGGAATTCCGGGTA	AGUACG	73.7	83.1	0	6	0	0	0	0	6	noMatch	noMatch
GCTCGAAGGACTTCGTCTGTAA	CUCGAA	82.6	70.9	0	0	13	12	5	2	32	noMatch	TRNAY4_prec|tRNA_prec|human
GTCATTGCTGCCTGTTGGTGT	UCAUUG	79.9	68.3	0	0	0	0	10	6	16	noMatch	KCNA2_KCNA2-002_ENSG00000177301_ENST00000485317.1|mRNA|human
TGAGGTAGTAAGTTGTGTGGTT	GAGGUA	72.4	50.3	2	0	0	0	25	18	45	noMatch	hsa-let-7b|hsa-let-7b|miRNA|human
AAACCTGTAGCTGTCTAGCGA	AACCUG	75.2	69.7	3	2	3	3	0	1	12	noMatch	trnaU1T64G|tRNA|human
GGTTCCATAGTGTAGTGGTTATCACGTC	GUUCCA	18.4	25.6	1	0	1	6	0	0	8	noMatch	TRNAV11|tRNA|human
TCCGGGTGCCCCCTCCAGAGT	CCGGGU	39.7	17.9	3	1	0	3	0	0	7	noMatch	trnaC24A57T|tRNA|human
TGCTGCCAACATATTGCCATC	GCUGCC	15.4	15.9	0	0	0	0	5	2	7	noMatch	hsa-mir-31|hsa-mir-31|miRNA|human
GTTCGAATCCAGCCCCCACCACCA	UUCGAA	92.7	72.5	0	0	6	0	0	0	6	noMatch	PPP1R18_PPP1R18-001_ENSG00000146112_ENST00000274853.3|mRNA|human
CATTGCACTTGTCTCGGTCG	AUUGCA	80.2	86.2	0	0	0	0	7	1	8	hsa-miR-25-3p	hsa-mir-25|hsa-mir-25|miRNA|human
TTTGGCACTAGCACATTTTAA	UUGGCA	86.4	52.5	0	0	0	0	6	4	10	hsa-miR-96-5p	hsa-mir-96|hsa-mir-96|miRNA|human
AGGCAAGATGCGGGCATAGCTGT	GGCAAG	46.3	50.4	0	0	0	0	31	16	47	noMatch	hsa-mir-31|hsa-mir-31|miRNA|human
AAGCAGTCCATGGGCATATACACC	AGCAGU	40.5	38.2	0	0	0	0	2	6	8	hsa-miR-455-3p	hsa-mir-455|hsa-mir-455|miRNA|human
CCCACTGCTTCACTTGACTAGCC	CCACUG	81.9	70.8	2	1	0	0	4	3	10	noMatch	RNY3_ENST00000365484_prec|scRNA_prec|human
GCCTGGGTAGCTCAGTTGGTAGA	CCUGGG	11	16.2	0	0	3	5	1	1	10	noMatch	TRNAK19|tRNA|human
AGCCTGGTCTACATGGGTCG	GCCUGG	25.8	33.2	0	0	13	12	0	0	25	noMatch	GJA9_GJA9-202_ENSG00000131233_ENST00000454994.2|mRNA|human
AGCTCGGTCTGAGGCCA	GCUCGG	51.5	60.5	0	0	0	0	5	4	9	noMatch	hsa-mir-423|hsa-mir-423|miRNA|human
TCCGACCGGTCGTGTGTGGGA	CCGACC	34.2	21.1	0	0	2	3	0	1	6	noMatch	RNA45S5_NR_046235_prec3.3|rRNA_prec|human
ACGGGTGACGGGGAATCAGGGT	CGGGUG	70.5	66.9	9	8	7	10	6	1	41	noMatch	rna18s5A60GC456AT1578G|rRNA|human
CGGCCCGGCCCGGCCCGGCGA	GGCCCG	59.5	39.3	0	0	3	2	0	1	6	noMatch	AMFR_AMFR-001_ENSG00000159461_ENST00000290649.5|mRNA|human
ACTTGATCCTCTCTTCCCTCCTC	CUUGAU	71.7	75.6	0	0	5	1	0	0	6	hsa-miR-7111-3p	RASSF2_RASSF2-001_ENSG00000101265_ENST00000379400.3|mRNA|human
TACCTTCAGGTGTTAGAGTGTG	ACCUUC	57	51.8	5	2	2	1	0	0	10	noMatch	CCNL2_CCNL2-201_ENSG00000221978_ENST00000408952.5|mRNA|human
AATCCATTGGGGTTTCCCCGCGCAGGT	AUCCAU	89.1	82.1	43	34	121	90	65	44	397	noMatch	TRNAS1|tRNA|human
GTCCCACCTGGGGTGCC	UCCCAC	49.2	65.9	13	18	28	26	6	6	97	noMatch	TRNAR20|tRNA|human
CTCAAAGTGCTTACAGTGCAGGTAA	UCAAAG	86.5	88.2	0	0	0	0	2	4	6	hsa-miR-17-5p	hsa-mir-17|hsa-mir-17|miRNA|human
AGGGCTTCCTCTCTGCAGGACC	GGGCUU	27.8	34.6	0	0	0	0	1	5	6	hsa-miR-3158-3p	hsa-mir-3158|hsa-mir-3158|miRNA|human
TCGCTCGCTCCCTCCCTCCG	CGCUCG	73.7	69.9	0	0	5	4	4	3	16	noMatch	CD44_CD44-003_ENSG00000026508_ENST00000263398.6|mRNA|human
ATAATACAACCTGCTAAGT	UAAUAC	82.5	72.3	0	0	0	0	13	23	36	hsa-miR-374c-5p	hsa-mir-374b|hsa-mir-374b|miRNA|human
GGCCACGCGCGCGTCCCCCGAT	GCCACG	57.2	63.4	0	0	4	1	0	2	7	noMatch	RNA45S5_NR_046235_prec3.3|rRNA_prec|human
TCTCCTCTCTCCTCTCCCAGT	CUCCUC	41.9	40	0	0	6	1	1	2	10	noMatch	PRR12_PRR12-001_ENSG00000126464_ENST00000418929.2|mRNA|human
TAGGTAGTTTCCTGTTGTTGGGAAG	AGGUAG	72.6	60.2	1	0	0	0	4	2	7	hsa-miR-196b-5p	hsa-mir-196b|hsa-mir-196b|miRNA|human
TAGCACCATCTGAAATCGGCTA	AGCACC	63.1	51.3	0	0	0	0	232	271	503	hsa-miR-29a-3p	hsa-mir-29a|hsa-mir-29a|miRNA|human
GAATCACGTCGGGGTCACCA	AAUCAC	71.9	75.2	2	2	3	0	1	0	8	noMatch	TRNAW5|tRNA|human
AAGCATTCTTTCATTGGTTGGT	AGCAUU	80.6	70.9	0	1	0	0	17	21	39	hsa-miR-1179	hsa-mir-1179|hsa-mir-1179|miRNA|human
CTCACCTGGAGCATGTT	UCACCU	72.3	37.2	0	0	31	29	9	6	75	noMatch	TRNAI6_prec|tRNA_prec|human
CCTCCCCCCTTGTCCCTTCCAGT	CUCCCC	58	45	0	0	7	4	0	2	13	noMatch	ALG14_ALG14-001_ENSG00000172339_ENST00000370205.5|mRNA|human
AATCTGGCTCCGTGTCTTCACT	AUCUGG	32.7	40	0	0	0	0	2	4	6	hsa-miR-149-5p	hsa-mir-149|hsa-mir-149|miRNA|human
TGGCCAGGCTGGTCAGGAACTCC	GGCCAG	35.6	49.7	0	0	0	0	6	2	8	noMatch	GRSF1_GRSF1-001_ENSG00000132463_ENST00000254799.6|mRNA|human
TAGCACCATTTAAAATCAGTGTTT	AGCACC	63.1	51.3	0	0	0	0	13	23	36	noMatch	hsa-mir-29b-2|hsa-mir-29b-2|miRNA|human
GCTGTGATGGCCGAGTGGTTAAGGC	CUGUGA	69.6	60.5	1	1	7	4	0	0	13	noMatch	TRNAS7_prec|tRNA_prec|human
TATCCCACTCCTGACACCAA	AUCCCA	33.9	66.8	2	4	1	0	0	0	7	noMatch	trnaL5C51T|tRNA|human
TAAAGTGCTGACAGTGCAGAAT	AAAGUG	89.8	84.4	0	0	1	0	78	94	173	hsa-miR-106b-5p	hsa-mir-106b|hsa-mir-106b|miRNA|human
CTATCTTCTTTGCTCATCCTTG	UAUCUU	75.5	66.5	0	0	1	0	126	156	283	noMatch	hsa-mir-1255a|hsa-mir-1255a|miRNA|human
TGAGCAAGGCTTAACACCAGAG	GAGCAA	74.5	61.5	0	0	0	0	13	11	24	hsa-miR-4653-5p	hsa-mir-4653|hsa-mir-4653|miRNA|human
GACCTCGCCGTCCCGCCCGA	ACCUCG	74.5	65.1	0	2	6	6	3	6	23	hsa-miR-10401-3p	RNA45S5_NR_046235_prec3.3|rRNA_prec|human
ATGTAGGGCTAAAAGCCATGGGA	UGUAGG	46	20.3	0	0	1	0	13	15	29	hsa-miR-135b-3p	hsa-mir-135b|hsa-mir-135b|miRNA|human
GTTCTTACTATTGTCAGGAAATAT	UUCUUA	88	84.3	0	0	0	1	1	4	6	noMatch	TRNAR24_prec|tRNA_prec|human
TGATCAGTAGTGGGATCGCGCCT	GAUCAG	51	46.9	0	0	3	4	0	0	7	noMatch	rn7sl1C53TT54GT70C|scRNA|human
CTGAGGTAGTAGATTGTATAGTT	UGAGGU	40.3	20.7	0	0	1	0	195	243	439	hsa-let-7f-5p	hsa-let-7f-2|hsa-let-7f-2|miRNA|human
ACAAGTGGCGTTCAGCCACCCGAGA	CAAGUG	82.6	76.9	4	1	27	16	1	0	49	noMatch	rna18s5A60GC456AT1578G|rRNA|human
ATTATGGTTTGCCTGGGACTGAA	UUAUGG	72.1	52.1	0	0	0	0	5	7	12	hsa-miR-584-5p	hsa-mir-584|hsa-mir-584|miRNA|human
CCGCGGCCGTGAGCCTGCCCCCA	CGCGGC	19.9	6.9	0	0	5	1	0	0	6	noMatch	SNX24_SNX24-001_ENSG00000064652_ENST00000261369.4|mRNA|human
GCTGCGGCGCCCCCGCCTCCAG	CUGCGG	68.6	60.9	0	0	7	4	0	0	11	noMatch	MAMDC2_MAMDC2-001_ENSG00000165072_ENST00000377182.4|mRNA|human
CTGGGAGAGGGTTGTTTACTC	UGGGAG	30.1	30.8	4	3	0	0	40	43	90	hsa-miR-30c-1-3p	hsa-mir-30c-1|hsa-mir-30c-1|miRNA|human
TTCCCCGACGGGGAGCCAGAAG	UCCCCG	86	53.1	3	0	6	5	6	6	26	noMatch	TRNAD9|tRNA|human
TCCCTGTCCAGGCGCCAAC	CCCUGU	52.4	52.1	2	0	4	3	3	2	14	noMatch	TRNAK19|tRNA|human
AGCTACATCTGGCTACTGGGTCTCAACA	GCUACA	68.3	63.7	0	0	0	0	5	3	8	hsa-miR-222-3p	hsa-mir-222|hsa-mir-222|miRNA|human
GATCACATTGCCAGGGATTTC	AUCACA	84.1	82	0	0	0	0	11	9	20	hsa-miR-23a-3p	hsa-mir-23a|hsa-mir-23a|miRNA|human
TCTGGGTGCCCCCTCCAAGA	CUGGGU	31.1	49.7	0	0	4	2	5	8	19	noMatch	TRNAC25|tRNA|human
TCCCTGAGACCCTAACTTGTT	CCCUGA	72.8	79.4	0	0	0	0	9	6	15	hsa-miR-125b-5p	hsa-mir-125b-2|hsa-mir-125b-2|miRNA|human
TACTAATTGCCCGTACGGCTTGTCC	ACUAAU	88.7	86.2	0	0	29	0	0	0	29	noMatch	PIEZO2_PIEZO2-007_ENSG00000154864_ENST00000302079.6|mRNA|human
ATCAAGGATCTTAAACTTTGCCA	UCAAGG	69.8	33.3	0	1	0	0	10	15	26	hsa-miR-561-5p	hsa-mir-561|hsa-mir-561|miRNA|human
GGCGGGCCATCACTGTTGGAGG	GCGGGC	11.1	21.4	0	0	5	3	4	4	16	noMatch	LIN54_LIN54-001_ENSG00000189308_ENST00000340417.3|mRNA|human
ACTGGCCTGGGACTACCGGGGGA	CUGGCC	43	56.3	0	0	0	0	23	19	42	hsa-miR-3176	hsa-mir-3176|hsa-mir-3176|miRNA|human
CCCGGGCCGGGCACCGAGGTCC	CCGGGC	19.7	9.3	0	0	3	2	2	0	7	noMatch	RNA45S5_NR_046235_prec3.3|rRNA_prec|human
TGGCTCCTGCCCGCCCTCCGTCT	GGCUCC	18.5	18	0	0	3	1	1	3	8	noMatch	SP6_SP6-002_ENSG00000189120_ENST00000536300.1|mRNA|human
CCGTCTCAGTTACTTTATAGCCA	CGUCUC	49.2	25.4	1	0	0	0	0	5	6	hsa-miR-340-3p	hsa-mir-340|hsa-mir-340|miRNA|human
TAGCAGCACATAAATATTGGCG	AGCAGC	26.2	37.8	0	0	0	0	80	115	195	noMatch	hsa-mir-16-2|hsa-mir-16-2|miRNA|human
GCTCCCCGGCCGGGGCCGCGCCG	CUCCCC	58	45	0	0	28	15	0	4	47	noMatch	RNA45S5_NR_046235_prec3.3|rRNA_prec|human
CCGCCGCGGCGGCCGTCGGGTGTTT	CGCCGC	12	13.9	0	0	2	0	2	3	7	noMatch	RNA45S5_NR_046235_prec3.3|rRNA_prec|human
TCCTGGAGCTGGGCAGATGGGA	CCUGGA	69.4	48.1	0	0	5	1	4	6	16	noMatch	AGAP1_AGAP1-001_ENSG00000157985_ENST00000304032.8|mRNA|human
AGGCAAAATGCTGGCATAGCTGT	GGCAAA	66.5	58.5	1	0	0	0	61	48	110	noMatch	hsa-mir-31|hsa-mir-31|miRNA|human
AGCTAGATTGTCTGCTGGGTTTC	GCUAGA	73.1	83	0	0	0	0	17	27	44	noMatch	hsa-mir-221|hsa-mir-221|miRNA|human
AGTTACTCTCTCGGACAAGCTGTA	GUUACU	40	65.3	0	3	3	0	0	0	6	noMatch	ZC3HAV1_ZC3HAV1-001_ENSG00000105939_ENST00000242351.5|mRNA|human
AGGCTGGTCCACATGGGTCG	GGCUGG	4.7	6.6	0	0	5	6	0	0	11	noMatch	DIS3L2_DIS3L2-201_ENSG00000144535_ENST00000325385.7|mRNA|human
TAAGCAGGGTCGGGCCTGGTTAGT	AAGCAG	93.6	79.1	0	0	2	4	0	2	8	noMatch	RNA5S9_ENST00000364451|rRNA|human
TCCCACATGGTCTAGCGGTTAGGATT	CCCACA	68.9	68.9	97	145	179	155	8	6	590	noMatch	TRNAE7_prec|tRNA_prec|human
GCGCGTCCCCCGAAGA	CGCGUC	60.7	57.3	10	7	20	18	2	2	59	noMatch	RNA45S5_NR_046235_prec3.3|rRNA_prec|human
TATTGCACATTACTAAGTTGCATGTTG	AUUGCA	80.2	86.2	9	11	0	0	3	0	23	hsa-miR-32-5p	hsa-mir-32|hsa-mir-32|miRNA|human
ACCTCAGAGGGGGCACCATT	CCUCAG	75.1	54.5	0	1	2	1	0	2	6	noMatch	TRNAM8|tRNA|human
AGCTACAGTTACTTTTGCACCA	GCUACA	68.3	63.7	0	0	0	0	103	158	261	hsa-miR-548v	hsa-mir-548v|doubtful_miRNA|human
CTGAGGTAGTAGTTTGTACAGTTA	UGAGGU	40.3	20.7	0	0	0	0	44	28	72	hsa-let-7g-5p	hsa-let-7g|hsa-let-7g|miRNA|human
CGCGGCAGGCCCGGGCCCTCGGT	GCGGCA	24.8	22.6	0	0	3	2	1	0	6	noMatch	HPS6_HPS6-001_ENSG00000166189_ENST00000299238.5|mRNA|human
TACTGCTGAGCTAGCACTTCT	ACUGCU	44.4	43.7	1	1	0	0	3	3	8	hsa-miR-93-3p	hsa-mir-93|hsa-mir-93|miRNA|human
AGACTAGCTGGATCTCGGGTGCCAAGGAA	GACUAG	52.4	48.9	0	0	5	2	0	0	7	noMatch	noMatch
TCCCGTCAGCGCCCACCA	CCCGUC	37.6	48.3	0	0	6	0	0	1	7	noMatch	HIF3A_HIF3A-201_ENSG00000124440_ENST00000339613.2|mRNA|human
TACCCTGTAGACCCGAATTTGTGT	ACCCUG	74.6	74.7	2	3	0	0	2	0	7	noMatch	hsa-mir-10a|hsa-mir-10a|miRNA|human
ACCCCACTCCTGGTACCACA	CCCCAC	70.8	65.3	7	7	8	2	0	0	24	noMatch	hsa-mir-4286|doubtful_miRNA|human
CCGGCCTGGGTCTGGCTCCGTCC	CGGCCU	46.4	28	0	0	8	6	0	0	14	noMatch	ASCL5_ASCL5-001_ENSG00000232237_ENST00000449188.2|mRNA|human
TAGCAGCGGGAACAGTTCAA	AGCAGC	26.2	37.8	0	1	0	0	2	6	9	hsa-miR-503-5p	hsa-mir-503|hsa-mir-503|miRNA|human
TAATCTGAAGGTCGTGAGT	AAUCUG	87.3	88.5	31	23	49	49	6	6	164	noMatch	trnaM13A58G|tRNA|human
ATCCATCTCTTCTCCATGCAGT	UCCAUC	44.2	55.5	1	0	2	3	2	0	8	noMatch	chr12_3551890-3598964_rev|piRNA|human
CAGTGCAATGATGAAAGGGCAGA	AGUGCA	88.8	88.4	0	0	0	0	3	3	6	hsa-miR-130b-3p	hsa-mir-130b|hsa-mir-130b|miRNA|human
GCTGTGATGGCCGAGTGGTTA	CUGUGA	69.6	60.5	7	2	2	2	2	1	16	noMatch	TRNAS7_prec|tRNA_prec|human
GTAGAGGAGATGGCGCAGGGGACATAT	UAGAGG	55.1	47.4	0	0	2	2	2	1	7	hsa-miR-877-5p	hsa-mir-877-MIRTRON|hsa-mir-877-MIRTRON|mirtron|human
AATCCGGCTCGAAGGACCAAA	AUCCGG	84.7	86.8	11	4	13	17	4	7	56	noMatch	trnaY12G26T|tRNA|human
ACCTGCCAGCACCTCCCTGCAGT	CCUGCC	31	5.1	0	0	5	5	2	0	12	hsa-miR-4722-3p	PLCB3_PLCB3-001_ENSG00000149782_ENST00000279230.6|mRNA|human
TTAATCCCTGAGACCCTAACTTGTGA	UAAUCC	32.5	36.6	0	0	0	0	8	2	10	hsa-miR-125b-5p	hsa-mir-125b-2|hsa-mir-125b-2|miRNA|human
AGGTGCATCTAGTGCAGATAG	GGUGCA	24.6	26.9	0	0	0	0	22	26	48	hsa-miR-18a-5p	hsa-mir-18a|hsa-mir-18a|miRNA|human
TCCCACCACTGCCACCAGA	CCCACC	37.9	19.3	10	6	61	29	1	1	108	noMatch	TRNAL15|tRNA|human
TCCCCGGCACCTCCACCGG	CCCCGG	61.7	82.3	1	0	5	8	0	0	14	noMatch	trnaA13A33GA36T|tRNA|human
GCGCCCGTGGCCGCGGCGCCGA	CGCCCG	74.9	60.7	0	0	15	5	0	0	20	noMatch	RNA45S5_NR_046235_prec3.3|rRNA_prec|human
CCTGCGGAAGGATCATTAACGGAGCCC	CUGCGG	68.6	60.9	0	0	5	1	0	0	6	noMatch	RNA45S5_NR_046235_prec3.3|rRNA_prec|human
GACTAGCTGGAATTTGGGTGCCAAGGAA	ACUAGC	25.7	23.3	0	0	2	4	0	0	6	noMatch	RNF213_RNF213-001_ENSG00000173821_ENST00000508628.2|mRNA|human
TCCCCAGTACCTCCACTTTCT	CCCCAG	81.3	65.5	3	5	2	3	1	7	21	noMatch	trnaA34A36G|tRNA|human
TAACACTGTCTGGTAACCATGTTA	AACACU	65.6	64.6	0	0	0	0	2	4	6	noMatch	hsa-mir-200a|hsa-mir-200a|miRNA|human
GAAAGTAATGGTGGGTTTTGCC	AAAGUA	87.4	79.7	0	0	0	0	30	33	63	noMatch	UBA5_UBA5-001_ENSG00000081307_ENST00000356232.4|mRNA|human
CAAAGTGCTTACAGTGCCGGTAGT	AAAGUG	89.8	84.4	0	0	0	0	2	4	6	noMatch	hsa-mir-17|hsa-mir-17|miRNA|human
GTCCTGCCGCGGTCGCC	UCCUGC	41.3	25.1	15	12	19	14	7	5	72	noMatch	TRNAR22|tRNA|human
GGCGGCGACCCGCGGGACGCCA	GCGGCG	11.1	8.3	0	0	8	18	2	6	34	noMatch	RNA45S5_NR_046235_prec3.3|rRNA_prec|human
AGCGCGGATCCGCGGCGGGCGCA	GCGCGG	51.8	47	0	0	17	12	4	4	37	noMatch	SDF2L1_SDF2L1-001_ENSG00000128228_ENST00000248958.4|mRNA|human
CATCCCACCGCTGCCACCAA	AUCCCA	33.9	66.8	18	23	27	30	1	3	102	noMatch	TRNAL1|tRNA|human
GCGAGGGTTCCGCCGGCCACC	CGAGGG	61.7	45.8	0	0	5	4	2	0	11	noMatch	RNA45S5_NR_046235_prec3.3|rRNA_prec|human
ACCAGGATGACCGAGTGGTTAA	CCAGGA	73.3	53.1	0	3	2	5	0	0	10	noMatch	TRNAL29|tRNA|human
GAGCCTGGTCCACATGGGTCGGA	AGCCUG	52.6	74.3	0	0	85	55	5	1	146	noMatch	SBNO1_SBNO1-201_ENSG00000139697_ENST00000267176.4|mRNA|human
CCTCCTGGTCCCCTGGTCCCCAGT	CUCCUG	76	72.5	0	0	4	4	4	1	13	noMatch	NPDC1_NPDC1-002_ENSG00000107281_ENST00000371600.3|mRNA|human
TATTGCACTTGCCCCGGCCTG	AUUGCA	80.2	86.2	0	0	0	0	3	7	10	noMatch	hsa-mir-92a-1|hsa-mir-92a-1|miRNA|human
CTGCTGAGCTAGCACTTCC	UGCUGA	76.4	43	5	0	0	0	3	0	8	hsa-miR-93-3p	hsa-mir-93|hsa-mir-93|miRNA|human
CTCCTCCTGCCTGACCCCCCAG	UCCUCC	30.1	37.3	0	0	8	5	1	0	14	noMatch	ITPKC_ITPKC-001_ENSG00000086544_ENST00000263370.2|mRNA|human
AGTACTAGCAGTTTCGAAACTTCTATC	GUACUA	93.2	81.2	0	3	5	6	0	1	15	noMatch	TRNAD17_prec|tRNA_prec|human
TTTTGTTCGTTCGGCTCGCGTGT	UUUGUU	83.6	91.6	0	0	0	0	4	7	11	hsa-miR-375-3p	hsa-mir-375|hsa-mir-375|miRNA|human
ATATGGGTTTACTAGTTGG	UAUGGG	17.8	52.6	0	0	0	0	0	6	6	hsa-miR-3115	hsa-mir-3115|doubtful_miRNA|human
CTGTAGCACCATTTGAAATCAGTGTT	UGUAGC	45.3	34.5	0	0	0	0	3	4	7	hsa-miR-29b-3p	hsa-mir-29b-2|hsa-mir-29b-2|miRNA|human
GCATTTCCACCGCGGCGGTT	CAUUUC	40	39.6	1	1	1	1	0	2	6	noMatch	RNA45S5_NR_046235_prec3.3|rRNA_prec|human
GGCGCGCTCGCCGGCCGAGGTGGT	GCGCGC	39	64.8	0	0	2	5	3	1	11	noMatch	RNA45S5_NR_046235_prec3.3|rRNA_prec|human
TCCAACAGTGATGGCCCGCCGGC	CCAACA	71.9	78.9	0	0	6	3	0	0	9	noMatch	NOL4_NOL4-001_ENSG00000101746_ENST00000261592.5|mRNA|human
ATCCCTCCGTGGTTACCATTTTTT	UCCCUC	53.1	41.7	1	2	2	0	1	2	8	noMatch	TRNAR28|tRNA|human
TGGCTCAGTTCAGCAGGAACAGTAT	GGCUCA	21.6	31.8	0	0	0	0	109	111	220	hsa-miR-24-3p	hsa-mir-24-1|hsa-mir-24-1|miRNA|human
TCAGAATCCCGCCCAGGCGGAAC	CAGAAU	65.6	61	3	0	25	24	35	25	112	noMatch	RNA45S5_NR_046235_prec3.3|rRNA_prec|human
CCGGCCGCCGGCTCCGCCCCGT	CGGCCG	51.1	47.3	0	0	0	0	12	8	20	hsa-miR-1908-3p	hsa-mir-1908|miRNA|human
ACTTGGGAAGTCGCGACGA	CUUGGG	28	68.3	2	7	1	1	2	1	14	noMatch	SIL1_SIL1-001_ENSG00000120725_ENST00000394817.2|mRNA|human
GCGGCGGCGGCGGCGGCCCAG	CGGCGG	12.6	19.7	0	0	7	1	0	0	8	noMatch	noMatch
TCAGACACAGGTATGGCTGGCTCA	CAGACA	92.5	78.8	0	0	0	0	2	7	9	noMatch	KIN_KIN-001_ENSG00000151657_ENST00000379562.4|mRNA|human
AGGAAGCCCTGGAGGGGCTGGAGTAT	GGAAGC	37.2	11.4	0	0	0	0	8	6	14	hsa-miR-671-5p	hsa-mir-671|hsa-mir-671|miRNA|human
CTCCGAGTCACGGCACC	UCCGAG	100	86.1	2	5	11	8	6	6	38	noMatch	trnaH11A5G|tRNA|human
TGTAAACATCCTTGAATGGAAGCT	GUAAAC	82.6	76.4	0	0	0	0	3	12	15	noMatch	hsa-mir-30e|hsa-mir-30e|miRNA|human
GATCCTGCCAGTAGCATATGCTTGTC	AUCCUG	92.9	88.5	1	1	1	5	0	0	8	noMatch	rna18s5A60GC456AT1578G|rRNA|human
GGGGATGTAGCTCAGTGGTAG	GGGAUG	31.3	37.4	0	2	3	7	1	0	13	noMatch	TRNAA29|tRNA|human
CATGCCTTGAGTGTAGGAC	AUGCCU	27.2	36.1	0	1	0	0	4	9	14	hsa-miR-532-5p	hsa-mir-532|miRNA|human
TCTCACCGCCGCGGCC	CUCACC	55.2	48.9	1	3	3	4	0	0	11	noMatch	trnaE5C27T|tRNA|human
AATGTTTAGACGGGCTCACAT	AUGUUU	65.3	64.6	3	6	2	3	4	4	22	noMatch	MT-TF|mt_tRNA|human
TGCTAATAACGCCAAGGTCGC	GCUAAU	16.1	37.4	0	0	4	5	0	0	9	noMatch	TRNAI24|tRNA|human
GACCTCGTTGCGCAATGGTA	ACCUCG	74.5	65.1	2	3	6	7	0	0	18	noMatch	trnaW7A57G|tRNA|human
TTTGGCAATGGTAGAGCTCACACTGG	UUGGCA	86.4	52.5	0	0	0	0	9	5	14	noMatch	hsa-mir-182|hsa-mir-182|miRNA|human
CAGGCGGAAACACCA	AGGCGG	53.4	38.5	2	3	1	4	0	0	10	noMatch	TRNAV8|tRNA|human
AGTCAATCATCAGTGGTGTAT	GUCAAU	88.5	53.4	1	2	6	7	1	2	19	noMatch	FAT1_FAT1-001_ENSG00000083857_ENST00000441802.2|mRNA|human
TCCCTGAGACCCTTTAACCTGTGAA	CCCUGA	72.8	79.4	2	0	0	0	181	183	366	hsa-miR-125a-5p	hsa-mir-125a|hsa-mir-125a|miRNA|human
CCCCGGCACCTCCACCT	CCCGGC	30.6	38.5	9	8	5	5	2	0	29	noMatch	trnaA13A33GA36T|tRNA|human
TATCGGGCCCAAACAAA	AUCGGG	93.8	63.5	2	0	3	2	0	0	7	noMatch	RILPL2_RILPL2-201_ENSG00000150977_ENST00000280571.8|mRNA|human
CATCTTCCAGTACAGTGTTGGA	AUCUUC	48.2	48.2	0	0	0	2	2362	2627	4991	hsa-miR-141-5p	hsa-mir-141|hsa-mir-141|miRNA|human
CCCCCAGTACCTCCACCA	CCCCAG	81.3	65.5	7	4	10	16	1	0	38	noMatch	trnaA34A36G|tRNA|human
TACTTATAATGCCGAGGTTGTGA	ACUUAU	52.2	55.1	1	3	5	4	1	0	14	noMatch	TRNAI21|tRNA|human
CGCGGGCGCTCTCCAGTCCTTC	GCGGGC	11.1	21.4	0	0	13	5	0	1	19	noMatch	VTRNA1-1_ENST00000363120|scRNA|human
ACCGATCAGGGTGTCGTGCCTCTTT	CCGAUC	57.2	61.3	0	0	7	1	0	0	8	noMatch	FAT1_FAT1-001_ENSG00000083857_ENST00000441802.2|mRNA|human
GCTTCACTTCTGCTCCGCCCTC	CUUCAC	75.3	70.2	0	0	12	11	0	1	24	noMatch	chr11_45693650-45743880_rev|piRNA|human
AGTCGCCGTGCCTACCATGGT	GUCGCC	34.8	11.2	1	4	10	3	1	2	21	noMatch	rna18s5A60GC456AT1578G|rRNA|human
GGTGCATGGGTGGTTCAGTGG	GUGCAU	69.6	49.5	1	0	4	3	1	1	10	noMatch	TRNAG15_prec|TRNAG21_prec|TRNAG23_prec|TRNAG30_prec|tRNA_prec|human
CGCAGTCCATGGGCATATACAC	GCAGUC	39.8	9.4	0	0	0	0	1	12	13	hsa-miR-455-3p	hsa-mir-455|hsa-mir-455|miRNA|human
CCCCAGTGGAACCACCAA	CCCAGU	71.2	45.7	3	1	10	4	0	0	18	noMatch	DMRT2_DMRT2-003_ENSG00000173253_ENST00000259622.6|mRNA|human
CCGCGGCGGCCGTCGGGTGT	CGCGGC	19.9	6.9	0	0	6	11	2	1	20	noMatch	RNA45S5_NR_046235_prec3.3|rRNA_prec|human
CTCGGTCTGAGGCCCCTC	UCGGUC	53.4	46.8	0	0	0	0	3	3	6	hsa-miR-423-3p	hsa-mir-423|hsa-mir-423|miRNA|human
TCCCATCCTCGTCGCCAA	CCCAUC	64.7	30.6	13	14	24	28	6	2	87	noMatch	trnaS16C52A|tRNA|human
TTCCCTGCTAACTGGGCTTT	UCCCUG	82.7	85.5	0	0	4	4	0	0	8	noMatch	TRNAS16_prec|tRNA_prec|human
ATCATGTATGATACTGCAAACA	UCAUGU	77.3	43.9	0	0	35	31	8	12	86	hsa-miR-6516-3p	SCARNA16_ENST00000515981_prec|scaRNA_prec|human
AACAGTGCAATGTTAAAAGGGCAT	ACAGUG	87	70.2	1	0	0	1	18	25	45	hsa-miR-130a-3p	hsa-mir-130a|hsa-mir-130a|miRNA|human
ACAGCTTCGGCGGACTCCTGGAG	CAGCUU	83.9	69.8	0	0	1	0	3	2	6	noMatch	TSC22D4_TSC22D4-001_ENSG00000166925_ENST00000300181.2|mRNA|human
CCCCACTCTCGGTACC	CCCACU	81.2	81.2	0	4	3	5	0	0	12	noMatch	TBC1D28_TBC1D28-001_ENSG00000189375_ENST00000345096.4|mRNA|human
TTGCAGCTGCCTGGGAGTGACTT	UGCAGC	57.7	19	0	0	0	0	423	379	802	hsa-miR-1301-3p	hsa-mir-1301|hsa-mir-1301|miRNA|human
TAGCAGCATATCATGGTTTAC	AGCAGC	26.2	37.8	0	0	0	0	12	7	19	noMatch	hsa-mir-15b|hsa-mir-15b|miRNA|human
TTCTCACTACTGCACTTGACTACTCTT	UCUCAC	61.3	50.5	2	2	1	1	0	0	6	noMatch	rny1T112A|scRNA|human
CAGTAACTCCCCTCCGCCCCTGC	AGUAAC	40	55.2	0	0	3	1	2	0	6	noMatch	ADCY3_ADCY3-001_ENSG00000138031_ENST00000260600.5|mRNA|human
TCCCCAGTACCTCCACCAAGAG	CCCCAG	81.3	65.5	1	5	11	4	0	0	21	noMatch	VPS13D_VPS13D-003_ENSG00000048707_ENST00000356315.4|mRNA|human
TATAGTGGTTAGTACTCTGCGTT	AUAGUG	90.5	82.7	3	0	5	3	0	1	12	noMatch	trnaH1T54G|tRNA|human
TAGCACCATTTGAAATCTGTGTTT	AGCACC	63.1	51.3	0	0	0	0	9	6	15	noMatch	hsa-mir-29b-2|hsa-mir-29b-2|miRNA|human
TAGCTTATCAGACTGTTGACTGT	AGCUUA	84.2	80.2	0	13	0	0	0	0	13	noMatch	hsa-mir-21|hsa-mir-21|miRNA|human
TCTTGGTGGTAGTAGCAAATATT	CUUGGU	57.1	51.8	2	0	2	6	3	4	17	noMatch	RNA45S5_NR_046235_prec3.3|rRNA_prec|human
TCCCCGGCATCTCCACCAATT	CCCCGG	61.7	82.3	29	15	46	24	10	3	127	noMatch	TRNAA29|tRNA|human
GCACTTGTGATAGCTGTAACCCGT	CACUUG	63.1	67.2	0	0	4	6	3	1	14	noMatch	MTRNR2L11_ENST00000604646.1|mRNA|human
ATCCCACCTTCGTCGCCAG	UCCCAC	49.2	65.9	2	6	26	11	1	3	49	noMatch	TRNAS5|tRNA|human
AGCACCAGGTGCCAGGACTTGT	GCACCA	58.9	54.9	6	2	0	0	3	0	11	noMatch	EREG_EREG-001_ENSG00000124882_ENST00000244869.2|mRNA|human
ACTCTTTCCCTGTTGCACTAGA	CUCUUU	70.7	76.3	0	0	0	0	1	6	7	hsa-miR-130b-5p	hsa-mir-130b|hsa-mir-130b|miRNA|human
GCCCCACTCTCGGTACCA	CCCCAC	70.8	65.3	2	1	3	1	0	0	7	noMatch	chr3_12892080-12917730|piRNA|human
TTCCCGGAGTCGGGTTGCTTGGG	UCCCGG	67.6	67	2	2	16	12	4	0	36	noMatch	RNA45S5_NR_046235_prec3.3|rRNA_prec|human
CCCGCGGGTGCTTACTGACCCTT	CCGCGG	63.5	65.2	0	0	6	2	2	1	11	noMatch	VTRNA2-1_ENST00000602301_prec|scRNA_prec|human
TCCCCAGTACCTCCACCTTTCT	CCCCAG	81.3	65.5	9	7	3	7	1	1	28	noMatch	trnaA34A36G|tRNA|human
AACCTCCCGTGGAGCAGAAGGGA	ACCUCC	42.8	15.2	0	0	4	1	4	3	12	noMatch	RNA45S5_NR_046235_prec3.3|rRNA_prec|human
GTTCAGGTCGCAGTC	UUCAGG	66.3	54.1	2	7	5	6	2	2	24	noMatch	trnaL5C51T|tRNA|human
GCCCGGCTAGCTCAG	CCCGGC	30.6	38.5	6	5	5	3	5	4	28	noMatch	TRNAK21|tRNA|human
TTCCCCGACGGTGAGCC	UCCCCG	86	53.1	1	1	3	4	1	1	11	noMatch	IER2_IER2-001_ENSG00000160888_ENST00000292433.3|mRNA|human
TACAGTCAGAGGTTCATTTCCTCTCA	ACAGUC	56.2	29.1	0	0	4	4	0	1	9	noMatch	mt-TL1A60T|mt_tRNA|human
GTGCCTGAGGGAGTAAGAGCCC	UGCCUG	14.7	55.8	0	0	0	0	23	19	42	hsa-miR-550a-5p	hsa-mir-550-2|hsa-mir-550-2|miRNA|human
TGAGGTAGTAGATTTATAGTT	GAGGUA	72.4	50.3	0	0	0	0	2	5	7	noMatch	hsa-let-7f-2|hsa-let-7f-2|miRNA|human
TCGACCGGACCTCGACCGGCG	CGACCG	80.5	78.4	2	0	0	0	5	3	10	hsa-miR-1307-5p	hsa-mir-1307|hsa-mir-1307|miRNA|human
TAGCAGCACATAATGGTTTGTGAG	AGCAGC	26.2	37.8	6	3	0	0	13	16	38	hsa-miR-15a-5p	hsa-mir-15a|hsa-mir-15a|miRNA|human
TCAGACACAGGTATGGCTGGCT	CAGACA	92.5	78.8	0	0	0	0	12	9	21	noMatch	KIN_KIN-001_ENSG00000151657_ENST00000379562.4|mRNA|human
CCTGGTCCACATGGGTCGTTTT	CUGGUC	46.5	65.4	0	0	3	5	0	0	8	noMatch	SBNO1_SBNO1-201_ENSG00000139697_ENST00000267176.4|mRNA|human
AATCACATTGCCAGGGATTTCCAAT	AUCACA	84.1	82	0	0	0	0	15	18	33	hsa-miR-23a-3p	hsa-mir-23a|hsa-mir-23a|miRNA|human
CACCTCGCAGCTGCCGGGCGGG	ACCUCG	74.5	65.1	0	0	6	2	0	0	8	noMatch	LATS1_LATS1-001_ENSG00000131023_ENST00000543571.1|mRNA|human
TTGTCCTCCAGTAGACTAGGGAG	UGUCCU	59.5	35.6	0	0	0	0	22	14	36	hsa-miR-9903	NUDCD1_NUDCD1-001_ENSG00000120526_ENST00000239690.4|mRNA|human
AACGATGCCGACCGGCGATGT	ACGAUG	74.9	75.2	3	0	3	1	1	2	10	noMatch	rna18s5A60GC456AT1578G|rRNA|human
GACGCCGCGGCGGCCGTCGGGTAA	ACGCCG	99.9	76.3	0	0	14	7	5	4	30	noMatch	RNA45S5_NR_046235_prec2.3|rRNA_prec|human
TTGAGAGCCCCTTGGAATGTTG	UGAGAG	93.4	60.3	0	0	3	1	2	1	7	noMatch	ZNF664_ZNF664-009_ENSG00000179195_ENST00000337815.4|mRNA|human
ATCAGATACCGTCGTAGTTCCGACCA	UCAGAU	67.4	60.4	1	0	7	3	0	2	13	noMatch	rna18s5A60GC456AT1578G|rRNA|human
TCCCTGTTCAGGCGCCA	CCCUGU	52.4	52.1	73	66	197	175	40	45	596	noMatch	TRNAK8|tRNA|human
AGGGGTGAACCGGCCCAGGTCGT	GGGGUG	8.2	12.3	0	0	3	3	0	0	6	noMatch	rn7sl1C53TT54GT70C|scRNA|human
AGCGCACGTGTTAGGACCCGAA	GCGCAC	76.5	50	0	1	1	4	2	1	9	noMatch	RNA45S5_NR_046235_prec3.3|rRNA_prec|human
ATATTACTGTGCTGCTTT	UAUUAC	56.8	41.3	41	41	0	0	6	1	89	hsa-miR-16-2-3p	hsa-mir-16-2|hsa-mir-16-2|miRNA|human
CGTCCGCCCCCTCGGTCTCCCGA	GUCCGC	46.8	6.2	0	0	4	4	0	0	8	noMatch	PPFIBP1_PPFIBP1-001_ENSG00000110841_ENST00000228425.6|mRNA|human
AATTGAGGTAGTAGGTTGTATAGTT	AUUGAG	89.4	70.2	0	0	0	0	5	1	6	hsa-let-7a-5p	hsa-let-7a-2|hsa-let-7a-2|miRNA|human
TGGTTATCACGTTCGCCTCAC	GGUUAU	80.3	78.3	3	2	3	2	0	0	10	noMatch	TRNAV27|tRNA|human
CCCGCCCCACCCCGCGC	CCGCCC	45.3	16.2	0	0	3	4	1	0	8	noMatch	RNA45S5_NR_046235_prec3.3|rRNA_prec|human
TAATGCCCCTAAAAATCC	AAUGCC	45.5	8	0	0	0	0	15	12	27	hsa-miR-365a-3p|hsa-miR-365b-3p	hsa-mir-365a|doubtful_miRNA|human
CCGCCGCGGCCCGGGTTA	CGCCGC	12	13.9	3	2	5	1	0	0	11	noMatch	trnaE5C27T|tRNA|human
ACTTCTCCCGCCGCCGGGAACCA	CUUCUC	64.4	57.8	1	1	8	21	0	0	31	noMatch	PHLDB2_PHLDB2-001_ENSG00000144824_ENST00000431670.2|mRNA|human
TTCCCCGACGGGGAGCCAAAC	UCCCCG	86	53.1	2	0	17	13	10	22	64	noMatch	TRNAD9|tRNA|human
AGTACAGTACTGTGATAACTGAA	GUACAG	87.7	70.8	0	0	0	0	2	14	16	hsa-miR-101-3p	hsa-mir-101-1|hsa-mir-101-1|miRNA|human
CAAAGGAATCCCAAAAGCAGCTG	AAAGGA	87.2	77.2	0	0	0	0	5	6	11	hsa-miR-191-5p	hsa-mir-191|hsa-mir-191|miRNA|human
TGAGGTAGGAGGTTGTAA	GAGGUA	72.4	50.3	0	0	0	0	7	7	14	noMatch	hsa-let-7e|hsa-let-7e|miRNA|human
GACGCGCCTCTCCCACGCGGGT	ACGCGC	84.9	60.2	0	0	9	5	0	0	14	noMatch	RNA45S5_NR_046235_prec3.3|rRNA_prec|human
TGGGTGACACAGCGAGACTCTGAT	GGGUGA	8.3	36.4	0	0	0	0	2	9	11	noMatch	hsa-mir-1273e|doubtful_miRNA|human
TGACCCCAGGAATCCCCTCCCAG	GACCCC	30.2	9.2	0	0	15	5	1	0	21	noMatch	DTX4_DTX4-001_ENSG00000110042_ENST00000227451.3|mRNA|human
TCAAGAGCAATAACAAAAAATG	CAAGAG	82	83.7	0	0	0	0	4	12	16	noMatch	hsa-mir-335|hsa-mir-335|miRNA|human
TTGGTTGCGAGAGGTCCCGGGT	UGGUUG	90	81.6	6	19	22	21	5	12	85	noMatch	trnaP3G36T|tRNA|human
TCAATAAATCTGGGACAACAGCA	CAAUAA	75.4	74.2	0	1	3	2	0	1	7	noMatch	RPS17_RPS17-001_ENSG00000184779_ENST00000330339.7|mRNA|human
CCTGCCGCGCGTGTGGCGTGCGCT	CUGCCG	86.7	63	0	0	6	1	0	7	14	noMatch	RNA45S5_NR_046235_prec3.3|rRNA_prec|human
TCCAGCTCGAAGGAC	CCAGCU	53	31.7	1	1	25	12	12	10	61	noMatch	TRNAY13|tRNA|human
ATATAATACAACCTGCTAAGTG	UAUAAU	82.8	75.9	5	2	9	5	12170	15385	27576	hsa-miR-374b-5p	hsa-mir-374b|hsa-mir-374b|miRNA|human
CCGTCCGTCCGTCCGTCCGTCCT	CGUCCG	61.9	65.6	0	0	2	1	1	3	7	noMatch	noMatch
GTCGGGCCCATACCCGGCCG	UCGGGC	17.4	10.4	0	0	19	10	0	1	30	noMatch	RNA45S5_NR_046235_prec3.3|rRNA_prec|human
AGTACCTCCAGGAACGGTGCA	GUACCU	46.8	42.6	2	3	1	0	3	0	9	noMatch	RNU2-1_ENST00000618664|snRNA|human
AAAAACCACAGTTTCTTTT	AAAACC	57.8	40.9	0	0	0	2	2	3	7	hsa-miR-548d-3p	hsa-mir-548d-2|doubtful_miRNA|human
ACGCGGGTGCTTTCCAGCTCTT	CGCGGG	36.8	24.5	0	0	6	4	0	0	10	noMatch	VTRNA1-2_ENST00000365241|scRNA|human
TTCACTGGAGTTTGTTTCAATA	UCACUG	83.3	96.8	0	0	0	0	9	10	19	hsa-miR-653-3p	hsa-mir-653|hsa-mir-653|miRNA|human
CGCGGGCGCTCTCCAGTCCTTTAA	GCGGGC	11.1	21.4	0	0	2	6	0	0	8	noMatch	VTRNA1-1_ENST00000363120|scRNA|human
TAGCTTTCAGACTGATGTTGAC	AGCUUU	71.4	62.8	0	0	0	0	4	5	9	noMatch	hsa-mir-21|hsa-mir-21|miRNA|human
TGCAAACATCCCCGACTGGAAGC	GCAAAC	69.7	70.1	0	0	0	0	12	7	19	hsa-miR-30d-5p	hsa-mir-30d|hsa-mir-30d|miRNA|human
ATCGGGCCCGATACCA	UCGGGC	17.4	10.4	0	0	7	0	0	0	7	noMatch	CHST5_CHST5-001_ENSG00000135702_ENST00000336257.3|mRNA|human
CTCGCGAGGCCCCCCGGCCGGCCGT	UCGCGA	101.1	92.2	0	0	6	1	0	0	7	noMatch	RNA45S5_NR_046235_prec3.3|rRNA_prec|human
TTGCACGAGGCCCCGGGTTT	UGCACG	84.9	68.2	0	4	0	2	0	0	6	noMatch	trnaA13A33GA36T|tRNA|human
CACCGCGGACTCCGCTCCCCG	ACCGCG	97.4	76.6	0	0	7	4	0	1	12	noMatch	RNA45S5_NR_046235_prec3.3|rRNA_prec|human
CATCCTCTGCTACCA	AUCCUC	43.5	39.2	5	2	9	7	1	1	25	noMatch	trnaM1A57T|tRNA|human
TTCAACGGGTATTTATTGAGCT	UCAACG	83.4	78.9	0	0	0	0	3	5	8	hsa-miR-95-3p	hsa-mir-95|hsa-mir-95|miRNA|human
AGCAGCATTGTACAGGGCTATGTA	GCAGCA	67.7	42.4	0	0	0	0	199	132	331	hsa-miR-103a-3p	hsa-mir-103-1|hsa-mir-103-1|miRNA|human
TCGACCGGACCTAGACCGGCT	CGACCG	80.5	78.4	0	0	0	0	2	7	9	noMatch	hsa-mir-1307|hsa-mir-1307|miRNA|human
AAAGTAATTGCGGTTTTGCCA	AAGUAA	90.1	90.5	0	0	0	0	4	2	6	hsa-miR-548ax	hsa-mir-548v|doubtful_miRNA|human
TGACCACCGTGCCTCTCCCAGTT	GACCAC	43.4	20.5	0	0	25	18	4	3	50	noMatch	DNAJB8_DNAJB8-002_ENSG00000179407_ENST00000469083.1|mRNA|human
TCCTGCCGCGGTCGCCGAA	CCUGCC	31	5.1	2	2	2	0	0	0	6	noMatch	AJAP1_AJAP1-001_ENSG00000196581_ENST00000378191.4|mRNA|human
TTTGGCGCTAGCACATTTTTGCT	UUGGCG	97	78.4	0	0	0	0	34	32	66	noMatch	hsa-mir-96|hsa-mir-96|miRNA|human
TGATTGGAAGAAACTCTGCAAC	GAUUGG	50.4	42.9	0	0	4	1	2	3	10	noMatch	RABEP1_RABEP1-201_ENSG00000029725_ENST00000262477.6|mRNA|human
TGACCAACATGGTGAAACCCCATCA	GACCAA	78.1	57.4	0	0	3	2	0	1	6	noMatch	TNFAIP8_TNFAIP8-001_ENSG00000145779_ENST00000504771.2|mRNA|human
GGCTCGAAGGACTTCGTCTGA	GCUCGA	72.4	74.8	0	0	12	11	0	2	25	noMatch	TRNAY4_prec|tRNA_prec|human
TAACACTGTCTGGTAAAGATGCA	AACACU	65.6	64.6	0	0	0	0	4	7	11	hsa-miR-141-3p	hsa-mir-141|hsa-mir-141|miRNA|human
TGATAGCTTATCAGACTGATGTTGA	GAUAGC	25.5	10.4	2	1	0	0	25	17	45	hsa-miR-21-5p	hsa-mir-21|hsa-mir-21|miRNA|human
GTCCCACCCGGGGTACCAAA	UCCCAC	49.2	65.9	70	68	211	121	15	8	493	noMatch	TRNAR18|tRNA|human
CGGTTTGAGGCTACAGTGAGATT	GGUUUG	88.7	77.8	0	0	0	0	12	13	25	hsa-miR-1304-5p	hsa-mir-1304|hsa-mir-1304|miRNA|human
AGGGAGCGGAGAAGCGAGCGCAGA	GGGAGC	19.1	19.5	0	0	4	3	0	0	7	noMatch	SHF_SHF-002_ENSG00000138606_ENST00000560540.1|mRNA|human
GGGGCCACGCGCGCGTCCCCCGA	GGGCCA	19	44.7	1	0	1	4	1	0	7	noMatch	RNA45S5_NR_046235_prec3.3|rRNA_prec|human
TCTCACCGCCGCGGCCC	CUCACC	55.2	48.9	7	9	23	24	1	4	68	noMatch	trnaE5C27T|tRNA|human
CAGGGTCTTGCTCTATCATCC	AGGGUC	19.6	13.1	0	0	0	0	5	1	6	noMatch	PPP5D1_PPP5D1-001_ENSG00000230510_ENST00000414155.1|mRNA|human
AATATTGCACTCGTCCCGGCCTCA	AUAUUG	85.8	73.6	0	0	0	0	4	3	7	hsa-miR-92b-3p	hsa-mir-92b|hsa-mir-92b|miRNA|human
ACAAGGTGTGCATGCCTGACC	CAAGGU	51.5	28.6	0	0	0	0	37	21	58	hsa-miR-4761-5p	HIF1AN_HIF1AN-002_ENSG00000166135_ENST00000299163.6|mRNA|human
TATGTCCCATCCCTCCATCAGT	AUGUCC	37.2	18.6	0	0	8	4	0	0	12	hsa-miR-6834-3p	TREML4_TREML4-001_ENSG00000188056_ENST00000341495.2|mRNA|human
TTTTGGCAATGGTAGAACTCACACTG	UUUGGC	46.5	21.2	0	0	0	0	5	3	8	hsa-miR-182-5p	hsa-mir-182|hsa-mir-182|miRNA|human
CTGACTCGCCTCCCCCTCCCGA	UGACUC	73.3	56.7	0	0	7	13	0	0	20	noMatch	STX5_STX5-001_ENSG00000162236_ENST00000294179.3|mRNA|human
ATCATGTGAGCTCAGCCACAG	UCAUGU	77.3	43.9	0	1	3	1	1	1	7	noMatch	OTUD3_OTUD3-001_ENSG00000169914_ENST00000375120.3|mRNA|human
TGGCCGAGTGCGGCTCGTCGCCTAA	GGCCGA	31.8	51.9	0	0	7	5	4	3	19	noMatch	RNA45S5_NR_046235_prec3.3|rRNA_prec|human
ACACACCGCCCGTCGCTACTAC	CACACC	30.9	29	1	0	5	1	0	4	11	noMatch	rna18s5A60GC456AT1578G|rRNA|human
ATCCGAGTCACGGCACCAA	UCCGAG	100	86.1	491	482	1609	1171	277	261	4291	hsa-miR-4454	hsa-mir-4454|doubtful_miRNA|human
TCAGGCTCAGTCCCCTCCCGATTTTT	CAGGCU	41.3	34.3	0	0	5	3	3	3	14	hsa-miR-484	hsa-mir-484-RNASEN|hsa-mir-484-RNASEN|miRNA|human
TCAGGCTCAGTCCCCTTCCGAT	CAGGCU	41.3	34.3	0	0	4	3	2	3	12	noMatch	hsa-mir-484-RNASEN|hsa-mir-484-RNASEN|miRNA|human
TGGGGTTCCTGGGGATGGGATT	GGGGUU	23.7	35.1	0	0	0	0	12	17	29	hsa-miR-23a-5p	hsa-mir-23a|hsa-mir-23a|miRNA|human
AAGGCAGGGCCCCCGCTCCCCGGA	AGGCAG	43.8	44.4	0	0	0	0	17	19	36	hsa-miR-940	hsa-mir-940|doubtful_miRNA|human
TCACCGCCGCGGCCCGGGTTAT	CACCGC	42.1	40.5	2	2	5	3	0	3	15	noMatch	trnaE5C27T|tRNA|human
AGCCTGGTCCACATGGGTCGCA	GCCUGG	25.8	33.2	0	1	106	84	2	0	193	noMatch	SBNO1_SBNO1-201_ENSG00000139697_ENST00000267176.4|mRNA|human
GGGCCAGTTGCGCAATGG	GGCCAG	35.6	49.7	4	1	1	6	0	0	12	noMatch	PAPSS2_PAPSS2-001_ENSG00000198682_ENST00000361175.4|mRNA|human
TCCGTGAGACCCTAACTTGTGA	CCGUGA	71	52.9	0	0	0	0	8	8	16	hsa-miR-125b-5p	hsa-mir-125b-2|hsa-mir-125b-2|miRNA|human
TAGCTTATCAGACTGATGTTGCCA	AGCUUA	84.2	80.2	1	0	0	0	9	5	15	hsa-miR-21-5p	hsa-mir-21|hsa-mir-21|miRNA|human
CACTGTCTGGTAAAGATGGC	ACUGUC	68.5	72.7	0	0	0	0	218	234	452	hsa-miR-141-3p	hsa-mir-141|hsa-mir-141|miRNA|human
TGCGGCTGGATCACCTCCTTTC	GCGGCU	14.8	18.2	0	0	9	0	0	0	9	noMatch	GPR126_GPR126-001_ENSG00000112414_ENST00000230173.6|mRNA|human
AAATGCTGGGTTGAGAGGGCGA	AAUGCU	65.2	21.9	0	0	2	4	3	2	11	hsa-miR-320a-3p	hsa-mir-320-RNASEN|hsa-mir-320-RNASEN|miRNA|human
ACTGGCCTGGGACTACCGGGGAA	CUGGCC	43	56.3	0	0	0	0	5	7	12	hsa-miR-3176	hsa-mir-3176|hsa-mir-3176|miRNA|human
TTTGGAGTTTCCCAATCTTC	UUGGAG	85.4	73.7	0	0	5	0	1	0	6	noMatch	SMC2_SMC2-201_ENSG00000136824_ENST00000286398.7|mRNA|human
GACGATCAGATACCGTCGTAGTTC	ACGAUC	65.8	79.7	0	0	4	3	4	0	11	noMatch	rna18s5A60GC456AT1578G|rRNA|human
TAATCCTTGCTATCTGGGTGCTAG	AAUCCU	65.7	42	0	0	0	0	24	23	47	hsa-miR-502-5p	hsa-mir-502|hsa-mir-502|miRNA|human
TCCGAGCCTGGGTCTCCCTCTAA	CCGAGC	46.3	28.5	0	0	0	0	44	44	88	hsa-miR-615-3p	hsa-mir-615|hsa-mir-615|miRNA|human
TCAAGCCGTACTCCAAACCCGGCT	CAAGCC	35	14.7	0	0	13	12	0	0	25	noMatch	ZNF503_ZNF503-001_ENSG00000165655_ENST00000372524.4|mRNA|human
TACCACCGTCCCTCTCCACAGT	ACCACC	30.2	16	0	0	0	0	3	4	7	noMatch	SEMA6D_SEMA6D-004_ENSG00000137872_ENST00000316364.5|mRNA|human
TGGAAGATTAGTGATTTTGTTGTT	GGAAGA	62.9	50.9	0	0	0	0	32	26	58	noMatch	hsa-mir-7-3|hsa-mir-7-3|miRNA|human
AGCTACATTTTCTGCTGGGTTTCT	GCUACA	68.3	63.7	0	0	0	0	4	3	7	noMatch	hsa-mir-221|hsa-mir-221|miRNA|human
CCGGGCTGGCTTTAGCTCAGCGG	CGGGCU	15.1	12.6	0	0	18	15	1	0	34	noMatch	VTRNA1-1_ENST00000363120_prec|scRNA_prec|human
TACAGTCAGAGGTTCAGTTCCTCTTCA	ACAGUC	56.2	29.1	1	1	24	13	1	0	40	noMatch	mt-TL1A60G|mt_tRNA|human
TTCTCTCGGGGCCACGCGCGCGT	UCUCUC	62	37.9	2	3	0	1	1	2	9	noMatch	RNA45S5_NR_046235_prec3.3|rRNA_prec|human
TAGCAGCACGTAAATAGTGGCG	AGCAGC	26.2	37.8	0	0	0	0	6	15	21	noMatch	hsa-mir-16-2|hsa-mir-16-2|miRNA|human
TTAGCACCATTTGAAATCAGTGTTA	UAGCAC	60.3	28.9	0	1	0	0	4	5	10	hsa-miR-29b-3p	hsa-mir-29b-2|hsa-mir-29b-2|miRNA|human
CTGCACTCCAGCCTGGGGGA	UGCACU	61.2	54	0	0	3	2	4	0	9	noMatch	ALG14_ALG14-001_ENSG00000172339_ENST00000370205.5|mRNA|human
CAAATCCCGGACGAGCCCCCA	AAAUCC	71.3	55.2	9	16	31	18	2	8	84	noMatch	trnaP10T19GC33TT39C|tRNA|human
CTATACAATCTACTGTCTTTCG	UAUACA	80.2	80.7	0	0	0	0	5	3	8	hsa-let-7a-3p	hsa-let-7a-3|hsa-let-7a-3|miRNA|human
AGGTAGTTTCCTGTTGTTGGGA	GGUAGU	23.6	26.3	0	0	0	0	28	28	56	hsa-miR-196b-5p	hsa-mir-196b|hsa-mir-196b|miRNA|human
ACAGTAGTTCTTGCCTGGTTT	CAGUAG	74.8	75.4	0	0	1	1	0	5	7	hsa-miR-4645-3p	STK32A_STK32A-003_ENSG00000169302_ENST00000397936.3|mRNA|human
AAAAGCTGGGTTGAGAGGGCGAAATA	AAAGCU	55.1	54.3	0	0	1	6	4	3	14	hsa-miR-320a-3p	hsa-mir-320-RNASEN|hsa-mir-320-RNASEN|miRNA|human
ACCAACTGTGCACCTGCCCAG	CCAACU	26.8	22.1	0	0	1	6	1	1	9	noMatch	GNB1L_GNB1L-001_ENSG00000185838_ENST00000329517.6|mRNA|human
TTGGTGGTTCAGTGGTAG	UGGUGG	13.8	30.9	1	2	3	0	2	0	8	noMatch	trnaG15G5TG45AA56TC66A|tRNA|human
CTGTGGATGGCCGAGGAGCCG	UGUGGA	50.7	63	0	0	4	0	2	0	6	noMatch	C16orf71_C16orf71-001_ENSG00000166246_ENST00000299320.5|mRNA|human
CCTGGGGAAGGCTTGGCAGGGAAG	CUGGGG	18.8	24.9	0	0	2	2	2	0	6	hsa-miR-6780b-5p	ATP8B2_ATP8B2-001_ENSG00000143515_ENST00000368489.3|mRNA|human
CCCCGGCACCTCCACCAG	CCCGGC	30.6	38.5	20	21	35	31	0	3	110	noMatch	TRNAA28_prec|tRNA_prec|human
AGAATTGCGTTTGGACAATCAGT	GAAUUG	77.9	65.1	0	0	0	0	5	5	10	hsa-miR-219b-3p	XIST|lincRNA|human
TCCCGCAGTGAAGTGGACATGTTGA	CCCGCA	75.4	70.9	1	0	4	2	0	0	7	noMatch	ANXA2_ANXA2-005_ENSG00000182718_ENST00000421017.2|mRNA|human
AGTGCAATATTGCTTATAGGGTTTA	GUGCAA	81.4	75.8	1	0	0	0	5	7	13	hsa-miR-454-3p	hsa-mir-454|hsa-mir-454|miRNA|human
TTTAACATCACCATCAATATA	UUAACA	98.6	85	0	1	4	3	0	0	8	noMatch	CMYA5_CMYA5-001_ENSG00000164309_ENST00000446378.2|mRNA|human
ACCCCACTCTCGGTACCAG	CCCCAC	70.8	65.3	5	3	19	11	2	1	41	noMatch	CABLES1_CABLES1-001_ENSG00000134508_ENST00000256925.7|mRNA|human
GTCGCGCCGTCGGGCCCGGGGT	UCGCGC	82.5	46.8	0	0	6	1	1	2	10	noMatch	RNA45S5_NR_046235_prec3.3|rRNA_prec|human
TGGCAGTGTATTGTTAGCTG	GGCAGU	16.2	25.1	0	0	0	0	7	8	15	hsa-miR-449a	hsa-mir-449a|hsa-mir-449a|miRNA|human
AACCCGTAGATCCGCACTTGTGA	ACCCGU	78.3	57.2	0	0	0	0	8	8	16	noMatch	hsa-mir-100|hsa-mir-100|miRNA|human
CAAAGAATTCTACTTTTGGGCTT	AAAGAA	87.9	84.1	0	0	0	0	6	5	11	noMatch	hsa-mir-186|hsa-mir-186|miRNA|human
ATTTCCTGCGTCCTCTGGCACCAGGA	UUUCCU	57.4	56.9	0	0	5	3	0	0	8	noMatch	COL1A1_COL1A1-001_ENSG00000108821_ENST00000225964.5|mRNA|human
TAGTCTCGATCTCCTGGGCCC	AGUCUC	41.3	14.5	0	0	0	0	4	2	6	noMatch	YES1_YES1-003_ENSG00000176105_ENST00000314574.4|mRNA|human
TAGCTCATCAGACTGATGTTGACT	AGCUCA	82.5	67.6	18	21	0	0	30	24	93	noMatch	hsa-mir-21|hsa-mir-21|miRNA|human
AGCAGAGTCGCGCAGCG	GCAGAG	65	50.2	6	7	4	2	2	2	23	noMatch	trnaM1G9C|tRNA|human
GCCCGGAGGGCGAGGCCCGCGGCTTT	CCCGGA	76.6	76.8	0	0	0	2	1	3	6	noMatch	RNA45S5_NR_046235_prec3.3|rRNA_prec|human
ACCCGTAGATCCGAACTTGTGGA	CCCGUA	83.5	79.7	0	1	0	0	5	4	10	hsa-miR-100-5p	hsa-mir-100|hsa-mir-100|miRNA|human
ATGTCGTTAGTCTAGGCTGTCA	UGUCGU	72.2	46.5	1	0	6	0	1	0	8	noMatch	TRNAH7_prec|tRNA_prec|human
TGGCTCAGTTCAGAAGGAACAGT	GGCUCA	21.6	31.8	0	0	0	0	18	9	27	noMatch	hsa-mir-24-1|hsa-mir-24-1|miRNA|human
ATCACATTGCCAGGGATTTCCAAAT	UCACAU	56.6	65.5	0	0	0	0	39	38	77	hsa-miR-23a-3p	hsa-mir-23a|hsa-mir-23a|miRNA|human
GGTCGCGCCGTCGGGCCCGGGGA	GUCGCG	77.4	61.2	0	0	8	2	2	1	13	noMatch	RNA45S5_NR_046235_prec3.3|rRNA_prec|human
TCAAAGTGCTTACAGTGCAGGTATA	CAAAGU	61.9	55.1	0	0	0	0	2	7	9	hsa-miR-17-5p	hsa-mir-17|hsa-mir-17|miRNA|human
TTCAAAGCAGGCCCGAGCCGCCT	UCAAAG	86.5	88.2	0	0	1	1	2	2	6	noMatch	rna18s5A60GC456AT1578G|rRNA|human
CAAAGGCCACATTCTCCTGTGC	AAAGGC	39.7	29.2	0	0	3	4	2	0	9	hsa-miR-6768-3p	GLP1R_GLP1R-001_ENSG00000112164_ENST00000373256.4|mRNA|human
TTTAGCACCATCTGAAATCGGTTA	UUAGCA	97.2	77.6	0	0	0	0	6	16	22	hsa-miR-29a-3p	hsa-mir-29a|hsa-mir-29a|miRNA|human
TCAGTGCATGACAGAACTTGGT	CAGUGC	61.3	69.7	0	0	0	0	37	47	84	hsa-miR-152-3p	hsa-mir-152|hsa-mir-152|miRNA|human
GTTTGCGCGAGCGTCGGCTC	UUUGCG	87.2	80	0	0	7	14	10	8	39	noMatch	RNA45S5_NR_046235_prec3.3|rRNA_prec|human
GGGCGCTGCGGCCGCACGGC	GGCGCU	51	24.8	0	0	5	3	0	0	8	noMatch	RNA45S5_NR_046235_prec3.3|rRNA_prec|human
CGGAGGGCGAGGCCCGCGGCGGTAA	GGAGGG	9.2	21.4	0	0	2	1	2	2	7	noMatch	RNA45S5_NR_046235_prec3.3|rRNA_prec|human
CATCCTTGACTGGAAG	AUCCUU	57.4	81	0	0	0	0	2	4	6	noMatch	hsa-mir-30e|hsa-mir-30e|miRNA|human
TAGCACCATTTGAAATCAGTGC	AGCACC	63.1	51.3	0	0	0	0	44	70	114	hsa-miR-29b-3p	hsa-mir-29b-2|hsa-mir-29b-2|miRNA|human
CTCCCGCCTTTAAAAAAAAA	UCCCGC	38.7	70	1	1	3	1	0	0	6	noMatch	AFAP1_AFAP1-201_ENSG00000196526_ENST00000358461.2|mRNA|human
CTAACACGTGCGCGAGTCGGGGGCT	UAACAC	76.1	69.3	0	1	2	4	1	1	9	noMatch	RNA45S5_NR_046235_prec3.3|rRNA_prec|human
TAAGGTAGTAGGTTGTATAGT	AAGGUA	88.2	73.6	0	0	0	0	76	57	133	hsa-let-7a-5p	hsa-let-7a-3|hsa-let-7a-3|miRNA|human
ATCTAAAGGTCCCTGGTTCGATCCCGGGTA	UCUAAA	88.8	85	4	0	2	0	0	0	6	noMatch	TRNAF2_prec|tRNA_prec|human
ACATAGCGAGACCCCGTCTCTT	CAUAGC	20.2	8.2	134	117	1286	919	77	83	2616	noMatch	rn7sl1C53TT54GT70C|scRNA|human
TCAGTGCATCACATAACTTTGT	CAGUGC	61.3	69.7	0	0	0	0	5	7	12	noMatch	hsa-mir-148b|hsa-mir-148b|miRNA|human
ACCCTGTGGATCCGAATTTGTG	CCCUGU	52.4	52.1	0	0	0	0	4	5	9	noMatch	hsa-mir-10a|hsa-mir-10a|miRNA|human
ACTCGGCGTATCCGCCACCAGG	CUCGGC	29.1	49	0	3	2	2	0	1	8	noMatch	FAM171A1_FAM171A1-001_ENSG00000148468_ENST00000378116.4|mRNA|human
TAGCAGCACATAGTGGTTTGT	AGCAGC	26.2	37.8	0	0	0	0	15	16	31	noMatch	hsa-mir-15a|hsa-mir-15a|miRNA|human
TGCAGTCCATGGGCATATACACA	GCAGUC	39.8	9.4	0	0	0	0	13	13	26	hsa-miR-455-3p	hsa-mir-455|hsa-mir-455|miRNA|human
AATACAGGACTCTTTCGA	AUACAG	97.4	86.4	6	13	117	89	3	2	230	noMatch	rna18s5A60GC456AT1578G|rRNA|human
CCTCTCCTAACCTCGCTCTCGCTT	CUCUCC	37.8	27.2	0	0	4	2	0	0	6	noMatch	GLUL_GLUL-201_ENSG00000135821_ENST00000311223.5|mRNA|human
ATCCTGCCGACTACGCCAAAA	UCCUGC	41.3	25.1	75	60	156	111	37	39	478	noMatch	TRNAS1|tRNA|human
GACACCCCTCTCCTCCCCCAGT	ACACCC	43.6	41.7	0	0	5	1	0	0	6	noMatch	MYT1_MYT1-001_ENSG00000196132_ENST00000328439.1|mRNA|human
AACTGGCCTACAAAGTCCCAAA	ACUGGC	20.9	18.1	0	0	0	0	4	2	6	hsa-miR-193a-3p	hsa-mir-193a|hsa-mir-193a|miRNA|human
AAGTGATTGTGGTTTTTGCCA	AGUGAU	36.2	46.2	0	0	0	0	4	2	6	hsa-miR-548az-5p	hsa-mir-548az|doubtful_miRNA|human
CTGAAGGTCGTGAGT	UGAAGG	65	47.9	4	0	3	2	1	1	11	noMatch	trnaM13A58G|tRNA|human
TGGCTGCTGCCGGGTCCTGCT	GGCUGC	15.8	21.8	0	0	4	4	0	0	8	noMatch	SLC52A2_SLC52A2-004_ENSG00000185803_ENST00000532887.1|mRNA|human
TTCGTTTCCCGGCCAATGCACCA	UCGUUU	88.3	79.1	1	3	2	3	0	4	13	noMatch	trnaG15G5TG45AA56TC66A|tRNA|human
AATGCCGAGGTTGTGAGTTCATGC	AUGCCG	94.2	73	0	1	0	0	3	5	9	noMatch	TRNAI21_prec|tRNA_prec|human
CACCCATTGCATATCGGAGTTGT	ACCCAU	51.4	67.2	0	0	0	0	3	3	6	hsa-miR-660-5p	hsa-mir-660|hsa-mir-660|miRNA|human
TGTCTCAGTTCAGCAGGAACA	GUCUCA	53	35.5	0	0	0	0	0	7	7	hsa-miR-24-3p	hsa-mir-24-1|hsa-mir-24-1|miRNA|human
ACCCGCGGGTGCTTTCCAGCT	CCCGCG	84.9	78.5	2	2	15	12	11	11	53	noMatch	VTRNA1-2_ENST00000365241|scRNA|human
ACCGGCTCCGGGACGGCTGGGAA	CCGGCU	30.3	46.9	0	0	0	3	3	1	7	noMatch	RNA45S5_NR_046235_prec3.3|rRNA_prec|human
GAGGCAAGATGCTGGCATAGC	AGGCAA	65.5	45.3	0	0	0	0	79	80	159	hsa-miR-31-5p	hsa-mir-31|hsa-mir-31|miRNA|human
CTAAGTAGCTTATCAGACTGATGTTGA	UAAGUA	94.9	78.3	0	0	0	0	7	3	10	hsa-miR-21-5p	hsa-mir-21|hsa-mir-21|miRNA|human
TCATCGTCGTCCTTGTAGTCCATGAAA	CAUCGU	69.7	30.2	1	0	2	1	3	2	9	noMatch	noMatch
AATCCAATGGGGTTTCCCC	AUCCAA	87.4	79.4	0	3	3	0	1	1	8	noMatch	TRNAS11_prec|tRNA_prec|human
AAACTAGCTTATCAGACTGATGTTGA	AACUAG	86.8	75.9	0	0	0	0	5	10	15	hsa-miR-21-5p	hsa-mir-21|hsa-mir-21|miRNA|human
AACCGGGCGGAGACACCAT	ACCGGG	80.3	71.2	3	3	0	0	0	0	6	noMatch	FUT2_FUT2-001_ENSG00000176920_ENST00000425340.2|mRNA|human
TTCAAGTAATCCAGGATAGGCTTT	UCAAGU	68	43	0	0	3	1	1985	2254	4243	hsa-miR-26a-5p	hsa-mir-26a-1|hsa-mir-26a-1|miRNA|human
TCCCGTGGATCGCCCCAGCTGCGA	CCCGUG	84	80.6	0	0	2	3	0	1	6	noMatch	RNA45S5_NR_046235_prec3.3|rRNA_prec|human
TAATACTGCCTGGTAATGATGACG	AAUACU	91.1	82	0	1	1	0	255	293	550	hsa-miR-200b-3p	hsa-mir-200b|hsa-mir-200b|miRNA|human
AGTCTCATAATCTGAAGGT	GUCUCA	53	35.5	1	1	10	9	0	1	22	noMatch	trnaM13A58G|tRNA|human
TCAACCGGACCTCGACCGGCT	CAACCG	81.6	62.8	0	0	0	0	11	10	21	hsa-miR-1307-5p	hsa-mir-1307|hsa-mir-1307|miRNA|human
TGTGGACAAGCTCACTGAACAATGAATGC	GUGGAC	36.5	39.5	2	4	0	0	0	0	6	hsa-miR-181b-3p	hsa-mir-181b-1|hsa-mir-181b-1|miRNA|human
CCCCCGCCCCGGCGACGGGG	CCCCGC	50.3	43.4	0	0	0	9	2	0	11	noMatch	RNA45S5_NR_046235_prec3.3|rRNA_prec|human
CGGCTGCCCCCTTTTTT	GGCUGC	15.8	21.8	0	0	8	12	3	4	27	noMatch	chr22_39909420-39916590|piRNA|human
CATTATTACTTTTAGTACGCG	AUUAUU	100.9	87	0	0	0	0	4	6	10	noMatch	hsa-mir-126|hsa-mir-126|miRNA|human
AAGATTGGGAAACTCCAAACCC	AGAUUG	94.6	80.7	2	4	8	8	1	3	26	noMatch	PTPRC_PTPRC-203_ENSG00000081237_ENST00000594404.1|mRNA|human
TCACAGTAAACCGGTCTCTTT	CACAGU	56.7	49.5	1	0	0	0	7	7	15	noMatch	hsa-mir-128-2|hsa-mir-128-2|miRNA|human
TGAGGTGGTAGGTTGTGTGGTTT	GAGGUG	60.9	43.3	0	0	0	0	5	8	13	noMatch	hsa-let-7b|hsa-let-7b|miRNA|human
CCAGGGGAGGACGCCGGGACAC	CAGGGG	34.6	36.3	0	0	5	1	1	1	8	noMatch	ZNF627_ZNF627-001_ENSG00000198551_ENST00000361113.5|mRNA|human
CCCAGTGTTTAGACTATCTGTT	CCAGUG	69.9	56.6	2	0	3	0	137	149	291	hsa-miR-199b-5p	hsa-mir-199b|hsa-mir-199b|miRNA|human
TCTGAGGGTCCAGGGTTT	CUGAGG	69.6	65.4	3	1	0	4	3	2	13	noMatch	TRNAK19|tRNA|human
TGTGTGTGTGTGTGTGTGTGTG	GUGUGU	33.6	22.4	0	0	0	1	4	1	6	noMatch	noMatch
ATCTCACCGCTGCCACCAA	UCUCAC	61.3	50.5	6	3	9	9	1	0	28	noMatch	TRNAL1|tRNA|human
AGCCAAATGCCTCGTCATCT	GCCAAA	81.5	66.5	9	2	3	0	1	0	15	noMatch	RNA45S5_NR_046235_prec3.3|rRNA_prec|human
GTCAGGATGGCCGAGTGGTAA	UCAGGA	85.4	62.4	3	3	2	1	1	2	12	noMatch	TRNAL28|tRNA|human
TTGGGAGCGGGCGGGCGGTCCGCCA	UGGGAG	30.1	30.8	0	0	7	4	4	3	18	noMatch	rna18s5A60GC456AT1578G|rRNA|human
AAGTAATTGCGGTTTTTGCCTT	AGUAAU	57.6	59.2	0	0	0	0	4	9	13	hsa-miR-548c-5p|hsa-miR-548o-5p|hsa-miR-548am-5p	AL603965.1_ENST00000335083.5|mRNA|human
TGCTAGGCCAACATATTGCCATC	GCUAGG	48	54.5	0	0	0	0	4	4	8	noMatch	hsa-mir-31|hsa-mir-31|miRNA|human
TGCCCATCACCGTGCCCGGCTAA	GCCCAU	65.3	46.9	0	0	11	7	0	1	19	noMatch	MALL_MALL-001_ENSG00000144063_ENST00000272462.2|mRNA|human
CTCGGCGTGGCGTCGGTCGTGGAAT	UCGGCG	84.1	63.2	0	0	0	0	24	11	35	hsa-miR-1307-3p	hsa-mir-1307|hsa-mir-1307|miRNA|human
TAAAGAATTCTCCTTTTGGGCTT	AAAGAA	87.9	84.1	0	0	0	0	14	12	26	hsa-miR-186-5p	hsa-mir-186|hsa-mir-186|miRNA|human
GTTCCCCGGCACCTCCACCA	UUCCCC	53.6	17.2	1	1	4	2	0	1	9	noMatch	trnaA13A33GA36T|tRNA|human
CTCCCCGGCCGGGGCCGCGCCGCT	UCCCCG	86	53.1	0	0	4	3	0	0	7	noMatch	RNA45S5_NR_046235_prec3.3|rRNA_prec|human
AAGTGCTGTTCGTGCAGGTAGA	AGUGCU	77	91.1	0	0	0	0	4	8	12	hsa-miR-93-5p	hsa-mir-93|hsa-mir-93|miRNA|human
CACAGTGGCTAAGTTCCGT	ACAGUG	87	70.2	0	0	0	0	21	17	38	hsa-miR-27a-3p	hsa-mir-27a|hsa-mir-27a|miRNA|human
TTTTTGTCAGTACATGTTAA	UUUUGU	71.6	77.2	0	0	0	0	0	6	6	noMatch	NSUN3_NSUN3-001_ENSG00000178694_ENST00000314622.4|mRNA|human
TGTGCAAATCCATGCAAAACTGTA	GUGCAA	81.4	75.8	0	0	0	0	21	20	41	hsa-miR-19b-3p	hsa-mir-19b-1|hsa-mir-19b-1|miRNA|human
AAGCAGAACTGGCGCTGCGGGAT	AGCAGA	77.1	67.2	3	4	2	4	2	1	16	noMatch	RNA45S5_NR_046235_prec3.3|rRNA_prec|human
GGCGGCGCCGCAGTCGGACCTTA	GCGGCG	11.1	8.3	0	0	5	3	1	0	9	noMatch	C7orf26_C7orf26-001_ENSG00000146576_ENST00000344417.5|mRNA|human
TCCCCAGTACCTCCACCATAA	CCCCAG	81.3	65.5	21	21	38	32	6	1	119	noMatch	trnaA34A36G|tRNA|human
AGCAGCATTGTACAGGGCTATCTA	GCAGCA	67.7	42.4	0	0	0	0	7	7	14	hsa-miR-107	hsa-mir-107|hsa-mir-107|miRNA|human
TACAGTCAGAGGTTCATTTCCTCTTCAA	ACAGUC	56.2	29.1	1	0	14	1	0	0	16	noMatch	mt-TL1A60T|mt_tRNA|human
TGTGTGCGTGGGTCCTGCAGT	GUGUGC	22.6	26.8	0	0	11	7	6	0	24	noMatch	ZNF536_ZNF536-004_ENSG00000198597_ENST00000355537.3|mRNA|human
ACCAATATTACTGCTGCTTT	CCAAUA	87.5	73.5	0	0	0	0	1	8	9	noMatch	EFNA4_EFNA4-001_ENSG00000243364_ENST00000368409.3|mRNA|human
ACTGCCCTAAGTGCTCCTT	CUGCCC	42.9	20	0	0	0	0	5	12	17	hsa-miR-18a-3p	hsa-mir-18a|hsa-mir-18a|miRNA|human
CACCCACAGGGAGATGAGCCA	ACCCAC	54.2	44.2	0	0	0	0	1	5	6	noMatch	DNASE2B_DNASE2B-002_ENSG00000137976_ENST00000370662.3|mRNA|human
AGCTACATCTGGCTACTAGGTA	GCUACA	68.3	63.7	0	0	0	0	5	1	6	noMatch	hsa-mir-222|hsa-mir-222|miRNA|human
AAGCAAGATGCTGGCATAGCTG	AGCAAG	80.9	72.7	0	0	0	0	82	105	187	hsa-miR-31-5p	hsa-mir-31|hsa-mir-31|miRNA|human
ACCGAGCGTCCAAGCTCTTTCC	CCGAGC	46.3	28.5	7	1	8	10	4	1	31	noMatch	TRNAT4_prec|tRNA_prec|human
AAAAACCACAATTACTTTT	AAAACC	57.8	40.9	0	0	0	0	1	6	7	hsa-miR-548ap-3p	hsa-mir-548aa-1|doubtful_miRNA|human
TCCCTGGTGGTCTAGTAGTTAGGA	CCCUGG	48.6	46.1	0	1	2	2	0	1	6	noMatch	trnaE5C27T|tRNA|human
ATCCCACCACTGCCACC	UCCCAC	49.2	65.9	503	417	2502	1762	159	146	5489	noMatch	TRNAL15|tRNA|human
CATAGGCAAGATGCTGGCATAGCTG	AUAGGC	34	14.1	0	0	0	0	2	5	7	hsa-miR-31-5p	hsa-mir-31|hsa-mir-31|miRNA|human
ATCTTATCAGACTGATGTTGA	UCUUAU	83.3	91.8	0	0	0	0	3	3	6	hsa-miR-21-5p	hsa-mir-21|hsa-mir-21|miRNA|human
CGGGCGGAAACAAAGTGGTTT	GGGCGG	5	12.6	0	0	7	6	0	2	15	noMatch	TRNAV29_prec|tRNA_prec|human
TAGCTTATCAGACTAATGTTGAA	AGCUUA	84.2	80.2	0	0	0	0	13	8	21	noMatch	hsa-mir-21|hsa-mir-21|miRNA|human
TAGGTAGTTTCCTGTTGTTGGGAG	AGGUAG	72.6	60.2	0	1	0	0	24	26	51	hsa-miR-196b-5p	hsa-mir-196b|hsa-mir-196b|miRNA|human
TCCCCGACGGGGAGCCAAAACT	CCCCGA	86.6	81.5	1	1	4	1	0	1	8	noMatch	TRNAD9|tRNA|human
ACCGGCCGCCGGCTCCGCCCCA	CCGGCC	23.8	14.6	0	0	0	0	12	5	17	hsa-miR-1908-3p	hsa-mir-1908|miRNA|human
ATCCCACCTTCGTCGCCG	UCCCAC	49.2	65.9	1	2	4	0	1	2	10	noMatch	TRNAS5|tRNA|human
TTCTCCCAACGTAAGCCCAGCC	UCUCCC	47.3	41.5	0	0	0	0	42	35	77	hsa-miR-629-3p	hsa-mir-629|hsa-mir-629|miRNA|human
TCCCCGACGGGGAGCCAATAGA	CCCCGA	86.6	81.5	1	4	10	10	8	7	40	noMatch	TRNAD9|tRNA|human
CGCCGGCCGAGGTGGGA	GCCGGC	21.1	28.4	6	5	5	52	17	9	94	noMatch	RNA45S5_NR_046235_prec3.3|rRNA_prec|human
TCGACCAGACCTCGACCGGCT	CGACCA	95.7	80.9	0	0	0	0	9	10	19	noMatch	hsa-mir-1307|hsa-mir-1307|miRNA|human
TCAAAACCAGGCGGAAACACCAG	CAAAAC	83.1	88.1	0	2	1	1	0	2	6	noMatch	TRNAV8|tRNA|human
TCCCCGGGCCGGGCACCGAGGTC	CCCCGG	61.7	82.3	0	0	5	3	0	3	11	noMatch	RNA45S5_NR_046235_prec3.3|rRNA_prec|human
CTCGGCGTGGCGTCGGTCATGG	UCGGCG	84.1	63.2	0	0	0	0	4	2	6	hsa-miR-1307-3p	hsa-mir-1307|hsa-mir-1307|miRNA|human
AGAGCCCCGGCTGGACACGCAGCGG	GAGCCC	21.3	4.4	0	0	33	28	0	0	61	noMatch	ZNF503_ZNF503-001_ENSG00000165655_ENST00000372524.4|mRNA|human
CCACTGCCCCAGGTGCTGCTA	CACUGC	23.6	22.1	0	0	0	0	22	15	37	hsa-miR-324-3p	hsa-mir-324|hsa-mir-324|miRNA|human
GTCTCATAATCTGAAGGTCCTGA	UCUCAU	70.6	71.2	5	2	19	21	3	1	51	noMatch	TRNAM12_prec|tRNA_prec|human
TCCCCGTACGGGCCACCATTT	CCCCGU	79.5	74.8	36	14	79	67	8	9	213	noMatch	trnaI9G27TA35G|tRNA|human
CCCTGTGCCCGGCCCACTTCT	CCUGUG	62.9	65.6	0	0	0	0	6	4	10	hsa-miR-1914-5p	hsa-mir-1914|hsa-mir-1914|miRNA|human
TCTGGACTTTGAATCCAGCGATCCGA	CUGGAC	48.5	20.4	0	1	5	4	0	0	10	noMatch	TRNAQ2_prec|tRNA_prec|human
ACTTTGAATCCAGCGATCCGAGT	CUUUGA	80.3	76.7	8	9	13	11	1	2	44	noMatch	TRNAQ2_prec|tRNA_prec|human
CAAAAGCTGGGTTGAGAGGGC	AAAAGC	69.8	63	0	0	0	3	3	7	13	hsa-miR-320b	hsa-mir-320b-2|doubtful_miRNA|human
GCACCATTTGAAATCGGTTA	CACCAU	67	60.8	0	0	0	0	2	4	6	hsa-miR-29c-3p	hsa-mir-29c|hsa-mir-29c|miRNA|human
GCCTGGTCCACATGGGTCGTAT	CCUGGU	36.1	42.9	0	0	9	8	0	0	17	noMatch	SBNO1_SBNO1-201_ENSG00000139697_ENST00000267176.4|mRNA|human
TGTGCAAATCCATGCAAAACTGAAG	GUGCAA	81.4	75.8	0	0	0	0	9	7	16	hsa-miR-19b-3p	hsa-mir-19b-1|hsa-mir-19b-1|miRNA|human
GGTAGTGTGGCCGAGCGGTA	GUAGUG	57.6	75.8	1	0	7	6	1	0	15	noMatch	TRNAL15|tRNA|human
TGGGATCTCCGGGGTCTTGGTAA	GGGAUC	8.4	21.2	0	0	0	0	8	8	16	hsa-miR-769-3p	hsa-mir-769|hsa-mir-769|miRNA|human
CACCGCCCGTCCCCGCCCCTTG	ACCGCC	37.2	30.9	2	6	17	15	13	15	68	noMatch	rna18s5A60GC456AT1578G|rRNA|human
ACCATCTTGTCTGCTCCTTGC	CCAUCU	35.3	24.5	0	0	0	0	5	2	7	noMatch	AC022498.1_ENST00000392468.2|mRNA|human
ACTGCCCCAGGCGCTGCTGGT	CUGCCC	42.9	20	0	0	0	0	3	8	11	noMatch	ANKRD65_ANKRD65-001_ENSG00000235098_ENST00000427211.1|mRNA|human
CGCGGGCCGCACGCTCCTTATT	GCGGGC	11.1	21.4	0	0	13	6	1	0	20	noMatch	RTBDN_RTBDN-201_ENSG00000132026_ENST00000393233.2|mRNA|human
TTCCCAGCACGTTCTATGAAG	UCCCAG	81.3	56.1	0	0	1	5	0	0	6	noMatch	TMEM229A_TMEM229A-001_ENSG00000234224_ENST00000455783.1|mRNA|human
TCCGGCTCGGAGGACCG	CCGGCU	30.3	46.9	0	0	1	2	1	2	6	noMatch	TRNAY8|tRNA|human
CAGTCCCCGGCATCTCCACCA	AGUCCC	37.8	8.5	1	2	4	2	0	0	9	noMatch	TRNAA29|tRNA|human
TGGGCTCAAGTGATCCTCCTC	GGGCUC	17.1	14.4	0	0	2	2	1	2	7	noMatch	HIF1AN_HIF1AN-002_ENSG00000166135_ENST00000299163.6|mRNA|human
TCAGCCACCGCACCAGGCCAGTT	CAGCCA	71.5	63.6	0	0	18	19	1	0	38	noMatch	YIPF4_YIPF4-001_ENSG00000119820_ENST00000238831.4|mRNA|human
TGAGGTAGATTGTATAGTT	GAGGUA	72.4	50.3	0	0	0	0	44	53	97	noMatch	hsa-let-7f-2|hsa-let-7f-2|miRNA|human
TCCCCAGTACCTCCACCATTTTAT	CCCCAG	81.3	65.5	1	1	1	3	2	0	8	noMatch	trnaA34A36G|tRNA|human
TCCCAGCTGGCACTGGCCTCAGTGT	CCCAGC	32.5	38.2	0	0	41	26	4	3	74	noMatch	KLF7_KLF7-001_ENSG00000118263_ENST00000309446.6|mRNA|human
TAAAGTGCTTATAGTCCAGGTAT	AAAGUG	89.8	84.4	0	0	0	0	5	1	6	noMatch	hsa-mir-20a|hsa-mir-20a|miRNA|human
AACACGTGCGCGAGTCGGGGGCTTTT	ACACGU	75.2	65	2	0	2	1	1	0	6	noMatch	RNA45S5_NR_046235_prec3.3|rRNA_prec|human
AGGCTAGATGCTGGCATAGCTG	GGCUAG	24.7	40.4	0	0	0	0	3	9	12	noMatch	hsa-mir-31|hsa-mir-31|miRNA|human
GAAAGCATGCTCCAGTGGCGCA	AAAGCA	85.3	70.4	0	0	39	26	3	1	69	noMatch	TRNAI6_prec|tRNA_prec|human
TCCGAGTCACGGCACCTAG	CCGAGU	68.1	56.7	2	0	2	0	2	0	6	noMatch	trnaH11A5G|tRNA|human
CACTGCACTCCAGCCTGGGCG	ACUGCA	86.5	71.8	0	0	2	7	4	0	13	noMatch	MGAT4A_MGAT4A-201_ENSG00000071073_ENST00000393487.1|mRNA|human
CCCCCGCGGGGGCGCGCCGGCT	CCCCGC	50.3	43.4	2	3	6	3	0	2	16	noMatch	RNA45S5_NR_046235_prec3.3|rRNA_prec|human
AAAGCTGGGCTGAGAGGGCGAAA	AAGCUG	89	64.2	0	0	4	1	0	1	6	noMatch	hsa-mir-320-RNASEN|hsa-mir-320-RNASEN|miRNA|human
ATACTGTCTGGTAAAACCGT	UACUGU	72.4	57.6	0	0	0	0	18	32	50	hsa-miR-429	hsa-mir-429|hsa-mir-429|miRNA|human
TTCCGGGGGGAGTATGGTTG	UCCGGG	80.3	41.7	0	2	5	2	1	0	10	noMatch	rna18s5A60GC456AT1578G|rRNA|human
AAGGAGCTCACAGTCTATTGT	AGGAGC	11.1	18	0	5	0	0	8	11	24	hsa-miR-28-5p	hsa-mir-28|hsa-mir-28|miRNA|human
TGCCGCATCCCTGCCCCGCAGA	GCCGCA	76.5	19.1	0	0	4	1	1	0	6	noMatch	HMCN1_HMCN1-001_ENSG00000143341_ENST00000271588.4|mRNA|human
AAAGCTTATCAGACTGATGTTGAC	AAGCUU	92.9	66.9	0	0	0	0	2	5	7	hsa-miR-21-5p	hsa-mir-21|hsa-mir-21|miRNA|human
TGCCCCACCTGCTGACCACCCT	GCCCCA	72.7	41.3	0	0	0	2	9	7	18	hsa-miR-4758-3p	hsa-mir-4758-MIRTRON|mirtron|human
TCCACGCATCGACCTGGTATTGC	CCACGC	57.5	43.7	0	2	4	0	2	0	8	noMatch	rnu2-2pA83GA|snRNA|human
ACAGGTGAGGTTCTTGGGAGCCTTT	CAGGUG	70.2	63.8	0	0	0	0	5	5	10	hsa-miR-125a-3p	hsa-mir-125a|hsa-mir-125a|miRNA|human
GCCCACCCAGGGACGC	CCCACC	37.9	19.3	1	2	4	1	0	1	9	noMatch	trnaN1A59G|tRNA|human
CGTCCCACCCGGGGTACCA	GUCCCA	36	18.3	1	6	17	14	0	1	39	noMatch	TRNAR18|tRNA|human
CAAGCTCGTGTCTGTGGGTCCG	AAGCUC	90	54.6	1	0	0	1	941	727	1670	hsa-miR-99b-3p	hsa-mir-99b|hsa-mir-99b|miRNA|human
TCTCACACAGAAATCGCACCC	CUCACA	64.1	64.1	0	0	0	0	15	4	19	hsa-miR-342-3p	hsa-mir-342|hsa-mir-342|miRNA|human
TCCGATTCTTTCCAGCGGCTTCTTT	CCGAUU	81	77.2	0	0	6	0	0	0	6	noMatch	ANGPTL4_ANGPTL4-001_ENSG00000167772_ENST00000301455.2|mRNA|human
AATACTGCCGGGTAATGATGGTT	AUACUG	90.9	83.7	0	0	0	0	12	5	17	hsa-miR-200c-3p	hsa-mir-200c|hsa-mir-200c|miRNA|human
ACCTGTCTGAGCGTCGCTT	CCUGUC	38.7	31.8	1	0	1	2	3	0	7	noMatch	RNA45S5_NR_046235_prec3.3|rRNA_prec|human
TCCGAGTCACGGCACCGATA	CCGAGU	68.1	56.7	2	0	1	1	0	3	7	noMatch	trnaH11A5G|tRNA|human
GACCCTGGGGCAGGAAGGCCACA	ACCCUG	74.6	74.7	0	0	0	0	1	6	7	noMatch	LRRC3DN_ENST00000596691.1|mRNA|human
TTCCCTCAGTAACGGCGAGTGAAC	UCCCUC	53.1	41.7	7	3	5	6	1	0	22	noMatch	RNA45S5_NR_046235_prec3.3|rRNA_prec|human
AGCTACATTGTCTGCTGGTTTTCT	GCUACA	68.3	63.7	0	0	0	0	8	3	11	noMatch	hsa-mir-221|hsa-mir-221|miRNA|human
TTAGGGCCCTGGCTCCATCTCTT	UAGGGC	34.9	57	0	0	0	0	14	9	23	hsa-miR-1296-5p	hsa-mir-1296|hsa-mir-1296|miRNA|human
ACCGCTGCCAGGCTGGAGTTTTT	CCGCUG	82.5	79.2	0	0	5	4	0	0	9	noMatch	TRNAL2_prec|tRNA_prec|human
GTTTCCGGCTCGAAGGACCA	UUUCCG	94.4	79.5	1	2	3	0	2	0	8	noMatch	trnaY4A58T|tRNA|human
TGTGCAAATCCATGCAAAACTGAAT	GUGCAA	81.4	75.8	0	0	1	1	31	31	64	hsa-miR-19b-3p	hsa-mir-19b-1|hsa-mir-19b-1|miRNA|human
AGAAGGCTGCGTGTT	GAAGGC	17.5	6.4	0	1	3	0	1	1	6	noMatch	trnaW5T70C|tRNA|human
AAGCGCCCGGCCGCGCGCCGGT	AGCGCC	58.9	72.7	1	1	2	3	0	0	7	noMatch	RNA45S5_NR_046235_prec3.3|rRNA_prec|human
ATAGGGGAAGATCTGCTCTTG	UAGGGG	63.7	65.4	0	1	2	2	0	1	6	noMatch	ENPP7_ENPP7-001_ENSG00000182156_ENST00000328313.5|mRNA|human
TGGAAGACTAGTTATTTTGTTGT	GGAAGA	62.9	50.9	0	0	0	0	6	5	11	noMatch	hsa-mir-7-3|hsa-mir-7-3|miRNA|human
AGCACCATTTAAAATCAGTGTT	GCACCA	58.9	54.9	0	0	0	0	2	4	6	noMatch	hsa-mir-29b-2|hsa-mir-29b-2|miRNA|human
TGTGCAAATCCATGCAAAACTGTT	GUGCAA	81.4	75.8	1	0	0	0	44	41	86	hsa-miR-19b-3p	hsa-mir-19b-1|hsa-mir-19b-1|miRNA|human
CAAAGTGCTGTTCGTGCAGGCAG	AAAGUG	89.8	84.4	0	0	1	0	130	138	269	hsa-miR-93-5p	hsa-mir-93|hsa-mir-93|miRNA|human
CCGCGCCGCCGGGGCTCGGGCCCC	CGCGCC	38.6	47.1	0	0	4	2	0	0	6	noMatch	BDP1_BDP1-016_ENSG00000145734_ENST00000358731.4|mRNA|human
CTTCCAAGCAGTTGACCCGGGT	UUCCAA	87.3	80.4	3	8	8	17	8	2	46	noMatch	TRNAG8|tRNA|human
TCGCTGCCGCTGCCGCTGCCA	CGCUGC	57.6	16.5	0	0	6	3	1	0	10	noMatch	VCP_VCP-001_ENSG00000165280_ENST00000358901.6|mRNA|human
TAGAGTGCTTATAGTGCAGGTAG	AGAGUG	73.3	55.7	0	0	0	0	32	43	75	hsa-miR-20a-5p	hsa-mir-20a|hsa-mir-20a|miRNA|human
TATCGGGCCCAAACCA	AUCGGG	93.8	63.5	13	3	132	87	1	0	236	noMatch	RP11-368I7.4_ENST00000567544.1|mRNA|human
AAACAGTATTCATGGACTACAAGG	AACAGU	61.8	63.1	1	1	0	2	1	1	6	noMatch	AC145676.2_ENST00000514988.1|mRNA|human
CAGTCTCTACGGAGACTG	AGUCUC	41.3	14.5	13	2	13	18	0	0	46	noMatch	RNU4-1_ENST00000363925_prec|snRNA_prec|human
AGCATGCTCCAGTGGCGCAATCG	GCAUGC	33.6	21.2	3	1	10	11	1	0	26	noMatch	TRNAI6_prec|tRNA_prec|human
CCCCGCTCCCCGCCCCCGG	CCCGCU	49.2	62.6	1	1	1	10	0	1	14	noMatch	RNA45S5_NR_046235_prec3.3|rRNA_prec|human
TCTCACTACTGCACTTGACTAGT	CUCACU	59.8	64.9	6	10	10	7	3	8	44	noMatch	rny1T112A|scRNA|human
TTAGTTTATACTACAAGGACAC	UAGUUU	88.1	90.5	0	0	4	2	0	1	7	noMatch	PTX3_PTX3-001_ENSG00000163661_ENST00000295927.3|mRNA|human
TATTGCACTCGTCCCGGCCTCC	AUUGCA	80.2	86.2	16	3	12	7	20038	18496	38572	hsa-miR-92b-3p	hsa-mir-92b|hsa-mir-92b|miRNA|human
ACCGGGCGGAAACACCAAACG	CCGGGC	19.7	9.3	1	0	2	3	0	0	6	noMatch	trnaV2G26T|tRNA|human
TGCACTCCAGCCTGGGCGACA	GCACUC	52.3	27.3	0	0	12	9	1	2	24	noMatch	C5AR2_C5AR2-001_ENSG00000134830_ENST00000595464.1|mRNA|human
ACTGCCCCCCTGTGTTTGCCAAG	CUGCCC	42.9	20	5	5	10	1	1	1	23	noMatch	FAT1_FAT1-001_ENSG00000083857_ENST00000441802.2|mRNA|human
CTCACCTGGAGCATGATTTCT	UCACCU	72.3	37.2	0	0	6	6	1	1	14	noMatch	TRNAI6_prec|tRNA_prec|human
AACATTCATTGCTGTCGGTGGA	ACAUUC	74.6	86.7	2	1	0	0	20	18	41	hsa-miR-181b-5p	hsa-mir-181b-1|hsa-mir-181b-1|miRNA|human
TCGATTCCCGGCCAATGCA	CGAUUC	68.2	55.2	2	0	4	0	0	3	9	noMatch	TRNAG16_prec|tRNA_prec|human
GTAGAGGAGATGGCGCA	UAGAGG	55.1	47.4	0	0	9	3	4	5	21	noMatch	hsa-mir-877-MIRTRON|hsa-mir-877-MIRTRON|mirtron|human
TCGCCTCCTCCCTCCCCCAAA	CGCCUC	47.2	25.7	0	0	1	1	3	3	8	noMatch	DCTN4_DCTN4-001_ENSG00000132912_ENST00000447998.2|mRNA|human
CTATACAACCTACTGCCTTCCT	UAUACA	80.2	80.7	2	0	3	0	1199	1437	2641	hsa-let-7b-3p	hsa-let-7b|hsa-let-7b|miRNA|human
TCCTGCCGCGGTCGCCT	CCUGCC	31	5.1	9	6	10	6	1	5	37	noMatch	TRNAR22|tRNA|human
AAAAGCTTGGTTGAGAGGGCGAA	AAAGCU	55.1	54.3	0	0	2	3	2	1	8	noMatch	hsa-mir-320-RNASEN|hsa-mir-320-RNASEN|miRNA|human
CCGCGCCCGTGGCCGCGGCGCCG	CGCGCC	38.6	47.1	0	0	10	4	0	1	15	noMatch	RNA45S5_NR_046235_prec3.3|rRNA_prec|human
TCAGTTATCACAGTGCTGATGCT	CAGUUA	80.2	75.8	10	18	0	0	109	130	267	hsa-miR-101-5p	hsa-mir-101-1|hsa-mir-101-1|miRNA|human
ACTGGACCTGGGTGCCGAGCGGT	CUGGAC	48.5	20.4	0	0	4	2	1	0	7	noMatch	GORASP1_GORASP1-001_ENSG00000114745_ENST00000319283.3|mRNA|human
TCTTACCAGACATGGTTAGACC	CUUACC	46.1	55.9	0	0	0	0	47	60	107	noMatch	hsa-mir-429|hsa-mir-429|miRNA|human
CCTGAGCCACTGCACCCGGCTAA	CUGAGC	54.2	49.8	0	0	2	3	1	1	7	noMatch	HIF3A_HIF3A-201_ENSG00000124440_ENST00000339613.2|mRNA|human
TCCCCGTACGGGCCACCG	CCCCGU	79.5	74.8	5	7	7	6	0	1	26	noMatch	trnaI9G27TA35G|tRNA|human
CTCACCACTGCCCTCCCACAGAT	UCACCA	76.4	64.2	0	0	3	3	1	1	8	hsa-miR-1229-3p	hsa-mir-1229-MIRTRON|hsa-mir-1229-MIRTRON|mirtron|human
GGAATTCTCGGGTGCCAAGGAA	GAAUUC	50.5	32.3	27	28	17	12	1	0	85	noMatch	P2RY11_P2RY11-001_ENSG00000244165_ENST00000321826.4|mRNA|human
CCCCACGCAGGTTCGTATCCTGCCGACT	CCCACG	74.3	58.8	0	0	4	5	0	2	11	noMatch	trnaS24T50AA67T|tRNA|human
GAGCTACATTGTCTGCTGGGTT	AGCUAC	59.1	51.4	0	0	0	0	5	3	8	hsa-miR-221-3p	hsa-mir-221|hsa-mir-221|miRNA|human
TCCCTGGTGGTCTAGTGGTTAGGATTCGA	CCCUGG	48.6	46.1	2	2	8	1	0	0	13	noMatch	TRNAE6_prec|tRNA_prec|human
TAGTGGTTAGGATTCGGCG	AGUGGU	46.7	44.2	2	3	7	1	9	3	25	noMatch	TRNAE6_prec|tRNA_prec|human
TAGTGGGGGACTGCGTTCGCGCTTTCCCCTG	AGUGGG	32.7	14.6	1	0	2	3	0	2	8	noMatch	rnu1-1G51A|snRNA|human
TAGCACCATTTGAAATCGGCTA	AGCACC	63.1	51.3	0	0	1	0	5	7	13	hsa-miR-29c-3p	hsa-mir-29c|hsa-mir-29c|miRNA|human
GTAGATAAAATATTGGTACCTGT	UAGAUA	100	84.5	0	0	0	0	96	162	258	hsa-miR-577	hsa-mir-577|hsa-mir-577|miRNA|human
AAAGCCCATGTTTGTATTGGA	AAGCCC	65.8	39.3	0	0	0	0	3	6	9	noMatch	hsa-mir-1284|hsa-mir-1284|miRNA|human
GCTGGTGCAAAAGTAATGGCG	CUGGUG	79.9	75.1	0	0	1	1	3	1	6	hsa-miR-548q	hsa-mir-548q|doubtful_miRNA|human
CAGCACGTAAATATTGGC	AGCACG	77.2	65.6	0	0	0	0	7	8	15	hsa-miR-16-5p	hsa-mir-16-2|hsa-mir-16-2|miRNA|human
ATCGATGTGGTGACGTCGTGCTCTCCCG	UCGAUG	88.7	79.2	2	0	6	1	0	2	11	noMatch	RNA45S5_NR_046235_prec3.3|rRNA_prec|human
GATGCGCCGCCCACTGCCCCGCGT	AUGCGC	72.3	64.6	0	0	0	0	102	102	204	hsa-miR-4787-3p	hsa-mir-4787|doubtful_miRNA|human
TCCGAGTCACGGCACCAATAGA	CCGAGU	68.1	56.7	2	2	12	8	6	9	39	noMatch	hsa-mir-4454|doubtful_miRNA|human
TGGAAGACTGTGATTTTGTTGT	GGAAGA	62.9	50.9	0	0	0	0	1	6	7	noMatch	hsa-mir-7-3|hsa-mir-7-3|miRNA|human
TGCATTCCAGCTTGGCCTACA	GCAUUC	61.2	86.7	0	0	19	14	4	0	37	noMatch	SHCBP1_SHCBP1-001_ENSG00000171241_ENST00000303383.3|mRNA|human
CGTCTTACCCAGCAGTGTTT	GUCUUA	78.3	69.5	0	0	0	0	22	24	46	hsa-miR-200c-5p	hsa-mir-200c|hsa-mir-200c|miRNA|human
TGGAAAGAAAGGCAGTTCCTGA	GGAAAG	70.4	68.4	0	0	0	0	6	3	9	noMatch	hsa-mir-185|hsa-mir-185|miRNA|human
ACCATTAAAGCATTTTCATAGTG	CCAUUA	84.4	73.4	1	1	1	2	1	0	6	noMatch	TUBB4B_TUBB4B-001_ENSG00000188229_ENST00000340384.4|mRNA|human
ATCCCACCTGCCACCAAA	UCCCAC	49.2	65.9	0	2	3	1	0	2	8	noMatch	RET_RET-001_ENSG00000165731_ENST00000355710.3|mRNA|human
CAAGTAGCTTATCAGACTGATGTTGA	AAGUAG	84.5	80.9	0	0	0	0	5	1	6	hsa-miR-21-5p	hsa-mir-21|hsa-mir-21|miRNA|human
TTCTCACTACTGCACTTGACTAA	UCUCAC	61.3	50.5	1	0	20	22	7	6	56	noMatch	rny1T112A|scRNA|human
AATCCCGGACGAGCCCCCATTA	AUCCCG	89.8	73.7	4	1	12	2	0	1	20	noMatch	trnaP10T19GC33TT39C|tRNA|human
CTCGGCGTGGCGTCGGTCGTAA	UCGGCG	84.1	63.2	0	0	0	0	24	15	39	hsa-miR-1307-3p	hsa-mir-1307|hsa-mir-1307|miRNA|human
GTGTTCAAAGCAGGCCCG	UGUUCA	69.8	61.9	1	2	0	2	3	2	10	noMatch	rna18s5A60GC456AT1578G|rRNA|human
ACATTCATTGCTGTCGGTGGGTTT	CAUUCA	67.8	61.8	0	2	0	0	75	62	139	hsa-miR-181b-5p	hsa-mir-181b-2|hsa-mir-181b-2|miRNA|human
AAAAAGCATGCTCCAGTCGCGC	AAAAGC	69.8	63	0	0	6	5	0	0	11	noMatch	TRNAI6_prec|tRNA_prec|human
ACTGGACTTGGAGTCAGAAGGAG	CUGGAC	48.5	20.4	0	0	0	0	9	11	20	hsa-miR-378a-3p	hsa-mir-378|hsa-mir-378|miRNA|human
GGCTGGTCCGATGGTAGTGGGAA	GCUGGU	56.9	34.5	0	0	116	78	2	0	196	noMatch	C1orf213_ENST00000335648.3|mRNA|human
TGAGGTAGTAGTTTGTGCGTT	GAGGUA	72.4	50.3	0	0	0	0	13	13	26	hsa-let-7i-5p	hsa-let-7i|hsa-let-7i|miRNA|human
AACATTCATTGTTGTCGGTGGGTTTT	ACAUUC	74.6	86.7	0	0	0	0	14	14	28	hsa-miR-181d-5p	hsa-mir-181d|hsa-mir-181d|miRNA|human
ACCGCGCGGAAACACCA	CCGCGC	58.3	51.9	2	0	3	3	1	1	10	noMatch	noMatch
TCGACCGGACATCGACCGGCTC	CGACCG	80.5	78.4	0	0	0	0	3	4	7	noMatch	hsa-mir-1307|hsa-mir-1307|miRNA|human
CCTCGACACAAGGGTTTGT	CUCGAC	65.6	70.8	37	24	79	63	24	27	254	noMatch	RNA45S5_NR_046235_prec3.3|rRNA_prec|human
CACGGCACCCGCGCGCTCCTAG	ACGGCA	71.2	76.4	0	0	7	3	0	0	10	noMatch	CDR2L_CDR2L-001_ENSG00000109089_ENST00000337231.5|mRNA|human
AGCCCAGGAACTGGAGGCTGCA	GCCCAG	61.8	30.4	0	0	4	2	1	2	9	noMatch	AC132872.2_ENST00000598222.1|mRNA|human
CAACGGAATCCCAAAAGCTGCTG	AACGGA	98.3	79.9	0	0	0	0	3	7	10	noMatch	hsa-mir-191|hsa-mir-191|miRNA|human
TCCGGGTGCCCCCTCCAAG	CCGGGU	39.7	17.9	335	307	784	608	70	98	2202	noMatch	trnaC24A57T|tRNA|human
GTTACCCGGCGGCCGTCGCGTT	UUACCC	70.2	50.9	0	0	4	1	0	1	6	noMatch	RNA45S5_NR_046235_prec3.3|rRNA_prec|human
TACTCTGCGTTGTGGCCGCAGCA	ACUCUG	89.4	70.5	2	3	366	241	40	47	699	noMatch	trnaH1T54G|tRNA|human
TGTGACAGATTGATAACTGAAA	GUGACA	62.3	65.7	0	0	0	0	141	142	283	hsa-miR-542-3p	hsa-mir-542|hsa-mir-542|miRNA|human
ACCACGGGTGACGGGGAATCAGGAA	CCACGG	55.3	56.8	0	0	0	0	2	6	8	noMatch	rna18s5A60GC456AT1578G|rRNA|human
TCCCCGGCACCCCCACCAT	CCCCGG	61.7	82.3	7	5	5	3	0	2	22	noMatch	NTN5_NTN5-001_ENSG00000142233_ENST00000270235.4|mRNA|human
AGCTTACCAGACTGATGTTGAC	GCUUAC	43.8	77.1	0	0	0	0	5	8	13	noMatch	hsa-mir-21|hsa-mir-21|miRNA|human
ACCGGCGCAAGACGGACCGGAGCG	CCGGCG	58	58.2	0	0	3	5	0	0	8	noMatch	rna18s5A60GC456AT1578G|rRNA|human
TGGCTCAGTTAAGCAGGAAC	GGCUCA	21.6	31.8	0	0	0	0	8	7	15	noMatch	hsa-mir-24-1|hsa-mir-24-1|miRNA|human
TAAGGTGCATCTAGTGCAGATACT	AAGGUG	90.2	73.6	0	0	0	0	6	5	11	hsa-miR-18a-5p	hsa-mir-18a|hsa-mir-18a|miRNA|human
CCCGGCCCATGCACCAA	CCGGCC	23.8	14.6	0	0	6	3	0	1	10	noMatch	trnaG15G45AA56T|tRNA|human
ACACGGACAGGATTGACAGATTGATA	CACGGA	62.7	63.4	0	0	9	7	0	1	17	noMatch	rna18s5A60GC456AT1578G|rRNA|human
CAGCTGCTGGAGCTCCAAGCT	AGCUGC	25.4	14.3	0	0	28	17	0	1	46	noMatch	HYPK_HYPK-007_ENSG00000242028_ENST00000406925.1|mRNA|human
TCGACCGGACCTCGACCGGCTCAC	CGACCG	80.5	78.4	0	0	0	0	4	2	6	hsa-miR-1307-5p	hsa-mir-1307|hsa-mir-1307|miRNA|human
GTCAAGTAATTAAGTGCATGT	UCAAGU	68	43	0	0	1	0	1	4	6	noMatch	AADAT_AADAT-004_ENSG00000109576_ENST00000337664.4|mRNA|human
TTAGAGCCAGACTGCCTGGGTAT	UAGAGC	65.9	53.8	0	0	2	2	0	3	7	noMatch	STON2_STON2-002_ENSG00000140022_ENST00000555447.1|mRNA|human
TAGTTGTGCAAATCTATGCAAAACT	AGUUGU	31.6	31.9	1	5	0	0	0	5	11	hsa-miR-19a-3p	hsa-mir-19a|hsa-mir-19a|miRNA|human
TTTGCCCCAGCAGGCG	UUGCCC	63.2	48.6	5	4	17	8	7	2	43	noMatch	pET16B_Rnl2_1-249_K227Q_backbone|plasmid|human
GCGAAATGTTTAGGACCACTAG	CGAAAU	83.2	73	0	0	0	0	5	4	9	hsa-miR-203a-3p	hsa-mir-203|hsa-mir-203|miRNA|human
CCTCCGTGTTACCTGTCCTC	CUCCGU	78.6	62.5	0	0	3	0	2	3	8	hsa-miR-3605-3p	hsa-mir-3605-3SPLICE|hsa-mir-3605-3SPLICE|mirtron|human
AAAGTCGGAGGTTCGAAGACGATCA	AAGUCG	91.5	66.5	0	1	4	1	0	0	6	noMatch	rna18s5A60GC456AT1578G|rRNA|human
TCCACCTTTCGGGCGCCA	CCACCU	47.8	54.6	0	5	3	1	0	0	9	noMatch	trnaU1T64G|tRNA|human
ATTGTCCTTGCTGTTTGGAGAT	UUGUCC	70.1	51.5	0	0	0	0	23	26	49	hsa-miR-2355-3p	hsa-mir-2355|hsa-mir-2355|miRNA|human
GCGAGGCCCCCCGGCCGGC	CGAGGC	39.3	5.4	0	0	5	1	2	1	9	noMatch	RNA45S5_NR_046235_prec3.3|rRNA_prec|human
GTCTACGGCCATACCACCCTG	UCUACG	87.8	86	5	1	6	2	0	0	14	noMatch	RNA5S9_ENST00000364451|rRNA|human
CCCGCGGGGCTGCCGGGCTGTT	CCGCGG	63.5	65.2	0	0	4	0	0	2	6	noMatch	RTN4RL1_RTN4RL1-001_ENSG00000185924_ENST00000331238.6|mRNA|human
CTCGCTGGCGCCTCGTCCGGTT	UCGCUG	96.9	81.4	0	0	6	8	0	0	14	noMatch	CTBS_CTBS-001_ENSG00000117151_ENST00000370630.5|mRNA|human
TCTCATGGCAACACCAGTCGATGGGCTGTCT	CUCAUG	67.5	67.1	904	415	0	0	1	0	1320	hsa-miR-21-3p	hsa-mir-21|hsa-mir-21|miRNA|human
AAACGCCTGTCTGAGCGTCGCTT	AACGCC	78.8	79.6	1	0	3	2	2	3	11	noMatch	RNA45S5_NR_046235_prec3.3|rRNA_prec|human
GATTGCAATTATTCCCCATGT	AUUGCA	80.2	86.2	1	1	1	1	1	2	7	noMatch	rna18s5A60GC456AT1578G|rRNA|human
TCTTATCAGACTGATGTTGA	CUUAUC	77.1	68.2	0	0	0	0	2	22	24	hsa-miR-21-5p	hsa-mir-21|hsa-mir-21|miRNA|human
ATTCCAGCTCGAAGGACCAT	UUCCAG	75.7	78	0	1	1	4	0	0	6	noMatch	TRNAY13|tRNA|human
AACATCCTACACTCAGCT	ACAUCC	35.6	22.3	0	0	0	0	9	8	17	hsa-miR-30b-5p	hsa-mir-30b|hsa-mir-30b|miRNA|human
TCCCCGTACGGGCCACAA	CCCCGU	79.5	74.8	1	3	6	2	1	0	13	noMatch	trnaI9G27TA35G|tRNA|human
TGGCTCAGTTCAGCAGGAACAAAG	GGCUCA	21.6	31.8	0	0	0	0	5	1	6	hsa-miR-24-3p	hsa-mir-24-1|hsa-mir-24-1|miRNA|human
AGCTACATTGTCTGCTGGGTTTCA	GCUACA	68.3	63.7	80	28	13	6	24174	23189	47490	hsa-miR-221-3p	hsa-mir-221|hsa-mir-221|miRNA|human
AACATTCAACGCTGTCGGTGAGTTTTTT	ACAUUC	74.6	86.7	0	0	0	0	12	9	21	hsa-miR-181a-5p	hsa-mir-181a-1|hsa-mir-181a-1|miRNA|human
TCGCCCGCCGCGCCGGGGAGGTGGA	CGCCCG	74.9	60.7	4	2	0	0	1	0	7	noMatch	RNA45S5_NR_046235_prec3.3|rRNA_prec|human
AGGCAATATGCTGGCATAGC	GGCAAU	60.7	36.9	0	0	0	0	5	4	9	noMatch	hsa-mir-31|hsa-mir-31|miRNA|human
GGCTACATCTGGCTACTGGGTCTTT	GCUACA	68.3	63.7	0	0	0	0	7	2	9	hsa-miR-222-3p	hsa-mir-222|hsa-mir-222|miRNA|human
CTCACCTCCTCAGGCCGGCAGA	UCACCU	72.3	37.2	0	0	23	29	8	6	66	noMatch	DBR1_DBR1-001_ENSG00000138231_ENST00000260803.4|mRNA|human
GGTTCACAGTGGCTAAGTTCCGC	GUUCAC	30.6	61.4	0	0	0	0	19	23	42	hsa-miR-27a-3p	hsa-mir-27a|hsa-mir-27a|miRNA|human
ACTCTGTCACCCAGGCTGGAG	CUCUGU	53.7	39	0	0	0	0	6	9	15	noMatch	NDUFS1_NDUFS1-001_ENSG00000023228_ENST00000233190.6|mRNA|human
CCCACATGGTCTAGCGGTTAGGAT	CCACAU	79.6	71.1	3	7	6	6	0	2	24	noMatch	TRNAE7_prec|tRNA_prec|human
CCCGGAGGGCGAGGCCCGCGGCGTT	CCGGAG	63.9	66.4	0	0	15	9	22	29	75	noMatch	RNA45S5_NR_046235_prec3.3|rRNA_prec|human
TTTTGCGATGTGTTCCTAATATGC	UUUGCG	87.2	80	1	4	0	0	0	1	6	hsa-miR-450a-5p	hsa-mir-450a-1|hsa-mir-450a-1|miRNA|human
CGGGACTCAGCGCCTGAGCTCA	GGGACU	53.1	27.8	0	0	4	4	0	1	9	noMatch	COLCA1_COLCA1-001_ENSG00000196167_ENST00000532918.1|mRNA|human
CTAGCACCATCTGAAATCG	UAGCAC	60.3	28.9	0	1	0	0	15	13	29	hsa-miR-29a-3p	hsa-mir-29a|hsa-mir-29a|miRNA|human
TTTCCGGCTCGCGTGGGTGAAA	UUCCGG	83.1	58	0	0	0	0	2	5	7	hsa-miR-1180-3p	hsa-mir-1180|hsa-mir-1180|miRNA|human
CGGGTCGGAGTTAGCTCAAGCGGTTAT	GGGUCG	23.3	38.1	0	0	10	12	5	1	28	noMatch	VTRNA2-1_ENST00000602301_prec|scRNA_prec|human
CCACCGCCCGTCCCCGCCCCT	CACCGC	42.1	40.5	4	3	9	11	9	6	42	noMatch	rna18s5A60GC456AT1578G|rRNA|human
AAAGGTAATTGCAGTTTTTCC	AAGGUA	88.2	73.6	5	5	0	0	12	20	42	hsa-miR-570-5p|hsa-miR-548ai	hsa-mir-570|hsa-mir-570|miRNA|human
GCCAACATATTGCCATC	CCAACA	71.9	78.9	0	0	0	0	6	1	7	noMatch	hsa-mir-31|hsa-mir-31|miRNA|human
CCTTCACAGTGGCTAAGTTCCGT	CUUCAC	75.3	70.2	0	0	0	0	1	9	10	hsa-miR-27a-3p	hsa-mir-27a|hsa-mir-27a|miRNA|human
AGCTACATCTGGCTACTGGGTCACTA	GCUACA	68.3	63.7	0	0	0	0	2	6	8	hsa-miR-222-3p	hsa-mir-222|hsa-mir-222|miRNA|human
ATCACATTGCCAGGGATTACT	UCACAU	56.6	65.5	0	0	0	0	56	54	110	hsa-miR-23b-3p	hsa-mir-23b|hsa-mir-23b|miRNA|human
AACCCAGAGGTCGATGGATCGAAACC	ACCCAG	61.8	55.8	3	0	3	3	1	2	12	noMatch	TRNAM4_prec|tRNA_prec|human
TCCCGCCCTGCTGCATCCCCAGA	CCCGCC	24.3	21.5	0	0	3	1	0	4	8	noMatch	SFTA3_SFTA3-001_ENSG00000229415_ENST00000518529.2|mRNA|human
CATCCTACACTCAGCT	AUCCUA	93.3	88.6	0	0	0	0	23	24	47	noMatch	hsa-mir-30b|hsa-mir-30b|miRNA|human
TAGCAGCACGTAAATATTTGC	AGCAGC	26.2	37.8	0	0	0	0	8	17	25	hsa-miR-16-5p	hsa-mir-16-2|hsa-mir-16-2|miRNA|human
ACTCGGCGCGGCGTCGGTCGTGG	CUCGGC	29.1	49	0	0	0	0	11	14	25	noMatch	hsa-mir-1307|hsa-mir-1307|miRNA|human
GACCCCACTCCTGGTACCA	ACCCCA	42.2	63.6	36	46	28	20	5	8	143	noMatch	hsa-mir-4286|doubtful_miRNA|human
TAACAGCACGTAAATATTGGCG	AACAGC	43.3	51	0	0	0	0	132	145	277	hsa-miR-16-5p	hsa-mir-16-2|hsa-mir-16-2|miRNA|human
AACCTGTAGCTGTCTAGCGACA	ACCUGU	47.2	38.7	0	0	6	0	0	0	6	noMatch	trnaU1T64G|tRNA|human
AGCCTGGTCCACATGGGTTCGG	GCCUGG	25.8	33.2	0	0	2	13	0	0	15	noMatch	SBNO1_SBNO1-201_ENSG00000139697_ENST00000267176.4|mRNA|human
CTCAGGCTCAGTCCCCTCCCGA	UCAGGC	36.9	24.5	0	0	29	15	12	3	59	hsa-miR-484	hsa-mir-484-RNASEN|hsa-mir-484-RNASEN|miRNA|human
GTGAAATGTTTAGGACCTCTAG	UGAAAU	67.9	66.4	0	0	0	0	2	5	7	noMatch	hsa-mir-203|hsa-mir-203|miRNA|human
TGATGTGTTGTTGCCATGGTAATCC	GAUGUG	72.4	65.9	1	1	4	1	1	0	8	noMatch	RNA45S5_NR_046235_prec3.3|rRNA_prec|human
AATGTCTGAGCGTCGCT	AUGUCU	72.7	31.3	1	1	1	2	1	1	7	noMatch	RNA45S5_NR_046235_prec3.3|rRNA_prec|human
CTGCCCTAAGTGCTCCTTCTGT	UGCCCU	52.1	22.8	0	0	0	0	4	3	7	hsa-miR-18a-3p	hsa-mir-18a|hsa-mir-18a|miRNA|human
CTCCCTCGCGCCGCGCGCGGCTT	UCCCUC	53.1	41.7	0	0	10	11	1	0	22	noMatch	RNA45S5_NR_046235_prec3.3|rRNA_prec|human
CAGTGCAATAGTATTGTC	AGUGCA	88.8	88.4	0	0	1	0	40	41	82	hsa-miR-301a-3p	hsa-mir-301a|hsa-mir-301a|miRNA|human
TAGCCAAATGCCTCGTCATCTAAT	AGCCAA	72.3	63.6	0	1	1	4	1	4	11	noMatch	RNA45S5_NR_046235_prec3.3|rRNA_prec|human
GCACCGGCCGGGCCCCCGCCCTTG	CACCGG	62.1	62.7	0	0	11	6	1	0	18	noMatch	RNA45S5_NR_046235_prec3.3|rRNA_prec|human
CTGCGTCCCCGGCTCCTGATGGAGG	UGCGUC	91.7	53.3	2	1	1	5	1	1	11	noMatch	C2orf68_C2orf68-001_ENSG00000168887_ENST00000306336.5|mRNA|human
AATTAACTTGACCGCTCTGACCA	AUUAAC	93.7	89.7	1	0	2	0	5	1	9	noMatch	mt-TVG10A|mt_tRNA|human
TCCCCGTGCCGGTCACCAAAT	CCCCGU	79.5	74.8	0	0	3	4	1	2	10	noMatch	ZNF512B_ZNF512B-001_ENSG00000196700_ENST00000369888.1|mRNA|human
TACATGCCGACGGGCGCTG	ACAUGC	16.9	43.1	1	0	4	1	1	1	8	noMatch	rna18s5A60GC456AT1578G|rRNA|human
AAAAGCCGGGTTGAGAGGGCG	AAAGCC	54.3	27.1	0	0	5	5	6	3	19	noMatch	hsa-mir-320-RNASEN|hsa-mir-320-RNASEN|miRNA|human
GATTCTAAAATTATCTCCAGTATT	AUUCUA	73.7	83.7	0	14	0	0	0	0	14	noMatch	hsa-mir-16-1|hsa-mir-16-1|miRNA|human
GCGGGGCGGGCCGGCCCTGG	CGGGGC	6.1	13	0	0	4	5	0	0	9	noMatch	CIC_CIC-002_ENSG00000079432_ENST00000572681.2|mRNA|human
AAAAGACACCCCCCACC	AAAGAC	78.9	60	0	1	3	3	0	0	7	noMatch	ZNF398_ZNF398-202_ENSG00000197024_ENST00000420008.2|mRNA|human
TCCCCAGGCCCGCGCGCCTGAGC	CCCCAG	81.3	65.5	0	0	12	7	1	0	20	noMatch	EGLN1_EGLN1-001_ENSG00000135766_ENST00000366641.3|mRNA|human
TCGGAGGTTCGAAGACGATCAGAT	CGGAGG	18.2	46.4	0	0	4	4	2	0	10	noMatch	rna18s5A60GC456AT1578G|rRNA|human
TAACACTGTCTGGTAACGGTGTT	AACACU	65.6	64.6	0	0	0	0	11	14	25	hsa-miR-200a-3p	hsa-mir-200a|hsa-mir-200a|miRNA|human
AACTACATTGTCTGCTGGGTTTT	ACUACA	88.4	75.2	0	0	0	0	2	6	8	hsa-miR-221-3p	hsa-mir-221|hsa-mir-221|miRNA|human
CGGGCTGTCCGGAGGGGTCGGT	GGGCUG	7.4	11.6	0	0	8	4	5	5	22	hsa-miR-4741	RBBP8_RBBP8-001_ENSG00000101773_ENST00000327155.5|mRNA|human
TCCCGCCCACGCCCCGCTCCC	CCCGCC	24.3	21.5	0	0	15	6	0	1	22	noMatch	RNA45S5_NR_046235_prec3.3|rRNA_prec|human
CGCGCCGGGGCCCCGTCCCG	GCGCCG	65.5	66.7	0	0	47	40	6	6	99	noMatch	RNA45S5_NR_046235_prec3.3|rRNA_prec|human
TGAGGTAGTAGTTTGCGCTGTTT	GAGGUA	72.4	50.3	0	0	0	0	8	9	17	noMatch	hsa-let-7i|hsa-let-7i|miRNA|human
CGCTCTTCCCCTGACCCCAGTT	GCUCUU	77.3	64.8	0	0	3	0	2	2	7	hsa-miR-6812-3p	PKP1_PKP1-001_ENSG00000081277_ENST00000367324.3|mRNA|human
GACCCCACTTCTGGTACCA	ACCCCA	42.2	63.6	1	1	1	4	0	1	8	noMatch	TRNAL23|tRNA|human
TTAGGGCAGGGATTTTGCCCACA	UAGGGC	34.9	57	1	0	0	0	10	9	20	noMatch	hsa-let-7d|hsa-let-7d|miRNA|human
TTTCCAAAAGCTCGGTCTGAGGCCCCTCAG	UUCCAA	87.3	80.4	2	4	0	0	0	0	6	hsa-miR-423-3p	hsa-mir-423|hsa-mir-423|miRNA|human
TCCCCGACGGGGAGACAAG	CCCCGA	86.6	81.5	0	0	4	3	0	0	7	noMatch	TRNAD9_prec|tRNA_prec|human
ACGCGGGAGACCGGGGTT	CGCGGG	36.8	24.5	1	0	9	3	3	2	18	noMatch	TRNAD9|tRNA|human
TCAGAGGCCTCTGCCTCCTCCT	CAGAGG	60.6	49.8	0	0	7	7	0	0	14	noMatch	SIRPB2_SIRPB2-001_ENSG00000196209_ENST00000359801.3|mRNA|human
TCGAAACCATCCTCTGCTT	CGAAAC	84.4	69.9	1	1	3	0	1	0	6	noMatch	TRNAM4_prec|tRNA_prec|human
TCCCGCGCCTCCACCGCGGACG	CCCGCG	84.9	78.5	0	0	5	1	2	1	9	noMatch	RNA45S5_NR_046235_prec3.3|rRNA_prec|human
GTCCAGTTTTTCCAGGAATCCCT	UCCAGU	69.2	49.6	0	0	0	0	9	6	15	noMatch	hsa-mir-145|miRNA|human
TACATCTGGCTACTGGGTCT	ACAUCU	52	36.5	2	0	0	0	58	62	122	hsa-miR-222-3p	hsa-mir-222|hsa-mir-222|miRNA|human
TAGCAGCACATAATGGTTTTTG	AGCAGC	26.2	37.8	0	0	0	0	23	35	58	hsa-miR-15a-5p	hsa-mir-15a|hsa-mir-15a|miRNA|human
AGGCGGGGGGGCGAGCCCCGA	GGCGGG	6.7	29.3	3	0	3	6	0	0	12	noMatch	RNA45S5_NR_046235_prec3.3|rRNA_prec|human
ACCCCTGGGGCTGGGCAGGCGGA	CCCCUG	88.7	81.3	0	0	3	2	0	1	6	hsa-miR-6791-5p	FAM219A_FAM219A-201_ENSG00000164970_ENST00000445726.1|mRNA|human
TGAGGTAGTAGGTTGTGTAGTTA	GAGGUA	72.4	50.3	0	0	0	0	18	32	50	hsa-let-7b-5p	hsa-let-7a-3|hsa-let-7a-3|miRNA|human
AGTGAATGATGAGTACTGACAC	GUGAAU	55.7	55.2	1	2	9	3	5	1	21	noMatch	GOLGA8B_GOLGA8B-202_ENSG00000215252_ENST00000438958.2|mRNA|human
GTGGGGGAGAGGCTGTCGCTGCAT	UGGGGG	10.1	9.3	0	0	1	0	3	3	7	noMatch	hsa-mir-6724|doubtful_miRNA|human
ATTATTGCTCCTGACC	UUAUUG	95.3	84	0	0	0	0	0	8	8	noMatch	hsa-mir-335|hsa-mir-335|miRNA|human
CTTATCAGATTGTATTGTACTT	UUAUCA	84.5	84.3	0	0	0	0	4	11	15	hsa-miR-374a-3p	hsa-mir-374a|hsa-mir-374a|miRNA|human
AGAGGTAGTACGTTGCATAGT	GAGGUA	72.4	50.3	0	0	0	0	4	4	8	noMatch	hsa-let-7d|hsa-let-7d|miRNA|human
CCTCGGGCCGATCGCACGCCCCC	CUCGGG	72.8	62.8	0	0	6	0	0	0	6	noMatch	rna18s5A60GC456AT1578G|rRNA|human
ACAGAAACCTCCCGTGGAGCAG	CAGAAA	77.4	68.9	19	15	49	21	1	8	113	noMatch	RNA45S5_NR_046235_prec3.3|rRNA_prec|human
TCGCGGCGCGTCGGCCGGGG	CGCGGC	19.9	6.9	0	0	16	20	7	5	48	noMatch	RNA45S5_NR_046235_prec3.3|rRNA_prec|human
TTCCCCGACGGGGAGCCATCA	UCCCCG	86	53.1	0	0	2	0	4	7	13	noMatch	TRNAD9|tRNA|human
AGTCCCACCTGGGGTACCAT	GUCCCA	36	18.3	2	2	0	5	2	0	11	noMatch	TRNAR8|tRNA|human
CCGGCGCCCACCCCCGCGGGGAA	CGGCGC	21.3	17.4	15	8	21	83	39	29	195	noMatch	RNA45S5_NR_046235_prec3.3|rRNA_prec|human
CAACGGAATCCCAAAAGCACCT	AACGGA	98.3	79.9	0	0	0	0	4	4	8	hsa-miR-191-5p	hsa-mir-191|hsa-mir-191|miRNA|human
ATCCCTCCGTGGTTACCAAT	UCCCUC	53.1	41.7	36	44	57	32	12	13	194	noMatch	TRNAR28|tRNA|human
ATCTCGGTGGGACCTCCAGAAA	UCUCGG	73	82	1	3	7	6	1	0	18	noMatch	TRNAQ10|tRNA|human
AAATCTCGCGCCGGGCCGT	AAUCUC	71.9	86.5	5	2	3	8	1	2	21	noMatch	RNA45S5_NR_046235_prec3.3|rRNA_prec|human
ACCAGAATGGCCGAGTGGA	CCAGAA	77.8	79.5	2	3	1	0	0	0	6	noMatch	TRNAL23_prec|tRNA_prec|human
ATCCCACCGCTGACACCA	UCCCAC	49.2	65.9	1	2	3	1	1	0	8	noMatch	SLC35A4_SLC35A4-001_ENSG00000176087_ENST00000323146.3|mRNA|human
CGCATCGACCTGGTATTGCAGTACT	GCAUCG	76.4	66.7	2	1	4	1	1	0	9	noMatch	rnu2-2pA83GA|snRNA|human
TTTTGAGACGGAGTCTCGCCCTTT	UUUGAG	100.1	85.4	0	0	1	5	0	0	6	noMatch	CPM_CPM-001_ENSG00000135678_ENST00000551568.1|mRNA|human
GTAAGCACCTTGCCTGCGGGCTT	UAAGCA	79.5	77.9	2	0	3	1	0	2	8	noMatch	TRNAL19_prec|tRNA_prec|human
CCCTCCCGGGGCCCCAGGGCCA	CCUCCC	46.2	40.9	0	0	2	5	2	0	9	noMatch	INTS5_INTS5-001_ENSG00000185085_ENST00000330574.2|mRNA|human
TCCGGCTCGGAGGACCATTT	CCGGCU	30.3	46.9	2	1	3	3	10	6	25	noMatch	TRNAY8|tRNA|human
TAATACTGCCTGGTGATGATGA	AAUACU	91.1	82	0	0	0	0	12	19	31	noMatch	hsa-mir-200b|hsa-mir-200b|miRNA|human
TGACAGTCTCTACGGAGACTG	GACAGU	23.2	4.5	2	4	3	1	0	3	13	noMatch	RNU4-1_ENST00000363925_prec|snRNA_prec|human
GGCCGGTTAGCTCAGTTGGTT	GCCGGU	18.6	61.2	3	4	4	3	0	0	14	noMatch	trnaI9G27TA35G|tRNA|human
TAGGTAGTTTCCTGTTGTTGGGTAG	AGGUAG	72.6	60.2	0	0	0	0	6	2	8	hsa-miR-196b-5p	hsa-mir-196b|hsa-mir-196b|miRNA|human
CCGCACTGTGGGTACTTGCTGCAG	CGCACU	57	24	0	0	0	0	19	18	37	hsa-miR-106b-3p	hsa-mir-106b|hsa-mir-106b|miRNA|human
TCAGAGGTTCAATTCCTCTTA	CAGAGG	60.6	49.8	1	3	6	13	0	3	26	noMatch	mt-TL1G9C|mt_tRNA|human
AGTCCAGGGCTTAGTCAGCGG	GUCCAG	52.1	43.5	0	0	7	6	3	0	16	noMatch	EIF4E_EIF4E-001_ENSG00000151247_ENST00000450253.2|mRNA|human
ATCCAGGTGCCCCCTCCATA	UCCAGG	69.2	45.2	0	2	2	0	1	3	8	noMatch	TRNAC11|tRNA|human
GCTTTCAGTCGGATGTTTACAGT	CUUUCA	76.5	73.1	0	1	0	0	27	14	42	hsa-miR-30e-3p	hsa-mir-30e|hsa-mir-30e|miRNA|human
AGCAGGCCCGAGCCGCCTGGAT	GCAGGC	5.2	25.8	32	18	195	154	252	225	876	noMatch	rna18s5A60GC456AT1578G|rRNA|human
ATATTGCACTCGTCCCGGCCTCCTT	UAUUGC	33.6	51.3	0	0	0	0	4	3	7	hsa-miR-92b-3p	hsa-mir-92b|hsa-mir-92b|miRNA|human
TCTGGCCGCAGTCGCGGCAG	CUGGCC	43	56.3	0	1	3	6	0	0	10	noMatch	EGLN3_EGLN3-001_ENSG00000129521_ENST00000250457.3|mRNA|human
TAGCAGCACATCATGGTTG	AGCAGC	26.2	37.8	0	0	0	0	11	7	18	hsa-miR-15b-5p	hsa-mir-15b|hsa-mir-15b|miRNA|human
AATCATTATTTGCTGCTCT	AUCAUU	81	87.6	4	5	0	1	2	2	14	hsa-miR-15b-3p	hsa-mir-15b|hsa-mir-15b|miRNA|human
TCTCAGCTGCTGCCCTCTCCAGT	CUCAGC	53.3	54.7	0	0	35	22	38	22	117	hsa-miR-6787-3p	FTHL17_FTHL17-001_ENSG00000132446_ENST00000359202.3|mRNA|human
TCATGCCCCCATGTCTAACAACATGGCTAA	CAUGCC	16.2	9.3	1	1	3	0	0	1	6	noMatch	MT-TS2|mt_tRNA|human
TGACCCCTTCTGTCTCCCTAG	GACCCC	30.2	9.2	0	0	4	6	1	0	11	hsa-miR-6846-3p	MARCH6_MARCH6-001_ENSG00000145495_ENST00000274140.5|mRNA|human
ATCCACCGCTGCCACCA	UCCACC	43.2	32.8	1	0	1	4	0	0	6	noMatch	NUP62_NUP62-001_ENSG00000213024_ENST00000352066.3|mRNA|human
GACCTCGCCGTCCCGCCCGCCGATT	ACCUCG	74.5	65.1	0	0	2	2	4	0	8	hsa-miR-10401-3p	RNA45S5_NR_046235_prec3.3|rRNA_prec|human
CCTCACCCAGCTCTCTGGCCCTCT	CUCACC	55.2	48.9	0	0	10	7	2	5	24	hsa-miR-6862-3p	DNAJC7_DNAJC7-001_ENSG00000168259_ENST00000457167.4|mRNA|human
TGAGGTAGTAGATTGTATATTT	GAGGUA	72.4	50.3	0	0	2	0	51	157	210	hsa-let-7f-5p	hsa-let-7f-2|hsa-let-7f-2|miRNA|human
AGAGGTGGTAGGTTGCATAGTT	GAGGUG	60.9	43.3	0	0	0	0	39	37	76	noMatch	hsa-let-7d|hsa-let-7d|miRNA|human
TCTGCCCTATCAACTTTCGATGGT	CUGCCC	42.9	20	2	1	9	1	1	2	16	noMatch	rna18s5A60GC456AT1578G|rRNA|human
GGAGGAACCTTGGAGCTTCGGCAA	GAGGAA	66.2	47.8	0	0	13	3	5	4	25	hsa-miR-3928-3p	hsa-mir-3928|hsa-mir-3928|miRNA|human
TCCCTGTTCGGGCGCCAAAAAAA	CCCUGU	52.4	52.1	1	2	4	3	1	0	11	noMatch	trnaK1T54G|tRNA|human
AGTAGCTTATCAGACTGATGTTG	GUAGCU	22.7	21	0	0	0	0	20	23	43	hsa-miR-21-5p	hsa-mir-21|hsa-mir-21|miRNA|human
TCTCGGTGGGACCTCCAAGGA	CUCGGU	65.3	59.1	7	5	10	16	0	0	38	noMatch	TRNAQ10|tRNA|human
AGTCAGAGGTTCAATTCCTCTTCA	GUCAGA	72.5	67.1	0	0	6	3	0	0	9	noMatch	mt-TL1G9C|mt_tRNA|human
CCAGGAATCCTGTTGTGGTGG	CAGGAA	90.8	82.2	0	0	0	0	4	5	9	noMatch	MTL5_MTL5-001_ENSG00000132749_ENST00000255087.5|mRNA|human
TCCCCAGCACCTCCACCA	CCCCAG	81.3	65.5	36	34	280	234	78	94	756	noMatch	TRNAA8|tRNA|human
AATTCCCGGCCAATGCACCA	AUUCCC	62.3	35.5	10	9	29	20	1	2	71	noMatch	TRNAG10|tRNA|human
TTCTAAAATTATCTCCAGTATTAACT	UCUAAA	88.8	85	2	6	0	0	0	0	8	noMatch	hsa-mir-16-1|hsa-mir-16-1|miRNA|human
CTTGGATAACTGTGGTAATTCTAGAG	UUGGAU	89.2	80.2	0	2	4	1	0	0	7	noMatch	rna18s5A60GC456AT1578G|rRNA|human
TGGCTTGCACGAGGCCCCGGGTTAA	GGCUUG	48.4	23.2	1	4	4	5	0	1	15	noMatch	trnaA13A33GA36T|tRNA|human
ATCCCACCGCTGCCACCTAAT	UCCCAC	49.2	65.9	4	1	15	5	2	0	27	noMatch	TRNAL1|tRNA|human
AGTGCGGTAACGCGACCGATCCC	GUGCGG	49.2	39.6	1	1	4	0	1	0	7	noMatch	RNA45S5_NR_046235_prec3.3|rRNA_prec|human
TCCGGGTGCCCCCTCCAAAAAAGA	CCGGGU	39.7	17.9	1	1	2	2	0	0	6	noMatch	trnaC24A57T|tRNA|human
ACCCGTCCCGTTCGTCCCCGG	CCCGUC	37.6	48.3	0	0	0	0	146	123	269	hsa-miR-1247-5p	hsa-mir-1247|hsa-mir-1247|miRNA|human
TGTGGCCGCAGCAACCTCGGTTTT	GUGGCC	24.3	19.3	2	0	1	2	1	0	6	noMatch	trnaH11A5G|tRNA|human
AACCCAAAGGCTCTTTTCAGAGCCCC	ACCCAA	77	65.8	2	0	0	2	0	2	6	noMatch	HIST1H2AC_HIST1H2AC-001_ENSG00000180573_ENST00000314088.6|mRNA|human
TCTATACTCTGTCACTTTACT	CUAUAC	82.1	66.6	0	0	0	0	3	3	6	hsa-miR-4796-5p	ST8SIA1_ST8SIA1-001_ENSG00000111728_ENST00000396037.4|mRNA|human
TTTTGCGATGTGTTCCTAAT	UUUGCG	87.2	80	1	0	0	1	88	131	221	hsa-miR-450a-5p	hsa-mir-450a-2|hsa-mir-450a-2|miRNA|human
TGCAGGCATGCAGTTTATGTTA	GCAGGC	5.2	25.8	0	0	0	0	2	5	7	noMatch	AP1S2_AP1S2-001_ENSG00000182287_ENST00000329235.2|mRNA|human
CACGCGGGAGACCGGGGTTA	ACGCGG	73	68	7	6	4	5	1	0	23	noMatch	TRNAD9|tRNA|human
GGGTGCGGGCCGGCGGGGCCCTC	GGUGCG	20.6	30.4	0	0	5	2	0	0	7	hsa-miR-4466	RNA45S5_NR_046235_prec2.3|rRNA_prec|human
TTGCATAGTCACAAAAGCGATCAT	UGCAUA	89	94.7	0	0	0	0	12	9	21	noMatch	hsa-mir-153-1|hsa-mir-153-1|miRNA|human
GGGGGGGCCTGGTGGGGTTGC	GGGGGG	8.5	53	0	0	16	20	7	8	51	noMatch	RNA45S5_NR_046235_prec3.3|rRNA_prec|human
AGAGATGGGCGAGCGCCGTTCC	GAGAUG	76.2	56.2	0	1	0	2	3	0	6	noMatch	RNA45S5_NR_046235_prec3.3|rRNA_prec|human
TTCACCCAGGCGGCCCGGGTTT	UCACCC	74.8	46.2	20	13	13	5	19	13	83	noMatch	TRNAE7_prec|tRNA_prec|human
TATTGCACTTGTCCCGGTCTGTAT	AUUGCA	80.2	86.2	0	0	0	0	1	7	8	noMatch	hsa-mir-92a-1|hsa-mir-92a-1|miRNA|human
AAGGGTTTGTCCGCGCGCGCGCGT	AGGGUU	62.5	32.8	0	0	4	5	1	3	13	noMatch	RNA45S5_NR_046235_prec3.3|rRNA_prec|human
TGTGCAATCTATGCAAAACTGA	GUGCAA	81.4	75.8	0	0	1	0	32	47	80	noMatch	hsa-mir-19a|hsa-mir-19a|miRNA|human
CAACACCAGTCGATGGGCTGC	AACACC	48.3	53	0	0	0	0	16	19	35	hsa-miR-21-3p	hsa-mir-21|hsa-mir-21|miRNA|human
AATGACACTATCACTCCCGTTGAGT	AUGACA	85.3	74.9	0	0	0	0	6	0	6	noMatch	hsa-mir-425|miRNA|human
TCCCCGGCATCTCCACCGAT	CCCCGG	61.7	82.3	3	1	2	2	1	0	9	noMatch	TRNAA29|tRNA|human
CGCCCGCGGCCGCGGCGCCGGGGA	GCCCGC	47.4	72.1	0	0	4	4	1	3	12	noMatch	RNA45S5_NR_046235_prec3.3|rRNA_prec|human
AACCCGTAGATTCGAACTTGTGT	ACCCGU	78.3	57.2	0	0	0	0	13	7	20	noMatch	hsa-mir-100|hsa-mir-100|miRNA|human
AAAAATATGAAGAGCATTTG	AAAAUA	85	76.8	7	2	9	24	3	3	48	noMatch	SNX13_SNX13-001_ENSG00000071189_ENST00000428135.3|mRNA|human
TCCCACCACTGCCACCAAAAG	CCCACC	37.9	19.3	2	0	3	7	0	0	12	noMatch	TRNAL15|tRNA|human
GGGTGCGGGCCGGCGGGGTCCTT	GGUGCG	20.6	30.4	0	0	113	81	60	52	306	hsa-miR-4466	RNA45S5_NR_046235_prec2.3|rRNA_prec|human
ATCTCGGTGGGACCTCCATT	UCUCGG	73	82	32	32	46	28	12	15	165	noMatch	TRNAQ10|tRNA|human
AGCCGGCGGGAGCCCCGGGGT	GCCGGC	21.1	28.4	1	0	4	1	7	3	16	noMatch	RNA45S5_NR_046235_prec3.3|rRNA_prec|human
AATCCGTAGATCCGAACTTGT	AUCCGU	76.7	67.4	0	0	0	0	26	28	54	hsa-miR-100-5p	hsa-mir-100|hsa-mir-100|miRNA|human
TTACAGTCAGAGGTTCAGTTCCTCTTA	UACAGU	68	61.1	0	3	8	4	0	0	15	noMatch	mt-TL1A60G|mt_tRNA|human
ACCGCCGCGGCCCGGGTTCGTTTCCCGGTCT	CCGCCG	81.7	69.2	1	2	3	2	0	0	8	noMatch	trnaE5A57T|tRNA|human
AACGCGGGTGCTTACTGACCCTT	ACGCGG	73	68	0	0	11	11	2	0	24	noMatch	VTRNA2-1_ENST00000602301_prec|scRNA_prec|human
AGGTAGCAGCACGTAAATATTGGCG	GGUAGC	24.5	31.2	0	0	0	0	7	7	14	hsa-miR-16-5p	hsa-mir-16-2|hsa-mir-16-2|miRNA|human
TGGTGGTTAACGGCGGGATATAAC	GGUGGU	4.5	11.7	2	0	2	2	1	1	8	noMatch	pET16B_Rnl2_1-249_K227Q_backbone|plasmid|human
CTGCTTAACACTGTCTGGTAAAGATGGC	UGCUUA	97.9	108.5	0	0	0	0	2	4	6	hsa-miR-141-3p	hsa-mir-141|hsa-mir-141|miRNA|human
TCTCACACAGAAATCGCACCCGAC	CUCACA	64.1	64.1	0	0	0	0	10	14	24	hsa-miR-342-3p	hsa-mir-342|hsa-mir-342|miRNA|human
ATCCTGCCGACTACGCCATTA	UCCUGC	41.3	25.1	5	1	6	2	1	2	17	noMatch	TRNAS1|tRNA|human
CCCGGCTCGGAGGACCA	CCGGCU	30.3	46.9	0	0	2	4	1	1	8	noMatch	TRNAY8|tRNA|human
TGGCGATCCGTGGTGTGCCGCTT	GGCGAU	25.1	47.1	0	0	7	9	1	0	17	noMatch	HMGXB3_HMGXB3-001_ENSG00000113716_ENST00000502717.1|mRNA|human
CCCGACCGGCGACCGGCCGCCT	CCGACC	34.2	21.1	0	0	18	10	7	8	43	noMatch	RNA45S5_NR_046235_prec3.3|rRNA_prec|human
ACCGGTGACCCGGCTAGCCGG	CCGGUG	64.5	71.2	0	0	19	19	3	5	46	noMatch	RNA45S5_NR_046235_prec3.3|rRNA_prec|human
TCGGATCCGAGTCACGGCACCATT	CGGAUC	35.8	33.9	2	4	6	8	4	4	28	hsa-miR-4454	trnaH11A5GC33GA58G|tRNA|human
GGCTCGAAGGACTTCGTCTGAAT	GCUCGA	72.4	74.8	0	0	9	2	1	0	12	noMatch	TRNAY4_prec|tRNA_prec|human
TAGCAGCACGTTAATATTGGCG	AGCAGC	26.2	37.8	0	0	0	0	13	21	34	noMatch	hsa-mir-16-2|hsa-mir-16-2|miRNA|human
TCCGGGTGCCCCCTCCAAAAAAG	CCGGGU	39.7	17.9	2	1	2	3	0	4	12	noMatch	trnaC24A57T|tRNA|human
TCCTTCTGCTCCGTCCCCCAG	CCUUCU	56	69.6	0	0	17	13	7	8	45	hsa-miR-1237-3p	hsa-mir-1237-MIRTRON|hsa-mir-1237-MIRTRON|mirtron|human
CCGAGTCACGGCACCATAT	CGAGUC	58.2	60.4	1	0	0	1	6	0	8	noMatch	trnaH11A5G|tRNA|human
TATTACCATTAGCTCATCTT	AUUACC	54.3	51.5	0	0	0	0	4	5	9	hsa-miR-556-3p	hsa-mir-556|hsa-mir-556|miRNA|human
TCCCCTGCACCTCCACC	CCCCUG	88.7	81.3	0	1	2	2	0	2	7	noMatch	LY6E_LY6E-001_ENSG00000160932_ENST00000292494.6|mRNA|human
ATCCCACCACTGCCACCA	UCCCAC	49.2	65.9	2039	1666	8779	6332	402	415	19633	hsa-miR-1260b	TRNAL15|tRNA|human
AATCCCCGTACTGGCCACCAT	AUCCCC	35.8	14.6	1	0	3	0	1	4	9	noMatch	trnaI9A35GG69T|tRNA|human
GGCACCATCTGAAATCGGTTA	GCACCA	58.9	54.9	0	0	0	0	1	5	6	hsa-miR-29a-3p	hsa-mir-29a|hsa-mir-29a|miRNA|human
CTTTAGCACCATCTGAAATCGGTTA	UUUAGC	65.2	57.1	0	0	0	0	5	4	9	hsa-miR-29a-3p	hsa-mir-29a|hsa-mir-29a|miRNA|human
TTATGGTTTGCCTGGGACTG	UAUGGU	23.5	31.5	0	0	0	0	155	146	301	hsa-miR-584-5p	hsa-mir-584|hsa-mir-584|miRNA|human
AGCTCGGTCTGAGGCCCTTCAG	GCUCGG	51.5	60.5	0	0	0	0	5	1	6	noMatch	hsa-mir-423|hsa-mir-423|miRNA|human
ATCCCGGACGAGCCCCCAATAA	UCCCGG	67.6	67	8	5	16	17	4	1	51	noMatch	trnaP10T19GC33TT39C|tRNA|human
AGCTACATTGTCTACTGGGTT	GCUACA	68.3	63.7	0	0	0	0	14	10	24	noMatch	hsa-mir-221|hsa-mir-221|miRNA|human
ACAACTTCTGCGGGTCGTGCCTT	CAACUU	84.8	72.7	1	5	2	2	0	1	11	noMatch	TRIM25_TRIM25-001_ENSG00000121060_ENST00000316881.4|mRNA|human
CACCAGTCGATGGGCTGTCT	ACCAGU	41.2	43.8	19	9	1	0	3	5	37	hsa-miR-21-3p	hsa-mir-21|hsa-mir-21|miRNA|human
CTGGTTTCACATGGTGGCTTAG	UGGUUU	103.9	81.9	0	0	0	0	15	18	33	hsa-miR-29b-2-5p	hsa-mir-29b-2|hsa-mir-29b-2|miRNA|human
TATCCGCACCAACGCGCAGCCC	AUCCGC	66	71.7	0	1	3	1	1	0	6	noMatch	pET16B_Rnl2_1-249_K227Q_backbone|plasmid|human
AGCATTGTACAGGGCTATGA	GCAUUG	69.1	72.3	0	0	0	0	118	188	306	hsa-miR-103a-3p	hsa-mir-103-1|hsa-mir-103-1|miRNA|human
AATCTCGGTGGGACCTCCAAA	AUCUCG	81.1	81.2	7	3	22	18	2	4	56	noMatch	TRNAQ10|tRNA|human
AAATGGCACTGGTAGAATTCACTG	AAUGGC	50.4	13.1	0	0	0	0	7	6	13	hsa-miR-183-5p	hsa-mir-183|hsa-mir-183|miRNA|human
AGGCAAGATGCTGTCATAGCTG	GGCAAG	46.3	50.4	0	0	0	0	64	66	130	noMatch	hsa-mir-31|hsa-mir-31|miRNA|human
TCCCTGTTCGGGCGCCGTA	CCCUGU	52.4	52.1	2	2	2	0	0	0	6	noMatch	trnaK1T54G|tRNA|human
TGCGGTAGTAGATTGTATAGT	GCGGUA	44.2	55.7	0	0	0	0	6	5	11	hsa-let-7f-5p	hsa-let-7f-2|hsa-let-7f-2|miRNA|human
GAGCTTATTCATAAAAGTGCAGTATGG	AGCUUA	84.2	80.2	8	3	0	0	0	0	11	hsa-miR-590-5p	hsa-mir-590|hsa-mir-590|miRNA|human
CCCAAAGGCTCTTTTAAGAGCCACG	CCAAAG	83.9	81.8	1	0	2	5	0	0	8	noMatch	HIST1H2BD_HIST1H2BD-002_ENSG00000158373_ENST00000377777.4|mRNA|human
TAGCAGCGCATAATGGTTTGTGG	AGCAGC	26.2	37.8	0	0	0	0	5	1	6	noMatch	hsa-mir-15a|hsa-mir-15a|miRNA|human
TGAGGTAGCAGGTTGTATAG	GAGGUA	72.4	50.3	0	0	0	2	11	12	25	noMatch	hsa-let-7a-3|hsa-let-7a-3|miRNA|human
ATCCGGGTGCCCCCTCCAG	UCCGGG	80.3	41.7	44	29	105	67	9	14	268	noMatch	trnaC24A57T|tRNA|human
CAATATTACTGTGCTGCTTTT	AAUAUU	89.8	81.2	4	3	0	0	1	0	8	hsa-miR-16-2-3p	hsa-mir-16-2|hsa-mir-16-2|miRNA|human
GAAAGCATGCTCCAGTGGCGCT	AAAGCA	85.3	70.4	0	0	47	34	2	2	85	noMatch	TRNAI6_prec|tRNA_prec|human
AAAAGCTGGGTTGAGAGGGCGCTT	AAAGCU	55.1	54.3	0	0	2	1	10	6	19	hsa-miR-320a-3p	hsa-mir-320-RNASEN|hsa-mir-320-RNASEN|miRNA|human
CAAAGAATTCTCCTTTTGGGCTTGA	AAAGAA	87.9	84.1	0	0	0	0	11	9	20	hsa-miR-186-5p	hsa-mir-186|hsa-mir-186|miRNA|human
ATCCCACCACTGCCACCGAA	UCCCAC	49.2	65.9	2	1	9	6	0	0	18	noMatch	TRNAL15|tRNA|human
CAACAAAATCACTGATGCTGGAGT	AACAAA	90.2	76.1	0	0	0	0	4	2	6	hsa-miR-3065-5p	hsa-mir-3065|hsa-mir-3065|miRNA|human
CTCGGCATACCCTGTCCTTGTC	UCGGCA	88.3	76.4	0	0	0	0	7	7	14	noMatch	GCOM1_GCOM1-205_ENSG00000137878_ENST00000574161.1|mRNA|human
ATCCAGGTGCCCCCTCCA	UCCAGG	69.2	45.2	3	1	22	19	14	23	82	noMatch	TRNAC11|tRNA|human
CAGTGCAATAGTATTGTGAAAGC	AGUGCA	88.8	88.4	0	0	0	0	6	11	17	noMatch	hsa-mir-301a|hsa-mir-301a|miRNA|human
TGCCTACTGAGCTGATATCAGTT	GCCUAC	32.8	39.1	0	0	0	0	6	11	17	hsa-miR-24-1-5p	hsa-mir-24-1|hsa-mir-24-1|miRNA|human
TGAGGTAGTAGTTTGTACGGTT	GAGGUA	72.4	50.3	0	0	0	0	54	49	103	hsa-let-7g-5p	hsa-let-7g|hsa-let-7g|miRNA|human
GGCTACATTGTCTGCTGGGTTTCT	GCUACA	68.3	63.7	0	0	0	0	23	10	33	hsa-miR-221-3p	hsa-mir-221|hsa-mir-221|miRNA|human
CTGTCCTAAGGTTGTTGAGT	UGUCCU	59.5	35.6	0	0	0	0	1	9	10	hsa-miR-676-3p	hsa-mir-676|hsa-mir-676|miRNA|human
AAACCCCACTCCTGGTACCAT	AACCCC	9	23.3	7	3	7	1	2	1	21	noMatch	hsa-mir-4286|doubtful_miRNA|human
AACTGGCCCTCAAAGTCCCGCTTTAA	ACUGGC	20.9	18.1	0	0	0	0	3	4	7	hsa-miR-193b-3p	hsa-mir-193b|hsa-mir-193b|miRNA|human
ATAGGTTTGGTCCTAGCCTTTACA	UAGGUU	72.8	68.8	0	1	7	2	0	1	11	noMatch	mt-rnr1G371AG689AA937-A938-|mt_rRNA|human
AGCAGCGGAGCCTTCGATAGCTCAT	GCAGCG	61.9	43.1	0	0	65	30	15	17	127	noMatch	TRNAY4_prec|tRNA_prec|human
TGAGGTAGTAAGTTGTATTGTA	GAGGUA	72.4	50.3	0	0	1	0	84	85	170	hsa-miR-98-5p	hsa-mir-98|hsa-mir-98|miRNA|human
ATCCGGCTCGAAGGACCAAG	UCCGGC	43.8	35.7	9	4	24	12	3	1	53	noMatch	trnaY12G26T|tRNA|human
CAACACTTGCTGGTTTCCTCT	AACACU	65.6	64.6	0	0	0	0	6	10	16	hsa-miR-505-3p	hsa-mir-505|miRNA|human
CAAGGAGCTCACAGTCTATTGAGT	AAGGAG	83.9	67.6	2	0	0	0	14	11	27	hsa-miR-28-5p	hsa-mir-28|hsa-mir-28|miRNA|human
TTTCCGTAGTGTAGTGGTTATCACA	UUCCGU	67.9	36.9	5	4	1	1	1	0	12	noMatch	trnaV2G26T|tRNA|human
TCTTTGGTTATCTAGCTGTCTG	CUUUGG	67.3	60.9	0	0	0	0	33	37	70	hsa-miR-9-5p	hsa-mir-9-1|hsa-mir-9-1|miRNA|human
TACCGGGTGCTGTAGGCTTTA	ACCGGG	80.3	71.2	2	0	3	1	0	0	6	noMatch	RNA5S9_ENST00000364451|rRNA|human
TGATCCTCGCTTCGGGTCCTGCAG	GAUCCU	42.9	15.6	0	0	5	3	0	1	9	noMatch	CPN2_CPN2-001_ENSG00000178772_ENST00000323830.3|mRNA|human
AATCCAGCGATCCGAGTTCAAATCTCGGT	AUCCAG	84.6	53.3	22	20	22	9	6	7	86	noMatch	TRNAQ2_prec|tRNA_prec|human
CCTCGCTGGGGCCTCCAAA	CUCGCU	76.4	65.5	0	0	1	4	1	0	6	noMatch	TRNAT19|tRNA|human
AGGCCGCGGAGCCAGCGACGA	GGCCGC	13	8.3	0	0	0	0	58	40	98	noMatch	RANBP1_RANBP1-001_ENSG00000099901_ENST00000402752.1|mRNA|human
AGCCCAGGAGTTGGAGGATGTAG	GCCCAG	61.8	30.4	0	0	1	4	3	0	8	noMatch	G3BP1_G3BP1-001_ENSG00000145907_ENST00000394123.3|mRNA|human
CGACCGGCCGCCGCCGGGCTTTT	GACCGG	66.6	37.1	0	0	3	9	0	0	12	noMatch	RNA45S5_NR_046235_prec3.3|rRNA_prec|human
TTATAATACAAACTGATAAGT	UAUAAU	82.8	75.9	0	0	0	0	7	8	15	noMatch	hsa-mir-374a|hsa-mir-374a|miRNA|human
TCTCCCTCAGGGGCAGGTGGT	CUCCCU	61.9	78.6	0	1	0	0	11	9	21	noMatch	MAPKAPK2_MAPKAPK2-001_ENSG00000162889_ENST00000367103.3|mRNA|human
TCCCCAGTACCTCCACCAAAAAA	CCCCAG	81.3	65.5	4	3	5	6	1	0	19	noMatch	trnaA34A36G|tRNA|human
GTCCCTGTCCAGGCGCCAC	UCCCUG	82.7	85.5	0	0	4	2	1	0	7	noMatch	TRNAK19|tRNA|human
GCTATACGACCTGCTGCCTTTCT	CUAUAC	82.1	66.6	0	0	0	0	5	2	7	hsa-let-7d-3p	hsa-let-7d|hsa-let-7d|miRNA|human
TCCGAGTCACGGCACCATGT	CCGAGU	68.1	56.7	3	2	8	1	1	2	17	noMatch	trnaH11A5G|tRNA|human
CTGCCATGTGTCCGCCCCAGT	UGCCAU	33.5	55.5	0	0	3	1	2	1	7	noMatch	chr3_12892080-12917730_rev|piRNA|human
TAGGGGCGCACATGGGGCCTGG	AGGGGC	14.1	22.2	0	0	3	5	0	1	9	noMatch	chr22_16202420-16300140_rev|piRNA|human
TCTCTGTTTTGGCCATGTGTGT	CUCUGU	53.7	39	0	0	0	0	4	5	9	hsa-miR-942-5p	hsa-mir-942|miRNA|human
CCCGGCGGCCGTCGCGCGCCTAA	CCGGCG	58	58.2	0	0	5	1	1	1	8	noMatch	RNA45S5_NR_046235_prec3.3|rRNA_prec|human
AAGCGGGGCCTCACGATCCTTCT	AGCGGG	25.5	57.1	0	1	4	2	0	0	7	noMatch	RNA45S5_NR_046235_prec3.3|rRNA_prec|human
GCGGGCGCTCTCCAGTCCTTT	CGGGCG	41.6	47.7	2	0	1462	1056	23	25	2568	noMatch	VTRNA1-1_ENST00000363120|scRNA|human
TGACCTTAGGTGATCCACCTGA	GACCUU	20.6	26.8	0	0	10	7	1	3	21	noMatch	SPRED1_SPRED1-001_ENSG00000166068_ENST00000299084.4|mRNA|human
GCGGCGGCCCGCGCTCCGA	CGGCGG	12.6	19.7	0	0	5	3	0	1	9	noMatch	ARAP2_ARAP2-001_ENSG00000047365_ENST00000303965.4|mRNA|human
CGGGTCGGAGTTAGCTCAAGCGGAAT	GGGUCG	23.3	38.1	0	0	2	2	0	3	7	noMatch	VTRNA2-1_ENST00000602301_prec|scRNA_prec|human
TGGAAAACTAGTGATTTTGTTGT	GGAAAA	94.5	90	0	0	0	0	11	17	28	noMatch	hsa-mir-7-3|hsa-mir-7-3|miRNA|human
TAATGGGTCTCCATCAAAAGA	AAUGGG	63.7	38.7	2	0	5	1	0	0	8	noMatch	FAT1_FAT1-001_ENSG00000083857_ENST00000441802.2|mRNA|human
TGACGGGGAATCAGGGTTCGAT	GACGGG	42.3	19.7	1	0	3	1	0	1	6	noMatch	rna18s5A60GC456AT1578G|rRNA|human
TAACCCAGAGGTCGATGGATA	AACCCA	81.6	78	1	2	2	1	0	0	6	noMatch	trnaM1A57T|tRNA|human
TGTCCGCGCTCGCCCCCGCGTG	GUCCGC	46.8	6.2	0	0	12	10	0	0	22	noMatch	RNA45S5_NR_046235_prec3.3|rRNA_prec|human
TTGGTTGTCACAACTGGGGGAAT	UGGUUG	90	81.6	0	0	0	0	1	7	8	noMatch	SEPSECS_SEPSECS-001_ENSG00000109618_ENST00000382103.2|mRNA|human
ACGTACGTTGGAATTCTTA	CGUACG	90.1	85	1	30	0	0	0	0	31	noMatch	PKHD1L1_PKHD1L1-001_ENSG00000205038_ENST00000378402.5|mRNA|human
CCCCCCACTGCTAAATTTGACTGGCTTT	CCCCCA	69.6	77.4	44	26	25	16	3	3	117	noMatch	RNY4_ENST00000516507|scRNA|human
AGGCGGCCCGGCCCGGGCAGT	GGCGGC	17.7	9	0	0	27	31	2	2	62	noMatch	DCBLD1_DCBLD1-001_ENSG00000164465_ENST00000338728.5|mRNA|human
TACCGGGCCGTCCCCGCCGAGA	ACCGGG	80.3	71.2	0	0	2	4	0	0	6	noMatch	KIF13B_KIF13B-001_ENSG00000197892_ENST00000524189.1|mRNA|human
CTCCGGCGCTGCGTCTCCAGA	UCCGGC	43.8	35.7	0	0	3	1	4	1	9	noMatch	SIM2_SIM2-001_ENSG00000159263_ENST00000290399.6|mRNA|human
TGGCAGCACATCATGGTTT	GGCAGC	9.7	9.7	1	0	0	0	3	2	6	noMatch	hsa-mir-15b|hsa-mir-15b|miRNA|human
AGCAGAGTGGCGCAGCGGAAGCGTGCTG	GCAGAG	65	50.2	1	2	3	4	2	0	12	noMatch	trnaM1A57T|tRNA|human
ATTAGCCGTCGCTCCGCTTCGCT	UUAGCC	48.2	25	0	0	8	0	0	1	9	noMatch	NKX6-2_NKX6-2-001_ENSG00000148826_ENST00000368592.5|mRNA|human
GCAGGACGGTGGCCATGGAA	CAGGAC	32.8	47	0	3	1	0	0	3	7	noMatch	RNA45S5_NR_046235_prec3.3|rRNA_prec|human
CCCCGGCACCTCCACCAAAGA	CCCGGC	30.6	38.5	3	2	2	1	1	0	9	noMatch	trnaA13A33GA36T|tRNA|human
GCCCGGAGGGCGAGGCCCGCGAA	CCCGGA	76.6	76.8	0	0	3	3	1	2	9	noMatch	RNA45S5_NR_046235_prec3.3|rRNA_prec|human
CGCCTCAAGCCTCGCAGCCTTTC	GCCUCA	50.5	55.2	0	0	0	4	1	1	6	noMatch	DNHD1_DNHD1-201_ENSG00000179532_ENST00000254579.6|mRNA|human
CTTGCGAGAGGTAGCGGGATCGAT	UUGCGA	94	84.4	1	0	0	1	3	1	6	noMatch	trnaA2A37T|tRNA|human
CAACCCCGGGCTGATCACTACTGC	AACCCC	9	23.3	0	0	20	14	7	5	46	noMatch	RAB8A_RAB8A-001_ENSG00000167461_ENST00000300935.3|mRNA|human
TCACTGACGCCTGTCCCTGCAG	CACUGA	79	62.7	0	0	0	1	3	5	9	noMatch	STC2_STC2-001_ENSG00000113739_ENST00000265087.4|mRNA|human
ACCGGGGTGGGCCCTGCCAGT	CCGGGG	40.6	46.1	0	0	9	6	2	2	19	noMatch	TRANK1_TRANK1-202_ENSG00000168016_ENST00000429976.2|mRNA|human
TTCTCACTACTGCACTTGACTAGTCTTAT	UCUCAC	61.3	50.5	8	12	5	7	0	2	34	noMatch	rny1T112A|scRNA|human
CGCCGGCCCGCGCGCGCGCAGA	GCCGGC	21.1	28.4	0	0	8	11	5	3	27	noMatch	MTHFD2_MTHFD2-001_ENSG00000065911_ENST00000394053.2|mRNA|human
AGAAGGTTGCGTGTT	GAAGGU	38.1	7.8	2	10	18	26	3	1	60	noMatch	trnaW7A57G|tRNA|human
CTCGCGTCCCCGCTCCCTCCTA	UCGCGU	90.2	79.5	0	0	9	4	1	0	14	noMatch	CYHR1_CYHR1-011_ENSG00000187954_ENST00000526887.1|mRNA|human
AAGCTGCCCGTTGAAGAACTGT	AGCUGC	25.4	14.3	0	0	0	0	9	7	16	noMatch	hsa-mir-22|hsa-mir-22|miRNA|human
CCCGGAGGGCGAGGCCCGCGGCAAT	CCGGAG	63.9	66.4	0	0	2	2	5	0	9	noMatch	RNA45S5_NR_046235_prec3.3|rRNA_prec|human
TGAGGTAGTAGGTGGTATAGTT	GAGGUA	72.4	50.3	0	0	0	0	16	12	28	noMatch	hsa-let-7a-3|hsa-let-7a-3|miRNA|human
TGCCCGGCCTCGGAACCAGCTTA	GCCCGG	63.5	48.2	0	0	0	0	8	5	13	noMatch	ABCA2_ABCA2-202_ENSG00000107331_ENST00000371605.3|mRNA|human
AGCTGCATCTGGCTACTGGGTCA	GCUGCA	50.4	26.9	0	0	0	0	9	9	18	noMatch	hsa-mir-222|hsa-mir-222|miRNA|human
TGGTGAGTATCCCCGC	GGUGAG	18.1	12.6	24	16	49	37	18	19	163	noMatch	TRNAD16_prec|tRNA_prec|human
ATACACACACACACACACAC	UACACA	84.6	77.8	0	0	0	0	2	5	7	noMatch	noMatch
AGCTTATCAGACTGATGTTGACTGTTG	GCUUAU	82.5	80.7	8	8	0	0	0	0	16	hsa-miR-21-5p	hsa-mir-21|hsa-mir-21|miRNA|human
AAACTCCTGGATGCGACCCACGT	AACUCC	53	47.3	2	0	2	0	2	0	6	noMatch	SLC16A3_SLC16A3-202_ENSG00000141526_ENST00000392341.1|mRNA|human
AGCTACATCTGGCTACTGGGTCTCTTTAT	GCUACA	68.3	63.7	0	0	0	0	28	16	44	hsa-miR-222-3p	hsa-mir-222|hsa-mir-222|miRNA|human
TCGTACGACTCTTAGCGGT	CGUACG	90.1	85	3	2	0	5	0	2	12	noMatch	RNA45S5_NR_046235_prec3.3|rRNA_prec|human
CCGATATCGGGCCCACCA	CGAUAU	87.1	70.8	1	0	4	1	0	0	6	noMatch	EMC9_EMC9-003_ENSG00000100908_ENST00000419198.2|mRNA|human
ACCAGGCAAGAACTACTGTCTC	CCAGGC	20.4	43.2	0	0	0	0	2	6	8	noMatch	RB1CC1_RB1CC1-001_ENSG00000023287_ENST00000025008.5|mRNA|human
AGGAGATCCTGGGTTCGAATC	GGAGAU	32.5	31.3	0	0	3	1	1	2	7	noMatch	TRNAT14|tRNA|human
AGCTACGTCTGGCTACTGGGTC	GCUACG	63.2	75.4	0	0	0	0	23	20	43	noMatch	hsa-mir-222|hsa-mir-222|miRNA|human
CACCGCGGACTCCGCTCCCCGT	ACCGCG	97.4	76.6	0	0	12	7	2	3	24	noMatch	RNA45S5_NR_046235_prec3.3|rRNA_prec|human
ACCGCCTGGTTTCCGTAGTGTA	CCGCCU	69.9	53.1	1	3	77	65	8	6	160	noMatch	TRNAV29_prec|tRNA_prec|human
AGGATCCCACCGCTGCCACCA	GGAUCC	33.4	28.1	0	3	2	3	0	1	9	noMatch	trnaL2A67G|tRNA|human
AACCGCCTTTACAGCTTTACAGTT	ACCGCC	37.2	30.9	0	1	13	14	0	0	28	noMatch	SLC7A11_SLC7A11-001_ENSG00000151012_ENST00000280612.5|mRNA|human
AGAGGTAGTAGGTTGCATAAT	GAGGUA	72.4	50.3	0	0	0	0	3	13	16	hsa-let-7d-5p	hsa-let-7d|hsa-let-7d|miRNA|human
TACCCCGAAAATGTTGGTTATACC	ACCCCG	71.3	55.6	2	0	3	1	1	0	7	noMatch	MT-TM|mt_tRNA|human
ATCCCTTCGTGGTTGCCAGA	UCCCUU	82.5	96.5	4	2	10	3	0	1	20	noMatch	trnaR7A58T|tRNA|human
TGCTCGCTGGGCCGCGGCTCT	GCUCGC	40.5	55.6	0	0	41	25	2	3	71	noMatch	SLC7A5_SLC7A5-001_ENSG00000103257_ENST00000261622.4|mRNA|human
TCAGGGATGGGTTAGCACCA	CAGGGA	69.8	61.4	0	0	3	4	0	0	7	noMatch	G3BP1_G3BP1-001_ENSG00000145907_ENST00000394123.3|mRNA|human
AAAAAAGCATGCTCCAGTGGCG	AAAAAG	89.7	90	0	0	5	5	1	2	13	noMatch	TRNAI6_prec|tRNA_prec|human
CTATACGACCTGCCTTTCT	UAUACG	84.8	83.2	0	0	0	0	5	13	18	noMatch	SORBS1_SORBS1-204_ENSG00000095637_ENST00000371247.2|mRNA|human
GTCCCACCTGGGGTACCAG	UCCCAC	49.2	65.9	49	46	123	84	14	11	327	noMatch	TRNAR8|tRNA|human
GGTAGAGGAGATGGCGCAGGGGAC	GUAGAG	76.3	66.2	0	0	3	0	3	0	6	hsa-miR-877-5p	hsa-mir-877-MIRTRON|hsa-mir-877-MIRTRON|mirtron|human
TCCCTGTTCGGGCGCCATAAA	CCCUGU	52.4	52.1	10	6	9	4	1	3	33	noMatch	trnaK1T54G|tRNA|human
TCCGAGTCACGGCACCAAAAAAAT	CCGAGU	68.1	56.7	3	2	3	0	1	6	15	noMatch	hsa-mir-4454|doubtful_miRNA|human
TAAGGCGAGCTCAGGGAG	AAGGCG	71.8	59.9	6	2	14	16	0	0	38	noMatch	RNA45S5_NR_046235_prec3.3|rRNA_prec|human
AAGACCCGCTCCCCGGCGCCGCAA	AGACCC	61.5	40.1	0	0	1	7	0	0	8	noMatch	RNA45S5_NR_046235_prec3.3|rRNA_prec|human
TCTACAGTGCACGTGTCCCCAGT	CUACAG	77	78.8	0	0	0	0	4	4	8	noMatch	hsa-mir-139|hsa-mir-139|miRNA|human
ATCCCCGGCATCTCCACC	UCCCCG	86	53.1	16	20	26	23	1	4	90	noMatch	TRNAA29|tRNA|human
CTTCCCGGGAGCAGCGCGATT	UUCCCG	76.4	77.1	0	0	10	3	1	2	16	noMatch	RP11-934B9.3_ENST00000555591.1|mRNA|human
CATGACCCCTAACAGGGGCA	AUGACC	54.5	38.1	0	0	3	9	0	1	13	noMatch	MT-CO3_ENST00000362079extcor|mt_mRNA|human
GAGCCTCCTTGTCTTGCCCAGT	AGCCUC	40.1	29.4	0	0	4	4	0	0	8	noMatch	HS3ST3B1_HS3ST3B1-001_ENSG00000125430_ENST00000360954.2|mRNA|human
TTCCCCGACGGGGAGCCATTAA	UCCCCG	86	53.1	1	0	2	1	9	7	20	noMatch	TRNAD9|tRNA|human
TCCTCTTCTCCCTCCTCCCAG	CCUCUU	70.5	66.1	0	0	791	578	124	131	1624	hsa-miR-877-3p	hsa-mir-877-MIRTRON|hsa-mir-877-MIRTRON|mirtron|human
AAAGGGTCTTTTTCACCCCGCTGTT	AAGGGU	66.2	48.8	0	0	3	2	1	1	7	noMatch	TRNAG28_prec|tRNA_prec|human
AATCCTCGCTGCGGACCGTGGCATGT	AUCCUC	43.5	39.2	4	5	1	2	0	0	12	noMatch	FAT1_FAT1-001_ENSG00000083857_ENST00000441802.2|mRNA|human
AGCCTGGTCCACATGGGTAGA	GCCUGG	25.8	33.2	0	0	1	6	0	1	8	noMatch	SBNO1_SBNO1-201_ENSG00000139697_ENST00000267176.4|mRNA|human
TGAGGGTCCAGGGTT	GAGGGU	12.3	25.4	1	0	64	76	13	14	168	noMatch	TRNAK19|tRNA|human
TTTGGCAGTAGCACATTTTTGCT	UUGGCA	86.4	52.5	0	0	0	0	2	5	7	noMatch	hsa-mir-96|hsa-mir-96|miRNA|human
TAAGGTAGTAGTTTGTACAGTT	AAGGUA	88.2	73.6	0	0	1	0	50	43	94	hsa-let-7g-5p	hsa-let-7g|hsa-let-7g|miRNA|human
TGAGGTGGGAGGTTGTATAGTT	GAGGUG	60.9	43.3	0	0	0	0	18	16	34	noMatch	hsa-let-7e|hsa-let-7e|miRNA|human
AACTAGAGATAGCAGTTGGTCCAGA	ACUAGA	84.8	78	4	2	5	1	0	0	12	noMatch	TOPORS_TOPORS-001_ENSG00000197579_ENST00000360538.2|mRNA|human
CCGCACCGCGGCGCCCGCGCAGT	CGCACC	48.9	41.8	0	0	0	0	4	9	13	noMatch	TGFA_TGFA-001_ENSG00000163235_ENST00000295400.6|mRNA|human
TCTCCAGTCTCTTCGGAGGCGTGG	CUCCAG	82.5	78.3	0	0	6	3	0	0	9	noMatch	trnaL2G27T|tRNA|human
CCTCCCCCCTCCCCGGGGGA	CUCCCC	58	45	0	0	0	3	1	2	6	noMatch	RNA45S5_NR_046235_prec3.3|rRNA_prec|human
TCACAATGAACCGGTCTCTTT	CACAAU	70	66.1	0	0	0	0	9	4	13	noMatch	hsa-mir-128-2|hsa-mir-128-2|miRNA|human
TGCACGGCACTGGGGACACGTG	GCACGG	43.7	55.3	0	0	0	0	11	10	21	hsa-miR-3177-3p	hsa-mir-3177|hsa-mir-3177|miRNA|human
GATTTCAACTTAACTTGACCGCTCTGACCA	AUUUCA	85.6	75.4	1	2	5	1	3	0	12	noMatch	mt-TVG10A|mt_tRNA|human
TCCCCGACGGGGAGCCTAGAA	CCCCGA	86.6	81.5	3	1	1	1	6	2	14	noMatch	TRNAD9|tRNA|human
ACCGGCGATGCGGCGGCGTTA	CCGGCG	58	58.2	3	0	4	3	3	2	15	noMatch	rna18s5A60GC456AT1578G|rRNA|human
TCAATATGGTGACCTCCCGGGAGCGGGGGA	CAAUAU	82.7	80.3	6	10	152	103	1	0	272	noMatch	rn7sl1C53TT54GT70C|scRNA|human
TTTGGCAATGGTAGAACCCACACTG	UUGGCA	86.4	52.5	0	0	0	0	19	14	33	noMatch	hsa-mir-182|hsa-mir-182|miRNA|human
TAGGTGCCTCACTGATTAAGCA	AGGUGC	23.4	38.5	0	1	4	1	1	1	8	noMatch	pET16B_Rnl2_1-249_K227Q_backbone|plasmid|human
CGTACCGTGAGGAATAATGCG	GUACCG	77.2	60.9	0	0	0	0	4	2	6	noMatch	hsa-mir-126|hsa-mir-126|miRNA|human
CCTCCTCCCCGGAGGGGGCG	CUCCUC	41.9	40	4	1	2	5	3	1	16	noMatch	RNA45S5_NR_046235_prec3.3|rRNA_prec|human
CCCCAGTACCTCCACCATTT	CCCAGU	71.2	45.7	18	15	26	11	6	5	81	noMatch	trnaA34A36G|tRNA|human
TAACGCCAAGGTCGCGGGTTA	AACGCC	78.8	79.6	2	3	1	0	0	0	6	noMatch	trnaI9G27TA35G|tRNA|human
CAACATAGCGAGACCCCGTCTCTTG	AACAUA	82.9	73.1	1	0	6	4	0	0	11	noMatch	rn7sl1C53TT54GT70C|scRNA|human
CCCCGCGCGTGTGTCCCGGCCGC	CCCGCG	84.9	78.5	0	0	5	1	0	1	7	noMatch	RNA45S5_NR_046235_prec3.3|rRNA_prec|human
AAAACAGCAATTACCTTTGCA	AAACAG	86.8	84.4	0	0	0	0	7	6	13	hsa-miR-570-3p	hsa-mir-570|hsa-mir-570|miRNA|human
TCACCTGGAGCATGTTTTCC	CACCUG	76.9	75.9	0	0	26	12	0	4	42	noMatch	TRNAI6_prec|tRNA_prec|human
AATGAGGTAGTAGTTTGTGCTGTT	AUGAGG	76.8	49.9	0	0	0	0	68	55	123	hsa-let-7i-5p	hsa-let-7i|hsa-let-7i|miRNA|human
TCAAAGTGCTTACAGTGCAGGTTT	CAAAGU	61.9	55.1	0	0	0	0	44	59	103	hsa-miR-17-5p	hsa-mir-17|hsa-mir-17|miRNA|human
TTCGGCGCTTTCACCGCCGCGG	UCGGCG	84.1	63.2	1	0	5	5	1	0	12	noMatch	trnaE5T19CC34T|tRNA|human
TGAGTGTCCCGCGGGGCCCGAAGCG	GAGUGU	63.6	39.2	3	2	4	11	2	0	22	noMatch	rna18s5A60GC456AT1578G|rRNA|human
CCGTACTGGCCACCA	CGUACU	63.2	80.3	2	0	2	1	2	0	7	noMatch	trnaI9A35GG69T|tRNA|human
CGCAGCGCCAGCGCTCTCCCCGG	GCAGCG	61.9	43.1	0	0	7	9	2	1	19	noMatch	PTPN2_PTPN2-002_ENSG00000175354_ENST00000309660.5|mRNA|human
ACAATGCCAAGTGAAAAAGCTGGG	CAAUGC	50.1	16.6	1	1	4	7	4	3	20	noMatch	FOXK1_FOXK1-001_ENSG00000164916_ENST00000328914.4|mRNA|human
CATCCCACCACTGCCACCA	AUCCCA	33.9	66.8	8	3	27	24	0	0	62	hsa-miR-1260b	TRNAL15|tRNA|human
TCCTGCTCACAGCGCCAGC	CCUGCU	44.8	24.6	1	0	3	1	1	0	6	noMatch	TRNAS15|tRNA|human
GTCCTTGTAGTATAAACTA	UCCUUG	96.5	81.1	0	2	5	5	0	1	13	noMatch	mt-TTC45T|mt_tRNA|human
CGCTCTCCGGCCCTTCTCTAGT	GCUCUC	61.1	23.2	0	0	4	2	1	2	9	noMatch	HTRA1_HTRA1-001_ENSG00000166033_ENST00000368984.3|mRNA|human
TCGAATCCGGCTCGAAGGACC	CGAAUC	65.5	74.4	2	3	8	2	0	0	15	noMatch	trnaY12G26T|tRNA|human
CCCTGGCTGGCATCTGGACTTA	CCUGGC	11.8	12.9	0	0	7	6	1	0	14	noMatch	EIF4E_EIF4E-001_ENSG00000151247_ENST00000450253.2|mRNA|human
TGAGGTAGTAGGTTGTAGT	GAGGUA	72.4	50.3	0	0	0	0	6	17	23	noMatch	hsa-let-7c|hsa-let-7c|miRNA|human
CCGCGCGCTTCCCTCCGCA	CGCGCG	81.8	66.8	0	0	1	4	3	2	10	noMatch	RNA45S5_NR_046235_prec3.3|rRNA_prec|human
CAAGTCACTAGTGGTTCCGTTAA	AAGUCA	85.1	70.2	0	0	0	0	7	2	9	hsa-miR-224-5p	hsa-mir-224|hsa-mir-224|miRNA|human
CGCATCCCCTAGGGCATTTGTGT	GCAUCC	47.3	25.7	0	0	0	0	1	7	8	hsa-miR-324-5p	hsa-mir-324|hsa-mir-324|miRNA|human
CAAAAATAATTGTGGTTTTGGT	AAAAAU	96.2	87.7	0	4	0	0	9	13	26	noMatch	hsa-mir-548b|hsa-mir-548b|miRNA|human
ACTGCCCCAGGTTCTGCTGGT	CUGCCC	42.9	20	0	0	0	0	6	2	8	noMatch	MYRF_MYRF-002_ENSG00000124920_ENST00000265460.5|mRNA|human
CAGGCTCAGTCCCCTCCCGAAA	AGGCUC	28.5	13.2	0	0	3	4	6	5	18	hsa-miR-484	hsa-mir-484-RNASEN|hsa-mir-484-RNASEN|miRNA|human
CTCTGCGCCCGGCCCGACCTCC	UCUGCG	81.3	59.4	0	0	4	7	0	0	11	noMatch	MT1E_MT1E-001_ENSG00000169715_ENST00000306061.6|mRNA|human
CATTGCACTTGTCTCGGTCTAG	AUUGCA	80.2	86.2	0	0	0	0	5	5	10	hsa-miR-25-3p	hsa-mir-25|hsa-mir-25|miRNA|human
TCTCGGTGGGACCTCAAAAA	CUCGGU	65.3	59.1	1	1	4	3	1	1	11	noMatch	TRNAQ2_prec|tRNA_prec|human
CTAATACTGCCGGGTAATGGTGG	UAAUAC	82.5	72.3	0	0	0	0	5	6	11	hsa-miR-200c-3p	hsa-mir-200c|hsa-mir-200c|miRNA|human
CATCGACCGTTGATTGTACC	AUCGAC	91	74.2	14	6	0	0	3	1	24	hsa-miR-181a-3p	hsa-mir-181a-1|hsa-mir-181a-1|miRNA|human
GCCGCGGCGGCCGTCGGGCT	CCGCGG	63.5	65.2	0	0	27	17	1	0	45	noMatch	RNA45S5_NR_046235_prec3.3|rRNA_prec|human
TAGCAGCACGTAAATATTGGCGTTTT	AGCAGC	26.2	37.8	4	4	0	0	28	28	64	hsa-miR-16-5p	hsa-mir-16-1|hsa-mir-16-1|miRNA|human
ACCTCAGAAGGTCTCACTTTT	CCUCAG	75.1	54.5	110	102	239	229	100	108	888	noMatch	TRNAL7_prec|tRNA_prec|human
ATCCCACCAGAGTCGCCATTT	UCCCAC	49.2	65.9	3	0	2	3	0	1	9	noMatch	TRNAR1|tRNA|human
TAGCTTATCAGAATGATGTTG	AGCUUA	84.2	80.2	3	3	0	0	53	50	109	noMatch	hsa-mir-21|hsa-mir-21|miRNA|human
ATGGGTCGGAAAAAAGGATTTTTT	UGGGUC	37.1	11.9	1	1	5	10	0	0	17	noMatch	SPATA7_SPATA7-001_ENSG00000042317_ENST00000556553.1|mRNA|human
TGGGGTAGTAGATTGTATAGT	GGGGUA	24.4	29.4	0	0	0	0	31	36	67	hsa-let-7f-5p	hsa-let-7f-2|hsa-let-7f-2|miRNA|human
TCCCCGGCATCTCCACCTTT	CCCCGG	61.7	82.3	6	2	3	3	4	3	21	noMatch	TRNAA29|tRNA|human
TAGACTGAAGCTCCTTGA	AGACUG	81.2	67.9	0	0	0	0	2	4	6	hsa-miR-151a-3p	hsa-mir-151|hsa-mir-151|miRNA|human
ATGTACGTTGGAATTCTA	UGUACG	86.8	88.1	1	20	0	0	0	0	21	noMatch	noMatch
TCCCTGCCCCGGCGCCGTCCGTG	CCCUGC	28.2	20.7	0	0	12	4	0	0	16	noMatch	HSPB7_HSPB7-002_ENSG00000173641_ENST00000311890.9|mRNA|human
GCCCCGGCGCGGGCGGGTTC	CCCCGG	61.7	82.3	0	0	0	0	17	14	31	hsa-miR-4707-5p	HAUS4_HAUS4-202_ENSG00000092036_ENST00000541587.1|mRNA|human
ATCCAACCAGACCCACCA	UCCAAC	58.9	77.1	0	0	6	0	0	0	6	noMatch	CTC-360G5.8_CTC-360G5.8-001_ENSG00000269547_ENST00000599996.1|mRNA|human
CGGGTCGGAGTTAGCTCTAGCGG	GGGUCG	23.3	38.1	0	0	4	2	1	1	8	noMatch	VTRNA2-1_ENST00000602301_prec|scRNA_prec|human
AGCCTGGTCCACATGGGTCGG	GCCUGG	25.8	33.2	8	2	98676	65468	526	437	165117	noMatch	SBNO1_SBNO1-201_ENSG00000139697_ENST00000267176.4|mRNA|human
CTCTCTGTGGCCTGGCTCTCAT	UCUCUG	83	69.9	2	2	4	1	0	0	9	noMatch	OTUD3_OTUD3-001_ENSG00000169914_ENST00000375120.3|mRNA|human
AGCTACATTGTCTGCTGGGTAAC	GCUACA	68.3	63.7	0	0	0	0	6	3	9	hsa-miR-221-3p	hsa-mir-221|hsa-mir-221|miRNA|human
AGCCCCTGCCCACCGCACACTGT	GCCCCU	80	26.5	0	0	0	0	7	6	13	hsa-miR-210-5p	hsa-mir-210|hsa-mir-210|miRNA|human
CCTCACCTGGAGCACCAAT	CUCACC	55.2	48.9	1	1	14	7	0	3	26	noMatch	TRNAI21|tRNA|human
AGCAGGCCCGAGCCGCCTGG	GCAGGC	5.2	25.8	15	5	66	54	23	47	210	noMatch	rna18s5A60GC456AT1578G|rRNA|human
CACTGCTAAATTTGACTGGCTAT	ACUGCU	44.4	43.7	0	0	20	13	4	5	42	noMatch	rny4T93A|scRNA|human
GCACCGGCCGGGCCCCCGCCCTTT	CACCGG	62.1	62.7	0	0	218	179	67	73	537	noMatch	RNA45S5_NR_046235_prec3.3|rRNA_prec|human
CAAAGTGCTTACAGTGCAGGTAA	AAAGUG	89.8	84.4	17	8	41	17	11959	13030	25072	hsa-miR-17-5p	hsa-mir-17|hsa-mir-17|miRNA|human
TCTCGCTGGGGCCTCCAAAAAT	CUCGCU	76.4	65.5	3	3	9	4	1	0	20	noMatch	TRNAT2|tRNA|human
TGTCCTCCAGTAGACTGGGGAG	GUCCUC	7.8	8.2	0	0	0	0	5	9	14	noMatch	SNED1_SNED1-001_ENSG00000162804_ENST00000310397.8|mRNA|human
CGAGGCTGTCGGCGCGCGCCCAT	GAGGCU	23.5	5.8	0	0	2	7	0	2	11	noMatch	HMGN1_HMGN1-001_ENSG00000205581_ENST00000380749.5|mRNA|human
ACGCGACCCCCGAGCGGTCGGCGT	CGCGAC	56	51.5	2	0	2	2	1	0	7	noMatch	rna18s5A60GC456AT1578G|rRNA|human
TCCGAGTCACGGCACCAAATAG	CCGAGU	68.1	56.7	0	2	1	2	2	1	8	noMatch	hsa-mir-4454|doubtful_miRNA|human
ACGCCCTTCCCCCCCTTCTTCAT	CGCCCU	77.3	39	0	0	0	0	11	14	25	hsa-miR-1249-3p	hsa-mir-1249|hsa-mir-1249|miRNA|human
TAAGGTGCATCAAGTGCAGATAG	AAGGUG	90.2	73.6	0	0	0	0	3	3	6	noMatch	hsa-mir-18a|hsa-mir-18a|miRNA|human
CAGTGCAATGTTAAAAGAGCAT	AGUGCA	88.8	88.4	0	0	0	0	18	33	51	noMatch	RAB8B_RAB8B-001_ENSG00000166128_ENST00000321437.4|mRNA|human
TTCACAGTGGCTAAGTTCCGATAT	UCACAG	66.9	59	0	0	0	0	9	11	20	hsa-miR-27a-3p	hsa-mir-27a|hsa-mir-27a|miRNA|human
CCAGGGGAGGAAGTTTGGCAGCG	CAGGGG	34.6	36.3	0	0	3	3	0	0	6	noMatch	CCT2_CCT2-001_ENSG00000166226_ENST00000299300.6|mRNA|human
GTCCTGTGCCCCCCCGCACAGA	UCCUGU	34.1	27.7	0	0	6	0	0	0	6	noMatch	TRIM46_TRIM46-001_ENSG00000163462_ENST00000334634.4|mRNA|human
TTAGGGCCCTGGCTCCATGA	UAGGGC	34.9	57	0	0	0	0	3	4	7	hsa-miR-1296-5p	hsa-mir-1296|hsa-mir-1296|miRNA|human
TCTCGCTGGGGCCTCCAAGAAA	CUCGCU	76.4	65.5	7	5	10	7	0	0	29	noMatch	TRNAT2|tRNA|human
CCTCGCTCCCCGGCGGACGCCGT	CUCGCU	76.4	65.5	0	0	5	3	0	0	8	noMatch	KCTD11_KCTD11-001_ENSG00000213859_ENST00000333751.3|mRNA|human
GATTTCCGTGGAGAGAAACA	AUUUCC	59.6	22	0	0	22	15	2	0	39	noMatch	rnu5f-1A65G|snRNA|human
TGACCTAACATTTTTTTATTTAGA	GACCUA	78.8	64	3	0	1	3	2	1	10	noMatch	SMARCC2_SMARCC2-003_ENSG00000139613_ENST00000394023.3|mRNA|human
TGACTGGCCCCTCTCCCCAATT	GACUGG	28	23.8	0	0	1	1	3	1	6	noMatch	SCAF1_SCAF1-001_ENSG00000126461_ENST00000360565.3|mRNA|human
AACTATCTTCTTTGCTCATCC	ACUAUC	57.7	64.5	0	0	0	0	6	5	11	noMatch	hsa-mir-1255a|hsa-mir-1255a|miRNA|human
GTCCCACCTGGGGTACCATC	UCCCAC	49.2	65.9	0	1	5	1	0	0	7	noMatch	TRNAR8|tRNA|human
TCCGGGTGCTCCCTCCAA	CCGGGU	39.7	17.9	0	2	2	1	3	0	8	noMatch	ATXN1L_ATXN1L-001_ENSG00000224470_ENST00000427980.2|mRNA|human
CAAAGTGCTTACAATGCAGGTAGT	AAAGUG	89.8	84.4	0	0	0	0	3	4	7	noMatch	hsa-mir-17|hsa-mir-17|miRNA|human
GCCGAGATAGCTCAGTTGG	CCGAGA	75.9	75	9	2	5	1	1	1	19	noMatch	trnaF5T47GA57G|tRNA|human
CCCAGTACCTCCACC	CCAGUA	88.6	57	1	1	0	3	0	1	6	noMatch	VPS13D_VPS13D-003_ENSG00000048707_ENST00000356315.4|mRNA|human
TGAGCCCAGGAGGTTGAGGCTGCAG	GAGCCC	21.3	4.4	0	0	4	2	0	0	6	noMatch	ABCF2_ABCF2-001_ENSG00000033050_ENST00000287844.2|mRNA|human
TGTGCGGGTGATGCCGAGGTTG	GUGCGG	49.2	39.6	0	0	10	7	1	0	18	noMatch	TRNAI6_prec|tRNA_prec|human
ATCCTGCCGACTACGCCAT	UCCUGC	41.3	25.1	778	657	920	720	583	557	4215	noMatch	TRNAS1|tRNA|human
CAGGCTTCCCCGACGGGGAGCC	AGGCUU	46.2	52.4	1	0	4	0	3	2	10	noMatch	trnaD9A57C|tRNA|human
ACTGCCCCAGGTGCTGCTGT	CUGCCC	42.9	20	0	0	0	0	28	15	43	hsa-miR-324-3p	hsa-mir-324|hsa-mir-324|miRNA|human
GCCACAGTGTTGTTTGTTT	CCACAG	72.9	58.8	10	5	20	20	8	8	71	noMatch	NAA15_NAA15-001_ENSG00000164134_ENST00000296543.5|mRNA|human
TAACACTGTCTGGTAAAGATGT	AACACU	65.6	64.6	0	1	0	0	199	218	418	hsa-miR-141-3p	hsa-mir-141|hsa-mir-141|miRNA|human
GGGCAGCGGGCGGCGGAGCGCT	GGCAGC	9.7	9.7	0	0	1	5	0	0	6	noMatch	EMX2_EMX2-001_ENSG00000170370_ENST00000553456.3|mRNA|human
AATCCCGGACGAGCCCCCATAA	AUCCCG	89.8	73.7	5	3	9	3	1	1	22	noMatch	trnaP10T19GC33TT39C|tRNA|human
TGATTGCCCTTCACCGCCTGGCCC	GAUUGC	39.3	50.5	2	1	2	1	1	2	9	noMatch	pET16B_Rnl2_1-249_K227Q_backbone|plasmid|human
TACCTGGTTGATCCTGCCAGTAGCTT	ACCUGG	61	57.8	1	1	2	2	0	0	6	noMatch	rna18s5A60GC456AT1578G|rRNA|human
TTGTAAACATCCTACACTCTCAGC	UGUAAA	73.7	84.2	0	0	0	0	6	4	10	hsa-miR-30c-5p	hsa-mir-30c-2|hsa-mir-30c-2|miRNA|human
ATCCGCAGCAGGTCTCCAAGG	UCCGCA	97.8	73.7	10	5	6	13	0	0	34	noMatch	RNA45S5_NR_046235_prec3.3|rRNA_prec|human
TTCACAGTGGCTAAGTAA	UCACAG	66.9	59	0	0	0	0	10	8	18	noMatch	hsa-mir-27a|hsa-mir-27a|miRNA|human
TTAGAGCCAGACTGCCTGGGTTTGT	UAGAGC	65.9	53.8	0	0	1	7	5	3	16	noMatch	STON2_STON2-002_ENSG00000140022_ENST00000555447.1|mRNA|human
CGCAGCGCGCCGGCCGCTACCA	GCAGCG	61.9	43.1	0	0	6	4	0	0	10	noMatch	AFAP1L1_AFAP1L1-001_ENSG00000157510_ENST00000296721.4|mRNA|human
TTCCACCGCGGCGGT	UCCACC	43.2	32.8	2	2	0	2	0	0	6	noMatch	RNA45S5_NR_046235_prec3.3|rRNA_prec|human
CCTCCCCCCGCGGGCCCTGCGT	CUCCCC	58	45	1	0	3	2	7	1	14	noMatch	RNA45S5_NR_046235_prec3.3|rRNA_prec|human
TGGAAGACTAGTGATGTTGTTGTT	GGAAGA	62.9	50.9	0	0	0	0	12	15	27	noMatch	hsa-mir-7-3|hsa-mir-7-3|miRNA|human
GTCTCCCAGAGCAGGGACGCTT	UCUCCC	47.3	41.5	0	0	0	0	5	7	12	noMatch	TPPP_TPPP-001_ENSG00000171368_ENST00000360578.5|mRNA|human
CAAAGTGCTTACAGTGCGGGTAGT	AAAGUG	89.8	84.4	0	0	0	0	19	23	42	noMatch	hsa-mir-17|hsa-mir-17|miRNA|human
TTCAAAGCAGGCCCGAGCCGCCTG	UCAAAG	86.5	88.2	1	1	8	4	1	3	18	noMatch	rna18s5A60GC456AT1578G|rRNA|human
ACCGGCTCCGGGACGGCTGGG	CCGGCU	30.3	46.9	1	1	0	1	14	13	30	noMatch	RNA45S5_NR_046235_prec3.3|rRNA_prec|human
ATTGTACAGGGCTAT	UUGUAC	75.6	75.1	0	0	0	0	9	6	15	noMatch	hsa-mir-103-1|hsa-mir-103-1|miRNA|human
CCCCGGCATCTCCACCAAC	CCCGGC	30.6	38.5	2	1	7	2	0	0	12	noMatch	TRNAA29|tRNA|human
GCTCGGTCTGAGGCCCCTCAGTTT	CUCGGU	65.3	59.1	0	0	0	0	9	7	16	hsa-miR-423-3p	hsa-mir-423|hsa-mir-423|miRNA|human
TGAAATGTTTAGGACCACTATT	GAAAUG	78.4	76.6	0	0	0	0	4	4	8	hsa-miR-203a-3p	hsa-mir-203|hsa-mir-203|miRNA|human
AAGGAGCTCACAGTCTAATGAG	AGGAGC	11.1	18	0	0	0	0	3	6	9	noMatch	hsa-mir-28|hsa-mir-28|miRNA|human
CTAACACTGTCTGGTAAAGATA	UAACAC	76.1	69.3	0	0	0	0	5	6	11	hsa-miR-141-3p	hsa-mir-141|hsa-mir-141|miRNA|human
CGCGGGTGCTTTCCAGCTCTATT	GCGGGU	23.1	30.9	0	0	31	39	4	6	80	noMatch	VTRNA1-2_ENST00000365241|scRNA|human
AGTGGAGCCTGCGGCTTAAA	GUGGAG	25	51	1	2	10	9	1	1	24	noMatch	rna18s5A60GC456AT1578G|rRNA|human
TGTATGTTTGCCTTTTGCCATAG	GUAUGU	45.8	20.1	0	0	7	3	0	1	11	noMatch	HEATR3_HEATR3-001_ENSG00000155393_ENST00000299192.7|mRNA|human
TGAATTACCGAAGGGCCATAATT	GAAUUA	87.3	74.1	0	0	0	0	6	10	16	hsa-miR-183-3p	hsa-mir-183|hsa-mir-183|miRNA|human
AACACCTCAGAAAAGGGACAGA	ACACCU	23	53.7	0	0	0	0	15	20	35	noMatch	SCN8A_SCN8A-001_ENSG00000196876_ENST00000354534.6|mRNA|human
ATCCCACCACTGCCACCAAT	UCCCAC	49.2	65.9	201	148	484	316	55	39	1243	hsa-miR-1260b	TRNAL15|tRNA|human
[truncated: 85,722 more rows]
