# Supplementary material for: SPOROS: A pipeline to analyze DISE/6mer seed toxicity
Source: PLoS Comput Biol. 2022 Mar 31;18(3):e1010022. doi: 10.1371/journal.pcbi.1010022 (PMC9004739; doi:10.1371/journal.pcbi.1010022)
Supplement: S1 Dataset — (ZIP) [file pcbi.1010022.s005.zip › Final SPOROS output Figure 2/A_normCounts.Figure2.txt]

Read	Seed	Average viability (%) 3human	Average viability (%) 3mouse	DicerKO.rep1.justReads.uniqCounts.notUMId.txt.noAdapter.txt	DicerKO.rep2.justReads.uniqCounts.notUMId.txt.noAdapter.txt	DroshaKO.rep1.justReads.uniqCounts.notUMId.txt.noAdapter.txt	DroshaKO.rep2.justReads.uniqCounts.notUMId.txt.noAdapter.txt	Wildtype.rep1.justReads.uniqCounts.notUMId.txt.noAdapter.txt	Wildtype.rep2.justReads.uniqCounts.notUMId.txt.noAdapter.txt	NormTotal	miRNA	RNAworld
CCCGGGTTTCGGCACCATAG	CCGGGU	39.7	17.9	0.000	1.393	1.397	2.833	0.061	0.058	5.74165531727124	noMatch	trnaF2G37T|tRNA|human
TCCTGGCTGGCTCGCCAAAC	CCUGGC	11.8	12.9	3.621	0.000	0.000	1.416	0.061	0.000	5.09858243866219	noMatch	trnaR2A19GA34G|tRNA|human
ATCCCACCGCTGCCGCC	UCCCAC	49.2	65.9	1.207	4.179	3.842	1.416	0.061	0.000	10.7049081827176	noMatch	FAM89B_FAM89B-004_ENSG00000176973_ENST00000530349.1|mRNA|human
CTGCGCCTTCCCGCCCCGGCAT	UGCGCC	45.7	25.9	0.000	0.000	0.349	0.472	0.245	0.058	1.12393432728938	noMatch	SRX_X-GSG_NM_005634_ENST00000370536|mRNA|human
AACAGACTATGTACATAATCTGT	ACAGAC	29.3	22.6	0.000	0.000	1.397	1.416	0.000	0.000	2.81322971291093	noMatch	ZC3HAV1_ZC3HAV1-001_ENSG00000105939_ENST00000242351.5|mRNA|human
CTGCTGTGCAAATCCATGCAAAACTG	UGCUGU	76	31.1	6.035	4.179	0.000	0.000	0.000	0.058	10.2721514969804	hsa-miR-19b-3p	hsa-mir-19b-1|hsa-mir-19b-1|miRNA|human
ATAGACTGAAGCTCCTTGAGG	UAGACU	87.6	93.9	0.000	0.000	0.000	0.000	0.367	0.348	0.715129916979825	hsa-miR-151a-3p	hsa-mir-151|hsa-mir-151|miRNA|human
GATACGGCAGCGCCG	AUACGG	90.1	93.3	0.000	0.000	1.048	0.472	0.122	0.058	1.70012813029959	noMatch	RNA45S5_NR_046235_prec3.3|rRNA_prec|human
AGCCTGGAAGCTGGAGCCTGCAGTGA	GCCUGG	25.8	33.2	0.000	0.000	4.191	7.081	0.550	0.464	12.286912848011	noMatch	hsa-mir-1254-2|doubtful_miRNA|human
AAACACTGTCTGGTAAAGATGG	AACACU	65.6	64.6	0.000	0.000	0.000	0.000	0.917	1.103	2.02002546444992	hsa-miR-141-3p	hsa-mir-141|hsa-mir-141|miRNA|human
TTACAGTGCAGGTAG	UACAGU	68	61.1	0.000	0.000	0.000	0.000	0.489	0.232	0.721305883972746	noMatch	EML5_EML5-001_ENSG00000165521_ENST00000554922.1|mRNA|human
TCTCACACAGAAATCGCACCCGT	CUCACA	64.1	64.1	1.207	0.000	0.000	0.944	108.642	100.020	210.814179269543	hsa-miR-342-3p	hsa-mir-342|hsa-mir-342|miRNA|human
AGGCAAGAGGCTGGCATAGCTG	GGCAAG	46.3	50.4	0.000	0.000	0.000	0.000	0.673	0.581	1.25302134646292	noMatch	hsa-mir-31|hsa-mir-31|miRNA|human
CCGGCTCCGGCCAGGTCGTGAT	CGGCUC	17.3	27.2	0.000	0.000	4.889	2.833	0.183	0.116	8.02138453432164	noMatch	ITGB3_ENST00000559488.1|mRNA|human
GGGGGTATAGCTCAGCGGTAGAGC	GGGGUA	24.4	29.4	0.000	0.000	6.286	3.305	0.000	0.058	9.64895662413996	noMatch	trnaA6A36G|tRNA|human
CCCGGGCTGCTGCTGTTCCTGA	CCGGGC	19.7	9.3	0.000	0.000	1.397	2.360	0.122	0.000	3.8796990165069	hsa-miR-1538	hsa-mir-1538|doubtful_miRNA|human
CGAGCCCAGCACGGCCTACCA	GAGCCC	21.3	4.4	0.000	0.000	5.588	0.000	0.000	0.000	5.58776084802652	noMatch	ONECUT3_ONECUT3-001_ENSG00000205922_ENST00000382349.4|mRNA|human
TAATACTGCCGGGTAATGATGGATTT	AAUACU	91.1	82	0.000	0.000	0.000	0.000	1.406	1.800	3.20573269242337	hsa-miR-200c-3p	hsa-mir-200c|hsa-mir-200c|miRNA|human
CATCTTCCAGTACAGTGTTGGAAT	AUCUUC	48.2	48.2	0.000	0.000	0.000	0.000	0.245	0.464	0.708953949986905	hsa-miR-141-5p	hsa-mir-141|hsa-mir-141|miRNA|human
ACCTTCCTCTCCATGGGTCTTTA	CCUUCC	25.1	26.3	0.000	0.000	0.000	0.000	0.245	0.464	0.708953949986905	hsa-miR-3667-3p	hsa-mir-3667|hsa-mir-3667|miRNA|human
CACGGCACCCGCGCGCTCCTAT	ACGGCA	71.2	76.4	0.000	0.000	0.698	1.888	0.000	0.000	2.58685610720905	noMatch	CDR2L_CDR2L-001_ENSG00000109089_ENST00000337231.5|mRNA|human
CTAACACTGTCTGGTAACGATGTTA	UAACAC	76.1	69.3	0.000	0.000	0.000	0.000	0.917	0.929	1.84587496044965	hsa-miR-200a-3p	hsa-mir-200a|hsa-mir-200a|miRNA|human
GTGTGGCCGGCAGGCGGGTGT	UGUGGC	41.3	41.7	0.000	0.000	3.842	1.416	0.000	0.000	5.25787508392254	hsa-miR-7108-5p	SH3GLB2_SH3GLB2-001_ENSG00000148341_ENST00000372564.3|mRNA|human
TTTCCGACCCATGTGGACCAG	UUCCGA	97.5	79.9	0.000	0.000	1.746	5.193	0.000	0.000	6.93923676832406	noMatch	EMILIN3_EMILIN3-001_ENSG00000183798_ENST00000332312.3|mRNA|human
TCAGGCTCAGTCCCCTCCCGAAAA	CAGGCU	41.3	34.3	0.000	0.000	9.779	16.995	1.100	1.451	29.3257964218381	hsa-miR-484	hsa-mir-484-RNASEN|hsa-mir-484-RNASEN|miRNA|human
CCATCGGGAATGTCGTGTCCG	CAUCGG	49.9	51.6	0.000	0.000	0.000	0.000	0.550	0.174	0.724393867469206	hsa-miR-425-3p	hsa-mir-425|miRNA|human
CTCACAGTGGCTAAGTTCCGCAA	UCACAG	66.9	59	0.000	0.000	0.000	0.000	0.000	0.348	0.348301008000532	hsa-miR-27a-3p	hsa-mir-27a|hsa-mir-27a|miRNA|human
TCGAATCCGGCTCGAAGGACCA	CGAAUC	65.5	74.4	4.828	6.965	4.889	3.305	0.306	0.174	20.4667528070949	noMatch	trnaY12G26T|tRNA|human
TGCTTCCGCGGGGATTTCTGT	GCUUCC	33.2	33.6	0.000	0.000	0.349	0.000	0.245	0.464	1.05818900298856	noMatch	NME3_NME3-001_ENSG00000103024_ENST00000219302.3|mRNA|human
TCAAATCCAGGTGCCCCCTCCA	CAAAUC	67.1	53.3	1.207	1.393	2.445	1.888	0.428	0.290	7.65124865207344	noMatch	TRNAC11|tRNA|human
TTCCCCGACGGGGAGCCATAT	UCCCCG	86	53.1	0.000	0.000	2.095	2.833	0.673	0.581	6.18101066628147	noMatch	TRNAD9|tRNA|human
TATATATTAAACACCAATATTACT	AUAUAU	87.5	68	2.414	8.358	0.000	0.000	0.000	0.000	10.7717898945971	noMatch	hsa-mir-16-2|hsa-mir-16-2|miRNA|human
AAAATGGATGGCGCTGGAGCGTC	AAAUGG	77.2	60.8	0.000	0.000	0.000	0.000	0.245	0.232	0.47675327798655	noMatch	RNA45S5_NR_046235_prec3.3|rRNA_prec|human
TAGTAGGGCTAGGCCCA	AGUAGG	43.5	55.6	0.000	0.000	1.746	0.944	0.000	0.000	2.69036826561116	noMatch	hsa-mir-4461|doubtful_miRNA|human
TTCACAGTGGCTAAGTTCCGCAGA	UCACAG	66.9	59	0.000	0.000	0.000	0.000	4.463	4.528	8.99099816325499	hsa-miR-27a-3p	hsa-mir-27a|hsa-mir-27a|miRNA|human
AATCGAGGAGCTCACAGTCTAG	AUCGAG	97.9	93.1	0.000	0.000	0.000	0.000	0.122	0.348	0.47057731099363	hsa-miR-151a-5p	hsa-mir-151|hsa-mir-151|miRNA|human
TGACCTCAGGTGACCCACCTG	GACCUC	57.1	15.5	0.000	0.000	1.397	0.472	0.000	0.058	1.92708688030815	noMatch	SIK2_SIK2-001_ENSG00000170145_ENST00000304987.3|mRNA|human
AGCAGTTGACCCGGGTTCGTTTCCCGGC	GCAGUU	64.1	53.9	4.828	0.000	2.794	2.833	0.122	0.232	10.8091427824971	noMatch	TRNAG8|tRNA|human
TAGTACCATCTGAAATCGGTTA	AGUACC	42.3	31.5	0.000	0.000	0.000	0.000	11.066	11.204	22.2696878448925	hsa-miR-29a-3p	hsa-mir-29a|hsa-mir-29a|miRNA|human
GTCCAGTTTTCCCAGGAATCCCTA	UCCAGU	69.2	49.6	2.414	1.393	0.000	0.000	19.320	20.434	43.5603659837409	hsa-miR-145-5p	hsa-mir-145|miRNA|human
TTTGAGGTAGTAGGTTGTATAGT	UUGAGG	62.5	59.7	0.000	0.000	0.000	0.000	0.061	0.290	0.351388991496992	hsa-let-7a-5p	hsa-let-7a-2|hsa-let-7a-2|miRNA|human
CTGTTCCATTTTTCCTTCTGT	UGUUCC	24.6	22.8	0.000	0.000	1.048	0.472	0.122	0.000	1.6420779622995	noMatch	DNAJC10_DNAJC10-001_ENSG00000077232_ENST00000264065.7|mRNA|human
ACGAGGTGGCCGAGTGGTT	CGAGGU	76.5	51	2.414	2.786	1.048	0.472	0.061	0.000	6.78093856956259	noMatch	TRNAS17_prec|tRNA_prec|human
TCCCTGAGACCCTTAACCTGTG	CCCUGA	72.8	79.4	0.000	0.000	0.000	0.472	1.162	2.496	4.12987860273968	noMatch	CYP2A7_CYP2A7-001_ENSG00000198077_ENST00000301146.4|mRNA|human
TATGCTGACCCCTCTGCTCCTCAGT	AUGCUG	85.2	75.8	0.000	0.000	1.397	1.888	0.000	0.058	3.34337638121245	noMatch	ORAI2_ORAI2-201_ENSG00000160991_ENST00000356387.2|mRNA|human
GAGGTAGTAGTTTGTGCTGTTA	AGGUAG	72.6	60.2	0.000	0.000	0.000	0.000	4.219	4.760	8.97864622926914	hsa-let-7i-5p	hsa-let-7i|hsa-let-7i|miRNA|human
TCGACCGGACCTCGACCGGCTCTA	CGACCG	80.5	78.4	0.000	0.000	0.000	0.000	1.467	0.871	2.3380681559185	hsa-miR-1307-5p	hsa-mir-1307|hsa-mir-1307|miRNA|human
CACGCGGGAGACCGGGGTTCG	ACGCGG	73	68	1.207	6.965	5.239	3.305	0.306	0.116	17.1367829058351	noMatch	TRNAD9|tRNA|human
TGGCTCAGTTCAGCGGGAACAG	GGCUCA	21.6	31.8	0.000	0.000	0.000	0.000	5.380	5.050	10.430521947704	noMatch	hsa-mir-24-1|hsa-mir-24-1|miRNA|human
ATCCCACCACTGCCACAA	UCCCAC	49.2	65.9	6.035	4.179	4.889	1.888	0.000	0.000	16.9917780722093	noMatch	TRNAL15|tRNA|human
TCTCCAGTACCTCCACCA	CUCCAG	82.5	78.3	3.621	2.786	2.794	3.777	0.122	0.058	13.158029251598	noMatch	chr12_9475600-9522520|piRNA|human
TCCTCGTTAGTATAGTGGTGAGT	CCUCGU	78.5	62.4	639.737	607.325	309.073	347.935	18.280	23.743	1946.09354801725	noMatch	TRNAD9|tRNA|human
GTGCATTGCTGTTGCATT	UGCAUU	74	87	0.000	1.393	0.000	0.000	5.686	5.283	12.3613611611465	hsa-miR-33b-5p	hsa-mir-33b|hsa-mir-33b|miRNA|human
TTGAATCCAGCGATCCGAGT	UGAAUC	59	40.3	3.621	5.572	6.286	5.193	0.000	0.058	20.7302885474445	noMatch	TRNAQ2_prec|tRNA_prec|human
TGAACCGAACGCCGGGTTA	GAACCG	86.8	66.1	4.828	4.179	3.143	0.944	0.000	0.116	13.2104585471779	noMatch	RNA45S5_NR_046235_prec3.3|rRNA_prec|human
CTGGGCGCTGCGGCGCGTGCGC	UGGGCG	25.4	38.4	0.000	0.000	2.794	0.944	0.306	0.174	4.21791468609914	noMatch	CBX6_CBX6-001_ENSG00000183741_ENST00000407418.3|mRNA|human
ATCCCACCGCTGCAACC	UCCCAC	49.2	65.9	1.207	4.179	0.698	0.944	0.000	0.000	7.02855805390474	noMatch	ASB2_ASB2-002_ENSG00000100628_ENST00000555019.1|mRNA|human
CCCGTCGCTACTACCGATT	CCGUCG	71.4	79.9	0.000	1.393	1.397	0.472	0.000	0.058	3.32003466426752	noMatch	rna18s5A60GC456AT1578G|rRNA|human
CGTGCGCCCCGCGCCGTGGGGGCGAA	GUGCGC	56.3	59.4	0.000	0.000	3.842	2.360	0.000	0.000	6.2020680845254	noMatch	RNA45S5_NR_046235_prec3.3|rRNA_prec|human
TCCTGTGGTCTAGTGGTTAGGA	CCUGUG	62.9	65.6	0.000	0.000	1.746	0.944	0.000	0.000	2.69036826561116	noMatch	trnaE5C27T|tRNA|human
AACCCGTAGATCCGAACTGTGA	ACCCGU	78.3	57.2	0.000	0.000	0.000	0.000	0.183	0.464	0.647815798490356	hsa-miR-100-5p	hsa-mir-100|hsa-mir-100|miRNA|human
TTCCGGCTCGAAGGACCAAG	UCCGGC	43.8	35.7	26.555	27.859	29.685	39.656	2.201	1.451	127.407403962777	noMatch	trnaY4A58G|tRNA|human
CACACATAGCAGGTGTATATA	ACACAU	83.2	57.2	0.000	0.000	0.000	0.000	0.245	0.174	0.418703109986461	hsa-miR-4789-3p	hsa-mir-4789|miRNA|human
TTTCCGGCTCGCGTGGGTGTGTAGT	UUCCGG	83.1	58	0.000	0.000	0.000	0.000	0.183	0.174	0.357564958489913	hsa-miR-1180-3p	hsa-mir-1180|hsa-mir-1180|miRNA|human
AACGTGGACTTGGCTTTCAG	ACGUGG	72.6	67.6	0.000	1.393	0.349	1.416	0.061	0.000	3.21961048936188	noMatch	ARHGAP35_ARHGAP35-001_ENSG00000160007_ENST00000404338.3|mRNA|human
CCGGAGGGCGAGGCCCGCGGCGGAA	CGGAGG	18.2	46.4	0.000	0.000	4.191	4.249	0.061	0.464	8.96522863423005	noMatch	RNA45S5_NR_046235_prec3.3|rRNA_prec|human
TCCGAGCCTGGGTCTCCCTCTC	CCGAGC	46.3	28.5	1.207	0.000	0.000	0.000	0.367	0.348	1.92218151240027	hsa-miR-615-3p	hsa-mir-615|hsa-mir-615|miRNA|human
TCCCTAAGACCCTAACTTGTGAA	CCCUAA	72.8	67.9	0.000	0.000	0.000	0.000	0.428	0.348	0.776268068476374	noMatch	DIRC2_DIRC2-001_ENSG00000138463_ENST00000261038.5|mRNA|human
GATCCCCGGCACCTCCACCAA	AUCCCC	35.8	14.6	7.242	1.393	2.445	1.416	0.000	0.116	12.6122925643981	noMatch	trnaA23A36GC46TT67C|tRNA|human
ACCCAGGCGGCCCGGGTT	CCCAGG	72.3	55	7.242	5.572	3.492	1.888	0.428	0.581	19.2033059800592	noMatch	TRNAE7_prec|tRNA_prec|human
AGCCCTCGACACAAGGGTTTG	GCCCUC	12.1	14.8	10.863	4.179	0.000	0.944	0.000	0.000	15.986500711265	noMatch	RNA45S5_NR_046235_prec3.3|rRNA_prec|human
AGCTACATCTGGCTAGTGGGTCT	GCUACA	68.3	63.7	0.000	0.000	0.000	0.000	1.284	1.858	3.14150655743036	noMatch	hsa-mir-222|hsa-mir-222|miRNA|human
TTGTACGTTGGAATTCTCGTA	UGUACG	86.8	88.1	15.692	86.363	0.000	0.000	0.000	0.000	102.054433345947	noMatch	FAM126A_FAM126A-002_ENSG00000122591_ENST00000440481.1|mRNA|human
ATCCAGCGATCCGAGTTCA	UCCAGC	39.5	40.8	6.035	5.572	3.143	2.360	0.122	0.116	17.3490237304551	noMatch	TRNAQ2_prec|tRNA_prec|human
GATTCCGGTCTTCGGCACCA	AUUCCG	88.8	85.6	0.000	0.000	0.000	2.360	0.061	0.058	2.47967082100381	noMatch	chr6_39071840-39117320|piRNA|human
CACTGCACTCCAGCCTGGGAG	ACUGCA	86.5	71.8	0.000	0.000	0.349	0.944	0.061	0.116	1.47066654110125	noMatch	NMNAT1_NMNAT1-001_ENSG00000173614_ENST00000377205.1|mRNA|human
AGGCAAGATGCTGGCAGT	GGCAAG	46.3	50.4	1.207	0.000	0.000	0.000	0.122	0.348	1.67762890641408	noMatch	hsa-mir-31|hsa-mir-31|miRNA|human
CTTGACCCGGAGCCGGGCCCAT	UUGACC	42.6	40.1	0.000	0.000	1.048	0.944	0.061	0.000	2.05303631110439	noMatch	ANXA11_ANXA11-002_ENSG00000122359_ENST00000422982.3|mRNA|human
CTCGCGGCCGCGCCGCGCCT	UCGCGG	100	82.2	0.000	0.000	2.095	0.472	0.000	0.000	2.56750681831138	noMatch	RNA45S5_NR_046235_prec3.3|rRNA_prec|human
ATGTAAACATCCCCGACTGGAA	UGUAAA	73.7	84.2	1.207	0.000	0.000	0.000	0.367	0.116	1.68998084039992	hsa-miR-30d-5p	hsa-mir-30d|hsa-mir-30d|miRNA|human
CAAGCTGGGTTGAGAGGGCGAA	AAGCUG	89	64.2	0.000	0.000	0.349	1.416	0.122	0.116	2.00390119289923	hsa-miR-320a-3p	hsa-mir-320-RNASEN|hsa-mir-320-RNASEN|miRNA|human
AGCCCAGGAGTTGGAGGCTGCAGTGA	GCCCAG	61.8	30.4	0.000	0.000	3.842	4.249	0.122	0.000	8.21273038872424	noMatch	G3BP1_G3BP1-001_ENSG00000145907_ENST00000394123.3|mRNA|human
TGTTGTACTTTTTTTTGTT	GUUGUA	61.2	64.5	1.207	2.786	0.000	0.000	1.284	1.451	6.72810254476893	noMatch	hsa-mir-3613|hsa-mir-3613|miRNA|human
AGACTCGCGGCCGCCTTAAGA	GACUCG	74.9	20.3	0.000	0.000	3.842	4.249	0.061	0.406	8.55794341322831	noMatch	TRNAQ2_prec|tRNA_prec|human
TCCCATCTGGGGTGCCA	CCCAUC	64.7	30.6	3.621	1.393	2.095	0.000	0.000	0.058	7.16756305623074	noMatch	TRNAR27|tRNA|human
CCGGCCAACGCATGCAGTACCACTTT	CGGCCA	68.3	44.6	0.000	1.393	1.048	0.000	0.000	0.116	2.55675327896452	noMatch	TRNAG3_prec|tRNA_prec|human
TCTCGGTGGGACCTCCAATC	CUCGGU	65.3	59.1	0.000	1.393	4.889	3.305	0.000	0.116	9.70301436409279	noMatch	TRNAQ10|tRNA|human
AAAGCGAATGATTAGAGGTCTTGG	AAGCGA	93.3	65.8	0.000	0.000	1.048	0.472	0.000	0.116	1.63590199530658	noMatch	RNA45S5_NR_046235_prec3.3|rRNA_prec|human
TCCCCGACGGGGAGCCAAAACGA	CCCCGA	86.6	81.5	2.414	0.000	1.048	0.944	0.061	0.058	4.52518966994537	noMatch	TRNAD9|tRNA|human
CTCCGACTGGAGGCGACTGGG	UCCGAC	89	55.6	0.000	0.000	1.048	0.944	0.061	0.000	2.05303631110439	noMatch	P4HA1_P4HA1-201_ENSG00000122884_ENST00000263556.3|mRNA|human
TCCCTGTCCTCCAGGAGATC	CCCUGU	52.4	52.1	0.000	0.000	0.000	0.000	0.183	0.464	0.647815798490356	noMatch	hsa-mir-339|hsa-mir-339|miRNA|human
GACTATAGAACTTTCCCCCTCCA	ACUAUA	91.9	80.8	0.000	0.000	0.000	0.000	0.245	0.232	0.47675327798655	hsa-miR-625-3p	hsa-mir-625|hsa-mir-625|miRNA|human
CTCCTCTGCTCTGCCCTCTCCT	UCCUCU	59	48.8	0.000	0.000	0.698	1.416	0.000	0.058	2.17280977490771	noMatch	MID1IP1_MID1IP1-001_ENSG00000165175_ENST00000336949.6|mRNA|human
AAACCGTAGATCCGAACTTGTGT	AACCGU	80.5	58.3	0.000	0.000	0.000	0.000	0.306	0.232	0.537891429483099	hsa-miR-100-5p	hsa-mir-100|hsa-mir-100|miRNA|human
GGGTCGGAGTTAGCTCAAGCGGTT	GGUCGG	22.9	47.2	0.000	0.000	17.113	11.802	0.489	0.581	29.9845369965903	noMatch	VTRNA2-1_ENST00000602301_prec|scRNA_prec|human
TGCGCCCCGCGCCGTGGGGGAT	GCGCCC	40.9	37.7	0.000	0.000	1.048	0.944	0.122	0.000	2.11417446260094	noMatch	RNA45S5_NR_046235_prec3.3|rRNA_prec|human
ATTGCCATTTCTGAGACACAGTT	UUGCCA	73	78	1.207	1.393	1.048	0.000	0.183	0.116	3.94721932887461	noMatch	MBNL1_MBNL1-004_ENSG00000152601_ENST00000324210.5|mRNA|human
ATCCCATCCTCGTCGCCATA	UCCCAU	88.2	64.8	4.828	1.393	0.349	1.888	0.061	0.058	8.57796353934518	noMatch	trnaS16C52A|tRNA|human
CACTGCACTCCAGCCTGGGTA	ACUGCA	86.5	71.8	0.000	0.000	0.698	0.944	0.183	0.000	1.82607756109583	noMatch	PDE12_PDE12-001_ENSG00000174840_ENST00000311180.8|mRNA|human
CTTAGCTTATCAGACTGATGTTGA	UUAGCU	74.4	43.3	0.000	1.393	0.000	0.000	8.559	8.185	18.1373626814887	hsa-miR-21-5p	hsa-mir-21|hsa-mir-21|miRNA|human
CGGCGCCGTCCGTGCCCGCGGGA	GGCGCC	20	22.2	0.000	0.000	5.937	6.137	0.000	0.000	12.0742504049468	noMatch	NOXO1_NOXO1-001_ENSG00000196408_ENST00000354249.4|mRNA|human
TTACGCGACCCCCGAGCGGTCGGCGTC	UACGCG	97.5	82	2.414	0.000	1.397	0.472	0.061	0.000	4.34427805464551	noMatch	rna18s5A60GC456AT1578G|rRNA|human
TTCACAGTGGCTAAGTTCCCTT	UCACAG	66.9	59	0.000	0.000	0.000	0.000	0.245	0.464	0.708953949986905	hsa-miR-27a-3p	hsa-mir-27a|hsa-mir-27a|miRNA|human
ATTGCCATTTCTGAGACACAGTA	UUGCCA	73	78	9.656	6.965	2.095	4.721	0.122	0.058	23.6178534751779	noMatch	MBNL1_MBNL1-004_ENSG00000152601_ENST00000324210.5|mRNA|human
TCCCTGTTCGGGCGCCAATAAA	CCCUGU	52.4	52.1	2.414	4.179	0.349	0.000	0.061	0.116	7.11942008321739	noMatch	trnaK1T54G|tRNA|human
TTTGTTCGTTCGGCTCGCGTGAT	UUGUUC	68	45.6	1.207	0.000	0.000	0.000	9.782	8.940	19.9288817068819	hsa-miR-375-3p	hsa-mir-375|hsa-mir-375|miRNA|human
GTCAGCATGGCCGAGCGGTCT	UCAGCA	63.1	68.4	0.000	4.179	0.349	0.472	0.000	0.116	5.11627524118138	noMatch	trnaL5C51T|tRNA|human
TCGGCTGTGGGGCCAGGGACT	CGGCUG	47.8	56.4	0.000	0.000	0.698	1.416	0.000	0.116	2.23085994290779	noMatch	VPS37D_VPS37D-001_ENSG00000176428_ENST00000324941.4|mRNA|human
CAGGCCGGGCACGGTGGCTCACT	AGGCCG	63.1	53.1	0.000	0.000	0.000	0.000	0.306	0.290	0.595941597483188	noMatch	MRPL30_MRPL30-001_ENSG00000185414_ENST00000338148.3|mRNA|human
AGCTACATCTGGCTACTGGGTCCC	GCUACA	68.3	63.7	0.000	0.000	0.000	0.000	24.088	22.233	46.3216460336742	hsa-miR-222-3p	hsa-mir-222|hsa-mir-222|miRNA|human
ATCCCACCAGAGTCGCCAGA	UCCCAC	49.2	65.9	1.207	8.358	2.095	2.833	0.000	0.116	14.6088279549954	noMatch	TRNAR1|tRNA|human
CTAGACTGAAGCTCCTTGAGAAA	UAGACU	87.6	93.9	0.000	0.000	0.000	0.000	0.428	0.290	0.718217900476285	hsa-miR-151a-3p	hsa-mir-151|hsa-mir-151|miRNA|human
ACTAGCTTATCAGACTGATGTTGACA	CUAGCU	53.1	69.6	0.000	0.000	0.000	0.000	0.489	0.406	0.895456387973012	hsa-miR-21-5p	hsa-mir-21|hsa-mir-21|miRNA|human
GCACCATTTGAAATCAGTGTTT	CACCAU	67	60.8	0.000	0.000	0.000	0.000	1.895	1.567	3.46263723239541	hsa-miR-29b-3p	hsa-mir-29b-2|hsa-mir-29b-2|miRNA|human
AGGGGGAAAGTTCTATAGTCCTGT	GGGGGA	10	24.5	0.000	0.000	0.000	0.000	0.245	0.232	0.47675327798655	hsa-miR-625-5p	hsa-mir-625|hsa-mir-625|miRNA|human
CAAAGTGCTTACAGTCAGGTAGA	AAAGUG	89.8	84.4	0.000	0.000	0.000	0.000	0.245	0.290	0.534803445986639	noMatch	TRIM39_TRIM39-003_ENSG00000204599_ENST00000376659.5|mRNA|human
TTCACAGTGGCTTTCCGC	UCACAG	66.9	59	0.000	0.000	0.000	0.000	0.611	1.916	2.52703705896842	noMatch	chr17_5023940-5043610_rev|piRNA|human
TGGCTGGCCGCGCTCTTCGCACG	GGCUGG	4.7	6.6	0.000	0.000	0.000	0.000	0.306	0.174	0.47984126148301	noMatch	MMRN2_MMRN2-001_ENSG00000173269_ENST00000372027.5|mRNA|human
TGAACAGCCTCTGGCAAGA	GAACAG	65.2	77.2	3.621	6.965	1.048	3.777	0.061	0.000	15.4715090189712	noMatch	RNA45S5_NR_046235_prec3.3|rRNA_prec|human
TGAGGTAGTAGGTTGTGAGGTTT	GAGGUA	72.4	50.3	0.000	0.000	0.000	0.000	0.795	0.348	1.14309697745567	noMatch	hsa-let-7b|hsa-let-7b|miRNA|human
CAAAGTGCTGTTCGTGCAGGTC	AAAGUG	89.8	84.4	0.000	0.000	0.000	0.000	0.367	0.058	0.424879076979382	hsa-miR-93-5p	hsa-mir-93|hsa-mir-93|miRNA|human
TATTGCACTTGTCCCTGCCTG	AUUGCA	80.2	86.2	0.000	0.000	0.000	0.000	0.306	0.058	0.363740925482833	noMatch	hsa-mir-92a-1|hsa-mir-92a-1|miRNA|human
TGAGGTAGGTTGTATAGTT	GAGGUA	72.4	50.3	0.000	0.000	0.000	0.000	4.524	9.752	14.2766514347595	noMatch	hsa-let-7a-3|hsa-let-7a-3|miRNA|human
GATCCCACCACTGCCACCA	AUCCCA	33.9	66.8	2.414	2.786	1.397	6.137	0.000	0.058	12.792243642685	hsa-miR-1260b	TRNAL15|tRNA|human
TCTTTGGTTATCTAGCTGTATAAA	CUUUGG	67.3	60.9	0.000	0.000	0.000	0.000	0.000	0.406	0.406351176000621	hsa-miR-9-5p	hsa-mir-9-1|hsa-mir-9-1|miRNA|human
AAAAGTGCTTACAGTGCAGGTAT	AAAGUG	89.8	84.4	0.000	1.393	0.000	0.472	0.061	0.290	2.2164332757578	hsa-miR-106a-5p	hsa-mir-106a|hsa-mir-106a|miRNA|human
CTGGTGCGGACCAGGGGAATCCGT	UGGUGC	56.3	31.2	0.000	0.000	0.000	0.944	0.000	0.232	1.17639367260322	noMatch	RNA45S5_NR_046235_prec3.3|rRNA_prec|human
AGGGCTTCCTCTCTGCAGGA	GGGCUU	27.8	34.6	0.000	0.000	0.000	0.000	0.367	0.232	0.599029580979648	hsa-miR-3158-3p	hsa-mir-3158|hsa-mir-3158|miRNA|human
TGACCTCAGGTGATCCGCATT	GACCUC	57.1	15.5	0.000	0.000	1.746	0.944	0.061	0.058	2.80955658510779	noMatch	PDSS2_PDSS2-001_ENSG00000164494_ENST00000369037.4|mRNA|human
ATCGGGAATGTCGTGTCCGCCCAA	UCGGGA	87.8	86.7	0.000	0.000	0.000	0.000	0.795	1.451	2.24605016945735	hsa-miR-425-3p	hsa-mir-425|miRNA|human
CGCTGTGGCGACTGCGGGA	GCUGUG	72.7	10	0.000	0.000	0.000	2.833	0.000	0.000	2.8325790018086	noMatch	E4F1_E4F1-001_ENSG00000167967_ENST00000301727.4|mRNA|human
GCGCCCGTGGCCGCGGCGCCGGGGAT	CGCCCG	74.9	60.7	0.000	0.000	2.095	0.472	0.061	0.000	2.62864496980793	noMatch	RNA45S5_NR_046235_prec3.3|rRNA_prec|human
CGTGCGCCCCGCGCCGTGGATTT	GUGCGC	56.3	59.4	0.000	0.000	0.349	2.360	0.000	0.000	2.70971755450883	noMatch	RNA45S5_NR_046235_prec3.3|rRNA_prec|human
TCCTGCCAGTAGCATATGCTTGTC	CCUGCC	31	5.1	4.828	9.751	3.143	8.026	0.122	0.522	26.3923246665306	noMatch	rna18s5A60GC456AT1578G|rRNA|human
TTTCGATGGTAGTCGCCGTGCCTTT	UUCGAU	93.3	76	0.000	0.000	1.397	3.305	0.306	0.464	5.47170781560012	noMatch	rna18s5A60GC456AT1578G|rRNA|human
ACCCCCGAGCGGTCGGCGTCCC	CCCCCG	81.2	72.1	2.414	4.179	2.794	1.888	0.000	0.058	11.3332631359381	noMatch	rna18s5A60GC456AT1578G|rRNA|human
CATTGCACTTGTCTAGGTCTGA	AUUGCA	80.2	86.2	0.000	0.000	0.000	0.000	1.834	1.103	2.93709773689815	noMatch	hsa-mir-25|hsa-mir-25|miRNA|human
AAAGCTGGGTTGAGAGGGCGTTTT	AAGCUG	89	64.2	0.000	0.000	0.349	0.944	0.489	0.464	2.24693460957763	hsa-miR-320a-3p	hsa-mir-320-RNASEN|hsa-mir-320-RNASEN|miRNA|human
CACCCAGGCGGCCCGGGTTC	ACCCAG	61.8	55.8	1.207	4.179	0.698	2.360	0.061	0.058	8.56403587430568	noMatch	TRNAE7_prec|tRNA_prec|human
CGAATCATTATTTGCTGCTCG	GAAUCA	81.3	73.5	0.000	0.000	0.000	0.000	0.428	0.232	0.660167732476197	hsa-miR-15b-3p	hsa-mir-15b|hsa-mir-15b|miRNA|human
AAAGCGGCTGTGCACCACCA	AAGCGG	97	62.4	4.828	6.965	3.143	0.000	0.000	0.000	14.9360607784936	noMatch	HOOK2_HOOK2-001_ENSG00000095066_ENST00000264827.5|mRNA|human
AGCAGCATTGTACAGGGCTATGAGA	GCAGCA	67.7	42.4	0.000	0.000	0.000	0.000	1.039	1.103	2.14230176744302	hsa-miR-103a-3p	hsa-mir-103-1|hsa-mir-103-1|miRNA|human
CAGTCCCTGAGACCCTAACTTGTGA	AGUCCC	37.8	8.5	0.000	0.000	0.000	0.000	0.367	0.581	0.94733058898018	hsa-miR-125b-5p	hsa-mir-125b-1|hsa-mir-125b-1|miRNA|human
TGAGTGGGGCTCCCGGGACGG	GAGUGG	39.1	14.7	0.000	0.000	0.349	0.944	0.061	0.116	1.47066654110125	hsa-miR-4745-5p	SPIRE1_SPIRE1-002_ENSG00000134278_ENST00000410092.3|mRNA|human
TCCCCGACGGGGAGCCTC	CCCCGA	86.6	81.5	1.207	0.000	1.048	0.472	0.122	0.000	2.84912955771995	noMatch	TRNAD9|tRNA|human
TAAAGTGCTGACATTGCAGAT	AAAGUG	89.8	84.4	0.000	0.000	0.000	0.000	0.428	0.581	1.00846874047673	noMatch	hsa-mir-106b|hsa-mir-106b|miRNA|human
CTGGGCACCTACTTCCTGCCT	UGGGCA	69.5	56.6	0.000	0.000	0.000	0.000	1.712	1.277	2.98897193790532	noMatch	chr4_10234280-10389320|piRNA|human
TTGATGAGGTAGTAGGTTGTATAGTT	UGAUGA	77.8	72.2	0.000	0.000	0.000	0.000	0.245	0.116	0.360652941986373	hsa-let-7a-5p	hsa-let-7a-1|miRNA|human
CTCCCTGTTCGGGCGCCAA	UCCCUG	82.7	85.5	6.035	1.393	1.048	1.888	0.122	0.000	10.4865732242654	noMatch	trnaK1T54G|tRNA|human
TCGACCGGCCCTCGACCGGCT	CGACCG	80.5	78.4	0.000	0.000	0.000	0.000	1.162	0.871	2.03237739843576	noMatch	hsa-mir-1307|hsa-mir-1307|miRNA|human
TGATTGGAAGAAACTCTGCAACA	GAUUGG	50.4	42.9	0.000	0.000	2.794	3.305	0.245	0.000	6.34310853210949	noMatch	SQRDL_SQRDL-001_ENSG00000137767_ENST00000260324.7|mRNA|human
CGCGCCCCGCGCGCGCGGGA	GCGCCC	40.9	37.7	4.828	5.572	0.000	2.360	0.245	0.058	13.0630827930127	noMatch	RNA45S5_NR_046235_prec3.3|rRNA_prec|human
TGATGTAGTAGTTTGTGCTGTT	GAUGUA	61.7	69	0.000	0.000	0.000	0.000	1.223	1.509	2.73206739793328	hsa-let-7i-5p	hsa-let-7i|hsa-let-7i|miRNA|human
GTCAACACTTGCTGGTTT	UCAACA	85.9	69.2	0.000	0.000	0.000	0.000	0.122	0.348	0.47057731099363	hsa-miR-505-3p	hsa-mir-505|miRNA|human
AATCCGGCTCGGAGGACCAT	AUCCGG	84.7	86.8	0.000	0.000	1.397	0.944	0.183	0.116	2.64064800309932	noMatch	TRNAY8|tRNA|human
TCCCGGGCCGGCCAGCCGGCCA	CCCGGG	81.7	78.3	0.000	0.000	5.937	5.665	0.061	0.000	11.6632920561419	noMatch	NF2_NF2-001_ENSG00000186575_ENST00000338641.4|mRNA|human
AACCCGTAGGTCCGAACTTGTGT	ACCCGU	78.3	57.2	0.000	0.000	0.000	0.000	0.428	0.348	0.776268068476374	noMatch	hsa-mir-100|hsa-mir-100|miRNA|human
ACCCCTCCCCACTCCTCGCCAGA	CCCCUC	47.2	56.1	0.000	0.000	1.048	0.472	0.000	0.290	1.81005249930685	noMatch	GP5_GP5-001_ENSG00000178732_ENST00000401815.1|mRNA|human
GGTAGCGTGGCCGAGCGA	GUAGCG	72.6	63.2	18.106	25.073	14.668	15.579	0.183	0.116	73.7254055690821	noMatch	TRNAL1|tRNA|human
AATCCATTGGGGTCTCCCCGCGCAG	AUCCAU	89.1	82.1	1.207	0.000	1.746	1.416	0.183	0.348	4.90123182382322	noMatch	TRNAS14_prec|tRNA_prec|human
AGCTACATCTGGCTACTGGGTCTCTCT	GCUACA	68.3	63.7	0.000	0.000	0.000	0.000	1.712	1.335	3.04702210590541	hsa-miR-222-3p	hsa-mir-222|hsa-mir-222|miRNA|human
AACCAAAGTGCTGTTCGTGCAGGTAG	ACCAAA	85.1	74.7	0.000	0.000	0.000	0.000	0.183	0.174	0.357564958489913	hsa-miR-93-5p	hsa-mir-93|hsa-mir-93|miRNA|human
GGCGATCACGTAGATTT	GCGAUC	36.6	58.6	1.207	1.393	0.698	0.472	0.000	0.290	4.06081682568501	noMatch	TRNAA40_prec|tRNA_prec|human
TTAGTCGACATGTAAACCAT	UAGUCG	94.3	83.7	0.000	0.000	3.143	3.305	0.550	0.522	7.52048585459469	noMatch	DEFB4B_DEFB4B-001_ENSG00000177257_ENST00000318157.2|mRNA|human
TCGCGAGGCCGAGCTGCGCCG	CGCGAG	81.9	67.6	0.000	0.000	1.048	1.416	0.000	0.058	2.52204482790936	noMatch	DHODH_DHODH-201_ENSG00000102967_ENST00000219240.4|mRNA|human
CCCCCGACGGGGAGCC	CCCCGA	86.6	81.5	6.035	0.000	1.048	5.665	0.061	0.116	12.9253596272211	noMatch	TRNAD9|tRNA|human
TTGAGGTAGTAGGTTGTGTGGT	UGAGGU	40.3	20.7	0.000	0.000	0.000	0.000	0.245	0.406	0.650903781986816	hsa-let-7b-5p	hsa-let-7b|hsa-let-7b|miRNA|human
TGTCCCGCGGGGCCCGAAGCGTTTA	GUCCCG	43.3	24.6	0.000	1.393	3.143	0.944	0.000	0.000	5.48025626157716	noMatch	rna18s5A60GC456AT1578G|rRNA|human
AGCTACATCTGACTACTGGGTCTCA	GCUACA	68.3	63.7	0.000	0.000	0.000	0.000	1.162	0.522	1.68407639043523	noMatch	hsa-mir-222|hsa-mir-222|miRNA|human
TGTGTATTTCCTCCCCTGCAGA	GUGUAU	46.3	42.8	0.000	0.000	2.445	0.000	0.061	0.000	2.50578352250815	noMatch	GPAM_GPAM-001_ENSG00000119927_ENST00000348367.4|mRNA|human
GTGTGGGGAGCACGTGAGGCTGGG	UGUGGG	41.8	35.6	0.000	0.000	0.000	0.000	0.367	0.348	0.715129916979825	noMatch	chr7_29675990-29692230|piRNA|human
ACTAGATTGTGAGCTCCTGGAG	CUAGAU	71.1	76.7	0.000	0.000	0.000	0.000	12.533	12.829	25.3624081848121	hsa-miR-28-3p	hsa-mir-28|hsa-mir-28|miRNA|human
CAAAGTGCTGTTCGTGCAGGTAAC	AAAGUG	89.8	84.4	1.207	1.393	0.000	0.000	0.734	0.929	4.26245988533982	hsa-miR-93-5p	hsa-mir-93|hsa-mir-93|miRNA|human
TCGCCGTCCCGCCCGCCGTTT	CGCCGU	44.7	50	0.000	0.000	3.143	0.944	0.000	0.000	4.08730847761779	hsa-miR-10401-3p	RNA45S5_NR_046235_prec3.3|rRNA_prec|human
TGAGGTATTAGTTTGTACAGT	GAGGUA	72.4	50.3	0.000	0.000	0.000	0.000	0.183	0.174	0.357564958489913	noMatch	hsa-let-7g|hsa-let-7g|miRNA|human
TCGGGTGCGAGAGGTCCCGGGTTA	CGGGUG	70.5	66.9	1.207	6.965	0.698	1.416	0.000	0.058	10.344600290125	noMatch	TRNAP12_prec|tRNA_prec|human
CTCACCTGGAGCATGCTTTTTT	UCACCU	72.3	37.2	0.000	0.000	1.397	1.888	0.000	0.000	3.28532621321237	noMatch	ST13_ST13-001_ENSG00000100380_ENST00000216218.3|mRNA|human
TCCCTGGCCGCGCCGCACCGCT	CCCUGG	48.6	46.1	0.000	0.000	0.000	2.360	0.122	0.348	2.8310598125008	noMatch	FAM20B_FAM20B-001_ENSG00000116199_ENST00000263733.4|mRNA|human
TCCGGCTCGAAGGACT	CCGGCU	30.3	46.9	1.207	1.393	0.349	0.000	0.183	0.232	3.36484955887148	noMatch	TRNAY4_prec|tRNA_prec|human
ATCCCACTCCTGACACT	UCCCAC	49.2	65.9	9.656	11.144	0.349	0.944	0.061	0.174	22.3287117441399	noMatch	trnaL5C51T|tRNA|human
TCAATTCCACCTTTCGGGCGCCA	CAAUUC	68.3	72.1	6.035	8.358	2.445	2.360	0.000	0.174	19.3722230573775	noMatch	trnaU1T64G|tRNA|human
TCTGAATCCAGCGATCCGAGTTCA	CUGAAU	82.3	82.4	1.207	0.000	0.698	0.944	0.000	0.058	2.90776487002672	noMatch	trnaQ1A57GA58G|tRNA|human
ATACTGTCTGGTAAAACCG	UACUGU	72.4	57.6	0.000	0.000	0.000	0.000	0.183	0.174	0.357564958489913	hsa-miR-429	hsa-mir-429|hsa-mir-429|miRNA|human
TAAAACTGTCTGGTAAAGATGGC	AAAACU	91.6	96.4	0.000	1.393	0.000	0.000	5.197	5.166	11.7561556131739	hsa-miR-141-3p	hsa-mir-141|hsa-mir-141|miRNA|human
GTGCGGAACGCTGGCCGGGGCGTT	UGCGGA	79.6	70.5	0.000	0.000	0.349	1.416	0.245	0.058	2.06812732789224	hsa-miR-6850-5p	SH2D3A_SH2D3A-001_ENSG00000125731_ENST00000245908.6|mRNA|human
GCAGGGCGGCCGCTGCTCCCAC	CAGGGC	12.8	21.8	0.000	0.000	1.397	2.833	0.061	0.000	4.29065736531178	noMatch	NTN3_NTN3-001_ENSG00000162068_ENST00000293973.1|mRNA|human
TTCGATTCCCGGTCAGGGAAT	UCGAUU	85.8	83.4	1.207	2.786	1.048	0.000	0.000	0.000	5.04065232234416	noMatch	TRNAE6_prec|tRNA_prec|human
GTGGCCCGGGAACCGGCCTGG	UGGCCC	59.4	35.1	0.000	0.000	0.000	1.416	0.000	0.174	1.59044000490457	noMatch	ABCA7_ABCA7-001_ENSG00000064687_ENST00000263094.6|mRNA|human
CGCCGCGGTGTCGTCCGCCGTCG	GCCGCG	78.1	42.9	2.414	4.179	16.065	13.219	0.917	0.639	37.4320851096846	noMatch	RNA45S5_NR_046235_prec3.3|rRNA_prec|human
ATTCTAATTTCTCCACGTCTTTA	UUCUAA	78.2	83.6	0.000	0.000	0.000	0.000	0.978	1.974	2.9519161359478	hsa-miR-576-5p	hsa-mir-576|hsa-mir-576|miRNA|human
TCCCACCGCTGCCACAAAA	CCCACC	37.9	19.3	2.414	5.572	0.349	1.888	0.061	0.058	10.3427037003824	noMatch	TRNAL7_prec|tRNA_prec|human
AGTTCAGGCATTTGCTTCA	GUUCAG	62.2	57.9	3.621	2.786	0.000	0.000	0.000	0.058	6.46510052218017	noMatch	ARHGAP5_ARHGAP5-201_ENSG00000100852_ENST00000345122.3|mRNA|human
ATGGCACTGGTAGAATTCACTGTA	UGGCAC	53.2	40	0.000	0.000	0.000	0.000	0.489	0.290	0.779356051972834	hsa-miR-183-5p	hsa-mir-183|hsa-mir-183|miRNA|human
TTCACAGTGGCTAAATTCCGCT	UCACAG	66.9	59	0.000	0.000	0.000	0.000	0.734	0.290	1.02390865795903	noMatch	hsa-mir-27a|hsa-mir-27a|miRNA|human
TCCCAGGCATCTCCACCAA	CCCAGG	72.3	55	4.828	0.000	0.698	0.944	0.000	0.000	6.47086948828797	noMatch	PSORS1C2_PSORS1C2-001_ENSG00000204538_ENST00000259845.4|mRNA|human
TACACACCGCCCGTCGCTACTACC	ACACAC	61.5	54.2	0.000	0.000	1.397	0.944	0.061	0.000	2.40227136410605	noMatch	rna18s5A60GC456AT1578G|rRNA|human
GCGGCCGGCGGCCGGCGGCCGG	CGGCCG	51.1	47.3	0.000	0.000	0.698	2.833	0.000	0.000	3.53104910781192	noMatch	FOXP4_FOXP4-201_ENSG00000137166_ENST00000373060.1|mRNA|human
CGGCGGCGACCCGCGGGACGCA	GGCGGC	17.7	9	0.000	0.000	10.477	12.275	0.673	0.406	23.8304314403497	noMatch	RNA45S5_NR_046235_prec3.3|rRNA_prec|human
GCCTCGCGGCGCGTCGGCCGGGGC	CCUCGC	59.1	45.6	0.000	0.000	10.128	5.665	0.000	0.058	15.8510247086654	noMatch	RNA45S5_NR_046235_prec3.3|rRNA_prec|human
TCCCGGTCAGGGAACCAAA	CCCGGU	61.1	61.5	2.414	4.179	1.746	1.888	0.122	0.000	10.3497841119261	noMatch	trnaE5C27T|tRNA|human
TTGGGGCCGAAACGATCTCAACCTATTCT	UGGGGC	26.9	17.5	1.207	0.000	1.397	0.944	0.000	0.000	3.54818480802995	noMatch	RNA45S5_NR_046235_prec3.3|rRNA_prec|human
TACCCATTGCATATCGGAGT	ACCCAU	51.4	67.2	2.414	2.786	0.000	0.000	1.223	1.219	7.64181531669247	hsa-miR-660-5p	hsa-mir-660|hsa-mir-660|miRNA|human
GTAGCATATGCTTGTCTCAAAGATT	UAGCAU	71.4	47.6	2.414	4.179	1.048	3.305	0.000	0.000	10.945327203834	noMatch	rna18s5A60GC456AT1578G|rRNA|human
ATCCCACTCTTGACACCA	UCCCAC	49.2	65.9	2.414	1.393	1.397	1.888	0.061	0.000	7.15351533950918	noMatch	RBP2_RBP2-001_ENSG00000114113_ENST00000232217.2|mRNA|human
ACAGCAGGCACAGACAGGCAGT	CAGCAG	67.9	59.8	19.313	15.322	5.937	4.721	1.467	1.509	48.2698320582422	hsa-miR-214-3p	hsa-mir-214|hsa-mir-214|miRNA|human
TCGGGGTTTTGAGGGCGAGAT	CGGGGU	10.2	27.5	0.000	0.000	0.000	0.000	0.306	0.290	0.595941597483188	hsa-miR-193b-5p	hsa-mir-193b|hsa-mir-193b|miRNA|human
AACCTCGACGATCTCCTCAGC	ACCUCG	74.5	65.1	0.000	0.000	0.000	0.000	0.795	0.871	1.66554848945647	hsa-miR-3150a-5p	hsa-mir-3150|hsa-mir-3150|miRNA|human
ACTGCCCCAGGTGCTGCTGGTAA	CUGCCC	42.9	20	0.000	0.000	0.000	0.000	44.203	34.482	78.6846833240575	hsa-miR-324-3p	hsa-mir-324|hsa-mir-324|miRNA|human
ACTGGGCCTGGGTTCCCTGCAG	CUGGGC	7.2	13.4	0.000	0.000	2.445	2.360	0.000	0.000	4.80512787251877	noMatch	chr4_10234280-10389320|piRNA|human
GTAAACATCCCCGACTGGAAG	UAAACA	94	95	1.207	0.000	0.000	0.000	3.729	4.064	8.99999059671613	hsa-miR-30d-5p	hsa-mir-30d|hsa-mir-30d|miRNA|human
TCACAGTGAACCGGTCTAT	CACAGU	56.7	49.5	0.000	0.000	0.000	0.000	0.367	0.174	0.540979412979559	noMatch	hsa-mir-128-2|hsa-mir-128-2|miRNA|human
CCACTGTCCCTACCTACTATCC	CACUGU	44	40.2	0.000	1.393	1.397	0.472	0.000	0.000	3.26198449626744	noMatch	RNA45S5_NR_046235_prec3.3|rRNA_prec|human
GTGAAATGTTTAGGACCAC	UGAAAU	67.9	66.4	0.000	0.000	0.000	0.000	3.791	3.889	7.67992664879197	hsa-miR-203a-3p	hsa-mir-203|hsa-mir-203|miRNA|human
AGCAGCGGAGCCTTCGATAGCTCA	GCAGCG	61.9	43.1	0.000	0.000	107.564	88.754	1.651	1.916	199.88492401559	noMatch	TRNAY4_prec|tRNA_prec|human
TCGGCCGTGATGCCTCCCACCCAG	CGGCCG	51.1	47.3	0.000	0.000	2.445	0.472	0.000	0.058	2.97479203931313	noMatch	ITGAL_ITGAL-002_ENSG00000005844_ENST00000358164.5|mRNA|human
TTCGCGTGTCCCCGGCGGCGACT	UCGCGU	90.2	79.5	0.000	0.000	3.492	2.360	0.000	0.058	5.91088319952384	noMatch	RNA45S5_NR_046235_prec3.3|rRNA_prec|human
AAACCGGGCGGAAACACCATA	AACCGG	78.4	61.7	0.000	5.572	0.349	0.000	0.122	0.058	6.10135265983233	noMatch	trnaV2G26T|tRNA|human
CGCTCCGGCTCCGACCCACAGT	GCUCCG	41.4	54.6	0.000	0.000	1.397	2.833	0.000	0.000	4.22951921381523	noMatch	P2RX1_P2RX1-002_ENSG00000108405_ENST00000225538.3|mRNA|human
CAAAGTGCTCACAGTGCAGGTAG	AAAGUG	89.8	84.4	0.000	0.000	0.349	0.000	4.830	5.166	10.3456139732369	noMatch	hsa-mir-20b|hsa-mir-20b|miRNA|human
AGTGGCGGGAGCGGCCCCTCGGCT	GUGGCG	43.7	58.4	0.000	0.000	0.000	0.000	0.367	0.348	0.715129916979825	noMatch	CACNG8_CACNG8-001_ENSG00000142408_ENST00000270458.2|mRNA|human
TTTTCATTATTGCTCCTGAC	UUUCAU	84.2	83.8	0.000	0.000	0.000	0.000	0.673	0.755	1.42717185046319	hsa-miR-335-3p	hsa-mir-335|hsa-mir-335|miRNA|human
TCTTAATCTCAGGGTCGTGGGT	CUUAAU	79.9	73.5	1.207	1.393	1.397	2.833	0.061	0.116	7.00675708069178	noMatch	TRNAK21|tRNA|human
ATCAAGAGGTCCCTGGTTT	UCAAGA	87.1	53.2	0.000	0.000	1.048	0.944	0.611	0.464	3.06768101857404	noMatch	TRNAC4|tRNA|human
TCCTGCCGCGGTCGCCATG	CCUGCC	31	5.1	2.414	4.179	2.095	1.888	0.061	0.000	10.6378810134312	noMatch	TRNAR22|tRNA|human
ACTGCCCTAAGTGCTCCTTCTG	CUGCCC	42.9	20	0.000	0.000	0.000	0.472	23.844	20.492	44.8076848879868	hsa-miR-18a-3p	hsa-mir-18a|hsa-mir-18a|miRNA|human
TCTGCCTTCCCACCCTCTGCAGT	CUGCCU	50.6	35.2	0.000	0.000	2.095	2.360	0.000	0.000	4.45589281951712	noMatch	UBQLNL_UBQLNL-001_ENSG00000175518_ENST00000380184.1|mRNA|human
AGGAAAGATGCTGGCATAGCTG	GGAAAG	70.4	68.4	0.000	0.000	0.000	0.000	5.441	4.470	9.91115841919968	noMatch	hsa-mir-31|hsa-mir-31|miRNA|human
GGTCCCCGGCATCTCCACC	GUCCCC	36.5	18.3	9.656	5.572	2.794	0.944	0.000	0.116	19.0823776598174	noMatch	TRNAA29|tRNA|human
TCCGGCTCGGAGGACCAACA	CCGGCU	30.3	46.9	0.000	5.572	1.746	0.944	0.000	0.058	8.32020956944873	noMatch	TRNAY8|tRNA|human
GACACGGACAGGATTGACAGATTG	ACACGG	68.2	65.3	2.414	1.393	6.635	3.305	0.000	0.000	13.7471924839418	noMatch	rna18s5A60GC456AT1578G|rRNA|human
TGGGTTTACGTTGGGAG	GGGUUU	67.9	68.4	0.000	0.000	0.000	0.000	0.183	0.174	0.357564958489913	noMatch	hsa-mir-629|hsa-mir-629|miRNA|human
GGCGGTCCGCCGCGAGGCGA	GCGGUC	11.7	12.1	0.000	0.000	4.191	2.360	0.122	0.058	6.73162960852025	noMatch	rna18s5A60GC456AT1578G|rRNA|human
CAAAGTGCCTACAGTGCAGGTA	AAAGUG	89.8	84.4	0.000	0.000	0.000	0.000	1.345	1.509	2.85434370092638	noMatch	hsa-mir-17|hsa-mir-17|miRNA|human
AAGACACCCCCCACAAAAAA	AGACAC	63	57	2.414	0.000	1.397	1.416	0.000	0.000	5.22733290375183	noMatch	BHLHE40_BHLHE40-001_ENSG00000134107_ENST00000256495.3|mRNA|human
TTCCCCAACGGGGAGCCA	UCCCCA	90.7	45.7	3.621	4.179	0.698	0.472	0.000	0.058	9.02861491244429	noMatch	TRNAD21|tRNA|human
CGGCCGCGTCGGGGCCTCGCC	GGCCGC	13	8.3	1.207	0.000	4.540	4.249	0.122	0.174	10.2924025941483	noMatch	RNA45S5_NR_046235_prec3.3|rRNA_prec|human
AAAGCATGCTCCAGTGGCTTA	AAGCAU	79.4	63.9	3.621	0.000	0.000	0.000	0.183	0.000	3.80456924075099	noMatch	TRNAI6_prec|tRNA_prec|human
GTGCCCCGCGTGCTGCGCGCCG	UGCCCC	68	17.1	0.000	0.000	4.191	1.888	0.183	0.522	6.78507260371607	noMatch	ALKBH6_ALKBH6-003_ENSG00000239382_ENST00000378875.3|mRNA|human
TCCATGGGGGCACCAA	CCAUGG	10	17.2	0.000	1.393	3.143	0.944	0.000	0.000	5.48025626157716	noMatch	chr15_51328400-51687420_rev|piRNA|human
TAGCAGCACGTAAATATTGGCGTAAT	AGCAGC	26.2	37.8	2.414	0.000	0.000	0.000	0.367	0.871	3.65168461982152	hsa-miR-16-5p	hsa-mir-16-2|hsa-mir-16-2|miRNA|human
CTCCGGCGCTGCGTCTCCAGGCG	UCCGGC	43.8	35.7	0.000	0.000	2.095	0.472	0.122	0.000	2.68978312130448	noMatch	SIM2_SIM2-001_ENSG00000159263_ENST00000290399.6|mRNA|human
TCCCCACCCCCGGGCTCCCGCA	CCCCAC	70.8	65.3	0.000	0.000	1.397	0.944	0.061	0.174	2.57642186810631	noMatch	DDX49_DDX49-001_ENSG00000105671_ENST00000247003.4|mRNA|human
CGCGCCCCGGCTCCCGTTCCAGT	GCGCCC	40.9	37.7	0.000	0.000	2.794	2.360	0.183	0.232	5.56997805201043	hsa-miR-1292-3p	hsa-mir-1292-3SPLICE|mirtron|human
TGAAATGTTTAGGACCACTCG	GAAAUG	78.4	76.6	0.000	0.000	0.000	0.000	0.673	0.639	1.31107151446301	hsa-miR-203a-3p	hsa-mir-203|hsa-mir-203|miRNA|human
TCCGGCTCGAAGGACCTAA	CCGGCU	30.3	46.9	3.621	0.000	0.349	0.472	0.061	0.522	5.02607600306178	noMatch	trnaY12G26T|tRNA|human
GTACGGGGGTTTAAACGA	UACGGG	41.2	72.6	0.000	0.000	0.000	0.000	0.183	0.174	0.357564958489913	noMatch	noMatch
TGGCAGTGTATTGTTAGCTGGTAAT	GGCAGU	16.2	25.1	0.000	0.000	0.000	0.000	0.489	0.232	0.721305883972746	hsa-miR-449a	hsa-mir-449a|hsa-mir-449a|miRNA|human
TTAAGGCGCCCGATG	UAAGGC	24.5	31.2	1.207	5.572	0.349	0.000	0.000	0.000	7.12807778425959	noMatch	RNA45S5_NR_046235_prec3.3|rRNA_prec|human
TGTAAACATCCTACACTCTCAGCTTTA	GUAAAC	82.6	76.4	0.000	0.000	0.000	0.000	0.183	0.232	0.415615126490001	hsa-miR-30c-5p	hsa-mir-30c-2|hsa-mir-30c-2|miRNA|human
TCATTGCACTTGTCTCGGTCTGA	CAUUGC	47.2	44.3	0.000	0.000	0.000	0.000	3.729	2.844	6.57388547329383	hsa-miR-25-3p	hsa-mir-25|hsa-mir-25|miRNA|human
TGTAAACATCCTACACTCAGCAT	GUAAAC	82.6	76.4	0.000	0.000	0.000	0.000	0.245	0.581	0.825054285987082	hsa-miR-30b-5p	hsa-mir-30b|hsa-mir-30b|miRNA|human
TAATGCCCCTAAAAATCCTAA	AAUGCC	45.5	8	0.000	0.000	0.000	0.472	0.000	0.464	0.936497844302143	hsa-miR-365a-3p|hsa-miR-365b-3p	hsa-mir-365a|doubtful_miRNA|human
CGTATGCGGGGTTTAAACGA	GUAUGC	22.8	43.2	0.000	0.000	0.000	0.000	0.489	0.116	0.605205547972568	noMatch	ENOX2_ENOX2-202_ENSG00000165675_ENST00000394363.1|mRNA|human
GACGGGCGATGGCCTCCGTTGC	ACGGGC	33.8	10.1	6.035	4.179	4.540	3.305	0.245	0.174	18.4775356300984	noMatch	RNA45S5_NR_046235_prec3.3|rRNA_prec|human
ACCGGGCGGAAACGCCA	CCGGGC	19.7	9.3	10.863	8.358	8.382	7.554	0.122	0.174	35.4527631463963	noMatch	trnaV2G26T|tRNA|human
TAAAAATGCAACTTT	AAAAAU	96.2	87.7	0.000	2.786	2.445	4.249	0.000	0.116	9.59550977764343	noMatch	TRNAK19_prec|tRNA_prec|human
TGTTGTACTTTTTTTTTTGT	GUUGUA	61.2	64.5	4.828	6.965	0.000	0.000	4.402	7.895	24.0897150572422	hsa-miR-3613-5p	hsa-mir-3613|hsa-mir-3613|miRNA|human
CCAGGGGAATCCGACTG	CAGGGG	34.6	36.3	2.414	0.000	0.349	1.416	0.428	0.464	5.0719961492234	noMatch	RNA45S5_NR_046235_prec3.3|rRNA_prec|human
CTGCTGAGGTAGTAGGTTGTATAGTT	UGCUGA	76.4	43	0.000	0.000	0.000	0.000	0.183	0.464	0.647815798490356	hsa-let-7a-5p	hsa-let-7a-3|hsa-let-7a-3|miRNA|human
GTCTAGCTTATCAGACTGATGTTGAC	UCUAGC	38.7	35.6	0.000	0.000	0.000	0.000	0.122	0.290	0.412527142993541	hsa-miR-21-5p	hsa-mir-21|hsa-mir-21|miRNA|human
TCGCCCTAGCCAGGGCTGC	CGCCCU	77.3	39	0.000	0.000	4.191	1.888	0.122	0.058	6.25953310821882	noMatch	TUFM_TUFM-001_ENSG00000178952_ENST00000313511.3|mRNA|human
ATTATGGTTTGCCTGGGACT	UUAUGG	72.1	52.1	0.000	0.000	0.000	0.000	0.428	0.232	0.660167732476197	hsa-miR-584-5p	hsa-mir-584|hsa-mir-584|miRNA|human
CGGAACGGGGGCAGGCGGCTGAGT	GGAACG	86.9	65.6	0.000	0.000	1.746	0.944	0.000	0.000	2.69036826561116	noMatch	IER5L_IER5L-001_ENSG00000188483_ENST00000372491.2|mRNA|human
AGGGCGCGCGGGTCGGGGCGGCGGA	GGGCGC	20.9	33.7	0.000	0.000	2.445	0.472	0.000	0.000	2.91674187131304	noMatch	RNA45S5_NR_046235_prec3.3|rRNA_prec|human
ACTCCAGCCCCACAGCCTCAGC	CUCCAG	82.5	78.3	0.000	1.393	1.048	0.000	30.325	28.503	61.2678085732961	hsa-miR-766-3p	hsa-mir-766|hsa-mir-766|miRNA|human
ATCCTGCTCACAGCGCCAC	UCCUGC	41.3	25.1	2.414	2.786	1.048	1.416	0.245	0.000	7.9085460246551	noMatch	TRNAS15|tRNA|human
TCGTACCGTGAGTAATATTGCG	CGUACC	45	38.4	0.000	0.000	0.000	0.000	0.428	0.232	0.660167732476197	noMatch	hsa-mir-126|hsa-mir-126|miRNA|human
ACAGATTCGATTCTAGGGGAAT	CAGAUU	76.4	66.1	0.000	0.000	0.000	0.000	1.223	1.045	2.26766605393257	hsa-miR-10b-3p	hsa-mir-10b|hsa-mir-10b|miRNA|human
CCTTTGGTTATCTAGCTGTAT	CUUUGG	67.3	60.9	0.000	0.000	0.000	0.000	0.306	0.174	0.47984126148301	hsa-miR-9-5p	hsa-mir-9-1|hsa-mir-9-1|miRNA|human
CACGCTCATGCACACACCCATA	ACGCUC	77.2	40.7	0.000	0.000	0.000	0.000	0.550	0.116	0.666343699469117	hsa-miR-574-3p	hsa-mir-574|hsa-mir-574|miRNA|human
GTGCCGGAAGGGCTGGGGTGT	UGCCGG	43.7	46.6	0.000	0.000	0.698	1.416	0.122	0.116	2.35313624590089	noMatch	FOXE1_FOXE1-001_ENSG00000178919_ENST00000375123.3|mRNA|human
ATTCAACGCTGTCGGTGAG	UUCAAC	73.9	67.6	0.000	0.000	0.000	0.000	0.183	0.406	0.589765630490267	hsa-miR-181a-5p	hsa-mir-181a-1|hsa-mir-181a-1|miRNA|human
GCTCAATGATGGTACTGAGAG	CUCAAU	81.9	72.5	0.000	0.000	1.397	2.360	0.428	0.348	4.53369078199017	noMatch	HMGXB3_HMGXB3-001_ENSG00000113716_ENST00000502717.1|mRNA|human
CCCCGCCCTACCCCCCCGGCCC	CCCGCC	24.3	21.5	0.000	0.000	0.349	2.360	0.122	0.000	2.83199385750192	noMatch	RNA45S5_NR_046235_prec3.3|rRNA_prec|human
CCGCCGCCGCGGCGGCCGTCG	CGCCGC	12	13.9	0.000	0.000	32.828	23.605	0.428	0.290	57.1511378977038	noMatch	RNA45S5_NR_046235_prec3.3|rRNA_prec|human
AGCAGCATTGTACAGGGCTTTA	GCAGCA	67.7	42.4	0.000	0.000	0.000	0.000	0.550	0.581	1.13074504346983	hsa-miR-107	hsa-mir-103-1|hsa-mir-103-1|miRNA|human
GAGGTAGTAGATTGTATAGT	AGGUAG	72.6	60.2	0.000	0.000	0.000	0.944	8.070	10.101	19.1151582301627	hsa-let-7f-5p	hsa-let-7f-2|hsa-let-7f-2|miRNA|human
GCAGTCCATGGGCATATA	CAGUCC	29.2	30.5	0.000	0.000	0.000	0.000	1.100	0.987	2.08733958293939	hsa-miR-455-3p	hsa-mir-455|hsa-mir-455|miRNA|human
ATCCCGGGTTTCGGCACCATT	UCCCGG	67.6	67	10.863	2.786	1.746	0.472	0.122	0.000	15.9899079950056	noMatch	trnaF2G37T|tRNA|human
ACCCGCGGGTGCTTTCCAGCTCTTG	CCCGCG	84.9	78.5	1.207	0.000	1.397	1.416	0.000	0.000	4.02028130833138	noMatch	VTRNA1-2_ENST00000365241|scRNA|human
AATCAGAGAAAAAGTCTTTAAC	AUCAGA	82	75.5	0.000	0.000	4.191	0.472	0.122	0.232	5.01739411131478	noMatch	ZMYM5_ZMYM5-201_ENSG00000132950_ENST00000337963.4|mRNA|human
CTTTCACCGCCGCGGCCCGGGT	UUUCAC	78.4	88.6	6.035	5.572	11.176	13.219	0.734	0.406	37.1412818113921	noMatch	trnaE5T19CC34T|tRNA|human
ATGTGCCACCACACCTGGCTT	UGUGCC	56.9	66	0.000	0.000	0.000	0.000	0.122	0.232	0.354476974993452	noMatch	hsa-mir-1972-2|doubtful_miRNA|human
CCGGCTTCGGCGCCCGCCTAGC	CGGCUU	64.6	49.3	0.000	0.000	2.794	1.416	0.122	0.000	4.33244622791066	noMatch	TFAP2B_TFAP2B-201_ENSG00000008196_ENST00000263046.4|mRNA|human
CCCGGGGCTACGCCTGTCTGAGCGTCGC	CCGGGG	40.6	46.1	0.000	0.000	0.000	3.777	0.061	0.000	3.83791015390802	noMatch	RNA45S5_NR_046235_prec3.3|rRNA_prec|human
TGTAAACATCCCCGACTGG	GUAAAC	82.6	76.4	35.004	47.360	0.000	0.000	21.276	18.402	122.042700898639	hsa-miR-30d-5p	hsa-mir-30d|hsa-mir-30d|miRNA|human
TTGTTCGTTCGGCTCGCGTGAT	UGUUCG	65.1	60	0.000	0.000	0.000	0.000	1.467	1.103	2.57026882791886	hsa-miR-375-3p	hsa-mir-375|hsa-mir-375|miRNA|human
CCTGCTCCCGGGGCAGCTGGGA	CUGCUC	65.7	60.2	0.000	0.000	0.698	2.833	0.061	0.000	3.59218725930847	noMatch	PTCHD2_PTCHD2-001_ENSG00000204624_ENST00000294484.6|mRNA|human
AGCTACATCTCTACTGGGTCT	GCUACA	68.3	63.7	0.000	0.000	0.000	0.000	0.122	0.290	0.412527142993541	noMatch	OARD1_OARD1-001_ENSG00000124596_ENST00000479950.1|mRNA|human
TAGCAAGAGTCCCTGTTTT	AGCAAG	80.9	72.7	13.278	12.537	3.143	3.777	0.245	0.058	33.0365878586719	noMatch	PDX1_PDX1-001_ENSG00000139515_ENST00000381033.4|mRNA|human
CGTGCGCCCCGCGCCGTGGAT	GUGCGC	56.3	59.4	0.000	0.000	2.445	1.888	0.061	0.116	4.51026985971407	noMatch	RNA45S5_NR_046235_prec3.3|rRNA_prec|human
TAATCCTTGCTACCTAGGTGAGA	AAUCCU	65.7	42	0.000	0.000	0.000	0.000	0.000	0.348	0.348301008000532	noMatch	hsa-mir-500a|miRNA|human
TCGGCTCTGGGTCTGTGGGGA	CGGCUC	17.3	27.2	0.000	0.000	0.000	0.000	1.100	1.219	2.31954025493974	hsa-miR-760	hsa-mir-760|hsa-mir-760|miRNA|human
ACCTGGTTGATCCTGCCAGTAG	CCUGGU	36.1	42.9	4.828	5.572	31.780	29.742	0.306	0.464	72.6925589611439	noMatch	rna18s5A60GC456AT1578G|rRNA|human
TGGCAGTGTCTTGGCTGGTTGTT	GGCAGU	16.2	25.1	0.000	0.000	0.000	0.000	0.550	0.406	0.95659453946956	noMatch	hsa-mir-34a|hsa-mir-34a|miRNA|human
TAGCGAGACCCCGTCTCTTAAG	AGCGAG	77.8	70.9	3.621	4.179	2.794	4.721	0.061	0.116	15.4920820526638	noMatch	rn7sl1C53TT54GT70C|scRNA|human
TCCCCGGCGCCCTCGCAGCCAGC	CCCCGG	61.7	82.3	0.000	0.000	3.143	1.416	0.306	0.522	5.38754724740276	noMatch	GRIN3A_GRIN3A-001_ENSG00000198785_ENST00000361820.3|mRNA|human
CACAGTGAACCGGTCTCTTT	ACAGUG	87	70.2	2.414	1.393	0.698	0.000	14.001	11.958	30.4644923815315	hsa-miR-128-3p	hsa-mir-128-2|hsa-mir-128-2|miRNA|human
TAACACTGTCTGGTAACGATGTT	AACACU	65.6	64.6	15.692	12.537	6.635	1.888	3441.650	3291.909	6770.31094194859	hsa-miR-200a-3p	hsa-mir-200a|hsa-mir-200a|miRNA|human
TGTCCCTGACCTGGGTAGAGTGGA	GUCCCU	23.6	16.6	0.000	0.000	1.397	1.416	0.000	0.000	2.81322971291093	noMatch	SNORA48_ENST00000386847_prec|snoRNA_prec|human
AATCTCGGTGGAACCTCCAT	AUCUCG	81.1	81.2	7.242	6.965	2.095	1.416	0.245	0.058	18.0213510852201	noMatch	TRNAQ1|tRNA|human
GATCTCCCGCGCCCCGAGGTTGC	AUCUCC	64.8	33.3	0.000	0.000	1.746	0.944	0.061	0.000	2.75150641710771	noMatch	ICOSLG_ICOSLG-001_ENSG00000160223_ENST00000407780.3|mRNA|human
TTTCCGTAGTGTAGTGGTCATCACG	UUCCGU	67.9	36.9	0.000	1.393	1.397	0.472	0.000	0.000	3.26198449626744	noMatch	TRNAV10|tRNA|human
ATCCCGGACGAGCCCCCATTAT	UCCCGG	67.6	67	7.242	15.322	1.397	0.944	0.122	0.058	25.0861948796784	noMatch	trnaP10T19GC33TT39C|tRNA|human
ACACCGCCCGTCGCTAC	CACCGC	42.1	40.5	0.000	1.393	1.048	0.000	0.000	0.174	2.61480344696461	noMatch	rna18s5A60GC456AT1578G|rRNA|human
GGTAGCGTGGCCGAGTGGTCT	GUAGCG	72.6	63.2	66.388	43.181	15.017	24.077	0.428	0.174	149.265365409786	noMatch	TRNAL7|tRNA|human
CAGTTGCTAGTTGCACTCCTCT	AGUUGC	16.4	24	0.000	0.000	0.000	0.000	0.306	0.232	0.537891429483099	hsa-miR-449c-3p	hsa-mir-449c|hsa-mir-449c|miRNA|human
GAGTACGTTGAATTCTCGTGTGCCAAGGAA	AGUACG	73.7	83.1	22.934	19.501	0.000	0.000	0.000	0.000	42.4352492884197	noMatch	noMatch
AGTTGACCCGGGTTCGTTTCCCGGC	GUUGAC	31.5	51.7	0.000	2.786	0.000	0.000	0.122	0.116	3.02427220691202	noMatch	trnaG15G5TG45AA56TC66A|tRNA|human
ATCCCCAGTACCTCCACCATAT	UCCCCA	90.7	45.7	3.621	2.786	1.048	1.416	0.122	0.000	8.99332131708245	noMatch	trnaA34A36G|tRNA|human
CAGCCCCCCTCGGAGAAGCTCT	AGCCCC	79.9	47.1	0.000	0.000	1.746	2.360	0.245	0.232	4.58341104450201	noMatch	ESPNL_ESPNL-003_ENSG00000144488_ENST00000409506.1|mRNA|human
TGAGCACCACACAGGCCGGGCGC	GAGCAC	58.4	10.8	0.000	0.000	0.000	0.000	2.079	1.335	3.4138510148847	hsa-miR-3663-3p	hsa-mir-3663|miRNA|human
TAGCACCATTTGAAATCAGTGCTT	AGCACC	63.1	51.3	0.000	0.000	0.000	0.000	0.734	1.219	1.95271134596045	hsa-miR-29b-3p	hsa-mir-29b-2|hsa-mir-29b-2|miRNA|human
ACGACTCTTAGCGGTGGATCACT	CGACUC	80.3	43.4	4.828	1.393	2.095	1.888	0.061	0.174	10.4402391403537	noMatch	RNA45S5_NR_046235_prec3.3|rRNA_prec|human
TACCTGGTTGATCCTGCCAGT	ACCUGG	61	57.8	836.487	987.600	1692.742	1750.534	66.213	63.275	5396.85016066117	noMatch	rna18s5A60GC456AT1578G|rRNA|human
TAGCGCTGCCGTAGCGACCCGCTC	AGCGCU	73.6	70.8	0.000	0.000	8.032	3.305	0.367	0.464	12.1683119741282	noMatch	RNA45S5_NR_046235_prec3.3|rRNA_prec|human
TTGCAGCTGCCTGGGAGT	UGCAGC	57.7	19	0.000	0.000	0.000	0.000	0.367	0.232	0.599029580979648	hsa-miR-1301-3p	hsa-mir-1301|hsa-mir-1301|miRNA|human
TATAATACAACCTGATAAGTGTT	AUAAUA	95	77.1	6.035	4.179	0.000	0.000	0.000	0.058	10.2721514969804	hsa-miR-374a-5p	hsa-mir-374a|hsa-mir-374a|miRNA|human
AAAGCTCGGTCTGAGGCCCCTCAG	AAGCUC	90	54.6	3.621	4.179	0.000	0.000	0.306	0.581	8.68619057562308	hsa-miR-423-3p	hsa-mir-423|hsa-mir-423|miRNA|human
CTTCGCTGCCTGGCGGCCTTT	UUCGCU	89.7	62.1	7.242	8.358	1.397	2.833	0.122	0.116	20.0678921290874	noMatch	AFG3L2_AFG3L2-001_ENSG00000141385_ENST00000269143.3|mRNA|human
GTCTCATAATCTGAAGGTCGTGAG	UCUCAU	70.6	71.2	6.035	6.965	3.143	3.777	0.000	0.000	19.9198843763255	noMatch	trnaM13A58G|tRNA|human
TGAGAAGGCACAGCTTGCACGT	GAGAAG	82.4	60.9	0.000	0.000	1.397	0.472	0.367	0.116	2.35196595728754	hsa-miR-6770-5p	chr21_45887560-45919810|piRNA|human
TTTCCGGCTCGCGTGGGTTA	UUCCGG	83.1	58	0.000	0.000	0.000	0.000	0.245	0.174	0.418703109986461	hsa-miR-1180-3p	hsa-mir-1180|hsa-mir-1180|miRNA|human
CGGGCCCCGTGCCTCCGTAGT	GGGCCC	30.4	15.8	0.000	0.000	1.048	0.472	0.061	0.058	1.63898997880304	noMatch	RGAG4_RGAG4-001_ENSG00000242732_ENST00000479991.1|mRNA|human
TAGCTGCTGGGGCCTGCCGCC	AGCUGC	25.4	14.3	0.000	0.000	0.698	0.472	0.183	0.174	1.52813156479466	noMatch	HIAT1_HIAT1-001_ENSG00000156875_ENST00000370152.3|mRNA|human
TGTGCTCCGGAGTTACCTCGTT	GUGCUC	58.9	51.2	42.247	27.859	47.147	48.626	1.895	1.858	169.63132127757	noMatch	TRNAC29_prec|tRNA_prec|human
CCGCACTGTGGGTACTTGCTT	CGCACU	57	24	0.000	0.000	0.000	0.000	1.956	1.393	3.34962487989169	hsa-miR-106b-3p	hsa-mir-106b|hsa-mir-106b|miRNA|human
TTATAATACAACCTGATGAGTG	UAUAAU	82.8	75.9	0.000	0.000	0.000	0.000	2.323	3.657	5.98041034087444	noMatch	hsa-mir-374a|hsa-mir-374a|miRNA|human
TCCAGGTGCCCCCTCCAAA	CCAGGU	24	42.4	9.656	5.572	13.969	9.442	1.773	2.032	42.4442982986991	noMatch	TRNAC11|tRNA|human
TATTGACCCAGCGATGGGGGCACACCA	AUUGAC	82.2	64	0.000	0.000	1.746	0.000	0.061	0.000	1.80731341650484	noMatch	PCDHGC3_PCDHGC3-001_ENSG00000240184_ENST00000308177.3|mRNA|human
GCCTCTCCCTGGTGGTCTAG	CCUCUC	66.7	48.9	3.621	1.393	0.698	1.416	0.061	0.000	7.19000032862488	noMatch	TRNAE13_prec|TRNAE18_prec|TRNAE22_prec|TRNAE5_prec|tRNA_prec|human
CGCTCGTTCGTTCGCCGCCCGT	GCUCGU	46	47.5	0.000	0.000	1.397	2.833	0.000	0.000	4.22951921381523	noMatch	RNA45S5_NR_046235_prec3.3|rRNA_prec|human
TCCTGCCGCGGTCGCCAAAT	CCUGCC	31	5.1	15.692	9.751	5.588	5.665	0.061	0.464	37.2207635753224	noMatch	TRNAR22|tRNA|human
GGGGTTCCTGGGGATGGGATTT	GGGUUC	45.6	48	0.000	0.000	0.000	0.000	10.883	10.681	21.563821878402	hsa-miR-23a-5p	hsa-mir-23a|hsa-mir-23a|miRNA|human
TTTTCATTCCTATGTG	UUUCAU	84.2	83.8	0.000	0.000	0.000	0.000	0.122	0.232	0.354476974993452	noMatch	hsa-mir-135b|hsa-mir-135b|miRNA|human
CAGCCCTGGCTGGGACTCCAG	AGCCCU	63.2	23.7	0.000	0.000	0.698	0.472	0.183	0.000	1.3539810607944	noMatch	chr17_18276990-18310160_rev|piRNA|human
CCTCGCCGCCGCCCGCGGGCGTT	CUCGCC	63.8	58.4	0.000	0.000	11.176	6.609	0.122	0.174	18.0812995072665	noMatch	RNA45S5_NR_046235_prec3.3|rRNA_prec|human
TTCACCGTGGCTAAGTTCCGC	UCACCG	87.7	74.9	0.000	0.000	0.000	0.000	0.917	0.697	1.6136742884493	noMatch	hsa-mir-27a|hsa-mir-27a|miRNA|human
TCCAGTGAGGTTCCTCTCTAT	CCAGUG	69.9	56.6	0.000	0.000	1.397	0.944	0.000	0.000	2.3411332126095	noMatch	TRNAQ57_prec|tRNA_prec|human
TTTCCCAGTAGGTTTTCTATCTGC	UUCCCA	85.6	74.7	0.000	0.000	2.445	3.777	0.306	0.232	6.75930880290617	noMatch	PODXL_PODXL-202_ENSG00000128567_ENST00000541194.1|mRNA|human
AGCTACATCTGGCTACTGGGTCTAT	GCUACA	68.3	63.7	0.000	1.393	1.048	0.000	138.906	123.299	264.645089975312	hsa-miR-222-3p	hsa-mir-222|hsa-mir-222|miRNA|human
CAACCCCACCTCGGCCCCCAGT	AACCCC	9	23.3	0.000	0.000	1.048	0.472	0.061	0.058	1.63898997880304	noMatch	RTN2_RTN2-001_ENSG00000125744_ENST00000245923.4|mRNA|human
TCACCCAGGCTGGAGTGCAGT	CACCCA	71.4	54.7	0.000	0.000	0.698	0.944	0.367	0.348	2.35779302358601	noMatch	EIF2S3_EIF2S3-001_ENSG00000130741_ENST00000253039.4|mRNA|human
TGGCTCAGTTCAGCATGAACAGT	GGCUCA	21.6	31.8	0.000	0.000	0.000	0.000	0.550	0.290	0.840494203469383	noMatch	hsa-mir-24-1|hsa-mir-24-1|miRNA|human
TCTGGCTCTGTGTCTTCACTCC	CUGGCU	44.5	39	0.000	0.000	0.000	0.000	0.122	0.232	0.354476974993452	noMatch	hsa-mir-149|hsa-mir-149|miRNA|human
AACCCAGAAGGCAGGGGCTGCAGT	ACCCAG	61.8	55.8	0.000	0.000	1.397	0.472	0.183	0.000	2.05245116679771	noMatch	SNX21_SNX21-010_ENSG00000124104_ENST00000491381.1|mRNA|human
TGAGGTAGTAGTTTGTGCTGTTTA	GAGGUA	72.4	50.3	0.000	0.000	0.000	0.000	6.297	5.921	12.2183467401536	hsa-let-7i-5p	hsa-let-7i|hsa-let-7i|miRNA|human
TCCCCGACGGGGAGCCAAAGTA	CCCCGA	86.6	81.5	1.207	2.786	1.746	0.944	0.183	0.174	7.04088038744026	noMatch	TRNAD9|tRNA|human
AGCCTGGTCCACATGGGTTTT	GCCUGG	25.8	33.2	0.000	0.000	4.540	3.777	0.000	0.000	8.31682769143302	noMatch	SBNO1_SBNO1-201_ENSG00000139697_ENST00000267176.4|mRNA|human
TGGGCAACATAGCGAGACCCCGTCTCTTA	GGGCAA	18.2	37.1	3.621	0.000	1.746	0.000	0.122	0.000	5.48960635426273	noMatch	rn7sl1C53TT54GT70C|scRNA|human
GACTTCGGATCAGAAGATTGAGGGT	ACUUCG	83.1	76.8	1.207	1.393	0.698	1.888	0.000	0.000	5.18685548658887	noMatch	trnaR7A58T|tRNA|human
ATTCATTTGGTATAAACCGC	UUCAUU	69.1	75.4	0.000	0.000	0.000	0.000	0.245	0.174	0.418703109986461	hsa-miR-579-3p	hsa-mir-579|miRNA|human
TACCTCCTCATGCCGGACTTT	ACCUCC	42.8	15.2	0.000	0.000	41.908	48.154	0.611	0.581	91.2539325859115	noMatch	VTRNA2-1_ENST00000602301_prec|scRNA_prec|human
GAGGCCTCGCGCGCGCCCCCGA	AGGCCU	41	37.8	0.000	0.000	1.397	0.944	0.000	0.000	2.3411332126095	noMatch	C15orf27_C15orf27-001_ENSG00000169758_ENST00000388942.3|mRNA|human
TCTCGCTGGGGCCTCCATAAT	CUCGCU	76.4	65.5	8.449	5.572	2.445	4.249	0.245	0.116	21.0753191194915	noMatch	TRNAT2|tRNA|human
CAGCTAGCACCATCTGAAATCGGTTA	AGCUAG	52.8	60.3	0.000	0.000	0.000	0.000	0.245	0.116	0.360652941986373	hsa-miR-29a-3p	hsa-mir-29a|hsa-mir-29a|miRNA|human
TGAGGTAGTAGGTTGTTTAGT	GAGGUA	72.4	50.3	0.000	0.000	0.000	0.000	0.611	0.348	0.959682522966021	noMatch	hsa-let-7a-3|hsa-let-7a-3|miRNA|human
CGTGAGGTAGTAGGTTGTATAGT	GUGAGG	30.3	37.6	0.000	0.000	0.000	0.000	0.428	0.058	0.486017228475931	hsa-let-7a-5p	hsa-let-7a-3|hsa-let-7a-3|miRNA|human
CCTCACCTGGAGCATGCTTTCT	CUCACC	55.2	48.9	0.000	0.000	1.746	1.416	0.000	0.116	3.27856510191277	noMatch	TRNAI6_prec|tRNA_prec|human
GTGGCCGCCGGTCCCTCCCG	UGGCCG	64.6	84.5	0.000	0.000	1.746	4.249	0.000	0.174	6.16919427172146	noMatch	RNA45S5_NR_046235_prec3.3|rRNA_prec|human
TCCCCGGCCGGGGCCGCGCCGAT	CCCCGG	61.7	82.3	0.000	0.000	0.698	1.888	0.122	0.000	2.70913241020215	noMatch	RNA45S5_NR_046235_prec3.3|rRNA_prec|human
CCGATCGCACGCCCCCCGTG	CGAUCG	83.7	71.1	0.000	0.000	11.176	5.193	0.000	0.116	16.484683535369	noMatch	rna18s5A60GC456AT1578G|rRNA|human
GTAATTGCGGTTTTTGCCATT	UAAUUG	83.5	84.1	3.621	1.393	0.000	0.000	0.061	0.116	5.19134105771744	hsa-miR-548c-5p|hsa-miR-548o-5p|hsa-miR-548am-5p	LRRC55_LRRC55-001_ENSG00000183908_ENST00000497933.1|mRNA|human
AGACGCGCCCCTCCCACGCGG	GACGCG	84.2	69.6	0.000	0.000	16.065	12.747	0.183	0.232	29.227033072705	noMatch	RNA45S5_NR_046235_prec3.3|rRNA_prec|human
TATGGCACTGGTAGAATTCACTGT	AUGGCA	84.1	69	284.864	320.378	0.698	0.472	23.660	19.447	649.520004345379	hsa-miR-183-5p	hsa-mir-183|hsa-mir-183|miRNA|human
ATCACATTGCCAGGG	UCACAU	56.6	65.5	0.000	0.000	0.349	0.000	0.367	0.058	0.77411412998104	noMatch	hsa-mir-23a|hsa-mir-23a|miRNA|human
ACCCGTAGATCCGAACTTGTGGT	CCCGUA	83.5	79.7	20.520	18.108	0.000	0.000	0.306	0.000	38.9338890711022	hsa-miR-100-5p	hsa-mir-100|hsa-mir-100|miRNA|human
CTAGCACCATCTGAAATCGGTTA	UAGCAC	60.3	28.9	4.828	11.144	1.397	2.360	1317.221	1395.120	2732.07037290615	hsa-miR-29a-3p	hsa-mir-29a|hsa-mir-29a|miRNA|human
ATCTCATGGCAACACCAGTCGATGG	UCUCAU	70.6	71.2	33.797	18.108	0.000	0.000	0.000	0.000	51.9057658632443	noMatch	hsa-mir-21|hsa-mir-21|miRNA|human
TGAGGTAGTAGTTTGTGCTTT	GAGGUA	72.4	50.3	0.000	0.000	0.000	0.000	2.384	6.908	9.29235790037596	hsa-let-7i-5p	hsa-let-7i|hsa-let-7i|miRNA|human
TGAGGTAGTAGGTCGTATAGTTT	GAGGUA	72.4	50.3	0.000	0.000	0.000	0.000	0.550	0.290	0.840494203469383	noMatch	hsa-let-7a-3|hsa-let-7a-3|miRNA|human
TGACCACCGTGCCTCTCCCAGTAT	GACCAC	43.4	20.5	0.000	0.000	0.698	1.888	0.183	0.058	2.82832072969879	noMatch	DNAJB8_DNAJB8-002_ENSG00000179407_ENST00000469083.1|mRNA|human
TATTGCACTTGTCCCGGCCTGTTAGA	AUUGCA	80.2	86.2	0.000	0.000	0.000	0.000	0.183	0.174	0.357564958489913	hsa-miR-92a-3p	hsa-mir-92a-1|hsa-mir-92a-1|miRNA|human
CTGACCCCGCCCTCCCCACAG	UGACCC	50.3	23.4	0.000	0.000	6.286	5.665	0.000	0.000	11.951388957647	noMatch	PCDHGA8_PCDHGA8-001_ENSG00000253767_ENST00000398604.2|mRNA|human
ATCACATTGCCAGGGATTTCAA	UCACAU	56.6	65.5	0.000	0.000	0.349	0.000	5.013	5.283	10.6451287637267	hsa-miR-23a-3p	hsa-mir-23a|hsa-mir-23a|miRNA|human
TCAGTTCCAGGCCAACCAGGCTAT	CAGUUC	64.8	48.8	0.000	0.000	0.000	0.000	1.712	1.567	3.27922277790576	hsa-miR-584-3p	hsa-mir-584|hsa-mir-584|miRNA|human
GTCCCCCCCGCCGCAGCCATGT	UCCCCC	43.5	37	0.000	0.000	1.746	1.416	0.000	0.000	3.16246476591259	noMatch	HES3_HES3-002_ENSG00000173673_ENST00000377898.3|mRNA|human
TGCTTATAGTGCAGGTAGT	GCUUAU	82.5	80.7	0.000	0.000	0.000	0.000	0.245	0.290	0.534803445986639	hsa-miR-20a-5p	hsa-mir-20a|hsa-mir-20a|miRNA|human
TCTCGGGGGGTTTGCGCGAGCGT	CUCGGG	72.8	62.8	0.000	0.000	2.095	1.416	0.061	0.116	3.68893830641097	noMatch	RNA45S5_NR_046235_prec3.3|rRNA_prec|human
TTCCCCGACGGGGAGCCTC	UCCCCG	86	53.1	0.000	0.000	0.000	0.944	0.306	0.348	1.59818476608614	noMatch	TRNAD9|tRNA|human
ATGCCCTTCTTCTGCCCCCACA	UGCCCU	52.1	22.8	0.000	0.000	1.048	1.416	0.061	0.000	2.52513281140582	noMatch	chr6_33824600-33896760|piRNA|human
TAGCAGCATGTAAATATTGGC	AGCAGC	26.2	37.8	0.000	0.000	0.000	0.000	0.673	0.406	1.07887084246266	noMatch	MRPL22_MRPL22-001_ENSG00000082515_ENST00000523037.1|mRNA|human
CCTTCGATAGCTCAGTTGGTAGA	CUUCGA	86.3	73.5	0.000	0.000	1.048	0.944	0.000	0.058	2.04994832760793	noMatch	TRNAY10|tRNA|human
TCGCTCGTTCGTTCGCCGCCCTTA	CGCUCG	73.7	69.9	0.000	0.000	3.143	1.888	0.000	0.000	5.03150147822065	noMatch	RNA45S5_NR_046235_prec3.3|rRNA_prec|human
CTTAGCTTATCAGACTGATGTTGACA	UUAGCU	74.4	43.3	0.000	0.000	0.000	0.000	0.306	0.232	0.537891429483099	hsa-miR-21-5p	hsa-mir-21|hsa-mir-21|miRNA|human
GCGTCCAGGCCGGGCCAGGG	CGUCCA	61.8	55.5	2.414	1.393	1.746	1.416	0.000	0.000	6.96951574071285	noMatch	C20orf27_C20orf27-001_ENSG00000101220_ENST00000379772.3|mRNA|human
TCTCGGTGGGACCTCCATTTT	CUCGGU	65.3	59.1	8.449	1.393	6.985	3.305	0.245	0.290	20.6664889600323	noMatch	TRNAQ10|tRNA|human
AACCAGGCGGAAACACCAT	ACCAGG	66.8	62.5	3.621	0.000	0.349	0.944	0.000	0.058	4.97263300786595	noMatch	TRNAV8|tRNA|human
CAACGGAATCCCAAAATCAGCTG	AACGGA	98.3	79.9	0.000	0.000	0.000	0.000	0.306	0.522	0.828142269483543	noMatch	hsa-mir-191|hsa-mir-191|miRNA|human
AGCTACAGTTACTTTTGCAC	GCUACA	68.3	63.7	0.000	0.000	0.000	0.000	0.489	0.464	0.9535065559731	hsa-miR-548v	hsa-mir-548v|doubtful_miRNA|human
TAGCACCATTTGAAATCAGT	AGCACC	63.1	51.3	0.000	5.572	0.349	0.944	32.220	44.002	83.0870523721905	hsa-miR-29b-3p	hsa-mir-29b-2|hsa-mir-29b-2|miRNA|human
CAGCGGCTGCGCATCTCGGGCCTGC	AGCGGC	19.7	15.3	0.000	0.000	16.414	10.858	0.061	0.058	27.3914553175075	noMatch	VWF_VWF-002_ENSG00000110799_ENST00000261405.5|mRNA|human
GGTTCAAAACGTGAGGCGCTGCTAT	GUUCAA	79.1	66.4	4.828	4.179	0.000	0.000	0.000	0.000	9.0070497335599	hsa-miR-424-3p	hsa-mir-424|hsa-mir-424|miRNA|human
AAAAACCGCAATTGCTTTTG	AAAACC	57.8	40.9	0.000	0.000	0.000	0.000	0.122	0.348	0.47057731099363	noMatch	MTMR6_MTMR6-001_ENSG00000139505_ENST00000381801.5|mRNA|human
TCGGCCTGACCACCCACCCCA	CGGCCU	46.4	28	0.000	0.000	3.143	1.888	0.000	0.174	5.20565198222092	hsa-miR-1234-3p	hsa-mir-1234-MIRTRON|mirtron|human
TTCCCGGTCAGGTAACCA	UCCCGG	67.6	67	3.621	4.179	0.698	0.000	0.061	0.000	8.55960639563931	noMatch	NUMBL_NUMBL-001_ENSG00000105245_ENST00000252891.4|mRNA|human
AAAAGCTGGGTTGAGAGGGCGAT	AAAGCU	55.1	54.3	15.692	13.929	1085.073	1204.318	543.335	506.023	3368.37069733177	hsa-miR-320a-3p	hsa-mir-320-RNASEN|hsa-mir-320-RNASEN|miRNA|human
TACCTGATTGATCCTGCCAGTAGCATAT	ACCUGA	76.4	82.4	0.000	0.000	1.048	0.944	0.061	0.000	2.05303631110439	noMatch	rna18s5A60GC456AT1578G|rRNA|human
CAAAGTGATTACAGTGCAGGTAG	AAAGUG	89.8	84.4	0.000	0.000	0.000	0.000	1.773	1.625	3.3984110974024	noMatch	hsa-mir-17|hsa-mir-17|miRNA|human
CGATTCCCGGCCAATGCACCA	GAUUCC	29.3	28.1	10.863	5.572	1.048	2.360	0.245	0.058	20.1460459291199	noMatch	TRNAG2|tRNA|human
ATCAGTTATGGTTCCTTTGGTCG	UCAGUU	56.6	33.6	2.414	4.179	6.286	7.081	0.611	0.581	21.1525081962367	noMatch	rna18s5A60GC456AT1578G|rRNA|human
CGCGGCCATGGCCCCGGCCGCCGTT	GCGGCC	34.4	16.5	0.000	0.000	0.698	1.888	0.000	0.000	2.58685610720905	noMatch	PEX10_PEX10-002_ENSG00000157911_ENST00000447513.2|mRNA|human
CAAAGTGCTTACAGTGCAGGTA	AAAGUG	89.8	84.4	51.903	23.680	32.130	10.858	1445.795	1455.434	3019.79999400208	hsa-miR-17-5p	hsa-mir-17|hsa-mir-17|miRNA|human
ACCGGGCAGAAGCACCAAAA	CCGGGC	19.7	9.3	15.692	16.715	20.605	23.133	0.917	0.581	77.6422147422954	noMatch	TRNAV27|tRNA|human
TAGCGAGACCCCGTCTCTAT	AGCGAG	77.8	70.9	2.414	0.000	3.143	4.249	0.061	0.058	9.92527549006535	noMatch	rn7sl1C53TT54GT70C|scRNA|human
AGCTCGGTCTGAGGCCCCTCAGTTTTT	GCUCGG	51.5	60.5	0.000	0.000	0.000	0.000	0.367	0.174	0.540979412979559	hsa-miR-423-3p	hsa-mir-423|hsa-mir-423|miRNA|human
CGCGACCTCAGATCAGACGTGGCGACC	GCGACC	26.4	54.5	49.489	23.680	40.162	31.630	2.262	1.219	148.442889488308	noMatch	RNA45S5_NR_046235_prec3.3|rRNA_prec|human
TCAGGGGGCCTGTCTGCCCCAG	CAGGGG	34.6	36.3	0.000	0.000	4.889	4.249	0.183	0.058	9.37962386722585	noMatch	chr11_45693650-45743880_rev|piRNA|human
AGTTGCGCAGCGGAAGCGTGCTGGGC	GUUGCG	84.2	52.8	3.621	1.393	2.794	1.888	0.000	0.058	9.75441916343979	noMatch	trnaM1G9T|tRNA|human
CCTGGTCCACATGGGTCGGTT	CUGGUC	46.5	65.4	0.000	0.000	23.399	24.077	0.122	0.058	47.6559965374774	noMatch	SBNO1_SBNO1-201_ENSG00000139697_ENST00000267176.4|mRNA|human
GAGCCATTGTGGCTCAGGCCGGA	AGCCAU	56.4	53.8	0.000	0.000	13.969	11.330	0.061	0.058	25.4189064467974	noMatch	RLTPR_RLTPR-001_ENSG00000159753_ENST00000334583.6|mRNA|human
TCTGGACTCTGAATCCAGCGAT	CUGGAC	48.5	20.4	6.035	4.179	5.239	1.888	0.183	0.116	17.6405279157008	noMatch	trnaQ1A57GA58G|tRNA|human
TCCCCGACGGGGAGCCAGCTA	CCCCGA	86.6	81.5	0.000	1.393	0.698	0.944	0.000	0.058	3.09366105856564	noMatch	TRNAD9|tRNA|human
AGCGGGGAGGAAGTGGGCGCTGC	GCGGGG	10.4	17.2	0.000	0.000	0.000	0.000	0.245	0.290	0.534803445986639	hsa-miR-4706	HABP4_HABP4-001_ENSG00000130956_ENST00000375249.4|mRNA|human
CGAAACGATCTCAACCTATTCTCAAACTT	GAAACG	90.5	74.4	2.414	1.393	2.794	4.721	0.245	0.232	11.7986496798144	noMatch	RNA45S5_NR_046235_prec3.3|rRNA_prec|human
GAATCCGAGTCACGGCACCAA	AAUCCG	79.6	79.7	2.414	0.000	0.349	1.888	0.000	0.058	4.70977441304837	hsa-miR-4454	trnaH11A5G|tRNA|human
AACATTCATTGCTGTCGGTGGGTTAAA	ACAUUC	74.6	86.7	0.000	0.000	0.000	0.000	0.245	0.464	0.708953949986905	hsa-miR-181b-5p	hsa-mir-181b-1|hsa-mir-181b-1|miRNA|human
AATCCTTGGAACCTAGGTGTGAA	AUCCUU	57.4	81	0.000	0.000	0.000	0.000	0.306	0.522	0.828142269483543	hsa-miR-362-5p	hsa-mir-362|hsa-mir-362|miRNA|human
TAGCAGCACGTAAATATTGCGT	AGCAGC	26.2	37.8	0.000	1.393	0.000	0.000	0.183	0.290	1.86661307844946	hsa-miR-16-5p	hsa-mir-16-2|hsa-mir-16-2|miRNA|human
TCGTAACCATCCTCTGCTACCA	CGUAAC	81.5	74.6	294.521	849.698	146.679	376.733	2.873	7.430	1677.93438162339	noMatch	trnaM1A57T|tRNA|human
TAAAGTGCTTATAGTGCAGGTGT	AAAGUG	89.8	84.4	0.000	0.000	0.000	0.000	1.345	1.277	2.62214302892603	hsa-miR-20a-5p	hsa-mir-20a|hsa-mir-20a|miRNA|human
ATTCTAATTTCTCCACGTCTTTGGT	UUCUAA	78.2	83.6	60.353	86.363	0.000	0.000	0.061	0.000	146.776480528	hsa-miR-576-5p	hsa-mir-576|hsa-mir-576|miRNA|human
ATCAGTCTCATAATCTGA	UCAGUC	67.1	32.4	0.000	0.000	0.698	1.888	0.000	0.000	2.58685610720905	noMatch	trnaM11G26A|tRNA|human
TCTCACCCGGCCCCTCATGCCCCAGT	CUCACC	55.2	48.9	0.000	0.000	2.794	0.472	0.000	0.000	3.2659769243147	noMatch	TMED3_TMED3-001_ENSG00000166557_ENST00000299705.5|mRNA|human
TCCCTTCTTCCTGGGCCCTCA	CCCUUC	50.2	62.2	0.000	0.000	7.334	13.219	0.306	0.232	21.0905295509581	hsa-miR-5088-3p	ATG9A_ATG9A-004_ENSG00000198925_ENST00000409618.1|mRNA|human
ATCACATTGCCAGGGATTCCC	UCACAU	56.6	65.5	0.000	0.000	0.000	0.000	1.956	2.496	4.45257807189338	hsa-miR-23a-3p	hsa-mir-23a|hsa-mir-23a|miRNA|human
TGCCTGTGGGATGCCTGCTGAGC	GCCUGU	10.2	39.8	0.000	0.000	3.143	2.360	0.000	0.000	5.50359797852209	noMatch	XDH_XDH-001_ENSG00000158125_ENST00000379416.3|mRNA|human
AATTGTTATTATTATGTCCTACAAGC	AUUGUU	81.1	78.6	0.000	0.000	1.746	1.416	0.000	0.000	3.16246476591259	noMatch	SETD7_SETD7-001_ENSG00000145391_ENST00000274031.3|mRNA|human
GCCGCCGCCCCCCCC	CCGCCG	81.7	69.2	2.414	2.786	1.397	9.914	0.795	0.000	17.3057614465515	noMatch	RNA45S5_NR_046235_prec3.3|rRNA_prec|human
CGCAGGGGCCGGGTGCTCACCG	GCAGGG	12.6	17.9	0.000	0.000	0.698	3.777	0.122	0.058	4.65556857940797	hsa-miR-1909-3p	hsa-mir-1909-MIRTRON|hsa-mir-1909-MIRTRON|mirtron|human
AATTCACAGTGGCTAAGTTCCGCAA	AUUCAC	70.3	75.9	1.207	0.000	0.000	0.000	0.183	0.290	1.68071688991054	hsa-miR-27a-3p	hsa-mir-27a|hsa-mir-27a|miRNA|human
CGCGCGTCCCCCGAAGAGA	GCGCGU	69.6	58.9	28.969	37.610	12.572	12.747	2.323	1.742	95.9626506700636	noMatch	RNA45S5_NR_046235_prec3.3|rRNA_prec|human
AGCTTCAGGTTCCATGGTGTAATGGTT	GCUUCA	61	53.3	0.000	0.000	1.048	1.416	0.000	0.000	2.46399465990927	noMatch	TRNAQ27_prec|tRNA_prec|human
AGGTGGATCACCTGAGGTCAG	GGUGGA	8.5	15.7	0.000	0.000	1.048	0.000	0.183	0.058	1.28916978149471	noMatch	WDR17_WDR17-201_ENSG00000150627_ENST00000393643.2|mRNA|human
AACTCGCTCGGGACCGGCCC	ACUCGC	69	24.7	0.000	0.000	0.698	0.000	0.122	0.116	0.936846744996591	noMatch	PPP2R1B_PPP2R1B-001_ENSG00000137713_ENST00000527614.1|mRNA|human
TTCAAGTAATTCAGGATAGTTTA	UCAAGU	68	43	0.000	0.000	0.000	0.000	0.122	0.232	0.354476974993452	hsa-miR-26b-5p	hsa-mir-26b|hsa-mir-26b|miRNA|human
TTTGGCAATGGTAGAACTCACACTGGTT	UUGGCA	86.4	52.5	1.207	0.000	0.000	0.000	1.100	0.871	3.17829084235966	hsa-miR-182-5p	hsa-mir-182|hsa-mir-182|miRNA|human
CGTCAACACTTGCTGGCTTCCT	GUCAAC	41.4	22.9	0.000	0.000	0.000	0.000	0.061	0.290	0.351388991496992	noMatch	hsa-mir-505|miRNA|human
CAGTGCAATAGTATTGTCACAGCAT	AGUGCA	88.8	88.4	1.207	0.000	0.000	0.000	1.345	1.451	4.00334512834674	hsa-miR-301a-3p	hsa-mir-301a|hsa-mir-301a|miRNA|human
GTGCCCGTCGGGACGAGCCGGACC	UGCCCG	84	45.6	0.000	0.000	0.698	1.888	0.122	0.174	2.88328291420241	noMatch	GUCA1B_GUCA1B-001_ENSG00000112599_ENST00000230361.3|mRNA|human
TGAGGTAGTAGTTTGTGCTGTTAC	GAGGUA	72.4	50.3	2.414	4.179	0.000	0.000	2.323	1.683	10.5996511715904	hsa-let-7i-5p	hsa-let-7i|hsa-let-7i|miRNA|human
GGTACCCTGTAGATCCGAATTTGTG	GUACCC	26.7	13	0.000	0.000	0.000	0.000	0.122	0.348	0.47057731099363	hsa-miR-10a-5p	hsa-mir-10a|hsa-mir-10a|miRNA|human
CCGCCCCCGGGGGAAGCCGCGC	CGCCCC	65.5	36.9	0.000	0.000	2.445	1.416	0.000	0.000	3.86093487191591	noMatch	PHKG1_PHKG1-201_ENSG00000164776_ENST00000452681.2|mRNA|human
CCGCCTCCTGCTGCTCCGGACT	CGCCUC	47.2	25.7	0.000	0.000	1.397	1.416	0.000	0.116	2.92933004891111	noMatch	ZXDB_ZXDB-001_ENSG00000198455_ENST00000374888.1|mRNA|human
TCGCTCGTTCGTTCGCCGCCATA	CGCUCG	73.7	69.9	0.000	0.000	2.095	0.944	0.000	0.000	3.03960331861281	noMatch	RNA45S5_NR_046235_prec3.3|rRNA_prec|human
GTAGAGGAGATGGCGCAGGGGACTT	UAGAGG	55.1	47.4	0.000	0.000	5.588	5.665	0.550	0.987	12.7900150711142	hsa-miR-877-5p	hsa-mir-877-MIRTRON|hsa-mir-877-MIRTRON|mirtron|human
ATATAATACAACCTGCT	UAUAAU	82.8	75.9	0.000	0.000	0.000	0.000	0.245	0.290	0.534803445986639	noMatch	hsa-mir-374b|hsa-mir-374b|miRNA|human
TAATACTGCCGGGTAATGATGGTAC	AAUACU	91.1	82	1.207	0.000	0.000	0.000	0.306	0.116	1.62884268890337	hsa-miR-200c-3p	hsa-mir-200c|hsa-mir-200c|miRNA|human
TAAAGCTAGATAACCGAAAGTAG	AAAGCU	55.1	54.3	0.000	0.000	0.000	0.000	0.673	0.697	1.3691216824631	hsa-miR-9-3p	hsa-mir-9-3|hsa-mir-9-3|miRNA|human
ACCATCTGAAATCGGTT	CCAUCU	35.3	24.5	0.000	0.000	0.000	0.000	0.795	1.045	1.83969899345673	noMatch	hsa-mir-29a|hsa-mir-29a|miRNA|human
CTATACAACTTACTACTTTCCAT	UAUACA	80.2	80.7	0.000	0.000	0.000	0.000	0.183	0.174	0.357564958489913	hsa-miR-98-3p	hsa-mir-98|hsa-mir-98|miRNA|human
AGTGTGTCAGGATGGCCG	GUGUGU	33.6	22.4	2.414	4.179	1.397	2.360	0.000	0.058	10.4084194242329	noMatch	TRNAL49_prec|tRNA_prec|human
TGCTTACAGTGCAGGTA	GCUUAC	43.8	77.1	0.000	0.000	0.000	0.000	0.428	0.348	0.776268068476374	noMatch	hsa-mir-17|hsa-mir-17|miRNA|human
TCTTGGTGGTAGTAGCAAATAT	CUUGGU	57.1	51.8	1.207	1.393	0.349	0.472	0.122	0.116	3.65970757167618	noMatch	RNA45S5_NR_046235_prec3.3|rRNA_prec|human
CGTGGCCGCTGCAGGCCCCGTA	GUGGCC	24.3	19.3	0.000	0.000	1.397	1.416	0.000	0.058	2.87127988091102	noMatch	SLC35D1_SLC35D1-001_ENSG00000116704_ENST00000235345.5|mRNA|human
TCCCTGTTCGGGCGCCAAGAAA	CCCUGU	52.4	52.1	2.414	2.786	1.397	2.360	0.000	0.058	9.01547164027352	noMatch	trnaK1T54G|tRNA|human
GTAGGTGAGGCCCAGGTCAGG	UAGGUG	77.2	65.7	0.000	0.000	1.397	0.944	0.000	0.000	2.3411332126095	noMatch	chr1_243209280-243257080_rev|piRNA|human
TTAGGCAAGATGCTGGCATAGCTG	UAGGCA	81.9	64.2	0.000	0.000	0.000	0.000	0.428	0.581	1.00846874047673	hsa-miR-31-5p	hsa-mir-31|hsa-mir-31|miRNA|human
TCAGGTAGTAGTTTGTGCTGTT	CAGGUA	82.8	75.3	0.000	0.000	0.000	0.000	0.795	0.406	1.20114714545576	hsa-let-7i-5p	hsa-let-7i|hsa-let-7i|miRNA|human
TAGGTAAGGGAAGTCGGCAAGCCG	AGGUAA	74.2	73.2	1.207	0.000	0.349	0.944	0.306	0.000	2.80617040650772	noMatch	RNA45S5_NR_046235_prec3.3|rRNA_prec|human
TATATATATATATGTACGT	AUAUAU	87.5	68	0.000	6.965	0.000	0.000	0.673	0.929	8.56606127426031	noMatch	noMatch
TTTTGCCCAAATGGGCAAA	UUUGCC	24.3	19.2	0.000	0.000	1.048	8.498	0.000	0.000	9.54544216443078	noMatch	MT-ND2_ENST00000361453extcor|mt_mRNA|human
GTAAAGTGCTGACAGTGCAGA	UAAAGU	42	58.2	0.000	0.000	0.000	0.000	0.367	0.174	0.540979412979559	hsa-miR-106b-5p	hsa-mir-106b|hsa-mir-106b|miRNA|human
GCGGGAGTGGCGAAATTGG	CGGGAG	64	63.4	4.828	4.179	2.445	2.360	0.428	0.232	14.4723453385549	noMatch	ZNF160_ZNF160-202_ENSG00000170949_ENST00000429604.1|mRNA|human
CTCGGCCGTGGCGGTGGCCGTT	UCGGCC	50.9	31.3	0.000	1.393	89.055	76.008	3.546	3.425	173.426395546718	noMatch	PACS1_PACS1-001_ENSG00000175115_ENST00000320580.4|mRNA|human
TCGCTCGTTCGTTCGCCGCCA	CGCUCG	73.7	69.9	0.000	0.000	13.969	14.163	0.122	0.000	28.2545734321024	noMatch	RNA45S5_NR_046235_prec3.3|rRNA_prec|human
AACCCAGGAGGCGGAGCTTGCAGT	ACCCAG	61.8	55.8	0.000	0.000	2.794	6.137	0.245	0.232	9.40788820591845	noMatch	L1TD1_L1TD1-001_ENSG00000240563_ENST00000498273.1|mRNA|human
AGAGGTAGTAGGTTCATAGTT	GAGGUA	72.4	50.3	0.000	0.000	0.000	0.000	0.183	0.464	0.647815798490356	noMatch	hsa-let-7d|hsa-let-7d|miRNA|human
AACGCCAAGGTCGCGGGTTCGAT	ACGCCA	88.3	74.2	1.207	0.000	0.000	0.472	0.611	0.174	2.46468011468763	noMatch	trnaI9G27TA35G|tRNA|human
TGACCTCAGGTGATTCACCCGT	GACCUC	57.1	15.5	0.000	0.000	1.397	1.416	0.000	0.116	2.92933004891111	noMatch	NDUFS1_NDUFS1-001_ENSG00000023228_ENST00000233190.6|mRNA|human
TCCGAGTCACGGCACCATAAGA	CCGAGU	68.1	56.7	1.207	4.179	4.889	4.249	0.367	0.406	15.2972342770146	noMatch	trnaH11A5G|tRNA|human
TGGTCCACATGGGTCGGAT	GGUCCA	28.5	49.8	0.000	0.000	4.540	2.833	0.000	0.058	7.43068485883024	noMatch	CACUL1_CACUL1-001_ENSG00000151893_ENST00000369151.3|mRNA|human
CCCCGTACGGGCCACCAT	CCCGUA	83.5	79.7	7.242	2.786	3.492	1.416	0.122	0.174	15.2332719783557	noMatch	trnaI9G27TA35G|tRNA|human
CCACTGCCCCAGGTGCTGCTGT	CACUGC	23.6	22.1	0.000	0.000	0.000	0.000	13.450	11.900	25.3506777692589	hsa-miR-324-3p	hsa-mir-324|hsa-mir-324|miRNA|human
GCTTATCAGACTGATGTTGACT	CUUAUC	77.1	68.2	18.106	26.466	0.000	0.000	1.284	1.858	47.7132883839651	hsa-miR-21-5p	hsa-mir-21|hsa-mir-21|miRNA|human
TCTACAGTGCACGTGTCTCC	CUACAG	77	78.8	0.000	0.000	0.000	0.000	6.481	6.560	13.0403130426442	hsa-miR-139-5p	hsa-mir-139|hsa-mir-139|miRNA|human
AGCCTGGTCTACATGGGTC	GCCUGG	25.8	33.2	0.000	0.000	1.746	1.416	0.000	0.000	3.16246476591259	noMatch	GJA9_GJA9-202_ENSG00000131233_ENST00000454994.2|mRNA|human
AAACTAGCTGATTCTCGGGTGCCAAGGAA	AACUAG	86.8	75.9	0.000	0.000	0.349	2.833	0.000	0.000	3.18181405481026	noMatch	noMatch
CAACCGAGCGTCCAAGCTCTTTCCA	AACCGA	87.4	72.7	0.000	5.572	1.397	0.944	0.000	0.000	7.91292434844698	noMatch	TRNAT4_prec|tRNA_prec|human
GCACGAGCGCACGTGTTAGGTT	CACGAG	59.2	72.4	0.000	0.000	2.445	0.944	0.000	0.000	3.38883837161447	noMatch	RNA45S5_NR_046235_prec3.3|rRNA_prec|human
TAGCACCATCTGAAATCGGTTACT	AGCACC	63.1	51.3	0.000	0.000	0.000	0.000	0.183	0.174	0.357564958489913	hsa-miR-29a-3p	hsa-mir-29a|hsa-mir-29a|miRNA|human
CTCGGGCCGATCGCACGCC	UCGGGC	17.4	10.4	1.207	1.393	0.000	0.472	0.122	0.232	3.4265728546747	noMatch	rna18s5A60GC456AT1578G|rRNA|human
TAGCATGCACGAGGCCCCGGGTTA	AGCAUG	86.1	44.9	0.000	2.786	0.000	1.416	0.061	0.000	4.26332322031959	noMatch	trnaA13T16C|tRNA|human
TAACCCAGAGGTCGATGGATTT	AACCCA	81.6	78	4.828	8.358	4.540	3.305	0.122	0.116	21.2690009155629	noMatch	trnaM1A57T|tRNA|human
AGGAAGCCCTGGAGGGGCTGGAGGTT	GGAAGC	37.2	11.4	0.000	0.000	0.000	0.000	7.092	5.108	12.2004403576075	hsa-miR-671-5p	hsa-mir-671|hsa-mir-671|miRNA|human
TCTCGGTGGAACCTCCAGAG	CUCGGU	65.3	59.1	3.621	4.179	5.937	5.665	0.183	0.348	19.933867505275	noMatch	trnaQ1A57GA58G|tRNA|human
CTGTGCGTGTAACAGCGGCTGA	UGUGCG	78.7	73.9	0.000	0.000	0.000	0.000	0.122	0.290	0.412527142993541	noMatch	hsa-mir-210|hsa-mir-210|miRNA|human
GGCCCAGGAGTTGGAGACTGCAG	GCCCAG	61.8	30.4	0.000	0.000	1.048	1.416	0.061	0.116	2.641233147406	noMatch	G3BP1_G3BP1-001_ENSG00000145907_ENST00000394123.3|mRNA|human
CGCCGACGCCGCGGCGGCCGTCGA	GCCGAC	20	30.3	0.000	0.000	2.445	1.416	0.000	0.116	3.97703520791608	noMatch	RNA45S5_NR_046235_prec2.3|rRNA_prec|human
AAAGCTGGGTTGAGACGGCGA	AAGCUG	89	64.2	0.000	0.000	0.698	0.944	0.122	0.116	1.88103974559946	noMatch	hsa-mir-320-RNASEN|hsa-mir-320-RNASEN|miRNA|human
CAATCACATTGCCAGGGATTTCCAA	AAUCAC	71.9	75.2	0.000	0.000	0.000	0.000	0.306	0.464	0.770092101483454	hsa-miR-23a-3p	hsa-mir-23a|hsa-mir-23a|miRNA|human
TACCTGGTTGATCCTGCCAGTAGCATATGT	ACCUGG	61	57.8	0.000	0.000	11.525	10.386	0.061	0.000	21.9720179071828	noMatch	rna18s5A60GC456AT1578G|rRNA|human
CCAGGCATGATGGTTCACGCCTAGA	CAGGCA	78.2	58	0.000	0.000	0.000	0.000	0.183	0.232	0.415615126490001	noMatch	PHACTR4_PHACTR4-001_ENSG00000204138_ENST00000373839.3|mRNA|human
CGCGACCTGGTTCTCCCGGAGT	GCGACC	26.4	54.5	0.000	0.000	2.794	2.360	0.000	0.000	5.15436292552043	noMatch	CHMP1A_CHMP1A-001_ENSG00000131165_ENST00000397901.3|mRNA|human
TCGCCTGCTGGGGCTCGGAGT	CGCCUG	81.7	61.9	0.000	0.000	0.349	0.472	0.183	0.058	1.06279617579283	noMatch	IMPAD1_IMPAD1-001_ENSG00000104331_ENST00000262644.4|mRNA|human
CAACAACATTAAACCACCCGA	AACAAC	83.7	71.7	0.000	0.000	0.000	0.000	4.463	4.992	9.45539950725569	hsa-miR-196a-1-3p	hsa-mir-196a-1|hsa-mir-196a-1|miRNA|human
GCGGCCCGCCGCGGGGCCCCG	CGGCCC	44.3	14.3	4.828	1.393	0.000	10.386	0.000	0.058	16.6653273402728	noMatch	RNA45S5_NR_046235_prec3.3|rRNA_prec|human
ATTTCAAGTAATCCAGGATAGGCT	UUUCAA	85.2	80.7	0.000	0.000	0.000	0.000	0.306	0.522	0.828142269483543	hsa-miR-26a-5p	hsa-mir-26a-1|hsa-mir-26a-1|miRNA|human
AGCTTCTTTACAGTGCTGCCT	GCUUCU	56.5	33.6	1.207	0.000	0.000	0.472	3.852	3.077	8.60751054400916	hsa-miR-103a-2-5p	hsa-mir-103-2|hsa-mir-103-2|miRNA|human
CACTGTCCCTACCTACTATCCAG	ACUGUC	68.5	72.7	1.207	0.000	2.794	1.416	0.061	0.174	5.65251017583483	noMatch	RNA45S5_NR_046235_prec3.3|rRNA_prec|human
TGGCTCGGTTCAGCAGGAACAGA	GGCUCG	22.2	22.6	0.000	0.000	0.000	0.000	0.245	0.116	0.360652941986373	noMatch	hsa-mir-24-1|hsa-mir-24-1|miRNA|human
CTCAGATCAGACGTGGCGACC	UCAGAU	67.4	60.4	8.449	5.572	0.000	0.472	0.061	0.058	14.6124371235787	noMatch	RNA45S5_NR_046235_prec3.3|rRNA_prec|human
GGCTCCATAGCTCAGGGG	GCUCCA	37.1	62.2	0.000	2.786	1.746	2.833	0.000	0.000	7.36464983473563	noMatch	TRNAT2|tRNA|human
CTCGGCGTGGCGTCGGTCGTGGTTTT	UCGGCG	84.1	63.2	0.000	0.000	0.000	0.000	0.550	0.581	1.13074504346983	hsa-miR-1307-3p	hsa-mir-1307|hsa-mir-1307|miRNA|human
TCCCGGCCAACGCACCAAT	CCCGGC	30.6	38.5	8.449	9.751	39.813	32.103	0.306	0.639	91.0595963238289	noMatch	TRNAG8|tRNA|human
TATGGAGGCGTGGGTTCGAATCCCACTT	AUGGAG	83.7	87.6	0.000	1.393	1.746	1.888	0.245	0.290	5.56231249616003	noMatch	TRNAL28|tRNA|human
CAGCGGCTGCGCATCTCGGGCCTG	AGCGGC	19.7	15.3	0.000	0.000	2.095	4.721	0.428	0.232	7.47654305350048	noMatch	VWF_VWF-002_ENSG00000110799_ENST00000261405.5|mRNA|human
TTTAGGCATAATCTGGTTTTA	UUAGGC	66	43.4	0.000	0.000	0.349	0.472	0.061	0.174	1.05662020879991	noMatch	chr4_10234280-10389320|piRNA|human
TCACAGTGGCTAAGTTCTGT	CACAGU	56.7	49.5	0.000	0.000	0.000	0.000	0.183	0.232	0.415615126490001	hsa-miR-27b-3p	hsa-mir-27b|hsa-mir-27b|miRNA|human
CCCCCCACTGCTAAATTTGACTGGCTA	CCCCCA	69.6	77.4	2.414	0.000	1.746	2.833	0.122	0.058	7.17318392865097	noMatch	rny4T93A|scRNA|human
ACCGCGGTCTTTTCCTCCCAC	CCGCGG	63.5	65.2	0.000	0.000	0.000	0.000	0.183	0.232	0.415615126490001	noMatch	hsa-mir-2110|hsa-mir-2110|miRNA|human
TCGGTTATCATGGTACCGATGCTGT	CGGUUA	83	80.6	8.449	0.000	0.000	0.000	0.000	0.000	8.44936116794312	hsa-miR-101-2-5p	hsa-mir-101-2|hsa-mir-101-2|miRNA|human
TATCGGGCCCACAAAAA	AUCGGG	93.8	63.5	1.207	4.179	34.574	29.270	0.061	0.116	69.4073867006483	noMatch	SBF1_SBF1-001_ENSG00000100241_ENST00000380817.3|mRNA|human
TAGCAGCACATAATGGTTTGC	AGCAGC	26.2	37.8	0.000	0.000	0.000	0.000	1.590	1.683	3.27304681091284	hsa-miR-15a-5p	hsa-mir-15a|hsa-mir-15a|miRNA|human
TTCACAGTGGCTAAGTTCCTTTT	UCACAG	66.9	59	0.000	0.000	0.000	0.472	4.585	4.876	9.93367197455005	hsa-miR-27a-3p	hsa-mir-27a|hsa-mir-27a|miRNA|human
ATCTAAAGGTCCCTGGTTCGGTCCCGGG	UCUAAA	88.8	85	1.207	2.786	0.349	2.360	0.122	0.116	6.94104135684129	noMatch	trnaF1A57GA58G|tRNA|human
TATTGCACTTGTCCCGGCTTGT	AUUGCA	80.2	86.2	0.000	0.000	0.000	0.000	4.035	3.947	7.98252942277825	hsa-miR-92a-3p	hsa-mir-92a-1|hsa-mir-92a-1|miRNA|human
TGCCCTTCTCTCCTCCTGCCT	GCCCUU	54.4	23.6	0.000	0.000	3.492	3.777	0.245	0.348	7.86197614641477	hsa-miR-6886-3p	IL1F10_IL1F10-002_ENSG00000136697_ENST00000393197.2|mRNA|human
TGTCTTTCTTCTCTCCCTTGCAG	GUCUUU	49.7	41.9	1.207	0.000	1.397	2.360	0.061	0.000	5.0256124604308	hsa-miR-6830-3p	ANKS6_ANKS6-006_ENSG00000165138_ENST00000353234.4|mRNA|human
CCGTCTCCGCCCCCCGGCCCCC	CGUCUC	49.2	25.4	0.000	1.393	0.000	4.721	0.183	0.000	6.29732724146335	noMatch	RNA45S5_NR_046235_prec3.3|rRNA_prec|human
ACTGGCCCTCAAAGTCCCGCT	CUGGCC	43	56.3	3.621	1.393	0.349	0.000	36.072	32.160	73.5946400782353	hsa-miR-193b-3p	hsa-mir-193b|hsa-mir-193b|miRNA|human
TACGTATATGTGTATATATATG	ACGUAU	78.3	84.9	0.000	0.000	0.349	1.416	0.000	0.174	1.93967505790622	noMatch	EFHC1_EFHC1-202_ENSG00000096093_ENST00000538167.1|mRNA|human
CAACGGGTATTTATTGAGCAT	AACGGG	76.6	68.8	0.000	0.000	0.000	0.000	0.306	0.174	0.47984126148301	hsa-miR-95-3p	hsa-mir-95|hsa-mir-95|miRNA|human
TTCACAGTGGCTAAGTTCCGCACG	UCACAG	66.9	59	0.000	0.000	0.000	0.000	0.306	0.174	0.47984126148301	hsa-miR-27a-3p	hsa-mir-27a|hsa-mir-27a|miRNA|human
AATCAAGAACGAAAGTCGGAGGTTCGA	AUCAAG	88.6	69.7	0.000	1.393	1.048	0.944	0.000	0.058	3.4428961115673	noMatch	rna18s5A60GC456AT1578G|rRNA|human
AAACCTCACCCGGCCCGGACACG	AACCUC	64.8	39.8	1.207	1.393	7.334	5.193	0.673	0.639	16.4380685101934	noMatch	rna18s5A60GC456AT1578G|rRNA|human
AAGTTTCTCTGAACGTGTAGAT	AGUUUC	54.5	77.7	0.000	0.000	16.414	21.716	0.428	0.232	38.7906542374201	noMatch	SNORD3A_ENST00000365494|snoRNA|human
TGTGCATTTCTCTCCCTTCTAGA	GUGCAU	69.6	49.5	0.000	0.000	2.095	7.081	0.245	0.464	9.88581177251836	noMatch	chr18_11610120-11689440_rev|piRNA|human
ACCCAGAGGTCGATGGATCGAAACCATCC	CCCAGA	69	62.5	1.207	0.000	0.349	1.416	0.000	0.058	3.03062631732649	noMatch	TRNAM4_prec|tRNA_prec|human
ATCCGGGTGCCCCCTCCAGT	UCCGGG	80.3	41.7	30.176	25.073	2.794	8.970	0.367	0.116	67.4959931714998	noMatch	trnaC24A57T|tRNA|human
GGGTCTCCCCCGCGGGGGCGCT	GGUCUC	49.5	64.1	0.000	0.000	1.397	0.944	0.000	0.116	2.45723354860968	noMatch	RNA45S5_NR_046235_prec3.3|rRNA_prec|human
TGCGGGCTAGGGCTAACAGC	GCGGGC	11.1	21.4	0.000	0.000	0.000	0.000	0.245	0.697	0.94115462198726	noMatch	hsa-mir-744|hsa-mir-744|miRNA|human
GAGAGGTAGTAGGTTGCATAGTT	AGAGGU	50.7	22.9	0.000	0.000	0.000	0.000	0.856	0.581	1.43643580095257	hsa-let-7d-5p	hsa-let-7d|hsa-let-7d|miRNA|human
TCTCGGTGGGACCTCCAATTTT	CUCGGU	65.3	59.1	1.207	0.000	4.191	0.000	0.122	0.058	5.57819870243353	noMatch	TRNAQ10|tRNA|human
TGGAGACGCGGCCCTGTTGGA	GGAGAC	36.3	32.4	0.000	0.000	0.000	0.000	0.489	0.116	0.605205547972568	hsa-miR-139-3p	hsa-mir-139|hsa-mir-139|miRNA|human
CATCCCTTGCATGGTGGAGGAA	AUCCCU	67.3	32.6	0.000	0.000	0.000	0.000	0.428	1.103	1.53092025247753	hsa-miR-188-5p	hsa-mir-188|hsa-mir-188|miRNA|human
TGGACTACAAGGACGACGAT	GGACUA	81.1	56.8	3.621	5.572	0.349	0.944	0.000	0.000	10.4863739757033	noMatch	CYP2E1_CYP2E1-001_ENSG00000130649_ENST00000463117.2|mRNA|human
TTCACACCCTGGTCTGCCCTCA	UCACAC	50.1	43.5	0.000	0.000	0.698	1.888	0.000	0.000	2.58685610720905	noMatch	GOSR1_GOSR1-008_ENSG00000108587_ENST00000451249.2|mRNA|human
AAATTGGAGTGGTTCTGGACAGG	AAUUGG	66.9	64.7	1.207	0.000	1.397	0.000	0.061	0.116	2.7812302949238	noMatch	TNRC6B_TNRC6B-002_ENSG00000100354_ENST00000335727.9|mRNA|human
GAATTCTCGGTGCCAAGGAA	AAUUCU	84.2	66.2	8.449	6.965	2.095	1.888	0.000	0.000	19.3978964069557	noMatch	RPS21_RPS21-001_ENSG00000171858_ENST00000343986.4|mRNA|human
TATTGCACTTGTCCCGGCCCGA	AUUGCA	80.2	86.2	0.000	0.000	0.000	0.000	0.306	0.058	0.363740925482833	hsa-miR-92a-3p	hsa-mir-92a-1|hsa-mir-92a-1|miRNA|human
GTCAACACTTGCTGGTTTCCTC	UCAACA	85.9	69.2	0.000	2.786	0.000	0.000	35.399	36.339	74.5242904524761	hsa-miR-505-3p	hsa-mir-505|miRNA|human
CCGCCCCCGGGGAGCCCGGCGGG	CGCCCC	65.5	36.9	0.000	0.000	0.000	3.777	0.000	0.000	3.77677200241147	noMatch	RNA45S5_NR_046235_prec3.3|rRNA_prec|human
CGCGGGTGCTTACTGACCCTTTTA	GCGGGU	23.1	30.9	0.000	0.000	5.239	2.360	0.000	0.000	7.59900829653204	noMatch	VTRNA2-1_ENST00000602301_prec|scRNA_prec|human
AGCTACATTGTCTGCTGGGTTACA	GCUACA	68.3	63.7	0.000	0.000	0.000	0.000	0.183	0.464	0.647815798490356	hsa-miR-221-3p	hsa-mir-221|hsa-mir-221|miRNA|human
GTGAAATGTTTAGGACCACTAGT	UGAAAU	67.9	66.4	0.000	0.000	0.000	0.000	15.651	16.660	32.311764999142	hsa-miR-203a-3p	hsa-mir-203|hsa-mir-203|miRNA|human
CTACATTGTCTGCTGGGTTTCA	UACAUU	88.6	90.3	0.000	0.000	0.000	0.000	0.856	1.045	1.90083714495328	hsa-miR-221-3p	hsa-mir-221|hsa-mir-221|miRNA|human
ATCTCTTTTTTGCTGTTTGGTTA	UCUCUU	74.9	67	2.414	1.393	0.698	0.944	0.000	0.058	5.50776424940654	noMatch	DCSTAMP_DCSTAMP-001_ENSG00000164935_ENST00000297581.2|mRNA|human
TCCCCGACGGGAGCCATT	CCCCGA	86.6	81.5	0.000	1.393	0.698	0.472	0.061	0.058	2.68270270976076	noMatch	DECR2_DECR2-001_ENSG00000242612_ENST00000219481.5|mRNA|human
CCTCGCCGCCGCCCGCGGGCGTTT	CUCGCC	63.8	58.4	0.000	0.000	3.842	3.777	0.061	0.058	7.73754590492634	noMatch	RNA45S5_NR_046235_prec3.3|rRNA_prec|human
TGAGGATATGGCAGGGAAGGGGAA	GAGGAU	32.4	27.6	0.000	0.000	0.000	0.000	0.061	0.290	0.351388991496992	hsa-miR-3679-5p	hsa-mir-3679|hsa-mir-3679|miRNA|human
AAAAGCTGGGTTGAGAGGGTG	AAAGCU	55.1	54.3	0.000	0.000	1.048	3.777	0.428	0.174	5.42659472589255	hsa-miR-320c	hsa-mir-320c-2|doubtful_miRNA|human
AATACTGCCGGGTAATGATG	AUACUG	90.9	83.7	0.000	0.000	0.000	0.000	3.546	3.193	6.73877202680471	hsa-miR-200c-3p	hsa-mir-200c|hsa-mir-200c|miRNA|human
GTTGAACTGGGAACCTGCTATGCCA	UUGAAC	93.4	85.6	6.035	4.179	0.000	0.000	0.000	0.000	10.2141013289803	noMatch	hsa-mir-31|hsa-mir-31|miRNA|human
TATCCCAGGGCCAGTCTCCA	AUCCCA	33.9	66.8	0.000	0.000	0.349	0.000	0.122	0.174	0.645661859995022	noMatch	SHANK1_SHANK1-008_ENSG00000161681_ENST00000359082.3|mRNA|human
ATCCATTGTGCTCTGCACACGT	UCCAUU	93.4	70.8	0.000	0.000	0.349	2.360	0.000	0.000	2.70971755450883	noMatch	TRNAS13|tRNA|human
AAAAGCTGGGTTGAGAGGGCGATGT	AAAGCU	55.1	54.3	0.000	0.000	3.492	2.360	1.773	1.509	9.13514379292597	hsa-miR-320a-3p	hsa-mir-320-RNASEN|hsa-mir-320-RNASEN|miRNA|human
ACTGGACTGGAGTCAGAAGGCA	CUGGAC	48.5	20.4	0.000	0.000	0.000	0.000	4.219	2.786	7.00494051726613	noMatch	GNPNAT1_GNPNAT1-001_ENSG00000100522_ENST00000216410.3|mRNA|human
TTATAAAGCAATGAGACTGATTGTCA	UAUAAA	95.5	73.4	3.621	6.965	0.000	0.000	0.000	0.000	10.5858937060582	hsa-miR-340-5p	hsa-mir-340|hsa-mir-340|miRNA|human
TAGTTACGCGACCCC	AGUUAC	27.6	44.8	1.207	2.786	0.000	0.000	0.000	0.174	4.16709766733945	noMatch	rna18s5A60GC456AT1578G|rRNA|human
AAAAGTGTGTGTGTGTGTAT	AAAGUG	89.8	84.4	0.000	0.000	1.048	1.416	0.061	0.116	2.641233147406	noMatch	noMatch
TTCCCAGGGCGAGGCTTATCCA	UCCCAG	81.3	56.1	0.000	0.000	1.746	1.416	0.000	0.058	3.22051493391268	noMatch	RNU1-1_NR_004430_prec|snRNA_prec|human
TTCAAGTAATCCAGCATAGGCT	UCAAGU	68	43	0.000	0.000	0.000	0.000	0.734	0.813	1.54636016995983	noMatch	hsa-mir-26a-1|hsa-mir-26a-1|miRNA|human
TGACCTCAGGTGATCCACCCAA	GACCUC	57.1	15.5	0.000	0.000	3.143	1.888	0.000	0.058	5.08955164622074	noMatch	HIF1AN_HIF1AN-002_ENSG00000166135_ENST00000299163.6|mRNA|human
TTCTCACTACTGCACTTGACTAGTCTTA	UCUCAC	61.3	50.5	520.239	543.250	86.610	105.750	2.629	1.625	1260.10312780065	noMatch	rny1T112A|scRNA|human
AGCTACATCTGGCTACTGGGTCCTT	GCUACA	68.3	63.7	0.000	0.000	0.000	0.000	0.978	0.813	1.79091277594602	hsa-miR-222-3p	hsa-mir-222|hsa-mir-222|miRNA|human
TCCCCAGTACCTCCACG	CCCCAG	81.3	65.5	6.035	1.393	1.048	1.416	0.000	0.000	9.89220042097087	noMatch	trnaA34A36G|tRNA|human
ATCCTGCCGACTACGACA	UCCUGC	41.3	25.1	0.000	1.393	2.794	2.360	0.061	0.116	6.72454919697653	noMatch	TRNAS19_prec|tRNA_prec|human
CTCACCTGGAGCATGTTTTTGT	UCACCU	72.3	37.2	0.000	0.000	6.286	8.498	0.245	0.058	15.0865707334419	noMatch	TRNAI6_prec|tRNA_prec|human
CAGATTAACACTGTCTGGTAAAGATGGC	AGAUUA	95.1	77.9	0.000	0.000	0.000	0.000	0.122	0.290	0.412527142993541	hsa-miR-141-3p	hsa-mir-141|hsa-mir-141|miRNA|human
TTAGGGCCCCGGCTCCATCTCC	UAGGGC	34.9	57	0.000	0.000	0.000	0.000	0.000	0.581	0.580501680000887	noMatch	hsa-mir-1296|hsa-mir-1296|miRNA|human
TTCCCCGACGGGGAGCCAAG	UCCCCG	86	53.1	39.833	39.003	134.106	151.543	8.009	7.372	379.865946731193	noMatch	TRNAD9|tRNA|human
GTAAGTGCTGGGCCTTGGCCAAGC	UAAGUG	51.4	84.2	59.146	44.574	50.639	51.931	2.140	1.509	209.938694651081	noMatch	PLA2G4B_PLA2G4B-001_ENSG00000243708_ENST00000452633.1|mRNA|human
TTTCATTATTGCTCCTGACC	UUCAUU	69.1	75.4	0.000	0.000	0.000	0.000	0.183	0.290	0.47366529449009	hsa-miR-335-3p	hsa-mir-335|hsa-mir-335|miRNA|human
AACCTCGACGATCTCCTCAGCAA	ACCUCG	74.5	65.1	0.000	0.000	0.000	0.000	0.306	0.116	0.421791093482922	hsa-miR-3150a-5p	hsa-mir-3150|hsa-mir-3150|miRNA|human
GCCGCGGCGGCCGTCGGGTGTA	CCGCGG	63.5	65.2	0.000	0.000	4.540	3.777	0.000	0.058	8.37487785943311	noMatch	RNA45S5_NR_046235_prec3.3|rRNA_prec|human
CCCGCGGGTGCTTTCCAGCTCTAT	CCGCGG	63.5	65.2	2.414	2.786	6.286	4.721	0.061	0.058	16.3263830353004	noMatch	VTRNA1-2_ENST00000365241|scRNA|human
TAGCTTATCAGACTGATCTTGACT	AGCUUA	84.2	80.2	15.692	25.073	0.000	0.000	1.773	1.800	44.3372924531371	noMatch	hsa-mir-21|hsa-mir-21|miRNA|human
GATGGTAGCACCATCTGAAATCGGTTA	AUGGUA	91.9	75	0.000	0.000	0.000	0.000	0.061	0.522	0.583589663497347	hsa-miR-29a-3p	hsa-mir-29a|hsa-mir-29a|miRNA|human
TCTACAGTGCACGTGTCTCCAAA	CUACAG	77	78.8	0.000	0.000	0.000	0.000	0.306	0.174	0.47984126148301	hsa-miR-139-5p	hsa-mir-139|hsa-mir-139|miRNA|human
AACAAGGAGCGTGACCACTGAA	ACAAGG	62.4	50.6	0.000	0.000	0.349	0.000	0.061	0.232	0.642573876498561	noMatch	NDST1_NDST1-002_ENSG00000070614_ENST00000261797.6|mRNA|human
TATTGCACACTACTAAGTTGC	AUUGCA	80.2	86.2	0.000	0.000	0.000	0.000	0.183	0.464	0.647815798490356	noMatch	hsa-mir-32|hsa-mir-32|miRNA|human
AACAATGCCAAGTGAAAAAGCTGG	ACAAUG	78.2	74.4	1.207	4.179	1.397	2.360	0.122	0.116	9.38169429980563	noMatch	FOXK1_FOXK1-001_ENSG00000164916_ENST00000328914.4|mRNA|human
TCCGATGGTAGTGGGTTATCAGA	CCGAUG	79.1	68.3	1.207	2.786	0.349	0.944	0.000	0.058	5.3444253849438	noMatch	RNY4_ENST00000516507|scRNA|human
TCCCCGGCACCTCCATCAA	CCCCGG	61.7	82.3	4.828	6.965	1.048	0.000	0.061	0.000	12.9017886119802	noMatch	TRNAA13_prec|tRNA_prec|human
CGCGGGGCCCCGGCGGCGGGGGCA	GCGGGG	10.4	17.2	4.828	13.929	0.349	29.270	0.734	0.348	49.4588611189251	noMatch	RNA45S5_NR_046235_prec3.3|rRNA_prec|human
TATTGCACCTGTCCCGGCCTGTAA	AUUGCA	80.2	86.2	0.000	0.000	0.000	0.000	0.183	0.290	0.47366529449009	noMatch	hsa-mir-92a-1|hsa-mir-92a-1|miRNA|human
TCCTCGTCCTGCCGCAGGGCCAGA	CCUCGU	78.5	62.4	0.000	0.000	3.143	1.416	0.000	0.174	4.73355548191949	noMatch	ZC3H15_ZC3H15-001_ENSG00000065548_ENST00000337859.6|mRNA|human
CTGGGGAGATCCTCGAGGTTGG	UGGGGA	36.4	51.2	0.000	0.000	0.000	0.000	0.428	0.581	1.00846874047673	hsa-miR-3150a-3p	hsa-mir-3150|hsa-mir-3150|miRNA|human
TCTGGCTCCGTGTCTTCACTCCCG	CUGGCU	44.5	39	1.207	0.000	0.000	0.000	1.956	1.451	4.61472664331223	hsa-miR-149-5p	hsa-mir-149|hsa-mir-149|miRNA|human
CGTGAGGTAGTAGGTTGTATAGTT	GUGAGG	30.3	37.6	0.000	0.000	0.000	0.000	0.611	0.697	1.30798353096655	hsa-let-7a-5p	hsa-let-7a-3|hsa-let-7a-3|miRNA|human
TTCGTACCGTGAGTAATAATGCG	UCGUAC	71.8	63.8	0.000	0.000	0.000	0.000	0.245	0.290	0.534803445986639	hsa-miR-126-3p	hsa-mir-126|hsa-mir-126|miRNA|human
TGGCAGTGTTAGCTGGTTGT	GGCAGU	16.2	25.1	0.000	0.000	0.000	0.000	0.061	0.290	0.351388991496992	noMatch	MTMR1_MTMR1-205_ENSG00000063601_ENST00000544228.1|mRNA|human
TAAAGTGCTGAAAGTGCAGATA	AAAGUG	89.8	84.4	0.000	0.000	0.000	0.000	0.428	0.929	1.35676974847726	noMatch	hsa-mir-106b|hsa-mir-106b|miRNA|human
TTGGCGTGCACGAGGTCCTGGGT	UGGCGU	81.9	63	0.000	1.393	1.746	0.472	0.061	0.000	3.67235770076564	noMatch	trnaA6A33GA36G|tRNA|human
AGCAGAGTCGCGCAGCGGAAGCGT	GCAGAG	65	50.2	26.555	18.108	7.683	7.554	0.061	0.000	59.9613096130776	noMatch	trnaM1G9C|tRNA|human
TGTGCGCAGGGAGACCTCTCCCT	GUGCGC	56.3	59.4	0.000	0.000	1.048	0.472	0.122	0.000	1.6420779622995	hsa-miR-933	hsa-mir-933|hsa-mir-933|miRNA|human
CATTGCACTTGTCTTGGTCTGA	AUUGCA	80.2	86.2	0.000	0.000	0.000	0.000	5.074	5.050	10.1248311902213	noMatch	hsa-mir-25|hsa-mir-25|miRNA|human
CGAAGTGGAGAAGGGTTA	GAAGUG	73.1	54.7	0.000	1.393	1.397	3.305	0.000	0.000	6.09456349807604	noMatch	RNA45S5_NR_046235_prec3.3|rRNA_prec|human
TAATACCGCCTGGTAATGATGAC	AAUACC	66.1	51.2	0.000	0.000	0.000	0.000	0.489	0.929	1.41790789997381	noMatch	hsa-mir-200b|hsa-mir-200b|miRNA|human
CGCGACCTCAGATCA	GCGACC	26.4	54.5	0.000	1.393	0.698	1.888	0.795	0.581	5.35510154062444	noMatch	RNA45S5_NR_046235_prec3.3|rRNA_prec|human
ATGTAGGGCTAAAAGCCATGGT	UGUAGG	46	20.3	1.207	0.000	0.000	0.000	0.183	0.174	1.56461655391036	hsa-miR-135b-3p	hsa-mir-135b|hsa-mir-135b|miRNA|human
TGCCACGCGGGAGGCCC	GCCACG	57.2	63.4	3.621	1.393	4.191	1.888	0.122	0.058	11.2736356784395	noMatch	trnaG15A56T|tRNA|human
AGCTACATTGTATGCTGGGTTT	GCUACA	68.3	63.7	0.000	0.000	0.000	0.000	4.952	4.064	9.01570203122666	noMatch	hsa-mir-221|hsa-mir-221|miRNA|human
TTCCCCGACGGGGAGCCCA	UCCCCG	86	53.1	1.207	1.393	0.698	1.416	0.183	0.116	5.01427377677726	noMatch	TRNAD9|tRNA|human
GGCCCTGGCGGAGCG	GCCCUG	75.2	59.9	3.621	0.000	0.698	0.000	0.061	0.000	4.3807630437612	noMatch	rna18s5A60GC456AT1578G|rRNA|human
TAAGGTGCATCTGCAGATAG	AAGGUG	90.2	73.6	0.000	0.000	0.000	0.000	0.428	0.813	1.24066941247708	noMatch	EPHA6_EPHA6-002_ENSG00000080224_ENST00000389672.5|mRNA|human
TCAATATGGTGACCTCCCTT	CAAUAU	82.7	80.3	2.414	0.000	0.698	1.416	0.061	0.000	4.59000094924506	noMatch	rn7sl1C53TT54GT70C|scRNA|human
ACTCGCGCGCGGAGCCGGAGCG	CUCGCG	71.7	76.9	0.000	0.000	10.477	10.386	0.122	0.058	21.0435010676745	noMatch	CAMK2N1_CAMK2N1-001_ENSG00000162545_ENST00000375078.3|mRNA|human
GGTGTGGGGTTCGAGGCGGTTTG	GUGUGG	19.5	25.4	0.000	0.000	1.746	0.944	0.000	0.000	2.69036826561116	noMatch	RNA45S5_NR_046235_prec3.3|rRNA_prec|human
TCCCACCGCTGCCACCAGTAA	CCCACC	37.9	19.3	3.621	0.000	0.349	0.944	0.000	0.058	4.97263300786595	noMatch	TRNAL1|tRNA|human
TGGCAACCCGTAGATCCGAACTTGT	GGCAAC	55.3	28.5	0.000	0.000	0.000	0.000	0.183	0.232	0.415615126490001	hsa-miR-100-5p	hsa-mir-100|hsa-mir-100|miRNA|human
AGCTGCATTGTCTGCTGGGTTT	GCUGCA	50.4	26.9	0.000	0.000	0.000	0.000	8.009	7.953	15.9619708620601	noMatch	hsa-mir-221|hsa-mir-221|miRNA|human
TCGCTCGTTCGTTCGCCGCCT	CGCUCG	73.7	69.9	0.000	0.000	9.429	7.081	0.122	0.058	16.6911204065595	noMatch	RNA45S5_NR_046235_prec3.3|rRNA_prec|human
TCCTGCCGACTACGCCATC	CCUGCC	31	5.1	4.828	1.393	1.048	1.416	0.061	0.116	8.86238731304716	noMatch	TRNAS1|tRNA|human
TCACAGTGAACCGGTCTCTTTT	CACAGU	56.7	49.5	7.242	0.000	3.143	1.416	95.742	80.748	188.291843482161	hsa-miR-128-3p	hsa-mir-128-1|hsa-mir-128-1|miRNA|human
CTTCACAGTGGCTAAGTTCCGC	UUCACA	74.5	61.9	2.414	0.000	0.000	0.000	26.595	27.342	56.3508282198814	hsa-miR-27a-3p	hsa-mir-27a|hsa-mir-27a|miRNA|human
TAATACTGCCTGGTAATGATGATA	AAUACU	91.1	82	0.000	0.000	0.000	0.000	1.651	1.451	3.10198429040904	hsa-miR-200b-3p	hsa-mir-200b|hsa-mir-200b|miRNA|human
ATCCCTGCGGCGTCTCCATAG	UCCCUG	82.7	85.5	0.000	1.393	1.048	1.888	0.122	0.058	4.50936541516327	noMatch	FAM189B_FAM189B-001_ENSG00000160767_ENST00000361361.2|mRNA|human
TGAGGTAGTAGTTTTGTGCTGTT	GAGGUA	72.4	50.3	0.000	0.000	0.000	0.000	0.122	0.755	0.876928486994251	noMatch	hsa-let-7i|hsa-let-7i|miRNA|human
ATGGTCCCCGACGGGGAGCCAT	UGGUCC	61.9	53.8	2.414	1.393	0.000	1.888	0.061	0.000	5.75657512750255	noMatch	TRNAD9|tRNA|human
AGCACTATGGCTTGGCAGTGAC	GCACUA	85.7	68.4	0.000	0.000	0.000	0.000	0.306	0.058	0.363740925482833	noMatch	MARS_MARS-003_ENSG00000166986_ENST00000262027.5|mRNA|human
TCTGTCTGTACACACACAAGCG	CUGUCU	71.2	61.8	0.000	0.000	0.000	0.000	0.428	0.464	0.892368404476551	noMatch	chr1_646600-695130|piRNA|human
TACCTGAGACCCTTTAACCTGTG	ACCUGA	76.4	82.4	0.000	0.000	0.000	0.000	0.122	0.232	0.354476974993452	hsa-miR-125a-5p	hsa-mir-125a|hsa-mir-125a|miRNA|human
ACCTCACCCGGCCCGGACACGGACAGGATT	CCUCAC	62.1	49.6	1.207	0.000	2.095	0.000	0.000	0.000	3.30246191343039	noMatch	rna18s5A60GC456AT1578G|rRNA|human
TCTCGGTGGAACCTCCAAAAATA	CUCGGU	65.3	59.1	2.414	0.000	0.698	2.833	0.000	0.000	5.94515229865281	noMatch	trnaQ1A57GA58G|tRNA|human
ATTATTAACCCTGCGTTGTAGTTT	UUAUUA	92.1	80.6	1.207	0.000	0.349	0.472	0.245	0.174	2.44708625871	noMatch	BACH2_BACH2-201_ENSG00000112182_ENST00000537989.1|mRNA|human
CATTCGCCTCACACGCGA	AUUCGC	68.4	57.1	8.449	13.929	47.845	46.738	0.245	0.232	117.438348076592	noMatch	TRNAV32_prec|tRNA_prec|human
CCCCGACGGGGAGCCATA	CCCGAC	66.4	50.7	7.242	1.393	0.000	1.416	0.122	0.174	10.3479736643797	noMatch	TRNAD9|tRNA|human
TAGCACCTTTTGAAATCAGTGTT	AGCACC	63.1	51.3	0.000	0.000	0.000	0.000	0.489	0.871	1.35985773197372	noMatch	hsa-mir-29b-2|hsa-mir-29b-2|miRNA|human
CATTGCACTTGTCTCTCTCTGA	AUUGCA	80.2	86.2	0.000	0.000	0.000	0.000	0.122	0.290	0.412527142993541	noMatch	CELF2_CELF2-201_ENSG00000048740_ENST00000379261.4|mRNA|human
AGAGTCGGCGACGCCGCCAGA	GAGUCG	84.4	61.5	0.000	0.000	3.492	8.026	0.000	0.174	11.6921415391412	hsa-miR-4785	hsa-mir-4785|doubtful_miRNA|human
AATGATAATAAAACAGCTTTGACTT	AUGAUA	86.5	85.8	6.035	1.393	0.349	4.249	0.000	0.000	12.0263093167762	noMatch	MT2A_MT2A-001_ENSG00000125148_ENST00000245185.5|mRNA|human
TCCACTCTCCTGGCCCCCAGTT	CCACUC	65.9	62	0.000	0.000	1.746	1.888	0.306	0.290	4.23050286369721	hsa-miR-6777-3p	PRRC2A_PRRC2A-002_ENSG00000204469_ENST00000376033.2|mRNA|human
GTACAGTACTGTGATAACT	UACAGU	68	61.1	0.000	0.000	0.349	0.000	12.656	12.655	25.6597690368066	hsa-miR-101-3p	hsa-mir-101-1|hsa-mir-101-1|miRNA|human
TGGTTAGCACTCTGGACTCTGA	GGUUAG	56.2	54.3	1.207	2.786	0.698	0.472	0.061	0.000	5.22465192114049	noMatch	trnaQ1A57GA58G|tRNA|human
CGTGCGCCCCGCGCCGTGGGGGCGTT	GUGCGC	56.3	59.4	0.000	0.000	13.271	13.219	0.245	0.058	26.7922367964894	noMatch	RNA45S5_NR_046235_prec3.3|rRNA_prec|human
GACGCGACCTCAGATCAGACGTGGCGACCCG	ACGCGA	88.1	75.6	1.207	1.393	0.349	0.000	0.122	0.174	3.24566123937484	noMatch	RNA45S5_NR_046235_prec3.3|rRNA_prec|human
TGTAAACATCCTACACTCAGCTGTAATACA	GUAAAC	82.6	76.4	4.828	2.786	0.000	0.000	0.000	0.000	7.61410194960053	hsa-miR-30b-5p	hsa-mir-30b|hsa-mir-30b|miRNA|human
TGAATGATAATAAAACAGCTTTGACT	GAAUGA	70.5	58.7	0.000	1.393	1.397	1.416	0.000	0.000	4.2061774968703	noMatch	MT2A_MT2A-001_ENSG00000125148_ENST00000245185.5|mRNA|human
AGGCAAGACTGGCATAGCT	GGCAAG	46.3	50.4	0.000	1.393	0.000	0.000	0.061	0.232	1.68628660745627	noMatch	BNC2_BNC2-008_ENSG00000173068_ENST00000380672.4|mRNA|human
AGGCAAGATGCTGGCATGAA	GGCAAG	46.3	50.4	0.000	0.000	0.000	0.000	0.183	0.348	0.531715462490179	noMatch	hsa-mir-31|hsa-mir-31|miRNA|human
TCAGGTGTGGAAACTGAGGCAGT	CAGGUG	70.2	63.8	0.000	0.000	0.000	0.000	0.550	0.464	1.01464470746965	hsa-miR-3934-5p	hsa-mir-3934|hsa-mir-3934|miRNA|human
TCCCACCGCTGCCACCAATA	CCCACC	37.9	19.3	43.454	45.967	17.462	19.356	0.428	0.116	126.782910864713	noMatch	TRNAL1|tRNA|human
TCTCACCCCAACTCTGCCCCATT	CUCACC	55.2	48.9	0.000	0.000	0.698	0.944	0.061	0.058	1.76185142610282	hsa-miR-6784-3p	ACTN4_ACTN4-001_ENSG00000130402_ENST00000252699.2|mRNA|human
TAAAGTGCTTATATTGCAGGTAG	AAAGUG	89.8	84.4	0.000	0.000	0.000	0.000	1.039	1.393	2.43255260744346	noMatch	hsa-mir-20a|hsa-mir-20a|miRNA|human
TCCCCGACGGGGAGCCAAGACG	CCCCGA	86.6	81.5	2.414	1.393	1.048	0.472	0.122	0.058	5.50717910509986	noMatch	TRNAD9|tRNA|human
CTCAGTTCAGCAGGAACAGT	UCAGUU	56.6	33.6	0.000	0.000	0.000	0.000	0.550	0.406	0.95659453946956	hsa-miR-24-3p	hsa-mir-24-1|hsa-mir-24-1|miRNA|human
CTCACTGCCCTCTGCCCCCCAGT	UCACUG	83.3	96.8	0.000	0.000	2.095	5.665	0.000	0.058	7.81861848962724	noMatch	chr10_79523660-79560000|piRNA|human
ACTGGTGCTCTCACTGTCCAAA	CUGGUG	79.9	75.1	6.035	0.000	0.349	1.888	0.000	0.058	8.33092919930971	noMatch	FAT1_FAT1-001_ENSG00000083857_ENST00000441802.2|mRNA|human
AGGCAAGATGCTGGCATAGCTAG	GGCAAG	46.3	50.4	0.000	1.393	0.000	0.000	17.975	18.228	37.5953170759726	hsa-miR-31-5p	hsa-mir-31|hsa-mir-31|miRNA|human
GCGGAGCCGCGCGCGCGCGC	CGGAGC	15.3	13.8	0.000	0.000	1.397	1.416	0.061	0.174	3.04851836840775	noMatch	ST6GAL2_ST6GAL2-001_ENSG00000144057_ENST00000361686.4|mRNA|human
CCGAGTCACGGCACCAAA	CGAGUC	58.2	60.4	15.692	11.144	12.572	13.691	0.673	0.871	54.6417856154054	noMatch	hsa-mir-4454|doubtful_miRNA|human
CGCCACTGTCGCCTGCCCAGA	GCCACU	42.5	33.1	0.000	0.000	1.746	0.000	0.061	0.000	1.80731341650484	noMatch	chr15_28623200-28637260_rev|piRNA|human
CTTCCCGGCCCATGCACCAT	UUCCCG	76.4	77.1	3.621	0.000	0.698	0.000	0.061	0.000	4.3807630437612	noMatch	trnaG15G45AA56T|tRNA|human
TCTGGGTGCCCCCTCCAAC	CUGGGU	31.1	49.7	0.000	0.000	0.000	0.472	0.183	0.116	0.771611290791258	noMatch	TRNAC25|tRNA|human
TTATAGTACAACCTGATAAGTG	UAUAGU	37.6	46.4	0.000	0.000	0.000	0.000	2.140	1.509	3.64913967038152	noMatch	hsa-mir-374a|hsa-mir-374a|miRNA|human
AGACTGGGTCTTGCTTTGTTG	GACUGG	28	23.8	0.000	0.000	0.000	0.000	0.856	0.813	1.66863647295293	noMatch	UTP6_UTP6-001_ENSG00000108651_ENST00000261708.4|mRNA|human
TATCCCCGCCTGTCACGCGG	AUCCCC	35.8	14.6	2.414	0.000	0.698	0.000	0.061	0.058	3.23176161634085	noMatch	trnaD10A9T|tRNA|human
GCCGCTGCGGCGGCCGTCGGGT	CCGCUG	82.5	79.2	0.000	0.000	0.698	1.888	0.000	0.000	2.58685610720905	noMatch	RNA45S5_NR_046235_prec3.3|rRNA_prec|human
CGTGGGTGCTTTCCAGCTCTT	GUGGGU	14	12.6	0.000	0.000	2.794	0.944	0.000	0.000	3.73807342461613	noMatch	VTRNA1-2_ENST00000365241|scRNA|human
AGGTGTGCAAATCCATGCAAAACTGA	GGUGUG	38.5	55.4	0.000	0.000	0.000	0.000	0.489	0.406	0.895456387973012	hsa-miR-19b-3p	hsa-mir-19b-1|hsa-mir-19b-1|miRNA|human
TCCCTGAGACCCTAACTTTTG	CCCUGA	72.8	79.4	0.000	0.000	0.000	0.000	0.183	0.232	0.415615126490001	hsa-miR-125b-5p	hsa-mir-125b-2|hsa-mir-125b-2|miRNA|human
GAGGCAGAAGCAGGATGAC	AGGCAG	43.8	44.4	0.000	0.000	0.000	0.000	1.162	1.045	2.20652790243602	hsa-miR-1910-3p	hsa-mir-1910|hsa-mir-1910|miRNA|human
GCTCAGTTCAGCAGGAACAGAA	CUCAGU	72.5	71.7	0.000	0.000	0.000	0.000	0.978	0.813	1.79091277594602	hsa-miR-24-3p	hsa-mir-24-1|hsa-mir-24-1|miRNA|human
AAAGCCTGGTCCACATGGGTCAT	AAGCCU	79.9	59.8	0.000	0.000	0.000	2.360	0.000	0.058	2.41853266950726	noMatch	SBNO1_SBNO1-201_ENSG00000139697_ENST00000267176.4|mRNA|human
TGAGGTAGTAGTTTGTGCTA	GAGGUA	72.4	50.3	22.934	26.466	0.000	0.000	2.018	1.509	52.9268515756049	hsa-let-7i-5p	hsa-let-7i|hsa-let-7i|miRNA|human
TCGCACCATCTGAAATCGGTTA	CGCACC	48.9	41.8	0.000	0.000	0.000	0.000	0.734	0.522	1.25610932995938	hsa-miR-29a-3p	hsa-mir-29a|hsa-mir-29a|miRNA|human
TAGCTTATCAGACTGATGTTGTTT	AGCUUA	84.2	80.2	0.000	0.000	0.000	0.000	0.367	0.174	0.540979412979559	hsa-miR-21-5p	hsa-mir-21|hsa-mir-21|miRNA|human
TCAGTGAATCACAGAACTTTGT	CAGUGA	68	72.9	0.000	0.000	0.000	0.000	0.306	0.290	0.595941597483188	noMatch	hsa-mir-148b|hsa-mir-148b|miRNA|human
CTAGCCGGCCGCGCTCCTGCAA	UAGCCG	68.9	74	0.000	0.000	1.746	1.888	0.183	0.058	3.87602588870376	noMatch	RNA45S5_NR_046235_prec3.3|rRNA_prec|human
TACACTGACTGGCTCAGCGTGT	ACACUG	79.2	78.7	1.207	0.000	2.794	5.193	0.245	0.000	9.43854612873567	noMatch	rna18s5A60GC456AT1578G|rRNA|human
TAATACTGCCGGGTAACGATGGA	AAUACU	91.1	82	0.000	0.000	0.000	0.000	5.013	6.560	11.572997406727	noMatch	hsa-mir-200c|hsa-mir-200c|miRNA|human
CCGCCCGGCCGCGCCCGTGGCCT	CGCCCG	74.9	60.7	0.000	0.000	32.130	25.493	0.122	0.000	57.745112195423	noMatch	RNA45S5_NR_046235_prec3.3|rRNA_prec|human
CCAACATGGTGAAAGCCCGTCT	CAACAU	83.6	76.7	0.000	0.000	1.746	0.472	0.000	0.000	2.21827176530972	noMatch	HUNK_HUNK-001_ENSG00000142149_ENST00000270112.2|mRNA|human
AGCTGGGTTGAGAGGGCGAAT	GCUGGG	6.9	9.9	0.000	0.000	1.397	1.888	0.122	0.174	3.58175302020573	hsa-miR-320a-3p	hsa-mir-320-RNASEN|hsa-mir-320-RNASEN|miRNA|human
TCCCTGTGGTCTAGTGGTTCGG	CCCUGU	52.4	52.1	1.207	0.000	1.746	0.944	0.000	0.000	3.8974198610316	noMatch	chr15_51328400-51687420_rev|piRNA|human
TATTGCACTTGTCCCGGCCTAGA	AUUGCA	80.2	86.2	0.000	1.393	0.000	0.000	1.284	1.103	3.77980215738858	hsa-miR-92a-3p	hsa-mir-92a-1|hsa-mir-92a-1|miRNA|human
AATGACACGATCACTCCCGTTGTG	AUGACA	85.3	74.9	0.000	0.000	0.000	0.000	1.223	0.639	1.86131487793195	hsa-miR-425-5p	hsa-mir-425|miRNA|human
CCCTTAACACCTCGGCACAGAGG	CCUUAA	81.3	83.2	0.000	0.000	0.698	0.472	0.000	0.348	1.51886761430528	noMatch	TBC1D14_TBC1D14-001_ENSG00000132405_ENST00000409757.4|mRNA|human
CCCCACCGCTGCCACCAAA	CCCACC	37.9	19.3	1.207	2.786	0.698	1.416	0.000	0.000	6.1077067702468	noMatch	TRNAL1|tRNA|human
ATGGAGGCGTGGGTTCGAATCCCACT	UGGAGG	26.6	31.2	3.621	16.715	9.779	8.026	0.489	0.000	38.629855394917	noMatch	TRNAL28|tRNA|human
TGGCCGAGTGCGGCTCGTCGCCTTGA	GGCCGA	31.8	51.9	0.000	0.000	0.349	0.000	0.428	0.058	0.835252281477588	noMatch	RNA45S5_NR_046235_prec3.3|rRNA_prec|human
CTTTCAGTCAGATGTTTGCT	UUUCAG	90.9	70.1	0.000	4.179	0.000	0.000	0.245	0.290	4.71364679786475	hsa-miR-30d-3p	hsa-mir-30d|hsa-mir-30d|miRNA|human
TAGCTTATCAGACTGATTTTGAA	AGCUUA	84.2	80.2	0.000	0.000	0.000	0.000	0.550	0.697	1.24684537947	noMatch	hsa-mir-21|hsa-mir-21|miRNA|human
ACTCACCTGGAGCATGTTTTCTT	CUCACC	55.2	48.9	0.000	0.000	1.048	1.888	0.000	0.058	2.9941413282108	noMatch	TRNAI6_prec|tRNA_prec|human
GTGCATTGTAGTTGCATTGCAAG	UGCAUU	74	87	2.414	0.000	0.000	0.000	0.306	0.290	3.01004478832408	hsa-miR-33a-5p	hsa-mir-33a|hsa-mir-33a|miRNA|human
TCTCCCACGTTGTGGCCCAGT	CUCCCA	85	69.3	0.000	0.000	0.000	0.000	1.223	0.581	1.80326470993186	hsa-miR-662	hsa-mir-662|doubtful_miRNA|human
AGGTACATCTGGCTACTGGGTC	GGUACA	50.4	60.5	0.000	0.000	0.000	0.000	0.245	0.116	0.360652941986373	hsa-miR-222-3p	hsa-mir-222|hsa-mir-222|miRNA|human
CAGCTTATCAGACTGATGTTGA	AGCUUA	84.2	80.2	4.828	12.537	0.000	0.000	37.783	38.081	93.2290242702415	hsa-miR-21-5p	hsa-mir-21|hsa-mir-21|miRNA|human
ATTCATTTATCCCCAGCCTACA	UUCAUU	69.1	75.4	0.000	0.000	6.985	9.442	0.489	1.219	18.1347898060361	hsa-miR-664a-3p	hsa-mir-664a|doubtful_miRNA|human
TGAGGTAGTAGGTTGTGTGGTTTATT	GAGGUA	72.4	50.3	0.000	0.000	0.000	0.000	0.489	0.755	1.24375739597354	hsa-let-7b-5p	hsa-let-7b|hsa-let-7b|miRNA|human
TGGCCAACATGGTGAAACCCCAT	GGCCAA	53.9	51.3	0.000	0.000	39.114	41.072	2.812	3.657	86.6562370152572	noMatch	TRAF3IP2_TRAF3IP2-004_ENSG00000056972_ENST00000368761.5|mRNA|human
ATCACATTGCCAGGGATTACA	UCACAU	56.6	65.5	0.000	0.000	0.000	0.000	6.175	7.314	13.4892744691626	hsa-miR-23b-3p	hsa-mir-23b|hsa-mir-23b|miRNA|human
GACACCCCACTTGCCCTGCTGACC	ACACCC	43.6	41.7	0.000	0.000	0.349	1.888	0.061	0.058	2.35680937370403	noMatch	MAPK1IP1L_MAPK1IP1L-001_ENSG00000168175_ENST00000395468.4|mRNA|human
GAGGCGGCTGCGGGAGCGGAGT	AGGCGG	53.4	38.5	0.000	0.000	4.889	2.360	0.000	0.116	7.36587357953055	noMatch	CNNM3_CNNM3-001_ENSG00000168763_ENST00000305510.3|mRNA|human
TAATACTGCCTGGTAGTGATGAC	AAUACU	91.1	82	0.000	0.000	0.000	0.000	0.611	1.103	1.71433470696717	noMatch	hsa-mir-200b|hsa-mir-200b|miRNA|human
TATCACCATTTGAAATCAGTGTTT	AUCACC	65.8	31.6	0.000	0.000	0.000	0.000	0.428	0.871	1.29871958047717	hsa-miR-29b-3p	hsa-mir-29b-2|hsa-mir-29b-2|miRNA|human
CGTGCCACCCTTTTCCCCAGTAA	GUGCCA	54.4	37	0.000	0.000	1.746	0.944	0.000	0.116	2.80646860161133	hsa-miR-1227-3p	hsa-mir-1227-MIRTRON|hsa-mir-1227-MIRTRON|mirtron|human
CTTAGCAGCACATCATGGTTTACA	UUAGCA	97.2	77.6	0.000	0.000	0.000	0.000	0.550	0.813	1.36294571547018	hsa-miR-15b-5p	hsa-mir-15b|hsa-mir-15b|miRNA|human
CCCGGCCGCCCGGGCCCCCGGT	CCGGCC	23.8	14.6	0.000	0.000	3.492	1.888	0.000	0.000	5.38073653122231	noMatch	MAP3K3_MAP3K3-001_ENSG00000198909_ENST00000361357.3|mRNA|human
TAATACTGTCTGGTAAAACCGTG	AAUACU	91.1	82	0.000	0.000	0.000	0.000	1.528	1.393	2.92165781941585	hsa-miR-429	hsa-mir-429|hsa-mir-429|miRNA|human
GCTGGTTTCATATGGTGGTTTAG	CUGGUU	85.8	73.8	270.380	242.373	0.000	1.888	100.144	98.221	713.006034191813	hsa-miR-29b-1-5p	hsa-mir-29b-1|hsa-mir-29b-1|miRNA|human
CTCAAGTAATTCAGGATAGGTT	UCAAGU	68	43	0.000	0.000	0.000	0.000	2.629	4.005	6.63440210635772	hsa-miR-26b-5p	hsa-mir-26b|hsa-mir-26b|miRNA|human
ACCCGGAGCCATTGTGGCTC	CCCGGA	76.6	76.8	0.000	0.000	5.588	4.721	0.061	0.000	10.3698640025374	noMatch	TTBK1_TTBK1-001_ENSG00000146216_ENST00000259750.4|mRNA|human
AACCGGGCGGAAACACCAGAA	ACCGGG	80.3	71.2	14.485	2.786	5.588	5.193	0.183	0.116	28.3508518547962	noMatch	trnaV2G26T|tRNA|human
TCTAGCCACAGATGCAGTGATT	CUAGCC	23.2	47.2	0.000	0.000	0.000	0.000	1.223	1.509	2.73206739793328	hsa-miR-1287-3p	PYROXD2_PYROXD2-001_ENSG00000119943_ENST00000370575.4|mRNA|human
CGAGACCCTGCTCGCTGCGCCA	GAGACC	40.4	17.3	3.621	1.393	0.698	0.472	0.000	0.000	6.18466917652546	noMatch	TRNAS21|tRNA|human
TGAGGTAGTAGGTTGTGTGGTTCA	GAGGUA	72.4	50.3	0.000	0.000	0.000	0.000	2.079	1.858	3.9363025268855	hsa-let-7b-5p	hsa-let-7b|hsa-let-7b|miRNA|human
AAACGGTAACGCAGGTGTCCT	AACGGU	70	65.2	0.000	0.000	1.746	1.416	0.061	0.000	3.22360291740914	noMatch	RNA45S5_NR_046235_prec3.3|rRNA_prec|human
GGAGAGTCGGCGACGCCGCCAG	GAGAGU	43.7	38.1	0.000	0.000	1.746	0.472	0.000	0.000	2.21827176530972	hsa-miR-4785	hsa-mir-4785|doubtful_miRNA|human
GCCTGGGTGACAGAGTGAGACT	CCUGGG	11	16.2	0.000	0.000	0.000	0.000	0.917	0.116	1.03317260844841	noMatch	OPA3_OPA3-002_ENSG00000125741_ENST00000263275.4|mRNA|human
AAGCTGGGTTGAGAGGGCGATAA	AGCUGG	9.3	19.3	0.000	0.000	1.048	0.472	0.245	0.174	1.93850476929287	hsa-miR-320a-3p	hsa-mir-320-RNASEN|hsa-mir-320-RNASEN|miRNA|human
GGGGATGTAGCTCAG	GGGAUG	31.3	37.4	1.207	2.786	0.349	0.000	0.000	0.290	4.63243305634129	noMatch	TRNAA29|tRNA|human
AACAGTCTACAGCCATGGTCG	ACAGUC	56.2	29.1	0.000	0.000	0.349	0.000	17.058	13.177	30.5841674565589	hsa-miR-132-3p	hsa-mir-132|hsa-mir-132|miRNA|human
TAGCTTATCAGACTGATGTTTACG	AGCUUA	84.2	80.2	0.000	0.000	0.000	0.000	0.183	0.174	0.357564958489913	hsa-miR-21-5p	hsa-mir-21|hsa-mir-21|miRNA|human
GAGGGGGGCACTGCGCAAGCAAAGCC	AGGGGG	25.1	49.1	0.000	0.000	2.445	2.360	0.306	0.116	5.22691896600169	hsa-miR-6885-5p	C14orf182_ENST00000399206.1|mRNA|human
TCTAATACTGTCTGGTAAAACC	CUAAUA	78.9	74.2	0.000	0.000	0.000	0.000	1.895	1.858	3.75288807239585	hsa-miR-429	hsa-mir-429|hsa-mir-429|miRNA|human
ACCGCTCGCTCGGTCAGGGCG	CCGCUC	46.3	62.8	0.000	0.000	1.397	1.888	0.000	0.116	3.40142654921254	noMatch	SERTAD2_SERTAD2-001_ENSG00000179833_ENST00000313349.3|mRNA|human
ATAGGTCACGTTGGTGTAGA	UAGGUC	16.2	56.7	2.414	0.000	1.048	2.360	0.000	0.000	5.82229085135303	noMatch	DNAJC24_DNAJC24-001_ENSG00000170946_ENST00000465995.1|mRNA|human
TACCTGGTTGATCCTGCCAT	ACCUGG	61	57.8	56.731	45.967	17.462	21.716	2.507	2.206	146.589464114731	noMatch	rna18s5A60GC456AT1578G|rRNA|human
TGAGGCACGACTTGGGATGAGT	GAGGCA	45.7	7.5	0.000	0.000	78.229	75.535	1.162	1.161	156.086720159037	noMatch	ABL2_ABL2-201_ENSG00000143322_ENST00000408940.3|mRNA|human
TTGGCTGCGAGAGGTCCCGGGT	UGGCUG	76.1	61.1	2.414	4.179	1.746	0.944	0.000	0.174	9.45746531233043	noMatch	TRNAP19_prec|tRNA_prec|human
AATTTCGGTTGGGACAAAAA	AUUUCG	94.8	82.3	1.207	0.000	0.698	1.416	0.122	0.000	3.44408750532116	noMatch	MT-RNR2_ENST00000387347|mt-rnr2A275CA685GA817CA947T|mt_rRNA|human
GCCTGGATAGCTCAGTTGG	CCUGGA	69.4	48.1	1.207	11.144	1.397	1.416	0.489	0.058	15.7110189599788	noMatch	TRNAK29|tRNA|human
CGCCCCGCGGGGCGGGCGGAGC	GCCCCG	69.4	54.4	0.000	0.000	2.095	1.416	0.122	0.058	3.69202628990743	noMatch	RNA45S5_NR_046235_prec3.3|rRNA_prec|human
TAGGTGGGAAAGGGACCCAGA	AGGUGG	36.9	13.3	0.000	0.000	1.048	0.944	0.061	0.058	2.11108647910448	noMatch	FUNDC2_FUNDC2-001_ENSG00000165775_ENST00000369498.3|mRNA|human
AAGAATTTCTTTTTCTTCACA	AGAAUU	69	81.2	1.207	1.393	0.349	0.000	0.306	0.116	3.3710255258644	noMatch	hsa-mir-3611|doubtful_miRNA|human
GCGGTCCATGGGCATATACAC	CGGUCC	17.2	6.6	0.000	0.000	0.000	0.000	0.245	0.174	0.418703109986461	hsa-miR-455-3p	hsa-mir-455|hsa-mir-455|miRNA|human
CCCCAAAGGCTCTTTTCAGAGCCACT	CCCAAA	77.2	81.3	6.035	5.572	3.143	3.777	0.000	0.000	18.5269365923661	noMatch	HIST2H2BF_HIST2H2BF-001_ENSG00000203814_ENST00000369167.1|mRNA|human
TAAGAGGCTAACACAGAAGGGT	AAGAGG	74.7	56.1	0.000	0.000	1.048	2.360	0.183	0.174	3.76575261900205	noMatch	SNORA26_ENST00000391286_prec|snoRNA_prec|human
ACACCAGTCGATGGGCTGTC	CACCAG	73.7	60.2	89.322	37.610	0.000	0.000	2.018	3.657	132.606127811408	hsa-miR-21-3p	hsa-mir-21|hsa-mir-21|miRNA|human
TCAGTCTCATAATCTGAAGGTCGT	CAGUCU	72.6	40.2	0.000	2.786	1.746	1.888	0.000	0.000	6.42045683413276	noMatch	trnaM13A58G|tRNA|human
GAAATCCAGAGTGGGTGGGGCCA	AAAUCC	71.3	55.2	0.000	0.000	0.000	0.000	0.245	0.348	0.592853613986728	noMatch	hsa-mir-551a|miRNA|human
TCTGAGCCTCCTTGTCGCCTGC	CUGAGC	54.2	49.8	0.000	0.000	0.349	1.416	0.183	0.290	2.23918984839605	noMatch	PANX2_PANX2-002_ENSG00000073150_ENST00000395842.2|mRNA|human
GGCTATAAGAATACTTTT	GCUAUA	68.7	68.7	6.035	2.786	2.794	5.193	0.000	0.000	16.80809547235	noMatch	CPEB4_CPEB4-001_ENSG00000113742_ENST00000265085.5|mRNA|human
ACAGTACTGTGATAACTGAAGA	CAGUAC	44.1	45.2	0.000	0.000	0.000	0.000	0.550	0.581	1.13074504346983	hsa-miR-101-3p	hsa-mir-101-2|hsa-mir-101-2|miRNA|human
AGCTTCAGGTTCCATGGTGTA	GCUUCA	61	53.3	0.000	0.000	3.143	4.721	0.000	0.000	7.86408048002926	noMatch	TRNAQ27_prec|tRNA_prec|human
TAGCGTGGCCGAGCGGTCTA	AGCGUG	83.4	72.5	1.207	1.393	0.349	1.888	0.183	0.000	5.02103488807686	noMatch	TRNAL1|tRNA|human
ATCCCACTCCTGACA	UCCCAC	49.2	65.9	73.630	57.111	16.065	15.579	0.183	0.348	162.916718873495	noMatch	trnaL5C51T|tRNA|human
GATGCCTGGGAGTTGCGATCTGCCCTA	AUGCCU	27.2	36.1	0.000	0.000	1.048	2.360	0.000	0.058	3.46623782851223	noMatch	RNU12_ENST00000602478|snRNA|human
TTTCCGTGTCGCCCTTATTCCCTTTTT	UUCCGU	67.9	36.9	0.000	1.393	0.000	0.472	0.183	0.058	2.10650890675054	noMatch	pET16B_Rnl2_1-249_K227Q_backbone|plasmid|human
TCTCATAATCTGAAGGTCGTGAGTTT	CUCAUA	66.5	70.7	1.207	2.786	1.048	1.888	0.000	0.000	6.9290383235499	noMatch	trnaM13A58G|tRNA|human
AACCCCTATGTTACCAGACGA	ACCCCU	24.7	36.2	0.000	1.393	0.000	0.000	0.306	0.232	1.93083921344247	noMatch	hsa-mir-3170|doubtful_miRNA|human
GCGAGCCGGGCCCTTCCCGTGGATC	CGAGCC	44.7	24.5	0.000	1.393	1.048	2.360	0.061	0.000	4.86227359596806	noMatch	RNA45S5_NR_046235_prec3.3|rRNA_prec|human
TCACGTCGGGGTCACCAAAA	CACGUC	65.7	52.9	4.828	4.179	2.095	1.888	0.000	0.000	12.9908460527756	noMatch	trnaW7A57G|tRNA|human
AAGAGGCCCAGGCTCTGGAAGA	AGAGGC	36.8	4.2	0.000	0.000	0.349	2.360	0.000	0.058	2.76776772250892	noMatch	MKI67_MKI67-001_ENSG00000148773_ENST00000368654.3|mRNA|human
CCGGGCGGAAACACCAAC	CGGGCG	41.6	47.7	0.000	0.000	0.698	1.416	0.061	0.000	2.17589775840417	noMatch	trnaV2G26T|tRNA|human
GTTTCCGTAGTGTAGCGGTTA	UUUCCG	94.4	79.5	236.582	190.834	50.639	41.072	1.712	1.683	522.522760430212	noMatch	TRNAV32_prec|tRNA_prec|human
TCCCCGCGCCCCCGCCCCGGCGA	CCCCGC	50.3	43.4	4.828	4.179	0.000	2.360	0.000	0.058	11.4255824030672	noMatch	RNA45S5_NR_046235_prec3.3|rRNA_prec|human
AAATTCTGGGGCCCACAGCCTAG	AAUUCU	84.2	66.2	0.000	0.000	1.746	2.833	0.000	0.000	4.57875426681689	noMatch	VPS37D_VPS37D-001_ENSG00000176428_ENST00000324941.4|mRNA|human
TCCGGGTACCCCCTCCA	CCGGGU	39.7	17.9	1.207	2.786	0.698	0.472	0.000	0.058	5.22156393764403	noMatch	SPDYE3_SPDYE3-001_ENSG00000214300_ENST00000332397.6|mRNA|human
AGCTTCCCTGGTGGTCTT	GCUUCC	33.2	33.6	3.621	0.000	0.000	0.944	0.245	0.000	4.8099003928504	noMatch	TRNAE6_prec|tRNA_prec|human
CGGAGGGCGAGGCCCGCGGCGTAA	GGAGGG	9.2	21.4	0.000	0.000	0.698	1.416	0.122	0.232	2.46923658190107	noMatch	RNA45S5_NR_046235_prec3.3|rRNA_prec|human
CCCGGGTTTCGGCACCAAAC	CCGGGU	39.7	17.9	0.000	2.786	3.143	1.416	0.183	0.116	7.64481533632779	noMatch	trnaF2G37T|tRNA|human
ATATTGCACATTACTAAGTTG	UAUUGC	33.6	51.3	1.207	0.000	0.000	0.000	0.917	0.755	2.87877605186983	hsa-miR-32-5p	hsa-mir-32|hsa-mir-32|miRNA|human
TCCCTGGTGGTCTAGTGGCTTT	CCCUGG	48.6	46.1	0.000	0.000	1.048	0.944	0.000	0.058	2.04994832760793	noMatch	trnaE5T19CC34T|tRNA|human
ATCACATTGCAAGGGATTACCAC	UCACAU	56.6	65.5	0.000	0.000	0.000	0.000	0.306	0.348	0.653991765483276	noMatch	hsa-mir-23b|hsa-mir-23b|miRNA|human
TGAGGTAGTAGGTGTATAGTTA	GAGGUA	72.4	50.3	0.000	0.000	0.000	0.000	0.122	0.348	0.47057731099363	noMatch	hsa-let-7a-3|hsa-let-7a-3|miRNA|human
CGTTCCCGGCCCATGCACCA	GUUCCC	42.1	22	1.207	2.786	0.698	0.944	0.000	0.000	5.63561026994537	noMatch	trnaG15A56G|tRNA|human
TTCCCGGCCGATGCACCA	UCCCGG	67.6	67	2.414	0.000	1.048	0.472	0.000	0.000	3.9339048501473	noMatch	ENTPD8_ENTPD8-201_ENSG00000188833_ENST00000371506.2|mRNA|human
AAAGCAGGATTCAGACTACA	AAGCAG	93.6	79.1	0.000	0.000	0.349	1.416	0.183	0.000	1.94893900839561	noMatch	SNORA63_ENST00000363450|snoRNA|human
CGCGCTCGCGGGGGCTCTGATT	GCGCUC	33.3	37.7	0.000	0.000	2.794	2.833	0.061	0.058	5.7456477453185	noMatch	KLHL21_KLHL21-002_ENSG00000162413_ENST00000377663.3|mRNA|human
TCTAGGTATGGTCCCAGGGATCCA	CUAGGU	64.2	66.4	0.000	0.000	0.000	0.000	0.122	0.406	0.528627478993719	hsa-miR-331-5p	hsa-mir-331|hsa-mir-331|miRNA|human
TACGCGACCCCCGAGCGGTCGGCGTC	ACGCGA	88.1	75.6	6.035	8.358	10.826	7.554	0.306	0.232	33.3106667582159	noMatch	rna18s5A60GC456AT1578G|rRNA|human
TCCCCCAGGTGTGATTCTGATTTGCT	CCCCCA	69.6	77.4	0.000	0.000	0.000	0.000	0.183	0.348	0.531715462490179	hsa-miR-361-3p	hsa-mir-361|hsa-mir-361|miRNA|human
ACCGGGCGGAAAGACCAA	CCGGGC	19.7	9.3	0.000	0.000	1.397	0.944	0.000	0.000	2.3411332126095	noMatch	LPHN1_LPHN1-002_ENSG00000072071_ENST00000361434.3|mRNA|human
TGACCTCAGGTGATCCACCCGC	GACCUC	57.1	15.5	0.000	0.000	2.794	5.665	0.000	0.058	8.51708859563055	noMatch	NDUFS1_NDUFS1-001_ENSG00000023228_ENST00000233190.6|mRNA|human
ATCACATTGCCAGGGATTTCGA	UCACAU	56.6	65.5	0.000	0.000	0.000	0.000	0.917	0.639	1.55562412044921	hsa-miR-23a-3p	hsa-mir-23a|hsa-mir-23a|miRNA|human
AAGCCATGTTACGAGCCTTAAGGAC	AGCCAU	56.4	53.8	1.207	0.000	1.397	1.416	0.000	0.000	4.02028130833138	noMatch	ARMC9_ARMC9-001_ENSG00000135931_ENST00000349938.4|mRNA|human
CAGTGTAATAGTATTGTCAAAGC	AGUGUA	74.1	65	0.000	0.000	0.000	0.000	0.367	0.813	1.17953126098053	noMatch	hsa-mir-301a|hsa-mir-301a|miRNA|human
TAGCACCATTTGAAGTCGGTT	AGCACC	63.1	51.3	0.000	0.000	0.000	0.000	0.245	0.348	0.592853613986728	noMatch	hsa-mir-29c|hsa-mir-29c|miRNA|human
AGAGGTAGTATGTTGCATAGT	GAGGUA	72.4	50.3	0.000	0.000	0.000	0.000	0.122	0.232	0.354476974993452	noMatch	hsa-let-7d|hsa-let-7d|miRNA|human
CAAAGTGCTTAGTGCAGGTAG	AAAGUG	89.8	84.4	0.000	0.000	0.000	0.000	0.245	0.174	0.418703109986461	noMatch	ANKRD10_ANKRD10-003_ENSG00000088448_ENST00000267339.2|mRNA|human
ATCCCACCGCTGCCACG	UCCCAC	49.2	65.9	9.656	15.322	4.889	4.249	0.000	0.058	34.1750477996528	noMatch	TRNAL1|tRNA|human
CAGCGCAGGACACGGCGCCGAGG	AGCGCA	84	71.8	0.000	0.000	0.698	2.360	0.000	0.000	3.05895260751048	noMatch	PSMA7_PSMA7-001_ENSG00000101182_ENST00000370873.4|mRNA|human
ATAGGTTTGGTCCTAGCCTTA	UAGGUU	72.8	68.8	0.000	2.786	23.748	9.914	0.000	0.290	36.738156518362	noMatch	mt-rnr1G371AG689AA937-A938-|mt_rRNA|human
GAATCCCAAAAGCAGCTGT	AAUCCC	35.7	19.5	0.000	0.000	0.000	0.000	0.306	0.058	0.363740925482833	hsa-miR-191-5p	hsa-mir-191|hsa-mir-191|miRNA|human
CAGTGCAATGTTAAAAGGGCATTAG	AGUGCA	88.8	88.4	0.000	0.000	0.000	0.000	0.489	0.406	0.895456387973012	hsa-miR-130a-3p	hsa-mir-130a|hsa-mir-130a|miRNA|human
CTGCGCAAGCTACTGCCTTGCTTTT	UGCGCA	93.9	88.8	0.000	0.000	0.000	0.000	0.367	0.406	0.773180084979914	hsa-let-7i-3p	hsa-let-7i|hsa-let-7i|miRNA|human
TCCCTGTTCGGGCGCCAA	CCCUGU	52.4	52.1	1308.444	1170.076	514.423	545.744	11.861	14.803	3565.35044961189	noMatch	trnaK1T54G|tRNA|human
AATGAGTGTGTGTGTGTGAGTGTGT	AUGAGU	80.9	68.6	0.000	0.000	0.000	0.000	0.428	0.755	1.18261924447699	noMatch	noMatch
GCCTGGGAATACCGGGTGCTGTAGGCTTT	CCUGGG	11	16.2	0.000	1.393	0.349	0.944	0.183	0.000	2.86979029205354	noMatch	RNA5S9_ENST00000364451|rRNA|human
CCCGGAGGGCGAGGCCCGCGGCGGTTT	CCGGAG	63.9	66.4	0.000	0.000	2.095	1.888	0.734	0.522	5.23990564917507	noMatch	RNA45S5_NR_046235_prec3.3|rRNA_prec|human
TTGGTGGTTCAGTGGTA	UGGUGG	13.8	30.9	2.414	0.000	0.349	1.416	0.061	0.116	4.35686623224358	noMatch	trnaG15G5TG45AA56TC66A|tRNA|human
GTCGCCCTCCCTTGGCCGTCGT	UCGCCC	70.3	81	0.000	0.000	0.698	2.360	0.000	0.000	3.05895260751048	noMatch	RNA45S5_NR_046235_prec2.3|rRNA_prec|human
AGCTCGGTCTGAGGCCCCTCAGTGT	GCUCGG	51.5	60.5	0.000	0.000	0.000	0.000	1.223	0.987	2.20961588593248	hsa-miR-423-3p	hsa-mir-423|hsa-mir-423|miRNA|human
ACCCCGACGGGGAGCC	CCCCGA	86.6	81.5	0.000	0.000	0.698	3.305	0.000	0.058	4.06119577611344	noMatch	TRNAD9|tRNA|human
GAAACGGAGCAGGTCAAAACTCCCGT	AAACGG	79.9	76.5	6.035	1.393	36.320	40.128	0.000	0.000	83.8768537988559	noMatch	rn7sl1C53TT54GT70C|scRNA|human
AGAGTCTCGTTCTGTTGCCCAAA	GAGUCU	57.3	37.8	0.000	0.000	0.000	0.000	0.183	0.174	0.357564958489913	noMatch	hsa-mir-1273c|doubtful_miRNA|human
TGAGGTAGTAGTTTGTCAGTT	GAGGUA	72.4	50.3	0.000	0.000	0.000	0.000	0.245	0.174	0.418703109986461	noMatch	hsa-let-7g|hsa-let-7g|miRNA|human
CGCGGGTGCTTACTGACCCTTTGA	GCGGGU	23.1	30.9	0.000	0.000	9.080	8.498	0.122	0.058	17.7581748544621	noMatch	VTRNA2-1_ENST00000602301_prec|scRNA_prec|human
CTGACCTTCGTGCCCCGCCAGT	UGACCU	43.2	38.2	0.000	0.000	6.286	2.833	0.183	0.058	9.36027457832818	noMatch	DENND1A_DENND1A-002_ENSG00000119522_ENST00000373624.2|mRNA|human
AAATGTGCTATGAATGTTGAGTTT	AAUGUG	83.1	72.7	0.000	0.000	0.000	0.472	0.245	0.058	0.774699274287718	noMatch	chr16_70236200-70255800_rev|piRNA|human
TTTTGCGATGTGTTCCTAATA	UUUGCG	87.2	80	1.207	0.000	0.000	0.000	3.057	4.760	9.02407294625516	hsa-miR-450a-5p	hsa-mir-450a-2|hsa-mir-450a-2|miRNA|human
GAGAGGAACATGGGCTCAGGAC	AGAGGA	79	49.7	0.000	0.000	2.095	1.416	0.122	0.174	3.80812662590761	hsa-miR-6859-5p	WASH4P_ENST00000495251.1|mRNA|human
ACTGGTGCGGACCAGGGGAATT	CUGGUG	79.9	75.1	1.207	0.000	0.000	0.000	0.367	0.348	1.92218151240027	noMatch	RNA45S5_NR_046235_prec3.3|rRNA_prec|human
CAGCGGAATCCCAAAAGCAGCTG	AGCGGA	64.5	57.7	0.000	0.000	0.349	0.000	1.223	1.045	2.61690110693423	hsa-miR-191-5p	hsa-mir-191|hsa-mir-191|miRNA|human
CTCCAGCGCGGGACCAGCAGTA	UCCAGC	39.5	40.8	0.000	0.000	1.048	1.888	0.000	0.058	2.9941413282108	noMatch	REEP4_REEP4-001_ENSG00000168476_ENST00000306306.3|mRNA|human
TGGCCAACATGGCGAAACCCCAT	GGCCAA	53.9	51.3	0.000	0.000	1.746	1.888	0.061	0.000	3.69569941771057	noMatch	MAP3K13_MAP3K13-005_ENSG00000073803_ENST00000448876.1|mRNA|human
CTCAGTAGCCAGTGTAGATC	UCAGUA	85.7	78.2	0.000	0.000	0.000	0.000	16.752	19.040	35.7923086140835	hsa-miR-222-5p	hsa-mir-222|hsa-mir-222|miRNA|human
AGCCATTGTGGCTCAGGCCGGA	GCCAUU	62.3	51	0.000	0.000	9.080	4.721	0.061	0.000	13.862214532554	noMatch	RLTPR_RLTPR-001_ENSG00000159753_ENST00000334583.6|mRNA|human
TGCATTCCAGCCTGGGTGACA	GCAUUC	61.2	86.7	0.000	0.000	0.698	2.360	0.000	0.000	3.05895260751048	noMatch	SPATA5_SPATA5-001_ENSG00000145375_ENST00000274008.4|mRNA|human
TCACTCCTCTCCTCCCGTCTTGA	CACUCC	31.3	35	0.000	0.000	0.000	0.000	0.367	0.174	0.540979412979559	hsa-miR-483-3p	hsa-mir-483|hsa-mir-483|miRNA|human
TAGCTTATCAGACTGATGTTGACAA	AGCUUA	84.2	80.2	19.313	11.144	0.349	0.000	51.601	58.979	141.385213402581	hsa-miR-21-5p	hsa-mir-21|hsa-mir-21|miRNA|human
CCCAGGGGAGGAGGTGAGTGCA	CCAGGG	41.7	22.2	0.000	0.000	1.048	1.416	0.061	0.116	2.641233147406	noMatch	TRIOBP_TRIOBP-001_ENSG00000100106_ENST00000406386.3|mRNA|human
TGGCCGCAGCAACCTCGGTT	GGCCGC	13	8.3	2.414	1.393	1.397	1.888	0.306	0.116	7.51416828149555	noMatch	trnaH11A5G|tRNA|human
TAACACTGTCTGGTAAAGATGCCA	AACACU	65.6	64.6	0.000	0.000	0.000	0.000	0.122	0.348	0.47057731099363	hsa-miR-141-3p	hsa-mir-141|hsa-mir-141|miRNA|human
TCCGGTTCTCAGGGCTCC	CCGGUU	50.7	66.9	0.000	0.000	0.000	0.000	0.306	0.116	0.421791093482922	hsa-miR-671-3p	hsa-mir-671|hsa-mir-671|miRNA|human
TTCCCGCCTGCGCGCTCGGCCAA	UCCCGC	38.7	70	0.000	0.000	1.746	2.833	0.183	0.174	4.9363192253068	noMatch	C8orf82_C8orf82-001_ENSG00000213563_ENST00000524821.1|mRNA|human
TCGGATCCCACCTTCGTCGCC	CGGAUC	35.8	33.9	0.000	0.000	1.048	1.416	0.000	0.000	2.46399465990927	noMatch	TRNAS5|tRNA|human
TCCCCGGCGGGGAGCCAT	CCCCGG	61.7	82.3	2.414	0.000	0.698	0.944	0.061	0.058	4.17595461694371	noMatch	IRS2_IRS2-001_ENSG00000185950_ENST00000375856.3|mRNA|human
ATCCGGCTCGGAGGACAAA	UCCGGC	43.8	35.7	1.207	0.000	0.349	1.416	0.000	0.174	3.14672665332667	noMatch	TRNAY8|tRNA|human
GAAAGCTGGGTTGAGAGGGCGAT	AAAGCU	55.1	54.3	0.000	0.000	1.048	1.888	0.122	0.174	3.23251796720407	hsa-miR-320a-3p	hsa-mir-320-RNASEN|hsa-mir-320-RNASEN|miRNA|human
CTGCTCGCTGGGCCGCGGCT	UGCUCG	80	70.2	0.000	0.000	1.397	0.944	0.183	0.000	2.52454766709914	noMatch	SLC7A5_SLC7A5-001_ENSG00000103257_ENST00000261622.4|mRNA|human
TCGCCCCTGCGCTGCGCGGACCGC	CGCCCC	65.5	36.9	0.000	0.000	1.746	1.416	0.000	0.000	3.16246476591259	noMatch	BMP8A_BMP8A-001_ENSG00000183682_ENST00000331593.5|mRNA|human
CAACCCCGGGCTGATCACTACTGCT	AACCCC	9	23.3	0.000	0.000	17.811	16.995	0.306	0.406	35.5185036474195	noMatch	RAB8A_RAB8A-001_ENSG00000167461_ENST00000300935.3|mRNA|human
TTGCAGCTGCCTGGGAGTGAG	UGCAGC	57.7	19	0.000	0.000	0.000	0.000	0.183	0.232	0.415615126490001	hsa-miR-1301-3p	hsa-mir-1301|hsa-mir-1301|miRNA|human
TATCACTGTCTGGTAACGATGTT	AUCACU	62.7	69.9	0.000	0.000	0.000	0.000	0.183	0.232	0.415615126490001	hsa-miR-200a-3p	hsa-mir-200a|hsa-mir-200a|miRNA|human
GATGCCTGGGAGTTGCGATCTGCCCGT	AUGCCU	27.2	36.1	0.000	0.000	3.842	0.472	0.122	0.000	4.43595838631277	noMatch	RNU12_ENST00000602478|snRNA|human
CCCCACTGCTAAATTTGACTGGA	CCCACU	81.2	81.2	0.000	0.000	1.048	1.888	0.000	0.116	3.05219149621089	noMatch	RNY4_ENST00000516507|scRNA|human
TAATGGCCCATTTGGGCACC	AAUGGC	50.4	13.1	16.899	13.929	11.176	7.081	0.000	0.058	49.1432195440546	noMatch	CCDC23_CCDC23-001_ENSG00000177868_ENST00000372521.4|mRNA|human
CTGGACTTGGAGTCAGAAGGA	UGGACU	40.7	24	0.000	0.000	0.000	0.000	1.956	2.612	4.56867840789355	hsa-miR-378a-3p	hsa-mir-378|hsa-mir-378|miRNA|human
CAAAGTGCTTACAGTGCAGGTTAA	AAAGUG	89.8	84.4	0.000	0.000	0.000	0.000	2.201	2.264	4.46493000587922	hsa-miR-17-5p	hsa-mir-17|hsa-mir-17|miRNA|human
CTCCCCGCGCCCGCACGTGGGC	UCCCCG	86	53.1	0.000	0.000	1.397	0.944	0.000	0.000	2.3411332126095	noMatch	NFIX_NFIX-003_ENSG00000008441_ENST00000360105.4|mRNA|human
TTCCCGGGCGGCGCACCGT	UCCCGG	67.6	67	1.207	4.179	0.349	0.944	0.000	0.000	6.67932300090308	noMatch	TRNAG4|tRNA|human
CCATCTGTGACCCCACCTCTAG	CAUCUG	64.3	62	0.000	0.000	1.048	0.472	0.122	0.058	1.70012813029959	noMatch	TAAR5_TAAR5-001_ENSG00000135569_ENST00000258034.2|mRNA|human
ATCCCGGACGAGCCCC	UCCCGG	67.6	67	13.278	18.108	13.271	11.330	0.489	0.406	56.8825931503671	noMatch	trnaP10T19GC33TT39C|tRNA|human
CCATTGCACTTGTCTCGGTCTG	CAUUGC	47.2	44.3	0.000	0.000	0.000	0.000	0.367	0.116	0.48292924497947	hsa-miR-25-3p	hsa-mir-25|hsa-mir-25|miRNA|human
GGTGCTGATAACGCCAAGGTCGCGGGT	GUGCUG	51	80.7	8.449	8.358	2.794	1.888	1.345	0.174	23.0085041338427	noMatch	trnaI9G27TA35G|tRNA|human
ATAGGTTTGGTCCTAGCCTACCA	UAGGUU	72.8	68.8	2.414	0.000	16.065	7.081	0.000	0.174	25.7345136374389	noMatch	mt-rnr1G371AG689AA937-A938-|mt_rRNA|human
TGGAGTTAAGGGTTGCTTGGAG	GGAGUU	49.2	48.8	0.000	0.000	0.000	0.000	0.245	0.639	0.883104453987171	hsa-miR-4653-3p	hsa-mir-4653|hsa-mir-4653|miRNA|human
AAAGTCGGAGGTTCGAAGACG	AAGUCG	91.5	66.5	114.670	156.010	86.610	110.471	5.869	7.140	480.770360791018	noMatch	rna18s5A60GC456AT1578G|rRNA|human
CCGGGGCTCGCGAGGCGGTTCTCG	CGGGGC	6.1	13	0.000	0.000	0.000	0.472	0.061	0.232	0.765435323798337	noMatch	RNA45S5_NR_046235_prec3.3|rRNA_prec|human
CCCCCGGCACCTCCACCAAA	CCCCGG	61.7	82.3	1.207	4.179	0.698	1.416	0.000	0.000	7.50065455420617	noMatch	trnaA13A33GA36T|tRNA|human
AATCCCTCCGTGGTTACC	AUCCCU	67.3	32.6	32.590	34.824	15.017	21.716	0.489	0.929	105.565541868247	noMatch	TRNAR28|tRNA|human
AAAAATAAAGTGAATTAAGCGTGA	AAAAUA	85	76.8	6.035	1.393	0.000	0.472	0.000	0.058	7.95835242936312	noMatch	RPS2_ENST00000343262truncextcor|mRNA|human
GTTTCCGTAGTGTAGTGGTTAA	UUUCCG	94.4	79.5	1.207	5.572	0.698	0.472	0.000	0.058	8.00745950556277	noMatch	trnaV2G26T|tRNA|human
CTAGCACCATTTGAAATCAGTGG	UAGCAC	60.3	28.9	0.000	0.000	0.000	0.000	0.306	0.697	1.00229277348381	hsa-miR-29b-3p	hsa-mir-29b-2|hsa-mir-29b-2|miRNA|human
CATGGCTTGGGTTTTCCTTCCCCAGT	AUGGCU	67.6	32.7	0.000	0.000	1.048	0.472	0.000	0.116	1.63590199530658	noMatch	TRNAC7_prec|tRNA_prec|human
ATCAACTGGCTTCAATCTACCCA	UCAACU	61.5	28.9	0.000	0.000	1.048	1.416	0.000	0.000	2.46399465990927	noMatch	SNCA_SNCA-002_ENSG00000145335_ENST00000394991.3|mRNA|human
TCTCCCCCCACAACCGCGCTTGACT	CUCCCC	58	45	0.000	2.786	3.143	0.944	0.000	0.000	6.87320404553653	noMatch	RNY5_ENST00000516501|scRNA|human
GCACCGGCCGGGCCCCCGCCTTTAT	CACCGG	62.1	62.7	0.000	0.000	1.746	1.416	0.061	0.116	3.33970325340932	noMatch	RNA45S5_NR_046235_prec3.3|rRNA_prec|human
ATCCCACCGCTGCCACCTTTTT	UCCCAC	49.2	65.9	3.621	0.000	0.349	1.416	0.000	0.000	5.3866793401673	noMatch	TRNAL1|tRNA|human
AACCGAGCGTCCAAGCTCT	ACCGAG	101.3	83.5	16.899	11.144	14.319	12.275	0.061	0.058	54.7546391079631	noMatch	TRNAT4_prec|tRNA_prec|human
ATGTCGTTAGTCTAGGCTGTCAGCTCT	UGUCGU	72.2	46.5	0.000	0.000	3.143	4.249	0.550	0.116	8.05832767919694	noMatch	TRNAH7_prec|tRNA_prec|human
TTGGCTTGCACGAGGCCCCGGGTTTA	UGGCUU	94.2	77.4	1.207	2.786	0.698	0.944	0.000	0.058	5.69366043794546	noMatch	trnaA13A33GA36T|tRNA|human
AATCTGAAGGTCCTGAGTTCGAGCCT	AUCUGA	81.9	90.8	0.000	0.000	1.746	1.888	0.061	0.058	3.75374958571066	noMatch	TRNAM9|tRNA|human
TTAGTTGGTGGAGCGATTTGTCTG	UAGUUG	76.1	86.4	0.000	5.572	1.746	1.416	0.061	0.000	8.79539405324662	noMatch	rna18s5A60GC456AT1578G|rRNA|human
ATTGCCTTGTTCAAAGCCCTATGGA	UUGCCU	61.6	27.4	0.000	1.393	1.397	0.944	0.000	0.174	3.90823150056913	noMatch	RORB_RORB-001_ENSG00000198963_ENST00000376896.3|mRNA|human
GGGTGCGGGCCGGCGGGGTCC	GGUGCG	20.6	30.4	3.621	2.786	519.662	390.896	56.858	47.543	1021.3662799541	hsa-miR-4466	RNA45S5_NR_046235_prec2.3|rRNA_prec|human
AGCAGGCCCGAGCCGCCTGGATTT	GCAGGC	5.2	25.8	0.000	0.000	2.794	0.472	0.245	0.639	4.14908137830187	noMatch	rna18s5A60GC456AT1578G|rRNA|human
TCACCGCCGCGGCCCGGGTTA	CACCGC	42.1	40.5	126.740	142.081	69.498	71.287	6.542	7.082	423.229341281991	noMatch	trnaE5C27T|tRNA|human
TGCTATGCCAATATATTGCCATC	GCUAUG	67.2	95.1	0.000	0.000	0.349	0.000	2.262	1.683	4.29480153037654	noMatch	hsa-mir-31|hsa-mir-31|miRNA|human
ATCACATTGCCAGGGATTTCCAAGC	UCACAU	56.6	65.5	0.000	0.000	0.000	0.000	0.367	0.000	0.366828908979293	hsa-miR-23a-3p	hsa-mir-23a|hsa-mir-23a|miRNA|human
TCTCGGTGGGACCTCCAAACAAA	CUCGGU	65.3	59.1	0.000	1.393	1.746	0.000	0.000	0.000	3.13912304896766	noMatch	TRNAQ10|tRNA|human
CAAAGTGCGGTTCGTGCAGGTAG	AAAGUG	89.8	84.4	0.000	0.000	0.000	0.000	0.611	0.116	0.727481850965666	noMatch	hsa-mir-93|hsa-mir-93|miRNA|human
GGCGCGCTCGCCGGCCGAGGTG	GCGCGC	39	64.8	0.000	0.000	3.842	1.416	0.000	0.116	5.37397541992271	noMatch	RNA45S5_NR_046235_prec3.3|rRNA_prec|human
TATTGCACATTACTAAGGTGCA	AUUGCA	80.2	86.2	0.000	0.000	0.000	0.000	0.183	0.813	0.996116806490888	noMatch	hsa-mir-32|hsa-mir-32|miRNA|human
TCCCCGACGGGGAGCCAGTAGA	CCCCGA	86.6	81.5	4.828	2.786	0.698	0.472	0.122	0.174	9.08109536289864	noMatch	TRNAD9|tRNA|human
CACCGACTCTGCCCGTCCCAGT	ACCGAC	74.2	60.4	0.000	0.000	5.937	6.609	0.061	0.058	12.6655352247449	noMatch	ATF4_ATF4-001_ENSG00000128272_ENST00000404241.2|mRNA|human
TCTGTGCCTCGTTGTCCCCTGGCGC	CUGUGC	54.6	45.4	0.000	0.000	2.095	1.888	0.000	0.000	3.98379631921568	noMatch	SLMO2_SLMO2-002_ENSG00000101166_ENST00000355937.4|mRNA|human
CTTGCTCTGCTCTCCCTTGTACT	UUGCUC	87.4	64	0.000	0.000	0.000	0.000	0.611	0.639	1.24993336296646	noMatch	CRKL_CRKL-001_ENSG00000099942_ENST00000354336.3|mRNA|human
AGGCAAGCTGCTAGCATAGCTG	GGCAAG	46.3	50.4	0.000	0.000	0.000	0.000	0.122	0.406	0.528627478993719	noMatch	PRPSAP1_PRPSAP1-001_ENSG00000161542_ENST00000446526.3|mRNA|human
TTCCCCGACGGGGAGCCAGAGT	UCCCCG	86	53.1	0.000	0.000	0.000	0.944	0.000	0.290	1.23444384060331	noMatch	TRNAD9|tRNA|human
TCGGGTTCGCGGCCCGGCCGGT	CGGGUU	67.4	53.4	0.000	0.000	1.397	3.777	0.000	0.000	5.1737122144181	noMatch	RNPEP_RNPEP-001_ENSG00000176393_ENST00000295640.4|mRNA|human
CAAAGTGCTGACAGTGCAG	AAAGUG	89.8	84.4	0.000	0.000	0.000	0.000	0.245	0.232	0.47675327798655	hsa-miR-106b-5p	hsa-mir-106b|hsa-mir-106b|miRNA|human
TCTCGCTGGGGCCTCCAAGTT	CUCGCU	76.4	65.5	1.207	0.000	1.397	1.416	0.000	0.000	4.02028130833138	noMatch	TRNAT2|tRNA|human
ACCAGGATGGCCGAGTGGT	CCAGGA	73.3	53.1	85.701	76.612	9.429	9.442	0.489	0.406	182.079524217664	noMatch	TRNAL29|tRNA|human
CCCAGGCTCCCCTCCCACCCCAG	CCAGGC	20.4	43.2	0.000	0.000	0.698	1.416	0.000	0.058	2.17280977490771	noMatch	KCNC3_KCNC3-002_ENSG00000131398_ENST00000376959.2|mRNA|human
CCGGCTCGCCTCCCTCGGCGCGT	CGGCUC	17.3	27.2	0.000	0.000	3.492	4.249	0.061	0.000	7.80235718422603	noMatch	ATP2A2_ATP2A2-001_ENSG00000174437_ENST00000308664.6|mRNA|human
TAACAGCACATCATGGTTTAC	AACAGC	43.3	51	0.000	0.000	0.000	0.000	1.467	0.871	2.3380681559185	hsa-miR-15b-5p	hsa-mir-15b|hsa-mir-15b|miRNA|human
TAGCACCATCTGAAATCTGTTAA	AGCACC	63.1	51.3	0.000	0.000	0.000	0.000	0.734	0.581	1.31415949795947	noMatch	hsa-mir-29a|hsa-mir-29a|miRNA|human
ATCCCGGACGAGCCCCCTAAA	UCCCGG	67.6	67	6.035	4.179	1.746	1.888	0.061	0.058	13.967850914691	noMatch	TRNAP16_prec|tRNA_prec|human
CTGCACTCCAGCCTGGGTGA	UGCACU	61.2	54	0.000	0.000	7.334	9.442	0.734	0.697	18.2061259530231	noMatch	GPATCH2L_GPATCH2L-003_ENSG00000089916_ENST00000261530.7|mRNA|human
CAGTAAATGTTTATTAGATGA	AGUAAA	85.1	76	0.000	1.393	0.000	0.000	0.245	0.232	1.86970106194592	hsa-miR-545-5p	hsa-mir-545|hsa-mir-545|miRNA|human
ATCCCGGACGAGCCCCCAAGAA	UCCCGG	67.6	67	1.207	0.000	3.143	4.249	0.122	0.058	8.77936204614146	noMatch	trnaP10T19GC33TT39C|tRNA|human
CCTGGGCAGGGCGAAGCCAGAGGA	CUGGGC	7.2	13.4	1.207	2.786	1.048	1.416	0.245	0.058	6.75954459723475	noMatch	RNA45S5_NR_046235_prec3.3|rRNA_prec|human
AGCAGCATTGTACGGGGCTATGA	GCAGCA	67.7	42.4	0.000	0.000	0.000	0.000	7.153	7.430	14.5835852291076	noMatch	hsa-mir-103-1|hsa-mir-103-1|miRNA|human
TCACGCGGGAGACCGGGGTTTT	CACGCG	63.9	70.6	7.242	2.786	3.143	3.305	0.061	0.174	16.7112847750632	noMatch	TRNAD9|tRNA|human
AGAGCTTATTCATAAAAGTGCAG	GAGCUU	56.9	20.1	0.000	0.000	0.000	0.000	0.978	1.393	2.37141445594691	hsa-miR-590-5p	hsa-mir-590|hsa-mir-590|miRNA|human
CATCTCACTGTAGCATCGAACCC	AUCUCA	74	74.9	0.000	0.000	0.000	0.000	0.306	0.174	0.47984126148301	noMatch	hsa-mir-1304|hsa-mir-1304|miRNA|human
TAAGGTGCATCTAGTGCAGAAAA	AAGGUG	90.2	73.6	0.000	0.000	0.000	0.000	0.367	0.639	1.00538075698027	hsa-miR-18a-5p	hsa-mir-18a|hsa-mir-18a|miRNA|human
AACCGGGCGGAAACACCAAA	ACCGGG	80.3	71.2	1137.043	1228.580	448.418	490.980	12.778	13.932	3331.73063068864	noMatch	trnaV2G26T|tRNA|human
TCCCGCGCGGCCGAGGCAGCCTAA	CCCGCG	84.9	78.5	0.000	0.000	1.048	0.944	0.000	0.116	2.10799849560802	noMatch	ZC3H4_ZC3H4-001_ENSG00000130749_ENST00000253048.5|mRNA|human
TAGCTACATTGTCTGCTGGGTTTCT	AGCUAC	59.1	51.4	0.000	0.000	0.000	0.000	0.550	0.406	0.95659453946956	hsa-miR-221-3p	hsa-mir-221|hsa-mir-221|miRNA|human
AGCTACATTGTCTGCTGGATTTCA	GCUACA	68.3	63.7	0.000	0.000	0.000	0.000	0.367	0.581	0.94733058898018	noMatch	hsa-mir-221|hsa-mir-221|miRNA|human
TGACCCCAGGAATCCCCTCCCAGA	GACCCC	30.2	9.2	0.000	0.000	2.445	0.944	0.245	0.000	3.63339097760067	noMatch	DTX4_DTX4-001_ENSG00000110042_ENST00000227451.3|mRNA|human
TATATATATATATGTACGTATGTGTATAT	AUAUAU	87.5	68	6.035	4.179	0.000	0.000	0.000	0.058	10.2721514969804	hsa-miR-1277-5p	hsa-mir-1277|hsa-mir-1277|miRNA|human
GATCCCACCTTCGTCGCCA	AUCCCA	33.9	66.8	4.828	29.252	11.176	19.828	0.367	0.522	65.9729649745219	noMatch	TRNAS5|tRNA|human
AACATTCAACGCTGTCGATGAGTTT	ACAUUC	74.6	86.7	0.000	0.000	0.000	0.000	0.856	0.755	1.61058630495284	noMatch	hsa-mir-181a-1|hsa-mir-181a-1|miRNA|human
AAAAAAAGACACCCCCCACACCA	AAAAAA	89.9	98.9	1.207	0.000	3.492	1.416	0.000	0.000	6.11569162634133	noMatch	IGFBP5_IGFBP5-001_ENSG00000115461_ENST00000233813.4|mRNA|human
AACTGGCCCTCAAAGTCCAGCT	ACUGGC	20.9	18.1	0.000	0.000	0.000	0.000	0.122	0.348	0.47057731099363	hsa-miR-193b-3p	hsa-mir-193b|hsa-mir-193b|miRNA|human
AGTGCAATATTGCTTATAGGGT	GUGCAA	81.4	75.8	0.000	0.000	0.000	0.000	2.262	2.380	4.64216849337594	hsa-miR-454-3p	hsa-mir-454|hsa-mir-454|miRNA|human
TTCACAGTGGCTAAGTCCCGTTT	UCACAG	66.9	59	0.000	0.000	0.000	0.000	0.245	0.174	0.418703109986461	noMatch	hsa-mir-27a|hsa-mir-27a|miRNA|human
CACAACCACTGCCCTGCCCAG	ACAACC	34.7	28.7	0.000	0.000	2.095	1.416	0.183	0.058	3.75316444140398	noMatch	NR4A1_NR4A1-203_ENSG00000123358_ENST00000394825.1|mRNA|human
TCCCTGTTCGGGCGCCAAAT	CCCUGU	52.4	52.1	91.736	64.076	27.240	19.828	1.712	1.335	205.92692856678	noMatch	trnaK1T54G|tRNA|human
CAAAGTGTTGTTCGTGCAGGTAA	AAAGUG	89.8	84.4	0.000	0.000	0.000	0.000	0.061	0.290	0.351388991496992	noMatch	hsa-mir-93|hsa-mir-93|miRNA|human
TGGCTCAGTTCGGCAGGAACAGA	GGCUCA	21.6	31.8	0.000	0.000	0.000	0.000	0.306	0.406	0.712041933483365	noMatch	hsa-mir-24-1|hsa-mir-24-1|miRNA|human
GTAAGTGCGGGTCATAAGCTTGCGTT	UAAGUG	51.4	84.2	1.207	1.393	0.698	0.944	0.000	0.058	4.30071265398609	noMatch	rna18s5A60GC456AT1578G|rRNA|human
CTTTCACCCCACTCCTGGTACCA	UUUCAC	78.4	88.6	0.000	0.000	1.746	0.472	0.000	0.000	2.21827176530972	noMatch	hsa-mir-4286|doubtful_miRNA|human
GCTTTCACCGCCGCGGCCCGGGT	CUUUCA	76.5	73.1	8.449	11.144	5.239	4.249	0.183	0.174	29.4379026958458	noMatch	trnaE5T19CC34T|tRNA|human
ACTGCATTATGAGCACTTAAAGG	CUGCAU	85.7	72.6	0.000	0.000	0.000	0.000	0.245	0.174	0.418703109986461	hsa-miR-20a-3p	hsa-mir-20a|hsa-mir-20a|miRNA|human
TACTGGTCTTGATTCACTGGTGGGA	ACUGGU	59.5	62.5	0.000	0.000	0.000	1.888	0.061	0.116	2.06562448870246	noMatch	SNORA45B_ENST00000391305_prec|snoRNA_prec|human
CCGGAGGGCGAGGCCCGCGGCGTTT	CGGAGG	18.2	46.4	0.000	0.000	4.191	2.833	0.489	0.522	8.03495636180168	noMatch	RNA45S5_NR_046235_prec3.3|rRNA_prec|human
CCGATCGCACGCCCCCCGTGGC	CGAUCG	83.7	71.1	0.000	0.000	5.239	3.305	0.000	0.232	8.77540196913526	noMatch	rna18s5A60GC456AT1578G|rRNA|human
TCGGGAATGTCGTGTCCGCCCAT	CGGGAA	74.7	68.1	0.000	0.000	0.000	0.000	0.550	0.116	0.666343699469117	hsa-miR-425-3p	hsa-mir-425|miRNA|human
TTGGCATGCACGAGGCCCCGGGTAT	UGGCAU	82.2	35.5	0.000	6.965	0.698	1.416	0.000	0.000	9.07949852670447	noMatch	trnaA13A33G|tRNA|human
TTTCTAGCACCATCTGAAATCG	UUCUAG	83.7	77.7	10.863	4.179	0.000	0.000	0.000	0.000	15.0423077106621	hsa-miR-29a-3p	hsa-mir-29a|hsa-mir-29a|miRNA|human
TGACACTGTCTGGTAAAGATGGC	GACACU	30.4	46.9	0.000	0.000	0.000	0.000	5.380	4.702	10.0822209397035	hsa-miR-141-3p	hsa-mir-141|hsa-mir-141|miRNA|human
CCTGCAGGCGGACTCGCCCGCT	CUGCAG	77	86.7	0.000	0.000	0.349	0.472	0.245	0.000	1.06588415928929	noMatch	NOL3_NOL3-202_ENSG00000140939_ENST00000432069.2|mRNA|human
ACTGATTTCTTTTGGTGTTTAGA	CUGAUU	81.1	69.2	0.000	1.393	0.000	0.000	0.000	0.290	1.68319862395981	hsa-miR-29a-5p	hsa-mir-29a|hsa-mir-29a|miRNA|human
TCCGAGTCACGGCACCAAG	CCGAGU	68.1	56.7	138.811	167.154	157.854	190.255	12.105	11.262	677.440887715037	noMatch	hsa-mir-4454|doubtful_miRNA|human
ACTCGGCGTGGCGTCGGTCT	CUCGGC	29.1	49	0.000	0.000	0.000	0.000	0.183	0.464	0.647815798490356	hsa-miR-1307-3p	hsa-mir-1307|hsa-mir-1307|miRNA|human
TGAGGTAGTAGGTTGTGTGGTTGAT	GAGGUA	72.4	50.3	0.000	0.000	0.000	0.000	0.367	0.639	1.00538075698027	hsa-let-7b-5p	hsa-let-7b|hsa-let-7b|miRNA|human
TTCCCGGCCAACGCACCAAAAG	UCCCGG	67.6	67	1.207	2.786	0.698	0.472	0.000	0.000	5.16351376964394	noMatch	TRNAG8|tRNA|human
CTCCCTTCTTCCTGGGCCCTC	UCCCUU	82.5	96.5	0.000	0.000	0.349	1.888	0.061	0.000	2.29875920570394	hsa-miR-5088-3p	FAHD2A_FAHD2A-001_ENSG00000115042_ENST00000233379.4|mRNA|human
AGTGCAATGATATTGTCAAAGC	GUGCAA	81.4	75.8	0.000	0.000	0.000	0.000	5.992	6.153	12.1448566546712	hsa-miR-301b-3p	hsa-mir-301b|hsa-mir-301b|miRNA|human
CACTACTGCACTTGACTAGTCTTA	ACUACU	57.4	63.9	0.000	2.786	2.095	2.833	0.000	0.000	7.71388488773729	noMatch	rny1T112A|scRNA|human
CAGACACAGGTATGGCTGGCTCC	AGACAC	63	57	0.000	0.000	0.000	0.000	1.162	0.464	1.62602622243514	noMatch	KIN_KIN-001_ENSG00000151657_ENST00000379562.4|mRNA|human
TACAGTCAGAGGTTCATTTCCTCTTACACA	ACAGUC	56.2	29.1	0.000	0.000	1.746	2.360	0.000	0.000	4.10665776651546	noMatch	mt-TL1A60T|mt_tRNA|human
TGTAGATCCTTAGGTCGCTGGT	GUAGAU	60.6	38.8	3.621	2.786	3.143	3.305	0.000	0.000	12.854841333305	noMatch	trnaY12G26T|tRNA|human
GTGCAAATCCATGCAAAACTGG	UGCAAA	98	89	0.000	0.000	0.000	0.000	0.183	0.174	0.357564958489913	hsa-miR-19b-3p	hsa-mir-19b-1|hsa-mir-19b-1|miRNA|human
TAAAGTGCTTATAGTGCCGGTAG	AAAGUG	89.8	84.4	1.207	0.000	0.698	0.000	2.018	2.496	6.41923792481369	noMatch	hsa-mir-20a|hsa-mir-20a|miRNA|human
ATTTCACAGTGGCTAAGTTCCGC	UUUCAC	78.4	88.6	0.000	0.000	0.000	0.000	1.406	1.451	2.85743168442284	hsa-miR-27a-3p	hsa-mir-27a|hsa-mir-27a|miRNA|human
AACCCGTAGATCCGAACTTGTGTA	ACCCGU	78.3	57.2	2.414	0.000	0.000	0.000	7.948	5.050	15.4124275014	hsa-miR-100-5p	hsa-mir-100|hsa-mir-100|miRNA|human
TCCCCAGTACCTCCACCATCCT	CCCCAG	81.3	65.5	9.656	4.179	0.349	0.000	0.000	0.058	14.2425413362434	noMatch	trnaA34A36G|tRNA|human
AGGTAAGATGCTGGCATAGC	GGUAAG	84	67.7	0.000	0.000	0.000	0.000	0.245	0.697	0.94115462198726	noMatch	hsa-mir-31|hsa-mir-31|miRNA|human
TAACCAATGTGCAGACTACTGT	AACCAA	96.5	84.2	0.000	0.000	0.000	0.000	0.306	0.290	0.595941597483188	noMatch	SFRP1_SFRP1-001_ENSG00000104332_ENST00000220772.3|mRNA|human
TCCCTAGTGGTCTAGTGGCTAGGA	CCCUAG	72.2	85.8	0.000	4.179	0.349	0.944	0.000	0.000	5.47227140548264	noMatch	trnaE5T19CC34T|tRNA|human
TGAACAGCCTCTGGCATGTTGGAACA	GAACAG	65.2	77.2	0.000	0.000	2.794	2.360	0.061	0.000	5.21550107701698	noMatch	RNA45S5_NR_046235_prec3.3|rRNA_prec|human
ATCCCACTCCTGACACCATTT	UCCCAC	49.2	65.9	43.454	52.932	5.937	7.081	0.428	0.290	110.122534531618	noMatch	trnaL5C51T|tRNA|human
TAACCCAGAGGTCGATGGATCGG	AACCCA	81.6	78	0.000	0.000	0.698	1.416	0.000	0.058	2.17280977490771	noMatch	trnaM1A57G|tRNA|human
CATTATTACTTTTGGTAAGCG	AUUAUU	100.9	87	0.000	0.000	0.000	0.000	0.734	0.522	1.25610932995938	noMatch	VDAC2_VDAC2-001_ENSG00000165637_ENST00000332211.6|mRNA|human
TGAGCCTGCTGTCCTCACAGT	GAGCCU	48.8	9.7	0.000	0.000	1.048	1.888	0.000	0.000	2.93609116021071	noMatch	TK2_TK2-201_ENSG00000166548_ENST00000299697.7|mRNA|human
AGCTACATCTGGCTACTAGGTCTCA	GCUACA	68.3	63.7	0.000	0.000	0.000	0.000	3.301	3.019	6.32006891681825	noMatch	hsa-mir-222|hsa-mir-222|miRNA|human
TGTAAACATACCCGACTGGAAGC	GUAAAC	82.6	76.4	0.000	0.000	0.000	0.000	0.122	0.290	0.412527142993541	noMatch	hsa-mir-30d|hsa-mir-30d|miRNA|human
TCCCGGGGCTACGCCTGTCTGAGCGTC	CCCGGG	81.7	78.3	0.000	0.000	2.794	1.416	0.000	0.058	4.26822009291765	noMatch	RNA45S5_NR_046235_prec3.3|rRNA_prec|human
CCCTGCTCGCTGCGC	CCUGCU	44.8	24.6	1.207	6.965	3.842	1.416	0.122	0.232	13.7841425741333	noMatch	TRNAS21|tRNA|human
CAACCCTAGGAGAGGGTGCCATTCA	AACCCU	76	66.9	0.000	0.000	0.000	0.000	2.690	3.657	6.34723924985374	hsa-miR-652-5p	hsa-mir-652|hsa-mir-652|miRNA|human
TCAGTTCCAGGCCAACCAGGCTG	CAGUUC	64.8	48.8	0.000	0.000	0.000	0.000	0.245	0.406	0.650903781986816	hsa-miR-584-3p	hsa-mir-584|hsa-mir-584|miRNA|human
TTATGATAATCATATTTACCAACCA	UAUGAU	56.8	66.3	30.176	26.466	2.445	0.472	0.122	0.058	59.7393661230454	noMatch	mt-TRA9G|mt_tRNA|human
TCGTATCCGAGTCACGGCACCAGA	CGUAUC	63	71.5	0.000	2.786	3.143	1.888	0.000	0.116	7.93349738213957	hsa-miR-4454	trnaH1A46CT54GA58T|tRNA|human
TAACGCTGTCTGGTAAAGATG	AACGCU	87.7	75.3	0.000	0.000	0.000	0.472	0.183	0.406	1.0618621307917	noMatch	hsa-mir-141|hsa-mir-141|miRNA|human
AGTGTAGCGGTTATCACATTCGCC	GUGUAG	60.7	36.9	1.207	0.000	0.349	0.472	0.000	0.174	2.2025336527238	noMatch	TRNAV32_prec|tRNA_prec|human
ACGTACGTTGGAATTCTCGTTA	CGUACG	90.1	85	4.828	22.287	0.000	0.000	0.000	0.000	27.1153709250317	noMatch	FAM126A_FAM126A-002_ENSG00000122591_ENST00000440481.1|mRNA|human
CTCCCCGACGGGGAGCCATA	UCCCCG	86	53.1	2.414	5.572	0.698	0.000	0.183	0.058	8.92582905517142	noMatch	TRNAD9|tRNA|human
ATGGCTTTTCATTCCTATGT	UGGCUU	94.2	77.4	0.000	0.000	0.000	0.000	0.306	0.581	0.886192437483631	hsa-miR-135b-5p	hsa-mir-135b|hsa-mir-135b|miRNA|human
TGTGGGGAGGCAAAGCCACAC	GUGGGG	16.4	15.7	0.000	0.000	3.492	3.777	0.061	0.116	7.44636101992477	noMatch	KANSL2_KANSL2-001_ENSG00000139620_ENST00000550347.1|mRNA|human
TAGCTTATCAGACTGAGGTTGACT	AGCUUA	84.2	80.2	3.621	0.000	0.000	0.000	0.061	0.348	4.03059394575842	noMatch	hsa-mir-21|hsa-mir-21|miRNA|human
CGGGGCTGCCCTGAACGGGCCC	GGGGCU	6.8	15.9	0.000	0.000	3.143	1.416	0.122	0.116	4.7977816169125	noMatch	EVC_EVC-201_ENSG00000072840_ENST00000382674.2|mRNA|human
AATAACACTGTCTGGTAACGATGTTA	AUAACA	108.8	80.8	0.000	0.000	0.000	0.000	0.550	0.581	1.13074504346983	hsa-miR-200a-3p	hsa-mir-200a|hsa-mir-200a|miRNA|human
CCAGTGGTTTTACCCTATGGTAG	CAGUGG	31.1	29.7	0.000	0.000	0.000	0.000	0.306	0.464	0.770092101483454	hsa-miR-140-5p	hsa-mir-140|hsa-mir-140|miRNA|human
TAACTGGTTGATCCTGCCAGTAGC	AACUGG	43.1	55.2	0.000	1.393	1.048	0.944	0.000	0.000	3.38484594356721	noMatch	rna18s5A60GC456AT1578G|rRNA|human
GCGGGTCGGAGTTAGCTCAAGCGG	CGGGUC	9.6	12.6	0.000	0.000	0.349	1.416	0.000	0.116	1.88162488990614	noMatch	VTRNA2-1_ENST00000602301_prec|scRNA_prec|human
TAGCAGCACATCATGGTTAC	AGCAGC	26.2	37.8	0.000	1.393	0.000	0.000	0.978	1.625	3.99656291190664	hsa-miR-15b-5p	hsa-mir-15b|hsa-mir-15b|miRNA|human
TATATATGTTGTGTATGTATACA	AUAUAU	87.5	68	0.000	0.000	0.000	0.000	0.306	0.116	0.421791093482922	noMatch	FAM3C_FAM3C-001_ENSG00000196937_ENST00000359943.3|mRNA|human
TGCGGCTGGATCACCTCCTTTCT	GCGGCU	14.8	18.2	0.000	0.000	6.985	1.416	0.489	0.000	8.89009577290985	noMatch	GPR126_GPR126-001_ENSG00000112414_ENST00000230173.6|mRNA|human
AATCAGAGAAAAAGTCTTTAACTC	AUCAGA	82	75.5	0.000	2.786	0.698	4.249	0.000	0.116	7.84933451263514	noMatch	ZMYM5_ZMYM5-201_ENSG00000132950_ENST00000337963.4|mRNA|human
AACCCTGCTCGCTGCGCCT	ACCCUG	74.6	74.7	0.000	0.000	0.349	0.000	0.122	0.290	0.761762195995199	noMatch	TRNAS21|tRNA|human
ATAACACTGTCTGGTAACGATGTT	UAACAC	76.1	69.3	0.000	0.000	0.000	0.000	3.852	4.296	8.14741597628914	hsa-miR-200a-3p	hsa-mir-200a|hsa-mir-200a|miRNA|human
ATGATTAGAGGTCTTGGGGCCGA	UGAUUA	93.2	84.1	2.414	0.000	1.048	3.305	0.061	0.174	7.00177250745272	noMatch	RNA45S5_NR_046235_prec3.3|rRNA_prec|human
AATCCCTGTTCGGGCGCCAAT	AUCCCU	67.3	32.6	0.000	2.786	0.698	0.000	0.183	0.000	3.6677801284117	noMatch	trnaK1T54G|tRNA|human
ATTGGCCGCCTCGCGCCGCGC	UUGGCC	62	53.5	0.000	0.000	5.588	1.416	0.000	0.058	7.06210051693092	noMatch	LAMP1_LAMP1-001_ENSG00000185896_ENST00000332556.4|mRNA|human
AGTGAGGTAGTAGGTTGTATAGTTA	GUGAGG	30.3	37.6	0.000	0.000	0.000	0.000	0.306	0.174	0.47984126148301	hsa-let-7a-5p	hsa-let-7a-3|hsa-let-7a-3|miRNA|human
AGCAGCATTGTACAGGGCTCTC	GCAGCA	67.7	42.4	0.000	0.000	0.000	0.000	1.773	1.219	2.99205992140178	hsa-miR-107	hsa-mir-103-1|hsa-mir-103-1|miRNA|human
TGCAATTCCACAAGCTAATTGT	GCAAUU	58.5	60.4	0.000	0.000	0.698	2.833	0.000	0.058	3.58909927581201	noMatch	SOCS5_SOCS5-001_ENSG00000171150_ENST00000306503.5|mRNA|human
CTCCGAGTCACGGCACCAA	UCCGAG	100	86.1	9.656	9.751	7.683	4.249	0.611	0.871	32.8212209547954	noMatch	hsa-mir-4454|doubtful_miRNA|human
AAGTACGTTGGAATTCCGGGTA	AGUACG	73.7	83.1	0.000	8.358	0.000	0.000	0.000	0.000	8.35768670375622	noMatch	noMatch
GCTCGAAGGACTTCGTCTGTAA	CUCGAA	82.6	70.9	0.000	0.000	4.540	5.665	0.306	0.116	10.6270047861217	noMatch	TRNAY4_prec|tRNA_prec|human
GTCATTGCTGCCTGTTGGTGT	UCAUUG	79.9	68.3	0.000	0.000	0.000	0.000	0.611	0.348	0.959682522966021	noMatch	KCNA2_KCNA2-002_ENSG00000177301_ENST00000485317.1|mRNA|human
TGAGGTAGTAAGTTGTGTGGTT	GAGGUA	72.4	50.3	2.414	0.000	0.000	0.000	1.528	1.045	4.98746000225621	noMatch	hsa-let-7b|hsa-let-7b|miRNA|human
AAACCTGTAGCTGTCTAGCGA	AACCUG	75.2	69.7	3.621	2.786	1.048	1.416	0.000	0.058	8.92909518208944	noMatch	trnaU1T64G|tRNA|human
GGTTCCATAGTGTAGTGGTTATCACGTC	GUUCCA	18.4	25.6	1.207	0.000	0.349	2.833	0.000	0.000	4.38886565023071	noMatch	TRNAV11|tRNA|human
TCCGGGTGCCCCCTCCAGAGT	CCGGGU	39.7	17.9	3.621	1.393	0.000	1.416	0.000	0.000	6.43039207112501	noMatch	trnaC24A57T|tRNA|human
TGCTGCCAACATATTGCCATC	GCUGCC	15.4	15.9	0.000	0.000	0.000	0.000	0.306	0.116	0.421791093482922	noMatch	hsa-mir-31|hsa-mir-31|miRNA|human
GTTCGAATCCAGCCCCCACCACCA	UUCGAA	92.7	72.5	0.000	0.000	2.095	0.000	0.000	0.000	2.09541031800995	noMatch	PPP1R18_PPP1R18-001_ENSG00000146112_ENST00000274853.3|mRNA|human
CATTGCACTTGTCTCGGTCG	AUUGCA	80.2	86.2	0.000	0.000	0.000	0.000	0.428	0.058	0.486017228475931	hsa-miR-25-3p	hsa-mir-25|hsa-mir-25|miRNA|human
TTTGGCACTAGCACATTTTAA	UUGGCA	86.4	52.5	0.000	0.000	0.000	0.000	0.367	0.232	0.599029580979648	hsa-miR-96-5p	hsa-mir-96|hsa-mir-96|miRNA|human
AGGCAAGATGCGGGCATAGCTGT	GGCAAG	46.3	50.4	0.000	0.000	0.000	0.000	1.895	0.929	2.82408538439443	noMatch	hsa-mir-31|hsa-mir-31|miRNA|human
AAGCAGTCCATGGGCATATACACC	AGCAGU	40.5	38.2	0.000	0.000	0.000	0.000	0.122	0.348	0.47057731099363	hsa-miR-455-3p	hsa-mir-455|hsa-mir-455|miRNA|human
CCCACTGCTTCACTTGACTAGCC	CCACUG	81.9	70.8	2.414	1.393	0.000	0.000	0.245	0.174	4.22575408478672	noMatch	RNY3_ENST00000365484_prec|scRNA_prec|human
GCCTGGGTAGCTCAGTTGGTAGA	CCUGGG	11	16.2	0.000	0.000	1.048	2.360	0.061	0.058	3.52737598000878	noMatch	TRNAK19|tRNA|human
AGCCTGGTCTACATGGGTCG	GCCUGG	25.8	33.2	0.000	0.000	4.540	5.665	0.000	0.000	10.2052136926388	noMatch	GJA9_GJA9-202_ENSG00000131233_ENST00000454994.2|mRNA|human
AGCTCGGTCTGAGGCCA	GCUCGG	51.5	60.5	0.000	0.000	0.000	0.000	0.306	0.232	0.537891429483099	noMatch	hsa-mir-423|hsa-mir-423|miRNA|human
TCCGACCGGTCGTGTGTGGGA	CCGACC	34.2	21.1	0.000	0.000	0.698	1.416	0.000	0.058	2.17280977490771	noMatch	RNA45S5_NR_046235_prec3.3|rRNA_prec|human
ACGGGTGACGGGGAATCAGGGT	CGGGUG	70.5	66.9	10.863	11.144	2.445	4.721	0.367	0.058	29.5975360814643	noMatch	rna18s5A60GC456AT1578G|rRNA|human
CGGCCCGGCCCGGCCCGGCGA	GGCCCG	59.5	39.3	0.000	0.000	1.048	0.944	0.000	0.058	2.04994832760793	noMatch	AMFR_AMFR-001_ENSG00000159461_ENST00000290649.5|mRNA|human
ACTTGATCCTCTCTTCCCTCCTC	CUUGAU	71.7	75.6	0.000	0.000	1.746	0.472	0.000	0.000	2.21827176530972	hsa-miR-7111-3p	RASSF2_RASSF2-001_ENSG00000101265_ENST00000379400.3|mRNA|human
TACCTTCAGGTGTTAGAGTGTG	ACCUUC	57	51.8	6.035	2.786	0.698	0.472	0.000	0.000	9.99172015132572	noMatch	CCNL2_CCNL2-201_ENSG00000221978_ENST00000408952.5|mRNA|human
AATCCATTGGGGTTTCCCCGCGCAGGT	AUCCAU	89.1	82.1	51.903	47.360	42.257	42.489	3.974	2.554	190.537756937307	noMatch	TRNAS1|tRNA|human
GTCCCACCTGGGGTGCC	UCCCAC	49.2	65.9	15.692	25.073	9.779	12.275	0.367	0.348	63.532951260598	noMatch	TRNAR20|tRNA|human
CTCAAAGTGCTTACAGTGCAGGTAA	UCAAAG	86.5	88.2	0.000	0.000	0.000	0.000	0.122	0.232	0.354476974993452	hsa-miR-17-5p	hsa-mir-17|hsa-mir-17|miRNA|human
AGGGCTTCCTCTCTGCAGGACC	GGGCUU	27.8	34.6	0.000	0.000	0.000	0.000	0.061	0.290	0.351388991496992	hsa-miR-3158-3p	hsa-mir-3158|hsa-mir-3158|miRNA|human
TCGCTCGCTCCCTCCCTCCG	CGCUCG	73.7	69.9	0.000	0.000	1.746	1.888	0.245	0.174	4.05326437620049	noMatch	CD44_CD44-003_ENSG00000026508_ENST00000263398.6|mRNA|human
ATAATACAACCTGCTAAGT	UAAUAC	82.5	72.3	0.000	0.000	0.000	0.000	0.795	1.335	2.12994983345718	hsa-miR-374c-5p	hsa-mir-374b|hsa-mir-374b|miRNA|human
GGCCACGCGCGCGTCCCCCGAT	GCCACG	57.2	63.4	0.000	0.000	1.397	0.472	0.000	0.116	1.98513704830824	noMatch	RNA45S5_NR_046235_prec3.3|rRNA_prec|human
TCTCCTCTCTCCTCTCCCAGT	CUCCUC	41.9	40	0.000	0.000	2.095	0.472	0.061	0.116	2.74474530580811	noMatch	PRR12_PRR12-001_ENSG00000126464_ENST00000418929.2|mRNA|human
TAGGTAGTTTCCTGTTGTTGGGAAG	AGGUAG	72.6	60.2	1.207	0.000	0.000	0.000	0.245	0.116	1.56770453740682	hsa-miR-196b-5p	hsa-mir-196b|hsa-mir-196b|miRNA|human
TAGCACCATCTGAAATCGGCTA	AGCACC	63.1	51.3	0.000	0.000	0.000	0.000	14.184	15.732	29.9156466752234	hsa-miR-29a-3p	hsa-mir-29a|hsa-mir-29a|miRNA|human
GAATCACGTCGGGGTCACCA	AAUCAC	71.9	75.2	2.414	2.786	1.048	0.000	0.061	0.000	6.30884206926116	noMatch	TRNAW5|tRNA|human
AAGCATTCTTTCATTGGTTGGT	AGCAUU	80.6	70.9	0.000	1.393	0.000	0.000	1.039	1.219	3.65134988740256	hsa-miR-1179	hsa-mir-1179|hsa-mir-1179|miRNA|human
CTCACCTGGAGCATGTT	UCACCU	72.3	37.2	0.000	0.000	10.826	13.691	0.550	0.348	25.4156295232624	noMatch	TRNAI6_prec|tRNA_prec|human
CCTCCCCCCTTGTCCCTTCCAGT	CUCCCC	58	45	0.000	0.000	2.445	1.888	0.000	0.116	4.44913170821752	noMatch	ALG14_ALG14-001_ENSG00000172339_ENST00000370205.5|mRNA|human
AATCTGGCTCCGTGTCTTCACT	AUCUGG	32.7	40	0.000	0.000	0.000	0.000	0.122	0.232	0.354476974993452	hsa-miR-149-5p	hsa-mir-149|hsa-mir-149|miRNA|human
TGGCCAGGCTGGTCAGGAACTCC	GGCCAG	35.6	49.7	0.000	0.000	0.000	0.000	0.367	0.116	0.48292924497947	noMatch	GRSF1_GRSF1-001_ENSG00000132463_ENST00000254799.6|mRNA|human
TAGCACCATTTAAAATCAGTGTTT	AGCACC	63.1	51.3	0.000	0.000	0.000	0.000	0.795	1.335	2.12994983345718	noMatch	hsa-mir-29b-2|hsa-mir-29b-2|miRNA|human
GCTGTGATGGCCGAGTGGTTAAGGC	CUGUGA	69.6	60.5	1.207	1.393	2.445	1.888	0.000	0.000	6.93303075159716	noMatch	TRNAS7_prec|tRNA_prec|human
TATCCCACTCCTGACACCAA	AUCCCA	33.9	66.8	2.414	5.572	0.349	0.000	0.000	0.000	8.33512937968003	noMatch	trnaL5C51T|tRNA|human
TAAAGTGCTGACAGTGCAGAAT	AAAGUG	89.8	84.4	0.000	0.000	0.349	0.000	4.769	5.457	10.5747266617408	hsa-miR-106b-5p	hsa-mir-106b|hsa-mir-106b|miRNA|human
CTATCTTCTTTGCTCATCCTTG	UAUCUU	75.5	66.5	0.000	0.000	0.349	0.000	7.703	9.056	17.1084683495807	noMatch	hsa-mir-1255a|hsa-mir-1255a|miRNA|human
TGAGCAAGGCTTAACACCAGAG	GAGCAA	74.5	61.5	0.000	0.000	0.000	0.000	0.795	0.639	1.43334781745611	hsa-miR-4653-5p	hsa-mir-4653|hsa-mir-4653|miRNA|human
GACCTCGCCGTCCCGCCCGA	ACCUCG	74.5	65.1	0.000	2.786	2.095	2.833	0.183	0.348	8.24560035022747	hsa-miR-10401-3p	RNA45S5_NR_046235_prec3.3|rRNA_prec|human
ATGTAGGGCTAAAAGCCATGGGA	UGUAGG	46	20.3	0.000	0.000	0.349	0.000	0.795	0.871	2.01478354245812	hsa-miR-135b-3p	hsa-mir-135b|hsa-mir-135b|miRNA|human
GTTCTTACTATTGTCAGGAAATAT	UUCUUA	88	84.3	0.000	0.000	0.000	0.472	0.061	0.232	0.765435323798337	noMatch	TRNAR24_prec|tRNA_prec|human
TGATCAGTAGTGGGATCGCGCCT	GAUCAG	51	46.9	0.000	0.000	1.048	1.888	0.000	0.000	2.93609116021071	noMatch	rn7sl1C53TT54GT70C|scRNA|human
CTGAGGTAGTAGATTGTATAGTT	UGAGGU	40.3	20.7	0.000	0.000	0.349	0.000	11.922	14.106	26.3773654188502	hsa-let-7f-5p	hsa-let-7f-2|hsa-let-7f-2|miRNA|human
ACAAGTGGCGTTCAGCCACCCGAGA	CAAGUG	82.6	76.9	4.828	1.393	9.429	7.554	0.061	0.000	23.2651827530054	noMatch	rna18s5A60GC456AT1578G|rRNA|human
ATTATGGTTTGCCTGGGACTGAA	UUAUGG	72.1	52.1	0.000	0.000	0.000	0.000	0.306	0.406	0.712041933483365	hsa-miR-584-5p	hsa-mir-584|hsa-mir-584|miRNA|human
CCGCGGCCGTGAGCCTGCCCCCA	CGCGGC	19.9	6.9	0.000	0.000	1.746	0.472	0.000	0.000	2.21827176530972	noMatch	SNX24_SNX24-001_ENSG00000064652_ENST00000261369.4|mRNA|human
GCTGCGGCGCCCCCGCCTCCAG	CUGCGG	68.6	60.9	0.000	0.000	2.445	1.888	0.000	0.000	4.33303137221734	noMatch	MAMDC2_MAMDC2-001_ENSG00000165072_ENST00000377182.4|mRNA|human
CTGGGAGAGGGTTGTTTACTC	UGGGAG	30.1	30.8	4.828	4.179	0.000	0.000	2.446	2.496	13.9487330174257	hsa-miR-30c-1-3p	hsa-mir-30c-1|hsa-mir-30c-1|miRNA|human
TTCCCCGACGGGGAGCCAGAAG	UCCCCG	86	53.1	3.621	0.000	2.095	2.360	0.367	0.348	8.79217752275828	noMatch	TRNAD9|tRNA|human
TCCCTGTCCAGGCGCCAAC	CCCUGU	52.4	52.1	2.414	0.000	1.397	1.416	0.183	0.116	5.52684769424165	noMatch	TRNAK19|tRNA|human
AGCTACATCTGGCTACTGGGTCTCAACA	GCUACA	68.3	63.7	0.000	0.000	0.000	0.000	0.306	0.174	0.47984126148301	hsa-miR-222-3p	hsa-mir-222|hsa-mir-222|miRNA|human
GATCACATTGCCAGGGATTTC	AUCACA	84.1	82	0.000	0.000	0.000	0.000	0.673	0.522	1.19497117846284	hsa-miR-23a-3p	hsa-mir-23a|hsa-mir-23a|miRNA|human
TCTGGGTGCCCCCTCCAAGA	CUGGGU	31.1	49.7	0.000	0.000	1.397	0.944	0.306	0.464	3.11122531409295	noMatch	TRNAC25|tRNA|human
TCCCTGAGACCCTAACTTGTT	CCCUGA	72.8	79.4	0.000	0.000	0.000	0.000	0.550	0.348	0.898544371469472	hsa-miR-125b-5p	hsa-mir-125b-2|hsa-mir-125b-2|miRNA|human
TACTAATTGCCCGTACGGCTTGTCC	ACUAAU	88.7	86.2	0.000	0.000	10.128	0.000	0.000	0.000	10.1278165370481	noMatch	PIEZO2_PIEZO2-007_ENSG00000154864_ENST00000302079.6|mRNA|human
ATCAAGGATCTTAAACTTTGCCA	UCAAGG	69.8	33.3	0.000	1.393	0.000	0.000	0.611	0.871	2.87508181892619	hsa-miR-561-5p	hsa-mir-561|hsa-mir-561|miRNA|human
GGCGGGCCATCACTGTTGGAGG	GCGGGC	11.1	21.4	0.000	0.000	1.746	1.416	0.245	0.232	3.63921804389914	noMatch	LIN54_LIN54-001_ENSG00000189308_ENST00000340417.3|mRNA|human
ACTGGCCTGGGACTACCGGGGGA	CUGGCC	43	56.3	0.000	0.000	0.000	0.000	1.406	1.103	2.50913067642231	hsa-miR-3176	hsa-mir-3176|hsa-mir-3176|miRNA|human
CCCGGGCCGGGCACCGAGGTCC	CCGGGC	19.7	9.3	0.000	0.000	1.048	0.944	0.122	0.000	2.11417446260094	noMatch	RNA45S5_NR_046235_prec3.3|rRNA_prec|human
CCGTCTCAGTTACTTTATAGCCA	CGUCUC	49.2	25.4	1.207	0.000	0.000	0.000	0.000	0.290	1.49730243542089	hsa-miR-340-3p	hsa-mir-340|hsa-mir-340|miRNA|human
TGGCTCCTGCCCGCCCTCCGTCT	GGCUCC	18.5	18	0.000	0.000	1.048	0.472	0.061	0.174	1.75509031480322	noMatch	SP6_SP6-002_ENSG00000189120_ENST00000536300.1|mRNA|human
TAGCAGCACATAAATATTGGCG	AGCAGC	26.2	37.8	0.000	0.000	0.000	0.000	4.891	6.676	11.5668214397341	noMatch	hsa-mir-16-2|hsa-mir-16-2|miRNA|human
GCTCCCCGGCCGGGGCCGCGCCG	CUCCCC	58	45	0.000	0.000	9.779	7.081	0.000	0.232	17.0922296605683	noMatch	RNA45S5_NR_046235_prec3.3|rRNA_prec|human
AGGCAAAATGCTGGCATAGCTGT	GGCAAA	66.5	58.5	1.207	0.000	0.000	0.000	3.729	2.786	7.72288690071418	noMatch	hsa-mir-31|hsa-mir-31|miRNA|human
TCCTGGAGCTGGGCAGATGGGA	CCUGGA	69.4	48.1	0.000	0.000	1.746	0.472	0.245	0.348	2.81112537929645	noMatch	AGAP1_AGAP1-001_ENSG00000157985_ENST00000304032.8|mRNA|human
CCGCCGCGGCGGCCGTCGGGTGTTT	CGCCGC	12	13.9	0.000	0.000	0.698	0.000	0.122	0.174	0.994896912996679	noMatch	RNA45S5_NR_046235_prec3.3|rRNA_prec|human
AGCTAGATTGTCTGCTGGGTTTC	GCUAGA	73.1	83	0.000	0.000	0.000	0.000	1.039	1.567	2.60670311144372	noMatch	hsa-mir-221|hsa-mir-221|miRNA|human
AGTTACTCTCTCGGACAAGCTGTA	GUUACU	40	65.3	0.000	4.179	1.048	0.000	0.000	0.000	5.22654851088308	noMatch	ZC3HAV1_ZC3HAV1-001_ENSG00000105939_ENST00000242351.5|mRNA|human
AGGCTGGTCCACATGGGTCG	GGCUGG	4.7	6.6	0.000	0.000	1.746	2.833	0.000	0.000	4.57875426681689	noMatch	DIS3L2_DIS3L2-201_ENSG00000144535_ENST00000325385.7|mRNA|human
TAAGCAGGGTCGGGCCTGGTTAGT	AAGCAG	93.6	79.1	0.000	0.000	0.698	1.888	0.000	0.116	2.70295644320923	noMatch	RNA5S9_ENST00000364451|rRNA|human
GCGCGTCCCCCGAAGA	CGCGUC	60.7	57.3	12.071	9.751	6.985	8.498	0.122	0.116	37.5419651463723	noMatch	RNA45S5_NR_046235_prec3.3|rRNA_prec|human
TCCCACATGGTCTAGCGGTTAGGATT	CCCACA	68.9	68.9	117.084	201.977	62.513	73.175	0.489	0.348	455.586871683884	noMatch	TRNAE7_prec|tRNA_prec|human
TATTGCACATTACTAAGTTGCATGTTG	AUUGCA	80.2	86.2	10.863	15.322	0.000	0.000	0.183	0.000	26.3693044368267	hsa-miR-32-5p	hsa-mir-32|hsa-mir-32|miRNA|human
ACCTCAGAGGGGGCACCATT	CCUCAG	75.1	54.5	0.000	1.393	0.698	0.472	0.000	0.116	2.6796147262643	noMatch	TRNAM8|tRNA|human
AGCTACAGTTACTTTTGCACCA	GCUACA	68.3	63.7	0.000	0.000	0.000	0.000	6.297	9.172	15.4691561481585	hsa-miR-548v	hsa-mir-548v|doubtful_miRNA|human
CTGAGGTAGTAGTTTGTACAGTTA	UGAGGU	40.3	20.7	0.000	0.000	0.000	0.000	2.690	1.625	4.31548336985063	hsa-let-7g-5p	hsa-let-7g|hsa-let-7g|miRNA|human
CGCGGCAGGCCCGGGCCCTCGGT	GCGGCA	24.8	22.6	0.000	0.000	1.048	0.944	0.061	0.000	2.05303631110439	noMatch	HPS6_HPS6-001_ENSG00000166189_ENST00000299238.5|mRNA|human
TACTGCTGAGCTAGCACTTCT	ACUGCU	44.4	43.7	1.207	1.393	0.000	0.000	0.183	0.174	2.95756433786973	hsa-miR-93-3p	hsa-mir-93|hsa-mir-93|miRNA|human
AGACTAGCTGGATCTCGGGTGCCAAGGAA	GACUAG	52.4	48.9	0.000	0.000	1.746	0.944	0.000	0.000	2.69036826561116	noMatch	noMatch
TCCCGTCAGCGCCCACCA	CCCGUC	37.6	48.3	0.000	0.000	2.095	0.000	0.000	0.058	2.15346048601004	noMatch	HIF3A_HIF3A-201_ENSG00000124440_ENST00000339613.2|mRNA|human
TACCCTGTAGACCCGAATTTGTGT	ACCCUG	74.6	74.7	2.414	4.179	0.000	0.000	0.122	0.000	6.7152228457121	noMatch	hsa-mir-10a|hsa-mir-10a|miRNA|human
ACCCCACTCCTGGTACCACA	CCCCAC	70.8	65.3	8.449	9.751	2.794	0.944	0.000	0.000	21.9380690802748	noMatch	hsa-mir-4286|doubtful_miRNA|human
CCGGCCTGGGTCTGGCTCCGTCC	CGGCCU	46.4	28	0.000	0.000	2.794	2.833	0.000	0.000	5.62645942582186	noMatch	ASCL5_ASCL5-001_ENSG00000232237_ENST00000449188.2|mRNA|human
TAATCTGAAGGTCGTGAGT	AAUCUG	87.3	88.5	37.419	32.038	17.113	23.133	0.367	0.348	110.416774517931	noMatch	trnaM13A58G|tRNA|human
TAGCAGCGGGAACAGTTCAA	AGCAGC	26.2	37.8	0.000	1.393	0.000	0.000	0.122	0.348	1.863525094953	hsa-miR-503-5p	hsa-mir-503|hsa-mir-503|miRNA|human
CAGTGCAATGATGAAAGGGCAGA	AGUGCA	88.8	88.4	0.000	0.000	0.000	0.000	0.183	0.174	0.357564958489913	hsa-miR-130b-3p	hsa-mir-130b|hsa-mir-130b|miRNA|human
ATCCATCTCTTCTCCATGCAGT	UCCAUC	44.2	55.5	1.207	0.000	0.698	1.416	0.122	0.000	3.44408750532116	noMatch	chr12_3551890-3598964_rev|piRNA|human
GCTGTGATGGCCGAGTGGTTA	CUGUGA	69.6	60.5	8.449	2.786	0.698	0.944	0.122	0.058	13.0582463134612	noMatch	TRNAS7_prec|tRNA_prec|human
GTAGAGGAGATGGCGCAGGGGACATAT	UAGAGG	55.1	47.4	0.000	0.000	0.698	0.944	0.122	0.058	1.82298957759937	hsa-miR-877-5p	hsa-mir-877-MIRTRON|hsa-mir-877-MIRTRON|mirtron|human
ACCTGCCAGCACCTCCCTGCAGT	CCUGCC	31	5.1	0.000	0.000	1.746	2.360	0.122	0.000	4.22893406950856	hsa-miR-4722-3p	PLCB3_PLCB3-001_ENSG00000149782_ENST00000279230.6|mRNA|human
AATCCGGCTCGAAGGACCAAA	AUCCGG	84.7	86.8	13.278	5.572	4.540	8.026	0.245	0.406	32.0659586615951	noMatch	trnaY12G26T|tRNA|human
TTAATCCCTGAGACCCTAACTTGTGA	UAAUCC	32.5	36.6	0.000	0.000	0.000	0.000	0.489	0.116	0.605205547972568	hsa-miR-125b-5p	hsa-mir-125b-2|hsa-mir-125b-2|miRNA|human
AGGTGCATCTAGTGCAGATAG	GGUGCA	24.6	26.9	0.000	0.000	0.000	0.000	1.345	1.509	2.85434370092638	hsa-miR-18a-5p	hsa-mir-18a|hsa-mir-18a|miRNA|human
TCCCACCACTGCCACCAGA	CCCACC	37.9	19.3	12.071	8.358	21.303	13.691	0.061	0.058	55.5415277193	noMatch	TRNAL15|tRNA|human
TCCCCGGCACCTCCACCGG	CCCCGG	61.7	82.3	1.207	0.000	1.746	3.777	0.000	0.000	6.7299988628402	noMatch	trnaA13A33GA36T|tRNA|human
GCGCCCGTGGCCGCGGCGCCGA	CGCCCG	74.9	60.7	0.000	0.000	5.239	2.360	0.000	0.000	7.59900829653204	noMatch	RNA45S5_NR_046235_prec3.3|rRNA_prec|human
CCTGCGGAAGGATCATTAACGGAGCCC	CUGCGG	68.6	60.9	0.000	0.000	1.746	0.472	0.000	0.000	2.21827176530972	noMatch	RNA45S5_NR_046235_prec3.3|rRNA_prec|human
GACTAGCTGGAATTTGGGTGCCAAGGAA	ACUAGC	25.7	23.3	0.000	0.000	0.698	1.888	0.000	0.000	2.58685610720905	noMatch	RNF213_RNF213-001_ENSG00000173821_ENST00000508628.2|mRNA|human
TCCCCAGTACCTCCACTTTCT	CCCCAG	81.3	65.5	3.621	6.965	0.698	1.416	0.061	0.406	13.168142640463	noMatch	trnaA34A36G|tRNA|human
CAAAGTGCTTACAGTGCCGGTAGT	AAAGUG	89.8	84.4	0.000	0.000	0.000	0.000	0.122	0.232	0.354476974993452	noMatch	hsa-mir-17|hsa-mir-17|miRNA|human
GAAAGTAATGGTGGGTTTTGCC	AAAGUA	87.4	79.7	0.000	0.000	0.000	0.000	1.834	1.916	3.74980008889939	noMatch	UBA5_UBA5-001_ENSG00000081307_ENST00000356232.4|mRNA|human
TAACACTGTCTGGTAACCATGTTA	AACACU	65.6	64.6	0.000	0.000	0.000	0.000	0.122	0.232	0.354476974993452	noMatch	hsa-mir-200a|hsa-mir-200a|miRNA|human
GTCCTGCCGCGGTCGCC	UCCUGC	41.3	25.1	18.106	16.715	6.635	6.609	0.428	0.290	48.784182250547	noMatch	TRNAR22|tRNA|human
GGCGGCGACCCGCGGGACGCCA	GCGGCG	11.1	8.3	0.000	0.000	2.794	8.498	0.122	0.348	11.7621947404327	noMatch	RNA45S5_NR_046235_prec3.3|rRNA_prec|human
AGCGCGGATCCGCGGCGGGCGCA	GCGCGG	51.8	47	0.000	0.000	5.937	5.665	0.245	0.232	12.0789071826319	noMatch	SDF2L1_SDF2L1-001_ENSG00000128228_ENST00000248958.4|mRNA|human
CATCCCACCGCTGCCACCAA	AUCCCA	33.9	66.8	21.727	32.038	9.429	14.163	0.061	0.174	77.5922578442181	noMatch	TRNAL1|tRNA|human
GCGAGGGTTCCGCCGGCCACC	CGAGGG	61.7	45.8	0.000	0.000	1.746	1.888	0.122	0.000	3.75683756920712	noMatch	RNA45S5_NR_046235_prec3.3|rRNA_prec|human
ACCAGGATGACCGAGTGGTTAA	CCAGGA	73.3	53.1	0.000	4.179	0.698	2.360	0.000	0.000	7.2377959593886	noMatch	TRNAL29|tRNA|human
GAGCCTGGTCCACATGGGTCGGA	AGCCUG	52.6	74.3	0.000	0.000	29.685	25.965	0.306	0.058	56.0140279472026	noMatch	SBNO1_SBNO1-201_ENSG00000139697_ENST00000267176.4|mRNA|human
CTGCTGAGCTAGCACTTCC	UGCUGA	76.4	43	6.035	0.000	0.000	0.000	0.183	0.000	6.21867243159188	hsa-miR-93-3p	hsa-mir-93|hsa-mir-93|miRNA|human
TATTGCACTTGCCCCGGCCTG	AUUGCA	80.2	86.2	0.000	0.000	0.000	0.000	0.183	0.406	0.589765630490267	noMatch	hsa-mir-92a-1|hsa-mir-92a-1|miRNA|human
CCTCCTGGTCCCCTGGTCCCCAGT	CUCCUG	76	72.5	0.000	0.000	1.397	1.888	0.245	0.058	3.58792898719865	noMatch	NPDC1_NPDC1-002_ENSG00000107281_ENST00000371600.3|mRNA|human
TTTTGTTCGTTCGGCTCGCGTGT	UUUGUU	83.6	91.6	0.000	0.000	0.000	0.000	0.245	0.406	0.650903781986816	hsa-miR-375-3p	hsa-mir-375|hsa-mir-375|miRNA|human
AGTACTAGCAGTTTCGAAACTTCTATC	GUACUA	93.2	81.2	0.000	4.179	1.746	2.833	0.000	0.058	8.81564778669509	noMatch	TRNAD17_prec|tRNA_prec|human
CTCCTCCTGCCTGACCCCCCAG	UCCUCC	30.1	37.3	0.000	0.000	2.794	2.360	0.061	0.000	5.21550107701698	noMatch	ITPKC_ITPKC-001_ENSG00000086544_ENST00000263370.2|mRNA|human
CTGTAGCACCATTTGAAATCAGTGTT	UGUAGC	45.3	34.5	0.000	0.000	0.000	0.000	0.183	0.232	0.415615126490001	hsa-miR-29b-3p	hsa-mir-29b-2|hsa-mir-29b-2|miRNA|human
ATATGGGTTTACTAGTTGG	UAUGGG	17.8	52.6	0.000	0.000	0.000	0.000	0.000	0.348	0.348301008000532	hsa-miR-3115	hsa-mir-3115|doubtful_miRNA|human
GCATTTCCACCGCGGCGGTT	CAUUUC	40	39.6	1.207	1.393	0.349	0.472	0.000	0.116	3.53743126868309	noMatch	RNA45S5_NR_046235_prec3.3|rRNA_prec|human
TCCAACAGTGATGGCCCGCCGGC	CCAACA	71.9	78.9	0.000	0.000	2.095	1.416	0.000	0.000	3.51169981891425	noMatch	NOL4_NOL4-001_ENSG00000101746_ENST00000261592.5|mRNA|human
GGCGCGCTCGCCGGCCGAGGTGGT	GCGCGC	39	64.8	0.000	0.000	0.698	2.360	0.183	0.058	3.30041723000022	noMatch	RNA45S5_NR_046235_prec3.3|rRNA_prec|human
ATCCCTCCGTGGTTACCATTTTTT	UCCCUC	53.1	41.7	1.207	2.786	0.698	0.000	0.061	0.116	4.86865575683923	noMatch	TRNAR28|tRNA|human
TCAGAATCCCGCCCAGGCGGAAC	CAGAAU	65.6	61	3.621	0.000	8.731	11.330	2.140	1.451	27.2734366209186	noMatch	RNA45S5_NR_046235_prec3.3|rRNA_prec|human
TGGCTCAGTTCAGCAGGAACAGTAT	GGCUCA	21.6	31.8	0.000	0.000	0.000	0.000	6.664	6.444	13.1076271611337	hsa-miR-24-3p	hsa-mir-24-1|hsa-mir-24-1|miRNA|human
CCGGCCGCCGGCTCCGCCCCGT	CGGCCG	51.1	47.3	0.000	0.000	0.000	0.000	0.734	0.464	1.1980591619593	hsa-miR-1908-3p	hsa-mir-1908|miRNA|human
GCGGCGGCGGCGGCGGCCCAG	CGGCGG	12.6	19.7	0.000	0.000	2.445	0.472	0.000	0.000	2.91674187131304	noMatch	noMatch
ACTTGGGAAGTCGCGACGA	CUUGGG	28	68.3	2.414	9.751	0.349	0.472	0.122	0.058	13.1663957028528	noMatch	SIL1_SIL1-001_ENSG00000120725_ENST00000394817.2|mRNA|human
TCAGACACAGGTATGGCTGGCTCA	CAGACA	92.5	78.8	0.000	0.000	0.000	0.000	0.122	0.406	0.528627478993719	noMatch	KIN_KIN-001_ENSG00000151657_ENST00000379562.4|mRNA|human
AGGAAGCCCTGGAGGGGCTGGAGTAT	GGAAGC	37.2	11.4	0.000	0.000	0.000	0.000	0.489	0.348	0.837406219972923	hsa-miR-671-5p	hsa-mir-671|hsa-mir-671|miRNA|human
CTCCGAGTCACGGCACC	UCCGAG	100	86.1	2.414	6.965	3.842	3.777	0.367	0.348	17.7123296130473	noMatch	trnaH11A5G|tRNA|human
TGTAAACATCCTTGAATGGAAGCT	GUAAAC	82.6	76.4	0.000	0.000	0.000	0.000	0.183	0.697	0.880016470490711	noMatch	hsa-mir-30e|hsa-mir-30e|miRNA|human
GATCCTGCCAGTAGCATATGCTTGTC	AUCCUG	92.9	88.5	1.207	1.393	0.349	2.360	0.000	0.000	5.30971693388864	noMatch	rna18s5A60GC456AT1578G|rRNA|human
CATGCCTTGAGTGTAGGAC	AUGCCU	27.2	36.1	0.000	1.393	0.000	0.000	0.245	0.522	2.15995190194636	hsa-miR-532-5p	hsa-mir-532|miRNA|human
GGGGATGTAGCTCAGTGGTAG	GGGAUG	31.3	37.4	0.000	2.786	1.048	3.305	0.061	0.000	7.1994143805303	noMatch	TRNAA29|tRNA|human
TCTCACCGCCGCGGCC	CUCACC	55.2	48.9	1.207	4.179	1.048	1.888	0.000	0.000	8.32198610750926	noMatch	trnaE5C27T|tRNA|human
AATGTTTAGACGGGCTCACAT	AUGUUU	65.3	64.6	3.621	8.358	0.698	1.416	0.245	0.232	14.5703543749117	noMatch	MT-TF|mt_tRNA|human
TGCTAATAACGCCAAGGTCGC	GCUAAU	16.1	37.4	0.000	0.000	1.397	2.360	0.000	0.000	3.7574227135138	noMatch	TRNAI24|tRNA|human
TTTGGCAATGGTAGAGCTCACACTGG	UUGGCA	86.4	52.5	0.000	0.000	0.000	0.000	0.550	0.290	0.840494203469383	noMatch	hsa-mir-182|hsa-mir-182|miRNA|human
GACCTCGTTGCGCAATGGTA	ACCUCG	74.5	65.1	2.414	4.179	2.095	3.305	0.000	0.000	11.993032362839	noMatch	trnaW7A57G|tRNA|human
CAGGCGGAAACACCA	AGGCGG	53.4	38.5	2.414	4.179	0.349	1.888	0.000	0.000	8.83056759692639	noMatch	TRNAV8|tRNA|human
AGTCAATCATCAGTGGTGTAT	GUCAAU	88.5	53.4	1.207	2.786	2.095	3.305	0.061	0.116	9.5702714709559	noMatch	FAT1_FAT1-001_ENSG00000083857_ENST00000441802.2|mRNA|human
TCCCTGAGACCCTTTAACCTGTGAA	CCCUGA	72.8	79.4	2.414	0.000	0.000	0.000	11.066	10.623	24.1032893557325	hsa-miR-125a-5p	hsa-mir-125a|hsa-mir-125a|miRNA|human
CCCCGGCACCTCCACCT	CCCGGC	30.6	38.5	10.863	11.144	1.746	2.360	0.122	0.000	26.2359806999675	noMatch	trnaA13A33GA36T|tRNA|human
TATCGGGCCCAAACAAA	AUCGGG	93.8	63.5	2.414	0.000	1.048	0.944	0.000	0.000	4.40600135044873	noMatch	RILPL2_RILPL2-201_ENSG00000150977_ENST00000280571.8|mRNA|human
CATCTTCCAGTACAGTGTTGGA	AUCUUC	48.2	48.2	0.000	0.000	0.000	0.944	144.408	152.498	297.850298171684	hsa-miR-141-5p	hsa-mir-141|hsa-mir-141|miRNA|human
CCCCCAGTACCTCCACCA	CCCCAG	81.3	65.5	8.449	5.572	3.492	7.554	0.061	0.000	25.1281849901167	noMatch	trnaA34A36G|tRNA|human
TACTTATAATGCCGAGGTTGTGA	ACUUAU	52.2	55.1	1.207	4.179	1.746	1.888	0.061	0.000	9.08159436500913	noMatch	TRNAI21|tRNA|human
CGCGGGCGCTCTCCAGTCCTTC	GCGGGC	11.1	21.4	0.000	0.000	4.540	2.360	0.000	0.058	6.95858835852881	noMatch	VTRNA1-1_ENST00000363120|scRNA|human
ACCGATCAGGGTGTCGTGCCTCTTT	CCGAUC	57.2	61.3	0.000	0.000	2.445	0.472	0.000	0.000	2.91674187131304	noMatch	FAT1_FAT1-001_ENSG00000083857_ENST00000441802.2|mRNA|human
AGTCGCCGTGCCTACCATGGT	GUCGCC	34.8	11.2	1.207	5.572	3.492	1.416	0.061	0.116	11.8647212496755	noMatch	rna18s5A60GC456AT1578G|rRNA|human
GCTTCACTTCTGCTCCGCCCTC	CUUCAC	75.3	70.2	0.000	0.000	4.191	5.193	0.000	0.058	9.44193230733575	noMatch	chr11_45693650-45743880_rev|piRNA|human
GGTGCATGGGTGGTTCAGTGG	GUGCAU	69.6	49.5	1.207	0.000	1.397	1.416	0.061	0.058	4.13946962782802	noMatch	TRNAG15_prec|TRNAG21_prec|TRNAG23_prec|TRNAG30_prec|tRNA_prec|human
CCCCAGTGGAACCACCAA	CCCAGU	71.2	45.7	3.621	1.393	3.492	1.888	0.000	0.000	10.394839101443	noMatch	DMRT2_DMRT2-003_ENSG00000173253_ENST00000259622.6|mRNA|human
CGCAGTCCATGGGCATATACAC	GCAGUC	39.8	9.4	0.000	0.000	0.000	0.000	0.061	0.697	0.757740167497613	hsa-miR-455-3p	hsa-mir-455|hsa-mir-455|miRNA|human
CCGCGGCGGCCGTCGGGTGT	CGCGGC	19.9	6.9	0.000	0.000	2.095	5.193	0.122	0.058	7.4687982923189	noMatch	RNA45S5_NR_046235_prec3.3|rRNA_prec|human
TCCCATCCTCGTCGCCAA	CCCAUC	64.7	30.6	15.692	19.501	8.382	13.219	0.367	0.116	57.2762122413564	noMatch	trnaS16C52A|tRNA|human
CTCGGTCTGAGGCCCCTC	UCGGUC	53.4	46.8	0.000	0.000	0.000	0.000	0.183	0.174	0.357564958489913	hsa-miR-423-3p	hsa-mir-423|hsa-mir-423|miRNA|human
TTCCCTGCTAACTGGGCTTT	UCCCUG	82.7	85.5	0.000	0.000	1.397	1.888	0.000	0.000	3.28532621321237	noMatch	TRNAS16_prec|tRNA_prec|human
AACAGTGCAATGTTAAAAGGGCAT	ACAGUG	87	70.2	1.207	0.000	0.000	0.472	1.100	1.451	4.23088902266198	hsa-miR-130a-3p	hsa-mir-130a|hsa-mir-130a|miRNA|human
ATCATGTATGATACTGCAAACA	UCAUGU	77.3	43.9	0.000	0.000	12.223	14.635	0.489	0.697	28.0439255923759	hsa-miR-6516-3p	SCARNA16_ENST00000515981_prec|scaRNA_prec|human
ACAGCTTCGGCGGACTCCTGGAG	CAGCUU	83.9	69.8	0.000	0.000	0.349	0.000	0.183	0.116	0.648749843491482	noMatch	TSC22D4_TSC22D4-001_ENSG00000166925_ENST00000300181.2|mRNA|human
CCCCACTCTCGGTACC	CCCACU	81.2	81.2	0.000	5.572	1.048	2.360	0.000	0.000	8.97997879634962	noMatch	TBC1D28_TBC1D28-001_ENSG00000189375_ENST00000345096.4|mRNA|human
TTGCAGCTGCCTGGGAGTGACTT	UGCAGC	57.7	19	0.000	0.000	0.000	0.000	25.861	22.001	47.8624517550738	hsa-miR-1301-3p	hsa-mir-1301|hsa-mir-1301|miRNA|human
TTCTCACTACTGCACTTGACTACTCTT	UCUCAC	61.3	50.5	2.414	2.786	0.349	0.472	0.000	0.000	6.02133031206272	noMatch	rny1T112A|scRNA|human
TAGCAGCATATCATGGTTTAC	AGCAGC	26.2	37.8	0.000	0.000	0.000	0.000	0.734	0.406	1.14000899395921	noMatch	hsa-mir-15b|hsa-mir-15b|miRNA|human
CAGTAACTCCCCTCCGCCCCTGC	AGUAAC	40	55.2	0.000	0.000	1.048	0.472	0.122	0.000	1.6420779622995	noMatch	ADCY3_ADCY3-001_ENSG00000138031_ENST00000260600.5|mRNA|human
TCCCCAGTACCTCCACCAAGAG	CCCCAG	81.3	65.5	1.207	6.965	3.842	1.888	0.000	0.000	13.9017620994413	noMatch	VPS13D_VPS13D-003_ENSG00000048707_ENST00000356315.4|mRNA|human
TATAGTGGTTAGTACTCTGCGTT	AUAGUG	90.5	82.7	3.621	0.000	1.746	1.416	0.000	0.058	6.84166972017402	noMatch	trnaH1T54G|tRNA|human
TAGCACCATTTGAAATCTGTGTTT	AGCACC	63.1	51.3	0.000	0.000	0.000	0.000	0.550	0.348	0.898544371469472	noMatch	hsa-mir-29b-2|hsa-mir-29b-2|miRNA|human
TAGCTTATCAGACTGTTGACTGT	AGCUUA	84.2	80.2	0.000	18.108	0.000	0.000	0.000	0.000	18.1083211914718	noMatch	hsa-mir-21|hsa-mir-21|miRNA|human
TCTTGGTGGTAGTAGCAAATATT	CUUGGU	57.1	51.8	2.414	0.000	0.698	2.833	0.183	0.232	6.36076742514281	noMatch	RNA45S5_NR_046235_prec3.3|rRNA_prec|human
GCACTTGTGATAGCTGTAACCCGT	CACUUG	63.1	67.2	0.000	0.000	1.397	2.833	0.183	0.058	4.47098383630497	noMatch	MTRNR2L11_ENST00000604646.1|mRNA|human
TCCCCGGCATCTCCACCAATT	CCCCGG	61.7	82.3	35.004	20.894	16.065	11.330	0.611	0.174	84.0793734908599	noMatch	TRNAA29|tRNA|human
ATCCCACCTTCGTCGCCAG	UCCCAC	49.2	65.9	2.414	8.358	9.080	5.193	0.061	0.174	25.2802514314528	noMatch	TRNAS5|tRNA|human
ACTCTTTCCCTGTTGCACTAGA	CUCUUU	70.7	76.3	0.000	0.000	0.000	0.000	0.061	0.348	0.409439159497081	hsa-miR-130b-5p	hsa-mir-130b|hsa-mir-130b|miRNA|human
AGCACCAGGTGCCAGGACTTGT	GCACCA	58.9	54.9	7.242	2.786	0.000	0.000	0.183	0.000	10.2116195949311	noMatch	EREG_EREG-001_ENSG00000124882_ENST00000244869.2|mRNA|human
TTCCCGGAGTCGGGTTGCTTGGG	UCCCGG	67.6	67	2.414	2.786	5.588	5.665	0.245	0.000	16.6974702163896	noMatch	RNA45S5_NR_046235_prec3.3|rRNA_prec|human
GCCCCACTCTCGGTACCA	CCCCAC	70.8	65.3	2.414	1.393	1.048	0.472	0.000	0.000	5.32685263410667	noMatch	chr3_12892080-12917730|piRNA|human
CCCGCGGGTGCTTACTGACCCTT	CCGCGG	63.5	65.2	0.000	0.000	2.095	0.944	0.122	0.058	3.219929789606	noMatch	VTRNA2-1_ENST00000602301_prec|scRNA_prec|human
AACCTCCCGTGGAGCAGAAGGGA	ACCUCC	42.8	15.2	0.000	0.000	1.397	0.472	0.245	0.174	2.28773982229453	noMatch	RNA45S5_NR_046235_prec3.3|rRNA_prec|human
TCCCCAGTACCTCCACCTTTCT	CCCCAG	81.3	65.5	10.863	9.751	1.048	3.305	0.061	0.058	25.0856678271113	noMatch	trnaA34A36G|tRNA|human
GTTCAGGTCGCAGTC	UUCAGG	66.3	54.1	2.414	9.751	1.746	2.833	0.122	0.116	16.9818685843666	noMatch	trnaL5C51T|tRNA|human
GCCCGGCTAGCTCAG	CCCGGC	30.6	38.5	7.242	6.965	1.746	1.416	0.306	0.232	17.9074046877152	noMatch	TRNAK21|tRNA|human
TACAGTCAGAGGTTCATTTCCTCTCA	ACAGUC	56.2	29.1	0.000	0.000	1.397	1.888	0.000	0.058	3.34337638121245	noMatch	mt-TL1A60T|mt_tRNA|human
TTCCCCGACGGTGAGCC	UCCCCG	86	53.1	1.207	1.393	1.048	1.888	0.061	0.058	5.65527885908716	noMatch	IER2_IER2-001_ENSG00000160888_ENST00000292433.3|mRNA|human
GTGCCTGAGGGAGTAAGAGCCC	UGCCUG	14.7	55.8	0.000	0.000	0.000	0.000	1.406	1.103	2.50913067642231	hsa-miR-550a-5p	hsa-mir-550-2|hsa-mir-550-2|miRNA|human
TGAGGTAGTAGATTTATAGTT	GAGGUA	72.4	50.3	0.000	0.000	0.000	0.000	0.122	0.290	0.412527142993541	noMatch	hsa-let-7f-2|hsa-let-7f-2|miRNA|human
TCGACCGGACCTCGACCGGCG	CGACCG	80.5	78.4	2.414	0.000	0.000	0.000	0.306	0.174	2.8939444523239	hsa-miR-1307-5p	hsa-mir-1307|hsa-mir-1307|miRNA|human
TAGCAGCACATAATGGTTTGTGAG	AGCAGC	26.2	37.8	7.242	4.179	0.000	0.000	0.795	0.929	13.1447515818573	hsa-miR-15a-5p	hsa-mir-15a|hsa-mir-15a|miRNA|human
TCAGACACAGGTATGGCTGGCT	CAGACA	92.5	78.8	0.000	0.000	0.000	0.000	0.734	0.522	1.25610932995938	noMatch	KIN_KIN-001_ENSG00000151657_ENST00000379562.4|mRNA|human
CACCTCGCAGCTGCCGGGCGGG	ACCUCG	74.5	65.1	0.000	0.000	2.095	0.944	0.000	0.000	3.03960331861281	noMatch	LATS1_LATS1-001_ENSG00000131023_ENST00000543571.1|mRNA|human
AATCACATTGCCAGGGATTTCCAAT	AUCACA	84.1	82	0.000	0.000	0.000	0.000	0.917	1.045	1.96197529644983	hsa-miR-23a-3p	hsa-mir-23a|hsa-mir-23a|miRNA|human
CCTGGTCCACATGGGTCGTTTT	CUGGUC	46.5	65.4	0.000	0.000	1.048	2.360	0.000	0.000	3.40818766051214	noMatch	SBNO1_SBNO1-201_ENSG00000139697_ENST00000267176.4|mRNA|human
AACGATGCCGACCGGCGATGT	ACGAUG	74.9	75.2	3.621	0.000	1.048	0.472	0.061	0.116	5.31819493306447	noMatch	rna18s5A60GC456AT1578G|rRNA|human
TTGTCCTCCAGTAGACTAGGGAG	UGUCCU	59.5	35.6	0.000	0.000	0.000	0.000	1.345	0.813	2.15774168492532	hsa-miR-9903	NUDCD1_NUDCD1-001_ENSG00000120526_ENST00000239690.4|mRNA|human
TTGAGAGCCCCTTGGAATGTTG	UGAGAG	93.4	60.3	0.000	0.000	1.048	0.472	0.122	0.058	1.70012813029959	noMatch	ZNF664_ZNF664-009_ENSG00000179195_ENST00000337815.4|mRNA|human
GACGCCGCGGCGGCCGTCGGGTAA	ACGCCG	99.9	76.3	0.000	0.000	4.889	3.305	0.306	0.232	8.73185767361634	noMatch	RNA45S5_NR_046235_prec2.3|rRNA_prec|human
TCCCTGTTCAGGCGCCA	CCCUGU	52.4	52.1	88.115	91.935	68.799	82.617	2.446	2.612	336.523296820954	noMatch	TRNAK8|tRNA|human
ATCAGATACCGTCGTAGTTCCGACCA	UCAGAU	67.4	60.4	1.207	0.000	2.445	1.416	0.000	0.116	5.18408680333653	noMatch	rna18s5A60GC456AT1578G|rRNA|human
AGGGGTGAACCGGCCCAGGTCGT	GGGGUG	8.2	12.3	0.000	0.000	1.048	1.416	0.000	0.000	2.46399465990927	noMatch	rn7sl1C53TT54GT70C|scRNA|human
AGCGCACGTGTTAGGACCCGAA	GCGCAC	76.5	50	0.000	1.393	0.349	1.888	0.122	0.058	3.81089530915995	noMatch	RNA45S5_NR_046235_prec3.3|rRNA_prec|human
ATATTACTGTGCTGCTTT	UAUUAC	56.8	41.3	49.489	57.111	0.000	0.000	0.367	0.058	107.024853631552	hsa-miR-16-2-3p	hsa-mir-16-2|hsa-mir-16-2|miRNA|human
CGTCCGCCCCCTCGGTCTCCCGA	GUCCGC	46.8	6.2	0.000	0.000	1.397	1.888	0.000	0.000	3.28532621321237	noMatch	PPFIBP1_PPFIBP1-001_ENSG00000110841_ENST00000228425.6|mRNA|human
CCGCCGCGGCCCGGGTTA	CGCCGC	12	13.9	3.621	2.786	1.746	0.472	0.000	0.000	8.6253221194898	noMatch	trnaE5C27T|tRNA|human
TAATGCCCCTAAAAATCC	AAUGCC	45.5	8	0.000	0.000	0.000	0.000	0.917	0.697	1.6136742884493	hsa-miR-365a-3p|hsa-miR-365b-3p	hsa-mir-365a|doubtful_miRNA|human
CCCGCCCCACCCCGCGC	CCGCCC	45.3	16.2	0.000	0.000	1.048	1.888	0.061	0.000	2.99722931170726	noMatch	RNA45S5_NR_046235_prec3.3|rRNA_prec|human
TGGTTATCACGTTCGCCTCAC	GGUUAU	80.3	78.3	3.621	2.786	1.048	0.944	0.000	0.000	8.39894851378792	noMatch	TRNAV27|tRNA|human
AATTGAGGTAGTAGGTTGTATAGTT	AUUGAG	89.4	70.2	0.000	0.000	0.000	0.000	0.306	0.058	0.363740925482833	hsa-let-7a-5p	hsa-let-7a-2|hsa-let-7a-2|miRNA|human
TTCCCCGACGGGGAGCCAAAC	UCCCCG	86	53.1	2.414	0.000	5.937	6.137	0.611	1.277	16.3768388067552	noMatch	TRNAD9|tRNA|human
ACTTCTCCCGCCGCCGGGAACCA	CUUCUC	64.4	57.8	1.207	1.393	2.794	9.914	0.000	0.000	15.3079063097232	noMatch	PHLDB2_PHLDB2-001_ENSG00000144824_ENST00000431670.2|mRNA|human
AGTACAGTACTGTGATAACTGAA	GUACAG	87.7	70.8	0.000	0.000	0.000	0.000	0.122	0.813	0.934978654994339	hsa-miR-101-3p	hsa-mir-101-1|hsa-mir-101-1|miRNA|human
CAAAGGAATCCCAAAAGCAGCTG	AAAGGA	87.2	77.2	0.000	0.000	0.000	0.000	0.306	0.348	0.653991765483276	hsa-miR-191-5p	hsa-mir-191|hsa-mir-191|miRNA|human
GACGCGCCTCTCCCACGCGGGT	ACGCGC	84.9	60.2	0.000	0.000	3.143	2.360	0.000	0.000	5.50359797852209	noMatch	RNA45S5_NR_046235_prec3.3|rRNA_prec|human
TGAGGTAGGAGGTTGTAA	GAGGUA	72.4	50.3	0.000	0.000	0.000	0.000	0.428	0.406	0.834318236476463	noMatch	hsa-let-7e|hsa-let-7e|miRNA|human
TGGGTGACACAGCGAGACTCTGAT	GGGUGA	8.3	36.4	0.000	0.000	0.000	0.000	0.122	0.522	0.644727814993896	noMatch	hsa-mir-1273e|doubtful_miRNA|human
TGACCCCAGGAATCCCCTCCCAG	GACCCC	30.2	9.2	0.000	0.000	5.239	2.360	0.061	0.000	7.66014644802859	noMatch	DTX4_DTX4-001_ENSG00000110042_ENST00000227451.3|mRNA|human
TCAAGAGCAATAACAAAAAATG	CAAGAG	82	83.7	0.000	0.000	0.000	0.000	0.245	0.697	0.94115462198726	noMatch	hsa-mir-335|hsa-mir-335|miRNA|human
TCAATAAATCTGGGACAACAGCA	CAAUAA	75.4	74.2	0.000	1.393	1.048	0.944	0.000	0.058	3.4428961115673	noMatch	RPS17_RPS17-001_ENSG00000184779_ENST00000330339.7|mRNA|human
TTGGTTGCGAGAGGTCCCGGGT	UGGUUG	90	81.6	7.242	26.466	7.683	9.914	0.306	0.697	52.3078079136011	noMatch	trnaP3G36T|tRNA|human
CCTGCCGCGCGTGTGGCGTGCGCT	CUGCCG	86.7	63	0.000	0.000	2.095	0.472	0.000	0.406	2.973857994312	noMatch	RNA45S5_NR_046235_prec3.3|rRNA_prec|human
GTCGGGCCCATACCCGGCCG	UCGGGC	17.4	10.4	0.000	0.000	6.635	4.721	0.000	0.058	11.4144811780459	noMatch	RNA45S5_NR_046235_prec3.3|rRNA_prec|human
CCGTCCGTCCGTCCGTCCGTCCT	CGUCCG	61.9	65.6	0.000	0.000	0.698	0.472	0.061	0.174	1.40585526180156	noMatch	noMatch
ATATAATACAACCTGCTAAGTG	UAUAAU	82.8	75.9	6.035	2.786	3.143	2.360	744.051	893.102	1651.47788991791	hsa-miR-374b-5p	hsa-mir-374b|hsa-mir-374b|miRNA|human
TCCAGCTCGAAGGAC	CCAGCU	53	31.7	1.207	1.393	8.731	5.665	0.734	0.581	18.3101932059979	noMatch	TRNAY13|tRNA|human
AGTACCTCCAGGAACGGTGCA	GUACCU	46.8	42.6	2.414	4.179	0.349	0.000	0.183	0.000	7.12559605021031	noMatch	RNU2-1_ENST00000618664|snRNA|human
AAAAACCACAGTTTCTTTT	AAAACC	57.8	40.9	0.000	0.000	0.000	0.944	0.122	0.174	1.24061980759623	hsa-miR-548d-3p	hsa-mir-548d-2|doubtful_miRNA|human
TTCACTGGAGTTTGTTTCAATA	UCACUG	83.3	96.8	0.000	0.000	0.000	0.000	0.550	0.581	1.13074504346983	hsa-miR-653-3p	hsa-mir-653|hsa-mir-653|miRNA|human
ACGCGGGTGCTTTCCAGCTCTT	CGCGGG	36.8	24.5	0.000	0.000	2.095	1.888	0.000	0.000	3.98379631921568	noMatch	VTRNA1-2_ENST00000365241|scRNA|human
CGCGGGCGCTCTCCAGTCCTTTAA	GCGGGC	11.1	21.4	0.000	0.000	0.698	2.833	0.000	0.000	3.53104910781192	noMatch	VTRNA1-1_ENST00000363120|scRNA|human
TAGCTTTCAGACTGATGTTGAC	AGCUUU	71.4	62.8	0.000	0.000	0.000	0.000	0.245	0.290	0.534803445986639	noMatch	hsa-mir-21|hsa-mir-21|miRNA|human
TGCAAACATCCCCGACTGGAAGC	GCAAAC	69.7	70.1	0.000	0.000	0.000	0.000	0.734	0.406	1.14000899395921	hsa-miR-30d-5p	hsa-mir-30d|hsa-mir-30d|miRNA|human
CTCGCGAGGCCCCCCGGCCGGCCGT	UCGCGA	101.1	92.2	0.000	0.000	2.095	0.472	0.000	0.000	2.56750681831138	noMatch	RNA45S5_NR_046235_prec3.3|rRNA_prec|human
ATCGGGCCCGATACCA	UCGGGC	17.4	10.4	0.000	0.000	2.445	0.000	0.000	0.000	2.4446453710116	noMatch	CHST5_CHST5-001_ENSG00000135702_ENST00000336257.3|mRNA|human
TTGCACGAGGCCCCGGGTTT	UGCACG	84.9	68.2	0.000	5.572	0.000	0.944	0.000	0.000	6.51598413644035	noMatch	trnaA13A33GA36T|tRNA|human
CACCGCGGACTCCGCTCCCCG	ACCGCG	97.4	76.6	0.000	0.000	2.445	1.888	0.000	0.058	4.39108154021743	noMatch	RNA45S5_NR_046235_prec3.3|rRNA_prec|human
CATCCTCTGCTACCA	AUCCUC	43.5	39.2	6.035	2.786	3.143	3.305	0.061	0.058	15.3881328436426	noMatch	trnaM1A57T|tRNA|human
AGCAGCATTGTACAGGGCTATGTA	GCAGCA	67.7	42.4	0.000	0.000	0.000	0.000	12.166	7.663	19.8291143238249	hsa-miR-103a-3p	hsa-mir-103-1|hsa-mir-103-1|miRNA|human
TTCAACGGGTATTTATTGAGCT	UCAACG	83.4	78.9	0.000	0.000	0.000	0.000	0.183	0.290	0.47366529449009	hsa-miR-95-3p	hsa-mir-95|hsa-mir-95|miRNA|human
AAAGTAATTGCGGTTTTGCCA	AAGUAA	90.1	90.5	0.000	0.000	0.000	0.000	0.245	0.116	0.360652941986373	hsa-miR-548ax	hsa-mir-548v|doubtful_miRNA|human
TCGACCGGACCTAGACCGGCT	CGACCG	80.5	78.4	0.000	0.000	0.000	0.000	0.122	0.406	0.528627478993719	noMatch	hsa-mir-1307|hsa-mir-1307|miRNA|human
TCCTGCCGCGGTCGCCGAA	CCUGCC	31	5.1	2.414	2.786	0.698	0.000	0.000	0.000	5.89846886476295	noMatch	AJAP1_AJAP1-001_ENSG00000196581_ENST00000378191.4|mRNA|human
TGACCACCGTGCCTCTCCCAGTT	GACCAC	43.4	20.5	0.000	0.000	8.731	8.498	0.245	0.174	17.6473164404537	noMatch	DNAJB8_DNAJB8-002_ENSG00000179407_ENST00000469083.1|mRNA|human
TTTGGCGCTAGCACATTTTTGCT	UUGGCG	97	78.4	0.000	0.000	0.000	0.000	2.079	1.858	3.9363025268855	noMatch	hsa-mir-96|hsa-mir-96|miRNA|human
TGATTGGAAGAAACTCTGCAAC	GAUUGG	50.4	42.9	0.000	0.000	1.397	0.472	0.122	0.174	2.16546351930143	noMatch	RABEP1_RABEP1-201_ENSG00000029725_ENST00000262477.6|mRNA|human
GGCTCGAAGGACTTCGTCTGA	GCUCGA	72.4	74.8	0.000	0.000	4.191	5.193	0.000	0.116	9.49998247533584	noMatch	TRNAY4_prec|tRNA_prec|human
TGACCAACATGGTGAAACCCCATCA	GACCAA	78.1	57.4	0.000	0.000	1.048	0.944	0.000	0.058	2.04994832760793	noMatch	TNFAIP8_TNFAIP8-001_ENSG00000145779_ENST00000504771.2|mRNA|human
TAACACTGTCTGGTAAAGATGCA	AACACU	65.6	64.6	0.000	0.000	0.000	0.000	0.245	0.406	0.650903781986816	hsa-miR-141-3p	hsa-mir-141|hsa-mir-141|miRNA|human
TGATAGCTTATCAGACTGATGTTGA	GAUAGC	25.5	10.4	2.414	1.393	0.000	0.000	1.528	0.987	6.32235761821549	hsa-miR-21-5p	hsa-mir-21|hsa-mir-21|miRNA|human
GTCCCACCCGGGGTACCAAA	UCCCAC	49.2	65.9	84.494	94.720	73.689	57.124	0.917	0.464	311.407807324941	noMatch	TRNAR18|tRNA|human
CGGTTTGAGGCTACAGTGAGATT	GGUUUG	88.7	77.8	0.000	0.000	0.000	0.000	0.734	0.755	1.48831000195974	hsa-miR-1304-5p	hsa-mir-1304|hsa-mir-1304|miRNA|human
AGGGAGCGGAGAAGCGAGCGCAGA	GGGAGC	19.1	19.5	0.000	0.000	1.397	1.416	0.000	0.000	2.81322971291093	noMatch	SHF_SHF-002_ENSG00000138606_ENST00000560540.1|mRNA|human
GGGGCCACGCGCGCGTCCCCCGA	GGGCCA	19	44.7	1.207	0.000	0.349	1.888	0.061	0.000	3.50581080112439	noMatch	RNA45S5_NR_046235_prec3.3|rRNA_prec|human
TCTCACCGCCGCGGCCC	CUCACC	55.2	48.9	8.449	12.537	8.032	11.330	0.061	0.232	40.6419522733469	noMatch	trnaE5C27T|tRNA|human
CAGGGTCTTGCTCTATCATCC	AGGGUC	19.6	13.1	0.000	0.000	0.000	0.000	0.306	0.058	0.363740925482833	noMatch	PPP5D1_PPP5D1-001_ENSG00000230510_ENST00000414155.1|mRNA|human
AATATTGCACTCGTCCCGGCCTCA	AUAUUG	85.8	73.6	0.000	0.000	0.000	0.000	0.245	0.174	0.418703109986461	hsa-miR-92b-3p	hsa-mir-92b|hsa-mir-92b|miRNA|human
ACAAGGTGTGCATGCCTGACC	CAAGGU	51.5	28.6	0.000	0.000	0.000	0.000	2.262	1.219	3.48116513337417	hsa-miR-4761-5p	HIF1AN_HIF1AN-002_ENSG00000166135_ENST00000299163.6|mRNA|human
TTTTGGCAATGGTAGAACTCACACTG	UUUGGC	46.5	21.2	0.000	0.000	0.000	0.000	0.306	0.174	0.47984126148301	hsa-miR-182-5p	hsa-mir-182|hsa-mir-182|miRNA|human
TATGTCCCATCCCTCCATCAGT	AUGUCC	37.2	18.6	0.000	0.000	2.794	1.888	0.000	0.000	4.682266425219	hsa-miR-6834-3p	TREML4_TREML4-001_ENSG00000188056_ENST00000341495.2|mRNA|human
ATCATGTGAGCTCAGCCACAG	UCAUGU	77.3	43.9	0.000	1.393	1.048	0.472	0.061	0.058	3.03193776276242	noMatch	OTUD3_OTUD3-001_ENSG00000169914_ENST00000375120.3|mRNA|human
CTGACTCGCCTCCCCCTCCCGA	UGACUC	73.3	56.7	0.000	0.000	2.445	6.137	0.000	0.000	8.58189987493024	noMatch	STX5_STX5-001_ENSG00000162236_ENST00000294179.3|mRNA|human
TGGCCGAGTGCGGCTCGTCGCCTAA	GGCCGA	31.8	51.9	0.000	0.000	2.445	2.360	0.245	0.174	5.22383098250523	noMatch	RNA45S5_NR_046235_prec3.3|rRNA_prec|human
ACACACCGCCCGTCGCTACTAC	CACACC	30.9	29	1.207	0.000	1.746	0.472	0.000	0.232	3.65752403273052	noMatch	rna18s5A60GC456AT1578G|rRNA|human
ATCCGAGTCACGGCACCAA	UCCGAG	100	86.1	592.662	671.401	561.919	552.825	16.935	15.151	2410.89372916507	hsa-miR-4454	hsa-mir-4454|doubtful_miRNA|human
TCAGGCTCAGTCCCCTCCCGATTTTT	CAGGCU	41.3	34.3	0.000	0.000	1.746	1.416	0.183	0.174	3.5200297244025	hsa-miR-484	hsa-mir-484-RNASEN|hsa-mir-484-RNASEN|miRNA|human
TCAGGCTCAGTCCCCTTCCGAT	CAGGCU	41.3	34.3	0.000	0.000	1.397	1.416	0.122	0.174	3.1096565199043	noMatch	hsa-mir-484-RNASEN|hsa-mir-484-RNASEN|miRNA|human
AAGGCAGGGCCCCCGCTCCCCGGA	AGGCAG	43.8	44.4	0.000	0.000	0.000	0.000	1.039	1.103	2.14230176744302	hsa-miR-940	hsa-mir-940|doubtful_miRNA|human
TGGGGTTCCTGGGGATGGGATT	GGGGUU	23.7	35.1	0.000	0.000	0.000	0.000	0.734	0.987	1.72051067396009	hsa-miR-23a-5p	hsa-mir-23a|hsa-mir-23a|miRNA|human
TCACCGCCGCGGCCCGGGTTAT	CACCGC	42.1	40.5	2.414	2.786	1.746	1.416	0.000	0.174	8.53661402867249	noMatch	trnaE5C27T|tRNA|human
GGGCCAGTTGCGCAATGG	GGCCAG	35.6	49.7	4.828	1.393	0.349	2.833	0.000	0.000	9.40296822045141	noMatch	PAPSS2_PAPSS2-001_ENSG00000198682_ENST00000361175.4|mRNA|human
AGCCTGGTCCACATGGGTCGCA	GCCUGG	25.8	33.2	0.000	1.393	37.019	39.656	0.122	0.000	78.1902457304486	noMatch	SBNO1_SBNO1-201_ENSG00000139697_ENST00000267176.4|mRNA|human
TCCGTGAGACCCTAACTTGTGA	CCGUGA	71	52.9	0.000	0.000	0.000	0.000	0.489	0.464	0.9535065559731	hsa-miR-125b-5p	hsa-mir-125b-2|hsa-mir-125b-2|miRNA|human
TAGCTTATCAGACTGATGTTGCCA	AGCUUA	84.2	80.2	1.207	0.000	0.000	0.000	0.550	0.290	2.04754579888983	hsa-miR-21-5p	hsa-mir-21|hsa-mir-21|miRNA|human
AAATGCTGGGTTGAGAGGGCGA	AAUGCU	65.2	21.9	0.000	0.000	0.698	1.888	0.183	0.116	2.88637089769887	hsa-miR-320a-3p	hsa-mir-320-RNASEN|hsa-mir-320-RNASEN|miRNA|human
TGCGGCTGGATCACCTCCTTTC	GCGGCU	14.8	18.2	0.000	0.000	3.143	0.000	0.000	0.000	3.14311547701492	noMatch	GPR126_GPR126-001_ENSG00000112414_ENST00000230173.6|mRNA|human
CACTGTCTGGTAAAGATGGC	ACUGUC	68.5	72.7	0.000	0.000	0.000	0.000	13.328	13.584	26.9118563382684	hsa-miR-141-3p	hsa-mir-141|hsa-mir-141|miRNA|human
ACTGGCCTGGGACTACCGGGGAA	CUGGCC	43	56.3	0.000	0.000	0.000	0.000	0.306	0.406	0.712041933483365	hsa-miR-3176	hsa-mir-3176|hsa-mir-3176|miRNA|human
TTTGGAGTTTCCCAATCTTC	UUGGAG	85.4	73.7	0.000	0.000	1.746	0.000	0.061	0.000	1.80731341650484	noMatch	SMC2_SMC2-201_ENSG00000136824_ENST00000286398.7|mRNA|human
GACGATCAGATACCGTCGTAGTTC	ACGAUC	65.8	79.7	0.000	0.000	1.397	1.416	0.245	0.000	3.05778231889713	noMatch	rna18s5A60GC456AT1578G|rRNA|human
TCCGAGCCTGGGTCTCCCTCTAA	CCGAGC	46.3	28.5	0.000	0.000	0.000	0.000	2.690	2.554	5.24428605785205	hsa-miR-615-3p	hsa-mir-615|hsa-mir-615|miRNA|human
TAATCCTTGCTATCTGGGTGCTAG	AAUCCU	65.7	42	0.000	0.000	0.000	0.000	1.467	1.335	2.80246949991921	hsa-miR-502-5p	hsa-mir-502|hsa-mir-502|miRNA|human
TCAAGCCGTACTCCAAACCCGGCT	CAAGCC	35	14.7	0.000	0.000	4.540	5.665	0.000	0.000	10.2052136926388	noMatch	ZNF503_ZNF503-001_ENSG00000165655_ENST00000372524.4|mRNA|human
TACCACCGTCCCTCTCCACAGT	ACCACC	30.2	16	0.000	0.000	0.000	0.000	0.183	0.232	0.415615126490001	noMatch	SEMA6D_SEMA6D-004_ENSG00000137872_ENST00000316364.5|mRNA|human
TGGAAGATTAGTGATTTTGTTGTT	GGAAGA	62.9	50.9	0.000	0.000	0.000	0.000	1.956	1.509	3.46572521589187	noMatch	hsa-mir-7-3|hsa-mir-7-3|miRNA|human
AGCTACATTTTCTGCTGGGTTTCT	GCUACA	68.3	63.7	0.000	0.000	0.000	0.000	0.245	0.174	0.418703109986461	noMatch	hsa-mir-221|hsa-mir-221|miRNA|human
CCGGGCTGGCTTTAGCTCAGCGG	CGGGCU	15.1	12.6	0.000	0.000	6.286	7.081	0.061	0.000	13.4288166100479	noMatch	VTRNA1-1_ENST00000363120_prec|scRNA_prec|human
TACAGTCAGAGGTTCAGTTCCTCTTCA	ACAGUC	56.2	29.1	1.207	1.393	8.382	6.137	0.061	0.000	17.1800333068348	noMatch	mt-TL1A60G|mt_tRNA|human
TTAGCACCATTTGAAATCAGTGTTA	UAGCAC	60.3	28.9	0.000	1.393	0.000	0.000	0.245	0.290	1.92775122994601	hsa-miR-29b-3p	hsa-mir-29b-2|hsa-mir-29b-2|miRNA|human
TAGCAGCACGTAAATAGTGGCG	AGCAGC	26.2	37.8	0.000	0.000	0.000	0.000	0.367	0.871	1.23758142898062	noMatch	hsa-mir-16-2|hsa-mir-16-2|miRNA|human
TTCTCTCGGGGCCACGCGCGCGT	UCUCUC	62	37.9	2.414	4.179	0.000	0.472	0.061	0.116	7.24228153051716	noMatch	RNA45S5_NR_046235_prec3.3|rRNA_prec|human
CTATACAATCTACTGTCTTTCG	UAUACA	80.2	80.7	0.000	0.000	0.000	0.000	0.306	0.174	0.47984126148301	hsa-let-7a-3p	hsa-let-7a-3|hsa-let-7a-3|miRNA|human
CAAATCCCGGACGAGCCCCCA	AAAUCC	71.3	55.2	10.863	22.287	10.826	8.498	0.122	0.464	53.061330197605	noMatch	trnaP10T19GC33TT39C|tRNA|human
CTGCACTCCAGCCTGGGGGA	UGCACU	61.2	54	0.000	0.000	1.048	0.944	0.245	0.000	2.23645076559404	noMatch	ALG14_ALG14-001_ENSG00000172339_ENST00000370205.5|mRNA|human
ACAGTAGTTCTTGCCTGGTTT	CAGUAG	74.8	75.4	0.000	0.000	0.349	0.472	0.000	0.290	1.11158239330353	hsa-miR-4645-3p	STK32A_STK32A-003_ENSG00000169302_ENST00000397936.3|mRNA|human
AGGTAGTTTCCTGTTGTTGGGA	GGUAGU	23.6	26.3	0.000	0.000	0.000	0.000	1.712	1.625	3.33727294590585	hsa-miR-196b-5p	hsa-mir-196b|hsa-mir-196b|miRNA|human
AAAAGCTGGGTTGAGAGGGCGAAATA	AAAGCU	55.1	54.3	0.000	0.000	0.349	2.833	0.245	0.174	3.60051716479672	hsa-miR-320a-3p	hsa-mir-320-RNASEN|hsa-mir-320-RNASEN|miRNA|human
TTGGTGGTTCAGTGGTAG	UGGUGG	13.8	30.9	1.207	2.786	1.048	0.000	0.122	0.000	5.16292862533726	noMatch	trnaG15G5TG45AA56TC66A|tRNA|human
ACCAACTGTGCACCTGCCCAG	CCAACU	26.8	22.1	0.000	0.000	0.349	2.833	0.061	0.058	3.3010023743069	noMatch	GNB1L_GNB1L-001_ENSG00000185838_ENST00000329517.6|mRNA|human
CTGTGGATGGCCGAGGAGCCG	UGUGGA	50.7	63	0.000	0.000	1.397	0.000	0.122	0.000	1.51921651499973	noMatch	C16orf71_C16orf71-001_ENSG00000166246_ENST00000299320.5|mRNA|human
CCTGGGGAAGGCTTGGCAGGGAAG	CUGGGG	18.8	24.9	0.000	0.000	0.698	0.944	0.122	0.000	1.76493940959928	hsa-miR-6780b-5p	ATP8B2_ATP8B2-001_ENSG00000143515_ENST00000368489.3|mRNA|human
AGTGCAATATTGCTTATAGGGTTTA	GUGCAA	81.4	75.8	1.207	0.000	0.000	0.000	0.306	0.406	1.91909352890381	hsa-miR-454-3p	hsa-mir-454|hsa-mir-454|miRNA|human
TCCCGCAGTGAAGTGGACATGTTGA	CCCGCA	75.4	70.9	1.207	0.000	1.397	0.944	0.000	0.000	3.54818480802995	noMatch	ANXA2_ANXA2-005_ENSG00000182718_ENST00000421017.2|mRNA|human
AGAATTGCGTTTGGACAATCAGT	GAAUUG	77.9	65.1	0.000	0.000	0.000	0.000	0.306	0.290	0.595941597483188	hsa-miR-219b-3p	XIST|lincRNA|human
CCCCGGCACCTCCACCAG	CCCGGC	30.6	38.5	24.141	29.252	12.223	14.635	0.000	0.174	80.4253042399585	noMatch	TRNAA28_prec|tRNA_prec|human
GTCGCGCCGTCGGGCCCGGGGT	UCGCGC	82.5	46.8	0.000	0.000	2.095	0.472	0.061	0.116	2.74474530580811	noMatch	RNA45S5_NR_046235_prec3.3|rRNA_prec|human
ACCCCACTCTCGGTACCAG	CCCCAC	70.8	65.3	6.035	4.179	6.635	5.193	0.122	0.058	22.2229553103208	noMatch	CABLES1_CABLES1-001_ENSG00000134508_ENST00000256925.7|mRNA|human
TTTAACATCACCATCAATATA	UUAACA	98.6	85	0.000	1.393	1.397	1.416	0.000	0.000	4.2061774968703	noMatch	CMYA5_CMYA5-001_ENSG00000164309_ENST00000446378.2|mRNA|human
TGGCAGTGTATTGTTAGCTG	GGCAGU	16.2	25.1	0.000	0.000	0.000	0.000	0.428	0.464	0.892368404476551	hsa-miR-449a	hsa-mir-449a|hsa-mir-449a|miRNA|human
AACCCGTAGATCCGCACTTGTGA	ACCCGU	78.3	57.2	0.000	0.000	0.000	0.000	0.489	0.464	0.9535065559731	noMatch	hsa-mir-100|hsa-mir-100|miRNA|human
CAAAGAATTCTACTTTTGGGCTT	AAAGAA	87.9	84.1	0.000	0.000	0.000	0.000	0.367	0.290	0.657079748979737	noMatch	hsa-mir-186|hsa-mir-186|miRNA|human
ATTTCCTGCGTCCTCTGGCACCAGGA	UUUCCU	57.4	56.9	0.000	0.000	1.746	1.416	0.000	0.000	3.16246476591259	noMatch	COL1A1_COL1A1-001_ENSG00000108821_ENST00000225964.5|mRNA|human
TAGTCTCGATCTCCTGGGCCC	AGUCUC	41.3	14.5	0.000	0.000	0.000	0.000	0.245	0.116	0.360652941986373	noMatch	YES1_YES1-003_ENSG00000176105_ENST00000314574.4|mRNA|human
TAGCTCATCAGACTGATGTTGACT	AGCUCA	82.5	67.6	21.727	29.252	0.000	0.000	1.834	1.393	54.2061807576134	noMatch	hsa-mir-21|hsa-mir-21|miRNA|human
AGCAGAGTCGCGCAGCG	GCAGAG	65	50.2	7.242	9.751	1.397	0.944	0.122	0.116	19.572453911841	noMatch	trnaM1G9C|tRNA|human
GCCCGGAGGGCGAGGCCCGCGGCTTT	CCCGGA	76.6	76.8	0.000	0.000	0.000	0.944	0.061	0.174	1.17948165609968	noMatch	RNA45S5_NR_046235_prec3.3|rRNA_prec|human
ACCCGTAGATCCGAACTTGTGGA	CCCGUA	83.5	79.7	0.000	1.393	0.000	0.000	0.306	0.232	1.93083921344247	hsa-miR-100-5p	hsa-mir-100|hsa-mir-100|miRNA|human
TGGCTCAGTTCAGAAGGAACAGT	GGCUCA	21.6	31.8	0.000	0.000	0.000	0.000	1.100	0.522	1.62293823893868	noMatch	hsa-mir-24-1|hsa-mir-24-1|miRNA|human
ATGTCGTTAGTCTAGGCTGTCA	UGUCGU	72.2	46.5	1.207	0.000	2.095	0.000	0.061	0.000	3.36360006492694	noMatch	TRNAH7_prec|tRNA_prec|human
TCAAAGTGCTTACAGTGCAGGTATA	CAAAGU	61.9	55.1	0.000	0.000	0.000	0.000	0.122	0.406	0.528627478993719	hsa-miR-17-5p	hsa-mir-17|hsa-mir-17|miRNA|human
GGTCGCGCCGTCGGGCCCGGGGA	GUCGCG	77.4	61.2	0.000	0.000	2.794	0.944	0.122	0.058	3.91839989560932	noMatch	RNA45S5_NR_046235_prec3.3|rRNA_prec|human
ATCACATTGCCAGGGATTTCCAAAT	UCACAU	56.6	65.5	0.000	0.000	0.000	0.000	2.384	2.206	4.59029429236877	hsa-miR-23a-3p	hsa-mir-23a|hsa-mir-23a|miRNA|human
TTCAAAGCAGGCCCGAGCCGCCT	UCAAAG	86.5	88.2	0.000	0.000	0.349	0.472	0.122	0.116	1.05970819229637	noMatch	rna18s5A60GC456AT1578G|rRNA|human
CAAAGGCCACATTCTCCTGTGC	AAAGGC	39.7	29.2	0.000	0.000	1.048	1.888	0.122	0.000	3.05836746320381	hsa-miR-6768-3p	GLP1R_GLP1R-001_ENSG00000112164_ENST00000373256.4|mRNA|human
TTTAGCACCATCTGAAATCGGTTA	UUAGCA	97.2	77.6	0.000	0.000	0.000	0.000	0.367	0.929	1.29563159698071	hsa-miR-29a-3p	hsa-mir-29a|hsa-mir-29a|miRNA|human
GTTTGCGCGAGCGTCGGCTC	UUUGCG	87.2	80	0.000	0.000	2.445	6.609	0.611	0.464	10.1297792341979	noMatch	RNA45S5_NR_046235_prec3.3|rRNA_prec|human
TCAGTGCATGACAGAACTTGGT	CAGUGC	61.3	69.7	0.000	0.000	0.000	0.000	2.262	2.728	4.99046950137648	hsa-miR-152-3p	hsa-mir-152|hsa-mir-152|miRNA|human
GGGCGCTGCGGCCGCACGGC	GGCGCU	51	24.8	0.000	0.000	1.746	1.416	0.000	0.000	3.16246476591259	noMatch	RNA45S5_NR_046235_prec3.3|rRNA_prec|human
CGGAGGGCGAGGCCCGCGGCGGTAA	GGAGGG	9.2	21.4	0.000	0.000	0.698	0.472	0.122	0.116	1.40894324529802	noMatch	RNA45S5_NR_046235_prec3.3|rRNA_prec|human
CATCCTTGACTGGAAG	AUCCUU	57.4	81	0.000	0.000	0.000	0.000	0.122	0.232	0.354476974993452	noMatch	hsa-mir-30e|hsa-mir-30e|miRNA|human
CTCCCGCCTTTAAAAAAAAA	UCCCGC	38.7	70	1.207	1.393	1.048	0.472	0.000	0.000	4.11980103868622	noMatch	AFAP1_AFAP1-201_ENSG00000196526_ENST00000358461.2|mRNA|human
TAGCACCATTTGAAATCAGTGC	AGCACC	63.1	51.3	0.000	0.000	0.000	0.000	2.690	4.064	6.75359042585436	hsa-miR-29b-3p	hsa-mir-29b-2|hsa-mir-29b-2|miRNA|human
CTAACACGTGCGCGAGTCGGGGGCT	UAACAC	76.1	69.3	0.000	1.393	0.698	1.888	0.061	0.058	4.09899221066506	noMatch	RNA45S5_NR_046235_prec3.3|rRNA_prec|human
TAAGGTAGTAGGTTGTATAGT	AAGGUA	88.2	73.6	0.000	0.000	0.000	0.000	4.646	3.309	7.95535908974277	hsa-let-7a-5p	hsa-let-7a-3|hsa-let-7a-3|miRNA|human
ATCTAAAGGTCCCTGGTTCGATCCCGGGTA	UCUAAA	88.8	85	4.828	0.000	0.698	0.000	0.000	0.000	5.5266764876851	noMatch	TRNAF2_prec|tRNA_prec|human
TCAGTGCATCACATAACTTTGT	CAGUGC	61.3	69.7	0.000	0.000	0.000	0.000	0.306	0.406	0.712041933483365	noMatch	hsa-mir-148b|hsa-mir-148b|miRNA|human
ACATAGCGAGACCCCGTCTCTT	CAUAGC	20.2	8.2	161.745	162.975	449.116	433.857	4.708	4.818	1217.21856805598	noMatch	rn7sl1C53TT54GT70C|scRNA|human
ACCCTGTGGATCCGAATTTGTG	CCCUGU	52.4	52.1	0.000	0.000	0.000	0.000	0.245	0.290	0.534803445986639	noMatch	hsa-mir-10a|hsa-mir-10a|miRNA|human
ACTCGGCGTATCCGCCACCAGG	CUCGGC	29.1	49	0.000	4.179	0.698	0.944	0.000	0.058	5.87955662648438	noMatch	FAM171A1_FAM171A1-001_ENSG00000148468_ENST00000378116.4|mRNA|human
TAGCAGCACATAGTGGTTTGT	AGCAGC	26.2	37.8	0.000	0.000	0.000	0.000	0.917	0.929	1.84587496044965	noMatch	hsa-mir-15a|hsa-mir-15a|miRNA|human
TGCAGTCCATGGGCATATACACA	GCAGUC	39.8	9.4	0.000	0.000	0.000	0.000	0.795	0.755	1.54944815345629	hsa-miR-455-3p	hsa-mir-455|hsa-mir-455|miRNA|human
AATACAGGACTCTTTCGA	AUACAG	97.4	86.4	7.242	18.108	40.861	42.017	0.183	0.116	108.527235282506	noMatch	rna18s5A60GC456AT1578G|rRNA|human
ATCCTGCCGACTACGCCAAAA	UCCUGC	41.3	25.1	90.529	83.577	54.481	52.403	2.262	2.264	285.515184653189	noMatch	TRNAS1|tRNA|human
CCTCTCCTAACCTCGCTCTCGCTT	CUCUCC	37.8	27.2	0.000	0.000	1.397	0.944	0.000	0.000	2.3411332126095	noMatch	GLUL_GLUL-201_ENSG00000135821_ENST00000311223.5|mRNA|human
GACACCCCTCTCCTCCCCCAGT	ACACCC	43.6	41.7	0.000	0.000	1.746	0.472	0.000	0.000	2.21827176530972	noMatch	MYT1_MYT1-001_ENSG00000196132_ENST00000328439.1|mRNA|human
AACTGGCCTACAAAGTCCCAAA	ACUGGC	20.9	18.1	0.000	0.000	0.000	0.000	0.245	0.116	0.360652941986373	hsa-miR-193a-3p	hsa-mir-193a|hsa-mir-193a|miRNA|human
AAGTGATTGTGGTTTTTGCCA	AGUGAU	36.2	46.2	0.000	0.000	0.000	0.000	0.245	0.116	0.360652941986373	hsa-miR-548az-5p	hsa-mir-548az|doubtful_miRNA|human
CTGAAGGTCGTGAGT	UGAAGG	65	47.9	4.828	0.000	1.048	0.944	0.061	0.058	6.93929286078626	noMatch	trnaM13A58G|tRNA|human
TGGCTGCTGCCGGGTCCTGCT	GGCUGC	15.8	21.8	0.000	0.000	1.397	1.888	0.000	0.000	3.28532621321237	noMatch	SLC52A2_SLC52A2-004_ENSG00000185803_ENST00000532887.1|mRNA|human
AATGCCGAGGTTGTGAGTTCATGC	AUGCCG	94.2	73	0.000	1.393	0.000	0.000	0.183	0.290	1.86661307844946	noMatch	TRNAI21_prec|tRNA_prec|human
TTCGTTTCCCGGCCAATGCACCA	UCGUUU	88.3	79.1	1.207	4.179	0.698	1.416	0.000	0.232	7.73285522620653	noMatch	trnaG15G5TG45AA56TC66A|tRNA|human
CACCCATTGCATATCGGAGTTGT	ACCCAU	51.4	67.2	0.000	0.000	0.000	0.000	0.183	0.174	0.357564958489913	hsa-miR-660-5p	hsa-mir-660|hsa-mir-660|miRNA|human
TGTCTCAGTTCAGCAGGAACA	GUCUCA	53	35.5	0.000	0.000	0.000	0.000	0.000	0.406	0.406351176000621	hsa-miR-24-3p	hsa-mir-24-1|hsa-mir-24-1|miRNA|human
ACCCGCGGGTGCTTTCCAGCT	CCCGCG	84.9	78.5	2.414	2.786	5.239	5.665	0.673	0.639	17.4147540718647	noMatch	VTRNA1-2_ENST00000365241|scRNA|human
CTAAGTAGCTTATCAGACTGATGTTGA	UAAGUA	94.9	78.3	0.000	0.000	0.000	0.000	0.428	0.174	0.602117564476108	hsa-miR-21-5p	hsa-mir-21|hsa-mir-21|miRNA|human
GAGGCAAGATGCTGGCATAGC	AGGCAA	65.5	45.3	0.000	0.000	0.000	0.000	4.830	4.644	9.47392740823446	hsa-miR-31-5p	hsa-mir-31|hsa-mir-31|miRNA|human
ACCGGCTCCGGGACGGCTGGGAA	CCGGCU	30.3	46.9	0.000	0.000	0.000	1.416	0.183	0.058	1.65775412339404	noMatch	RNA45S5_NR_046235_prec3.3|rRNA_prec|human
AATCCAATGGGGTTTCCCC	AUCCAA	87.4	79.4	0.000	4.179	1.048	0.000	0.061	0.058	5.34573683037972	noMatch	TRNAS11_prec|tRNA_prec|human
TCATCGTCGTCCTTGTAGTCCATGAAA	CAUCGU	69.7	30.2	1.207	0.000	0.698	0.472	0.183	0.116	2.67713299221502	noMatch	noMatch
AACCGGGCGGAGACACCAT	ACCGGG	80.3	71.2	3.621	4.179	0.000	0.000	0.000	0.000	7.79999813813945	noMatch	FUT2_FUT2-001_ENSG00000176920_ENST00000425340.2|mRNA|human
AAACTAGCTTATCAGACTGATGTTGA	AACUAG	86.8	75.9	0.000	0.000	0.000	0.000	0.306	0.581	0.886192437483631	hsa-miR-21-5p	hsa-mir-21|hsa-mir-21|miRNA|human
TTCAAGTAATCCAGGATAGGCTTT	UCAAGU	68	43	0.000	0.000	1.048	0.472	121.359	130.845	253.724111052156	hsa-miR-26a-5p	hsa-mir-26a-1|hsa-mir-26a-1|miRNA|human
TCCCGTGGATCGCCCCAGCTGCGA	CCCGUG	84	80.6	0.000	0.000	0.698	1.416	0.000	0.058	2.17280977490771	noMatch	RNA45S5_NR_046235_prec3.3|rRNA_prec|human
TAATACTGCCTGGTAATGATGACG	AAUACU	91.1	82	0.000	1.393	0.349	0.000	15.590	17.009	34.341110692607	hsa-miR-200b-3p	hsa-mir-200b|hsa-mir-200b|miRNA|human
AGTCTCATAATCTGAAGGT	GUCUCA	53	35.5	1.207	1.393	3.492	4.249	0.000	0.058	10.3992685801094	noMatch	trnaM13A58G|tRNA|human
TCAACCGGACCTCGACCGGCT	CAACCG	81.6	62.8	0.000	0.000	0.000	0.000	0.673	0.581	1.25302134646292	hsa-miR-1307-5p	hsa-mir-1307|hsa-mir-1307|miRNA|human
CCCCCGCCCCGGCGACGGGG	CCCCGC	50.3	43.4	0.000	0.000	0.000	4.249	0.122	0.000	4.371144805706	noMatch	RNA45S5_NR_046235_prec3.3|rRNA_prec|human
TGTGGACAAGCTCACTGAACAATGAATGC	GUGGAC	36.5	39.5	2.414	5.572	0.000	0.000	0.000	0.000	7.98589432667838	hsa-miR-181b-3p	hsa-mir-181b-1|hsa-mir-181b-1|miRNA|human
CGGCTGCCCCCTTTTTT	GGCUGC	15.8	21.8	0.000	0.000	2.794	5.665	0.183	0.232	8.87465355412047	noMatch	chr22_39909420-39916590|piRNA|human
TGAGGTGGTAGGTTGTGTGGTTT	GAGGUG	60.9	43.3	0.000	0.000	0.000	0.000	0.306	0.464	0.770092101483454	noMatch	hsa-let-7b|hsa-let-7b|miRNA|human
TCACAGTAAACCGGTCTCTTT	CACAGU	56.7	49.5	1.207	0.000	0.000	0.000	0.428	0.406	2.04136983189691	noMatch	hsa-mir-128-2|hsa-mir-128-2|miRNA|human
AAGATTGGGAAACTCCAAACCC	AGAUUG	94.6	80.7	2.414	5.572	2.794	3.777	0.061	0.174	14.7918354085999	noMatch	PTPRC_PTPRC-203_ENSG00000081237_ENST00000594404.1|mRNA|human
CATTATTACTTTTAGTACGCG	AUUAUU	100.9	87	0.000	0.000	0.000	0.000	0.245	0.348	0.592853613986728	noMatch	hsa-mir-126|hsa-mir-126|miRNA|human
CCAGGGGAGGACGCCGGGACAC	CAGGGG	34.6	36.3	0.000	0.000	1.746	0.472	0.061	0.058	2.33746008480636	noMatch	ZNF627_ZNF627-001_ENSG00000198551_ENST00000361113.5|mRNA|human
CCCAGTGTTTAGACTATCTGTT	CCAGUG	69.9	56.6	2.414	0.000	1.048	0.000	8.376	8.649	20.4872101368863	hsa-miR-199b-5p	hsa-mir-199b|hsa-mir-199b|miRNA|human
TCTGAGGGTCCAGGGTTT	CUGAGG	69.6	65.4	3.621	1.393	0.000	1.888	0.183	0.116	7.20200336191627	noMatch	TRNAK19|tRNA|human
TGTGTGTGTGTGTGTGTGTGTG	GUGUGU	33.6	22.4	0.000	0.000	0.000	0.472	0.245	0.058	0.774699274287718	noMatch	noMatch
ATCTCACCGCTGCCACCAA	UCUCAC	61.3	50.5	7.242	4.179	3.143	4.249	0.061	0.000	18.8742750556252	noMatch	TRNAL1|tRNA|human
AGCCAAATGCCTCGTCATCT	GCCAAA	81.5	66.5	10.863	2.786	1.048	0.000	0.061	0.000	14.7582032372043	noMatch	RNA45S5_NR_046235_prec3.3|rRNA_prec|human
GTCAGGATGGCCGAGTGGTAA	UCAGGA	85.4	62.4	3.621	4.179	0.698	0.472	0.061	0.116	9.14780323194092	noMatch	TRNAL28|tRNA|human
TTGGGAGCGGGCGGGCGGTCCGCCA	UGGGAG	30.1	30.8	0.000	0.000	2.445	1.888	0.245	0.174	4.7517344822038	noMatch	rna18s5A60GC456AT1578G|rRNA|human
AAGTAATTGCGGTTTTTGCCTT	AGUAAU	57.6	59.2	0.000	0.000	0.000	0.000	0.245	0.522	0.767004117986994	hsa-miR-548c-5p|hsa-miR-548o-5p|hsa-miR-548am-5p	AL603965.1_ENST00000335083.5|mRNA|human
TGCTAGGCCAACATATTGCCATC	GCUAGG	48	54.5	0.000	0.000	0.000	0.000	0.245	0.232	0.47675327798655	noMatch	hsa-mir-31|hsa-mir-31|miRNA|human
TGCCCATCACCGTGCCCGGCTAA	GCCCAU	65.3	46.9	0.000	0.000	3.842	3.305	0.000	0.058	7.20431125312836	noMatch	MALL_MALL-001_ENSG00000144063_ENST00000272462.2|mRNA|human
CTCGGCGTGGCGTCGGTCGTGGAAT	UCGGCG	84.1	63.2	0.000	0.000	0.000	0.000	1.467	0.639	2.10586748391815	hsa-miR-1307-3p	hsa-mir-1307|hsa-mir-1307|miRNA|human
TAAAGAATTCTCCTTTTGGGCTT	AAAGAA	87.9	84.1	0.000	0.000	0.000	0.000	0.856	0.697	1.55253613695275	hsa-miR-186-5p	hsa-mir-186|hsa-mir-186|miRNA|human
CTCCCCGGCCGGGGCCGCGCCGCT	UCCCCG	86	53.1	0.000	0.000	1.397	1.416	0.000	0.000	2.81322971291093	noMatch	RNA45S5_NR_046235_prec3.3|rRNA_prec|human
GTTCCCCGGCACCTCCACCA	UUCCCC	53.6	17.2	1.207	1.393	1.397	0.944	0.000	0.058	4.9991827599894	noMatch	trnaA13A33GA36T|tRNA|human
AAGTGCTGTTCGTGCAGGTAGA	AGUGCU	77	91.1	0.000	0.000	0.000	0.000	0.245	0.464	0.708953949986905	hsa-miR-93-5p	hsa-mir-93|hsa-mir-93|miRNA|human
CACAGTGGCTAAGTTCCGT	ACAGUG	87	70.2	0.000	0.000	0.000	0.000	1.284	0.987	2.27075403742903	hsa-miR-27a-3p	hsa-mir-27a|hsa-mir-27a|miRNA|human
AAGCAGAACTGGCGCTGCGGGAT	AGCAGA	77.1	67.2	3.621	5.572	0.698	1.888	0.122	0.058	11.9601285003011	noMatch	RNA45S5_NR_046235_prec3.3|rRNA_prec|human
TGTGCAAATCCATGCAAAACTGTA	GUGCAA	81.4	75.8	0.000	0.000	0.000	0.000	1.284	1.161	2.4449045414293	hsa-miR-19b-3p	hsa-mir-19b-1|hsa-mir-19b-1|miRNA|human
TTTTTGTCAGTACATGTTAA	UUUUGU	71.6	77.2	0.000	0.000	0.000	0.000	0.000	0.348	0.348301008000532	noMatch	NSUN3_NSUN3-001_ENSG00000178694_ENST00000314622.4|mRNA|human
TCCCCAGTACCTCCACCATAA	CCCCAG	81.3	65.5	25.348	29.252	13.271	15.107	0.367	0.058	83.4028860676644	noMatch	trnaA34A36G|tRNA|human
GGCGGCGCCGCAGTCGGACCTTA	GCGGCG	11.1	8.3	0.000	0.000	1.746	1.416	0.061	0.000	3.22360291740914	noMatch	C7orf26_C7orf26-001_ENSG00000146576_ENST00000344417.5|mRNA|human
TACAGTCAGAGGTTCATTTCCTCTTCAA	ACAGUC	56.2	29.1	1.207	0.000	4.889	0.472	0.000	0.000	6.56843883774509	noMatch	mt-TL1A60T|mt_tRNA|human
AGCAGCATTGTACAGGGCTATCTA	GCAGCA	67.7	42.4	0.000	0.000	0.000	0.000	0.428	0.406	0.834318236476463	hsa-miR-107	hsa-mir-107|hsa-mir-107|miRNA|human
TGTGTGCGTGGGTCCTGCAGT	GUGUGC	22.6	26.8	0.000	0.000	3.842	3.305	0.367	0.000	7.51308999410757	noMatch	ZNF536_ZNF536-004_ENSG00000198597_ENST00000355537.3|mRNA|human
ACCAATATTACTGCTGCTTT	CCAAUA	87.5	73.5	0.000	0.000	0.000	0.000	0.061	0.464	0.525539495497258	noMatch	EFNA4_EFNA4-001_ENSG00000243364_ENST00000368409.3|mRNA|human
ACTGCCCTAAGTGCTCCTT	CUGCCC	42.9	20	0.000	0.000	0.000	0.000	0.306	0.697	1.00229277348381	hsa-miR-18a-3p	hsa-mir-18a|hsa-mir-18a|miRNA|human
CACCCACAGGGAGATGAGCCA	ACCCAC	54.2	44.2	0.000	0.000	0.000	0.000	0.061	0.290	0.351388991496992	noMatch	DNASE2B_DNASE2B-002_ENSG00000137976_ENST00000370662.3|mRNA|human
AGCTACATCTGGCTACTAGGTA	GCUACA	68.3	63.7	0.000	0.000	0.000	0.000	0.306	0.058	0.363740925482833	noMatch	hsa-mir-222|hsa-mir-222|miRNA|human
AAGCAAGATGCTGGCATAGCTG	AGCAAG	80.9	72.7	0.000	0.000	0.000	0.000	5.013	6.095	11.1085960627263	hsa-miR-31-5p	hsa-mir-31|hsa-mir-31|miRNA|human
ACCGAGCGTCCAAGCTCTTTCC	CCGAGC	46.3	28.5	8.449	1.393	2.794	4.721	0.245	0.058	17.6597571529164	noMatch	TRNAT4_prec|tRNA_prec|human
CATAGGCAAGATGCTGGCATAGCTG	AUAGGC	34	14.1	0.000	0.000	0.000	0.000	0.122	0.290	0.412527142993541	hsa-miR-31-5p	hsa-mir-31|hsa-mir-31|miRNA|human
ATCCCACCACTGCCACC	UCCCAC	49.2	65.9	607.147	580.859	873.786	831.834	9.721	8.475	2911.82260516478	noMatch	TRNAL15|tRNA|human
TCCCTGGTGGTCTAGTAGTTAGGA	CCCUGG	48.6	46.1	0.000	1.393	0.698	0.944	0.000	0.058	3.09366105856564	noMatch	trnaE5C27T|tRNA|human
AAAAACCACAATTACTTTT	AAAACC	57.8	40.9	0.000	0.000	0.000	0.000	0.061	0.348	0.409439159497081	hsa-miR-548ap-3p	hsa-mir-548aa-1|doubtful_miRNA|human
ATCTTATCAGACTGATGTTGA	UCUUAU	83.3	91.8	0.000	0.000	0.000	0.000	0.183	0.174	0.357564958489913	hsa-miR-21-5p	hsa-mir-21|hsa-mir-21|miRNA|human
CGGGCGGAAACAAAGTGGTTT	GGGCGG	5	12.6	0.000	0.000	2.445	2.833	0.000	0.116	5.39332470882038	noMatch	TRNAV29_prec|tRNA_prec|human
TAGCTTATCAGACTAATGTTGAA	AGCUUA	84.2	80.2	0.000	0.000	0.000	0.000	0.795	0.464	1.25919731345584	noMatch	hsa-mir-21|hsa-mir-21|miRNA|human
TAGGTAGTTTCCTGTTGTTGGGAG	AGGUAG	72.6	60.2	0.000	1.393	0.000	0.000	1.467	1.509	4.36956778787885	hsa-miR-196b-5p	hsa-mir-196b|hsa-mir-196b|miRNA|human
TCCCCGACGGGGAGCCAAAACT	CCCCGA	86.6	81.5	1.207	1.393	1.397	0.472	0.000	0.058	4.52708625968797	noMatch	TRNAD9|tRNA|human
ATCCCACCTTCGTCGCCG	UCCCAC	49.2	65.9	1.207	2.786	1.397	0.000	0.061	0.116	5.56712586284254	noMatch	TRNAS5|tRNA|human
ACCGGCCGCCGGCTCCGCCCCA	CCGGCC	23.8	14.6	0.000	0.000	0.000	0.000	0.734	0.290	1.02390865795903	hsa-miR-1908-3p	hsa-mir-1908|miRNA|human
TTCTCCCAACGTAAGCCCAGCC	UCUCCC	47.3	41.5	0.000	0.000	0.000	0.000	2.568	2.032	4.59955824285816	hsa-miR-629-3p	hsa-mir-629|hsa-mir-629|miRNA|human
TCCCCGACGGGGAGCCAATAGA	CCCCGA	86.6	81.5	1.207	5.572	3.492	4.721	0.489	0.406	15.8876146522619	noMatch	TRNAD9|tRNA|human
CGCCGGCCGAGGTGGGA	GCCGGC	21.1	28.4	7.242	6.965	1.746	24.549	1.039	0.522	42.0640418604445	noMatch	RNA45S5_NR_046235_prec3.3|rRNA_prec|human
TCGACCAGACCTCGACCGGCT	CGACCA	95.7	80.9	0.000	0.000	0.000	0.000	0.550	0.581	1.13074504346983	noMatch	hsa-mir-1307|hsa-mir-1307|miRNA|human
TCAAAACCAGGCGGAAACACCAG	CAAAAC	83.1	88.1	0.000	2.786	0.349	0.472	0.000	0.116	3.72332745722201	noMatch	TRNAV8|tRNA|human
TCCCCGGGCCGGGCACCGAGGTC	CCCCGG	61.7	82.3	0.000	0.000	1.746	1.416	0.000	0.174	3.33661526991286	noMatch	RNA45S5_NR_046235_prec3.3|rRNA_prec|human
CTCGGCGTGGCGTCGGTCATGG	UCGGCG	84.1	63.2	0.000	0.000	0.000	0.000	0.245	0.116	0.360652941986373	hsa-miR-1307-3p	hsa-mir-1307|hsa-mir-1307|miRNA|human
AGAGCCCCGGCTGGACACGCAGCGG	GAGCCC	21.3	4.4	0.000	0.000	11.525	13.219	0.000	0.000	24.7434587574948	noMatch	ZNF503_ZNF503-001_ENSG00000165655_ENST00000372524.4|mRNA|human
CCACTGCCCCAGGTGCTGCTA	CACUGC	23.6	22.1	0.000	0.000	0.000	0.000	1.345	0.871	2.21579185292541	hsa-miR-324-3p	hsa-mir-324|hsa-mir-324|miRNA|human
GTCTCATAATCTGAAGGTCCTGA	UCUCAU	70.6	71.2	6.035	2.786	6.635	9.914	0.183	0.058	25.6121106808723	noMatch	TRNAM12_prec|tRNA_prec|human
TCCCCGTACGGGCCACCATTT	CCCCGU	79.5	74.8	43.454	19.501	27.590	31.630	0.489	0.522	123.186717841867	noMatch	trnaI9G27TA35G|tRNA|human
CCCTGTGCCCGGCCCACTTCT	CCUGUG	62.9	65.6	0.000	0.000	0.000	0.000	0.367	0.232	0.599029580979648	hsa-miR-1914-5p	hsa-mir-1914|hsa-mir-1914|miRNA|human
TCTGGACTTTGAATCCAGCGATCCGA	CUGGAC	48.5	20.4	0.000	1.393	1.746	1.888	0.000	0.000	5.02750905017339	noMatch	TRNAQ2_prec|tRNA_prec|human
ACTTTGAATCCAGCGATCCGAGT	CUUUGA	80.3	76.7	9.656	12.537	4.540	5.193	0.061	0.116	32.103298498832	noMatch	TRNAQ2_prec|tRNA_prec|human
CAAAAGCTGGGTTGAGAGGGC	AAAAGC	69.8	63	0.000	0.000	0.000	1.416	0.183	0.406	2.00605513139457	hsa-miR-320b	hsa-mir-320b-2|doubtful_miRNA|human
GCACCATTTGAAATCGGTTA	CACCAU	67	60.8	0.000	0.000	0.000	0.000	0.122	0.232	0.354476974993452	hsa-miR-29c-3p	hsa-mir-29c|hsa-mir-29c|miRNA|human
GCCTGGTCCACATGGGTCGTAT	CCUGGU	36.1	42.9	0.000	0.000	3.143	3.777	0.000	0.000	6.91988747942639	noMatch	SBNO1_SBNO1-201_ENSG00000139697_ENST00000267176.4|mRNA|human
TGTGCAAATCCATGCAAAACTGAAG	GUGCAA	81.4	75.8	0.000	0.000	0.000	0.000	0.550	0.406	0.95659453946956	hsa-miR-19b-3p	hsa-mir-19b-1|hsa-mir-19b-1|miRNA|human
GGTAGTGTGGCCGAGCGGTA	GUAGUG	57.6	75.8	1.207	0.000	2.445	2.833	0.061	0.000	6.5454141197372	noMatch	TRNAL15|tRNA|human
TGGGATCTCCGGGGTCTTGGTAA	GGGAUC	8.4	21.2	0.000	0.000	0.000	0.000	0.489	0.464	0.9535065559731	hsa-miR-769-3p	hsa-mir-769|hsa-mir-769|miRNA|human
CACCGCCCGTCCCCGCCCCTTG	ACCGCC	37.2	30.9	2.414	8.358	5.937	7.081	0.795	0.871	25.4557817896033	noMatch	rna18s5A60GC456AT1578G|rRNA|human
ACCATCTTGTCTGCTCCTTGC	CCAUCU	35.3	24.5	0.000	0.000	0.000	0.000	0.306	0.116	0.421791093482922	noMatch	AC022498.1_ENST00000392468.2|mRNA|human
ACTGCCCCAGGCGCTGCTGGT	CUGCCC	42.9	20	0.000	0.000	0.000	0.000	0.183	0.464	0.647815798490356	noMatch	ANKRD65_ANKRD65-001_ENSG00000235098_ENST00000427211.1|mRNA|human
CGCGGGCCGCACGCTCCTTATT	GCGGGC	11.1	21.4	0.000	0.000	4.540	2.833	0.061	0.000	7.4337728423267	noMatch	RTBDN_RTBDN-201_ENSG00000132026_ENST00000393233.2|mRNA|human
TTCCCAGCACGTTCTATGAAG	UCCCAG	81.3	56.1	0.000	0.000	0.349	2.360	0.000	0.000	2.70971755450883	noMatch	TMEM229A_TMEM229A-001_ENSG00000234224_ENST00000455783.1|mRNA|human
TCCGGCTCGGAGGACCG	CCGGCU	30.3	46.9	0.000	0.000	0.349	0.944	0.061	0.116	1.47066654110125	noMatch	TRNAY8|tRNA|human
CAGTCCCCGGCATCTCCACCA	AGUCCC	37.8	8.5	1.207	2.786	1.397	0.944	0.000	0.000	6.33408037594869	noMatch	TRNAA29|tRNA|human
TGGGCTCAAGTGATCCTCCTC	GGGCUC	17.1	14.4	0.000	0.000	0.698	0.944	0.061	0.116	1.81990159410291	noMatch	HIF1AN_HIF1AN-002_ENSG00000166135_ENST00000299163.6|mRNA|human
TCAGCCACCGCACCAGGCCAGTT	CAGCCA	71.5	63.6	0.000	0.000	6.286	8.970	0.061	0.000	15.3172026112536	noMatch	YIPF4_YIPF4-001_ENSG00000119820_ENST00000238831.4|mRNA|human
TGAGGTAGATTGTATAGTT	GAGGUA	72.4	50.3	0.000	0.000	0.000	0.000	2.690	3.077	5.76673756985285	noMatch	hsa-let-7f-2|hsa-let-7f-2|miRNA|human
TCCCCAGTACCTCCACCATTTTAT	CCCCAG	81.3	65.5	1.207	1.393	0.349	1.416	0.122	0.000	4.48780023627887	noMatch	trnaA34A36G|tRNA|human
TCCCAGCTGGCACTGGCCTCAGTGT	CCCAGC	32.5	38.2	0.000	0.000	14.319	12.275	0.245	0.174	27.0118492908917	noMatch	KLF7_KLF7-001_ENSG00000118263_ENST00000309446.6|mRNA|human
TAAAGTGCTTATAGTCCAGGTAT	AAAGUG	89.8	84.4	0.000	0.000	0.000	0.000	0.306	0.058	0.363740925482833	noMatch	hsa-mir-20a|hsa-mir-20a|miRNA|human
AACACGTGCGCGAGTCGGGGGCTTTT	ACACGU	75.2	65	2.414	0.000	0.698	0.472	0.061	0.000	3.64580794864219	noMatch	RNA45S5_NR_046235_prec3.3|rRNA_prec|human
AGGCTAGATGCTGGCATAGCTG	GGCUAG	24.7	40.4	0.000	0.000	0.000	0.000	0.183	0.522	0.705865966490445	noMatch	hsa-mir-31|hsa-mir-31|miRNA|human
GAAAGCATGCTCCAGTGGCGCA	AAAGCA	85.3	70.4	0.000	0.000	13.620	12.275	0.183	0.058	26.1361406973917	noMatch	TRNAI6_prec|tRNA_prec|human
TCCGAGTCACGGCACCTAG	CCGAGU	68.1	56.7	2.414	0.000	0.698	0.000	0.122	0.000	3.23484959983731	noMatch	trnaH11A5G|tRNA|human
CACTGCACTCCAGCCTGGGCG	ACUGCA	86.5	71.8	0.000	0.000	0.698	3.305	0.245	0.000	4.24769821409955	noMatch	MGAT4A_MGAT4A-201_ENSG00000071073_ENST00000393487.1|mRNA|human
CCCCCGCGGGGGCGCGCCGGCT	CCCCGC	50.3	43.4	2.414	4.179	2.095	1.416	0.000	0.116	10.2207466976334	noMatch	RNA45S5_NR_046235_prec3.3|rRNA_prec|human
AAAGCTGGGCTGAGAGGGCGAAA	AAGCUG	89	64.2	0.000	0.000	1.397	0.472	0.000	0.058	1.92708688030815	noMatch	hsa-mir-320-RNASEN|hsa-mir-320-RNASEN|miRNA|human
ATACTGTCTGGTAAAACCGT	UACUGU	72.4	57.6	0.000	0.000	0.000	0.000	1.100	1.858	2.95809210294072	hsa-miR-429	hsa-mir-429|hsa-mir-429|miRNA|human
TTCCGGGGGGAGTATGGTTG	UCCGGG	80.3	41.7	0.000	2.786	1.746	0.944	0.061	0.000	5.53740198502645	noMatch	rna18s5A60GC456AT1578G|rRNA|human
AAGGAGCTCACAGTCTATTGT	AGGAGC	11.1	18	0.000	6.965	0.000	0.000	0.489	0.639	8.09239597977022	hsa-miR-28-5p	hsa-mir-28|hsa-mir-28|miRNA|human
TGCCGCATCCCTGCCCCGCAGA	GCCGCA	76.5	19.1	0.000	0.000	1.397	0.472	0.061	0.000	1.93017486380461	noMatch	HMCN1_HMCN1-001_ENSG00000143341_ENST00000271588.4|mRNA|human
AAAGCTTATCAGACTGATGTTGAC	AAGCUU	92.9	66.9	0.000	0.000	0.000	0.000	0.122	0.290	0.412527142993541	hsa-miR-21-5p	hsa-mir-21|hsa-mir-21|miRNA|human
TGCCCCACCTGCTGACCACCCT	GCCCCA	72.7	41.3	0.000	0.000	0.000	0.944	0.550	0.406	1.90078754007243	hsa-miR-4758-3p	hsa-mir-4758-MIRTRON|mirtron|human
TCCACGCATCGACCTGGTATTGC	CCACGC	57.5	43.7	0.000	2.786	1.397	0.000	0.122	0.000	4.30511208291847	noMatch	rnu2-2pA83GA|snRNA|human
ACAGGTGAGGTTCTTGGGAGCCTTT	CAGGUG	70.2	63.8	0.000	0.000	0.000	0.000	0.306	0.290	0.595941597483188	hsa-miR-125a-3p	hsa-mir-125a|hsa-mir-125a|miRNA|human
GCCCACCCAGGGACGC	CCCACC	37.9	19.3	1.207	2.786	1.397	0.472	0.000	0.058	5.92003404364734	noMatch	trnaN1A59G|tRNA|human
CGTCCCACCCGGGGTACCA	GUCCCA	36	18.3	1.207	8.358	5.937	6.609	0.000	0.058	22.169135372425	noMatch	TRNAR18|tRNA|human
CAAGCTCGTGTCTGTGGGTCCG	AAGCUC	90	54.6	1.207	0.000	0.000	0.472	57.531	42.202	101.412620790039	hsa-miR-99b-3p	hsa-mir-99b|hsa-mir-99b|miRNA|human
TCTCACACAGAAATCGCACCC	CUCACA	64.1	64.1	0.000	0.000	0.000	0.000	0.917	0.232	1.14927294444859	hsa-miR-342-3p	hsa-mir-342|hsa-mir-342|miRNA|human
TCCGATTCTTTCCAGCGGCTTCTTT	CCGAUU	81	77.2	0.000	0.000	2.095	0.000	0.000	0.000	2.09541031800995	noMatch	ANGPTL4_ANGPTL4-001_ENSG00000167772_ENST00000301455.2|mRNA|human
AATACTGCCGGGTAATGATGGTT	AUACUG	90.9	83.7	0.000	0.000	0.000	0.000	0.734	0.290	1.02390865795903	hsa-miR-200c-3p	hsa-mir-200c|hsa-mir-200c|miRNA|human
ACCTGTCTGAGCGTCGCTT	CCUGUC	38.7	31.8	1.207	0.000	0.349	0.944	0.183	0.000	2.68389410351462	noMatch	RNA45S5_NR_046235_prec3.3|rRNA_prec|human
TCCGAGTCACGGCACCGATA	CCGAGU	68.1	56.7	2.414	0.000	0.349	0.472	0.000	0.174	3.40958524814425	noMatch	trnaH11A5G|tRNA|human
GACCCTGGGGCAGGAAGGCCACA	ACCCUG	74.6	74.7	0.000	0.000	0.000	0.000	0.061	0.348	0.409439159497081	noMatch	LRRC3DN_ENST00000596691.1|mRNA|human
TTCCCTCAGTAACGGCGAGTGAAC	UCCCUC	53.1	41.7	8.449	4.179	1.746	2.833	0.061	0.000	17.2680969381347	noMatch	RNA45S5_NR_046235_prec3.3|rRNA_prec|human
AGCTACATTGTCTGCTGGTTTTCT	GCUACA	68.3	63.7	0.000	0.000	0.000	0.000	0.489	0.174	0.663255715972657	noMatch	hsa-mir-221|hsa-mir-221|miRNA|human
TTAGGGCCCTGGCTCCATCTCTT	UAGGGC	34.9	57	0.000	0.000	0.000	0.000	0.856	0.522	1.37838563295248	hsa-miR-1296-5p	hsa-mir-1296|hsa-mir-1296|miRNA|human
ACCGCTGCCAGGCTGGAGTTTTT	CCGCUG	82.5	79.2	0.000	0.000	1.746	1.888	0.000	0.000	3.63456126621402	noMatch	TRNAL2_prec|tRNA_prec|human
GTTTCCGGCTCGAAGGACCA	UUUCCG	94.4	79.5	1.207	2.786	1.048	0.000	0.122	0.000	5.16292862533726	noMatch	trnaY4A58T|tRNA|human
TGTGCAAATCCATGCAAAACTGAAT	GUGCAA	81.4	75.8	0.000	0.000	0.349	0.472	1.895	1.800	4.51616945769886	hsa-miR-19b-3p	hsa-mir-19b-1|hsa-mir-19b-1|miRNA|human
AGAAGGCTGCGTGTT	GAAGGC	17.5	6.4	0.000	1.393	1.048	0.000	0.061	0.058	2.55984126246098	noMatch	trnaW5T70C|tRNA|human
AAGCGCCCGGCCGCGCGCCGGT	AGCGCC	58.9	72.7	1.207	1.393	0.698	1.416	0.000	0.000	4.71475898628743	noMatch	RNA45S5_NR_046235_prec3.3|rRNA_prec|human
ATAGGGGAAGATCTGCTCTTG	UAGGGG	63.7	65.4	0.000	1.393	0.698	0.944	0.000	0.058	3.09366105856564	noMatch	ENPP7_ENPP7-001_ENSG00000182156_ENST00000328313.5|mRNA|human
TGGAAGACTAGTTATTTTGTTGT	GGAAGA	62.9	50.9	0.000	0.000	0.000	0.000	0.367	0.290	0.657079748979737	noMatch	hsa-mir-7-3|hsa-mir-7-3|miRNA|human
AGCACCATTTAAAATCAGTGTT	GCACCA	58.9	54.9	0.000	0.000	0.000	0.000	0.122	0.232	0.354476974993452	noMatch	hsa-mir-29b-2|hsa-mir-29b-2|miRNA|human
TGTGCAAATCCATGCAAAACTGTT	GUGCAA	81.4	75.8	1.207	0.000	0.000	0.000	2.690	2.380	6.27718714927223	hsa-miR-19b-3p	hsa-mir-19b-1|hsa-mir-19b-1|miRNA|human
CAAAGTGCTGTTCGTGCAGGCAG	AAAGUG	89.8	84.4	0.000	0.000	0.349	0.000	7.948	8.011	16.3081179315652	hsa-miR-93-5p	hsa-mir-93|hsa-mir-93|miRNA|human
CCGCGCCGCCGGGGCTCGGGCCCC	CGCGCC	38.6	47.1	0.000	0.000	1.397	0.944	0.000	0.000	2.3411332126095	noMatch	BDP1_BDP1-016_ENSG00000145734_ENST00000358731.4|mRNA|human
CTTCCAAGCAGTTGACCCGGGT	UUCCAA	87.3	80.4	3.621	11.144	2.794	8.026	0.489	0.116	26.1894635350465	noMatch	TRNAG8|tRNA|human
TCGCTGCCGCTGCCGCTGCCA	CGCUGC	57.6	16.5	0.000	0.000	2.095	1.416	0.061	0.000	3.5728379704108	noMatch	VCP_VCP-001_ENSG00000165280_ENST00000358901.6|mRNA|human
TAGAGTGCTTATAGTGCAGGTAG	AGAGUG	73.3	55.7	0.000	0.000	0.000	0.000	1.956	2.496	4.45257807189338	hsa-miR-20a-5p	hsa-mir-20a|hsa-mir-20a|miRNA|human
TATCGGGCCCAAACCA	AUCGGG	93.8	63.5	15.692	4.179	46.099	41.072	0.061	0.000	107.103074766284	noMatch	RP11-368I7.4_ENST00000567544.1|mRNA|human
AAACAGTATTCATGGACTACAAGG	AACAGU	61.8	63.1	1.207	1.393	0.000	0.944	0.061	0.058	3.66338069947932	noMatch	AC145676.2_ENST00000514988.1|mRNA|human
CAGTCTCTACGGAGACTG	AGUCUC	41.3	14.5	15.692	2.786	4.540	8.498	0.000	0.000	31.5153590028319	noMatch	RNU4-1_ENST00000363925_prec|snRNA_prec|human
AGCATGCTCCAGTGGCGCAATCG	GCAUGC	33.6	21.2	3.621	1.393	3.492	5.193	0.061	0.000	13.7606527550496	noMatch	TRNAI6_prec|tRNA_prec|human
CCCCGCTCCCCGCCCCCGG	CCCGCU	49.2	62.6	1.207	1.393	0.349	4.721	0.000	0.058	7.7282496033959	noMatch	RNA45S5_NR_046235_prec3.3|rRNA_prec|human
TCTCACTACTGCACTTGACTAGT	CUCACU	59.8	64.9	7.242	13.929	3.492	3.305	0.183	0.464	28.6166292427334	noMatch	rny1T112A|scRNA|human
TTAGTTTATACTACAAGGACAC	UAGUUU	88.1	90.5	0.000	0.000	1.397	0.944	0.000	0.058	2.39918338060959	noMatch	PTX3_PTX3-001_ENSG00000163661_ENST00000295927.3|mRNA|human
TATTGCACTCGTCCCGGCCTCC	AUUGCA	80.2	86.2	19.313	4.179	4.191	3.305	1225.086	1073.696	2329.76935203422	hsa-miR-92b-3p	hsa-mir-92b|hsa-mir-92b|miRNA|human
ACCGGGCGGAAACACCAAACG	CCGGGC	19.7	9.3	1.207	0.000	0.698	1.416	0.000	0.000	3.32181120232806	noMatch	trnaV2G26T|tRNA|human
TGCACTCCAGCCTGGGCGACA	GCACUC	52.3	27.3	0.000	0.000	4.191	4.249	0.061	0.116	8.61692762622952	noMatch	C5AR2_C5AR2-001_ENSG00000134830_ENST00000595464.1|mRNA|human
ACTGCCCCCCTGTGTTTGCCAAG	CUGCCC	42.9	20	6.035	6.965	3.492	0.472	0.061	0.058	17.0836322467137	noMatch	FAT1_FAT1-001_ENSG00000083857_ENST00000441802.2|mRNA|human
CTCACCTGGAGCATGATTTCT	UCACCU	72.3	37.2	0.000	0.000	2.095	2.833	0.061	0.058	5.04717763931519	noMatch	TRNAI6_prec|tRNA_prec|human
AACATTCATTGCTGTCGGTGGA	ACAUUC	74.6	86.7	2.414	1.393	0.000	0.000	1.223	1.045	6.07471702873284	hsa-miR-181b-5p	hsa-mir-181b-1|hsa-mir-181b-1|miRNA|human
TCGATTCCCGGCCAATGCA	CGAUUC	68.2	55.2	2.414	0.000	1.397	0.000	0.000	0.174	3.98519390684779	noMatch	TRNAG16_prec|tRNA_prec|human
GTAGAGGAGATGGCGCA	UAGAGG	55.1	47.4	0.000	0.000	3.143	1.416	0.245	0.290	5.09420842390586	noMatch	hsa-mir-877-MIRTRON|hsa-mir-877-MIRTRON|mirtron|human
TCGCCTCCTCCCTCCCCCAAA	CGCCUC	47.2	25.7	0.000	0.000	0.349	0.472	0.183	0.174	1.178896511793	noMatch	DCTN4_DCTN4-001_ENSG00000132912_ENST00000447998.2|mRNA|human
CTATACAACCTACTGCCTTCCT	UAUACA	80.2	80.7	2.414	0.000	1.048	0.000	73.305	83.418	160.184543410335	hsa-let-7b-3p	hsa-let-7b|hsa-let-7b|miRNA|human
TCCTGCCGCGGTCGCCT	CCUGCC	31	5.1	10.863	8.358	3.492	2.833	0.061	0.290	25.8974695858624	noMatch	TRNAR22|tRNA|human
AAAAGCTTGGTTGAGAGGGCGAA	AAAGCU	55.1	54.3	0.000	0.000	0.698	1.416	0.122	0.058	2.2950860779008	noMatch	hsa-mir-320-RNASEN|hsa-mir-320-RNASEN|miRNA|human
CCGCGCCCGTGGCCGCGGCGCCG	CGCGCC	38.6	47.1	0.000	0.000	3.492	1.888	0.000	0.058	5.4387866992224	noMatch	RNA45S5_NR_046235_prec3.3|rRNA_prec|human
TCAGTTATCACAGTGCTGATGCT	CAGUUA	80.2	75.8	12.071	25.073	0.000	0.000	6.664	7.547	51.3541564186085	hsa-miR-101-5p	hsa-mir-101-1|hsa-mir-101-1|miRNA|human
ACTGGACCTGGGTGCCGAGCGGT	CUGGAC	48.5	20.4	0.000	0.000	1.397	0.944	0.061	0.000	2.40227136410605	noMatch	GORASP1_GORASP1-001_ENSG00000114745_ENST00000319283.3|mRNA|human
TCTTACCAGACATGGTTAGACC	CUUACC	46.1	55.9	0.000	0.000	0.000	0.000	2.873	3.483	6.35650320034312	noMatch	hsa-mir-429|hsa-mir-429|miRNA|human
CCTGAGCCACTGCACCCGGCTAA	CUGAGC	54.2	49.8	0.000	0.000	0.698	1.416	0.061	0.058	2.23394792640425	noMatch	HIF3A_HIF3A-201_ENSG00000124440_ENST00000339613.2|mRNA|human
TCCCCGTACGGGCCACCG	CCCCGU	79.5	74.8	6.035	9.751	2.445	2.833	0.000	0.058	21.1211670056381	noMatch	trnaI9G27TA35G|tRNA|human
CTCACCACTGCCCTCCCACAGAT	UCACCA	76.4	64.2	0.000	0.000	1.048	1.416	0.061	0.058	2.58318297940591	hsa-miR-1229-3p	hsa-mir-1229-MIRTRON|hsa-mir-1229-MIRTRON|mirtron|human
GGAATTCTCGGGTGCCAAGGAA	GAAUUC	50.5	32.3	32.590	39.003	5.937	5.665	0.061	0.000	83.2562230833564	noMatch	P2RY11_P2RY11-001_ENSG00000244165_ENST00000321826.4|mRNA|human
CCCCACGCAGGTTCGTATCCTGCCGACT	CCCACG	74.3	58.8	0.000	0.000	1.397	2.360	0.000	0.116	3.87352304951398	noMatch	trnaS24T50AA67T|tRNA|human
GAGCTACATTGTCTGCTGGGTT	AGCUAC	59.1	51.4	0.000	0.000	0.000	0.000	0.306	0.174	0.47984126148301	hsa-miR-221-3p	hsa-mir-221|hsa-mir-221|miRNA|human
TCCCTGGTGGTCTAGTGGTTAGGATTCGA	CCCUGG	48.6	46.1	2.414	2.786	2.794	0.472	0.000	0.000	8.46597568307433	noMatch	TRNAE6_prec|tRNA_prec|human
TAGTGGTTAGGATTCGGCG	AGUGGU	46.7	44.2	2.414	4.179	2.445	0.472	0.550	0.174	10.2340822815012	noMatch	TRNAE6_prec|tRNA_prec|human
TAGTGGGGGACTGCGTTCGCGCTTTCCCCTG	AGUGGG	32.7	14.6	1.207	0.000	0.698	1.416	0.000	0.116	3.43791153832824	noMatch	rnu1-1G51A|snRNA|human
TAGCACCATTTGAAATCGGCTA	AGCACC	63.1	51.3	0.000	0.000	0.349	0.000	0.306	0.406	1.06127698648502	hsa-miR-29c-3p	hsa-mir-29c|hsa-mir-29c|miRNA|human
GTAGATAAAATATTGGTACCTGT	UAGAUA	100	84.5	0.000	0.000	0.000	0.000	5.869	9.404	15.2733897596831	hsa-miR-577	hsa-mir-577|hsa-mir-577|miRNA|human
AAAGCCCATGTTTGTATTGGA	AAGCCC	65.8	39.3	0.000	0.000	0.000	0.000	0.183	0.348	0.531715462490179	noMatch	hsa-mir-1284|hsa-mir-1284|miRNA|human
GCTGGTGCAAAAGTAATGGCG	CUGGUG	79.9	75.1	0.000	0.000	0.349	0.472	0.183	0.058	1.06279617579283	hsa-miR-548q	hsa-mir-548q|doubtful_miRNA|human
CAGCACGTAAATATTGGC	AGCACG	77.2	65.6	0.000	0.000	0.000	0.000	0.428	0.464	0.892368404476551	hsa-miR-16-5p	hsa-mir-16-2|hsa-mir-16-2|miRNA|human
ATCGATGTGGTGACGTCGTGCTCTCCCG	UCGAUG	88.7	79.2	2.414	0.000	2.095	0.472	0.000	0.116	5.09771034515245	noMatch	RNA45S5_NR_046235_prec3.3|rRNA_prec|human
GATGCGCCGCCCACTGCCCCGCGT	AUGCGC	72.3	64.6	0.000	0.000	0.000	0.000	6.236	5.921	12.157208588657	hsa-miR-4787-3p	hsa-mir-4787|doubtful_miRNA|human
TCCGAGTCACGGCACCAATAGA	CCGAGU	68.1	56.7	2.414	2.786	4.191	3.777	0.367	0.522	14.0568718181711	noMatch	hsa-mir-4454|doubtful_miRNA|human
TGGAAGACTGTGATTTTGTTGT	GGAAGA	62.9	50.9	0.000	0.000	0.000	0.000	0.061	0.348	0.409439159497081	noMatch	hsa-mir-7-3|hsa-mir-7-3|miRNA|human
TGCATTCCAGCTTGGCCTACA	GCAUUC	61.2	86.7	0.000	0.000	6.635	6.609	0.245	0.000	13.4893696172378	noMatch	SHCBP1_SHCBP1-001_ENSG00000171241_ENST00000303383.3|mRNA|human
CGTCTTACCCAGCAGTGTTT	GUCUUA	78.3	69.5	0.000	0.000	0.000	0.000	1.345	1.393	2.7382433649262	hsa-miR-200c-5p	hsa-mir-200c|hsa-mir-200c|miRNA|human
TGGAAAGAAAGGCAGTTCCTGA	GGAAAG	70.4	68.4	0.000	0.000	0.000	0.000	0.367	0.174	0.540979412979559	noMatch	hsa-mir-185|hsa-mir-185|miRNA|human
ACCATTAAAGCATTTTCATAGTG	CCAUUA	84.4	73.4	1.207	1.393	0.349	0.944	0.061	0.000	3.95456558448089	noMatch	TUBB4B_TUBB4B-001_ENSG00000188229_ENST00000340384.4|mRNA|human
ATCCCACCTGCCACCAAA	UCCCAC	49.2	65.9	0.000	2.786	1.048	0.472	0.000	0.116	4.42179756322533	noMatch	RET_RET-001_ENSG00000165731_ENST00000355710.3|mRNA|human
CAAGTAGCTTATCAGACTGATGTTGA	AAGUAG	84.5	80.9	0.000	0.000	0.000	0.000	0.306	0.058	0.363740925482833	hsa-miR-21-5p	hsa-mir-21|hsa-mir-21|miRNA|human
TTCTCACTACTGCACTTGACTAA	UCUCAC	61.3	50.5	1.207	0.000	6.985	10.386	0.428	0.348	19.3541437305615	noMatch	rny1T112A|scRNA|human
AATCCCGGACGAGCCCCCATTA	AUCCCG	89.8	73.7	4.828	1.393	4.191	0.944	0.000	0.058	11.414217970264	noMatch	trnaP10T19GC33TT39C|tRNA|human
CTCGGCGTGGCGTCGGTCGTAA	UCGGCG	84.1	63.2	0.000	0.000	0.000	0.000	1.467	0.871	2.3380681559185	hsa-miR-1307-3p	hsa-mir-1307|hsa-mir-1307|miRNA|human
GTGTTCAAAGCAGGCCCG	UGUUCA	69.8	61.9	1.207	2.786	0.000	0.944	0.183	0.116	5.23665495443188	noMatch	rna18s5A60GC456AT1578G|rRNA|human
ACATTCATTGCTGTCGGTGGGTTT	CAUUCA	67.8	61.8	0.000	2.786	0.000	0.000	4.585	3.599	10.9703673461654	hsa-miR-181b-5p	hsa-mir-181b-2|hsa-mir-181b-2|miRNA|human
AAAAAGCATGCTCCAGTCGCGC	AAAAGC	69.8	63	0.000	0.000	2.095	2.360	0.000	0.000	4.45589281951712	noMatch	TRNAI6_prec|tRNA_prec|human
ACTGGACTTGGAGTCAGAAGGAG	CUGGAC	48.5	20.4	0.000	0.000	0.000	0.000	0.550	0.639	1.18879521146992	hsa-miR-378a-3p	hsa-mir-378|hsa-mir-378|miRNA|human
GGCTGGTCCGATGGTAGTGGGAA	GCUGGU	56.9	34.5	0.000	0.000	40.511	36.824	0.122	0.000	77.4570694746972	noMatch	C1orf213_ENST00000335648.3|mRNA|human
TGAGGTAGTAGTTTGTGCGTT	GAGGUA	72.4	50.3	0.000	0.000	0.000	0.000	0.795	0.755	1.54944815345629	hsa-let-7i-5p	hsa-let-7i|hsa-let-7i|miRNA|human
AACATTCATTGTTGTCGGTGGGTTTT	ACAUUC	74.6	86.7	0.000	0.000	0.000	0.000	0.856	0.813	1.66863647295293	hsa-miR-181d-5p	hsa-mir-181d|hsa-mir-181d|miRNA|human
ACCGCGCGGAAACACCA	CCGCGC	58.3	51.9	2.414	0.000	1.048	1.416	0.061	0.058	4.99728617024681	noMatch	noMatch
TCGACCGGACATCGACCGGCTC	CGACCG	80.5	78.4	0.000	0.000	0.000	0.000	0.183	0.232	0.415615126490001	noMatch	hsa-mir-1307|hsa-mir-1307|miRNA|human
CCTCGACACAAGGGTTTGT	CUCGAC	65.6	70.8	44.661	33.431	27.590	29.742	1.467	1.567	138.457974723622	noMatch	RNA45S5_NR_046235_prec3.3|rRNA_prec|human
CACGGCACCCGCGCGCTCCTAG	ACGGCA	71.2	76.4	0.000	0.000	2.445	1.416	0.000	0.000	3.86093487191591	noMatch	CDR2L_CDR2L-001_ENSG00000109089_ENST00000337231.5|mRNA|human
AGCCCAGGAACTGGAGGCTGCA	GCCCAG	61.8	30.4	0.000	0.000	1.397	0.944	0.061	0.116	2.51837170010622	noMatch	AC132872.2_ENST00000598222.1|mRNA|human
CAACGGAATCCCAAAAGCTGCTG	AACGGA	98.3	79.9	0.000	0.000	0.000	0.000	0.183	0.406	0.589765630490267	noMatch	hsa-mir-191|hsa-mir-191|miRNA|human
TCCGGGTGCCCCCTCCAAG	CCGGGU	39.7	17.9	404.362	427.635	273.800	287.035	4.280	5.689	1402.80079494671	noMatch	trnaC24A57T|tRNA|human
GTTACCCGGCGGCCGTCGCGTT	UUACCC	70.2	50.9	0.000	0.000	1.397	0.472	0.000	0.058	1.92708688030815	noMatch	RNA45S5_NR_046235_prec3.3|rRNA_prec|human
TACTCTGCGTTGTGGCCGCAGCA	ACUCUG	89.4	70.5	2.414	4.179	127.820	113.775	2.446	2.728	253.362116469837	noMatch	trnaH1T54G|tRNA|human
TGTGACAGATTGATAACTGAAA	GUGACA	62.3	65.7	0.000	0.000	0.000	0.000	8.620	8.243	16.863603217026	hsa-miR-542-3p	hsa-mir-542|hsa-mir-542|miRNA|human
ACCACGGGTGACGGGGAATCAGGAA	CCACGG	55.3	56.8	0.000	0.000	0.000	0.000	0.122	0.348	0.47057731099363	noMatch	rna18s5A60GC456AT1578G|rRNA|human
TCCCCGGCACCCCCACCAT	CCCCGG	61.7	82.3	8.449	6.965	1.746	1.416	0.000	0.116	18.6926651896527	noMatch	NTN5_NTN5-001_ENSG00000142233_ENST00000270235.4|mRNA|human
AGCTTACCAGACTGATGTTGAC	GCUUAC	43.8	77.1	0.000	0.000	0.000	0.000	0.306	0.464	0.770092101483454	noMatch	hsa-mir-21|hsa-mir-21|miRNA|human
ACCGGCGCAAGACGGACCGGAGCG	CCGGCG	58	58.2	0.000	0.000	1.048	2.360	0.000	0.000	3.40818766051214	noMatch	rna18s5A60GC456AT1578G|rRNA|human
TGGCTCAGTTAAGCAGGAAC	GGCUCA	21.6	31.8	0.000	0.000	0.000	0.000	0.489	0.406	0.895456387973012	noMatch	hsa-mir-24-1|hsa-mir-24-1|miRNA|human
TAAGGTGCATCTAGTGCAGATACT	AAGGUG	90.2	73.6	0.000	0.000	0.000	0.000	0.367	0.290	0.657079748979737	hsa-miR-18a-5p	hsa-mir-18a|hsa-mir-18a|miRNA|human
CCCGGCCCATGCACCAA	CCGGCC	23.8	14.6	0.000	0.000	2.095	1.416	0.000	0.058	3.56974998691434	noMatch	trnaG15G45AA56T|tRNA|human
ACACGGACAGGATTGACAGATTGATA	CACGGA	62.7	63.4	0.000	0.000	3.143	3.305	0.000	0.058	6.50584114712504	noMatch	rna18s5A60GC456AT1578G|rRNA|human
CAGCTGCTGGAGCTCCAAGCT	AGCUGC	25.4	14.3	0.000	0.000	9.779	8.026	0.000	0.058	17.8622721571709	noMatch	HYPK_HYPK-007_ENSG00000242028_ENST00000406925.1|mRNA|human
TCGACCGGACCTCGACCGGCTCAC	CGACCG	80.5	78.4	0.000	0.000	0.000	0.000	0.245	0.116	0.360652941986373	hsa-miR-1307-5p	hsa-mir-1307|hsa-mir-1307|miRNA|human
GTCAAGTAATTAAGTGCATGT	UCAAGU	68	43	0.000	0.000	0.349	0.000	0.061	0.232	0.642573876498561	noMatch	AADAT_AADAT-004_ENSG00000109576_ENST00000337664.4|mRNA|human
TTAGAGCCAGACTGCCTGGGTAT	UAGAGC	65.9	53.8	0.000	0.000	0.698	0.944	0.000	0.174	1.81681361060645	noMatch	STON2_STON2-002_ENSG00000140022_ENST00000555447.1|mRNA|human
TAGTTGTGCAAATCTATGCAAAACT	AGUUGU	31.6	31.9	1.207	6.965	0.000	0.000	0.000	0.290	8.46204135521774	hsa-miR-19a-3p	hsa-mir-19a|hsa-mir-19a|miRNA|human
TTTGCCCCAGCAGGCG	UUGCCC	63.2	48.6	6.035	5.572	5.937	3.777	0.428	0.116	21.8648844128554	noMatch	pET16B_Rnl2_1-249_K227Q_backbone|plasmid|human
GCGAAATGTTTAGGACCACTAG	CGAAAU	83.2	73	0.000	0.000	0.000	0.000	0.306	0.232	0.537891429483099	hsa-miR-203a-3p	hsa-mir-203|hsa-mir-203|miRNA|human
CCTCCGTGTTACCTGTCCTC	CUCCGU	78.6	62.5	0.000	0.000	1.048	0.000	0.122	0.174	1.34413196599834	hsa-miR-3605-3p	hsa-mir-3605-3SPLICE|hsa-mir-3605-3SPLICE|mirtron|human
AAAGTCGGAGGTTCGAAGACGATCA	AAGUCG	91.5	66.5	0.000	1.393	1.397	0.472	0.000	0.000	3.26198449626744	noMatch	rna18s5A60GC456AT1578G|rRNA|human
TCCACCTTTCGGGCGCCA	CCACCU	47.8	54.6	0.000	6.965	1.048	0.472	0.000	0.000	8.48454057910326	noMatch	trnaU1T64G|tRNA|human
ATTGTCCTTGCTGTTTGGAGAT	UUGUCC	70.1	51.5	0.000	0.000	0.000	0.000	1.406	1.509	2.91548185242293	hsa-miR-2355-3p	hsa-mir-2355|hsa-mir-2355|miRNA|human
GCGAGGCCCCCCGGCCGGC	CGAGGC	39.3	5.4	0.000	0.000	1.746	0.472	0.122	0.058	2.39859823630291	noMatch	RNA45S5_NR_046235_prec3.3|rRNA_prec|human
GTCTACGGCCATACCACCCTG	UCUACG	87.8	86	6.035	1.393	2.095	0.944	0.000	0.000	10.4678090796744	noMatch	RNA5S9_ENST00000364451|rRNA|human
CCCGCGGGGCTGCCGGGCTGTT	CCGCGG	63.5	65.2	0.000	0.000	1.397	0.000	0.000	0.116	1.51304054800681	noMatch	RTN4RL1_RTN4RL1-001_ENSG00000185924_ENST00000331238.6|mRNA|human
CTCGCTGGCGCCTCGTCCGGTT	UCGCUG	96.9	81.4	0.000	0.000	2.095	3.777	0.000	0.000	5.87218232042142	noMatch	CTBS_CTBS-001_ENSG00000117151_ENST00000370630.5|mRNA|human
TCTCATGGCAACACCAGTCGATGGGCTGTCT	CUCAUG	67.5	67.1	1091.175	578.073	0.000	0.000	0.061	0.000	1669.30911075472	hsa-miR-21-3p	hsa-mir-21|hsa-mir-21|miRNA|human
AAACGCCTGTCTGAGCGTCGCTT	AACGCC	78.8	79.6	1.207	0.000	1.048	0.944	0.122	0.174	3.49537656202165	noMatch	RNA45S5_NR_046235_prec3.3|rRNA_prec|human
GATTGCAATTATTCCCCATGT	AUUGCA	80.2	86.2	1.207	1.393	0.349	0.472	0.061	0.116	3.59856942017963	noMatch	rna18s5A60GC456AT1578G|rRNA|human
TCTTATCAGACTGATGTTGA	CUUAUC	77.1	68.2	0.000	0.000	0.000	0.000	0.122	1.277	1.39937999899505	hsa-miR-21-5p	hsa-mir-21|hsa-mir-21|miRNA|human
ATTCCAGCTCGAAGGACCAT	UUCCAG	75.7	78	0.000	1.393	0.349	1.888	0.000	0.000	3.63056883816676	noMatch	TRNAY13|tRNA|human
AACATCCTACACTCAGCT	ACAUCC	35.6	22.3	0.000	0.000	0.000	0.000	0.550	0.464	1.01464470746965	hsa-miR-30b-5p	hsa-mir-30b|hsa-mir-30b|miRNA|human
TCCCCGTACGGGCCACAA	CCCCGU	79.5	74.8	1.207	4.179	2.095	0.944	0.061	0.000	8.48663641740792	noMatch	trnaI9G27TA35G|tRNA|human
TGGCTCAGTTCAGCAGGAACAAAG	GGCUCA	21.6	31.8	0.000	0.000	0.000	0.000	0.306	0.058	0.363740925482833	hsa-miR-24-3p	hsa-mir-24-1|hsa-mir-24-1|miRNA|human
AGCTACATTGTCTGCTGGGTTTCA	GCUACA	68.3	63.7	96.564	39.003	4.540	2.833	1477.954	1346.125	2967.01832030696	hsa-miR-221-3p	hsa-mir-221|hsa-mir-221|miRNA|human
AACATTCAACGCTGTCGGTGAGTTTTTT	ACAUUC	74.6	86.7	0.000	0.000	0.000	0.000	0.734	0.522	1.25610932995938	hsa-miR-181a-5p	hsa-mir-181a-1|hsa-mir-181a-1|miRNA|human
TCGCCCGCCGCGCCGGGGAGGTGGA	CGCCCG	74.9	60.7	4.828	2.786	0.000	0.000	0.061	0.000	7.67524010109708	noMatch	RNA45S5_NR_046235_prec3.3|rRNA_prec|human
AGGCAATATGCTGGCATAGC	GGCAAU	60.7	36.9	0.000	0.000	0.000	0.000	0.306	0.232	0.537891429483099	noMatch	hsa-mir-31|hsa-mir-31|miRNA|human
GGCTACATCTGGCTACTGGGTCTTT	GCUACA	68.3	63.7	0.000	0.000	0.000	0.000	0.428	0.116	0.544067396476019	hsa-miR-222-3p	hsa-mir-222|hsa-mir-222|miRNA|human
CTCACCTCCTCAGGCCGGCAGA	UCACCU	72.3	37.2	0.000	0.000	8.032	13.691	0.489	0.348	22.5606109477526	noMatch	DBR1_DBR1-001_ENSG00000138231_ENST00000260803.4|mRNA|human
GGTTCACAGTGGCTAAGTTCCGC	GUUCAC	30.6	61.4	0.000	0.000	0.000	0.000	1.162	1.335	2.49677874243647	hsa-miR-27a-3p	hsa-mir-27a|hsa-mir-27a|miRNA|human
ACTCTGTCACCCAGGCTGGAG	CUCUGU	53.7	39	0.000	0.000	0.000	0.000	0.367	0.522	0.889280420980091	noMatch	NDUFS1_NDUFS1-001_ENSG00000023228_ENST00000233190.6|mRNA|human
CCCACATGGTCTAGCGGTTAGGAT	CCACAU	79.6	71.1	3.621	9.751	2.095	2.833	0.000	0.116	18.4158789297957	noMatch	TRNAE7_prec|tRNA_prec|human
CCCGGAGGGCGAGGCCCGCGGCGTT	CCGGAG	63.9	66.4	0.000	0.000	5.239	4.249	1.345	1.683	12.5158885026644	noMatch	RNA45S5_NR_046235_prec3.3|rRNA_prec|human
TTTTGCGATGTGTTCCTAATATGC	UUUGCG	87.2	80	1.207	5.572	0.000	0.000	0.000	0.058	6.83689289925802	hsa-miR-450a-5p	hsa-mir-450a-1|hsa-mir-450a-1|miRNA|human
CGGGACTCAGCGCCTGAGCTCA	GGGACU	53.1	27.8	0.000	0.000	1.397	1.888	0.000	0.058	3.34337638121245	noMatch	COLCA1_COLCA1-001_ENSG00000196167_ENST00000532918.1|mRNA|human
CTAGCACCATCTGAAATCG	UAGCAC	60.3	28.9	0.000	1.393	0.000	0.000	0.917	0.755	3.06467224040876	hsa-miR-29a-3p	hsa-mir-29a|hsa-mir-29a|miRNA|human
TTTCCGGCTCGCGTGGGTGAAA	UUCCGG	83.1	58	0.000	0.000	0.000	0.000	0.122	0.290	0.412527142993541	hsa-miR-1180-3p	hsa-mir-1180|hsa-mir-1180|miRNA|human
CGGGTCGGAGTTAGCTCAAGCGGTTAT	GGGUCG	23.3	38.1	0.000	0.000	3.492	5.665	0.306	0.058	9.52124945911661	noMatch	VTRNA2-1_ENST00000602301_prec|scRNA_prec|human
CCACCGCCCGTCCCCGCCCCT	CACCGC	42.1	40.5	4.828	4.179	3.143	5.193	0.550	0.348	18.2417710853601	noMatch	rna18s5A60GC456AT1578G|rRNA|human
AAAGGTAATTGCAGTTTTTCC	AAGGUA	88.2	73.6	6.035	6.965	0.000	0.000	0.734	1.161	14.8946580748594	hsa-miR-570-5p|hsa-miR-548ai	hsa-mir-570|hsa-mir-570|miRNA|human
GCCAACATATTGCCATC	CCAACA	71.9	78.9	0.000	0.000	0.000	0.000	0.367	0.058	0.424879076979382	noMatch	hsa-mir-31|hsa-mir-31|miRNA|human
CCTTCACAGTGGCTAAGTTCCGT	CUUCAC	75.3	70.2	0.000	0.000	0.000	0.000	0.061	0.522	0.583589663497347	hsa-miR-27a-3p	hsa-mir-27a|hsa-mir-27a|miRNA|human
AGCTACATCTGGCTACTGGGTCACTA	GCUACA	68.3	63.7	0.000	0.000	0.000	0.000	0.122	0.348	0.47057731099363	hsa-miR-222-3p	hsa-mir-222|hsa-mir-222|miRNA|human
ATCACATTGCCAGGGATTACT	UCACAU	56.6	65.5	0.000	0.000	0.000	0.000	3.424	3.135	6.55844555581152	hsa-miR-23b-3p	hsa-mir-23b|hsa-mir-23b|miRNA|human
AACCCAGAGGTCGATGGATCGAAACC	ACCCAG	61.8	55.8	3.621	0.000	1.048	1.416	0.061	0.116	6.26238793366734	noMatch	TRNAM4_prec|tRNA_prec|human
TCCCGCCCTGCTGCATCCCCAGA	CCCGCC	24.3	21.5	0.000	0.000	1.048	0.472	0.000	0.232	1.75200233130676	noMatch	SFTA3_SFTA3-001_ENSG00000229415_ENST00000518529.2|mRNA|human
CATCCTACACTCAGCT	AUCCUA	93.3	88.6	0.000	0.000	0.000	0.000	1.406	1.393	2.79938151642275	noMatch	hsa-mir-30b|hsa-mir-30b|miRNA|human
TAGCAGCACGTAAATATTTGC	AGCAGC	26.2	37.8	0.000	0.000	0.000	0.000	0.489	0.987	1.4759580679739	hsa-miR-16-5p	hsa-mir-16-2|hsa-mir-16-2|miRNA|human
ACTCGGCGCGGCGTCGGTCGTGG	CUCGGC	29.1	49	0.000	0.000	0.000	0.000	0.673	0.813	1.48522201846328	noMatch	hsa-mir-1307|hsa-mir-1307|miRNA|human
GACCCCACTCCTGGTACCA	ACCCCA	42.2	63.6	43.454	64.076	9.779	9.442	0.306	0.464	127.520059088826	noMatch	hsa-mir-4286|doubtful_miRNA|human
TAACAGCACGTAAATATTGGCG	AACAGC	43.3	51	0.000	0.000	0.000	0.000	8.070	8.417	16.4875103575573	hsa-miR-16-5p	hsa-mir-16-2|hsa-mir-16-2|miRNA|human
AACCTGTAGCTGTCTAGCGACA	ACCUGU	47.2	38.7	0.000	0.000	2.095	0.000	0.000	0.000	2.09541031800995	noMatch	trnaU1T64G|tRNA|human
AGCCTGGTCCACATGGGTTCGG	GCCUGG	25.8	33.2	0.000	0.000	0.698	6.137	0.000	0.000	6.83572460992195	noMatch	SBNO1_SBNO1-201_ENSG00000139697_ENST00000267176.4|mRNA|human
CTCAGGCTCAGTCCCCTCCCGA	UCAGGC	36.9	24.5	0.000	0.000	10.128	7.081	0.734	0.174	18.1170723635284	hsa-miR-484	hsa-mir-484-RNASEN|hsa-mir-484-RNASEN|miRNA|human
GTGAAATGTTTAGGACCTCTAG	UGAAAU	67.9	66.4	0.000	0.000	0.000	0.000	0.122	0.290	0.412527142993541	noMatch	hsa-mir-203|hsa-mir-203|miRNA|human
TGATGTGTTGTTGCCATGGTAATCC	GAUGUG	72.4	65.9	1.207	1.393	1.397	0.472	0.061	0.000	4.53017424318443	noMatch	RNA45S5_NR_046235_prec3.3|rRNA_prec|human
AATGTCTGAGCGTCGCT	AUGUCU	72.7	31.3	1.207	1.393	0.349	0.944	0.061	0.058	4.01261575248098	noMatch	RNA45S5_NR_046235_prec3.3|rRNA_prec|human
CTGCCCTAAGTGCTCCTTCTGT	UGCCCU	52.1	22.8	0.000	0.000	0.000	0.000	0.245	0.174	0.418703109986461	hsa-miR-18a-3p	hsa-mir-18a|hsa-mir-18a|miRNA|human
CTCCCTCGCGCCGCGCGCGGCTT	UCCCUC	53.1	41.7	0.000	0.000	3.492	5.193	0.061	0.000	8.7465501848289	noMatch	RNA45S5_NR_046235_prec3.3|rRNA_prec|human
CAGTGCAATAGTATTGTC	AGUGCA	88.8	88.4	0.000	0.000	0.349	0.000	2.446	2.380	5.17481800086725	hsa-miR-301a-3p	hsa-mir-301a|hsa-mir-301a|miRNA|human
TAGCCAAATGCCTCGTCATCTAAT	AGCCAA	72.3	63.6	0.000	1.393	0.349	1.888	0.061	0.232	3.92390766166367	noMatch	RNA45S5_NR_046235_prec3.3|rRNA_prec|human
GCACCGGCCGGGCCCCCGCCCTTG	CACCGG	62.1	62.7	0.000	0.000	3.842	2.833	0.061	0.000	6.73530273632339	noMatch	RNA45S5_NR_046235_prec3.3|rRNA_prec|human
CTGCGTCCCCGGCTCCTGATGGAGG	UGCGUC	91.7	53.3	2.414	1.393	0.349	2.360	0.061	0.058	6.63595684880573	noMatch	C2orf68_C2orf68-001_ENSG00000168887_ENST00000306336.5|mRNA|human
AATTAACTTGACCGCTCTGACCA	AUUAAC	93.7	89.7	1.207	0.000	0.698	0.000	0.306	0.058	2.26926262690659	noMatch	mt-TVG10A|mt_tRNA|human
TCCCCGTGCCGGTCACCAAAT	CCCCGU	79.5	74.8	0.000	0.000	1.048	1.888	0.061	0.116	3.11332964770743	noMatch	ZNF512B_ZNF512B-001_ENSG00000196700_ENST00000369888.1|mRNA|human
TACATGCCGACGGGCGCTG	ACAUGC	16.9	43.1	1.207	0.000	1.397	0.472	0.061	0.058	3.19527662722515	noMatch	rna18s5A60GC456AT1578G|rRNA|human
AAAAGCCGGGTTGAGAGGGCG	AAAGCC	54.3	27.1	0.000	0.000	1.746	2.360	0.367	0.174	4.64763717949502	noMatch	hsa-mir-320-RNASEN|hsa-mir-320-RNASEN|miRNA|human
GATTCTAAAATTATCTCCAGTATT	AUUCUA	73.7	83.7	0.000	19.501	0.000	0.000	0.000	0.000	19.5012689754312	noMatch	hsa-mir-16-1|hsa-mir-16-1|miRNA|human
GCGGGGCGGGCCGGCCCTGG	CGGGGC	6.1	13	0.000	0.000	1.397	2.360	0.000	0.000	3.7574227135138	noMatch	CIC_CIC-002_ENSG00000079432_ENST00000572681.2|mRNA|human
AAAAGACACCCCCCACC	AAAGAC	78.9	60	0.000	1.393	1.048	1.416	0.000	0.000	3.85694244386865	noMatch	ZNF398_ZNF398-202_ENSG00000197024_ENST00000420008.2|mRNA|human
TCCCCAGGCCCGCGCGCCTGAGC	CCCCAG	81.3	65.5	0.000	0.000	4.191	3.305	0.061	0.000	7.55663428962648	noMatch	EGLN1_EGLN1-001_ENSG00000135766_ENST00000366641.3|mRNA|human
TCGGAGGTTCGAAGACGATCAGAT	CGGAGG	18.2	46.4	0.000	0.000	1.397	1.888	0.122	0.000	3.40760251620546	noMatch	rna18s5A60GC456AT1578G|rRNA|human
TAACACTGTCTGGTAACGGTGTT	AACACU	65.6	64.6	0.000	0.000	0.000	0.000	0.673	0.813	1.48522201846328	hsa-miR-200a-3p	hsa-mir-200a|hsa-mir-200a|miRNA|human
AACTACATTGTCTGCTGGGTTTT	ACUACA	88.4	75.2	0.000	0.000	0.000	0.000	0.122	0.348	0.47057731099363	hsa-miR-221-3p	hsa-mir-221|hsa-mir-221|miRNA|human
CGGGCTGTCCGGAGGGGTCGGT	GGGCUG	7.4	11.6	0.000	0.000	2.794	1.888	0.306	0.290	5.27820802270219	hsa-miR-4741	RBBP8_RBBP8-001_ENSG00000101773_ENST00000327155.5|mRNA|human
TCCCGCCCACGCCCCGCTCCC	CCCGCC	24.3	21.5	0.000	0.000	5.239	2.833	0.000	0.058	8.12915496483356	noMatch	RNA45S5_NR_046235_prec3.3|rRNA_prec|human
CGCGCCGGGGCCCCGTCCCG	GCGCCG	65.5	66.7	0.000	0.000	16.414	18.884	0.367	0.348	36.0130374201151	noMatch	RNA45S5_NR_046235_prec3.3|rRNA_prec|human
TGAGGTAGTAGTTTGCGCTGTTT	GAGGUA	72.4	50.3	0.000	0.000	0.000	0.000	0.489	0.522	1.01155672397319	noMatch	hsa-let-7i|hsa-let-7i|miRNA|human
CGCTCTTCCCCTGACCCCAGTT	GCUCUU	77.3	64.8	0.000	0.000	1.048	0.000	0.122	0.116	1.28608179799825	hsa-miR-6812-3p	PKP1_PKP1-001_ENSG00000081277_ENST00000367324.3|mRNA|human
GACCCCACTTCTGGTACCA	ACCCCA	42.2	63.6	1.207	1.393	0.349	1.888	0.000	0.058	4.8956706015873	noMatch	TRNAL23|tRNA|human
TTAGGGCAGGGATTTTGCCCACA	UAGGGC	34.9	57	1.207	0.000	0.000	0.000	0.611	0.522	2.34088462238673	noMatch	hsa-let-7d|hsa-let-7d|miRNA|human
TTTCCAAAAGCTCGGTCTGAGGCCCCTCAG	UUCCAA	87.3	80.4	2.414	5.572	0.000	0.000	0.000	0.000	7.98589432667838	hsa-miR-423-3p	hsa-mir-423|hsa-mir-423|miRNA|human
TCCCCGACGGGGAGACAAG	CCCCGA	86.6	81.5	0.000	0.000	1.397	1.416	0.000	0.000	2.81322971291093	noMatch	TRNAD9_prec|tRNA_prec|human
ACGCGGGAGACCGGGGTT	CGCGGG	36.8	24.5	1.207	0.000	3.143	1.416	0.183	0.116	6.06597136382949	noMatch	TRNAD9|tRNA|human
TCAGAGGCCTCTGCCTCCTCCT	CAGAGG	60.6	49.8	0.000	0.000	2.445	3.305	0.000	0.000	5.74932087312164	noMatch	SIRPB2_SIRPB2-001_ENSG00000196209_ENST00000359801.3|mRNA|human
TCGAAACCATCCTCTGCTT	CGAAAC	84.4	69.9	1.207	1.393	1.048	0.000	0.061	0.000	3.70884268988134	noMatch	TRNAM4_prec|tRNA_prec|human
TCCCGCGCCTCCACCGCGGACG	CCCGCG	84.9	78.5	0.000	0.000	1.746	0.472	0.122	0.058	2.39859823630291	noMatch	RNA45S5_NR_046235_prec3.3|rRNA_prec|human
GTCCAGTTTTTCCAGGAATCCCT	UCCAGU	69.2	49.6	0.000	0.000	0.000	0.000	0.550	0.348	0.898544371469472	noMatch	hsa-mir-145|miRNA|human
TACATCTGGCTACTGGGTCT	ACAUCU	52	36.5	2.414	0.000	0.000	0.000	3.546	3.599	9.55922639364623	hsa-miR-222-3p	hsa-mir-222|hsa-mir-222|miRNA|human
TAGCAGCACATAATGGTTTTTG	AGCAGC	26.2	37.8	0.000	0.000	0.000	0.000	1.406	2.032	3.43793336442373	hsa-miR-15a-5p	hsa-mir-15a|hsa-mir-15a|miRNA|human
AGGCGGGGGGGCGAGCCCCGA	GGCGGG	6.7	29.3	3.621	0.000	1.048	2.833	0.000	0.000	7.50143894707491	noMatch	RNA45S5_NR_046235_prec3.3|rRNA_prec|human
ACCCCTGGGGCTGGGCAGGCGGA	CCCCUG	88.7	81.3	0.000	0.000	1.048	0.944	0.000	0.058	2.04994832760793	hsa-miR-6791-5p	FAM219A_FAM219A-201_ENSG00000164970_ENST00000445726.1|mRNA|human
TGAGGTAGTAGGTTGTGTAGTTA	GAGGUA	72.4	50.3	0.000	0.000	0.000	0.000	1.100	1.858	2.95809210294072	hsa-let-7b-5p	hsa-let-7a-3|hsa-let-7a-3|miRNA|human
AGTGAATGATGAGTACTGACAC	GUGAAU	55.7	55.2	1.207	2.786	3.143	1.416	0.306	0.058	8.91609306674124	noMatch	GOLGA8B_GOLGA8B-202_ENSG00000215252_ENST00000438958.2|mRNA|human
GTGGGGGAGAGGCTGTCGCTGCAT	UGGGGG	10.1	9.3	0.000	0.000	0.349	0.000	0.183	0.174	0.70680001149157	noMatch	hsa-mir-6724|doubtful_miRNA|human
ATTATTGCTCCTGACC	UUAUUG	95.3	84	0.000	0.000	0.000	0.000	0.000	0.464	0.46440134400071	noMatch	hsa-mir-335|hsa-mir-335|miRNA|human
CTTATCAGATTGTATTGTACTT	UUAUCA	84.5	84.3	0.000	0.000	0.000	0.000	0.245	0.639	0.883104453987171	hsa-miR-374a-3p	hsa-mir-374a|hsa-mir-374a|miRNA|human
AGAGGTAGTACGTTGCATAGT	GAGGUA	72.4	50.3	0.000	0.000	0.000	0.000	0.245	0.232	0.47675327798655	noMatch	hsa-let-7d|hsa-let-7d|miRNA|human
CCTCGGGCCGATCGCACGCCCCC	CUCGGG	72.8	62.8	0.000	0.000	2.095	0.000	0.000	0.000	2.09541031800995	noMatch	rna18s5A60GC456AT1578G|rRNA|human
ACAGAAACCTCCCGTGGAGCAG	CAGAAA	77.4	68.9	22.934	20.894	17.113	9.914	0.061	0.464	71.3802806712876	noMatch	RNA45S5_NR_046235_prec3.3|rRNA_prec|human
TCGCGGCGCGTCGGCCGGGG	CGCGGC	19.9	6.9	0.000	0.000	5.588	9.442	0.428	0.290	15.7479087545315	noMatch	RNA45S5_NR_046235_prec3.3|rRNA_prec|human
TTCCCCGACGGGGAGCCATCA	UCCCCG	86	53.1	0.000	0.000	0.698	0.000	0.245	0.406	1.34937388799013	noMatch	TRNAD9|tRNA|human
AGTCCCACCTGGGGTACCAT	GUCCCA	36	18.3	2.414	2.786	0.000	2.360	0.122	0.000	7.6827575632599	noMatch	TRNAR8|tRNA|human
CCGGCGCCCACCCCCGCGGGGAA	CGGCGC	21.3	17.4	18.106	11.144	7.334	39.184	2.384	1.683	79.8351446214034	noMatch	RNA45S5_NR_046235_prec3.3|rRNA_prec|human
CAACGGAATCCCAAAAGCACCT	AACGGA	98.3	79.9	0.000	0.000	0.000	0.000	0.245	0.232	0.47675327798655	hsa-miR-191-5p	hsa-mir-191|hsa-mir-191|miRNA|human
ATCCCTCCGTGGTTACCAAT	UCCCUC	53.1	41.7	43.454	61.290	19.906	15.107	0.734	0.755	141.245355962048	noMatch	TRNAR28|tRNA|human
ATCTCGGTGGGACCTCCAGAAA	UCUCGG	73	82	1.207	4.179	2.445	2.833	0.061	0.000	10.7242574716153	noMatch	TRNAQ10|tRNA|human
AAATCTCGCGCCGGGCCGT	AAUCUC	71.9	86.5	6.035	2.786	1.048	3.777	0.061	0.116	13.8228691939341	noMatch	RNA45S5_NR_046235_prec3.3|rRNA_prec|human
ACCAGAATGGCCGAGTGGA	CCAGAA	77.8	79.5	2.414	4.179	0.349	0.000	0.000	0.000	6.94218159572066	noMatch	TRNAL23_prec|tRNA_prec|human
ATCCCACCGCTGACACCA	UCCCAC	49.2	65.9	1.207	2.786	1.048	0.472	0.061	0.000	5.57388697414214	noMatch	SLC35A4_SLC35A4-001_ENSG00000176087_ENST00000323146.3|mRNA|human
CGCATCGACCTGGTATTGCAGTACT	GCAUCG	76.4	66.7	2.414	1.393	1.397	0.472	0.061	0.000	5.73722583860488	noMatch	rnu2-2pA83GA|snRNA|human
TTTTGAGACGGAGTCTCGCCCTTT	UUUGAG	100.1	85.4	0.000	0.000	0.349	2.360	0.000	0.000	2.70971755450883	noMatch	CPM_CPM-001_ENSG00000135678_ENST00000551568.1|mRNA|human
GTAAGCACCTTGCCTGCGGGCTT	UAAGCA	79.5	77.9	2.414	0.000	1.048	0.472	0.000	0.116	4.05000518614748	noMatch	TRNAL19_prec|tRNA_prec|human
CCCTCCCGGGGCCCCAGGGCCA	CCUCCC	46.2	40.9	0.000	0.000	0.698	2.360	0.122	0.000	3.18122891050358	noMatch	INTS5_INTS5-001_ENSG00000185085_ENST00000330574.2|mRNA|human
TCCGGCTCGGAGGACCATTT	CCGGCU	30.3	46.9	2.414	1.393	1.048	1.416	0.611	0.348	7.23072815767556	noMatch	TRNAY8|tRNA|human
TAATACTGCCTGGTGATGATGA	AAUACU	91.1	82	0.000	0.000	0.000	0.000	0.734	1.103	1.83661100996027	noMatch	hsa-mir-200b|hsa-mir-200b|miRNA|human
TGACAGTCTCTACGGAGACTG	GACAGU	23.2	4.5	2.414	5.572	1.048	0.472	0.000	0.174	9.67984648998505	noMatch	RNU4-1_ENST00000363925_prec|snRNA_prec|human
GGCCGGTTAGCTCAGTTGGTT	GCCGGU	18.6	61.2	3.621	5.572	1.397	1.416	0.000	0.000	12.0061756350098	noMatch	trnaI9G27TA35G|tRNA|human
TAGGTAGTTTCCTGTTGTTGGGTAG	AGGUAG	72.6	60.2	0.000	0.000	0.000	0.000	0.367	0.116	0.48292924497947	hsa-miR-196b-5p	hsa-mir-196b|hsa-mir-196b|miRNA|human
CCGCACTGTGGGTACTTGCTGCAG	CGCACU	57	24	0.000	0.000	0.000	0.000	1.162	1.045	2.20652790243602	hsa-miR-106b-3p	hsa-mir-106b|hsa-mir-106b|miRNA|human
TCAGAGGTTCAATTCCTCTTA	CAGAGG	60.6	49.8	1.207	4.179	2.095	6.137	0.000	0.174	13.7927102732274	noMatch	mt-TL1G9C|mt_tRNA|human
AGTCCAGGGCTTAGTCAGCGG	GUCCAG	52.1	43.5	0.000	0.000	2.445	2.833	0.183	0.000	5.46063882730985	noMatch	EIF4E_EIF4E-001_ENSG00000151247_ENST00000450253.2|mRNA|human
ATCCAGGTGCCCCCTCCATA	UCCAGG	69.2	45.2	0.000	2.786	0.698	0.000	0.061	0.174	3.71965432941887	noMatch	TRNAC11|tRNA|human
GCTTTCAGTCGGATGTTTACAGT	CUUUCA	76.5	73.1	0.000	1.393	0.000	0.000	1.651	0.813	3.85638022636743	hsa-miR-30e-3p	hsa-mir-30e|hsa-mir-30e|miRNA|human
AGCAGGCCCGAGCCGCCTGGAT	GCAGGC	5.2	25.8	38.626	25.073	68.101	72.703	15.407	13.061	232.970509523617	noMatch	rna18s5A60GC456AT1578G|rRNA|human
ATATTGCACTCGTCCCGGCCTCCTT	UAUUGC	33.6	51.3	0.000	0.000	0.000	0.000	0.245	0.174	0.418703109986461	hsa-miR-92b-3p	hsa-mir-92b|hsa-mir-92b|miRNA|human
TCTGGCCGCAGTCGCGGCAG	CUGGCC	43	56.3	0.000	1.393	1.048	2.833	0.000	0.000	5.27323194477295	noMatch	EGLN3_EGLN3-001_ENSG00000129521_ENST00000250457.3|mRNA|human
TAGCAGCACATCATGGTTG	AGCAGC	26.2	37.8	0.000	0.000	0.000	0.000	0.673	0.406	1.07887084246266	hsa-miR-15b-5p	hsa-mir-15b|hsa-mir-15b|miRNA|human
AATCATTATTTGCTGCTCT	AUCAUU	81	87.6	4.828	6.965	0.000	0.472	0.122	0.116	12.5034184407733	hsa-miR-15b-3p	hsa-mir-15b|hsa-mir-15b|miRNA|human
TCTCAGCTGCTGCCCTCTCCAGT	CUCAGC	53.3	54.7	0.000	0.000	12.223	10.386	2.323	1.277	26.2097033145604	hsa-miR-6787-3p	FTHL17_FTHL17-001_ENSG00000132446_ENST00000359202.3|mRNA|human
TCATGCCCCCATGTCTAACAACATGGCTAA	CAUGCC	16.2	9.3	1.207	1.393	1.048	0.000	0.000	0.058	3.70575470638488	noMatch	MT-TS2|mt_tRNA|human
TGACCCCTTCTGTCTCCCTAG	GACCCC	30.2	9.2	0.000	0.000	1.397	2.833	0.061	0.000	4.29065736531178	hsa-miR-6846-3p	MARCH6_MARCH6-001_ENSG00000145495_ENST00000274140.5|mRNA|human
ATCCACCGCTGCCACCA	UCCACC	43.2	32.8	1.207	0.000	0.349	1.888	0.000	0.000	3.44467264962784	noMatch	NUP62_NUP62-001_ENSG00000213024_ENST00000352066.3|mRNA|human
GACCTCGCCGTCCCGCCCGCCGATT	ACCUCG	74.5	65.1	0.000	0.000	0.698	0.944	0.245	0.000	1.88721571259238	hsa-miR-10401-3p	RNA45S5_NR_046235_prec3.3|rRNA_prec|human
CCTCACCCAGCTCTCTGGCCCTCT	CUCACC	55.2	48.9	0.000	0.000	3.492	3.305	0.122	0.290	7.20955317512015	hsa-miR-6862-3p	DNAJC7_DNAJC7-001_ENSG00000168259_ENST00000457167.4|mRNA|human
TGAGGTAGTAGATTGTATATTT	GAGGUA	72.4	50.3	0.000	0.000	0.698	0.000	3.118	9.114	12.9303922083412	hsa-let-7f-5p	hsa-let-7f-2|hsa-let-7f-2|miRNA|human
AGAGGTGGTAGGTTGCATAGTT	GAGGUG	60.9	43.3	0.000	0.000	0.000	0.000	2.384	2.148	4.53224412436869	noMatch	hsa-let-7d|hsa-let-7d|miRNA|human
TCTGCCCTATCAACTTTCGATGGT	CUGCCC	42.9	20	2.414	1.393	3.143	0.472	0.061	0.116	7.59950143961334	noMatch	rna18s5A60GC456AT1578G|rRNA|human
GGAGGAACCTTGGAGCTTCGGCAA	GAGGAA	66.2	47.8	0.000	0.000	4.540	1.416	0.306	0.232	6.49423661940895	hsa-miR-3928-3p	hsa-mir-3928|hsa-mir-3928|miRNA|human
TCCCTGTTCGGGCGCCAAAAAAA	CCCUGU	52.4	52.1	1.207	2.786	1.397	1.416	0.061	0.000	6.86731502774667	noMatch	trnaK1T54G|tRNA|human
AGTAGCTTATCAGACTGATGTTG	GUAGCU	22.7	21	0.000	0.000	0.000	0.000	1.223	1.335	2.55791689393302	hsa-miR-21-5p	hsa-mir-21|hsa-mir-21|miRNA|human
TCTCGGTGGGACCTCCAAGGA	CUCGGU	65.3	59.1	8.449	6.965	3.492	7.554	0.000	0.000	26.4599946225795	noMatch	TRNAQ10|tRNA|human
AGTCAGAGGTTCAATTCCTCTTCA	GUCAGA	72.5	67.1	0.000	0.000	2.095	1.416	0.000	0.000	3.51169981891425	noMatch	mt-TL1G9C|mt_tRNA|human
CCAGGAATCCTGTTGTGGTGG	CAGGAA	90.8	82.2	0.000	0.000	0.000	0.000	0.245	0.290	0.534803445986639	noMatch	MTL5_MTL5-001_ENSG00000132749_ENST00000255087.5|mRNA|human
TCCCCAGCACCTCCACCA	CCCCAG	81.3	65.5	43.454	47.360	97.786	110.471	4.769	5.457	309.295969609493	noMatch	TRNAA8|tRNA|human
AATTCCCGGCCAATGCACCA	AUUCCC	62.3	35.5	12.071	12.537	10.128	9.442	0.061	0.116	44.3540310404123	noMatch	TRNAG10|tRNA|human
TTCTAAAATTATCTCCAGTATTAACT	UCUAAA	88.8	85	2.414	8.358	0.000	0.000	0.000	0.000	10.7717898945971	noMatch	hsa-mir-16-1|hsa-mir-16-1|miRNA|human
CTTGGATAACTGTGGTAATTCTAGAG	UUGGAU	89.2	80.2	0.000	2.786	1.397	0.472	0.000	0.000	4.65493228022681	noMatch	rna18s5A60GC456AT1578G|rRNA|human
TGGCTTGCACGAGGCCCCGGGTTAA	GGCUUG	48.4	23.2	1.207	5.572	1.397	2.360	0.000	0.058	10.5943156127718	noMatch	trnaA13A33GA36T|tRNA|human
ATCCCACCGCTGCCACCTAAT	UCCCAC	49.2	65.9	4.828	1.393	5.239	2.360	0.122	0.000	13.9424387651663	noMatch	TRNAL1|tRNA|human
AGTGCGGTAACGCGACCGATCCC	GUGCGG	49.2	39.6	1.207	1.393	1.397	0.000	0.061	0.000	4.058077742883	noMatch	RNA45S5_NR_046235_prec3.3|rRNA_prec|human
TCCGGGTGCCCCCTCCAAAAAAGA	CCGGGU	39.7	17.9	1.207	1.393	0.698	0.944	0.000	0.000	4.242662485986	noMatch	trnaC24A57T|tRNA|human
ACCCGTCCCGTTCGTCCCCGG	CCCGUC	37.6	48.3	0.000	0.000	0.000	0.000	8.926	7.140	16.066340782507	hsa-miR-1247-5p	hsa-mir-1247|hsa-mir-1247|miRNA|human
TGTGGCCGCAGCAACCTCGGTTTT	GUGGCC	24.3	19.3	2.414	0.000	0.349	0.944	0.061	0.000	3.76866939594197	noMatch	trnaH11A5G|tRNA|human
AACCCAAAGGCTCTTTTCAGAGCCCC	ACCCAA	77	65.8	2.414	0.000	0.000	0.944	0.000	0.116	3.47439652744394	noMatch	HIST1H2AC_HIST1H2AC-001_ENSG00000180573_ENST00000314088.6|mRNA|human
TCTATACTCTGTCACTTTACT	CUAUAC	82.1	66.6	0.000	0.000	0.000	0.000	0.183	0.174	0.357564958489913	hsa-miR-4796-5p	ST8SIA1_ST8SIA1-001_ENSG00000111728_ENST00000396037.4|mRNA|human
TTTTGCGATGTGTTCCTAAT	UUUGCG	87.2	80	1.207	0.000	0.000	0.472	5.380	7.605	14.6638774354298	hsa-miR-450a-5p	hsa-mir-450a-2|hsa-mir-450a-2|miRNA|human
TGCAGGCATGCAGTTTATGTTA	GCAGGC	5.2	25.8	0.000	0.000	0.000	0.000	0.122	0.290	0.412527142993541	noMatch	AP1S2_AP1S2-001_ENSG00000182287_ENST00000329235.2|mRNA|human
CACGCGGGAGACCGGGGTTA	ACGCGG	73	68	8.449	8.358	1.397	2.360	0.061	0.000	20.6256087367097	noMatch	TRNAD9|tRNA|human
GGGTGCGGGCCGGCGGGGCCCTC	GGUGCG	20.6	30.4	0.000	0.000	1.746	0.944	0.000	0.000	2.69036826561116	hsa-miR-4466	RNA45S5_NR_046235_prec2.3|rRNA_prec|human
TTGCATAGTCACAAAAGCGATCAT	UGCAUA	89	94.7	0.000	0.000	0.000	0.000	0.734	0.522	1.25610932995938	noMatch	hsa-mir-153-1|hsa-mir-153-1|miRNA|human
GGGGGGGCCTGGTGGGGTTGC	GGGGGG	8.5	53	0.000	0.000	5.588	9.442	0.428	0.464	15.9220592585317	noMatch	RNA45S5_NR_046235_prec3.3|rRNA_prec|human
AGAGATGGGCGAGCGCCGTTCC	GAGAUG	76.2	56.2	0.000	1.393	0.000	0.944	0.183	0.000	2.52055523905188	noMatch	RNA45S5_NR_046235_prec3.3|rRNA_prec|human
TTCACCCAGGCGGCCCGGGTTT	UCACCC	74.8	46.2	24.141	18.108	4.540	2.360	1.162	0.755	51.066168352845	noMatch	TRNAE7_prec|tRNA_prec|human
TATTGCACTTGTCCCGGTCTGTAT	AUUGCA	80.2	86.2	0.000	0.000	0.000	0.000	0.061	0.406	0.46748932749717	noMatch	hsa-mir-92a-1|hsa-mir-92a-1|miRNA|human
AAGGGTTTGTCCGCGCGCGCGCGT	AGGGUU	62.5	32.8	0.000	0.000	1.397	2.360	0.061	0.174	3.99271136901061	noMatch	RNA45S5_NR_046235_prec3.3|rRNA_prec|human
TGTGCAATCTATGCAAAACTGA	GUGCAA	81.4	75.8	0.000	0.000	0.349	0.000	1.956	2.728	5.03401379689539	noMatch	hsa-mir-19a|hsa-mir-19a|miRNA|human
CAACACCAGTCGATGGGCTGC	AACACC	48.3	53	0.000	0.000	0.000	0.000	0.978	1.103	2.08116361594647	hsa-miR-21-3p	hsa-mir-21|hsa-mir-21|miRNA|human
AATGACACTATCACTCCCGTTGAGT	AUGACA	85.3	74.9	0.000	0.000	0.000	0.000	0.367	0.000	0.366828908979293	noMatch	hsa-mir-425|miRNA|human
TCCCCGGCATCTCCACCGAT	CCCCGG	61.7	82.3	3.621	1.393	0.698	0.944	0.061	0.000	6.71790382832344	noMatch	TRNAA29|tRNA|human
CGCCCGCGGCCGCGGCGCCGGGGA	GCCCGC	47.4	72.1	0.000	0.000	1.397	1.888	0.061	0.174	3.52061486870918	noMatch	RNA45S5_NR_046235_prec3.3|rRNA_prec|human
AACCCGTAGATTCGAACTTGTGT	ACCCGU	78.3	57.2	0.000	0.000	0.000	0.000	0.795	0.406	1.20114714545576	noMatch	hsa-mir-100|hsa-mir-100|miRNA|human
AAAAATATGAAGAGCATTTG	AAAAUA	85	76.8	8.449	2.786	3.143	11.330	0.183	0.174	26.0662531786011	noMatch	SNX13_SNX13-001_ENSG00000071189_ENST00000428135.3|mRNA|human
TCCCACCACTGCCACCAAAAG	CCCACC	37.9	19.3	2.414	0.000	1.048	3.305	0.000	0.000	6.7664838519559	noMatch	TRNAL15|tRNA|human
GGGTGCGGGCCGGCGGGGTCCTT	GGUGCG	20.6	30.4	0.000	0.000	39.464	38.240	3.668	3.019	84.390275339401	hsa-miR-4466	RNA45S5_NR_046235_prec2.3|rRNA_prec|human
ATCTCGGTGGGACCTCCATT	UCUCGG	73	82	38.626	44.574	16.065	13.219	0.734	0.871	114.08790492463	noMatch	TRNAQ10|tRNA|human
AGCCGGCGGGAGCCCCGGGGT	GCCGGC	21.1	28.4	1.207	0.000	1.397	0.472	0.428	0.174	3.67820587220462	noMatch	RNA45S5_NR_046235_prec3.3|rRNA_prec|human
AATCCGTAGATCCGAACTTGT	AUCCGU	76.7	67.4	0.000	0.000	0.000	0.000	1.590	1.625	3.21499664291275	hsa-miR-100-5p	hsa-mir-100|hsa-mir-100|miRNA|human
TTACAGTCAGAGGTTCAGTTCCTCTTA	UACAGU	68	61.1	0.000	4.179	2.794	1.888	0.000	0.000	8.86110977709711	noMatch	mt-TL1A60G|mt_tRNA|human
ACCGCCGCGGCCCGGGTTCGTTTCCCGGTCT	CCGCCG	81.7	69.2	1.207	2.786	1.048	0.944	0.000	0.000	5.98484532294703	noMatch	trnaE5A57T|tRNA|human
AACGCGGGTGCTTACTGACCCTT	ACGCGG	73	68	0.000	0.000	3.842	5.193	0.122	0.000	9.1569233893271	noMatch	VTRNA2-1_ENST00000602301_prec|scRNA_prec|human
AGGTAGCAGCACGTAAATATTGGCG	GGUAGC	24.5	31.2	0.000	0.000	0.000	0.000	0.428	0.406	0.834318236476463	hsa-miR-16-5p	hsa-mir-16-2|hsa-mir-16-2|miRNA|human
TGGTGGTTAACGGCGGGATATAAC	GGUGGU	4.5	11.7	2.414	0.000	0.698	0.944	0.061	0.058	4.17595461694371	noMatch	pET16B_Rnl2_1-249_K227Q_backbone|plasmid|human
CTGCTTAACACTGTCTGGTAAAGATGGC	UGCUUA	97.9	108.5	0.000	0.000	0.000	0.000	0.122	0.232	0.354476974993452	hsa-miR-141-3p	hsa-mir-141|hsa-mir-141|miRNA|human
TCTCACACAGAAATCGCACCCGAC	CUCACA	64.1	64.1	0.000	0.000	0.000	0.000	0.611	0.813	1.42408386696673	hsa-miR-342-3p	hsa-mir-342|hsa-mir-342|miRNA|human
ATCCTGCCGACTACGCCATTA	UCCUGC	41.3	25.1	6.035	1.393	2.095	0.944	0.061	0.116	10.6450475671711	noMatch	TRNAS1|tRNA|human
CCCGGCTCGGAGGACCA	CCGGCU	30.3	46.9	0.000	0.000	0.698	1.888	0.061	0.058	2.70604442670569	noMatch	TRNAY8|tRNA|human
TGGCGATCCGTGGTGTGCCGCTT	GGCGAU	25.1	47.1	0.000	0.000	2.445	4.249	0.061	0.000	6.75465202522106	noMatch	HMGXB3_HMGXB3-001_ENSG00000113716_ENST00000502717.1|mRNA|human
CCCGACCGGCGACCGGCCGCCT	CCGACC	34.2	21.1	0.000	0.000	6.286	4.721	0.428	0.464	11.8995643615207	noMatch	RNA45S5_NR_046235_prec3.3|rRNA_prec|human
ACCGGTGACCCGGCTAGCCGG	CCGGUG	64.5	71.2	0.000	0.000	6.635	8.970	0.183	0.290	16.0789648072488	noMatch	RNA45S5_NR_046235_prec3.3|rRNA_prec|human
TCGGATCCGAGTCACGGCACCATT	CGGAUC	35.8	33.9	2.414	5.572	2.095	3.777	0.245	0.232	14.3348299250863	hsa-miR-4454	trnaH11A5GC33GA58G|tRNA|human
GGCTCGAAGGACTTCGTCTGAAT	GCUCGA	72.4	74.8	0.000	0.000	3.143	0.944	0.061	0.000	4.14844662911434	noMatch	TRNAY4_prec|tRNA_prec|human
TAGCAGCACGTTAATATTGGCG	AGCAGC	26.2	37.8	0.000	0.000	0.000	0.000	0.795	1.219	2.013849497457	noMatch	hsa-mir-16-2|hsa-mir-16-2|miRNA|human
TCCGGGTGCCCCCTCCAAAAAAG	CCGGGU	39.7	17.9	2.414	1.393	0.698	1.416	0.000	0.232	6.15401125370823	noMatch	trnaC24A57T|tRNA|human
TCCTTCTGCTCCGTCCCCCAG	CCUUCU	56	69.6	0.000	0.000	5.937	6.137	0.428	0.464	12.9666188094234	hsa-miR-1237-3p	hsa-mir-1237-MIRTRON|hsa-mir-1237-MIRTRON|mirtron|human
CCGAGTCACGGCACCATAT	CGAGUC	58.2	60.4	1.207	0.000	0.000	0.472	0.367	0.000	2.04597700470117	noMatch	trnaH11A5G|tRNA|human
TATTACCATTAGCTCATCTT	AUUACC	54.3	51.5	0.000	0.000	0.000	0.000	0.245	0.290	0.534803445986639	hsa-miR-556-3p	hsa-mir-556|hsa-mir-556|miRNA|human
TCCCCTGCACCTCCACC	CCCCUG	88.7	81.3	0.000	1.393	0.698	0.944	0.000	0.116	3.15171122656573	noMatch	LY6E_LY6E-001_ENSG00000160932_ENST00000292494.6|mRNA|human
ATCCCACCACTGCCACCA	UCCCAC	49.2	65.9	2461.178	2320.651	3065.935	2989.315	24.578	24.091	10885.7471379705	hsa-miR-1260b	TRNAL15|tRNA|human
AATCCCCGTACTGGCCACCAT	AUCCCC	35.8	14.6	1.207	0.000	1.048	0.000	0.061	0.232	2.54809557792232	noMatch	trnaI9A35GG69T|tRNA|human
GGCACCATCTGAAATCGGTTA	GCACCA	58.9	54.9	0.000	0.000	0.000	0.000	0.061	0.290	0.351388991496992	hsa-miR-29a-3p	hsa-mir-29a|hsa-mir-29a|miRNA|human
CTTTAGCACCATCTGAAATCGGTTA	UUUAGC	65.2	57.1	0.000	0.000	0.000	0.000	0.306	0.232	0.537891429483099	hsa-miR-29a-3p	hsa-mir-29a|hsa-mir-29a|miRNA|human
TTATGGTTTGCCTGGGACTG	UAUGGU	23.5	31.5	0.000	0.000	0.000	0.000	9.476	8.475	17.951738009978	hsa-miR-584-5p	hsa-mir-584|hsa-mir-584|miRNA|human
AGCTCGGTCTGAGGCCCTTCAG	GCUCGG	51.5	60.5	0.000	0.000	0.000	0.000	0.306	0.058	0.363740925482833	noMatch	hsa-mir-423|hsa-mir-423|miRNA|human
ATCCCGGACGAGCCCCCAATAA	UCCCGG	67.6	67	9.656	6.965	5.588	8.026	0.245	0.058	30.5371558102976	noMatch	trnaP10T19GC33TT39C|tRNA|human
AGCTACATTGTCTACTGGGTT	GCUACA	68.3	63.7	0.000	0.000	0.000	0.000	0.856	0.581	1.43643580095257	noMatch	hsa-mir-221|hsa-mir-221|miRNA|human
ACAACTTCTGCGGGTCGTGCCTT	CAACUU	84.8	72.7	1.207	6.965	0.698	0.944	0.000	0.058	9.87250378982357	noMatch	TRIM25_TRIM25-001_ENSG00000121060_ENST00000316881.4|mRNA|human
CACCAGTCGATGGGCTGTCT	ACCAGU	41.2	43.8	22.934	12.537	0.349	0.000	0.183	0.290	36.2934107161146	hsa-miR-21-3p	hsa-mir-21|hsa-mir-21|miRNA|human
CTGGTTTCACATGGTGGCTTAG	UGGUUU	103.9	81.9	0.000	0.000	0.000	0.000	0.917	1.045	1.96197529644983	hsa-miR-29b-2-5p	hsa-mir-29b-2|hsa-mir-29b-2|miRNA|human
TATCCGCACCAACGCGCAGCCC	AUCCGC	66	71.7	0.000	1.393	1.048	0.472	0.061	0.000	2.97388759476233	noMatch	pET16B_Rnl2_1-249_K227Q_backbone|plasmid|human
AGCATTGTACAGGGCTATGA	GCAUUG	69.1	72.3	0.000	0.000	0.000	0.000	7.214	10.913	18.1277334606094	hsa-miR-103a-3p	hsa-mir-103-1|hsa-mir-103-1|miRNA|human
AATCTCGGTGGGACCTCCAAA	AUCUCG	81.1	81.2	8.449	4.179	7.683	8.498	0.122	0.232	29.163589666277	noMatch	TRNAQ10|tRNA|human
AAATGGCACTGGTAGAATTCACTG	AAUGGC	50.4	13.1	0.000	0.000	0.000	0.000	0.428	0.348	0.776268068476374	hsa-miR-183-5p	hsa-mir-183|hsa-mir-183|miRNA|human
AGGCAAGATGCTGTCATAGCTG	GGCAAG	46.3	50.4	0.000	0.000	0.000	0.000	3.913	3.831	7.74415278378498	noMatch	hsa-mir-31|hsa-mir-31|miRNA|human
TCCCTGTTCGGGCGCCGTA	CCCUGU	52.4	52.1	2.414	2.786	0.698	0.000	0.000	0.000	5.89846886476295	noMatch	trnaK1T54G|tRNA|human
TGCGGTAGTAGATTGTATAGT	GCGGUA	44.2	55.7	0.000	0.000	0.000	0.000	0.367	0.290	0.657079748979737	hsa-let-7f-5p	hsa-let-7f-2|hsa-let-7f-2|miRNA|human
GAGCTTATTCATAAAAGTGCAGTATGG	AGCUUA	84.2	80.2	9.656	4.179	0.000	0.000	0.000	0.000	13.8352561152417	hsa-miR-590-5p	hsa-mir-590|hsa-mir-590|miRNA|human
CCCAAAGGCTCTTTTAAGAGCCACG	CCAAAG	83.9	81.8	1.207	0.000	0.698	2.360	0.000	0.000	4.26600420293093	noMatch	HIST1H2BD_HIST1H2BD-002_ENSG00000158373_ENST00000377777.4|mRNA|human
TAGCAGCGCATAATGGTTTGTGG	AGCAGC	26.2	37.8	0.000	0.000	0.000	0.000	0.306	0.058	0.363740925482833	noMatch	hsa-mir-15a|hsa-mir-15a|miRNA|human
TGAGGTAGCAGGTTGTATAG	GAGGUA	72.4	50.3	0.000	0.000	0.000	0.944	0.673	0.697	2.31331468306597	noMatch	hsa-let-7a-3|hsa-let-7a-3|miRNA|human
ATCCGGGTGCCCCCTCCAG	UCCGGG	80.3	41.7	53.110	40.395	36.670	31.630	0.550	0.813	163.168847734162	noMatch	trnaC24A57T|tRNA|human
CAATATTACTGTGCTGCTTTT	AAUAUU	89.8	81.2	4.828	4.179	0.000	0.000	0.061	0.000	9.06818788505644	hsa-miR-16-2-3p	hsa-mir-16-2|hsa-mir-16-2|miRNA|human
GAAAGCATGCTCCAGTGGCGCT	AAAGCA	85.3	70.4	0.000	0.000	16.414	16.051	0.122	0.116	32.7037051403199	noMatch	TRNAI6_prec|tRNA_prec|human
AAAAGCTGGGTTGAGAGGGCGCTT	AAAGCU	55.1	54.3	0.000	0.000	0.698	0.472	0.611	0.348	2.13024912927077	hsa-miR-320a-3p	hsa-mir-320-RNASEN|hsa-mir-320-RNASEN|miRNA|human
CAAAGAATTCTCCTTTTGGGCTTGA	AAAGAA	87.9	84.1	0.000	0.000	0.000	0.000	0.673	0.522	1.19497117846284	hsa-miR-186-5p	hsa-mir-186|hsa-mir-186|miRNA|human
ATCCCACCACTGCCACCGAA	UCCCAC	49.2	65.9	2.414	1.393	3.143	2.833	0.000	0.000	9.78274545362379	noMatch	TRNAL15|tRNA|human
CAACAAAATCACTGATGCTGGAGT	AACAAA	90.2	76.1	0.000	0.000	0.000	0.000	0.245	0.116	0.360652941986373	hsa-miR-3065-5p	hsa-mir-3065|hsa-mir-3065|miRNA|human
CTCGGCATACCCTGTCCTTGTC	UCGGCA	88.3	76.4	0.000	0.000	0.000	0.000	0.428	0.406	0.834318236476463	noMatch	GCOM1_GCOM1-205_ENSG00000137878_ENST00000574161.1|mRNA|human
ATCCAGGTGCCCCCTCCA	UCCAGG	69.2	45.2	3.621	1.393	7.683	8.970	0.856	1.335	23.8581952269381	noMatch	TRNAC11|tRNA|human
CAGTGCAATAGTATTGTGAAAGC	AGUGCA	88.8	88.4	0.000	0.000	0.000	0.000	0.367	0.639	1.00538075698027	noMatch	hsa-mir-301a|hsa-mir-301a|miRNA|human
TGCCTACTGAGCTGATATCAGTT	GCCUAC	32.8	39.1	0.000	0.000	0.000	0.000	0.367	0.639	1.00538075698027	hsa-miR-24-1-5p	hsa-mir-24-1|hsa-mir-24-1|miRNA|human
TGAGGTAGTAGTTTGTACGGTT	GAGGUA	72.4	50.3	0.000	0.000	0.000	0.000	3.301	2.844	6.14591841281798	hsa-let-7g-5p	hsa-let-7g|hsa-let-7g|miRNA|human
GGCTACATTGTCTGCTGGGTTTCT	GCUACA	68.3	63.7	0.000	0.000	0.000	0.000	1.406	0.581	1.98667916442151	hsa-miR-221-3p	hsa-mir-221|hsa-mir-221|miRNA|human
CTGTCCTAAGGTTGTTGAGT	UGUCCU	59.5	35.6	0.000	0.000	0.000	0.000	0.061	0.522	0.583589663497347	hsa-miR-676-3p	hsa-mir-676|hsa-mir-676|miRNA|human
AAACCCCACTCCTGGTACCAT	AACCCC	9	23.3	8.449	4.179	2.445	0.472	0.122	0.058	15.7252728621275	noMatch	hsa-mir-4286|doubtful_miRNA|human
AACTGGCCCTCAAAGTCCCGCTTTAA	ACUGGC	20.9	18.1	0.000	0.000	0.000	0.000	0.183	0.232	0.415615126490001	hsa-miR-193b-3p	hsa-mir-193b|hsa-mir-193b|miRNA|human
ATAGGTTTGGTCCTAGCCTTTACA	UAGGUU	72.8	68.8	0.000	1.393	2.445	0.944	0.000	0.058	4.83983632357393	noMatch	mt-rnr1G371AG689AA937-A938-|mt_rRNA|human
AGCAGCGGAGCCTTCGATAGCTCAT	GCAGCG	61.9	43.1	0.000	0.000	22.700	14.163	0.917	0.987	38.7670985826005	noMatch	TRNAY4_prec|tRNA_prec|human
TGAGGTAGTAAGTTGTATTGTA	GAGGUA	72.4	50.3	0.000	0.000	0.349	0.000	5.136	4.934	10.4191040587193	hsa-miR-98-5p	hsa-mir-98|hsa-mir-98|miRNA|human
ATCCGGCTCGAAGGACCAAG	UCCGGC	43.8	35.7	10.863	5.572	8.382	5.665	0.183	0.058	30.7235193927682	noMatch	trnaY12G26T|tRNA|human
CAACACTTGCTGGTTTCCTCT	AACACU	65.6	64.6	0.000	0.000	0.000	0.000	0.367	0.581	0.94733058898018	hsa-miR-505-3p	hsa-mir-505|miRNA|human
CAAGGAGCTCACAGTCTATTGAGT	AAGGAG	83.9	67.6	2.414	0.000	0.000	0.000	0.856	0.639	3.90858915979355	hsa-miR-28-5p	hsa-mir-28|hsa-mir-28|miRNA|human
TTTCCGTAGTGTAGTGGTTATCACA	UUCCGU	67.9	36.9	6.035	5.572	0.349	0.472	0.061	0.000	12.4895188177394	noMatch	trnaV2G26T|tRNA|human
TCTTTGGTTATCTAGCTGTCTG	CUUUGG	67.3	60.9	0.000	0.000	0.000	0.000	2.018	2.148	4.16541521538939	hsa-miR-9-5p	hsa-mir-9-1|hsa-mir-9-1|miRNA|human
TACCGGGTGCTGTAGGCTTTA	ACCGGG	80.3	71.2	2.414	0.000	1.048	0.472	0.000	0.000	3.9339048501473	noMatch	RNA5S9_ENST00000364451|rRNA|human
TGATCCTCGCTTCGGGTCCTGCAG	GAUCCU	42.9	15.6	0.000	0.000	1.746	1.416	0.000	0.058	3.22051493391268	noMatch	CPN2_CPN2-001_ENSG00000178772_ENST00000323830.3|mRNA|human
AATCCAGCGATCCGAGTTCAAATCTCGGT	AUCCAG	84.6	53.3	26.555	27.859	7.683	4.249	0.367	0.406	67.1193105321665	noMatch	TRNAQ2_prec|tRNA_prec|human
CCTCGCTGGGGCCTCCAAA	CUCGCU	76.4	65.5	0.000	0.000	0.349	1.888	0.061	0.000	2.29875920570394	noMatch	TRNAT19|tRNA|human
AGGCCGCGGAGCCAGCGACGA	GGCCGC	13	8.3	0.000	0.000	0.000	0.000	3.546	2.322	5.86801950680338	noMatch	RANBP1_RANBP1-001_ENSG00000099901_ENST00000402752.1|mRNA|human
AGCCCAGGAGTTGGAGGATGTAG	GCCCAG	61.8	30.4	0.000	0.000	0.349	1.888	0.183	0.000	2.42103550869704	noMatch	G3BP1_G3BP1-001_ENSG00000145907_ENST00000394123.3|mRNA|human
CGACCGGCCGCCGCCGGGCTTTT	GACCGG	66.6	37.1	0.000	0.000	1.048	4.249	0.000	0.000	5.29657366171788	noMatch	RNA45S5_NR_046235_prec3.3|rRNA_prec|human
TTATAATACAAACTGATAAGT	UAUAAU	82.8	75.9	0.000	0.000	0.000	0.000	0.428	0.464	0.892368404476551	noMatch	hsa-mir-374a|hsa-mir-374a|miRNA|human
TCTCCCTCAGGGGCAGGTGGT	CUCCCU	61.9	78.6	0.000	1.393	0.000	0.000	0.673	0.522	2.58791896242221	noMatch	MAPKAPK2_MAPKAPK2-001_ENSG00000162889_ENST00000367103.3|mRNA|human
TCCCCAGTACCTCCACCAAAAAA	CCCCAG	81.3	65.5	4.828	4.179	1.746	2.833	0.061	0.000	13.6469421518733	noMatch	trnaA34A36G|tRNA|human
GTCCCTGTCCAGGCGCCAC	UCCCUG	82.7	85.5	0.000	0.000	1.397	0.944	0.061	0.000	2.40227136410605	noMatch	TRNAK19|tRNA|human
GCTATACGACCTGCTGCCTTTCT	CUAUAC	82.1	66.6	0.000	0.000	0.000	0.000	0.306	0.116	0.421791093482922	hsa-let-7d-3p	hsa-let-7d|hsa-let-7d|miRNA|human
TCCGAGTCACGGCACCATGT	CCGAGU	68.1	56.7	3.621	2.786	2.794	0.472	0.061	0.116	9.8502657659915	noMatch	trnaH11A5G|tRNA|human
CTGCCATGTGTCCGCCCCAGT	UGCCAU	33.5	55.5	0.000	0.000	1.048	0.472	0.122	0.058	1.70012813029959	noMatch	chr3_12892080-12917730_rev|piRNA|human
TAGGGGCGCACATGGGGCCTGG	AGGGGC	14.1	22.2	0.000	0.000	1.048	2.360	0.000	0.058	3.46623782851223	noMatch	chr22_16202420-16300140_rev|piRNA|human
TCTCTGTTTTGGCCATGTGTGT	CUCUGU	53.7	39	0.000	0.000	0.000	0.000	0.245	0.290	0.534803445986639	hsa-miR-942-5p	hsa-mir-942|miRNA|human
CCCGGCGGCCGTCGCGCGCCTAA	CCGGCG	58	58.2	0.000	0.000	1.746	0.472	0.061	0.058	2.33746008480636	noMatch	RNA45S5_NR_046235_prec3.3|rRNA_prec|human
AAGCGGGGCCTCACGATCCTTCT	AGCGGG	25.5	57.1	0.000	1.393	1.397	0.944	0.000	0.000	3.73408099656887	noMatch	RNA45S5_NR_046235_prec3.3|rRNA_prec|human
GCGGGCGCTCTCCAGTCCTTT	CGGGCG	41.6	47.7	2.414	0.000	510.582	498.534	1.406	1.451	1014.387086682	noMatch	VTRNA1-1_ENST00000363120|scRNA|human
TGACCTTAGGTGATCCACCTGA	GACCUU	20.6	26.8	0.000	0.000	3.492	3.305	0.061	0.174	7.03231468762343	noMatch	SPRED1_SPRED1-001_ENSG00000166068_ENST00000299084.4|mRNA|human
GCGGCGGCCCGCGCTCCGA	CGGCGG	12.6	19.7	0.000	0.000	1.746	1.416	0.000	0.058	3.22051493391268	noMatch	ARAP2_ARAP2-001_ENSG00000047365_ENST00000303965.4|mRNA|human
CGGGTCGGAGTTAGCTCAAGCGGAAT	GGGUCG	23.3	38.1	0.000	0.000	0.698	0.944	0.000	0.174	1.81681361060645	noMatch	VTRNA2-1_ENST00000602301_prec|scRNA_prec|human
TGGAAAACTAGTGATTTTGTTGT	GGAAAA	94.5	90	0.000	0.000	0.000	0.000	0.673	0.987	1.65937252246355	noMatch	hsa-mir-7-3|hsa-mir-7-3|miRNA|human
TAATGGGTCTCCATCAAAAGA	AAUGGG	63.7	38.7	2.414	0.000	1.746	0.472	0.000	0.000	4.63237495615062	noMatch	FAT1_FAT1-001_ENSG00000083857_ENST00000441802.2|mRNA|human
TGACGGGGAATCAGGGTTCGAT	GACGGG	42.3	19.7	1.207	0.000	1.048	0.472	0.000	0.058	2.78490342272694	noMatch	rna18s5A60GC456AT1578G|rRNA|human
TAACCCAGAGGTCGATGGATA	AACCCA	81.6	78	1.207	2.786	0.698	0.472	0.000	0.000	5.16351376964394	noMatch	trnaM1A57T|tRNA|human
TGTCCGCGCTCGCCCCCGCGTG	GUCCGC	46.8	6.2	0.000	0.000	4.191	4.721	0.000	0.000	8.91178563903423	noMatch	RNA45S5_NR_046235_prec3.3|rRNA_prec|human
TTGGTTGTCACAACTGGGGGAAT	UGGUUG	90	81.6	0.000	0.000	0.000	0.000	0.061	0.406	0.46748932749717	noMatch	SEPSECS_SEPSECS-001_ENSG00000109618_ENST00000382103.2|mRNA|human
ACGTACGTTGGAATTCTTA	CGUACG	90.1	85	1.207	41.788	0.000	0.000	0.000	0.000	42.9954851142016	noMatch	PKHD1L1_PKHD1L1-001_ENSG00000205038_ENST00000378402.5|mRNA|human
CCCCCCACTGCTAAATTTGACTGGCTTT	CCCCCA	69.6	77.4	53.110	36.217	8.731	7.554	0.183	0.174	105.968897869798	noMatch	RNY4_ENST00000516507|scRNA|human
AGGCGGCCCGGCCCGGGCAGT	GGCGGC	17.7	9	0.000	0.000	9.429	14.635	0.122	0.116	24.3027145793825	noMatch	DCBLD1_DCBLD1-001_ENSG00000164465_ENST00000338728.5|mRNA|human
TACCGGGCCGTCCCCGCCGAGA	ACCGGG	80.3	71.2	0.000	0.000	0.698	1.888	0.000	0.000	2.58685610720905	noMatch	KIF13B_KIF13B-001_ENSG00000197892_ENST00000524189.1|mRNA|human
CTCCGGCGCTGCGTCTCCAGA	UCCGGC	43.8	35.7	0.000	0.000	1.048	0.472	0.245	0.058	1.82240443329269	noMatch	SIM2_SIM2-001_ENSG00000159263_ENST00000290399.6|mRNA|human
TGGCAGCACATCATGGTTT	GGCAGC	9.7	9.7	1.207	0.000	0.000	0.000	0.183	0.116	1.50656638591027	noMatch	hsa-mir-15b|hsa-mir-15b|miRNA|human
AGCAGAGTGGCGCAGCGGAAGCGTGCTG	GCAGAG	65	50.2	1.207	2.786	1.048	1.888	0.122	0.000	7.05131462654299	noMatch	trnaM1A57T|tRNA|human
ATTAGCCGTCGCTCCGCTTCGCT	UUAGCC	48.2	25	0.000	0.000	2.794	0.000	0.000	0.058	2.85193059201335	noMatch	NKX6-2_NKX6-2-001_ENSG00000148826_ENST00000368592.5|mRNA|human
GCAGGACGGTGGCCATGGAA	CAGGAC	32.8	47	0.000	4.179	0.349	0.000	0.000	0.174	4.70222890888004	noMatch	RNA45S5_NR_046235_prec3.3|rRNA_prec|human
CCCCGGCACCTCCACCAAAGA	CCCGGC	30.6	38.5	3.621	2.786	0.698	0.472	0.061	0.000	7.63875511198138	noMatch	trnaA13A33GA36T|tRNA|human
GCCCGGAGGGCGAGGCCCGCGAA	CCCGGA	76.6	76.8	0.000	0.000	1.048	1.416	0.061	0.116	2.641233147406	noMatch	RNA45S5_NR_046235_prec3.3|rRNA_prec|human
CGCCTCAAGCCTCGCAGCCTTTC	GCCUCA	50.5	55.2	0.000	0.000	0.000	1.888	0.061	0.058	2.00757432070237	noMatch	DNHD1_DNHD1-201_ENSG00000179532_ENST00000254579.6|mRNA|human
CTTGCGAGAGGTAGCGGGATCGAT	UUGCGA	94	84.4	1.207	0.000	0.000	0.472	0.183	0.058	1.92061271821162	noMatch	trnaA2A37T|tRNA|human
CAACCCCGGGCTGATCACTACTGC	AACCCC	9	23.3	0.000	0.000	6.985	6.609	0.428	0.290	14.3122699647295	noMatch	RAB8A_RAB8A-001_ENSG00000167461_ENST00000300935.3|mRNA|human
TCACTGACGCCTGTCCCTGCAG	CACUGA	79	62.7	0.000	0.000	0.000	0.472	0.183	0.290	0.945761794791524	noMatch	STC2_STC2-001_ENSG00000113739_ENST00000265087.4|mRNA|human
ACCGGGGTGGGCCCTGCCAGT	CCGGGG	40.6	46.1	0.000	0.000	3.143	2.833	0.122	0.116	6.2140711178168	noMatch	TRANK1_TRANK1-202_ENSG00000168016_ENST00000429976.2|mRNA|human
TTCTCACTACTGCACTTGACTAGTCTTAT	UCUCAC	61.3	50.5	9.656	16.715	1.746	3.305	0.000	0.116	31.5387372739945	noMatch	rny1T112A|scRNA|human
CGCCGGCCCGCGCGCGCGCAGA	GCCGGC	21.1	28.4	0.000	0.000	2.794	5.193	0.306	0.174	8.46678318881204	noMatch	MTHFD2_MTHFD2-001_ENSG00000065911_ENST00000394053.2|mRNA|human
AGAAGGTTGCGTGTT	GAAGGU	38.1	7.8	2.414	13.929	6.286	12.275	0.183	0.058	35.1457856147914	noMatch	trnaW7A57G|tRNA|human
CTCGCGTCCCCGCTCCCTCCTA	UCGCGU	90.2	79.5	0.000	0.000	3.143	1.888	0.061	0.000	5.0926396297172	noMatch	CYHR1_CYHR1-011_ENSG00000187954_ENST00000526887.1|mRNA|human
AAGCTGCCCGTTGAAGAACTGT	AGCUGC	25.4	14.3	0.000	0.000	0.000	0.000	0.550	0.406	0.95659453946956	noMatch	hsa-mir-22|hsa-mir-22|miRNA|human
CCCGGAGGGCGAGGCCCGCGGCAAT	CCGGAG	63.9	66.4	0.000	0.000	0.698	0.944	0.306	0.000	1.94835386408893	noMatch	RNA45S5_NR_046235_prec3.3|rRNA_prec|human
TGAGGTAGTAGGTGGTATAGTT	GAGGUA	72.4	50.3	0.000	0.000	0.000	0.000	0.978	0.697	1.67481243994585	noMatch	hsa-let-7a-3|hsa-let-7a-3|miRNA|human
TGCCCGGCCTCGGAACCAGCTTA	GCCCGG	63.5	48.2	0.000	0.000	0.000	0.000	0.489	0.290	0.779356051972834	noMatch	ABCA2_ABCA2-202_ENSG00000107331_ENST00000371605.3|mRNA|human
AGCTGCATCTGGCTACTGGGTCA	GCUGCA	50.4	26.9	0.000	0.000	0.000	0.000	0.550	0.522	1.07269487546974	noMatch	hsa-mir-222|hsa-mir-222|miRNA|human
TGGTGAGTATCCCCGC	GGUGAG	18.1	12.6	28.969	22.287	17.113	17.468	1.100	1.103	88.0399308606145	noMatch	TRNAD16_prec|tRNA_prec|human
ATACACACACACACACACAC	UACACA	84.6	77.8	0.000	0.000	0.000	0.000	0.122	0.290	0.412527142993541	noMatch	noMatch
AGCTTATCAGACTGATGTTGACTGTTG	GCUUAU	82.5	80.7	9.656	11.144	0.000	0.000	0.000	0.000	20.7999950350385	hsa-miR-21-5p	hsa-mir-21|hsa-mir-21|miRNA|human
AAACTCCTGGATGCGACCCACGT	AACUCC	53	47.3	2.414	0.000	0.698	0.000	0.122	0.000	3.23484959983731	noMatch	SLC16A3_SLC16A3-202_ENSG00000141526_ENST00000392341.1|mRNA|human
AGCTACATCTGGCTACTGGGTCTCTTTAT	GCUACA	68.3	63.7	0.000	0.000	0.000	0.000	1.712	0.929	2.64067092990479	hsa-miR-222-3p	hsa-mir-222|hsa-mir-222|miRNA|human
TCGTACGACTCTTAGCGGT	CGUACG	90.1	85	3.621	2.786	0.000	2.360	0.000	0.116	8.88363319168743	noMatch	RNA45S5_NR_046235_prec3.3|rRNA_prec|human
CCGATATCGGGCCCACCA	CGAUAU	87.1	70.8	1.207	0.000	1.397	0.472	0.000	0.000	3.07608830772851	noMatch	EMC9_EMC9-003_ENSG00000100908_ENST00000419198.2|mRNA|human
ACCAGGCAAGAACTACTGTCTC	CCAGGC	20.4	43.2	0.000	0.000	0.000	0.000	0.122	0.348	0.47057731099363	noMatch	RB1CC1_RB1CC1-001_ENSG00000023287_ENST00000025008.5|mRNA|human
AGGAGATCCTGGGTTCGAATC	GGAGAU	32.5	31.3	0.000	0.000	1.048	0.472	0.061	0.116	1.69704014680313	noMatch	TRNAT14|tRNA|human
AGCTACGTCTGGCTACTGGGTC	GCUACG	63.2	75.4	0.000	0.000	0.000	0.000	1.406	1.161	2.5671808444224	noMatch	hsa-mir-222|hsa-mir-222|miRNA|human
CACCGCGGACTCCGCTCCCCGT	ACCGCG	97.4	76.6	0.000	0.000	4.191	3.305	0.122	0.174	7.79192294512329	noMatch	RNA45S5_NR_046235_prec3.3|rRNA_prec|human
ACCGCCTGGTTTCCGTAGTGTA	CCGCCU	69.9	53.1	1.207	4.179	26.891	30.686	0.489	0.348	63.8006727679923	noMatch	TRNAV29_prec|tRNA_prec|human
AGGATCCCACCGCTGCCACCA	GGAUCC	33.4	28.1	0.000	4.179	0.698	1.416	0.000	0.058	6.35165312678582	noMatch	trnaL2A67G|tRNA|human
AACCGCCTTTACAGCTTTACAGTT	ACCGCC	37.2	30.9	0.000	1.393	4.540	6.609	0.000	0.000	12.542354477201	noMatch	SLC7A11_SLC7A11-001_ENSG00000151012_ENST00000280612.5|mRNA|human
AGAGGTAGTAGGTTGCATAAT	GAGGUA	72.4	50.3	0.000	0.000	0.000	0.000	0.183	0.755	0.9380666384908	hsa-let-7d-5p	hsa-let-7d|hsa-let-7d|miRNA|human
TACCCCGAAAATGTTGGTTATACC	ACCCCG	71.3	55.6	2.414	0.000	1.048	0.472	0.061	0.000	3.99504300164385	noMatch	MT-TM|mt_tRNA|human
ATCCCTTCGTGGTTGCCAGA	UCCCUU	82.5	96.5	4.828	2.786	3.492	1.416	0.000	0.058	12.5807921485215	noMatch	trnaR7A58T|tRNA|human
TGCTCGCTGGGCCGCGGCTCT	GCUCGC	40.5	55.6	0.000	0.000	14.319	11.802	0.122	0.174	26.4174764875972	noMatch	SLC7A5_SLC7A5-001_ENSG00000103257_ENST00000261622.4|mRNA|human
TCAGGGATGGGTTAGCACCA	CAGGGA	69.8	61.4	0.000	0.000	1.048	1.888	0.000	0.000	2.93609116021071	noMatch	G3BP1_G3BP1-001_ENSG00000145907_ENST00000394123.3|mRNA|human
AAAAAAGCATGCTCCAGTGGCG	AAAAAG	89.7	90	0.000	0.000	1.746	2.360	0.061	0.116	4.28389625401218	noMatch	TRNAI6_prec|tRNA_prec|human
CTATACGACCTGCCTTTCT	UAUACG	84.8	83.2	0.000	0.000	0.000	0.000	0.306	0.755	1.0603429414839	noMatch	SORBS1_SORBS1-204_ENSG00000095637_ENST00000371247.2|mRNA|human
GTCCCACCTGGGGTACCAG	UCCCAC	49.2	65.9	59.146	64.076	42.956	39.656	0.856	0.639	207.32762975121	noMatch	TRNAR8|tRNA|human
GGTAGAGGAGATGGCGCAGGGGAC	GUAGAG	76.3	66.2	0.000	0.000	1.048	0.000	0.183	0.000	1.23111961349462	hsa-miR-877-5p	hsa-mir-877-MIRTRON|hsa-mir-877-MIRTRON|mirtron|human
TCCCTGTTCGGGCGCCATAAA	CCCUGU	52.4	52.1	12.071	8.358	3.143	1.888	0.061	0.174	25.6949927916782	noMatch	trnaK1T54G|tRNA|human
TCCGAGTCACGGCACCAAAAAAAT	CCGAGU	68.1	56.7	3.621	2.786	1.048	0.000	0.061	0.348	7.86419467268213	noMatch	hsa-mir-4454|doubtful_miRNA|human
TAAGGCGAGCTCAGGGAG	AAGGCG	71.8	59.9	7.242	2.786	4.889	7.554	0.000	0.000	22.4710398872876	noMatch	RNA45S5_NR_046235_prec3.3|rRNA_prec|human
AAGACCCGCTCCCCGGCGCCGCAA	AGACCC	61.5	40.1	0.000	0.000	0.349	3.305	0.000	0.000	3.65391055511169	noMatch	RNA45S5_NR_046235_prec3.3|rRNA_prec|human
TCTACAGTGCACGTGTCCCCAGT	CUACAG	77	78.8	0.000	0.000	0.000	0.000	0.245	0.232	0.47675327798655	noMatch	hsa-mir-139|hsa-mir-139|miRNA|human
ATCCCCGGCATCTCCACC	UCCCCG	86	53.1	19.313	27.859	9.080	10.858	0.061	0.232	67.4034509143875	noMatch	TRNAA29|tRNA|human
CTTCCCGGGAGCAGCGCGATT	UUCCCG	76.4	77.1	0.000	0.000	3.492	1.416	0.061	0.116	5.08587851841761	noMatch	RP11-934B9.3_ENST00000555591.1|mRNA|human
CATGACCCCTAACAGGGGCA	AUGACC	54.5	38.1	0.000	0.000	1.048	4.249	0.000	0.058	5.35462382971796	noMatch	MT-CO3_ENST00000362079extcor|mt_mRNA|human
GAGCCTCCTTGTCTTGCCCAGT	AGCCUC	40.1	29.4	0.000	0.000	1.397	1.888	0.000	0.000	3.28532621321237	noMatch	HS3ST3B1_HS3ST3B1-001_ENSG00000125430_ENST00000360954.2|mRNA|human
TTCCCCGACGGGGAGCCATTAA	UCCCCG	86	53.1	1.207	0.000	0.698	0.472	0.550	0.406	3.33421274119476	noMatch	TRNAD9|tRNA|human
TCCTCTTCTCCCTCCTCCCAG	CCUCUU	70.5	66.1	0.000	0.000	276.245	272.872	7.581	7.605	564.302406892124	hsa-miR-877-3p	hsa-mir-877-MIRTRON|hsa-mir-877-MIRTRON|mirtron|human
AAAGGGTCTTTTTCACCCCGCTGTT	AAGGGU	66.2	48.8	0.000	0.000	1.048	0.944	0.061	0.058	2.11108647910448	noMatch	TRNAG28_prec|tRNA_prec|human
AATCCTCGCTGCGGACCGTGGCATGT	AUCCUC	43.5	39.2	4.828	6.965	0.349	0.944	0.000	0.000	13.0863733550832	noMatch	FAT1_FAT1-001_ENSG00000083857_ENST00000441802.2|mRNA|human
AGCCTGGTCCACATGGGTAGA	GCCUGG	25.8	33.2	0.000	0.000	0.349	2.833	0.000	0.058	3.23986422281035	noMatch	SBNO1_SBNO1-201_ENSG00000139697_ENST00000267176.4|mRNA|human
TGAGGGTCCAGGGTT	GAGGGU	12.3	25.4	1.207	0.000	22.351	35.879	0.795	0.813	61.0449273318919	noMatch	TRNAK19|tRNA|human
TTTGGCAGTAGCACATTTTTGCT	UUGGCA	86.4	52.5	0.000	0.000	0.000	0.000	0.122	0.290	0.412527142993541	noMatch	hsa-mir-96|hsa-mir-96|miRNA|human
TAAGGTAGTAGTTTGTACAGTT	AAGGUA	88.2	73.6	0.000	0.000	0.349	0.000	3.057	2.496	5.90229985183291	hsa-let-7g-5p	hsa-let-7g|hsa-let-7g|miRNA|human
TGAGGTGGGAGGTTGTATAGTT	GAGGUG	60.9	43.3	0.000	0.000	0.000	0.000	1.100	0.929	2.0292894149393	noMatch	hsa-let-7e|hsa-let-7e|miRNA|human
AACTAGAGATAGCAGTTGGTCCAGA	ACUAGA	84.8	78	4.828	2.786	1.746	0.472	0.000	0.000	9.83237371491025	noMatch	TOPORS_TOPORS-001_ENSG00000197579_ENST00000360538.2|mRNA|human
CCGCACCGCGGCGCCCGCGCAGT	CGCACC	48.9	41.8	0.000	0.000	0.000	0.000	0.245	0.522	0.767004117986994	noMatch	TGFA_TGFA-001_ENSG00000163235_ENST00000295400.6|mRNA|human
TCTCCAGTCTCTTCGGAGGCGTGG	CUCCAG	82.5	78.3	0.000	0.000	2.095	1.416	0.000	0.000	3.51169981891425	noMatch	trnaL2G27T|tRNA|human
CCTCCCCCCTCCCCGGGGGA	CUCCCC	58	45	0.000	0.000	0.000	1.416	0.061	0.116	1.59352798840103	noMatch	RNA45S5_NR_046235_prec3.3|rRNA_prec|human
TCACAATGAACCGGTCTCTTT	CACAAU	70	66.1	0.000	0.000	0.000	0.000	0.550	0.232	0.782444035469294	noMatch	hsa-mir-128-2|hsa-mir-128-2|miRNA|human
TGCACGGCACTGGGGACACGTG	GCACGG	43.7	55.3	0.000	0.000	0.000	0.000	0.673	0.581	1.25302134646292	hsa-miR-3177-3p	hsa-mir-3177|hsa-mir-3177|miRNA|human
GATTTCAACTTAACTTGACCGCTCTGACCA	AUUUCA	85.6	75.4	1.207	2.786	1.746	0.472	0.183	0.000	6.39463338313856	noMatch	mt-TVG10A|mt_tRNA|human
TCCCCGACGGGGAGCCTAGAA	CCCCGA	86.6	81.5	3.621	1.393	0.349	0.472	0.367	0.116	6.31836336850327	noMatch	TRNAD9|tRNA|human
ACCGGCGATGCGGCGGCGTTA	CCGGCG	58	58.2	3.621	0.000	1.397	1.416	0.183	0.116	6.7338992896621	noMatch	rna18s5A60GC456AT1578G|rRNA|human
TCAATATGGTGACCTCCCGGGAGCGGGGGA	CAAUAU	82.7	80.3	7.242	13.929	53.084	48.626	0.061	0.000	122.942593150913	noMatch	rn7sl1C53TT54GT70C|scRNA|human
TTTGGCAATGGTAGAACCCACACTG	UUGGCA	86.4	52.5	0.000	0.000	0.000	0.000	1.162	0.813	1.97432723043567	noMatch	hsa-mir-182|hsa-mir-182|miRNA|human
TAGGTGCCTCACTGATTAAGCA	AGGUGC	23.4	38.5	0.000	1.393	1.397	0.472	0.061	0.058	3.38117281576407	noMatch	pET16B_Rnl2_1-249_K227Q_backbone|plasmid|human
CGTACCGTGAGGAATAATGCG	GUACCG	77.2	60.9	0.000	0.000	0.000	0.000	0.245	0.116	0.360652941986373	noMatch	hsa-mir-126|hsa-mir-126|miRNA|human
CCTCCTCCCCGGAGGGGGCG	CUCCUC	41.9	40	4.828	1.393	0.698	2.360	0.183	0.058	9.52157139564138	noMatch	RNA45S5_NR_046235_prec3.3|rRNA_prec|human
CCCCAGTACCTCCACCATTT	CCCAGU	71.2	45.7	21.727	20.894	9.080	5.193	0.367	0.290	57.5513981072972	noMatch	trnaA34A36G|tRNA|human
TAACGCCAAGGTCGCGGGTTA	AACGCC	78.8	79.6	2.414	4.179	0.349	0.000	0.000	0.000	6.94218159572066	noMatch	trnaI9G27TA35G|tRNA|human
CAACATAGCGAGACCCCGTCTCTTG	AACAUA	82.9	73.1	1.207	0.000	2.095	1.888	0.000	0.000	5.19084791463613	noMatch	rn7sl1C53TT54GT70C|scRNA|human
CCCCGCGCGTGTGTCCCGGCCGC	CCCGCG	84.9	78.5	0.000	0.000	1.746	0.472	0.000	0.058	2.27632193330981	noMatch	RNA45S5_NR_046235_prec3.3|rRNA_prec|human
AAAACAGCAATTACCTTTGCA	AAACAG	86.8	84.4	0.000	0.000	0.000	0.000	0.428	0.348	0.776268068476374	hsa-miR-570-3p	hsa-mir-570|hsa-mir-570|miRNA|human
TCACCTGGAGCATGTTTTCC	CACCUG	76.9	75.9	0.000	0.000	9.080	5.665	0.000	0.232	14.9774700536607	noMatch	TRNAI6_prec|tRNA_prec|human
AATGAGGTAGTAGTTTGTGCTGTT	AUGAGG	76.8	49.9	0.000	0.000	0.000	0.000	4.157	3.193	7.3501535417702	hsa-let-7i-5p	hsa-let-7i|hsa-let-7i|miRNA|human
TCAAAGTGCTTACAGTGCAGGTTT	CAAAGU	61.9	55.1	0.000	0.000	0.000	0.000	2.690	3.425	6.11503857785338	hsa-miR-17-5p	hsa-mir-17|hsa-mir-17|miRNA|human
TTCGGCGCTTTCACCGCCGCGG	UCGGCG	84.1	63.2	1.207	0.000	1.746	2.360	0.061	0.000	5.37484751343245	noMatch	trnaE5T19CC34T|tRNA|human
TGAGTGTCCCGCGGGGCCCGAAGCG	GAGUGU	63.6	39.2	3.621	2.786	1.397	5.193	0.122	0.000	13.1193283724956	noMatch	rna18s5A60GC456AT1578G|rRNA|human
CCGTACTGGCCACCA	CGUACU	63.2	80.3	2.414	0.000	0.698	0.472	0.122	0.000	3.70694610013874	noMatch	trnaI9A35GG69T|tRNA|human
CGCAGCGCCAGCGCTCTCCCCGG	GCAGCG	61.9	43.1	0.000	0.000	2.445	4.249	0.122	0.058	6.87384034471769	noMatch	PTPN2_PTPN2-002_ENSG00000175354_ENST00000309660.5|mRNA|human
ACAATGCCAAGTGAAAAAGCTGGG	CAAUGC	50.1	16.6	1.207	1.393	1.397	3.305	0.245	0.174	7.72031820348294	noMatch	FOXK1_FOXK1-001_ENSG00000164916_ENST00000328914.4|mRNA|human
CATCCCACCACTGCCACCA	AUCCCA	33.9	66.8	9.656	4.179	9.429	11.330	0.000	0.000	34.5949185535208	hsa-miR-1260b	TRNAL15|tRNA|human
TCCTGCTCACAGCGCCAGC	CCUGCU	44.8	24.6	1.207	0.000	1.048	0.472	0.061	0.000	2.7879914062234	noMatch	TRNAS15|tRNA|human
GTCCTTGTAGTATAAACTA	UCCUUG	96.5	81.1	0.000	2.786	1.746	2.360	0.000	0.058	6.95060350243429	noMatch	mt-TTC45T|mt_tRNA|human
CGCTCTCCGGCCCTTCTCTAGT	GCUCUC	61.1	23.2	0.000	0.000	1.397	0.944	0.061	0.116	2.51837170010622	noMatch	HTRA1_HTRA1-001_ENSG00000166033_ENST00000368984.3|mRNA|human
TCGAATCCGGCTCGAAGGACC	CGAAUC	65.5	74.4	2.414	4.179	2.794	0.944	0.000	0.000	10.3310199673351	noMatch	trnaY12G26T|tRNA|human
CCCTGGCTGGCATCTGGACTTA	CCUGGC	11.8	12.9	0.000	0.000	2.445	2.833	0.061	0.000	5.33836252431676	noMatch	EIF4E_EIF4E-001_ENSG00000151247_ENST00000450253.2|mRNA|human
TGAGGTAGTAGGTTGTAGT	GAGGUA	72.4	50.3	0.000	0.000	0.000	0.000	0.367	0.987	1.3536817649808	noMatch	hsa-let-7c|hsa-let-7c|miRNA|human
CCGCGCGCTTCCCTCCGCA	CGCGCG	81.8	66.8	0.000	0.000	0.349	1.888	0.183	0.116	2.53713584469722	noMatch	RNA45S5_NR_046235_prec3.3|rRNA_prec|human
CAAGTCACTAGTGGTTCCGTTAA	AAGUCA	85.1	70.2	0.000	0.000	0.000	0.000	0.428	0.116	0.544067396476019	hsa-miR-224-5p	hsa-mir-224|hsa-mir-224|miRNA|human
CGCATCCCCTAGGGCATTTGTGT	GCAUCC	47.3	25.7	0.000	0.000	0.000	0.000	0.061	0.406	0.46748932749717	hsa-miR-324-5p	hsa-mir-324|hsa-mir-324|miRNA|human
CAAAAATAATTGTGGTTTTGGT	AAAAAU	96.2	87.7	0.000	5.572	0.000	0.000	0.550	0.755	6.87668668330757	noMatch	hsa-mir-548b|hsa-mir-548b|miRNA|human
ACTGCCCCAGGTTCTGCTGGT	CUGCCC	42.9	20	0.000	0.000	0.000	0.000	0.367	0.116	0.48292924497947	noMatch	MYRF_MYRF-002_ENSG00000124920_ENST00000265460.5|mRNA|human
CAGGCTCAGTCCCCTCCCGAAA	AGGCUC	28.5	13.2	0.000	0.000	1.048	1.888	0.367	0.290	3.59317090919044	hsa-miR-484	hsa-mir-484-RNASEN|hsa-mir-484-RNASEN|miRNA|human
CTCTGCGCCCGGCCCGACCTCC	UCUGCG	81.3	59.4	0.000	0.000	1.397	3.305	0.000	0.000	4.70161571411667	noMatch	MT1E_MT1E-001_ENSG00000169715_ENST00000306061.6|mRNA|human
CATTGCACTTGTCTCGGTCTAG	AUUGCA	80.2	86.2	0.000	0.000	0.000	0.000	0.306	0.290	0.595941597483188	hsa-miR-25-3p	hsa-mir-25|hsa-mir-25|miRNA|human
TCTCGGTGGGACCTCAAAAA	CUCGGU	65.3	59.1	1.207	1.393	1.397	1.416	0.061	0.058	5.53241741178739	noMatch	TRNAQ2_prec|tRNA_prec|human
CTAATACTGCCGGGTAATGGTGG	UAAUAC	82.5	72.3	0.000	0.000	0.000	0.000	0.306	0.348	0.653991765483276	hsa-miR-200c-3p	hsa-mir-200c|hsa-mir-200c|miRNA|human
CATCGACCGTTGATTGTACC	AUCGAC	91	74.2	16.899	8.358	0.000	0.000	0.183	0.058	25.4978736621322	hsa-miR-181a-3p	hsa-mir-181a-1|hsa-mir-181a-1|miRNA|human
GCCGCGGCGGCCGTCGGGCT	CCGCGG	63.5	65.2	0.000	0.000	9.429	8.026	0.061	0.000	17.5161250876657	noMatch	RNA45S5_NR_046235_prec3.3|rRNA_prec|human
TAGCAGCACGTAAATATTGGCGTTTT	AGCAGC	26.2	37.8	4.828	5.572	0.000	0.000	1.712	1.625	13.7372704634251	hsa-miR-16-5p	hsa-mir-16-1|hsa-mir-16-1|miRNA|human
ACCTCAGAAGGTCTCACTTTT	CCUCAG	75.1	54.5	132.776	142.081	83.467	108.110	6.114	6.269	478.816858990194	noMatch	TRNAL7_prec|tRNA_prec|human
ATCCCACCAGAGTCGCCATTT	UCCCAC	49.2	65.9	3.621	0.000	0.698	1.416	0.000	0.058	5.79396456116904	noMatch	TRNAR1|tRNA|human
TAGCTTATCAGAATGATGTTG	AGCUUA	84.2	80.2	3.621	4.179	0.000	0.000	3.240	2.903	13.942828567461	noMatch	hsa-mir-21|hsa-mir-21|miRNA|human
ATGGGTCGGAAAAAAGGATTTTTT	UGGGUC	37.1	11.9	1.207	1.393	1.746	4.721	0.000	0.000	9.06713964740244	noMatch	SPATA7_SPATA7-001_ENSG00000042317_ENST00000556553.1|mRNA|human
TGGGGTAGTAGATTGTATAGT	GGGGUA	24.4	29.4	0.000	0.000	0.000	0.000	1.895	2.090	3.98508874439621	hsa-let-7f-5p	hsa-let-7f-2|hsa-let-7f-2|miRNA|human
TCCCCGGCATCTCCACCTTT	CCCCGG	61.7	82.3	7.242	2.786	1.048	1.416	0.245	0.174	12.9109029103372	noMatch	TRNAA29|tRNA|human
TAGACTGAAGCTCCTTGA	AGACUG	81.2	67.9	0.000	0.000	0.000	0.000	0.122	0.232	0.354476974993452	hsa-miR-151a-3p	hsa-mir-151|hsa-mir-151|miRNA|human
ATGTACGTTGGAATTCTA	UGUACG	86.8	88.1	1.207	27.859	0.000	0.000	0.000	0.000	29.0660072746079	noMatch	noMatch
TCCCTGCCCCGGCGCCGTCCGTG	CCCUGC	28.2	20.7	0.000	0.000	4.191	1.888	0.000	0.000	6.07920663722563	noMatch	HSPB7_HSPB7-002_ENSG00000173641_ENST00000311890.9|mRNA|human
GCCCCGGCGCGGGCGGGTTC	CCCCGG	61.7	82.3	0.000	0.000	0.000	0.000	1.039	0.813	1.85205092744257	hsa-miR-4707-5p	HAUS4_HAUS4-202_ENSG00000092036_ENST00000541587.1|mRNA|human
ATCCAACCAGACCCACCA	UCCAAC	58.9	77.1	0.000	0.000	2.095	0.000	0.000	0.000	2.09541031800995	noMatch	CTC-360G5.8_CTC-360G5.8-001_ENSG00000269547_ENST00000599996.1|mRNA|human
CGGGTCGGAGTTAGCTCTAGCGG	GGGUCG	23.3	38.1	0.000	0.000	1.397	0.944	0.061	0.058	2.46032153210614	noMatch	VTRNA2-1_ENST00000602301_prec|scRNA_prec|human
AGCCTGGTCCACATGGGTCGG	GCCUGG	25.8	33.2	9.656	2.786	34461.118	30907.214	32.159	25.368	65438.3006711603	noMatch	SBNO1_SBNO1-201_ENSG00000139697_ENST00000267176.4|mRNA|human
CTCTCTGTGGCCTGGCTCTCAT	UCUCUG	83	69.9	2.414	2.786	1.397	0.472	0.000	0.000	7.0690354710677	noMatch	OTUD3_OTUD3-001_ENSG00000169914_ENST00000375120.3|mRNA|human
AGCTACATTGTCTGCTGGGTAAC	GCUACA	68.3	63.7	0.000	0.000	0.000	0.000	0.367	0.174	0.540979412979559	hsa-miR-221-3p	hsa-mir-221|hsa-mir-221|miRNA|human
AGCCCCTGCCCACCGCACACTGT	GCCCCU	80	26.5	0.000	0.000	0.000	0.000	0.428	0.348	0.776268068476374	hsa-miR-210-5p	hsa-mir-210|hsa-mir-210|miRNA|human
CCTCACCTGGAGCACCAAT	CUCACC	55.2	48.9	1.207	1.393	4.889	3.305	0.000	0.174	10.9681161275133	noMatch	TRNAI21|tRNA|human
AGCAGGCCCGAGCCGCCTGG	GCAGGC	5.2	25.8	18.106	6.965	23.050	25.493	1.406	2.728	77.7477727459152	noMatch	rna18s5A60GC456AT1578G|rRNA|human
CACTGCTAAATTTGACTGGCTAT	ACUGCU	44.4	43.7	0.000	0.000	6.985	6.137	0.245	0.290	13.6567590099384	noMatch	rny4T93A|scRNA|human
GCACCGGCCGGGCCCCCGCCCTTT	CACCGG	62.1	62.7	0.000	0.000	76.133	84.505	4.096	4.238	168.972433522593	noMatch	RNA45S5_NR_046235_prec3.3|rRNA_prec|human
CAAAGTGCTTACAGTGCAGGTAA	AAAGUG	89.8	84.4	20.520	11.144	14.319	8.026	731.151	756.394	1541.5525798604	hsa-miR-17-5p	hsa-mir-17|hsa-mir-17|miRNA|human
TCTCGCTGGGGCCTCCAAAAAT	CUCGCU	76.4	65.5	3.621	4.179	3.143	1.888	0.061	0.000	12.8926377678567	noMatch	TRNAT2|tRNA|human
TGTCCTCCAGTAGACTGGGGAG	GUCCUC	7.8	8.2	0.000	0.000	0.000	0.000	0.306	0.522	0.828142269483543	noMatch	SNED1_SNED1-001_ENSG00000162804_ENST00000310397.8|mRNA|human
CGAGGCTGTCGGCGCGCGCCCAT	GAGGCU	23.5	5.8	0.000	0.000	0.698	3.305	0.000	0.116	4.11924594411353	noMatch	HMGN1_HMGN1-001_ENSG00000205581_ENST00000380749.5|mRNA|human
ACGCGACCCCCGAGCGGTCGGCGT	CGCGAC	56	51.5	2.414	0.000	0.698	0.944	0.061	0.000	4.11790444894362	noMatch	rna18s5A60GC456AT1578G|rRNA|human
TCCGAGTCACGGCACCAAATAG	CCGAGU	68.1	56.7	0.000	2.786	0.349	0.944	0.122	0.058	4.25965009251645	noMatch	hsa-mir-4454|doubtful_miRNA|human
ACGCCCTTCCCCCCCTTCTTCAT	CGCCCU	77.3	39	0.000	0.000	0.000	0.000	0.673	0.813	1.48522201846328	hsa-miR-1249-3p	hsa-mir-1249|hsa-mir-1249|miRNA|human
TAAGGTGCATCAAGTGCAGATAG	AAGGUG	90.2	73.6	0.000	0.000	0.000	0.000	0.183	0.174	0.357564958489913	noMatch	hsa-mir-18a|hsa-mir-18a|miRNA|human
CAGTGCAATGTTAAAAGAGCAT	AGUGCA	88.8	88.4	0.000	0.000	0.000	0.000	1.100	1.916	3.01614227094081	noMatch	RAB8B_RAB8B-001_ENSG00000166128_ENST00000321437.4|mRNA|human
TTCACAGTGGCTAAGTTCCGATAT	UCACAG	66.9	59	0.000	0.000	0.000	0.000	0.550	0.639	1.18879521146992	hsa-miR-27a-3p	hsa-mir-27a|hsa-mir-27a|miRNA|human
CCAGGGGAGGAAGTTTGGCAGCG	CAGGGG	34.6	36.3	0.000	0.000	1.048	1.416	0.000	0.000	2.46399465990927	noMatch	CCT2_CCT2-001_ENSG00000166226_ENST00000299300.6|mRNA|human
GTCCTGTGCCCCCCCGCACAGA	UCCUGU	34.1	27.7	0.000	0.000	2.095	0.000	0.000	0.000	2.09541031800995	noMatch	TRIM46_TRIM46-001_ENSG00000163462_ENST00000334634.4|mRNA|human
TTAGGGCCCTGGCTCCATGA	UAGGGC	34.9	57	0.000	0.000	0.000	0.000	0.183	0.232	0.415615126490001	hsa-miR-1296-5p	hsa-mir-1296|hsa-mir-1296|miRNA|human
TCTCGCTGGGGCCTCCAAGAAA	CUCGCU	76.4	65.5	8.449	6.965	3.492	3.305	0.000	0.000	22.2111261198666	noMatch	TRNAT2|tRNA|human
CCTCGCTCCCCGGCGGACGCCGT	CUCGCU	76.4	65.5	0.000	0.000	1.746	1.416	0.000	0.000	3.16246476591259	noMatch	KCTD11_KCTD11-001_ENSG00000213859_ENST00000333751.3|mRNA|human
GATTTCCGTGGAGAGAAACA	AUUUCC	59.6	22	0.000	0.000	7.683	7.081	0.122	0.000	14.8868949735511	noMatch	rnu5f-1A65G|snRNA|human
TGACCTAACATTTTTTTATTTAGA	GACCUA	78.8	64	3.621	0.000	0.349	1.416	0.122	0.058	5.56700581116048	noMatch	SMARCC2_SMARCC2-003_ENSG00000139613_ENST00000394023.3|mRNA|human
TGACTGGCCCCTCTCCCCAATT	GACUGG	28	23.8	0.000	0.000	0.349	0.472	0.183	0.058	1.06279617579283	noMatch	SCAF1_SCAF1-001_ENSG00000126461_ENST00000360565.3|mRNA|human
AACTATCTTCTTTGCTCATCC	ACUAUC	57.7	64.5	0.000	0.000	0.000	0.000	0.367	0.290	0.657079748979737	noMatch	hsa-mir-1255a|hsa-mir-1255a|miRNA|human
GTCCCACCTGGGGTACCATC	UCCCAC	49.2	65.9	0.000	1.393	1.746	0.472	0.000	0.000	3.61121954926909	noMatch	TRNAR8|tRNA|human
TCCGGGTGCTCCCTCCAA	CCGGGU	39.7	17.9	0.000	2.786	0.698	0.472	0.183	0.000	4.13987662871314	noMatch	ATXN1L_ATXN1L-001_ENSG00000224470_ENST00000427980.2|mRNA|human
CAAAGTGCTTACAATGCAGGTAGT	AAAGUG	89.8	84.4	0.000	0.000	0.000	0.000	0.183	0.232	0.415615126490001	noMatch	hsa-mir-17|hsa-mir-17|miRNA|human
GCCGAGATAGCTCAGTTGG	CCGAGA	75.9	75	10.863	2.786	1.746	0.472	0.061	0.058	15.9868200115091	noMatch	trnaF5T47GA57G|tRNA|human
CCCAGTACCTCCACC	CCAGUA	88.6	57	1.207	1.393	0.000	1.416	0.000	0.058	4.07433904828421	noMatch	VPS13D_VPS13D-003_ENSG00000048707_ENST00000356315.4|mRNA|human
TGAGCCCAGGAGGTTGAGGCTGCAG	GAGCCC	21.3	4.4	0.000	0.000	1.397	0.944	0.000	0.000	2.3411332126095	noMatch	ABCF2_ABCF2-001_ENSG00000033050_ENST00000287844.2|mRNA|human
TGTGCGGGTGATGCCGAGGTTG	GUGCGG	49.2	39.6	0.000	0.000	3.492	3.305	0.061	0.000	6.85816418362316	noMatch	TRNAI6_prec|tRNA_prec|human
ATCCTGCCGACTACGCCAT	UCCUGC	41.3	25.1	939.086	915.167	321.296	339.909	35.644	32.334	2583.43605017551	noMatch	TRNAS1|tRNA|human
CAGGCTTCCCCGACGGGGAGCC	AGGCUU	46.2	52.4	1.207	0.000	1.397	0.000	0.183	0.116	2.9035065979169	noMatch	trnaD9A57C|tRNA|human
ACTGCCCCAGGTGCTGCTGT	CUGCCC	42.9	20	0.000	0.000	0.000	0.000	1.712	0.871	2.5826207619047	hsa-miR-324-3p	hsa-mir-324|hsa-mir-324|miRNA|human
GCCACAGTGTTGTTTGTTT	CCACAG	72.9	58.8	12.071	6.965	6.985	9.442	0.489	0.464	36.4153924960362	noMatch	NAA15_NAA15-001_ENSG00000164134_ENST00000296543.5|mRNA|human
TAACACTGTCTGGTAAAGATGT	AACACU	65.6	64.6	0.000	1.393	0.000	0.000	12.166	12.655	26.2143765557919	hsa-miR-141-3p	hsa-mir-141|hsa-mir-141|miRNA|human
GGGCAGCGGGCGGCGGAGCGCT	GGCAGC	9.7	9.7	0.000	0.000	0.349	2.360	0.000	0.000	2.70971755450883	noMatch	EMX2_EMX2-001_ENSG00000170370_ENST00000553456.3|mRNA|human
AATCCCGGACGAGCCCCCATAA	AUCCCG	89.8	73.7	6.035	4.179	3.143	1.416	0.061	0.058	14.8926946263962	noMatch	trnaP10T19GC33TT39C|tRNA|human
TGATTGCCCTTCACCGCCTGGCCC	GAUUGC	39.3	50.5	2.414	1.393	0.698	0.472	0.061	0.116	5.15485606860174	noMatch	pET16B_Rnl2_1-249_K227Q_backbone|plasmid|human
TACCTGGTTGATCCTGCCAGTAGCTT	ACCUGG	61	57.8	1.207	1.393	0.698	0.944	0.000	0.000	4.242662485986	noMatch	rna18s5A60GC456AT1578G|rRNA|human
TTGTAAACATCCTACACTCTCAGC	UGUAAA	73.7	84.2	0.000	0.000	0.000	0.000	0.367	0.232	0.599029580979648	hsa-miR-30c-5p	hsa-mir-30c-2|hsa-mir-30c-2|miRNA|human
ATCCGCAGCAGGTCTCCAAGG	UCCGCA	97.8	73.7	12.071	6.965	2.095	6.137	0.000	0.000	27.2679196959299	noMatch	RNA45S5_NR_046235_prec3.3|rRNA_prec|human
TTCACAGTGGCTAAGTAA	UCACAG	66.9	59	0.000	0.000	0.000	0.000	0.611	0.464	1.0757828589662	noMatch	hsa-mir-27a|hsa-mir-27a|miRNA|human
TTAGAGCCAGACTGCCTGGGTTTGT	UAGAGC	65.9	53.8	0.000	0.000	0.349	3.305	0.306	0.174	4.1337518165947	noMatch	STON2_STON2-002_ENSG00000140022_ENST00000555447.1|mRNA|human
CGCAGCGCGCCGGCCGCTACCA	GCAGCG	61.9	43.1	0.000	0.000	2.095	1.888	0.000	0.000	3.98379631921568	noMatch	AFAP1L1_AFAP1L1-001_ENSG00000157510_ENST00000296721.4|mRNA|human
TTCCACCGCGGCGGT	UCCACC	43.2	32.8	2.414	2.786	0.000	0.944	0.000	0.000	6.1441917593625	noMatch	RNA45S5_NR_046235_prec3.3|rRNA_prec|human
CCTCCCCCCGCGGGCCCTGCGT	CUCCCC	58	45	1.207	0.000	1.048	0.944	0.428	0.058	3.68496698350422	noMatch	RNA45S5_NR_046235_prec3.3|rRNA_prec|human
TGGAAGACTAGTGATGTTGTTGTT	GGAAGA	62.9	50.9	0.000	0.000	0.000	0.000	0.734	0.871	1.60441033795992	noMatch	hsa-mir-7-3|hsa-mir-7-3|miRNA|human
GTCTCCCAGAGCAGGGACGCTT	UCUCCC	47.3	41.5	0.000	0.000	0.000	0.000	0.306	0.406	0.712041933483365	noMatch	TPPP_TPPP-001_ENSG00000171368_ENST00000360578.5|mRNA|human
CAAAGTGCTTACAGTGCGGGTAGT	AAAGUG	89.8	84.4	0.000	0.000	0.000	0.000	1.162	1.335	2.49677874243647	noMatch	hsa-mir-17|hsa-mir-17|miRNA|human
TTCAAAGCAGGCCCGAGCCGCCTG	UCAAAG	86.5	88.2	1.207	1.393	2.794	1.888	0.061	0.174	7.51755446009563	noMatch	rna18s5A60GC456AT1578G|rRNA|human
ACCGGCTCCGGGACGGCTGGG	CCGGCU	30.3	46.9	1.207	1.393	0.000	0.472	0.856	0.755	4.68268218463409	noMatch	RNA45S5_NR_046235_prec3.3|rRNA_prec|human
ATTGTACAGGGCTAT	UUGUAC	75.6	75.1	0.000	0.000	0.000	0.000	0.550	0.348	0.898544371469472	noMatch	hsa-mir-103-1|hsa-mir-103-1|miRNA|human
CCCCGGCATCTCCACCAAC	CCCGGC	30.6	38.5	2.414	1.393	2.445	0.944	0.000	0.000	7.19588934641473	noMatch	TRNAA29|tRNA|human
GCTCGGTCTGAGGCCCCTCAGTTT	CUCGGU	65.3	59.1	0.000	0.000	0.000	0.000	0.550	0.406	0.95659453946956	hsa-miR-423-3p	hsa-mir-423|hsa-mir-423|miRNA|human
TGAAATGTTTAGGACCACTATT	GAAAUG	78.4	76.6	0.000	0.000	0.000	0.000	0.245	0.232	0.47675327798655	hsa-miR-203a-3p	hsa-mir-203|hsa-mir-203|miRNA|human
AAGGAGCTCACAGTCTAATGAG	AGGAGC	11.1	18	0.000	0.000	0.000	0.000	0.183	0.348	0.531715462490179	noMatch	hsa-mir-28|hsa-mir-28|miRNA|human
CTAACACTGTCTGGTAAAGATA	UAACAC	76.1	69.3	0.000	0.000	0.000	0.000	0.306	0.348	0.653991765483276	hsa-miR-141-3p	hsa-mir-141|hsa-mir-141|miRNA|human
CGCGGGTGCTTTCCAGCTCTATT	GCGGGU	23.1	30.9	0.000	0.000	10.826	18.412	0.245	0.348	29.830903768794	noMatch	VTRNA1-2_ENST00000365241|scRNA|human
AGTGGAGCCTGCGGCTTAAA	GUGGAG	25	51	1.207	2.786	3.492	4.249	0.061	0.058	11.8533545155653	noMatch	rna18s5A60GC456AT1578G|rRNA|human
TGTATGTTTGCCTTTTGCCATAG	GUAUGU	45.8	20.1	0.000	0.000	2.445	1.416	0.000	0.058	3.91898503991599	noMatch	HEATR3_HEATR3-001_ENSG00000155393_ENST00000299192.7|mRNA|human
TGAATTACCGAAGGGCCATAATT	GAAUUA	87.3	74.1	0.000	0.000	0.000	0.000	0.367	0.581	0.94733058898018	hsa-miR-183-3p	hsa-mir-183|hsa-mir-183|miRNA|human
AACACCTCAGAAAAGGGACAGA	ACACCU	23	53.7	0.000	0.000	0.000	0.000	0.917	1.161	2.07807563245001	noMatch	SCN8A_SCN8A-001_ENSG00000196876_ENST00000354534.6|mRNA|human
ATCCCACCACTGCCACCAAT	UCCCAC	49.2	65.9	242.617	206.156	169.030	149.182	3.363	2.264	772.612457337866	hsa-miR-1260b	TRNAL15|tRNA|human
[truncated: 85,722 more rows]
