# Supplementary material for: SPOROS: A pipeline to analyze DISE/6mer seed toxicity
Source: PLoS Comput Biol. 2022 Mar 31;18(3):e1010022. doi: 10.1371/journal.pcbi.1010022 (PMC9004739; doi:10.1371/journal.pcbi.1010022)
Supplement: S1 Dataset — (ZIP) [file pcbi.1010022.s005.zip › Final SPOROS output Figure 2/B_collapsed.Figure2.txt]

Seed	miRNA	RNAworld	Avg of 3 Human Tox	Avg of 3 Mouse Tox	DicerKO.rep1	DicerKO.rep2	DroshaKO.rep1	DroshaKO.rep2	Wildtype.rep1	Wildtype.rep2
AAAAAA	noMatch	IGFBP5_IGFBP5-001_ENSG00000115461_ENST00000233813.4	89.9	98.9	6.035	16.716	80.673	30.213	0.306	0.174
AAAAAA	noMatch	hsa-mir-186	89.9	98.9	0	0	0	0	0.611	1.568
AAAAAA	noMatch	mt-TGA9G	89.9	98.9	3.621	4.179	0.349	1.416	0.061	0.116
AAAAAC	hsa-miR-548ae-3p	hsa-mir-548ae-1	84.3	83.5	0.000	0.000	0.000	0.000	0.122	0.348
AAAAAC	hsa-miR-548ah-3p	hsa-mir-548p	84.3	83.5	0.000	0.000	0.000	0.000	0.306	1.161
AAAAAC	hsa-miR-548am-3p	hsa-mir-548p	84.3	83.5	0.000	0.000	0.000	0.000	0.245	0.116
AAAAAC	hsa-miR-548aq-3p	hsa-mir-548g	84.3	83.5	0.000	0.000	0.000	0.000	1.895	3.483
AAAAAC	hsa-miR-548aq-3p	hsa-mir-548h-3	84.3	83.5	0.000	0.000	0.000	0.000	0.367	0.348
AAAAAC	hsa-miR-548aq-3p	hsa-mir-548x	84.3	83.5	0	0	0.349	0.472	10.883	16.544
AAAAAC	hsa-miR-548az-3p	hsa-mir-548az	84.3	83.5	0.000	0.000	0.000	0.000	0.245	0.464
AAAAAC	hsa-miR-548bc	hsa-mir-548f-1	84.3	83.5	0	0	0	0	2.201	2.961
AAAAAC	hsa-miR-548d-3p	hsa-mir-548d-2	84.3	83.5	0	0	0	0	44.998	57.643
AAAAAC	hsa-miR-548e-3p	hsa-mir-548e	84.3	83.5	0	0	0	0	0.734	1.393
AAAAAC	hsa-miR-548f-3p	hsa-mir-548f-2	84.3	83.5	0.000	0.000	0.000	0.000	0.122	0.639
AAAAAC	hsa-miR-548h-3p	MTMR6_MTMR6-001_ENSG00000139505_ENST00000381801.5	84.3	83.5	0	0	0	0.472	12.349	13.235
AAAAAC	hsa-miR-548j-3p	hsa-mir-548j	84.3	83.5	0	0	0	0	0.733	1.161
AAAAAC	hsa-miR-548p	hsa-mir-548l	84.3	83.5	0.000	0.000	0.000	0.000	0.245	0.116
AAAAAC	hsa-miR-548t-3p	ANKEF1_ANKEF1-001_ENSG00000132623_ENST00000378380.3	84.3	83.5	0.000	0.000	0.000	0.472	2.507	3.077
AAAAAC	hsa-miR-548t-3p	hsa-mir-548aa-1	84.3	83.5	0	0	0	0	5.013	7.14
AAAAAC	noMatch	CD38_CD38-001_ENSG00000004468_ENST00000226279.3	84.3	83.5	0	0	0	0	0.795	1.103
AAAAAC	noMatch	DENND5A_DENND5A-001_ENSG00000184014_ENST00000328194.3	84.3	83.5	0	0	0	0	0.673	0.754
AAAAAC	noMatch	MTMR6_MTMR6-001_ENSG00000139505_ENST00000381801.5	84.3	83.5	0	0	0	0	1.162	1.219
AAAAAC	noMatch	SLC29A4_SLC29A4-001_ENSG00000164638_ENST00000396872.3	84.3	83.5	0.000	0.000	0.000	0.000	1.773	1.916
AAAAAC	noMatch	TDRP_TDRP-001_ENSG00000180190_ENST00000324079.6	84.3	83.5	0.000	0.000	0.000	0.472	0.061	0.348
AAAAAC	noMatch	ZNF154_ZNF154-002_ENSG00000179909_ENST00000512439.2	84.3	83.5	0.000	0.000	0.000	0.000	0.183	0.406
AAAAAC	noMatch	hsa-mir-548aa-1	84.3	83.5	0	0	0	0	1.406	2.089
AAAAAC	noMatch	hsa-mir-548ak	84.3	83.5	0.000	0.000	0.000	0.000	0.122	0.290
AAAAAC	noMatch	hsa-mir-548an	84.3	83.5	0.000	0.000	0.000	0.000	0.428	0.813
AAAAAC	noMatch	hsa-mir-548h-3	84.3	83.5	0	0	0	0	2.263	2.264
AAAAAC	noMatch	hsa-mir-548h-4	84.3	83.5	0.000	0.000	1.397	0.472	0.306	0.174
AAAAAC	noMatch	hsa-mir-548i-3	84.3	83.5	0.000	0.000	0.000	0.000	0.795	1.219
AAAAAC	noMatch	hsa-mir-548k	84.3	83.5	0	0	0	0	2.201	4.47
AAAAAC	noMatch	pET16B_Rnl2_1-249_K227Q_backbone	84.3	83.5	2.414	4.179	1.746	2.832	0.122	0
AAAAAG	hsa-miR-12136	mt-TS1A54C	89.7	90	0.000	1.393	0.698	0.944	0.061	0.058
AAAAAG	hsa-miR-320a-3p	hsa-mir-320-RNASEN	89.7	90	0.000	0.000	5.588	5.665	0.734	0.987
AAAAAG	hsa-miR-548d-5p	hsa-mir-548d-2	89.7	90	0.000	0.000	0.000	0.000	0.245	0.116
AAAAAG	noMatch	ASPM_ASPM-001_ENSG00000066279_ENST00000367409.4	89.7	90	1.207	2.786	0.698	0.472	0.000	0.000
AAAAAG	noMatch	C17orf96_C17orf96-001_ENSG00000179294_ENST00000325814.5	89.7	90	0.000	0.000	2.794	1.888	0.000	0.000
AAAAAG	noMatch	DLG5_DLG5-001_ENSG00000151208_ENST00000372391.2	89.7	90	1.207	0.000	1.048	0.472	0.000	0.058
AAAAAG	noMatch	IGFBP5_IGFBP5-001_ENSG00000115461_ENST00000233813.4	89.7	90	63.973	65.469	397.427	172.784	1.161	0.754
AAAAAG	noMatch	TRNAI6_prec	89.7	90	0	0	8.381	9.441	0.061	0.348
AAAAAG	noMatch	UNC5A_UNC5A-001_ENSG00000113763_ENST00000329542.4	89.7	90	0.000	0.000	5.937	1.416	0.000	0.000
AAAAAG	noMatch	mt-TS1A54C	89.7	90	0	1.393	3.143	1.416	0.061	0.116
AAAAAG	noMatch	noMatch	89.7	90	0	0	5.937	5.665	1.039	0.986
AAAAAU	hsa-miR-548c-3p	hsa-mir-548c	96.2	87.7	0	0	0	0	1.223	1.452
AAAAAU	noMatch	MT-RNR2_ENST00000387347	96.2	87.7	28.968	20.894	16.761	15.106	0.183	0.928
AAAAAU	noMatch	MTMR6_MTMR6-001_ENSG00000139505_ENST00000381801.5	96.2	87.7	0	0	0	0	1.468	1.451
AAAAAU	noMatch	TRNAK19_prec	96.2	87.7	1.207	2.786	8.731	8.026	0.061	0.29
AAAAAU	noMatch	hsa-mir-141	96.2	87.7	0.000	0.000	0.000	0.000	0.245	0.174
AAAAAU	noMatch	hsa-mir-548b	96.2	87.7	0	5.572	0	0	0.795	1.103
AAAACA	hsa-miR-570-3p	hsa-mir-570	87.5	90.7	0	0	0	0	3.301	3.192
AAAACA	noMatch	FEM1A_FEM1A-001_ENSG00000141965_ENST00000269856.3	87.5	90.7	6.035	2.786	0.349	0.472	0.000	0.058
AAAACA	noMatch	MT2A_MT2A-001_ENSG00000125148_ENST00000245185.5	87.5	90.7	1.207	0.000	0.349	2.833	0.000	0.000
AAAACA	noMatch	TDRP_TDRP-001_ENSG00000180190_ENST00000324079.6	87.5	90.7	0.000	0.000	0.000	0.000	0.245	0.174
AAAACC	hsa-miR-181a-3p	hsa-mir-181a-1	57.8	40.9	22.934	22.287	0	0	0.061	0
AAAACC	hsa-miR-548ac	hsa-mir-548ac	57.8	40.9	0.000	0.000	0.000	0.000	0.183	0.174
AAAACC	hsa-miR-548ap-3p	hsa-mir-548aa-1	57.8	40.9	0.000	0.000	0.000	0.000	0.061	0.348
AAAACC	hsa-miR-548ay-3p	hsa-mir-548ay	57.8	40.9	0	0	0	0	4.158	4.76
AAAACC	hsa-miR-548d-3p	hsa-mir-548d-2	57.8	40.9	0	0	0.349	0.944	8.865	10.508
AAAACC	hsa-miR-548h-3p	LRRC55_LRRC55-001_ENSG00000183908_ENST00000497933.1	57.8	40.9	0.000	0.000	0.000	0.000	3.363	4.180
AAAACC	hsa-miR-548h-3p	MTMR6_MTMR6-001_ENSG00000139505_ENST00000381801.5	57.8	40.9	0	0	0	0	2.996	4.47
AAAACC	hsa-miR-548t-3p	ALG10B_ALG10B-001_ENSG00000175548_ENST00000308742.4	57.8	40.9	0	0	0	0	3.974	4.818
AAAACC	hsa-miR-548t-3p	ANKEF1_ANKEF1-001_ENSG00000132623_ENST00000378380.3	57.8	40.9	0	0	0	0	9.537	11.261
AAAACC	hsa-miR-548t-3p	hsa-mir-548aa-1	57.8	40.9	2.414	0	0	0	12.411	19.621
AAAACC	noMatch	ANKEF1_ANKEF1-001_ENSG00000132623_ENST00000378380.3	57.8	40.9	0.000	0.000	0.349	0.000	0.734	0.348
AAAACC	noMatch	CDC27_CDC27-001_ENSG00000004897_ENST00000066544.3	57.8	40.9	0	0	0	0.944	0.917	1.509
AAAACC	noMatch	EEF1A1_EEF1A1-009_ENSG00000156508_ENST00000309268.6	57.8	40.9	2.414	0.000	0.698	1.888	0.000	0.000
AAAACC	noMatch	MTMR6_MTMR6-001_ENSG00000139505_ENST00000381801.5	57.8	40.9	0	0	0	0	0.489	0.754
AAAACC	noMatch	NFIC_NFIC-001_ENSG00000141905_ENST00000589123.1	57.8	40.9	1.207	2.786	3.143	0.472	0.061	0.116
AAAACC	noMatch	SAR1A_SAR1A-001_ENSG00000079332_ENST00000373241.4	57.8	40.9	0	0	0	0	0.489	0.522
AAAACC	noMatch	TRNAV8	57.8	40.9	2.414	8.358	2.445	1.888	0.122	0.174
AAAACC	noMatch	chr7_55804370-55815990_rev	57.8	40.9	0.000	0.000	0.000	0.000	0.183	0.174
AAAACC	noMatch	hsa-mir-21	57.8	40.9	0	0	0	0	0.428	0.464
AAAACC	noMatch	hsa-mir-548aa-1	57.8	40.9	0	0	0	0	2.63	2.611
AAAACC	noMatch	hsa-mir-548h-4	57.8	40.9	0	0	0.349	2.36	1.957	2.322
AAAACC	noMatch	hsa-mir-548k	57.8	40.9	0	0	0	0	0.795	1.045
AAAACC	noMatch	hsa-mir-548n	57.8	40.9	0	0	0.349	0	0.734	0.638
AAAACC	noMatch	mt-TTA9TC45T	57.8	40.9	1.207	0.000	0.698	0.472	0.122	0.000
AAAACG	hsa-miR-424-3p	hsa-mir-424	85.1	84	2.414	0	1.397	0	12.289	11.552
AAAACU	hsa-miR-141-3p	hsa-mir-141	91.6	96.4	1.207	1.393	0	0	9.966	8.474
AAAACU	hsa-miR-200a-3p	hsa-mir-200a	91.6	96.4	0	0	0	0	2.018	2.321
AAAACU	hsa-miR-548a-3p	hsa-mir-548a-1	91.6	96.4	0	0	0	0	27.146	29.955
AAAACU	hsa-miR-548aq-3p	hsa-mir-548g	91.6	96.4	0	0	0	0	0.244	0.812
AAAACU	hsa-miR-548aq-3p	hsa-mir-548h-3	91.6	96.4	0.000	0.000	0.000	0.000	0.245	0.290
AAAACU	hsa-miR-548aq-3p	hsa-mir-548x	91.6	96.4	0	0	0	0.944	3.974	4.237
AAAACU	hsa-miR-548ar-3p	hsa-mir-548ar	91.6	96.4	0	0	0.349	0	11.799	13.235
AAAACU	hsa-miR-548az-3p	hsa-mir-548az	91.6	96.4	0	0	0	0	2.568	3.018
AAAACU	hsa-miR-548bc	hsa-mir-548f-1	91.6	96.4	2.414	0	0.698	0	4.403	6.908
AAAACU	hsa-miR-548e-3p	hsa-mir-548e	91.6	96.4	0	0	0	0	15.773	20.783
AAAACU	hsa-miR-5582-3p	MRPS17_MRPS17-001_ENSG00000239789_ENST00000285298.4	91.6	96.4	0	0	0	0	2.263	2.553
AAAACU	noMatch	CR2_CR2-001_ENSG00000117322_ENST00000367058.3	91.6	96.4	0.000	0.000	0.000	0.000	0.183	0.232
AAAACU	noMatch	SLC38A2_SLC38A2-001_ENSG00000134294_ENST00000256689.5	91.6	96.4	1.207	1.393	0.000	0.944	0.061	0.116
AAAACU	noMatch	chr9_84520120-84565700	91.6	96.4	0.000	0.000	0.000	0.000	0.183	0.232
AAAACU	noMatch	hsa-mir-141	91.6	96.4	0.000	0.000	0.000	0.000	0.122	0.522
AAAACU	noMatch	hsa-mir-320-RNASEN	91.6	96.4	0	0	12.571	15.579	2.139	1.741
AAAACU	noMatch	hsa-mir-548h-3	91.6	96.4	0	0	0	0	1.101	1.277
AAAACU	noMatch	hsa-mir-548x	91.6	96.4	0	0	0	0	1.162	1.742
AAAACU	noMatch	rn7sl1C53TT54GT70C	91.6	96.4	1.207	1.393	3.842	3.776	0	0
AAAAGA	noMatch	BHLHE40_BHLHE40-001_ENSG00000134107_ENST00000256495.3	85.8	84.3	1.207	12.537	11.874	16.996	0.183	0.29
AAAAGA	noMatch	C17orf96_C17orf96-001_ENSG00000179294_ENST00000325814.5	85.8	84.3	0.000	0.000	7.334	2.360	0.000	0.000
AAAAGA	noMatch	CDK6_CDK6-001_ENSG00000105810_ENST00000265734.4	85.8	84.3	0	0	20.605	23.604	0.183	0.174
AAAAGA	noMatch	CELF5_CELF5-002_ENSG00000161082_ENST00000541430.2	85.8	84.3	0.000	0.000	3.492	0.472	0.000	0.000
AAAAGA	noMatch	CS_CS-001_ENSG00000062485_ENST00000351328.3	85.8	84.3	0.000	0.000	2.095	0.000	0.000	0.000
AAAAGA	noMatch	DLG5_DLG5-001_ENSG00000151208_ENST00000372391.2	85.8	84.3	1.207	0	3.493	2.832	0	0
AAAAGA	noMatch	IGFBP5_IGFBP5-001_ENSG00000115461_ENST00000233813.4	85.8	84.3	79.664	83.577	601.732	246.905	1.1	1.625
AAAAGA	noMatch	RNA45S5_NR_046235_prec3.3	85.8	84.3	0.000	5.572	2.095	2.360	0.061	0.232
AAAAGA	noMatch	SSC5D_SSC5D-001_ENSG00000179954_ENST00000389623.6	85.8	84.3	0	4.179	2.794	3.304	0	0
AAAAGA	noMatch	UNC5A_UNC5A-001_ENSG00000113763_ENST00000329542.4	85.8	84.3	0.000	0.000	16.065	6.137	0.000	0.000
AAAAGC	hsa-miR-320a-3p	hsa-mir-320-RNASEN	69.8	63	6.035	2.786	1025.353	1142.472	129.368	128.347
AAAAGC	hsa-miR-320b	hsa-mir-320b-2	69.8	63	0	0	162.045	214.803	8.864	9.343
AAAAGC	hsa-miR-320c	hsa-mir-320c-2	69.8	63	0	0	12.921	13.218	0.978	0.638
AAAAGC	hsa-miR-320e	hsa-mir-320e	69.8	63	0.000	0.000	0.000	0.472	0.183	0.116
AAAAGC	hsa-miR-423-3p	hsa-mir-423	69.8	63	13.277	5.572	0	0	0	0.058
AAAAGC	hsa-miR-548e-5p	hsa-mir-548e	69.8	63	0	0	0	0	5.074	5.688
AAAAGC	noMatch	GATAD2B_GATAD2B-001_ENSG00000143614_ENST00000368655.4	69.8	63	1.207	4.179	0.349	0.472	0.122	0.000
AAAAGC	noMatch	TRNAI6_prec	69.8	63	10.863	6.965	390.444	436.215	10.211	9.867
AAAAGC	noMatch	hsa-mir-320-RNASEN	69.8	63	0	0	1.047	2.36	0.183	0.116
AAAAGG	hsa-miR-31-5p	hsa-mir-31	82.4	73	0.000	0.000	0.000	0.000	0.306	0.058
AAAAGG	noMatch	HIST1H2AA_HIST1H2AA-001_ENSG00000164508_ENST00000297012.3	82.4	73	2.414	1.393	0.000	1.416	0.122	0.058
AAAAGU	hsa-miR-548au-5p	LRRC55_LRRC55-001_ENSG00000183908_ENST00000497933.1	70.5	88.2	0	0	0	0	0.427	0.87
AAAAGU	hsa-miR-548az-5p	hsa-mir-548az	70.5	88.2	0.000	0.000	0.000	0.000	0.489	0.290
AAAAGU	hsa-miR-548c-5p	LRRC55_LRRC55-001_ENSG00000183908_ENST00000497933.1	70.5	88.2	0.000	0.000	0.000	0.000	0.367	0.290
AAAAGU	hsa-miR-548d-5p	hsa-mir-548ay	70.5	88.2	1.207	0	0.349	0.944	7.337	11.146
AAAAGU	hsa-miR-548g-5p	hsa-mir-548g	70.5	88.2	2.414	4.179	0	0	14.979	17.59
AAAAGU	hsa-miR-548j-5p	hsa-mir-548j	70.5	88.2	0	0	0.349	0	2.079	1.916
AAAAGU	hsa-miR-548k	hsa-mir-548k	70.5	88.2	0.000	0.000	0.000	0.000	0.061	0.290
AAAAGU	hsa-miR-548n	hsa-mir-548n	70.5	88.2	0	1.393	0	0	2.629	3.018
AAAAGU	hsa-miR-548t-5p	hsa-mir-548t	70.5	88.2	0.000	0.000	0.000	0.000	0.428	0.406
AAAAGU	hsa-miR-548w	hsa-mir-548ak	70.5	88.2	0.000	0.000	0.000	0.000	0.367	0.581
AAAAGU	hsa-miR-548w	hsa-mir-548w	70.5	88.2	0.000	0.000	0.000	0.000	1.773	2.032
AAAAGU	noMatch	LRRC55_LRRC55-001_ENSG00000183908_ENST00000497933.1	70.5	88.2	0.000	0.000	0.000	0.000	0.367	0.000
AAAAGU	noMatch	NT5DC3_NT5DC3-001_ENSG00000111696_ENST00000392876.3	70.5	88.2	0	11.144	6.635	4.248	0.183	0.116
AAAAGU	noMatch	RPS3A_RPS3A-001_ENSG00000145425_ENST00000274065.4	70.5	88.2	6.035	0	1.047	3.304	0.061	0.058
AAAAGU	noMatch	ZNF148_ZNF148-001_ENSG00000163848_ENST00000360647.4	70.5	88.2	0.000	0.000	0.000	0.000	0.367	0.116
AAAAGU	noMatch	chr6_25726150-25734340_rev	70.5	88.2	0.000	0.000	0.000	0.000	0.183	0.348
AAAAGU	noMatch	hsa-mir-548ay	70.5	88.2	0.000	0.000	0.000	0.000	0.306	0.290
AAAAGU	noMatch	hsa-mir-548d-2	70.5	88.2	0.000	0.000	0.000	0.000	0.673	0.406
AAAAGU	noMatch	hsa-mir-548g	70.5	88.2	0.000	0.000	0.000	0.000	0.734	0.639
AAAAGU	noMatch	hsa-mir-548q	70.5	88.2	0	0	0	0	0.612	0.639
AAAAGU	noMatch	hsa-mir-548u	70.5	88.2	0.000	0.000	0.000	0.000	0.122	0.290
AAAAGU	noMatch	noMatch	70.5	88.2	0	0	5.937	4.249	0.367	0.406
AAAAUA	noMatch	ACTG1_ACTG1-001_ENSG00000184009_ENST00000331925.2	85	76.8	2.414	4.179	2.793	2.36	0.122	0.29
AAAAUA	noMatch	HSP90AB1_HSP90AB1-003_ENSG00000096384_ENST00000371646.5	85	76.8	1.207	1.393	0.698	0.472	0.000	0.058
AAAAUA	noMatch	RPS2_ENST00000343262truncextcor	85	76.8	6.035	1.393	0.000	0.472	0.000	0.058
AAAAUA	noMatch	SNX13_SNX13-001_ENSG00000071189_ENST00000428135.3	85	76.8	8.449	4.179	4.889	11.33	0.183	0.174
AAAAUA	noMatch	hsa-mir-548al	85	76.8	0.000	0.000	0.000	0.000	0.245	0.290
AAAAUC	hsa-miR-4668-3p	C10orf12_C10orf12-001_ENSG00000155640_ENST00000286067.2	81	62.5	0.000	0.000	1.048	2.360	0.000	0.116
AAAAUC	noMatch	MT-ND5_ENST00000361567extcor	81	62.5	1.207	1.393	2.445	1.416	0.061	0.058
AAAAUC	noMatch	RNA45S5_NR_046235_prec3.3	81	62.5	24.141	18.109	11.874	7.081	0.489	0.58
AAAAUC	noMatch	hsa-mir-181a-1	81	62.5	41.039	51.539	0	0	0	0
AAAAUG	hsa-miR-106a-5p	hsa-mir-17	93.3	84.2	1.207	0.000	1.397	0.472	2.690	2.903
AAAAUG	hsa-miR-224-3p	hsa-mir-224	93.3	84.2	0.000	2.786	0.000	0.000	0.122	0.116
AAAAUG	noMatch	C17orf105_C17orf105-001_ENSG00000231256_ENST00000449302.3	93.3	84.2	0.000	4.179	0.698	0.472	0.306	0.290
AAAAUG	noMatch	KATNAL1_KATNAL1-001_ENSG00000102781_ENST00000380615.3	93.3	84.2	2.414	2.786	1.048	0.944	0.061	0.116
AAAAUG	noMatch	MT-TF	93.3	84.2	7.242	8.358	0.349	2.832	0.183	0.58
AAAAUG	noMatch	TTC39C_TTC39C-001_ENSG00000168234_ENST00000317571.3	93.3	84.2	0.000	0.000	0.349	0.000	0.122	0.174
AAAAUG	noMatch	hsa-mir-106b	93.3	84.2	0	0	0.349	0	1.344	1.741
AAAAUG	noMatch	hsa-mir-17	93.3	84.2	0	0	0.349	0	0.672	0.58
AAAAUG	noMatch	hsa-mir-20a	93.3	84.2	0	0	1.048	0.472	1.896	2.438
AAAAUG	noMatch	hsa-mir-93	93.3	84.2	0	0	0	0	1.895	2.728
AAAAUU	noMatch	MC2R_MC2R-001_ENSG00000185231_ENST00000327606.3	83.3	85.2	0	0	0	0	0.366	0.696
AAAAUU	noMatch	MT-RNR2_ENST00000387347	83.3	85.2	49.487	68.257	20.255	24.076	0.916	1.218
AAAAUU	noMatch	TXNRD1_TXNRD1-002_ENSG00000198431_ENST00000526691.1	83.3	85.2	0.000	0.000	1.048	0.000	0.183	0.000
AAAAUU	noMatch	hsa-mir-16-1	83.3	85.2	26.554	47.361	0	0	0	0.058
AAAAUU	noMatch	rna18s5A60GC456AT1578G	83.3	85.2	1.207	2.786	0.349	0.944	0.000	0.000
AAACAA	noMatch	ERRFI1_ERRFI1-001_ENSG00000116285_ENST00000377482.5	104.7	84.1	0.000	0.000	0.349	0.472	0.000	0.232
AAACAC	hsa-miR-362-3p	hsa-mir-362	100.5	84	0.000	0.000	0.000	0.000	0.183	0.232
AAACAC	noMatch	SCAF1_SCAF1-001_ENSG00000126461_ENST00000360565.3	100.5	84	0.000	0.000	0.349	0.472	0.122	0.174
AAACAC	noMatch	hsa-mir-1302-8	100.5	84	0.000	0.000	0.000	0.000	0.306	0.581
AAACAG	hsa-miR-570-3p	hsa-mir-570	86.8	84.4	0	0	0	0	0.734	0.522
AAACAG	noMatch	KLF13_KLF13-001_ENSG00000169926_ENST00000307145.3	86.8	84.4	2.414	0.000	2.095	1.888	0.000	0.116
AAACAG	noMatch	MT2A_MT2A-001_ENSG00000125148_ENST00000245185.5	86.8	84.4	2.414	0.000	1.048	0.944	0.000	0.000
AAACAG	noMatch	TRNAT14	86.8	84.4	30.176	4.179	8.73	9.441	1.467	1.16
AAACAG	noMatch	TRNAT16	86.8	84.4	1.207	0.000	1.397	0.000	0.000	0.058
AAACAU	hsa-miR-181a-5p	hsa-mir-181a-1	97.9	78.1	0	1.393	0	0	1.773	1.799
AAACAU	hsa-miR-30b-5p	hsa-mir-30b	97.9	78.1	0	0	0.349	0	1.834	2.728
AAACAU	hsa-miR-30c-5p	hsa-mir-30c-2	97.9	78.1	0	0	0	0	1.528	3.193
AAACAU	hsa-miR-30d-5p	hsa-mir-30d	97.9	78.1	1.207	1.393	0	0	1.773	4.005
AAACAU	hsa-miR-30e-5p	hsa-mir-30e	97.9	78.1	0	2.786	0	0	7.825	11.203
AAACAU	noMatch	KIAA1429_KIAA1429-001_ENSG00000164944_ENST00000297591.5	97.9	78.1	0	0	3.841	3.304	0.061	0.058
AAACCA	hsa-miR-181a-3p	hsa-mir-181a-1	82.3	79.2	8.449	9.751	0.000	0.000	0.000	0.000
AAACCA	hsa-miR-497-3p	hsa-mir-497	82.3	79.2	1.207	0.000	0.000	0.000	0.550	0.987
AAACCA	hsa-miR-548d-3p	hsa-mir-548d-2	82.3	79.2	0.000	0.000	0.000	0.000	0.306	0.116
AAACCA	hsa-miR-548t-3p	ALG10B_ALG10B-001_ENSG00000175548_ENST00000308742.4	82.3	79.2	0	0	0	0	0.978	1.219
AAACCA	hsa-miR-548t-3p	ANKEF1_ANKEF1-001_ENSG00000132623_ENST00000378380.3	82.3	79.2	0	0	0	0	7.458	7.314
AAACCA	hsa-miR-548t-3p	hsa-mir-548aa-1	82.3	79.2	0	0	0	0	1.344	3.076
AAACCA	noMatch	RNA45S5_NR_046235_prec3.3	82.3	79.2	8.449	11.144	12.572	13.69	0.183	0.058
AAACCA	noMatch	SNORA73A_ENST00000364938_prec	82.3	79.2	2.414	1.393	1.397	0.000	0.061	0.000
AAACCA	noMatch	TIMM21_TIMM21-001_ENSG00000075336_ENST00000169551.6	82.3	79.2	0	0	5.588	9.914	0	0.058
AAACCA	noMatch	TRNAM3_prec	82.3	79.2	0	0	12.922	16.051	0.306	0.116
AAACCA	noMatch	TRNAT12_prec	82.3	79.2	0.000	0.000	0.349	0.000	0.122	0.348
AAACCA	noMatch	TRNAT19_prec	82.3	79.2	0.000	1.393	0.349	0.000	0.183	0.116
AAACCA	noMatch	TRNAT2	82.3	79.2	70.007	61.291	38.066	40.6	0.733	0.522
AAACCA	noMatch	TRNAV8	82.3	79.2	2.414	0.000	0.349	1.416	0.000	0.058
AAACCA	noMatch	ZC3HAV1_ZC3HAV1-001_ENSG00000105939_ENST00000242351.5	82.3	79.2	1.207	5.572	0.698	0.944	0.000	0.000
AAACCA	noMatch	trnaM1G9A	82.3	79.2	4.828	6.965	2.095	1.888	0	0.116
AAACCC	hsa-miR-100-5p	hsa-mir-100	50.1	37.5	0	0	0	0	11.004	9.867
AAACCC	noMatch	RNA45S5_NR_046235_prec3.3	50.1	37.5	14.484	16.716	5.936	8.025	0.488	0.29
AAACCC	noMatch	TRNAL29	50.1	37.5	6.035	6.965	0.698	0.000	0.000	0.000
AAACCC	noMatch	hsa-mir-548n	50.1	37.5	0	0	0	0	7.336	7.721
AAACCC	noMatch	mt-TIG22A	50.1	37.5	2.414	5.572	0.000	0.472	0.000	0.000
AAACCG	hsa-miR-1537-3p	hsa-mir-1537	93.4	85.8	1.207	0.000	0.000	0.000	1.895	1.335
AAACCG	hsa-miR-548ac	hsa-mir-548ac	93.4	85.8	0.000	0.000	0.000	0.000	0.122	0.290
AAACCG	noMatch	DYRK3_DYRK3-002_ENSG00000143479_ENST00000367108.3	93.4	85.8	2.414	2.786	3.143	5.193	0.245	0.290
AAACCG	noMatch	MEX3B_MEX3B-001_ENSG00000183496_ENST00000329713.4	93.4	85.8	0	0	5.588	4.248	0	0
AAACCG	noMatch	OGFOD1_OGFOD1-001_ENSG00000087263_ENST00000566157.1	93.4	85.8	0.000	0.000	3.842	3.305	0.245	0.058
AAACCG	noMatch	TRNAT10_prec	93.4	85.8	3.621	2.786	0.698	1.416	0.122	0.058
AAACCG	noMatch	TRNAT4_prec	93.4	85.8	4.828	4.179	1.048	0.944	0.000	0.000
AAACCG	noMatch	TRNAT6	93.4	85.8	8.449	16.716	1.746	5.665	0.061	0.116
AAACCG	noMatch	hsa-mir-548h-4	93.4	85.8	0.000	0.000	0.698	0.472	0.183	0.406
AAACCG	noMatch	hsa-mir-548k	93.4	85.8	0.000	0.000	0.349	0.000	0.856	1.335
AAACCG	noMatch	trnaV2G26T	93.4	85.8	36.211	34.824	10.826	15.578	0.183	0.29
AAACCU	noMatch	TRNAT13	81.5	78.6	0	0	4.54	2.832	0.061	0
AAACCU	noMatch	hsa-mir-320-RNASEN	81.5	78.6	0	0	10.126	14.635	1.834	2.729
AAACCU	noMatch	mt-TTA9TC45T	81.5	78.6	0.000	0.000	1.397	2.833	0.000	0.058
AAACCU	noMatch	rna18s5A60GC456AT1578G	81.5	78.6	0.000	0.000	1.746	0.000	0.000	0.058
AAACCU	noMatch	trnaU1T64G	81.5	78.6	3.621	8.358	3.492	2.36	0	0.116
AAACGA	noMatch	RNA45S5_NR_046235_prec3.3	85.5	76.2	2.414	2.786	1.047	1.416	0.061	0.116
AAACGA	noMatch	rna18s5A60GC456AT1578G	85.5	76.2	1.207	2.786	2.095	1.888	0	0.116
AAACGC	noMatch	pET16B_Rnl2_1-249_K227Q_backbone	80.4	69	1.207	0	0.349	2.832	0.244	0.058
AAACGG	noMatch	RNA45S5_NR_046235_prec3.3	79.9	76.5	7.242	15.323	13.968	17.938	0.489	0.928
AAACGG	noMatch	rn7sl1C53TT54GT70C	79.9	76.5	25.347	18.109	75.784	77.895	0.244	0.174
AAACGU	hsa-miR-302a-5p	hsa-mir-302a	95.1	78.7	0.000	0.000	0.000	0.000	0.245	0.116
AAACGU	hsa-miR-424-3p	hsa-mir-424	95.1	78.7	0	1.393	0	0	0.611	0.348
AAACGU	hsa-miR-4470	hsa-mir-4470	95.1	78.7	0.000	0.000	0.349	1.888	0.122	0.058
AAACGU	noMatch	HERC1_HERC1-001_ENSG00000103657_ENST00000443617.2	95.1	78.7	0.000	0.000	0.698	1.416	0.000	0.058
AAACGU	noMatch	ITGB1_ITGB1-001_ENSG00000150093_ENST00000302278.3	95.1	78.7	0.000	12.537	2.095	0.944	0.000	0.058
AAACUA	hsa-miR-21-5p	hsa-mir-21	90.3	98.3	0	0	0	0	0.428	0.348
AAACUC	noMatch	MT-ND5_ENST00000361567extcor	87.8	78.7	2.414	0.000	0.698	0.944	0.000	0.000
AAACUC	noMatch	SLC38A2_SLC38A2-001_ENSG00000134294_ENST00000256689.5	87.8	78.7	1.207	4.179	0.000	0.944	0.061	0.174
AAACUC	noMatch	rn7sl1C53TT54GT70C	87.8	78.7	37.418	47.361	129.217	142.572	0.732	0.348
AAACUG	hsa-miR-106a-5p	hsa-mir-17	93.1	97.5	0.000	0.000	0.698	0.000	1.039	1.451
AAACUG	hsa-miR-193b-3p	hsa-mir-193b	93.1	97.5	0	0	0	0	1.345	1.219
AAACUG	hsa-miR-4738-3p	CRYBA2_CRYBA2-001_ENSG00000163499_ENST00000392096.2	93.1	97.5	0.000	0.000	1.048	2.833	0.061	0.174
AAACUG	hsa-miR-548a-3p	hsa-mir-548a-1	93.1	97.5	0.000	0.000	0.000	0.000	0.306	0.232
AAACUG	hsa-miR-548aq-3p	hsa-mir-548h-3	93.1	97.5	0.000	0.000	0.000	0.000	0.245	0.290
AAACUG	hsa-miR-548aq-3p	hsa-mir-548x	93.1	97.5	0.000	0.000	0.000	0.000	0.245	0.116
AAACUG	hsa-miR-548e-3p	hsa-mir-548e	93.1	97.5	0.000	0.000	0.000	0.000	0.611	0.522
AAACUG	noMatch	ABCA5_ABCA5-001_ENSG00000154265_ENST00000392676.3	93.1	97.5	2.414	4.179	0.000	0.000	0.000	0.058
AAACUG	noMatch	CTA-204B4.6_ENST00000560295	93.1	97.5	3.621	4.179	6.635	7.553	0.305	0.116
AAACUG	noMatch	hsa-mir-106b	93.1	97.5	0	0	0	0	0.795	0.929
AAACUG	noMatch	hsa-mir-17	93.1	97.5	0.000	0.000	0.000	0.000	0.061	0.406
AAACUG	noMatch	hsa-mir-20a	93.1	97.5	0	0	0	0	0.673	0.754
AAACUG	noMatch	hsa-mir-320-RNASEN	93.1	97.5	0.000	0.000	1.048	2.833	0.122	0.058
AAACUG	noMatch	hsa-mir-93	93.1	97.5	0.000	0.000	0.000	0.000	0.734	0.697
AAACUG	noMatch	rna18s5A60GC456AT1578G	93.1	97.5	10.863	16.716	13.97	15.578	1.467	1.219
AAACUU	noMatch	AHNAK2_AHNAK2-001_ENSG00000185567_ENST00000333244.5	98.6	83.7	0.000	0.000	2.445	0.000	0.000	0.000
AAACUU	noMatch	LMTK2_LMTK2-001_ENSG00000164715_ENST00000297293.5	98.6	83.7	0.000	0.000	1.048	2.833	0.061	0.058
AAACUU	noMatch	rna18s5A60GC456AT1578G	98.6	83.7	0.000	1.393	2.794	0.472	0.000	0.000
AAAGAA	hsa-miR-186-5p	hsa-mir-186	87.9	84.1	31.382	26.467	4.889	8.025	1855.295	2341.214
AAAGAA	noMatch	EPS8_EPS8-001_ENSG00000151491_ENST00000281172.5	87.9	84.1	21.726	22.288	17.461	15.579	0.856	0.696
AAAGAA	noMatch	PAFAH1B1_PAFAH1B1-001_ENSG00000007168_ENST00000397195.5	87.9	84.1	0.000	0.000	3.143	0.944	0.000	0.000
AAAGAA	noMatch	PCBD2_PCBD2-002_ENSG00000132570_ENST00000512783.1	87.9	84.1	0	0	0	0	1.223	2.553
AAAGAA	noMatch	RNA45S5_NR_046235_prec3.3	87.9	84.1	6.035	23.68	11.874	20.3	0.122	0.232
AAAGAA	noMatch	VCPIP1_VCPIP1-001_ENSG00000175073_ENST00000310421.4	87.9	84.1	1.207	8.358	0.349	0.472	0.000	0.058
AAAGAA	noMatch	ZC3HAV1_ZC3HAV1-001_ENSG00000105939_ENST00000242351.5	87.9	84.1	2.414	2.786	0.000	1.416	0.000	0.058
AAAGAA	noMatch	hsa-mir-186	87.9	84.1	0	0	0.349	0	16.693	20.953
AAAGAC	hsa-miR-548u	hsa-mir-548u	78.9	60	0	0	0	0	4.525	4.992
AAAGAC	hsa-miR-641	hsa-mir-641	78.9	60	0	0	0	0	1.834	2.961
AAAGAC	noMatch	AC112693.2_ENST00000599897.1	78.9	60	1.207	0.000	1.048	5.193	0.000	0.000
AAAGAC	noMatch	ARID3A_ARID3A-001_ENSG00000116017_ENST00000263620.3	78.9	60	3.621	4.179	31.082	12.746	0.061	0.058
AAAGAC	noMatch	BHLHE40_BHLHE40-001_ENSG00000134107_ENST00000256495.3	78.9	60	6.035	9.751	15.716	8.026	0.061	0.29
AAAGAC	noMatch	C17orf96_C17orf96-001_ENSG00000179294_ENST00000325814.5	78.9	60	0.000	1.393	3.143	0.000	0.000	0.000
AAAGAC	noMatch	CELF5_CELF5-002_ENSG00000161082_ENST00000541430.2	78.9	60	0.000	0.000	2.794	0.944	0.000	0.000
AAAGAC	noMatch	DNMT3A_DNMT3A-011_ENSG00000119772_ENST00000321117.5	78.9	60	0.000	0.000	0.000	0.000	0.367	0.290
AAAGAC	noMatch	FGF14_FGF14-002_ENSG00000102466_ENST00000376131.4	78.9	60	0.000	0.000	2.794	0.472	0.000	0.000
AAAGAC	noMatch	GBP6_GBP6-001_ENSG00000183347_ENST00000370456.4	78.9	60	0	0	0	0	1.467	0.754
AAAGAC	noMatch	IGFBP5_IGFBP5-001_ENSG00000115461_ENST00000233813.4	78.9	60	27.762	29.252	123.629	49.098	0.489	0.58
AAAGAC	noMatch	KNDC1_KNDC1-006_ENSG00000171798_ENST00000304613.3	78.9	60	0.000	0.000	2.445	0.472	0.000	0.000
AAAGAC	noMatch	MT-TP	78.9	60	2.414	4.179	0.000	1.888	0.061	0.000
AAAGAC	noMatch	NOD1_NOD1-001_ENSG00000106100_ENST00000222823.4	78.9	60	13.278	16.715	189.635	66.566	0.061	0.174
AAAGAC	noMatch	RNA45S5_NR_046235_prec3.3	78.9	60	3.621	0.000	0.698	0.472	0.000	0.000
AAAGAC	noMatch	SSC5D_SSC5D-001_ENSG00000179954_ENST00000389623.6	78.9	60	0.000	0.000	1.397	2.833	0.000	0.000
AAAGAC	noMatch	UNC5A_UNC5A-001_ENSG00000113763_ENST00000329542.4	78.9	60	0.000	0.000	6.635	2.360	0.000	0.000
AAAGAC	noMatch	ZNF398_ZNF398-202_ENSG00000197024_ENST00000420008.2	78.9	60	0.000	1.393	1.048	1.416	0.000	0.000
AAAGAC	noMatch	chr6_39071840-39117320	78.9	60	0.000	1.393	8.382	2.360	0.000	0.000
AAAGAC	noMatch	hsa-mir-186	78.9	60	0.000	0.000	0.000	0.000	0.183	0.290
AAAGAC	noMatch	mt-TYG9C	78.9	60	7.242	0.000	0.000	0.000	0.000	0.000
AAAGAG	hsa-miR-1276	hsa-mir-1276	82.8	79.2	0	0	0	0	0.428	0.696
AAAGAG	noMatch	CDK6_CDK6-001_ENSG00000105810_ENST00000265734.4	82.8	79.2	0	0	31.082	29.27	0.306	0.232
AAAGAG	noMatch	TSC1_TSC1-001_ENSG00000165699_ENST00000298552.3	82.8	79.2	0	0	3.143	1.888	0	0.058
AAAGAG	noMatch	hsa-mir-17	82.8	79.2	0.000	0.000	0.000	0.000	0.795	0.639
AAAGAG	noMatch	hsa-mir-186	82.8	79.2	0.000	0.000	0.000	0.000	0.673	0.290
AAAGAG	noMatch	hsa-mir-20a	82.8	79.2	0.000	0.000	0.349	0.000	0.367	0.464
AAAGAG	noMatch	hsa-mir-93	82.8	79.2	0.000	0.000	0.000	0.000	0.611	0.871
AAAGAU	noMatch	RP11-366L20.2_ENST00000439236.2	92.1	81.5	0	0	1.746	2.36	0.489	0.29
AAAGAU	noMatch	hsa-mir-186	92.1	81.5	0.000	0.000	0.000	0.000	0.061	0.406
AAAGAU	noMatch	hsa-mir-320-RNASEN	92.1	81.5	0	0	14.319	23.604	3.18	2.786
AAAGAU	noMatch	rna18s5A60GC456AT1578G	92.1	81.5	0.000	0.000	0.698	1.888	0.000	0.058
AAAGCA	hsa-miR-103a-3p	hsa-mir-103-1	85.3	70.4	0.000	0.000	0.000	0.000	0.061	0.290
AAAGCA	hsa-miR-10527-5p	PABPC1_PABPC1-001_ENSG00000070756_ENST00000318607.5	85.3	70.4	0	0	7.684	5.193	0.122	0.348
AAAGCA	hsa-miR-330-3p	hsa-mir-330	85.3	70.4	1.207	0	0.698	0	50.99	45.452
AAAGCA	hsa-miR-4422	hsa-mir-4422	85.3	70.4	0.000	0.000	0.000	0.000	0.428	0.406
AAAGCA	hsa-miR-548e-5p	hsa-mir-548e	85.3	70.4	0	0	0	0	3.363	4.006
AAAGCA	noMatch	GPAM_GPAM-001_ENSG00000119927_ENST00000348367.4	85.3	70.4	0	0	6.287	8.498	0.366	0.232
AAAGCA	noMatch	LRRC55_LRRC55-001_ENSG00000183908_ENST00000497933.1	85.3	70.4	0	0	0	0	1.651	2.67
AAAGCA	noMatch	NBAS_NBAS-001_ENSG00000151779_ENST00000281513.5	85.3	70.4	0.000	0.000	1.746	0.472	0.000	0.000
AAAGCA	noMatch	PDP1_PDP1-001_ENSG00000164951_ENST00000297598.4	85.3	70.4	0.000	0.000	0.000	0.000	0.122	0.232
AAAGCA	noMatch	RARB_RARB-001_ENSG00000077092_ENST00000330688.4	85.3	70.4	0.000	0.000	1.397	0.944	0.000	0.000
AAAGCA	noMatch	RNA45S5_NR_046235_prec3.3	85.3	70.4	4.828	1.393	2.444	0.944	1.589	0.696
AAAGCA	noMatch	RPAP2_RPAP2-001_ENSG00000122484_ENST00000610020.1	85.3	70.4	0.000	0.000	0.698	1.888	0.000	0.000
AAAGCA	noMatch	TRNAI6_prec	85.3	70.4	48.28	82.187	2328.35	2538.458	58.26	61.647
AAAGCA	noMatch	USP22_USP22-006_ENSG00000124422_ENST00000261497.4	85.3	70.4	0.000	0.000	0.000	0.000	0.122	0.232
AAAGCA	noMatch	hsa-mir-186	85.3	70.4	0.000	0.000	0.000	0.000	0.061	0.348
AAAGCA	noMatch	hsa-mir-320-RNASEN	85.3	70.4	0.000	0.000	0.698	0.944	0.245	0.116
AAAGCA	noMatch	hsa-mir-548au	85.3	70.4	0.000	0.000	0.000	0.000	0.734	0.639
AAAGCA	noMatch	rna18s5A60GC456AT1578G	85.3	70.4	61.559	68.255	69.846	67.981	12.41	11.9
AAAGCC	noMatch	COBLL1_COBLL1-003_ENSG00000082438_ENST00000375458.2	54.3	27.1	0	0	8.381	12.746	0.061	0.058
AAAGCC	noMatch	FAM73B_FAM73B-001_ENSG00000148343_ENST00000358369.4	54.3	27.1	0.000	0.000	0.698	0.472	0.000	0.174
AAAGCC	noMatch	MTMR6_MTMR6-001_ENSG00000139505_ENST00000381801.5	54.3	27.1	0.000	0.000	0.000	0.000	0.122	0.232
AAAGCC	noMatch	PIAS4_PIAS4-001_ENSG00000105229_ENST00000262971.2	54.3	27.1	4.828	0.000	0.000	0.000	0.000	0.116
AAAGCC	noMatch	RPL13_RPL13-001_ENSG00000167526_ENST00000311528.5	54.3	27.1	0	0	3.143	1.888	0	0.232
AAAGCC	noMatch	SBNO1_SBNO1-201_ENSG00000139697_ENST00000267176.4	54.3	27.1	0	0	1.746	3.776	0	0
AAAGCC	noMatch	UMOD_UMOD-001_ENSG00000169344_ENST00000396138.4	54.3	27.1	0.000	0.000	0.000	0.472	0.122	0.174
AAAGCC	noMatch	hsa-mir-1284	54.3	27.1	0	0	0	0	0.183	0.638
AAAGCC	noMatch	hsa-mir-320-RNASEN	54.3	27.1	1.207	0	38.416	38.239	4.953	4.005
AAAGCG	noMatch	FIP1L1_FIP1L1-005_ENSG00000145216_ENST00000507166.1	94	77.3	0.000	0.000	0.000	0.000	0.183	0.290
AAAGCG	noMatch	KIAA0196_KIAA0196-001_ENSG00000164961_ENST00000318410.7	94	77.3	0.000	0.000	0.000	0.000	0.306	0.116
AAAGCG	noMatch	RNA45S5_NR_046235_prec3.3	94	77.3	1.207	0.000	1.048	0.000	0.122	0.000
AAAGCG	noMatch	SPRY4_SPRY4-001_ENSG00000187678_ENST00000344120.4	94	77.3	0.000	0.000	0.698	0.944	0.061	0.116
AAAGCG	noMatch	TRNAI6_prec	94	77.3	0.000	0.000	1.397	0.944	0.000	0.000
AAAGCG	noMatch	hsa-mir-106b	94	77.3	0	0	0	0	3.24	5.283
AAAGCG	noMatch	hsa-mir-17	94	77.3	0	0	0	0	11.373	8.243
AAAGCG	noMatch	hsa-mir-20a	94	77.3	2.414	0	1.397	0	7.886	9.287
AAAGCG	noMatch	hsa-mir-320-RNASEN	94	77.3	0	0	5.588	6.137	0.489	0.464
AAAGCG	noMatch	hsa-mir-93	94	77.3	1.207	0	0	0	17.792	14.28
AAAGCG	noMatch	pET16B_Rnl2_1-249_K227Q_backbone	94	77.3	2.414	0.000	1.048	0.000	0.061	0.058
AAAGCU	hsa-miR-22-3p	hsa-mir-22	55.1	54.3	0	0	0	0	3.791	2.96
AAAGCU	hsa-miR-320a-3p	hsa-mir-320-RNASEN	55.1	54.3	397.119	215.908	49940.246	54791.98	9232.897	8913.299
AAAGCU	hsa-miR-320b	hsa-mir-320-RNASEN	55.1	54.3	0	0	2.095	3.305	0	0.348
AAAGCU	hsa-miR-320b	hsa-mir-320b-2	55.1	54.3	10.863	1.393	1257.589	1463.49	272.184	290.592
AAAGCU	hsa-miR-320c	hsa-mir-320-RNASEN	55.1	54.3	0.000	0.000	1.746	0.472	0.245	0.058
AAAGCU	hsa-miR-320c	hsa-mir-320c-1	55.1	54.3	0.000	0.000	0.349	0.944	0.122	0.348
AAAGCU	hsa-miR-320c	hsa-mir-320c-2	55.1	54.3	0	0	79.276	92.531	20.787	21.594
AAAGCU	hsa-miR-320d	hsa-mir-320-RNASEN	55.1	54.3	0.000	0.000	3.143	4.249	0.367	0.406
AAAGCU	hsa-miR-320d	hsa-mir-320d-1	55.1	54.3	0	0	24.445	30.684	7.702	7.835
AAAGCU	hsa-miR-320d	hsa-mir-320d-2	55.1	54.3	0.000	0.000	1.048	2.360	0.061	0.058
AAAGCU	hsa-miR-320e	hsa-mir-320-RNASEN	55.1	54.3	0	0	8.033	7.081	1.528	1.335
AAAGCU	hsa-miR-320e	hsa-mir-320e	55.1	54.3	0	0	20.605	11.803	3.302	3.192
AAAGCU	hsa-miR-423-3p	hsa-mir-423	55.1	54.3	32.59	25.074	0	0	0.489	0.464
AAAGCU	hsa-miR-4429	hsa-mir-320-RNASEN	55.1	54.3	2.414	0	51.687	42.488	6.725	6.733
AAAGCU	hsa-miR-4429	hsa-mir-4429	55.1	54.3	0	0	3.492	5.193	0.612	0.464
AAAGCU	hsa-miR-9-3p	hsa-mir-9-1	55.1	54.3	1.207	0	3.492	5.665	192.831	240.499
AAAGCU	hsa-miR-9-3p	hsa-mir-9-3	55.1	54.3	0.000	0.000	0.000	0.000	0.673	0.697
AAAGCU	noMatch	ATP2B4_ATP2B4-001_ENSG00000058668_ENST00000357681.5	55.1	54.3	0.000	0.000	0.698	1.888	0.367	0.232
AAAGCU	noMatch	CAND1_CAND1-001_ENSG00000111530_ENST00000545606.1	55.1	54.3	0.000	0.000	0.000	1.888	0.061	0.232
AAAGCU	noMatch	HERC1_HERC1-001_ENSG00000103657_ENST00000443617.2	55.1	54.3	0.000	0.000	1.048	0.472	0.245	0.058
AAAGCU	noMatch	OS9_OS9-001_ENSG00000135506_ENST00000315970.7	55.1	54.3	0.000	0.000	1.048	0.472	0.367	0.116
AAAGCU	noMatch	PDE3A_PDE3A-001_ENSG00000172572_ENST00000359062.3	55.1	54.3	0	0	1.746	5.665	0.55	0.754
AAAGCU	noMatch	PDP1_PDP1-001_ENSG00000164951_ENST00000297598.4	55.1	54.3	3.621	4.179	0.000	0.000	0.000	0.000
AAAGCU	noMatch	RNA45S5_NR_046235_prec3.3	55.1	54.3	0.000	0.000	0.349	2.360	0.000	0.000
AAAGCU	noMatch	hsa-mir-320-RNASEN	55.1	54.3	3.621	1.393	423.261	532.043	76.662	74.463
AAAGCU	noMatch	hsa-mir-320b-2	55.1	54.3	1.207	0	48.194	55.233	8.07	7.196
AAAGCU	noMatch	hsa-mir-320e	55.1	54.3	0.000	0.000	0.349	0.944	0.122	0.232
AAAGCU	noMatch	hsa-mir-9-1	55.1	54.3	0	0	0	0	0.427	0.812
AAAGGA	hsa-miR-191-5p	hsa-mir-191	87.2	77.2	1.207	0	0	0	0.673	0.638
AAAGGA	hsa-miR-28-5p	hsa-mir-28	87.2	77.2	0.000	0.000	0.000	0.000	0.122	0.348
AAAGGA	noMatch	CBX8_CBX8-001_ENSG00000141570_ENST00000269385.4	87.2	77.2	0.000	4.179	0.698	0.472	0.000	0.058
AAAGGA	noMatch	hsa-mir-186	87.2	77.2	0	0	0	0	0.673	0.58
AAAGGA	noMatch	rna18s5A60GC456AT1578G	87.2	77.2	7.242	9.751	8.731	10.858	0.366	0.174
AAAGGC	hsa-miR-31-5p	hsa-mir-31	39.7	29.2	0	0	0	0	1.101	0.29
AAAGGC	hsa-miR-548an	hsa-mir-548an	39.7	29.2	0	0	0	0	0.673	1.509
AAAGGC	hsa-miR-6768-3p	GLP1R_GLP1R-001_ENSG00000112164_ENST00000373256.4	39.7	29.2	0	0	3.143	4.72	0.427	0.174
AAAGGC	noMatch	CCT6A_CCT6A-001_ENSG00000146731_ENST00000275603.4	39.7	29.2	1.207	0.000	1.048	0.944	0.000	0.058
AAAGGC	noMatch	HIST1H1T_HIST1H1T-001_ENSG00000187475_ENST00000338379.4	39.7	29.2	1.207	4.179	0.000	0.944	0.000	0.000
AAAGGC	noMatch	HIST1H2AB_HIST1H2AB-001_ENSG00000137259_ENST00000259791.2	39.7	29.2	0.000	2.786	0.698	0.944	0.000	0.000
AAAGGC	noMatch	HIST1H3C_HIST1H3C-001_ENSG00000196532_ENST00000540144.1	39.7	29.2	0.000	2.786	1.048	0.944	0.000	0.000
AAAGGC	noMatch	HIST1H3J_HIST1H3J-001_ENSG00000197153_ENST00000359303.2	39.7	29.2	7.242	5.572	1.048	4.249	0.061	0.058
AAAGGG	hsa-miR-10526-3p	TXNRD2_TXNRD2-012_ENSG00000184470_ENST00000400519.1	77.2	82.3	0	0	0	0.472	2.875	3.309
AAAGGG	noMatch	TNFRSF10D_TNFRSF10D-001_ENSG00000173530_ENST00000312584.3	77.2	82.3	6.035	9.751	40.86	43.904	0.979	0.754
AAAGGG	noMatch	hsa-mir-17	77.2	82.3	0.000	0.000	0.000	0.000	0.611	0.522
AAAGGG	noMatch	hsa-mir-20a	77.2	82.3	0.000	0.000	0.000	0.000	0.367	0.581
AAAGGG	noMatch	hsa-mir-93	77.2	82.3	0.000	0.000	0.000	0.000	0.978	1.393
AAAGGU	noMatch	MTRNR2L1_MTRNR2L1-001_ENSG00000256618_ENST00000540040.1	60.7	59.8	45.866	76.615	70.895	60.899	2.017	2.902
AAAGGU	noMatch	RNA45S5_NR_046235_prec3.3	60.7	59.8	1.207	0.000	1.048	0.472	0.122	0.464
AAAGGU	noMatch	RNU12_ENST00000602478	60.7	59.8	0	0	1.047	2.36	0.367	0.406
AAAGGU	noMatch	SCARNA15A	60.7	59.8	0.000	0.000	1.048	0.000	0.306	0.232
AAAGGU	noMatch	hsa-mir-320-RNASEN	60.7	59.8	0.000	0.000	1.048	0.472	0.122	0.116
AAAGUA	hsa-miR-101-3p	hsa-mir-101-1	87.4	79.7	0.000	0.000	0.000	0.000	0.550	0.116
AAAGUA	hsa-miR-548a-5p	hsa-mir-548a-3	87.4	79.7	2.414	5.572	0	0	2.934	5.631
AAAGUA	hsa-miR-548ab	hsa-mir-548n	87.4	79.7	0	1.393	0	0	0.611	2.089
AAAGUA	hsa-miR-548aq-5p	hsa-mir-548aq	87.4	79.7	1.207	0	0	0	6.481	7.605
AAAGUA	hsa-miR-548ar-5p	hsa-mir-548aq	87.4	79.7	0.000	0.000	0.000	0.000	1.528	2.206
AAAGUA	hsa-miR-548ar-5p	hsa-mir-548ar	87.4	79.7	1.207	0	0	0	1.345	2.38
AAAGUA	hsa-miR-548ar-5p	hsa-mir-548g	87.4	79.7	36.211	40.397	0.349	0.472	22.68	28.039
AAAGUA	hsa-miR-548au-5p	LRRC55_LRRC55-001_ENSG00000183908_ENST00000497933.1	87.4	79.7	1.207	5.572	0	0	13.694	14.919
AAAGUA	hsa-miR-548au-5p	hsa-mir-548au	87.4	79.7	0.000	0.000	0.000	0.000	1.712	2.612
AAAGUA	hsa-miR-548b-5p	hsa-mir-548b	87.4	79.7	0	0	0	0	3.974	4.411
AAAGUA	hsa-miR-548c-5p	AL603965.1_ENST00000335083.5	87.4	79.7	0.000	0.000	0.000	0.000	0.367	0.348
AAAGUA	hsa-miR-548c-5p	LRRC55_LRRC55-001_ENSG00000183908_ENST00000497933.1	87.4	79.7	3.621	1.393	0	0	25.617	21.943
AAAGUA	hsa-miR-548d-5p	hsa-mir-548ay	87.4	79.7	9.656	8.358	0	0	50.807	66.061
AAAGUA	hsa-miR-548d-5p	hsa-mir-548b	87.4	79.7	0.000	0.000	0.000	0.000	0.183	0.406
AAAGUA	hsa-miR-548d-5p	hsa-mir-548d-1	87.4	79.7	1.207	0.000	0.000	0.472	0.428	0.813
AAAGUA	hsa-miR-548d-5p	hsa-mir-548d-2	87.4	79.7	2.414	1.393	0.349	1.888	92.747	121.498
AAAGUA	hsa-miR-548h-5p	hsa-mir-548h-4	87.4	79.7	0.000	0.000	0.000	0.000	0.367	0.348
AAAGUA	hsa-miR-548i	hsa-mir-548i-3	87.4	79.7	0	0	0	0	0.978	0.696
AAAGUA	hsa-miR-548j-5p	hsa-mir-548j	87.4	79.7	0	0	0	0	1.957	2.381
AAAGUA	hsa-miR-548k	hsa-mir-548k	87.4	79.7	0	0	0.349	0	18.097	19.737
AAAGUA	hsa-miR-548l	hsa-mir-548l	87.4	79.7	2.414	0	0	0	11.066	12.887
AAAGUA	hsa-miR-548n	hsa-mir-548n	87.4	79.7	8.449	15.323	0	0	2.935	4.412
AAAGUA	hsa-miR-548w	hsa-mir-548ak	87.4	79.7	0.000	0.000	0.000	0.000	0.917	0.522
AAAGUA	hsa-miR-548w	hsa-mir-548w	87.4	79.7	0	1.393	0	0	15.59	20.028
AAAGUA	hsa-miR-559	hsa-mir-559	87.4	79.7	0	0	0	0	1.895	4.121
AAAGUA	noMatch	C17orf105_C17orf105-001_ENSG00000231256_ENST00000449302.3	87.4	79.7	0.000	0.000	0.000	0.000	0.061	0.290
AAAGUA	noMatch	CD38_CD38-001_ENSG00000004468_ENST00000226279.3	87.4	79.7	0.000	0.000	0.000	0.000	0.367	0.406
AAAGUA	noMatch	LRRC36_LRRC36-004_ENSG00000159708_ENST00000563189.1	87.4	79.7	0.000	0.000	0.000	0.000	0.245	0.232
AAAGUA	noMatch	LRRC55_LRRC55-001_ENSG00000183908_ENST00000497933.1	87.4	79.7	0	0	0	0	1.589	1.974
AAAGUA	noMatch	METTL2B_METTL2B-002_ENSG00000165055_ENST00000480046.1	87.4	79.7	0	1.393	0	0	0.489	0.755
AAAGUA	noMatch	MTMR6_MTMR6-001_ENSG00000139505_ENST00000381801.5	87.4	79.7	0.000	0.000	0.000	0.000	0.306	0.348
AAAGUA	noMatch	NAP1L4_NAP1L4-001_ENSG00000205531_ENST00000380542.4	87.4	79.7	0.000	0.000	1.048	0.944	0.061	0.000
AAAGUA	noMatch	TMEM236_TMEM236-001_ENSG00000184040_ENST00000480516.1	87.4	79.7	0	0	0	0	0.489	1.219
AAAGUA	noMatch	TRNAI6_prec	87.4	79.7	0.000	0.000	0.698	0.944	0.245	0.000
AAAGUA	noMatch	TUBA1B_TUBA1B-001_ENSG00000123416_ENST00000336023.5	87.4	79.7	1.207	0.000	0.698	1.416	0.000	0.000
AAAGUA	noMatch	UBA5_UBA5-001_ENSG00000081307_ENST00000356232.4	87.4	79.7	0	0	0	0	2.017	2.206
AAAGUA	noMatch	chr17_26588590-26604630_rev	87.4	79.7	0.000	0.000	9.429	0.000	0.000	0.000
AAAGUA	noMatch	hsa-mir-106b	87.4	79.7	0	0	0	0	1.773	2.205
AAAGUA	noMatch	hsa-mir-17	87.4	79.7	0	0	0.349	0.472	4.341	5.34
AAAGUA	noMatch	hsa-mir-20a	87.4	79.7	0	0	0	0.472	2.935	3.077
AAAGUA	noMatch	hsa-mir-548ay	87.4	79.7	0	0	0	0	1.651	2.205
AAAGUA	noMatch	hsa-mir-548b	87.4	79.7	0.000	0.000	0.000	0.000	0.183	0.232
AAAGUA	noMatch	hsa-mir-548d-2	87.4	79.7	0	0	0	0	1.1	1.683
AAAGUA	noMatch	hsa-mir-548f-4	87.4	79.7	0.000	0.000	0.000	0.472	0.122	0.290
AAAGUA	noMatch	hsa-mir-548g	87.4	79.7	2.414	0	0	0	3.24	4.121
AAAGUA	noMatch	hsa-mir-548h-3	87.4	79.7	1.207	1.393	0.000	0.000	0.734	0.929
AAAGUA	noMatch	hsa-mir-548h-4	87.4	79.7	0.000	1.393	0.000	0.000	0.367	0.290
AAAGUA	noMatch	hsa-mir-548q	87.4	79.7	0	0	0	0.472	0.917	0.928
AAAGUA	noMatch	hsa-mir-548y	87.4	79.7	0	0	0	0	0.367	1.045
AAAGUA	noMatch	hsa-mir-93	87.4	79.7	0	0	0	0	3.608	4.528
AAAGUC	noMatch	FGD6_FGD6-001_ENSG00000180263_ENST00000343958.4	83	45.4	0.000	0.000	0.000	0.000	0.183	0.522
AAAGUC	noMatch	NR2F2_NR2F2-001_ENSG00000185551_ENST00000394166.3	83	45.4	3.621	1.393	1.048	1.416	0.000	0.000
AAAGUC	noMatch	RNA45S5_NR_046235_prec3.3	83	45.4	100.185	41.789	17.811	14.635	2.323	1.974
AAAGUC	noMatch	SIK2_SIK2-001_ENSG00000170145_ENST00000304987.3	83	45.4	1.207	2.786	1.048	0.000	0.061	0.000
AAAGUC	noMatch	YWHAG_YWHAG-001_ENSG00000170027_ENST00000307630.3	83	45.4	0.000	2.786	0.349	0.944	0.000	0.116
AAAGUC	noMatch	hsa-mir-106b	83	45.4	0	0	0	0	0.428	0.58
AAAGUC	noMatch	hsa-mir-17	83	45.4	0	0	0	0	1.405	2.67
AAAGUC	noMatch	hsa-mir-20a	83	45.4	0.000	0.000	0.000	0.000	0.245	1.277
AAAGUC	noMatch	hsa-mir-548ay	83	45.4	0	0	0	0	1.284	0.929
AAAGUC	noMatch	hsa-mir-548g	83	45.4	0.000	0.000	0.000	0.000	0.245	0.290
AAAGUC	noMatch	hsa-mir-93	83	45.4	0	0	0	0	1.222	2.031
AAAGUC	noMatch	rna18s5A60GC456AT1578G	83	45.4	0	0	1.396	3.304	0.183	0.464
AAAGUG	hsa-miR-106a-5p	hsa-mir-106a	89.8	84.4	24.141	11.144	11.175	6.609	7.825	6.502
AAAGUG	hsa-miR-106a-5p	hsa-mir-17	89.8	84.4	0.000	0.000	0.000	0.000	0.428	0.348
AAAGUG	hsa-miR-106b-5p	hsa-mir-106b	89.8	84.4	1062.202	717.372	159.947	60.427	7227.14	7219.521
AAAGUG	hsa-miR-106b-5p	hsa-mir-17	89.8	84.4	0.000	0.000	0.349	0.000	0.183	0.406
AAAGUG	hsa-miR-17-5p	hsa-mir-106b	89.8	84.4	0.000	0.000	0.000	0.000	0.673	0.581
AAAGUG	hsa-miR-17-5p	hsa-mir-17	89.8	84.4	766.475	484.749	396.03	170.898	16024.37	15336.443
AAAGUG	hsa-miR-18a-5p	hsa-mir-18a	89.8	84.4	0	0	0	0	1.406	1.567
AAAGUG	hsa-miR-20a-5p	hsa-mir-20a	89.8	84.4	2327.192	796.771	1576.096	500.893	10160.127	10752.801
AAAGUG	hsa-miR-20b-5p	hsa-mir-20b	89.8	84.4	21.727	11.144	9.429	3.305	7.887	7.081
AAAGUG	hsa-miR-4796-3p	FNBP4_FNBP4-001_ENSG00000109920_ENST00000263773.5	89.8	84.4	0	0	0	0	6.053	5.979
AAAGUG	hsa-miR-548az-5p	hsa-mir-548az	89.8	84.4	0	0	0	0	0.244	0.58
AAAGUG	hsa-miR-93-5p	hsa-mir-93	89.8	84.4	826.829	635.187	144.233	84.503	13473.748	11786.504
AAAGUG	noMatch	AFF1_AFF1-201_ENSG00000172493_ENST00000395146.4	89.8	84.4	1.207	0.000	0.000	0.000	0.306	0.464
AAAGUG	noMatch	ALK_ALK-001_ENSG00000171094_ENST00000389048.3	89.8	84.4	0	0	0	0	0.428	0.929
AAAGUG	noMatch	ANKRD10_ANKRD10-003_ENSG00000088448_ENST00000267339.2	89.8	84.4	1.207	0	1.048	0	6.175	16.138
AAAGUG	noMatch	ATAD2B_ATAD2B-001_ENSG00000119778_ENST00000238789.5	89.8	84.4	1.207	0.000	1.048	1.888	0.000	0.000
AAAGUG	noMatch	ATF7IP_ATF7IP-201_ENSG00000171681_ENST00000261168.4	89.8	84.4	0.000	0.000	0.000	0.000	0.183	0.464
AAAGUG	noMatch	CASC5_CASC5-002_ENSG00000137812_ENST00000346991.5	89.8	84.4	0.000	0.000	0.000	0.000	0.183	0.348
AAAGUG	noMatch	CHMP2B_CHMP2B-001_ENSG00000083937_ENST00000263780.4	89.8	84.4	0.000	0.000	1.048	0.472	0.122	0.058
AAAGUG	noMatch	COG3_COG3-001_ENSG00000136152_ENST00000349995.5	89.8	84.4	0.000	0.000	0.000	0.000	0.061	0.522
AAAGUG	noMatch	COL20A1_COL20A1-001_ENSG00000101203_ENST00000422202.1	89.8	84.4	0.000	0.000	0.000	0.000	0.122	0.406
AAAGUG	noMatch	CTC1_CTC1-001_ENSG00000178971_ENST00000315684.8	89.8	84.4	0.000	0.000	0.000	0.000	0.000	0.522
AAAGUG	noMatch	FAM111A_FAM111A-002_ENSG00000166801_ENST00000528737.1	89.8	84.4	0.000	0.000	0.000	0.000	0.061	0.813
AAAGUG	noMatch	FAM187B_FAM187B-001_ENSG00000177558_ENST00000324675.3	89.8	84.4	0.000	0.000	0.000	0.000	1.100	1.742
AAAGUG	noMatch	FRK_FRK-001_ENSG00000111816_ENST00000606080.1	89.8	84.4	0.000	0.000	0.000	0.000	0.061	0.348
AAAGUG	noMatch	GLTSCR1L_GLTSCR1L-201_ENSG00000112624_ENST00000394168.1	89.8	84.4	0.000	0.000	0.000	0.000	0.245	0.581
AAAGUG	noMatch	HAS3_HAS3-001_ENSG00000103044_ENST00000306560.1	89.8	84.4	0.000	0.000	0.000	0.000	0.122	0.464
AAAGUG	noMatch	IL20RB_IL20RB-001_ENSG00000174564_ENST00000329582.4	89.8	84.4	0.000	0.000	0.000	0.000	0.306	0.116
AAAGUG	noMatch	KIF26B_KIF26B-001_ENSG00000162849_ENST00000366518.4	89.8	84.4	0.000	0.000	0.000	0.000	0.183	0.232
AAAGUG	noMatch	LPXN_LPXN-002_ENSG00000110031_ENST00000395074.2	89.8	84.4	0.000	0.000	0.000	0.000	0.428	0.464
AAAGUG	noMatch	MAN2B2_MAN2B2-001_ENSG00000013288_ENST00000285599.3	89.8	84.4	0.000	0.000	0.000	0.944	0.306	0.290
AAAGUG	noMatch	MED6_MED6-001_ENSG00000133997_ENST00000256379.5	89.8	84.4	0.000	0.000	0.000	0.000	0.183	0.174
AAAGUG	noMatch	RBM33_RBM33-007_ENSG00000184863_ENST00000401878.3	89.8	84.4	0.000	0.000	0.000	0.000	0.367	0.116
AAAGUG	noMatch	ST13_ST13-001_ENSG00000100380_ENST00000216218.3	89.8	84.4	0.000	0.000	0.000	0.000	0.000	0.348
AAAGUG	noMatch	TIPARP_TIPARP-001_ENSG00000163659_ENST00000295924.7	89.8	84.4	0.000	0.000	0.000	0.000	0.489	0.174
AAAGUG	noMatch	TNFSF18_TNFSF18-001_ENSG00000120337_ENST00000404377.3	89.8	84.4	0	0	0	0	0.244	0.754
AAAGUG	noMatch	TNRC6B_TNRC6B-002_ENSG00000100354_ENST00000335727.9	89.8	84.4	0	0	0	0	1.039	3.947
AAAGUG	noMatch	TRIM39_TRIM39-003_ENSG00000204599_ENST00000376659.5	89.8	84.4	0	0	0	0	5.564	7.023
AAAGUG	noMatch	TSHZ2_TSHZ2-001_ENSG00000182463_ENST00000371497.5	89.8	84.4	0.000	0.000	0.000	0.000	0.367	0.464
AAAGUG	noMatch	ZFY_Y-GSG_NM_003411_ENST00000383052	89.8	84.4	0.000	0.000	0.000	0.000	0.122	0.290
AAAGUG	noMatch	chr4_10234280-10389320	89.8	84.4	0.000	0.000	0.000	0.000	0.183	0.174
AAAGUG	noMatch	hsa-mir-106b	89.8	84.4	118.291	128.152	0.698	0.944	65.539	76.332
AAAGUG	noMatch	hsa-mir-17	89.8	84.4	25.347	13.93	4.887	1.416	134.202	139.713
AAAGUG	noMatch	hsa-mir-18a	89.8	84.4	0.000	0.000	0.000	0.000	0.367	0.290
AAAGUG	noMatch	hsa-mir-20a	89.8	84.4	25.347	13.93	18.154	3.776	87.98	99.718
AAAGUG	noMatch	hsa-mir-20b	89.8	84.4	0	0	0.349	0	5.869	7.023
AAAGUG	noMatch	hsa-mir-93	89.8	84.4	14.484	16.716	3.141	0	125.581	126.655
AAAGUG	noMatch	mt-TAG48T	89.8	84.4	0.000	0.000	0.349	1.888	0.000	0.058
AAAGUG	noMatch	noMatch	89.8	84.4	0	0	2.794	2.36	0.306	0.464
AAAGUU	hsa-miR-148a-5p	hsa-mir-148a	80.6	65.9	0	0	0	0	0.856	0.986
AAAGUU	hsa-miR-548at-5p	RBPJ_RBPJ-003_ENSG00000168214_ENST00000342320.4	80.6	65.9	0.000	0.000	0.000	0.000	0.734	0.871
AAAGUU	hsa-miR-561-3p	hsa-mir-561	80.6	65.9	0.000	0.000	0.000	0.000	0.978	1.219
AAAGUU	noMatch	FAT1_FAT1-001_ENSG00000083857_ENST00000441802.2	80.6	65.9	3.621	5.572	0.349	0.000	0.000	0.000
AAAGUU	noMatch	NT5DC3_NT5DC3-001_ENSG00000111696_ENST00000392876.3	80.6	65.9	1.207	6.965	5.937	5.193	0	0.058
AAAGUU	noMatch	RNF17_RNF17-003_ENSG00000132972_ENST00000255324.5	80.6	65.9	0.000	0.000	0.000	0.000	0.061	0.639
AAAGUU	noMatch	SNORD3A_ENST00000365494	80.6	65.9	0.000	0.000	1.746	0.472	0.000	0.000
AAAGUU	noMatch	TBC1D30_TBC1D30-201_ENSG00000111490_ENST00000229088.6	80.6	65.9	0	0	0	0	1.407	1.625
AAAGUU	noMatch	hsa-mir-106b	80.6	65.9	0	0	0	0	0.917	0.696
AAAGUU	noMatch	hsa-mir-17	80.6	65.9	0	0	0	0	2.079	1.915
AAAGUU	noMatch	hsa-mir-20a	80.6	65.9	1.207	0	0	0	1.039	1.799
AAAGUU	noMatch	hsa-mir-320-RNASEN	80.6	65.9	1.207	0	18.16	18.883	2.935	3.483
AAAGUU	noMatch	hsa-mir-548ac	80.6	65.9	0	0	0	0	1.59	2.496
AAAGUU	noMatch	hsa-mir-561	80.6	65.9	0.000	0.000	0.000	0.000	0.611	0.755
AAAGUU	noMatch	hsa-mir-93	80.6	65.9	0.000	0.000	0.000	0.000	0.734	1.103
AAAUAA	noMatch	MT-TM	83.2	84.7	0.000	2.786	0.000	1.416	0.061	0.000
AAAUAA	noMatch	RPS3A_RPS3A-001_ENSG00000145425_ENST00000274065.4	83.2	84.7	1.207	0.000	0.698	0.472	0.000	0.116
AAAUAA	noMatch	RPS6_RPS6-001_ENSG00000137154_ENST00000380394.4	83.2	84.7	1.207	2.786	0.698	0.944	0.000	0.000
AAAUAA	noMatch	SNORD1A_ENST00000364968	83.2	84.7	0	0	63.561	81.673	0.795	0.987
AAAUAA	noMatch	SNORD1A_ENST00000364968_prec	83.2	84.7	0	0	3.492	4.721	0	0.116
AAAUAA	noMatch	hsa-mir-186	83.2	84.7	0.000	0.000	0.000	0.000	0.245	0.116
AAAUAC	hsa-miR-200c-3p	hsa-mir-200c	87	80.8	0.000	0.000	0.000	0.000	0.122	0.232
AAAUAC	noMatch	PARVA_PARVA-001_ENSG00000197702_ENST00000334956.8	87	80.8	0	0	4.89	8.97	0.061	0
AAAUAG	hsa-miR-21-5p	hsa-mir-21	98.7	88.9	1.207	0	0	0	3.668	3.482
AAAUAG	hsa-miR-29a-3p	hsa-mir-29a	98.7	88.9	0	0	0	0	0.367	0.406
AAAUAG	hsa-miR-29b-3p	hsa-mir-29b-2	98.7	88.9	0.000	0.000	0.000	0.000	0.183	0.174
AAAUAU	hsa-miR-92a-3p	hsa-mir-92a-1	97.1	83.5	0.000	0.000	0.000	0.000	0.245	0.116
AAAUAU	noMatch	RNA45S5_NR_046235_prec3.3	97.1	83.5	2.414	0	0.698	3.777	0	0.116
AAAUCA	hsa-miR-23a-3p	hsa-mir-23a	100.1	84.4	0.000	0.000	0.000	0.000	0.306	0.058
AAAUCA	hsa-miR-551b-5p	hsa-mir-551b	100.1	84.4	0.000	0.000	0.000	0.000	0.061	0.348
AAAUCA	hsa-miR-7-1-3p	hsa-mir-7-1	100.1	84.4	6.035	5.572	0	0	0.672	0.754
AAAUCA	noMatch	NSD1_NSD1-001_ENSG00000165671_ENST00000439151.2	100.1	84.4	0	0	2.794	5.192	0.305	0.058
AAAUCA	noMatch	TRNAW2	100.1	84.4	2.414	5.572	0.349	0.944	0.183	0.000
AAAUCA	noMatch	hsa-mir-181a-1	100.1	84.4	27.762	16.716	0	0.472	0	0.058
AAAUCA	noMatch	hsa-mir-548au	100.1	84.4	1.207	0.000	0.000	0.000	0.367	0.348
AAAUCA	noMatch	rna18s5A60GC456AT1578G	100.1	84.4	2.414	5.572	4.54	6.137	0.183	0.058
AAAUCC	hsa-miR-125b-5p	hsa-mir-125b-2	71.3	55.2	0	0	0	0	0.366	0.406
AAAUCC	hsa-miR-19b-3p	hsa-mir-19b-1	71.3	55.2	1.207	1.393	0	0	2.14	2.903
AAAUCC	hsa-miR-4454	trnaH11A5G	71.3	55.2	0.000	0.000	1.048	0.472	0.000	0.116
AAAUCC	hsa-miR-605-5p	hsa-mir-605	71.3	55.2	0.000	0.000	0.000	0.000	0.306	0.174
AAAUCC	noMatch	CHRD_CHRD-001_ENSG00000090539_ENST00000204604.1	71.3	55.2	0	0	16.763	16.05	0.856	0.464
AAAUCC	noMatch	HS6ST3_HS6ST3-001_ENSG00000185352_ENST00000376705.2	71.3	55.2	0.000	0.000	5.588	0.000	0.000	0.000
AAAUCC	noMatch	MT-ND5_ENST00000361567extcor	71.3	55.2	0.000	0.000	1.397	3.777	0.122	0.116
AAAUCC	noMatch	OTUD4_OTUD4-001_ENSG00000164164_ENST00000454497.2	71.3	55.2	0.000	0.000	3.492	0.472	0.061	0.000
AAAUCC	noMatch	RNA45S5_NR_046235_prec3.3	71.3	55.2	9.656	9.751	6.636	8.969	1.285	0.464
AAAUCC	noMatch	TRNAC30	71.3	55.2	3.621	5.572	1.396	1.416	0.122	0.232
AAAUCC	noMatch	TRNAL1	71.3	55.2	0.000	1.393	1.048	0.944	0.000	0.000
AAAUCC	noMatch	hsa-mir-551a	71.3	55.2	0	0	0	0	0.673	0.754
AAAUCC	noMatch	mt-TDA9T	71.3	55.2	0.000	1.393	0.000	0.944	0.122	0.116
AAAUCC	noMatch	rna18s5A60GC456AT1578G	71.3	55.2	0.000	2.786	0.000	2.360	0.000	0.000
AAAUCC	noMatch	trnaA13A33GA36T	71.3	55.2	1.207	1.393	1.397	1.416	0.000	0.058
AAAUCC	noMatch	trnaP10T19GC33TT39C	71.3	55.2	21.726	33.431	16.064	12.746	0.366	0.522
AAAUCU	hsa-miR-19a-3p	hsa-mir-19a	87.3	87.2	6.035	15.323	0	0	0.733	0.696
AAAUCU	noMatch	RNA45S5_NR_046235_prec3.3	87.3	87.2	10.863	6.965	4.191	2.832	0.366	0.174
AAAUCU	noMatch	TRNAQ1	87.3	87.2	2.414	2.786	3.143	0.000	0.000	0.000
AAAUCU	noMatch	TRNAQ10	87.3	87.2	3.621	5.572	2.793	2.832	0.183	0
AAAUCU	noMatch	ZNF770_ZNF770-001_ENSG00000198146_ENST00000356321.4	87.3	87.2	1.207	4.179	2.445	2.833	0.000	0.116
AAAUCU	noMatch	hsa-mir-1293	87.3	87.2	0	0	2.443	2.832	2.016	1.625
AAAUCU	noMatch	hsa-mir-320-RNASEN	87.3	87.2	0	0	6.286	9.914	0.978	2.089
AAAUGA	hsa-miR-1252-3p	hsa-mir-1252	78.2	88.8	0.000	0.000	0.000	0.000	0.489	0.929
AAAUGA	hsa-miR-425-5p	hsa-mir-425	78.2	88.8	0	0	0	0	1.101	0.696
AAAUGC	noMatch	RNA45S5_NR_046235_prec3.3	31.9	23	0.000	0.000	2.445	0.000	0.000	0.058
AAAUGG	hsa-miR-652-3p	hsa-mir-652	77.2	60.8	0.000	0.000	0.000	0.000	0.306	0.406
AAAUGG	noMatch	C10orf12_C10orf12-001_ENSG00000155640_ENST00000286067.2	77.2	60.8	0.000	4.179	1.048	0.000	0.061	0.000
AAAUGG	noMatch	ERRFI1_ERRFI1-001_ENSG00000116285_ENST00000377482.5	77.2	60.8	0.000	1.393	0.349	0.000	0.306	0.000
AAAUGG	noMatch	RNA45S5_NR_046235_prec3.3	77.2	60.8	1.207	1.393	1.746	0.944	0.306	0.406
AAAUGU	hsa-miR-203a-3p	hsa-mir-203	75.2	73.1	0	0	0	0	2.445	3.425
AAAUGU	noMatch	MT-TF	75.2	73.1	7.242	1.393	3.842	2.36	0.122	0.406
AAAUGU	noMatch	SPRED1_SPRED1-001_ENSG00000166068_ENST00000299084.4	75.2	73.1	1.207	2.786	1.397	1.888	0.000	0.058
AAAUGU	noMatch	TUBA1A_TUBA1A-001_ENSG00000167552_ENST00000301071.7	75.2	73.1	1.207	0.000	2.794	2.360	0.061	0.116
AAAUGU	noMatch	rnu1-1G51A	75.2	73.1	3.621	5.572	1.397	0.944	0.122	0.058
AAAUUA	hsa-miR-10399-5p	ZC3HAV1_ZC3HAV1-001_ENSG00000105939_ENST00000242351.5	91.4	92.1	1.207	0.000	1.048	0.944	0.000	0.000
AAAUUA	noMatch	FAM131A_FAM131A-001_ENSG00000175182_ENST00000340957.5	91.4	92.1	12.07	19.502	11.873	14.634	0.488	0.696
AAAUUA	noMatch	TXNRD1_TXNRD1-002_ENSG00000198431_ENST00000526691.1	91.4	92.1	0.000	0.000	0.000	2.360	0.000	0.058
AAAUUA	noMatch	hsa-mir-16-1	91.4	92.1	6.035	4.179	0.000	0.000	0.000	0.000
AAAUUA	noMatch	mt-TDA9T	91.4	92.1	1.207	0.000	0.000	1.888	0.061	0.000
AAAUUC	hsa-miR-10a-3p	hsa-mir-10a	73.8	83.9	15.691	13.93	0.349	0.472	39.923	51.896
AAAUUC	hsa-miR-181a-5p	hsa-mir-181a-1	73.8	83.9	0	0	0	0	0.979	0.464
AAAUUC	noMatch	LCLAT1_LCLAT1-006_ENSG00000172954_ENST00000379509.3	73.8	83.9	10.863	8.358	8.032	8.497	1.101	1.277
AAAUUC	noMatch	NKAIN2_NKAIN2-002_ENSG00000188580_ENST00000368417.1	73.8	83.9	0.000	0.000	1.048	0.944	0.245	0.000
AAAUUC	noMatch	rna18s5A60GC456AT1578G	73.8	83.9	2.414	2.786	3.841	6.136	0.366	0.116
AAAUUG	hsa-miR-106a-5p	hsa-mir-17	85.1	86.3	0	0	0	0	1.345	2.264
AAAUUG	noMatch	hsa-mir-106b	85.1	86.3	0	0	0	0.472	0.917	1.51
AAAUUG	noMatch	hsa-mir-17	85.1	86.3	0	0	0	0	0.673	0.58
AAAUUG	noMatch	hsa-mir-20a	85.1	86.3	0	0	0.698	0	1.101	1.857
AAAUUG	noMatch	hsa-mir-93	85.1	86.3	0.000	0.000	0.000	0.000	1.467	1.858
AAAUUU	noMatch	MT-RNR2_ENST00000387347	88.5	95.1	57.936	59.899	24.446	23.132	1.527	1.218
AACAAA	hsa-miR-3065-5p	hsa-mir-3065	90.2	76.1	0.000	0.000	0.000	0.000	0.245	0.116
AACAAA	hsa-miR-495-3p	hsa-mir-495	90.2	76.1	0	0	0	0	3.607	3.89
AACAAA	hsa-miR-7-1-3p	hsa-mir-7-1	90.2	76.1	18.105	18.109	1.048	0.472	486.6	529.651
AACAAA	hsa-miR-7-2-3p	hsa-mir-7-2	90.2	76.1	0.000	0.000	0.000	0.000	0.245	0.116
AACAAA	noMatch	CENPL_CENPL-001_ENSG00000120334_ENST00000356198.2	90.2	76.1	0	0	0	0	0.49	0.522
AACAAA	noMatch	RNA45S5_NR_046235_prec3.3	90.2	76.1	0.000	0.000	0.698	0.000	0.061	0.174
AACAAA	noMatch	hsa-mir-7-1	90.2	76.1	0	0	0	0	1.16	2.38
AACAAC	hsa-miR-196a-1-3p	hsa-mir-196a-1	83.7	71.7	0	0	0	0	6.909	7.43
AACAAC	noMatch	MT-TS2	83.7	71.7	7.242	2.786	2.095	7.081	0.000	0.232
AACAAC	noMatch	RNA45S5_NR_046235_prec3.3	83.7	71.7	1.207	1.393	1.746	0.944	0.000	0.000
AACAAC	noMatch	hsa-mir-21	83.7	71.7	0.000	0.000	0.000	0.000	0.122	0.232
AACAAC	noMatch	noMatch	83.7	71.7	1.207	0.000	1.048	0.944	0.000	0.000
AACAAG	noMatch	MSL2_MSL2-001_ENSG00000174579_ENST00000309993.2	81.7	71.3	1.207	0.000	2.445	3.305	0.061	0.058
AACAAU	noMatch	hsa-mir-141	88.3	72.6	0	0	0	0	8.316	7.951
AACAAU	noMatch	hsa-mir-200a	88.3	72.6	0	0	0	0	0.55	1.161
AACAAU	noMatch	rna18s5A60GC456AT1578G	88.3	72.6	19.312	9.751	15.016	17.94	0.673	0.928
AACACA	hsa-miR-362-3p	hsa-mir-362	86.5	61.9	0.000	0.000	0.000	0.000	0.367	0.116
AACACA	hsa-miR-624-3p	hsa-mir-624	86.5	61.9	0	0	0	0	1.345	1.335
AACACA	noMatch	CTSL_CTSL-001_ENSG00000135047_ENST00000343150.5	86.5	61.9	0.000	0.000	2.095	0.472	0.000	0.000
AACACA	noMatch	KRT28_KRT28-001_ENSG00000173908_ENST00000306658.7	86.5	61.9	0	0	0	0	0.55	0.987
AACACA	noMatch	hsa-mir-141	86.5	61.9	0	0	0	0	1.039	1.16
AACACA	noMatch	hsa-mir-200a	86.5	61.9	0.000	0.000	0.000	0.000	0.245	0.174
AACACA	noMatch	hsa-mir-21	86.5	61.9	0.000	0.000	0.000	0.000	0.061	0.348
AACACC	hsa-miR-16-2-3p	hsa-mir-16-2	48.3	53	14.485	19.501	0.000	0.000	0.000	0.000
AACACC	hsa-miR-21-3p	hsa-mir-21	48.3	53	382.633	263.27	12.921	9.441	2569.636	2255.828
AACACC	hsa-miR-29a-3p	hsa-mir-29a	48.3	53	0	1.393	0	0	13.817	14.453
AACACC	hsa-miR-29b-3p	hsa-mir-29b-2	48.3	53	0	0	0	0	9.477	12.19
AACACC	hsa-miR-29c-3p	hsa-mir-29c	48.3	53	0	0	0	0	0.672	0.522
AACACC	noMatch	FRMPD3_FRMPD3-001_ENSG00000147234_ENST00000439554.1	48.3	53	0	0	13.969	12.275	1.283	1.103
AACACC	noMatch	hsa-mir-141	48.3	53	0	0	0	0	12.166	9.81
AACACC	noMatch	hsa-mir-200a	48.3	53	0	0	0	0	1.223	2.148
AACACC	noMatch	hsa-mir-21	48.3	53	3.621	1.393	0	0	19.686	21.763
AACACC	noMatch	hsa-mir-29a	48.3	53	0.000	0.000	0.000	0.000	0.306	0.581
AACACG	noMatch	RNA45S5_NR_046235_prec3.3	79.3	67.9	4.828	13.93	27.939	30.212	0.855	0.928
AACACG	noMatch	TRNAV8_prec	79.3	67.9	0.000	0.000	0.698	1.888	0.000	0.000
AACACG	noMatch	hsa-mir-141	79.3	67.9	0	0	0	0	0.979	0.755
AACACU	hsa-miR-141-3p	hsa-mir-141	65.6	64.6	633.701	328.739	104.068	62.316	23741.229	24471.97
AACACU	hsa-miR-200a-3p	hsa-mir-200a	65.6	64.6	62.765	52.934	19.904	6.609	5066.273	4834.647
AACACU	hsa-miR-200b-3p	hsa-mir-200b	65.6	64.6	0	0	0	0	1.223	0.406
AACACU	hsa-miR-200c-3p	hsa-mir-200c	65.6	64.6	0	0	0	0	5.014	4.469
AACACU	hsa-miR-429	hsa-mir-429	65.6	64.6	0.000	0.000	0.000	0.000	0.978	0.755
AACACU	hsa-miR-505-3p	hsa-mir-505	65.6	64.6	0	0	0	0	1.223	0.987
AACACU	hsa-miR-603	hsa-mir-603	65.6	64.6	0.000	0.000	0.000	0.000	0.061	0.464
AACACU	noMatch	FER_FER-001_ENSG00000151422_ENST00000281092.4	65.6	64.6	0	0	0	0	1.284	7.489
AACACU	noMatch	HERC1_HERC1-001_ENSG00000103657_ENST00000443617.2	65.6	64.6	0.000	0.000	0.000	0.000	0.122	0.232
AACACU	noMatch	HFE_HFE-001_ENSG00000010704_ENST00000357618.5	65.6	64.6	0.000	0.000	0.000	0.000	0.917	1.393
AACACU	noMatch	IFI16_IFI16-013_ENSG00000163565_ENST00000295809.7	65.6	64.6	0	0	0	0	2.69	4.47
AACACU	noMatch	KCNT2_KCNT2-002_ENSG00000162687_ENST00000367433.5	65.6	64.6	0	0	0	0	1.345	2.902
AACACU	noMatch	M1AP_M1AP-001_ENSG00000159374_ENST00000290536.5	65.6	64.6	0.000	0.000	0.000	0.000	0.245	0.174
AACACU	noMatch	OSBPL2_OSBPL2-002_ENSG00000130703_ENST00000313733.3	65.6	64.6	0.000	0.000	0.000	0.000	0.245	0.290
AACACU	noMatch	OTUD1_OTUD1-001_ENSG00000165312_ENST00000376495.3	65.6	64.6	0.000	0.000	0.000	0.000	0.061	0.813
AACACU	noMatch	PBRM1_PBRM1-001_ENSG00000163939_ENST00000356770.4	65.6	64.6	0.000	0.000	0.000	0.000	0.183	0.174
AACACU	noMatch	PDZRN4_PDZRN4-003_ENSG00000165966_ENST00000298919.7	65.6	64.6	0.000	0.000	0.000	0.000	0.978	0.697
AACACU	noMatch	PTCH1_PTCH1-001_ENSG00000185920_ENST00000331920.6	65.6	64.6	0	0	0	0	1.895	2.438
AACACU	noMatch	TMEM154_TMEM154-001_ENSG00000170006_ENST00000304385.3	65.6	64.6	0.000	0.000	0.000	0.000	0.183	0.174
AACACU	noMatch	ZNF44_ZNF44-002_ENSG00000197857_ENST00000356109.5	65.6	64.6	0.000	0.000	0.000	0.000	0.183	0.232
AACACU	noMatch	chr6_33824600-33896760_rev	65.6	64.6	0.000	0.000	0.000	0.000	0.306	0.116
AACACU	noMatch	hsa-mir-141	65.6	64.6	9.656	0	0.349	0.472	232.823	257.391
AACACU	noMatch	hsa-mir-200a	65.6	64.6	0	0	0.349	0.472	51.053	52.239
AACACU	noMatch	hsa-mir-200b	65.6	64.6	0.000	0.000	0.000	0.000	0.000	0.406
AACACU	noMatch	hsa-mir-21	65.6	64.6	0	0	0	0	1.407	0.929
AACAGA	hsa-miR-421	hsa-mir-421	93.2	74.9	0	0	0	0	1.223	2.206
AACAGA	noMatch	GGT6_GGT6-001_ENSG00000167741_ENST00000301395.3	93.2	74.9	0.000	0.000	0.000	0.000	0.122	0.232
AACAGA	noMatch	SRRM2_SRRM2-001_ENSG00000167978_ENST00000301740.8	93.2	74.9	1.207	0.000	1.397	2.360	0.061	0.000
AACAGA	noMatch	hsa-mir-191	93.2	74.9	0	0	0	0	1.529	1.625
AACAGC	hsa-miR-15a-5p	hsa-mir-15a	43.3	51	0	0	0.349	0	2.874	2.786
AACAGC	hsa-miR-15b-5p	hsa-mir-15b	43.3	51	1.207	0	0	0	3.668	2.787
AACAGC	hsa-miR-16-5p	hsa-mir-16-2	43.3	51	0	0	0	0	9.966	10.797
AACAGC	noMatch	FLYWCH2_FLYWCH2-001_ENSG00000162076_ENST00000396958.3	43.3	51	0.000	0.000	1.048	1.416	0.000	0.000
AACAGC	noMatch	RNA45S5_NR_046235_prec3.3	43.3	51	0	0	8.731	8.969	0.183	0.174
AACAGC	noMatch	chr10_72904880-72940720	43.3	51	7.242	2.786	5.587	6.136	0.244	0.232
AACAGC	noMatch	hsa-mir-132	43.3	51	0.000	0.000	0.000	0.000	0.367	0.290
AACAGC	noMatch	hsa-mir-15b	43.3	51	0.000	0.000	0.000	0.000	0.122	0.290
AACAGG	noMatch	CHAT_CHAT-001_ENSG00000070748_ENST00000337653.2	78.5	70.5	0.000	0.000	1.746	0.472	0.000	0.000
AACAGG	noMatch	STK25_STK25-001_ENSG00000115694_ENST00000316586.4	78.5	70.5	0	0	0	1.416	0.673	0.638
AACAGG	noMatch	TRNAT14	78.5	70.5	4.828	9.751	2.444	2.832	0.672	0.754
AACAGG	noMatch	rna18s5A60GC456AT1578G	78.5	70.5	0.000	1.393	1.048	1.416	0.306	0.000
AACAGU	hsa-miR-128-3p	hsa-mir-128-2	61.8	63.1	0.000	0.000	0.000	0.000	0.367	0.116
AACAGU	hsa-miR-132-3p	hsa-mir-132	61.8	63.1	19.313	18.109	5.935	4.721	402.838	357.064
AACAGU	hsa-miR-212-3p	hsa-mir-212	61.8	63.1	1.207	1.393	0	0	7.276	7.081
AACAGU	noMatch	AC145676.2_ENST00000514988.1	61.8	63.1	1.207	4.179	1.397	1.416	0.183	0.116
AACAGU	noMatch	ATL3_ATL3-001_ENSG00000184743_ENST00000398868.3	61.8	63.1	1.207	6.965	1.048	0.944	0.061	0.058
AACAGU	noMatch	RPL7_RPL7-001_ENSG00000147604_ENST00000352983.2	61.8	63.1	0.000	1.393	0.349	1.888	0.000	0.000
AACAGU	noMatch	SOGA3_SOGA3-202_ENSG00000214338_ENST00000556132.1	61.8	63.1	1.207	4.179	2.445	0.472	0.306	0.000
AACAGU	noMatch	hsa-mir-100	61.8	63.1	0.000	0.000	0.000	0.000	0.245	0.348
AACAGU	noMatch	hsa-mir-1294	61.8	63.1	0.000	0.000	0.000	0.000	0.122	0.406
AACAGU	noMatch	hsa-mir-132	61.8	63.1	0	0	0	0	1.712	1.914
AACAGU	noMatch	hsa-mir-141	61.8	63.1	0	0	0	0	1.04	0.987
AACAGU	noMatch	hsa-mir-200a	61.8	63.1	0.000	0.000	0.000	0.000	0.245	0.174
AACAGU	noMatch	noMatch	61.8	63.1	7.242	9.751	0.698	3.304	0	0.058
AACAUA	noMatch	ZNF485_ZNF485-001_ENSG00000198298_ENST00000361807.3	82.9	73.1	3.621	0	0.698	0.472	39.986	42.026
AACAUA	noMatch	ZNF546_ZNF546-001_ENSG00000187187_ENST00000347077.4	82.9	73.1	0	1.393	4.19	4.72	0.061	0.058
AACAUA	noMatch	hsa-mir-31	82.9	73.1	0.000	0.000	0.000	0.000	0.245	0.348
AACAUA	noMatch	rn7sl1C53TT54GT70C	82.9	73.1	62.767	50.147	129.565	124.634	0.855	0.58
AACAUC	hsa-miR-23a-3p	hsa-mir-23a	38.2	54.4	0.000	0.000	0.000	0.000	0.245	0.406
AACAUC	hsa-miR-30b-5p	hsa-mir-30b	38.2	54.4	0.000	0.000	0.000	0.000	0.611	0.639
AACAUC	hsa-miR-30c-5p	hsa-mir-30c-2	38.2	54.4	0.000	0.000	0.000	0.000	0.550	0.871
AACAUC	hsa-miR-30d-5p	hsa-mir-30d	38.2	54.4	0	0	0	0	0.611	0.754
AACAUC	hsa-miR-30e-5p	hsa-mir-30e	38.2	54.4	0.000	0.000	0.000	0.000	1.039	1.103
AACAUC	hsa-miR-499a-3p	hsa-mir-499	38.2	54.4	0	0	0	0	4.097	5.283
AACAUC	noMatch	MYCBP2_MYCBP2-203_ENSG00000005810_ENST00000407578.2	38.2	54.4	106.219	143.475	188.937	171.371	5.259	6.442
AACAUC	noMatch	TM9SF3_TM9SF3-001_ENSG00000077147_ENST00000371142.4	38.2	54.4	0.000	0.000	0.698	1.888	0.000	0.000
AACAUC	noMatch	hsa-mir-21	38.2	54.4	0	0	0	0	0.612	0.638
AACAUG	hsa-miR-218-1-3p	hsa-mir-218-1	89.4	73.9	0	0	0.349	0	2.995	1.567
AACAUG	hsa-miR-3912-5p	hsa-mir-3912	89.4	73.9	0.000	0.000	2.794	2.360	0.061	0.058
AACAUG	noMatch	CHML_CHML-001_ENSG00000203668_ENST00000366553.1	89.4	73.9	0.000	2.786	0.000	0.000	0.183	0.058
AACAUG	noMatch	SYT2_SYT2-001_ENSG00000143858_ENST00000367268.4	89.4	73.9	1.207	1.393	1.397	1.416	0.000	0.058
AACAUU	hsa-miR-181a-5p	hsa-mir-181a-1	80	74.8	2.414	5.572	0.349	0	5.808	4.99
AACAUU	hsa-miR-181b-5p	hsa-mir-181b-1	80	74.8	13.277	12.537	1.047	0.944	24.089	21.711
AACAUU	hsa-miR-181b-5p	hsa-mir-181b-2	80	74.8	0	2.786	0	0	1.712	1.277
AACAUU	hsa-miR-25-3p	hsa-mir-25	80	74.8	0.000	0.000	0.000	0.000	0.367	0.058
AACAUU	hsa-miR-3143	hsa-mir-3143	80	74.8	0.000	0.000	1.048	4.249	0.000	0.058
AACAUU	hsa-miR-543	hsa-mir-543	80	74.8	1.207	1.393	0	0	3.057	2.09
AACAUU	noMatch	hsa-mir-141	80	74.8	0	0	0	0	5.991	8.243
AACAUU	noMatch	hsa-mir-200a	80	74.8	0	0	0	0	1.223	1.393
AACAUU	noMatch	mt-TGA9G	80	74.8	4.828	2.786	1.048	0.000	0.122	0.174
AACCAA	noMatch	SFRP1_SFRP1-001_ENSG00000104332_ENST00000220772.3	96.5	84.2	0.000	0.000	0.000	0.000	0.306	0.290
AACCAA	noMatch	rna18s5A60GC456AT1578G	96.5	84.2	3.621	1.393	4.889	9.913	0.244	0.29
AACCAC	hsa-miR-548t-3p	ALG10B_ALG10B-001_ENSG00000175548_ENST00000308742.4	79.3	68	0	0	0	0	0.979	1.683
AACCAC	hsa-miR-548t-3p	KATNAL1_KATNAL1-001_ENSG00000102781_ENST00000380615.3	79.3	68	0.000	0.000	0.000	0.000	1.956	2.148
AACCAC	hsa-miR-548t-3p	hsa-mir-548aa-1	79.3	68	0	0	0	0	1.59	2.206
AACCAC	hsa-miR-6776-3p	DYNC1H1_DYNC1H1-001_ENSG00000197102_ENST00000360184.4	79.3	68	0	0	5.937	8.025	0.549	0.464
AACCAC	hsa-miR-6776-3p	chr17_18276990-18310160_rev	79.3	68	0.000	0.000	1.397	0.472	0.000	0.058
AACCAC	noMatch	VTRNA1-2_ENST00000365241	79.3	68	0.000	0.000	1.746	0.944	0.000	0.000
AACCAC	noMatch	hsa-mir-16-2	79.3	68	0.000	0.000	0.000	0.000	0.183	0.232
AACCAG	noMatch	CCDC19_CCDC19-001_ENSG00000213085_ENST00000368099.4	85.4	60.8	2.414	4.179	0.698	0.472	0.000	0.058
AACCAG	noMatch	FAT1_FAT1-001_ENSG00000083857_ENST00000441802.2	85.4	60.8	6.035	2.786	0.000	0.000	0.061	0.000
AACCAG	noMatch	SOD1_SOD1-001_ENSG00000142168_ENST00000270142.6	85.4	60.8	0.000	0.000	1.746	0.472	0.183	0.174
AACCAG	noMatch	TNFRSF10D_TNFRSF10D-001_ENSG00000173530_ENST00000312584.3	85.4	60.8	7.242	15.323	5.588	5.665	0.122	0.232
AACCAG	noMatch	ZC3HAV1_ZC3HAV1-001_ENSG00000105939_ENST00000242351.5	85.4	60.8	0.000	5.572	0.698	3.305	0.000	0.000
AACCAU	hsa-miR-181a-3p	hsa-mir-181a-1	80.5	65.4	3.621	5.572	0.349	0	0.367	0.348
AACCAU	noMatch	RNA45S5_NR_046235_prec3.3	80.5	65.4	8.449	4.179	4.889	4.72	0.122	0
AACCAU	noMatch	SCARNA14_ENST00000516903_prec	80.5	65.4	0	0	5.588	5.193	0	0.29
AACCAU	noMatch	SNORA73A_ENST00000364938_prec	80.5	65.4	1.207	1.393	1.048	0.944	0.061	0.000
AACCAU	noMatch	TFCP2L1_TFCP2L1-001_ENSG00000115112_ENST00000263707.5	80.5	65.4	0.000	0.000	0.000	0.000	0.122	0.232
AACCAU	noMatch	TRNAM2	80.5	65.4	3.621	2.786	1.048	0.472	0.122	0.000
AACCAU	noMatch	TRNAM3_prec	80.5	65.4	0	0	4.191	5.193	0	0
AACCCA	noMatch	C8orf49_C8orf49-001_ENSG00000255394_ENST00000525043.2	81.6	78	0.000	0.000	1.746	0.000	0.061	0.000
AACCCA	noMatch	CERK_CERK-001_ENSG00000100422_ENST00000216264.8	81.6	78	1.207	1.393	1.397	1.416	0.122	0.058
AACCCA	noMatch	GALNT6_GALNT6-002_ENSG00000139629_ENST00000543196.2	81.6	78	0	0	22.001	17.939	0.734	0.348
AACCCA	noMatch	HIST1H2BL_HIST1H2BL-001_ENSG00000185130_ENST00000377401.2	81.6	78	3.621	1.393	0.000	0.472	0.122	0.000
AACCCA	noMatch	KLHL11_KLHL11-001_ENSG00000178502_ENST00000319121.3	81.6	78	9.656	11.144	9.779	10.858	0.244	0.116
AACCCA	noMatch	L1TD1_L1TD1-001_ENSG00000240563_ENST00000498273.1	81.6	78	0.000	0.000	1.397	2.360	0.000	0.000
AACCCA	noMatch	MUC16_MUC16-001_ENSG00000181143_ENST00000397910.4	81.6	78	2.414	2.786	1.397	1.416	0.183	0.058
AACCCA	noMatch	OGT_OGT-001_ENSG00000147162_ENST00000373719.3	81.6	78	0.000	0.000	2.095	0.472	0.000	0.000
AACCCA	noMatch	OPA3_OPA3-002_ENSG00000125741_ENST00000263275.4	81.6	78	0	0	11.175	13.218	0.673	0.87
AACCCA	noMatch	PAXIP1-AS2_ENST00000449486.1	81.6	78	0	0	3.492	3.305	0.122	0.232
AACCCA	noMatch	PNPT1_PNPT1-001_ENSG00000138035_ENST00000447944.2	81.6	78	0.000	0.000	1.746	1.888	0.061	0.174
AACCCA	noMatch	RNF115_RNF115-001_ENSG00000121848_ENST00000369291.5	81.6	78	0	0	8.382	7.553	1.04	0.871
AACCCA	noMatch	TPD52L3_TPD52L3-001_ENSG00000170777_ENST00000344545.5	81.6	78	12.07	5.572	10.127	7.553	0.855	0.348
AACCCA	noMatch	TRNAM2	81.6	78	0	9.751	3.492	1.888	0	0
AACCCA	noMatch	TRNAM4_prec	81.6	78	32.59	26.466	16.764	16.051	6.663	5.747
AACCCA	noMatch	ZNF154_ZNF154-002_ENSG00000179909_ENST00000512439.2	81.6	78	14.485	11.144	10.826	13.691	0.244	0.232
AACCCA	noMatch	hsa-mir-1273d	81.6	78	0	0	0	0	2.811	1.974
AACCCA	noMatch	trnaM1A57G	81.6	78	0.000	0.000	0.698	1.416	0.000	0.058
AACCCA	noMatch	trnaM1A57T	81.6	78	166.573	153.225	87.309	92.53	4.524	4.063
AACCCC	noMatch	FOXK1_FOXK1-001_ENSG00000164916_ENST00000328914.4	9	23.3	0.000	0.000	0.000	2.360	0.061	0.000
AACCCC	noMatch	PRSS50_PRSS50-001_ENSG00000206549_ENST00000460241.1	9	23.3	1.207	0.000	0.698	1.888	0.061	0.000
AACCCC	noMatch	RAB8A_RAB8A-001_ENSG00000167461_ENST00000300935.3	9	23.3	0	0	38.764	41.071	1.59	1.102
AACCCC	noMatch	RAPGEF3_RAPGEF3-202_ENSG00000079337_ENST00000405493.2	9	23.3	0.000	0.000	0.698	0.944	0.061	0.058
AACCCC	noMatch	RNA45S5_NR_046235_prec3.3	9	23.3	3.621	2.786	0.000	0.472	0.061	0.116
AACCCC	noMatch	RTN2_RTN2-001_ENSG00000125744_ENST00000245923.4	9	23.3	0.000	0.000	1.048	0.472	0.061	0.058
AACCCC	noMatch	TRNAL23	9	23.3	2.414	5.572	2.794	0.944	0.000	0.000
AACCCC	noMatch	TRNAL29	9	23.3	258.308	264.661	75.433	93.474	2.139	1.683
AACCCC	noMatch	WNT10B_WNT10B-001_ENSG00000169884_ENST00000301061.4	9	23.3	0.000	0.000	2.445	1.416	0.000	0.000
AACCCC	noMatch	chr16_70190360-70196620_rev	9	23.3	0.000	0.000	0.349	0.000	0.122	0.174
AACCCC	noMatch	hsa-mir-4286	9	23.3	8.449	4.179	2.445	0.472	0.122	0.058
AACCCC	noMatch	mt-TIG22A	9	23.3	1.207	1.393	1.048	1.416	0.000	0.058
AACCCC	noMatch	mt-rnr1G371AG689AA937-A938-	9	23.3	2.414	6.965	7.683	4.721	0.183	0.058
AACCCC	noMatch	noMatch	9	23.3	0	1.393	3.493	5.193	0	0
AACCCG	hsa-miR-100-5p	hsa-mir-100	96.3	73.2	6.035	2.786	0	0	27.514	27.922
AACCCG	noMatch	IFITM3_IFITM3-001_ENSG00000142089_ENST00000399808.4	96.3	73.2	0.000	0.000	2.095	0.000	0.000	0.000
AACCCG	noMatch	RNA45S5_NR_046235_prec3.3	96.3	73.2	0	12.537	1.746	2.832	0	0.116
AACCCG	noMatch	hsa-mir-548n	96.3	73.2	0	0	0	0	7.092	6.327
AACCCU	hsa-miR-10a-5p	hsa-mir-10a	76	66.9	1.207	0.000	0.000	0.000	0.489	0.406
AACCCU	hsa-miR-652-5p	hsa-mir-652	76	66.9	0	0	0	0	18.097	18.691
AACCCU	hsa-miR-6732-3p	S100A5_S100A5-002_ENSG00000196420_ENST00000368717.2	76	66.9	0.000	0.000	0.698	1.416	0.061	0.000
AACCCU	hsa-miR-6732-3p	chr16_28637010-28686000_rev	76	66.9	0	0	2.445	3.776	0.306	0.058
AACCCU	noMatch	LENG8_LENG8-010_ENSG00000167615_ENST00000431846.1	76	66.9	0.000	0.000	0.349	0.944	0.000	0.174
AACCCU	noMatch	TRNAS21	76	66.9	68.801	52.933	26.541	30.213	2.139	2.089
AACCCU	noMatch	hsa-mir-141	76	66.9	0	0	0	0	0.856	1.393
AACCGA	noMatch	RNA45S5_NR_046235_prec3.3	87.4	72.7	3.621	4.179	4.889	5.665	0.183	0.174
AACCGA	noMatch	TRNAN17_prec	87.4	72.7	8.449	5.572	0.349	4.249	0.673	0.58
AACCGA	noMatch	TRNAT4_prec	87.4	72.7	3.621	16.716	8.732	6.137	0.305	0.116
AACCGA	noMatch	TRNAT6	87.4	72.7	3.621	1.393	0.000	0.944	0.000	0.000
AACCGA	noMatch	hsa-mir-191	87.4	72.7	0.000	0.000	0.000	0.000	0.367	0.058
AACCGA	noMatch	trnaN1A59G	87.4	72.7	12.07	23.68	8.731	8.969	0.49	0.986
AACCGC	hsa-miR-548h-3p	MTMR6_MTMR6-001_ENSG00000139505_ENST00000381801.5	63.5	57.1	0.000	0.000	0.349	0.000	0.183	0.232
AACCGC	noMatch	HOXD3_HOXD3-005_ENSG00000128652_ENST00000468418.3	63.5	57.1	3.621	4.179	3.492	2.360	0.245	0.232
AACCGC	noMatch	MTMR6_MTMR6-001_ENSG00000139505_ENST00000381801.5	63.5	57.1	0.000	0.000	0.000	0.000	0.306	0.348
AACCGC	noMatch	chr22_42221723-42228173	63.5	57.1	0.000	0.000	0.000	0.000	0.183	0.290
AACCGC	noMatch	hsa-mir-548h-4	63.5	57.1	0	0	1.047	1.888	0.489	0.406
AACCGC	noMatch	noMatch	63.5	57.1	0.000	0.000	1.397	1.416	0.061	0.058
AACCGG	noMatch	TRNAV24_prec	78.4	61.7	3.621	1.393	1.048	0.944	0.061	0.000
AACCGG	noMatch	TRNAV27	78.4	61.7	35.004	52.933	14.667	17.467	0.244	0.696
AACCGG	noMatch	TRNAV4_prec	78.4	61.7	13.277	44.575	4.19	2.36	0.489	0.522
AACCGG	noMatch	pET16B_Rnl2_1-249_K227Q_backbone	78.4	61.7	2.414	5.572	2.095	0.472	0.000	0.174
AACCGG	noMatch	rn7sl1C53TT54GT70C	78.4	61.7	0.000	0.000	1.746	0.944	0.000	0.000
AACCGG	noMatch	trnaV27A58G	78.4	61.7	3.621	6.965	1.397	0.000	0.000	0.000
AACCGG	noMatch	trnaV27A58T	78.4	61.7	6.035	19.501	2.793	4.721	0	0
AACCGG	noMatch	trnaV2A58G	78.4	61.7	89.322	157.405	20.954	32.575	0.55	1.683
AACCGG	noMatch	trnaV2G26T	78.4	61.7	1187.737	1509.958	304.181	331.413	13.509	14.279
AACCGG	noMatch	trnaV2G26TC34GA58T	78.4	61.7	225.719	507.034	60.416	110.472	3.363	4.934
AACCGU	hsa-miR-100-5p	hsa-mir-100	80.5	58.3	0	0	0	0	8.804	8.94
AACCGU	hsa-miR-1537-3p	hsa-mir-1537	80.5	58.3	2.414	0.000	0.000	0.000	0.795	0.813
AACCGU	hsa-miR-451a	hsa-mir-451-DICER	80.5	58.3	120.705	117.007	1.047	2.36	2.385	2.438
AACCGU	hsa-miR-99b-5p	hsa-mir-99b	80.5	58.3	0.000	0.000	0.000	0.000	0.183	0.406
AACCGU	noMatch	CTC-349C3.1_ENST00000432382.3	80.5	58.3	0.000	0.000	1.048	0.472	0.183	0.000
AACCGU	noMatch	STAC2_STAC2-001_ENSG00000141750_ENST00000333461.5	80.5	58.3	4.828	6.965	0.349	1.888	0.183	0.000
AACCGU	noMatch	pET16B_Rnl2_1-249_K227Q_backbone	80.5	58.3	2.414	1.393	2.445	0.472	0.000	0.000
AACCUA	noMatch	RNA45S5_NR_046235_prec3.3	86.6	76.7	1.207	4.179	0.698	1.888	0.000	0.058
AACCUC	hsa-miR-3150a-5p	hsa-mir-3150	64.8	39.8	0	0	0	0	2.507	1.858
AACCUC	noMatch	NACC2_NACC2-001_ENSG00000148411_ENST00000371753.1	64.8	39.8	0.000	0.000	1.048	0.472	0.122	0.000
AACCUC	noMatch	RNA45S5_NR_046235_prec3.3	64.8	39.8	1.207	6.965	7.334	7.08	1.407	0.87
AACCUC	noMatch	TRNAM8_prec	64.8	39.8	3.621	0.000	0.000	0.472	0.061	0.058
AACCUC	noMatch	rna18s5A60GC456AT1578G	64.8	39.8	32.589	33.432	57.273	59.952	3.055	2.96
AACCUG	hsa-miR-10a-5p	hsa-mir-10a	75.2	69.7	4.828	2.786	0	0	0.856	0.638
AACCUG	noMatch	ABI3BP_ABI3BP-002_ENSG00000154175_ENST00000471714.1	75.2	69.7	7.242	12.537	10.128	8.498	0.244	0.174
AACCUG	noMatch	CACNG8_CACNG8-001_ENSG00000142408_ENST00000270458.2	75.2	69.7	0.000	0.000	0.000	0.000	0.611	0.406
AACCUG	noMatch	hsa-mir-320-RNASEN	75.2	69.7	0.000	0.000	0.349	1.888	0.061	0.116
AACCUG	noMatch	rna18s5A60GC456AT1578G	75.2	69.7	4.828	15.322	0.698	1.888	0.061	0.058
AACCUG	noMatch	trnaU1T64G	75.2	69.7	32.59	30.646	16.764	17.939	0.488	0.464
AACCUU	noMatch	ZC3HAV1_ZC3HAV1-001_ENSG00000105939_ENST00000242351.5	82.1	76.5	0.000	1.393	1.048	0.944	0.000	0.000
AACCUU	noMatch	mt-TTA9TC45T	82.1	76.5	0.000	0.000	1.397	1.416	0.000	0.058
AACGAA	noMatch	hsa-mir-191	92.2	74.7	1.207	1.393	0.349	0	1.651	2.438
AACGAC	noMatch	RAB44_RAB44-001_ENSG00000255587_ENST00000229824.8	89.8	70.4	0.000	0.000	0.349	2.360	0.000	0.058
AACGAC	noMatch	pET16B_Rnl2_1-249_K227Q_backbone	89.8	70.4	1.207	2.786	1.746	1.888	0.122	0.116
AACGAG	noMatch	rna18s5A60GC456AT1578G	89.8	76.2	7.242	2.786	0.000	0.472	0.000	0.000
AACGAU	noMatch	RNU12_ENST00000602478	91.5	76.5	8.449	12.537	2.095	3.304	0.061	0
AACGAU	noMatch	rna18s5A60GC456AT1578G	91.5	76.5	73.63	68.255	14.666	19.827	1.772	1.509
AACGCA	hsa-miR-3166	hsa-mir-3166	87.7	68.6	0.000	0.000	1.048	0.472	0.183	0.000
AACGCA	hsa-miR-3912-3p	hsa-mir-3912	87.7	68.6	0	0	12.224	14.163	0.917	1.45
AACGCA	noMatch	RNA45S5_NR_046235_prec3.3	87.7	68.6	4.828	2.786	1.397	0	0.245	0.058
AACGCA	noMatch	hsa-mir-191	87.7	68.6	0	0	0	0	0.551	0.638
AACGCC	noMatch	RNA45S5_NR_046235_prec3.3	78.8	79.6	7.242	1.393	9.08	13.691	0.549	0.638
AACGCC	noMatch	TRNAI24	78.8	79.6	2.414	0.000	0.000	0.000	0.245	0.000
AACGCC	noMatch	hsa-mir-21	78.8	79.6	0	0	0	0	1.161	2.032
AACGCC	noMatch	trnaI9A35GA59G	78.8	79.6	4.828	4.179	0.349	0.472	0.183	0.464
AACGCC	noMatch	trnaI9A35GA59T	78.8	79.6	21.727	19.502	5.587	6.136	2.262	2.496
AACGCC	noMatch	trnaI9A35GG69T	78.8	79.6	2.414	6.965	1.746	0.472	0.122	0.058
AACGCC	noMatch	trnaI9G27TA35G	78.8	79.6	196.748	128.153	59.368	41.07	14.55	11.727
AACGCG	noMatch	SLC13A3_SLC13A3-001_ENSG00000158296_ENST00000279027.4	96.5	80.1	2.414	5.572	2.445	2.833	0.917	0.116
AACGCG	noMatch	SNORD3A_ENST00000365494	96.5	80.1	2.414	0.000	0.698	0.472	0.122	0.000
AACGCG	noMatch	SNORD3A_ENST00000365494_prec	96.5	80.1	0.000	0.000	1.746	1.416	0.000	0.000
AACGCG	noMatch	SVOP_SVOP-001_ENSG00000166111_ENST00000299134.5	96.5	80.1	0.000	0.000	1.397	0.000	0.000	0.116
AACGCG	noMatch	TRNAE46_prec	96.5	80.1	0.000	2.786	1.397	0.472	0.000	0.000
AACGCU	hsa-miR-320a-3p	hsa-mir-320-RNASEN	87.7	75.3	0	0	3.492	3.304	0.367	0.871
AACGCU	noMatch	FGF9_FGF9-001_ENSG00000102678_ENST00000382353.5	87.7	75.3	6.035	11.144	1.047	0.944	0	0
AACGCU	noMatch	RNA45S5_NR_046235_prec3.3	87.7	75.3	0	0	5.238	6.61	0	0.058
AACGCU	noMatch	TIMM21_TIMM21-001_ENSG00000075336_ENST00000169551.6	87.7	75.3	0.000	0.000	2.095	1.888	0.061	0.000
AACGCU	noMatch	hsa-mir-141	87.7	75.3	0	0	0	0.472	16.937	19.329
AACGCU	noMatch	hsa-mir-200a	87.7	75.3	0	0	0	0	4.22	4.702
AACGCU	noMatch	noMatch	87.7	75.3	1.207	0.000	0.349	0.944	0.000	0.116
AACGCU	noMatch	trnaI9A35GA59G	87.7	75.3	0.000	0.000	0.000	0.000	0.245	0.116
AACGCU	noMatch	trnaI9A35GA59T	87.7	75.3	1.207	4.179	3.491	5.192	0.427	0.638
AACGCU	noMatch	trnaI9A35GG69T	87.7	75.3	4.828	0.000	0.000	0.472	0.061	0.000
AACGCU	noMatch	trnaI9G27TA35G	87.7	75.3	50.695	27.86	13.62	10.857	5.38	3.598
AACGGA	hsa-miR-191-5p	hsa-mir-191	98.3	79.9	883.561	639.367	317.453	166.177	3324.692	2976.691
AACGGA	noMatch	PPFIBP2_PPFIBP2-001_ENSG00000166387_ENST00000299492.4	98.3	79.9	0	0	0.349	0	2.262	2.089
AACGGA	noMatch	SCARNA8_ENST00000515924_prec	98.3	79.9	0	0	0.349	2.36	0.244	0.116
AACGGA	noMatch	hsa-mir-191	98.3	79.9	3.621	4.179	1.047	1.416	30.51	30.53
AACGGA	noMatch	rn7sl1C53TT54GT70C	98.3	79.9	4.828	6.965	34.574	39.655	0	0
AACGGC	hsa-miR-4485-3p	MT-RNR2_ENST00000387347	52.6	47.6	6.035	0	4.889	4.721	0.366	0.058
AACGGC	noMatch	RNA45S5_NR_046235_prec3.3	52.6	47.6	2.414	2.786	1.746	5.664	0.244	0.348
AACGGC	noMatch	chr22_16202420-16300140_rev	52.6	47.6	0.000	0.000	0.349	1.416	0.061	0.058
AACGGC	noMatch	hsa-mir-191	52.6	47.6	0	0	0	0	1.223	0.755
AACGGG	hsa-miR-125b-1-3p	hsa-mir-125b-1	76.6	68.8	0	0	0	0	0.367	0.348
AACGGG	hsa-miR-1292-5p	hsa-mir-1292-3SPLICE	76.6	68.8	0	0	2.794	5.193	1.039	0.638
AACGGG	hsa-miR-95-3p	hsa-mir-95	76.6	68.8	0	0	0	0	0.795	0.987
AACGGG	noMatch	IER5L_IER5L-001_ENSG00000188483_ENST00000372491.2	76.6	68.8	0.000	0.000	0.698	2.360	0.122	0.000
AACGGG	noMatch	LMAN2_LMAN2-001_ENSG00000169223_ENST00000303127.7	76.6	68.8	1.207	1.393	1.048	0.944	0.000	0.116
AACGGG	noMatch	RNA45S5_NR_046235_prec1.3	76.6	68.8	0.000	0.000	0.698	1.416	0.183	0.058
AACGGG	noMatch	RNA45S5_NR_046235_prec2.3	76.6	68.8	0.000	0.000	1.048	2.360	0.000	0.000
AACGGG	noMatch	RNA45S5_NR_046235_prec3.3	76.6	68.8	14.484	13.93	12.222	16.523	1.344	0.522
AACGGG	noMatch	hsa-mir-191	76.6	68.8	0	0	0	0.472	3.424	1.741
AACGGG	noMatch	trnaV2G26T	76.6	68.8	4.828	2.786	2.444	3.304	0	0.058
AACGGU	noMatch	RNA45S5_NR_046235_prec3.3	70	65.2	30.176	23.68	17.462	19.827	1.039	0.812
AACGGU	noMatch	hsa-mir-132	70	65.2	0.000	0.000	0.000	0.000	0.367	0.116
AACGGU	noMatch	hsa-mir-191	70	65.2	0.000	0.000	0.000	0.000	0.183	0.174
AACGUA	noMatch	hsa-mir-191	81.5	79.2	0.000	0.000	0.000	0.000	0.245	0.464
AACGUC	noMatch	CLN8_CLN8-001_ENSG00000182372_ENST00000331222.4	81	57.4	1.207	2.786	2.095	1.888	0.244	0.116
AACGUG	hsa-miR-17-5p	hsa-mir-17	91.3	77.7	0.000	0.000	0.000	0.000	0.795	0.813
AACGUG	hsa-miR-18a-5p	hsa-mir-18a	91.3	77.7	0.000	0.000	0.000	0.000	0.367	0.697
AACGUG	hsa-miR-20a-5p	hsa-mir-20a	91.3	77.7	0.000	0.000	0.000	0.000	0.795	0.348
AACGUG	hsa-miR-93-5p	hsa-mir-93	91.3	77.7	1.207	0.000	0.349	0.000	0.673	0.522
AACGUG	noMatch	C16orf72_C16orf72-001_ENSG00000182831_ENST00000327827.7	91.3	77.7	6.035	4.179	1.397	0.472	0.061	0.058
AACGUG	noMatch	hsa-mir-106b	91.3	77.7	0.000	0.000	0.000	0.000	0.306	0.174
AACGUU	noMatch	WDR91_WDR91-001_ENSG00000105875_ENST00000354475.4	87.8	95.2	0.000	0.000	0.698	3.305	0.122	0.000
AACUAA	hsa-miR-141-3p	hsa-mir-141	85.5	81.8	0.000	0.000	0.000	0.000	0.183	0.348
AACUAA	hsa-miR-3129-3p	hsa-mir-3129	85.5	81.8	0.000	0.000	0.000	0.000	0.550	0.581
AACUAA	hsa-miR-5583-5p	chr15_62499890-62570389_rev	85.5	81.8	1.207	2.786	0.349	0.944	2.139	2.148
AACUAC	noMatch	MT-ND1_ENST00000361390ext	82.2	69.5	0	5.572	2.445	0.944	0	0
AACUAG	hsa-miR-16-5p	hsa-mir-16-2	86.8	75.9	0.000	0.000	0.000	0.000	0.183	0.464
AACUAG	hsa-miR-21-5p	hsa-mir-21	86.8	75.9	0	1.393	0	0	4.647	5.34
AACUAG	hsa-miR-29a-3p	hsa-mir-29a	86.8	75.9	0	0	0	0	0.734	0.696
AACUAG	hsa-miR-29b-3p	hsa-mir-29b-2	86.8	75.9	0.000	0.000	0.000	0.000	0.122	0.290
AACUAG	noMatch	ERVW-1_ERVW-1-001_ENSG00000242950_ENST00000493463.2	86.8	75.9	0	0	4.889	5.193	0	0
AACUAG	noMatch	FOXN2_FOXN2-001_ENSG00000170802_ENST00000340553.3	86.8	75.9	0	0	4.889	2.832	0	0
AACUAG	noMatch	GSPT2_GSPT2-001_ENSG00000189369_ENST00000340438.4	86.8	75.9	0.000	0.000	0.698	2.360	0.000	0.000
AACUAG	noMatch	IGF2R_IGF2R-001_ENSG00000197081_ENST00000356956.1	86.8	75.9	0	0	7.335	10.858	0	0
AACUAG	noMatch	IRF2_IRF2-001_ENSG00000168310_ENST00000393593.3	86.8	75.9	0	0	13.271	18.884	0	0
AACUAG	noMatch	ZC3HAV1_ZC3HAV1-001_ENSG00000105939_ENST00000242351.5	86.8	75.9	0.000	4.179	2.095	1.888	0.061	0.000
AACUAG	noMatch	ZNF687_ZNF687-002_ENSG00000143373_ENST00000324048.5	86.8	75.9	0	0	3.841	9.441	0.305	0
AACUAG	noMatch	noMatch	86.8	75.9	0	0	9.079	9.913	0	0
AACUAU	hsa-let-7a-3p	hsa-let-7a-3	92.8	84.2	1.207	4.179	0.000	0.000	0.245	0.058
AACUAU	hsa-let-7f-1-3p	hsa-let-7f-1	92.8	84.2	4.828	8.358	0	0	0.122	0.232
AACUAU	hsa-let-7f-2-3p	hsa-let-7f-2	92.8	84.2	6.035	1.393	0.000	0.000	0.000	0.058
AACUAU	hsa-miR-92a-3p	hsa-mir-92a-1	92.8	84.2	0	0	0	0	0.733	0.464
AACUAU	noMatch	EMC9_EMC9-003_ENSG00000100908_ENST00000419198.2	92.8	84.2	0.000	0.000	1.048	1.416	0.000	0.000
AACUAU	noMatch	RNA45S5_NR_046235_prec3.3	92.8	84.2	0	2.786	2.794	3.776	0	0.058
AACUAU	noMatch	hsa-mir-1255a	92.8	84.2	0	0	0	0	0.673	0.348
AACUCA	hsa-miR-24-3p	hsa-mir-24-1	89.9	66.5	0.000	0.000	0.000	0.000	0.183	0.174
AACUCA	hsa-miR-6750-3p	ITIH5_ITIH5-001_ENSG00000123243_ENST00000256861.6	89.9	66.5	0	0	10.477	8.97	0.672	0.348
AACUCA	noMatch	ERRFI1_ERRFI1-001_ENSG00000116285_ENST00000377482.5	89.9	66.5	0.000	4.179	0.000	0.000	0.122	0.058
AACUCA	noMatch	FAT1_FAT1-001_ENSG00000083857_ENST00000441802.2	89.9	66.5	6.035	12.537	1.397	4.721	0.183	0.058
AACUCC	hsa-miR-125b-5p	hsa-mir-125b-2	53	47.3	0	0	0	0	0.612	0.174
AACUCC	noMatch	HLA-DRA_HLA-DRA-001_ENSG00000204287_ENST00000395388.2	53	47.3	0	0	1.047	2.832	0.245	0.29
AACUCC	noMatch	SLC16A3_SLC16A3-202_ENSG00000141526_ENST00000392341.1	53	47.3	2.414	0.000	0.698	0.000	0.122	0.000
AACUCC	noMatch	ST6GALNAC2_ST6GALNAC2-001_ENSG00000070731_ENST00000225276.5	53	47.3	0.000	4.179	0.000	0.472	0.061	0.058
AACUCC	noMatch	TRNAA29	53	47.3	2.414	1.393	0.698	0.944	0.000	0.000
AACUCC	noMatch	USP31_USP31-001_ENSG00000103404_ENST00000219689.7	53	47.3	0.000	4.179	2.095	2.360	0.061	0.232
AACUCC	noMatch	chr17_36555783-36562190	53	47.3	0.000	1.393	0.349	1.416	0.245	0.058
AACUCC	noMatch	rn7sl1C53TT54GT70C	53	47.3	2.414	0	5.588	7.081	0	0
AACUCC	noMatch	trnaA13A33GA36T	53	47.3	2.414	1.393	0.698	0.472	0.122	0.000
AACUCC	noMatch	trnaH11A5G	53	47.3	3.621	1.393	0.000	0.472	0.245	0.174
AACUCG	hsa-miR-1307-3p	hsa-mir-1307	85.3	64.4	0.000	0.000	0.000	0.000	0.367	0.058
AACUCG	noMatch	CTSO_CTSO-001_ENSG00000256043_ENST00000433477.3	85.3	64.4	0.000	0.000	0.349	2.833	0.061	0.058
AACUCG	noMatch	pET16B_Rnl2_1-249_K227Q_backbone	85.3	64.4	0	4.179	3.841	6.137	0.244	0.174
AACUCU	hsa-miR-130b-5p	hsa-mir-130b	63.4	54.4	0.000	0.000	0.000	0.000	0.367	0.348
AACUCU	hsa-miR-618	hsa-mir-618	63.4	54.4	0	0	0	0	4.279	4.18
AACUCU	noMatch	hsa-mir-141	63.4	54.4	0	0	0	0	1.039	1.103
AACUCU	noMatch	hsa-mir-200a	63.4	54.4	0.000	0.000	0.000	0.000	0.306	0.348
AACUCU	noMatch	hsa-mir-3143	63.4	54.4	0	1.393	3.143	2.832	0.183	0.464
AACUGA	hsa-miR-29a-5p	hsa-mir-29a	80.6	63.3	0	2.786	0	0	1.468	2.147
AACUGA	noMatch	hsa-mir-191	80.6	63.3	0.000	0.000	0.000	0.000	0.183	0.406
AACUGC	hsa-miR-17-3p	hsa-mir-17	41.9	19	0	0	0	0	0.428	0.348
AACUGC	hsa-miR-18a-3p	hsa-mir-18a	41.9	19	0.000	0.000	0.000	0.000	0.245	0.232
AACUGC	hsa-miR-22-3p	hsa-mir-22	41.9	19	0.000	0.000	0.000	0.000	0.795	1.045
AACUGC	hsa-miR-324-3p	hsa-mir-324	41.9	19	0.000	0.000	0.000	0.000	0.122	0.290
AACUGC	noMatch	ARHGAP33_ARHGAP33-201_ENSG00000004777_ENST00000007510.4	41.9	19	0.000	0.000	1.746	0.944	0.061	0.058
AACUGC	noMatch	CBLN3_CBLN3-001_ENSG00000139899_ENST00000267406.6	41.9	19	0.000	0.000	1.746	2.360	0.122	0.058
AACUGC	noMatch	chr6_33824600-33896760	41.9	19	1.207	1.393	4.54	3.776	0.183	0.174
AACUGC	noMatch	rna18s5A60GC456AT1578G	41.9	19	15.691	16.716	17.111	15.106	0.672	0.696
AACUGG	hsa-miR-193b-3p	hsa-mir-193b	43.1	55.2	2.414	1.393	0	0	2.508	3.424
AACUGG	hsa-miR-378a-3p	hsa-mir-378	43.1	55.2	0	0	0	0	1.652	1.857
AACUGG	noMatch	AL627171.2_ENST00000595378.1	43.1	55.2	0.000	0.000	0.000	0.000	0.122	0.232
AACUGG	noMatch	CTA-204B4.6_ENST00000560295	43.1	55.2	48.281	47.361	30.034	28.326	1.161	1.625
AACUGG	noMatch	FAT1_FAT1-001_ENSG00000083857_ENST00000441802.2	43.1	55.2	2.414	1.393	0.349	0.472	0.000	0.058
AACUGG	noMatch	GAN_GAN-001_ENSG00000261609_ENST00000568107.2	43.1	55.2	0.000	0.000	2.445	2.360	0.000	0.000
AACUGG	noMatch	KDM4E_KDM4E-001_ENSG00000235268_ENST00000450979.2	43.1	55.2	0.000	0.000	1.048	1.416	0.000	0.000
AACUGG	noMatch	ORAI1_ORAI1-001_ENSG00000182500_ENST00000330079.7	43.1	55.2	0.000	0.000	2.794	1.888	0.061	0.000
AACUGG	noMatch	POMT2_POMT2-001_ENSG00000009830_ENST00000261534.4	43.1	55.2	0.000	0.000	1.048	0.944	0.061	0.000
AACUGG	noMatch	RNA45S5_NR_046235_prec3.3	43.1	55.2	2.414	2.786	4.89	3.776	0.061	0.232
AACUGG	noMatch	UBQLN1_UBQLN1-001_ENSG00000135018_ENST00000376395.4	43.1	55.2	1.207	0	30.035	33.992	0.244	0.116
AACUGG	noMatch	rna18s5A60GC456AT1578G	43.1	55.2	1.207	2.786	2.096	2.832	0.122	0
AACUGU	hsa-let-7a-2-3p	hsa-let-7a-2	55.5	29.5	0	0	0	0	0.367	0.522
AACUGU	hsa-miR-141-3p	hsa-mir-141	55.5	29.5	0	0	0	0	0.183	2.554
AACUGU	hsa-miR-19b-3p	hsa-mir-19b-1	55.5	29.5	0	0	0	0	0.794	0.87
AACUGU	hsa-miR-200a-3p	hsa-mir-200a	55.5	29.5	0.000	0.000	0.000	0.000	0.061	0.522
AACUGU	noMatch	MTMR14_MTMR14-001_ENSG00000163719_ENST00000296003.4	55.5	29.5	0	0	9.779	5.193	0.061	0
AACUGU	noMatch	pET16B_Rnl2_1-249_K227Q_backbone	55.5	29.5	6.035	11.144	3.493	4.248	0.244	0.174
AACUGU	noMatch	rna18s5A60GC456AT1578G	55.5	29.5	6.035	8.358	3.143	5.192	0.305	0.058
AACUUA	hsa-miR-21-5p	hsa-mir-21	88.2	77.5	41.039	52.932	0.698	0	72.998	93.228
AACUUA	noMatch	hsa-mir-21	88.2	77.5	2.414	0.000	0.000	0.000	0.245	0.232
AACUUA	noMatch	mt-TVG10A	88.2	77.5	4.828	6.965	1.397	2.833	1.162	0.522
AACUUA	noMatch	rna18s5A60GC456AT1578G	88.2	77.5	6.035	11.144	12.573	12.746	0.672	0.464
AACUUC	noMatch	AFAP1_AFAP1-201_ENSG00000196526_ENST00000358461.2	55	69.6	0.000	0.000	0.349	2.833	0.061	0.000
AACUUC	noMatch	RNA45S5_NR_046235_prec3.3	55	69.6	3.621	1.393	0.698	0.472	0.000	0.058
AACUUG	noMatch	mt-TVG10A	83.6	77.4	79.665	48.753	6.635	7.081	2.507	1.8
AACUUU	noMatch	PDZD8_PDZD8-001_ENSG00000165650_ENST00000334464.5	79.5	84	0.000	0.000	4.191	3.305	0.000	0.058
AACUUU	noMatch	RNA45S5_NR_046235_prec3.3	79.5	84	7.242	1.393	0.349	0.472	0.305	0.58
AACUUU	noMatch	rna18s5A60GC456AT1578G	79.5	84	0.000	1.393	2.445	0.944	0.061	0.000
AAGAAA	noMatch	C15orf32_C15orf32-001_ENSG00000183643_ENST00000333334.2	94.5	75.4	0.000	0.000	2.095	0.472	0.000	0.058
AAGAAA	noMatch	HIST1H1C_HIST1H1C-001_ENSG00000187837_ENST00000343677.2	94.5	75.4	1.207	8.358	1.048	0.944	0.061	0.000
AAGAAC	hsa-miR-3133	hsa-mir-3133	83.3	64.8	0	0	0	0	0.245	0.754
AAGAAC	hsa-miR-4511	RECQL_RECQL-001_ENSG00000004700_ENST00000444129.2	83.3	64.8	0.000	0.000	0.000	0.000	0.061	0.290
AAGAAC	hsa-miR-548b-3p	hsa-mir-548b	83.3	64.8	1.207	0	0.698	0.944	26.29	26.18
AAGAAC	hsa-miR-548h-3p	MTMR6_MTMR6-001_ENSG00000139505_ENST00000381801.5	83.3	64.8	0.000	0.000	0.000	0.000	0.245	0.174
AAGAAC	noMatch	ERC1_ERC1-201_ENSG00000082805_ENST00000397203.2	83.3	64.8	2.414	0.000	0.349	0.472	0.061	0.058
AAGAAC	noMatch	RNA45S5_NR_046235_prec3.3	83.3	64.8	3.621	4.179	4.54	13.218	0.305	0.406
AAGAAC	noMatch	ZNF177_ZNF177-002_ENSG00000270011_ENST00000446085.4	83.3	64.8	0.000	0.000	0.349	2.833	0.000	0.116
AAGAAC	noMatch	rna18s5A60GC456AT1578G	83.3	64.8	6.035	6.965	1.746	4.721	0.183	0.406
AAGAAG	noMatch	EPS8_EPS8-001_ENSG00000151491_ENST00000281172.5	81.5	72.3	120.705	150.439	134.803	122.744	9.721	7.835
AAGAAG	noMatch	RNA45S5_NR_046235_prec3.3	81.5	72.3	12.07	13.93	15.716	24.076	0.427	0.696
AAGAAG	noMatch	SRRM2_SRRM2-001_ENSG00000167978_ENST00000301740.8	81.5	72.3	0.000	0.000	1.746	1.416	0.000	0.000
AAGAAU	hsa-miR-186-5p	hsa-mir-186	90	75.8	0	1.393	0.349	0.472	37.477	54.044
AAGAAU	noMatch	BARHL1_BARHL1-001_ENSG00000125492_ENST00000263610.2	90	75.8	0	0	5.587	4.249	0.061	0.058
AAGAAU	noMatch	NOTCH2_NOTCH2-001_ENSG00000134250_ENST00000256646.2	90	75.8	0.000	1.393	0.000	0.472	0.183	0.116
AAGAAU	noMatch	ZNF304_ZNF304-002_ENSG00000131845_ENST00000282286.5	90	75.8	0.000	0.000	1.048	1.888	0.000	0.174
AAGACA	hsa-miR-3617-5p	hsa-mir-3617	79.3	63.7	3.621	2.786	0	0	5.564	5.862
AAGACA	hsa-miR-641	hsa-mir-641	79.3	63.7	0	1.393	0	0	25.8	28.27
AAGACA	noMatch	AC112693.2_ENST00000599897.1	79.3	63.7	2.414	1.393	6.635	6.137	0	0
AAGACA	noMatch	ARID3A_ARID3A-001_ENSG00000116017_ENST00000263620.3	79.3	63.7	2.414	2.786	45.75	14.635	0.122	0.29
AAGACA	noMatch	BHLHE40_BHLHE40-001_ENSG00000134107_ENST00000256495.3	79.3	63.7	4.828	2.786	22.7	10.858	0.244	0.406
AAGACA	noMatch	BRF1_BRF1-002_ENSG00000185024_ENST00000546474.1	79.3	63.7	0.000	0.000	2.445	0.000	0.000	0.000
AAGACA	noMatch	C17orf96_C17orf96-001_ENSG00000179294_ENST00000325814.5	79.3	63.7	0.000	0.000	6.286	0.944	0.000	0.000
AAGACA	noMatch	CELF5_CELF5-002_ENSG00000161082_ENST00000541430.2	79.3	63.7	0.000	0.000	3.143	0.000	0.000	0.000
AAGACA	noMatch	DLG5_DLG5-001_ENSG00000151208_ENST00000372391.2	79.3	63.7	0.000	0.000	1.048	1.416	0.000	0.000
AAGACA	noMatch	FGF14_FGF14-002_ENSG00000102466_ENST00000376131.4	79.3	63.7	0.000	0.000	2.095	0.000	0.061	0.000
AAGACA	noMatch	IGFBP5_IGFBP5-001_ENSG00000115461_ENST00000233813.4	79.3	63.7	0.000	0.000	1.746	0.944	0.000	0.000
AAGACA	noMatch	KNDC1_KNDC1-006_ENSG00000171798_ENST00000304613.3	79.3	63.7	0.000	0.000	3.842	1.888	0.000	0.000
AAGACA	noMatch	NOD1_NOD1-001_ENSG00000106100_ENST00000222823.4	79.3	63.7	8.449	5.572	254.242	72.23	0.428	0.174
AAGACA	noMatch	PKHD1L1_PKHD1L1-001_ENSG00000205038_ENST00000378402.5	79.3	63.7	0	0	4.889	1.416	0	0
AAGACA	noMatch	SFTPA1_SFTPA1-203_ENSG00000122852_ENST00000398636.3	79.3	63.7	0.000	0.000	0.698	1.416	0.061	0.000
AAGACA	noMatch	SNORD19_ENST00000410413_prec	79.3	63.7	0.000	1.393	1.397	2.833	0.673	0.290
AAGACA	noMatch	SSC5D_SSC5D-001_ENSG00000179954_ENST00000389623.6	79.3	63.7	0	0	3.492	2.36	0.183	0.058
AAGACA	noMatch	TNR_TNR-001_ENSG00000116147_ENST00000367674.2	79.3	63.7	0	0	2.096	2.832	0	0
AAGACA	noMatch	UNC5A_UNC5A-001_ENSG00000113763_ENST00000329542.4	79.3	63.7	0.000	0.000	6.286	0.472	0.000	0.000
AAGACA	noMatch	ZNF398_ZNF398-202_ENSG00000197024_ENST00000420008.2	79.3	63.7	0.000	0.000	5.937	1.416	0.000	0.000
AAGACA	noMatch	chr15_51328400-51687420	79.3	63.7	0	0	6.286	0.944	0	0
AAGACA	noMatch	chr19_35378127-35399410_rev	79.3	63.7	0.000	0.000	0.698	1.416	0.000	0.058
AAGACA	noMatch	chr2_241653195-241656839	79.3	63.7	16.899	20.894	170.776	44.849	0.489	0.348
AAGACA	noMatch	chr6_39071840-39117320	79.3	63.7	0.000	0.000	15.716	2.833	0.000	0.000
AAGACA	noMatch	mt-TYG9C	79.3	63.7	0.000	0.000	2.794	0.944	0.000	0.058
AAGACC	hsa-miR-3667-5p	hsa-mir-3667	65.8	48	0	0	0	0	2.079	1.567
AAGACC	noMatch	H2AFX_H2AFX-001_ENSG00000188486_ENST00000530167.1	65.8	48	0	0	0	0	1.162	1.451
AAGACC	noMatch	SCARNA15A	65.8	48	0	0	0	0	0.428	0.696
AAGACG	noMatch	TNFRSF1B_TNFRSF1B-001_ENSG00000028137_ENST00000376259.3	92	68.2	0	0	4.54	1.888	0.122	0.174
AAGACU	hsa-miR-141-3p	hsa-mir-141	81.6	54.9	0	0	0	0	1.773	1.8
AAGACU	hsa-miR-200a-3p	hsa-mir-200a	81.6	54.9	0.000	0.000	0.000	0.000	0.428	0.058
AAGACU	hsa-miR-548u	hsa-mir-548u	81.6	54.9	0.000	0.000	0.000	0.000	0.306	0.522
AAGACU	hsa-miR-7-5p	hsa-mir-7-1	81.6	54.9	0.000	0.000	0.000	0.000	0.061	0.348
AAGACU	hsa-miR-7-5p	hsa-mir-7-3	81.6	54.9	0	0	0	0	4.463	7.663
AAGACU	noMatch	MT-TP	81.6	54.9	12.071	15.322	0.000	3.305	0.183	1.103
AAGACU	noMatch	RNA45S5_NR_046235_prec3.3	81.6	54.9	1.207	0.000	0.349	1.416	0.061	0.058
AAGAGA	noMatch	CDK6_CDK6-001_ENSG00000105810_ENST00000265734.4	84.4	68.9	0.000	0.000	0.349	2.833	0.000	0.000
AAGAGA	noMatch	hsa-mir-1256	84.4	68.9	0.000	0.000	0.000	0.000	0.611	0.697
AAGAGA	noMatch	mt-TKA54G	84.4	68.9	1.207	1.393	1.746	0.472	0.000	0.000
AAGAGC	hsa-miR-28-5p	hsa-mir-28	78	56.8	0.000	0.000	0.000	0.000	0.122	0.232
AAGAGC	hsa-miR-335-5p	hsa-mir-335	78	56.8	8.449	1.393	0	0	4.952	7.43
AAGAGC	noMatch	ABCA7_ABCA7-001_ENSG00000064687_ENST00000263094.6	78	56.8	0.000	0.000	1.397	1.888	0.061	0.000
AAGAGC	noMatch	SBNO1_SBNO1-201_ENSG00000139697_ENST00000267176.4	78	56.8	0.000	0.000	1.746	0.472	0.000	0.000
AAGAGC	noMatch	TMEM246_TMEM246-001_ENSG00000165152_ENST00000374848.3	78	56.8	16.898	27.86	10.825	11.802	1.712	0.754
AAGAGC	noMatch	TRNAK1_prec	78	56.8	0.000	0.000	1.746	0.944	0.061	0.000
AAGAGG	hsa-let-7d-5p	hsa-let-7d	74.7	56.1	0	0	0	0	3.669	2.263
AAGAGG	noMatch	ANKRD11_ANKRD11-001_ENSG00000167522_ENST00000301030.4	74.7	56.1	7.242	4.179	3.842	7.081	0.183	0.348
AAGAGG	noMatch	CCDC22_CCDC22-001_ENSG00000101997_ENST00000376227.3	74.7	56.1	0.000	1.393	0.349	1.416	0.061	0.116
AAGAGG	noMatch	RNA45S5_NR_046235_prec3.3	74.7	56.1	38.624	47.361	19.906	22.186	1.344	1.915
AAGAGG	noMatch	SNORA26_ENST00000391286_prec	74.7	56.1	0	0	1.048	3.776	0.366	0.638
AAGAGG	noMatch	TSC1_TSC1-001_ENSG00000165699_ENST00000298552.3	74.7	56.1	0.000	0.000	1.048	0.944	0.000	0.058
AAGAGU	noMatch	ALG10B_ALG10B-001_ENSG00000175548_ENST00000308742.4	80.2	63.8	0.000	0.000	0.000	0.944	0.611	0.522
AAGAGU	noMatch	BCL11B_BCL11B-001_ENSG00000127152_ENST00000357195.3	80.2	63.8	0.000	0.000	1.397	0.472	0.061	0.000
AAGAGU	noMatch	GUCA1B_GUCA1B-001_ENSG00000112599_ENST00000230361.3	80.2	63.8	0	0	40.162	36.352	0.366	0.464
AAGAGU	noMatch	HMGA2_HMGA2-001_ENSG00000149948_ENST00000403681.2	80.2	63.8	2.414	0.000	1.048	0.472	0.000	0.000
AAGAGU	noMatch	noMatch	80.2	63.8	0.000	0.000	2.445	0.000	0.000	0.000
AAGAUA	noMatch	chr14_19934670-20029530	90.4	70.7	0.000	0.000	0.000	0.000	0.245	0.232
AAGAUC	noMatch	SETBP1_SETBP1-001_ENSG00000152217_ENST00000282030.5	72.1	72.4	1.207	0.000	0.349	1.416	0.000	0.058
AAGAUC	noMatch	rnu2-2pA83GA	72.1	72.4	13.277	12.537	21.654	24.548	0.061	0.174
AAGAUG	hsa-miR-15b-3p	hsa-mir-15b	85.1	73.6	4.828	4.179	0.000	0.000	0.000	0.000
AAGAUG	hsa-miR-31-5p	hsa-mir-31	85.1	73.6	0	1.393	0	0	24.088	22.697
AAGAUG	noMatch	RP11-366L20.2_ENST00000439236.2	85.1	73.6	0.000	0.000	1.048	0.472	0.306	0.174
AAGAUG	noMatch	SRP72_SRP72-001_ENSG00000174780_ENST00000342756.5	85.1	73.6	2.414	0.000	0.698	0.944	0.000	0.000
AAGAUG	noMatch	hsa-mir-18a	85.1	73.6	3.621	0	0	0	1.956	1.857
AAGAUG	noMatch	hsa-mir-31	85.1	73.6	0.000	0.000	0.000	0.000	0.122	0.290
AAGAUU	noMatch	rna18s5A60GC456AT1578G	90.7	65.9	10.863	1.393	3.143	2.832	0.122	0.232
AAGCAA	hsa-miR-10527-5p	PABPC1_PABPC1-001_ENSG00000070756_ENST00000318607.5	93.3	70.1	2.414	1.393	108.612	125.105	4.096	4.875
AAGCAA	hsa-miR-34a-3p	hsa-mir-34a	93.3	70.1	8.449	13.929	0.000	0.000	0.000	0.000
AAGCAA	noMatch	FGD4_FGD4-001_ENSG00000139132_ENST00000427716.2	93.3	70.1	0	0	0	0	0.55	0.522
AAGCAA	noMatch	LRRC55_LRRC55-001_ENSG00000183908_ENST00000497933.1	93.3	70.1	0.000	0.000	0.000	0.000	0.183	0.290
AAGCAA	noMatch	hsa-mir-548am	93.3	70.1	0.000	0.000	0.000	0.000	0.245	0.232
AAGCAA	noMatch	hsa-mir-548au	93.3	70.1	0.000	0.000	0.000	0.000	0.183	0.232
AAGCAC	hsa-miR-330-3p	hsa-mir-330	76.2	64	0	0	0	0	5.685	7.489
AAGCAC	noMatch	PRR5_PRR5-001_ENSG00000186654_ENST00000006251.7	76.2	64	0.000	0.000	1.397	0.944	0.000	0.000
AAGCAC	noMatch	TRNAL19_prec	76.2	64	1.207	1.393	1.048	0.472	0.000	0.000
AAGCAG	hsa-miR-103a-3p	hsa-mir-103-1	93.6	79.1	0	0	0	0.472	8.865	9.055
AAGCAG	hsa-miR-107	hsa-mir-103-1	93.6	79.1	0.000	0.000	0.000	0.000	0.550	1.335
AAGCAG	hsa-miR-107	hsa-mir-107	93.6	79.1	0.000	0.000	0.000	0.000	0.183	0.232
AAGCAG	noMatch	OSBP2_OSBP2-007_ENSG00000184792_ENST00000431368.1	93.6	79.1	0	0	23.747	29.741	6.482	4.701
AAGCAG	noMatch	RNA5S9_ENST00000364451	93.6	79.1	0	0	3.841	3.776	0	0.174
AAGCAG	noMatch	SNORA63_ENST00000363450	93.6	79.1	0	0	20.953	23.133	4.279	4.644
AAGCAG	noMatch	SNORA69_ENST00000383895_prec	93.6	79.1	0.000	0.000	1.397	0.944	0.000	0.000
AAGCAG	noMatch	TRNAG8	93.6	79.1	113.462	93.329	40.16	35.877	3.911	3.887
AAGCAG	noMatch	rna18s5A60GC456AT1578G	93.6	79.1	9.656	15.323	21.302	21.244	2.507	2.495
AAGCAU	noMatch	GNG2_GNG2-001_ENSG00000186469_ENST00000556752.1	79.4	63.9	0	0	6.635	9.914	0.367	0.348
AAGCAU	noMatch	RNA45S5_NR_046235_prec3.3	79.4	63.9	25.348	40.396	25.494	21.243	2.629	2.379
AAGCAU	noMatch	TFRC_TFRC-001_ENSG00000072274_ENST00000360110.4	79.4	63.9	1.207	4.179	0.000	1.888	0.000	0.000
AAGCAU	noMatch	TRNAI6_prec	79.4	63.9	61.558	66.864	354.125	345.569	5.685	6.152
AAGCAU	noMatch	rna18s5A60GC456AT1578G	79.4	63.9	8.449	2.786	2.095	3.776	0.061	0.174
AAGCCA	noMatch	ARMC9_ARMC9-001_ENSG00000135931_ENST00000349938.4	89.1	75.4	1.207	0	1.396	2.832	0.244	0.232
AAGCCA	noMatch	C17orf99_C17orf99-001_ENSG00000187997_ENST00000340363.5	89.1	75.4	2.414	1.393	0	0	8.131	7.893
AAGCCA	noMatch	COBLL1_COBLL1-003_ENSG00000082438_ENST00000375458.2	89.1	75.4	0.000	0.000	1.397	1.416	0.000	0.000
AAGCCA	noMatch	EBF2_EBF2-001_ENSG00000221818_ENST00000520164.1	89.1	75.4	0.000	0.000	0.000	0.000	0.183	0.174
AAGCCA	noMatch	FBXL15_FBXL15-001_ENSG00000107872_ENST00000369956.2	89.1	75.4	0	0	33.176	31.156	2.018	2.612
AAGCCA	noMatch	FKBP14_FKBP14-001_ENSG00000106080_ENST00000222803.5	89.1	75.4	0	0	0	0.472	7.155	6.618
AAGCCA	noMatch	LYRM7_LYRM7-001_ENSG00000186687_ENST00000379380.4	89.1	75.4	0.000	0.000	0.000	0.000	0.489	0.813
AAGCCA	noMatch	ORAI2_ORAI2-201_ENSG00000160991_ENST00000356387.2	89.1	75.4	0	0	0	0	0.55	1.509
AAGCCA	noMatch	PLCXD2_PLCXD2-001_ENSG00000240891_ENST00000393934.3	89.1	75.4	0	0	6.286	2.832	0.061	0.116
AAGCCA	noMatch	TRNAR18	89.1	75.4	50.695	55.718	99.182	115.191	2.14	3.018
AAGCCA	noMatch	ZSWIM8_ZSWIM8-201_ENSG00000214655_ENST00000398706.2	89.1	75.4	0.000	0.000	0.000	0.000	0.183	0.232
AAGCCA	noMatch	rna18s5T1178CA1183GA1293C	89.1	75.4	2.414	5.572	0.349	2.36	0	0
AAGCCC	noMatch	ERP29_ERP29-001_ENSG00000089248_ENST00000261735.3	65.8	39.3	0.000	0.000	0.000	0.000	0.183	0.290
AAGCCC	noMatch	GSTCD_GSTCD-006_ENSG00000138780_ENST00000515279.1	65.8	39.3	0.000	0.000	0.349	0.944	0.061	0.174
AAGCCC	noMatch	MCL1_MCL1-001_ENSG00000143384_ENST00000369026.2	65.8	39.3	0	0	3.841	8.025	0.122	0.116
AAGCCC	noMatch	PUF60_PUF60-001_ENSG00000179950_ENST00000526683.1	65.8	39.3	0	0	3.143	2.832	0	0.232
AAGCCC	noMatch	RNA45S5_NR_046235_prec3.3	65.8	39.3	0.000	0.000	1.746	1.888	0.000	0.000
AAGCCC	noMatch	RPL13_RPL13-001_ENSG00000167526_ENST00000311528.5	65.8	39.3	0.000	0.000	1.048	2.833	0.061	0.000
AAGCCC	noMatch	chr16_28637010-28686000_rev	65.8	39.3	0.000	0.000	1.397	0.472	0.061	0.000
AAGCCC	noMatch	hsa-mir-1284	65.8	39.3	0.000	0.000	0.000	0.000	0.183	0.348
AAGCCG	noMatch	KIAA0100_ENST00000528896.2	90.6	66.3	1.207	0	4.54	7.081	0	0
AAGCCG	noMatch	MTMR6_MTMR6-001_ENSG00000139505_ENST00000381801.5	90.6	66.3	0.000	0.000	0.000	0.000	0.000	0.581
AAGCCG	noMatch	RNA45S5_NR_046235_prec3.3	90.6	66.3	140.018	140.689	69.496	76.007	6.725	6.906
AAGCCG	noMatch	hsa-mir-320-RNASEN	90.6	66.3	0	0	7.334	4.248	0.489	0.174
AAGCCU	hsa-miR-7109-3p	CBX4_CBX4-001_ENSG00000141582_ENST00000269397.4	79.9	59.8	0.000	0.000	1.397	0.944	0.122	0.116
AAGCCU	noMatch	DIS3L_DIS3L-004_ENSG00000166938_ENST00000319212.4	79.9	59.8	0	0	6.635	4.248	0.305	0.058
AAGCCU	noMatch	MROH6_MROH6-001_ENSG00000204839_ENST00000398882.3	79.9	59.8	0	0	8.033	4.249	0.061	0.058
AAGCCU	noMatch	NANOS1_NANOS1-002_ENSG00000188613_ENST00000425699.1	79.9	59.8	0	0	7.334	10.386	0.183	0.058
AAGCCU	noMatch	SBNO1_SBNO1-201_ENSG00000139697_ENST00000267176.4	79.9	59.8	2.414	0	134.106	149.654	0.488	0.29
AAGCCU	noMatch	TRIM25_TRIM25-001_ENSG00000121060_ENST00000316881.4	79.9	59.8	1.207	2.786	0.000	0.000	0.367	0.348
AAGCGA	noMatch	RNA45S5_NR_046235_prec3.3	93.3	65.8	12.07	13.93	111.405	102.444	2.69	3.772
AAGCGC	hsa-miR-7706	NOS1_NOS1-001_ENSG00000089250_ENST00000317775.6	90.9	58.8	1.207	0.000	0.349	0.944	0.000	0.290
AAGCGC	noMatch	MMP25_MMP25-001_ENSG00000008516_ENST00000336577.4	90.9	58.8	0.000	0.000	1.048	0.472	0.061	0.232
AAGCGC	noMatch	RNA45S5_NR_046235_prec3.3	90.9	58.8	3.621	1.393	6.286	10.386	0	0.29
AAGCGG	noMatch	ADCK5_ADCK5-001_ENSG00000173137_ENST00000308860.6	97	62.4	0.000	0.000	0.698	0.944	0.061	0.058
AAGCGG	noMatch	CPEB2_CPEB2-203_ENSG00000137449_ENST00000541112.1	97	62.4	0	0	5.238	4.249	0	0.058
AAGCGG	noMatch	GNPTAB_GNPTAB-001_ENSG00000111670_ENST00000299314.7	97	62.4	0.000	0.000	1.397	1.888	0.061	0.000
AAGCGG	noMatch	HOOK2_HOOK2-001_ENSG00000095066_ENST00000264827.5	97	62.4	7.242	8.358	4.191	0	0	0
AAGCGG	noMatch	MARVELD2_MARVELD2-002_ENSG00000152939_ENST00000454295.2	97	62.4	7.242	9.751	8.381	6.137	0.978	0.638
AAGCGG	noMatch	RNA45S5_NR_046235_prec3.3	97	62.4	2.414	1.393	0.000	1.888	0.000	0.000
AAGCGG	noMatch	SOX7_SOX7-001_ENSG00000171056_ENST00000304501.1	97	62.4	9.656	8.358	4.54	2.832	0.305	0.058
AAGCGG	noMatch	TRNAS21_prec	97	62.4	471.956	395.598	179.158	236.991	14.062	9.81
AAGCGG	noMatch	noMatch	97	62.4	4.828	0	2.793	1.416	0.244	0.58
AAGCGG	noMatch	pET16B_Rnl2_1-249_K227Q_backbone	97	62.4	20.52	12.537	19.907	9.913	1.04	0.696
AAGCGU	noMatch	FAT1_FAT1-001_ENSG00000083857_ENST00000441802.2	97.7	75.8	0.000	2.786	1.048	0.472	0.000	0.000
AAGCGU	noMatch	RNA45S5_NR_046235_prec3.3	97.7	75.8	0	1.393	2.445	1.416	0.122	0.116
AAGCUA	hsa-miR-221-3p	hsa-mir-221	96.1	72	0	1.393	0	0.472	29.041	27.398
AAGCUA	hsa-miR-222-3p	hsa-mir-222	96.1	72	0	0	0	0	3.791	3.599
AAGCUA	hsa-miR-548v	hsa-mir-548v	96.1	72	0.000	0.000	0.000	0.000	0.673	0.929
AAGCUA	hsa-miR-9-3p	hsa-mir-9-1	96.1	72	0	0	0	0	0.551	0.812
AAGCUA	noMatch	AJUBA_AJUBA-001_ENSG00000129474_ENST00000262713.2	96.1	72	0.000	0.000	1.397	1.416	0.000	0.000
AAGCUA	noMatch	GDAP2_GDAP2-001_ENSG00000196505_ENST00000369443.5	96.1	72	1.207	2.786	0	0	0.918	1.045
AAGCUA	noMatch	MT-TM	96.1	72	1.207	0	4.54	4.248	0	0
AAGCUA	noMatch	hsa-mir-320-RNASEN	96.1	72	0.000	0.000	2.095	0.000	0.367	0.174
AAGCUC	hsa-miR-3928-5p	hsa-mir-3928	90	54.6	0.000	0.000	2.445	2.833	0.061	0.406
AAGCUC	hsa-miR-423-3p	hsa-mir-423	90	54.6	4.828	5.572	0	0	6.848	4.993
AAGCUC	hsa-miR-6796-3p	FMNL1_FMNL1-201_ENSG00000184922_ENST00000328118.3	90	54.6	0	0	1.396	1.888	0.367	0.116
AAGCUC	hsa-miR-99b-3p	hsa-mir-99b	90	54.6	2.414	0	1.047	2.36	185.859	147.504
AAGCUC	noMatch	AKAP12_AKAP12-202_ENSG00000131016_ENST00000402676.2	90	54.6	1.207	2.786	0.349	0.944	0.000	0.058
AAGCUC	noMatch	SCN4A_SCN4A-201_ENSG00000007314_ENST00000435607.1	90	54.6	0	0	2.444	3.777	0.061	0
AAGCUC	noMatch	SLC13A5_SLC13A5-001_ENSG00000141485_ENST00000433363.2	90	54.6	0	0	9.429	4.249	0.122	0
AAGCUC	noMatch	SYPL2_SYPL2-001_ENSG00000143028_ENST00000369872.3	90	54.6	0.000	0.000	3.143	2.833	0.000	0.000
AAGCUC	noMatch	hsa-mir-99b	90	54.6	0.000	0.000	0.000	0.000	0.061	0.290
AAGCUG	hsa-miR-22-3p	hsa-mir-22	89	64.2	8.449	0	0	0	10.271	9.636
AAGCUG	hsa-miR-320a-3p	hsa-mir-320-RNASEN	89	64.2	43.453	30.645	6726.256	7183.417	858.562	823.607
AAGCUG	hsa-miR-320b	hsa-mir-320b-2	89	64.2	1.207	1.393	135.154	134.545	21.767	19.27
AAGCUG	hsa-miR-320c	hsa-mir-320c-2	89	64.2	0	0	11.525	6.608	1.773	1.276
AAGCUG	hsa-miR-320d	hsa-mir-320-RNASEN	89	64.2	0	0	3.492	5.193	0.306	0.116
AAGCUG	hsa-miR-320d	hsa-mir-320d-1	89	64.2	0	0	12.221	13.217	1.468	1.798
AAGCUG	hsa-miR-320e	hsa-mir-320-RNASEN	89	64.2	0.000	0.000	0.349	1.416	0.245	0.000
AAGCUG	hsa-miR-320e	hsa-mir-320e	89	64.2	0.000	0.000	2.794	0.944	0.183	0.290
AAGCUG	noMatch	CTA-204B4.6_ENST00000560295	89	64.2	8.449	12.537	4.54	1.888	0.428	0.116
AAGCUG	noMatch	FAXC_FAXC-001_ENSG00000146267_ENST00000389677.5	89	64.2	0.000	0.000	3.143	2.360	0.122	0.232
AAGCUG	noMatch	GEMIN4_GEMIN4-002_ENSG00000179409_ENST00000576778.1	89	64.2	0.000	0.000	0.698	2.360	0.000	0.000
AAGCUG	noMatch	HMGN2_HMGN2-001_ENSG00000198830_ENST00000361427.5	89	64.2	0.000	1.393	2.095	0.000	0.000	0.000
AAGCUG	noMatch	hsa-mir-18a	89	64.2	0.000	0.000	0.000	0.000	0.245	0.290
AAGCUG	noMatch	hsa-mir-320-RNASEN	89	64.2	0	0	27.586	35.404	3.667	3.132
AAGCUG	noMatch	hsa-mir-320b-2	89	64.2	0	0	16.063	19.355	1.466	1.972
AAGCUU	hsa-miR-100-3p	hsa-mir-100	92.9	66.9	15.692	13.93	1.746	0.944	140.19	175.37
AAGCUU	hsa-miR-21-5p	hsa-mir-21	92.9	66.9	0	0	0	0	0.305	0.464
AAGCUU	noMatch	hsa-mir-100	92.9	66.9	0	0	0	0	0.305	0.522
AAGCUU	noMatch	rna18s5A60GC456AT1578G	92.9	66.9	10.863	4.179	9.08	8.969	0.367	0.174
AAGGAA	hsa-miR-186-5p	hsa-mir-186	92.3	69.3	0	0	0	0	1.284	0.987
AAGGAA	hsa-miR-651-3p	hsa-mir-651	92.3	69.3	0.000	0.000	0.000	0.000	0.306	0.697
AAGGAA	noMatch	PCNT_PCNT-001_ENSG00000160299_ENST00000359568.5	92.3	69.3	0.000	2.786	1.746	2.360	0.245	0.116
AAGGAA	noMatch	PHLDA1_PHLDA1-001_ENSG00000139289_ENST00000266671.5	92.3	69.3	0.000	0.000	0.698	0.000	0.122	0.174
AAGGAA	noMatch	RPLP0_ENST00000392514trunc	92.3	69.3	2.414	0.000	0.000	1.416	0.183	0.000
AAGGAC	hsa-miR-6816-3p	chr1_119350-177520_rev	40.9	45.8	0	0	2.095	4.249	0.734	0.348
AAGGAC	noMatch	ADPRH_ADPRH-001_ENSG00000144843_ENST00000478399.1	40.9	45.8	0.000	0.000	0.698	0.472	0.061	0.174
AAGGAC	noMatch	TRAF3_TRAF3-001_ENSG00000131323_ENST00000560371.1	40.9	45.8	3.621	1.393	4.191	2.832	0.061	0.116
AAGGAC	noMatch	mt-rnr1G371AG689AA937-A938-	40.9	45.8	1.207	4.179	1.746	4.721	0.000	0.058
AAGGAG	hsa-miR-28-5p	hsa-mir-28	83.9	67.6	6.035	1.393	0	0	12.839	13.292
AAGGAG	noMatch	GPATCH8_GPATCH8-201_ENSG00000186566_ENST00000434000.1	83.9	67.6	0	0	0	0	1.406	1.509
AAGGAG	noMatch	LEPREL2_LEPREL2-202_ENSG00000110811_ENST00000396725.2	83.9	67.6	0.000	0.000	1.048	1.888	0.000	0.000
AAGGCA	hsa-miR-124-3p	hsa-mir-124-3	70.8	57.3	2.414	4.179	0.349	1.416	2.751	2.438
AAGGCA	hsa-miR-31-5p	hsa-mir-31	70.8	57.3	1.207	2.786	0	0	70.921	72.272
AAGGCA	hsa-miR-3910	hsa-mir-3910	70.8	57.3	0.000	0.000	0.000	0.000	0.306	0.232
AAGGCA	hsa-miR-940	hsa-mir-940	70.8	57.3	0	0	0	0	3.73	4.76
AAGGCA	noMatch	ANKRD11_ANKRD11-001_ENSG00000167522_ENST00000301030.4	70.8	57.3	0.000	1.393	0.349	0.944	0.061	0.058
AAGGCA	noMatch	TRNAI6_prec	70.8	57.3	0.000	0.000	1.746	1.888	0.000	0.058
AAGGCA	noMatch	hsa-mir-31	70.8	57.3	0	0	0	0	0.428	0.406
AAGGCA	noMatch	hsa-mir-940	70.8	57.3	0.000	0.000	0.000	0.000	0.306	0.058
AAGGCC	noMatch	CCDC113_CCDC113-001_ENSG00000103021_ENST00000219299.4	41.9	15.5	0.000	1.393	0.000	0.000	0.122	0.174
AAGGCC	noMatch	ERC1_ERC1-201_ENSG00000082805_ENST00000397203.2	41.9	15.5	3.621	4.179	1.048	1.888	0.183	0.290
AAGGCC	noMatch	MS4A4A_MS4A4A-001_ENSG00000110079_ENST00000337908.4	41.9	15.5	0.000	0.000	1.048	1.888	0.000	0.000
AAGGCC	noMatch	MT-RNR2_ENST00000387347	41.9	15.5	0.000	0.000	2.095	0.472	0.000	0.000
AAGGCC	noMatch	RNA45S5_NR_046235_prec3.3	41.9	15.5	1.207	1.393	0.000	1.416	0.061	0.116
AAGGCC	noMatch	RRAGA_RRAGA-001_ENSG00000155876_ENST00000380527.1	41.9	15.5	0	0	0	0	0.734	0.696
AAGGCC	noMatch	ZDHHC4_ZDHHC4-001_ENSG00000136247_ENST00000396706.2	41.9	15.5	0.000	1.393	1.397	2.360	0.000	0.000
AAGGCC	noMatch	chr9_139334454-139336426	41.9	15.5	0.000	0.000	0.698	1.416	0.000	0.116
AAGGCG	noMatch	CNST_CNST-001_ENSG00000162852_ENST00000366513.4	71.8	59.9	0.000	0.000	2.445	0.000	0.000	0.000
AAGGCG	noMatch	EEF2_EEF2-001_ENSG00000167658_ENST00000309311.6	71.8	59.9	0.000	0.000	0.698	0.000	0.000	0.232
AAGGCG	noMatch	OARD1_OARD1-001_ENSG00000124596_ENST00000479950.1	71.8	59.9	0.000	0.000	3.492	0.944	0.000	0.000
AAGGCG	noMatch	RNA45S5_NR_046235_prec3.3	71.8	59.9	313.83	266.055	300.341	320.08	28.857	27.574
AAGGCG	noMatch	TRNAA40_prec	71.8	59.9	2.414	2.786	0.698	0.000	0.061	0.116
AAGGCG	noMatch	TRNAL10_prec	71.8	59.9	0.000	0.000	1.397	0.944	0.061	0.000
AAGGCG	noMatch	hsa-mir-18a	71.8	59.9	2.414	0	0	0	5.747	5.515
AAGGCG	noMatch	pET16B_Rnl2_1-249_K227Q_backbone	71.8	59.9	0.000	1.393	2.794	2.833	0.183	0.058
AAGGCU	hsa-miR-320a-3p	hsa-mir-320-RNASEN	47.1	31.8	0	0	46.797	46.265	9.11	8.532
AAGGCU	hsa-miR-484	hsa-mir-484-RNASEN	47.1	31.8	0.000	0.000	1.397	0.944	0.000	0.000
AAGGCU	noMatch	C14orf132_C14orf132-001_ENSG00000227051_ENST00000555004.1	47.1	31.8	0	0	0	0	0.734	0.754
AAGGCU	noMatch	CEP350_CEP350-001_ENSG00000135837_ENST00000367607.3	47.1	31.8	2.414	2.786	0.349	0.472	0.000	0.000
AAGGCU	noMatch	HIST1H2AB_HIST1H2AB-001_ENSG00000137259_ENST00000259791.2	47.1	31.8	1.207	0.000	1.746	0.472	0.000	0.000
AAGGCU	noMatch	hsa-mir-320-RNASEN	47.1	31.8	0	0	2.793	5.665	1.528	1.567
AAGGCU	noMatch	hsa-mir-320b-2	47.1	31.8	0.000	0.000	0.000	1.888	0.000	0.174
AAGGGA	noMatch	LRSAM1_LRSAM1-004_ENSG00000148356_ENST00000323301.4	87.5	70.4	1.207	1.393	1.048	0.000	0.000	0.116
AAGGGA	noMatch	MCL1_MCL1-001_ENSG00000143384_ENST00000369026.2	87.5	70.4	0.000	2.786	0.698	0.000	0.000	0.116
AAGGGA	noMatch	SCN8A_SCN8A-001_ENSG00000196876_ENST00000354534.6	87.5	70.4	0.000	0.000	1.397	2.360	0.000	0.000
AAGGGC	noMatch	C9orf3_C9orf3-201_ENSG00000148120_ENST00000375315.2	37	19.6	2.414	1.393	1.048	0.944	0.183	0.174
AAGGGC	noMatch	NMI_NMI-001_ENSG00000123609_ENST00000243346.5	37	19.6	0.000	0.000	0.349	0.000	0.000	0.290
AAGGGC	noMatch	RNA45S5_NR_046235_prec3.3	37	19.6	0	1.393	3.143	4.721	0	0.058
AAGGGC	noMatch	RNF126_RNF126-001_ENSG00000070423_ENST00000292363.5	37	19.6	0.000	0.000	2.445	0.000	0.000	0.000
AAGGGC	noMatch	SLC28A2_SLC28A2-001_ENSG00000137860_ENST00000347644.3	37	19.6	0.000	0.000	0.698	0.944	0.061	0.058
AAGGGG	hsa-miR-423-5p	hsa-mir-423	83.9	66.9	0	0	0	0	0.672	0.696
AAGGGG	noMatch	ADCK1_ADCK1-001_ENSG00000063761_ENST00000238561.5	83.9	66.9	0	0	0	0	0.305	0.464
AAGGGG	noMatch	PWWP2B_PWWP2B-001_ENSG00000171813_ENST00000305233.5	83.9	66.9	0.000	0.000	0.000	0.000	0.122	0.406
AAGGGG	noMatch	TRIM35_TRIM35-001_ENSG00000104228_ENST00000305364.4	83.9	66.9	3.621	6.965	1.746	8.497	0	0.058
AAGGGU	noMatch	C5orf56_ENST00000337752.2	66.2	48.8	0.000	0.000	0.000	0.000	0.183	0.174
AAGGGU	noMatch	TRNAG28_prec	66.2	48.8	2.414	0	2.445	2.832	0.122	0.058
AAGGGU	noMatch	chr18_11610120-11689440_rev	66.2	48.8	0.000	0.000	0.000	0.000	0.428	0.290
AAGGUA	hsa-let-7a-5p	hsa-let-7a-3	88.2	73.6	0	0	0.349	0.472	23.721	23.046
AAGGUA	hsa-let-7b-5p	hsa-let-7b	88.2	73.6	0	0	0.349	0	4.768	4.585
AAGGUA	hsa-let-7d-5p	hsa-let-7d	88.2	73.6	0	0	0	0	1.223	1.451
AAGGUA	hsa-let-7e-5p	hsa-let-7e	88.2	73.6	0	0	0	0	2.201	1.741
AAGGUA	hsa-let-7f-5p	hsa-let-7f-2	88.2	73.6	0	0	0	0.472	7.704	7.663
AAGGUA	hsa-let-7g-5p	hsa-let-7g	88.2	73.6	1.207	0	0.349	0	4.036	3.366
AAGGUA	hsa-let-7i-5p	hsa-let-7i	88.2	73.6	0	0	0	0	5.441	4.76
AAGGUA	hsa-miR-570-5p	hsa-mir-570	88.2	73.6	18.105	9.751	0.349	0.472	5.197	5.804
AAGGUA	hsa-miR-98-5p	hsa-mir-98	88.2	73.6	0	0	0	0	1.529	2.264
AAGGUA	noMatch	RNA45S5_NR_046235_prec3.3	88.2	73.6	20.52	20.895	12.222	14.634	0.733	0.232
AAGGUA	noMatch	SCARNA15A	88.2	73.6	1.207	0	6.286	9.441	1.284	1.799
AAGGUA	noMatch	hsa-mir-18a	88.2	73.6	0	0	0	0	1.773	2.611
AAGGUA	noMatch	hsa-mir-570	88.2	73.6	0	0	0	0	1.712	1.857
AAGGUA	noMatch	pET16B_Rnl2_1-249_K227Q_backbone	88.2	73.6	65.181	80.791	39.464	39.184	3.424	2.148
AAGGUC	noMatch	ARHGAP31_ARHGAP31-001_ENSG00000031081_ENST00000264245.4	68.1	41	0	0	6.286	8.497	1.1	1.393
AAGGUC	noMatch	CDH18_CDH18-005_ENSG00000145526_ENST00000507958.1	68.1	41	0.000	0.000	2.095	0.000	0.000	0.000
AAGGUC	noMatch	RNA45S5_NR_046235_prec3.3	68.1	41	0.000	0.000	3.492	3.305	0.000	0.000
AAGGUC	noMatch	RNU12_ENST00000602478	68.1	41	0	0	22.351	25.021	0.428	0.696
AAGGUC	noMatch	SMCO2_SMCO2-201_ENSG00000165935_ENST00000416383.1	68.1	41	0.000	0.000	2.445	0.944	0.061	0.000
AAGGUC	noMatch	VGLL3_VGLL3-001_ENSG00000206538_ENST00000398399.2	68.1	41	1.207	0	0	0	1.162	1.335
AAGGUC	noMatch	ZNF713_ZNF713-002_ENSG00000178665_ENST00000429591.2	68.1	41	0	0	0	0	0.428	0.348
AAGGUC	noMatch	hsa-mir-18a	68.1	41	0	0	0	0.472	1.468	1.974
AAGGUG	hsa-miR-17-5p	hsa-mir-17	90.2	73.6	0	0	0.349	0	12.411	13.409
AAGGUG	hsa-miR-18a-5p	hsa-mir-18a	90.2	73.6	1163.595	682.546	160.997	69.397	5405.842	5359.306
AAGGUG	hsa-miR-18a-5p	hsa-mir-18b	90.2	73.6	74.837	69.647	11.174	1.888	113.594	108.322
AAGGUG	hsa-miR-18b-5p	hsa-mir-18a	90.2	73.6	2.414	0	0	0	1.895	1.277
AAGGUG	hsa-miR-18b-5p	hsa-mir-18b	90.2	73.6	22.934	12.537	2.793	0.472	4.768	5.92
AAGGUG	hsa-miR-20a-5p	hsa-mir-20a	90.2	73.6	1.207	0	0.698	0.472	7.153	8.997
AAGGUG	hsa-miR-93-5p	hsa-mir-93	90.2	73.6	1.207	0	0	0	10.454	10.1
AAGGUG	noMatch	EIF2AK4_EIF2AK4-001_ENSG00000128829_ENST00000263791.5	90.2	73.6	0.000	0.000	1.048	0.472	0.000	0.232
AAGGUG	noMatch	EPHA6_EPHA6-002_ENSG00000080224_ENST00000389672.5	90.2	73.6	0	0	0	0	0.55	1.8
AAGGUG	noMatch	PALLD_PALLD-001_ENSG00000129116_ENST00000261509.6	90.2	73.6	0.000	0.000	0.000	0.000	0.306	0.464
AAGGUG	noMatch	RNA45S5_NR_046235_prec3.3	90.2	73.6	0.000	1.393	0.000	0.472	0.061	0.348
AAGGUG	noMatch	TBPL2_TBPL2-001_ENSG00000182521_ENST00000247219.5	90.2	73.6	9.656	1.393	10.127	14.162	0.244	0.754
AAGGUG	noMatch	TRIP11_TRIP11-001_ENSG00000100815_ENST00000267622.4	90.2	73.6	0.000	0.000	0.000	0.000	0.061	0.290
AAGGUG	noMatch	chr15_93102400-93164260_rev	90.2	73.6	0	0	0	0	0.305	1.218
AAGGUG	noMatch	chr4_10118740-10211160	90.2	73.6	0	0	0	0	0.244	0.929
AAGGUG	noMatch	hsa-mir-106b	90.2	73.6	0	0	0	0	4.708	5.051
AAGGUG	noMatch	hsa-mir-17	90.2	73.6	0.000	0.000	0.000	0.000	0.734	0.755
AAGGUG	noMatch	hsa-mir-18a	90.2	73.6	3.621	2.786	0.698	0	40.29	43.941
AAGGUG	noMatch	hsa-mir-18b	90.2	73.6	4.828	15.323	0.349	0.472	3.851	5.397
AAGGUG	noMatch	hsa-mir-20a	90.2	73.6	0.000	1.393	0.000	0.000	0.489	0.348
AAGGUG	noMatch	hsa-mir-93	90.2	73.6	0.000	0.000	0.000	0.000	0.611	0.058
AAGGUU	noMatch	MTRNR2L1_MTRNR2L1-001_ENSG00000256618_ENST00000540040.1	77.3	62.9	49.489	51.541	40.511	61.844	2.69	2.9
AAGGUU	noMatch	TRNAT16_prec	77.3	62.9	3.621	1.393	2.095	6.609	0.122	0.116
AAGGUU	noMatch	hsa-mir-18a	77.3	62.9	0	0	0	0	1.101	0.871
AAGUAA	hsa-miR-26a-5p	hsa-mir-26a-1	90.1	90.5	0	0	0.349	0	5.136	6.269
AAGUAA	hsa-miR-26b-5p	hsa-mir-26b	90.1	90.5	0	0	0	0	1.957	3.599
AAGUAA	hsa-miR-548aq-5p	hsa-mir-548al	90.1	90.5	0.000	0.000	0.349	0.000	0.245	0.348
AAGUAA	hsa-miR-548ar-5p	hsa-mir-548aq	90.1	90.5	1.207	0	0	0.472	2.017	1.799
AAGUAA	hsa-miR-548ar-5p	hsa-mir-548g	90.1	90.5	0	0	0	0	0.551	0.928
AAGUAA	hsa-miR-548au-5p	LRRC55_LRRC55-001_ENSG00000183908_ENST00000497933.1	90.1	90.5	7.242	4.179	0	0	3.668	4.76
AAGUAA	hsa-miR-548ax	hsa-mir-548v	90.1	90.5	0.000	0.000	0.000	0.000	0.245	0.116
AAGUAA	hsa-miR-548b-5p	hsa-mir-548b	90.1	90.5	0.000	0.000	0.000	0.000	0.550	0.174
AAGUAA	hsa-miR-548c-5p	AL603965.1_ENST00000335083.5	90.1	90.5	1.207	0.000	0.000	0.000	1.162	0.871
AAGUAA	hsa-miR-548c-5p	LRRC55_LRRC55-001_ENSG00000183908_ENST00000497933.1	90.1	90.5	13.277	23.68	0.349	0	16.079	17.879
AAGUAA	hsa-miR-548c-5p	hsa-mir-548am	90.1	90.5	0.000	0.000	0.000	0.000	0.245	0.348
AAGUAA	hsa-miR-548d-5p	hsa-mir-548aa-1	90.1	90.5	0.000	0.000	0.000	0.000	6.236	6.444
AAGUAA	hsa-miR-548d-5p	hsa-mir-548ay	90.1	90.5	0	0	0.349	0	5.563	5.515
AAGUAA	hsa-miR-548d-5p	hsa-mir-548d-2	90.1	90.5	0.000	0.000	0.000	0.000	1.406	1.509
AAGUAA	noMatch	ACADS_ACADS-001_ENSG00000122971_ENST00000242592.4	90.1	90.5	0.000	0.000	0.000	0.000	0.245	0.290
AAGUAA	noMatch	CD38_CD38-001_ENSG00000004468_ENST00000226279.3	90.1	90.5	0.000	0.000	0.000	0.000	0.306	0.348
AAGUAA	noMatch	LRRC55_LRRC55-001_ENSG00000183908_ENST00000497933.1	90.1	90.5	0	0	0.349	0	0.428	0.696
AAGUAA	noMatch	hsa-mir-548h-4	90.1	90.5	0.000	0.000	0.000	0.000	0.306	0.232
AAGUAA	noMatch	hsa-mir-548q	90.1	90.5	0	0	3.842	7.553	0.245	0.58
AAGUAC	noMatch	rna18s5T1178CA1183GA1293C	42.1	73.7	7.242	9.751	10.826	14.635	0.244	0.174
AAGUAG	hsa-miR-16-5p	hsa-mir-16-2	84.5	80.9	0.000	0.000	0.000	0.000	0.122	0.290
AAGUAG	hsa-miR-196b-5p	hsa-mir-196b	84.5	80.9	0.000	0.000	0.000	0.000	0.183	0.348
AAGUAG	hsa-miR-21-5p	hsa-mir-21	84.5	80.9	0	1.393	0	0	2.323	2.437
AAGUAG	noMatch	C17orf105_C17orf105-001_ENSG00000231256_ENST00000449302.3	84.5	80.9	0.000	0.000	0.000	0.000	0.061	0.290
AAGUAG	noMatch	noMatch	84.5	80.9	0.000	0.000	8.731	0.000	0.000	0.000
AAGUAU	hsa-miR-92a-3p	hsa-mir-92a-2	68.9	75.3	0.000	0.000	0.000	0.000	0.367	0.058
AAGUAU	noMatch	NPB_NPB-002_ENSG00000183979_ENST00000573081.1	68.9	75.3	0	0	0	30.215	0.244	0.464
AAGUCA	hsa-miR-224-5p	hsa-mir-224	85.1	70.2	80.872	75.219	1.047	0.944	114.389	116.447
AAGUCA	noMatch	FAH_FAH-001_ENSG00000103876_ENST00000407106.1	85.1	70.2	0.000	0.000	1.746	0.944	0.000	0.058
AAGUCA	noMatch	RNA45S5_NR_046235_prec3.3	85.1	70.2	18.106	15.322	2.794	3.777	0.856	0.290
AAGUCA	noMatch	SLCO4A1_SLCO4A1-201_ENSG00000101187_ENST00000217159.1	85.1	70.2	0.000	0.000	4.540	0.000	0.245	0.116
AAGUCA	noMatch	TRNAW7	85.1	70.2	1.207	2.786	0.349	0.000	0.183	0.000
AAGUCC	hsa-miR-125b-5p	hsa-mir-125b-2	43.4	31.9	0.000	0.000	0.000	0.000	0.367	0.000
AAGUCC	hsa-miR-6838-3p	PPT2-EGFL8_ENST00000422437.1	43.4	31.9	0.000	0.000	0.349	1.416	0.122	0.232
AAGUCC	noMatch	GANC_GANC-001_ENSG00000214013_ENST00000318010.8	43.4	31.9	0.000	0.000	4.889	0.000	0.000	0.000
AAGUCC	noMatch	TRNAA29	43.4	31.9	1.207	0.000	0.349	0.944	0.000	0.116
AAGUCC	noMatch	TRNAK8	43.4	31.9	0.000	0.000	1.397	1.416	0.000	0.058
AAGUCC	noMatch	chr11_45693650-45743880_rev	43.4	31.9	0.000	0.000	1.746	0.944	0.000	0.000
AAGUCC	noMatch	chr15_51328400-51687420	43.4	31.9	0.000	0.000	2.445	0.000	0.000	0.000
AAGUCC	noMatch	trnaK1T54G	43.4	31.9	15.692	5.572	4.54	1.416	0.122	0.058
AAGUCG	noMatch	noMatch	91.5	66.5	0	0	5.239	4.721	0.061	0.174
AAGUCG	noMatch	rna18s5A60GC456AT1578G	91.5	66.5	129.154	178.298	104.421	125.104	6.969	8.126
AAGUCU	noMatch	HK2_HK2-001_ENSG00000159399_ENST00000290573.2	72.1	58.9	0.000	0.000	1.397	0.000	0.061	0.058
AAGUCU	noMatch	TMX4_TMX4-001_ENSG00000125827_ENST00000246024.2	72.1	58.9	1.207	1.393	1.746	0.000	0.000	0.000
AAGUGA	hsa-miR-548az-5p	hsa-mir-548az	83.1	71.8	0	0	0	0	1.222	1.161
AAGUGA	noMatch	BTBD2_BTBD2-001_ENSG00000133243_ENST00000255608.4	83.1	71.8	0	0	5.937	4.721	0.244	0.696
AAGUGA	noMatch	DNASE1_DNASE1-001_ENSG00000213918_ENST00000246949.5	83.1	71.8	0.000	0.000	1.746	0.472	0.061	0.000
AAGUGC	hsa-miR-106b-5p	hsa-mir-106b	66.3	81.9	4.828	0	0.349	0	32.279	40.171
AAGUGC	hsa-miR-148a-3p	hsa-mir-148a	66.3	81.9	0.000	0.000	0.000	0.000	0.183	0.174
AAGUGC	hsa-miR-148b-3p	hsa-mir-148b	66.3	81.9	0.000	0.000	0.000	0.000	0.245	0.232
AAGUGC	hsa-miR-17-5p	hsa-mir-17	66.3	81.9	22.933	6.965	7.682	2.832	133.709	137.753
AAGUGC	hsa-miR-20a-5p	hsa-mir-20a	66.3	81.9	24.14	8.358	10.477	3.304	78.806	92.008
AAGUGC	hsa-miR-302a-3p	hsa-mir-302a	66.3	81.9	0.000	0.000	0.000	0.000	0.673	0.174
AAGUGC	hsa-miR-302b-3p	hsa-mir-302b	66.3	81.9	0	0	0	0.472	0.612	0.929
AAGUGC	hsa-miR-93-5p	hsa-mir-93	66.3	81.9	14.484	15.323	1.047	0	86.878	85.625
AAGUGC	noMatch	CECR6_CECR6-001_ENSG00000183307_ENST00000331437.3	66.3	81.9	3.621	1.393	8.732	8.497	0.734	0.813
AAGUGC	noMatch	MAN2B2_MAN2B2-001_ENSG00000013288_ENST00000285599.3	66.3	81.9	0.000	0.000	0.698	0.000	0.183	0.116
AAGUGC	noMatch	MYADML2_MYADML2-001_ENSG00000185105_ENST00000409745.2	66.3	81.9	4.828	1.393	1.048	0.944	0.000	0.000
AAGUGC	noMatch	PLA2G4B_PLA2G4B-001_ENSG00000243708_ENST00000452633.1	66.3	81.9	368.15	323.164	263.322	276.648	16.629	13.35
AAGUGC	noMatch	RCC2_RCC2-001_ENSG00000179051_ENST00000375436.4	66.3	81.9	2.414	0.000	0.698	0.472	0.183	0.058
AAGUGC	noMatch	SGTB_SGTB-001_ENSG00000197860_ENST00000381007.4	66.3	81.9	0.000	0.000	0.349	1.888	0.000	0.116
AAGUGC	noMatch	TMEM151A_TMEM151A-001_ENSG00000179292_ENST00000327259.4	66.3	81.9	31.383	30.645	26.193	29.269	1.895	1.045
AAGUGC	noMatch	hsa-mir-17	66.3	81.9	0.000	0.000	0.000	0.000	0.245	0.174
AAGUGC	noMatch	rna18s5A60GC456AT1578G	66.3	81.9	1.207	1.393	0.349	2.833	0.000	0.000
AAGUGG	hsa-miR-4796-3p	FNBP4_FNBP4-001_ENSG00000109920_ENST00000263773.5	69.8	68.8	0	0	0	0	0.795	0.871
AAGUGG	noMatch	FOXK1_FOXK1-001_ENSG00000164916_ENST00000328914.4	69.8	68.8	0.000	0.000	1.048	0.472	0.122	0.000
AAGUGG	noMatch	RASGRP2_RASGRP2-001_ENSG00000068831_ENST00000394432.3	69.8	68.8	2.414	1.393	1.048	0.000	0.122	0.116
AAGUGG	noMatch	RNA45S5_NR_046235_prec3.3	69.8	68.8	2.414	1.393	5.239	3.304	0.366	0.232
AAGUGG	noMatch	TMEM222_TMEM222-001_ENSG00000186501_ENST00000374076.4	69.8	68.8	0.000	0.000	1.397	0.944	0.000	0.000
AAGUGG	noMatch	rna18s5A60GC456AT1578G	69.8	68.8	0.000	0.000	1.048	1.416	0.061	0.058
AAGUGU	noMatch	ENTPD7_ENTPD7-001_ENSG00000198018_ENST00000370489.4	70.6	53.8	0.000	0.000	1.048	0.472	0.061	0.058
AAGUGU	noMatch	MT-TN	70.6	53.8	3.621	1.393	6.636	0.472	0.122	0.174
AAGUGU	noMatch	rnu2-2pA83GA	70.6	53.8	1.207	2.786	0.698	1.888	0.000	0.000
AAGUUA	noMatch	RNA45S5_NR_046235_prec3.3	81.8	73.5	1.207	0.000	1.746	0.000	0.000	0.000
AAGUUA	noMatch	hsa-mir-548ac	81.8	73.5	0.000	0.000	0.000	0.000	0.673	0.987
AAGUUC	hsa-miR-148a-5p	hsa-mir-148a	60.8	58.8	20.519	20.895	0.698	0.472	8.926	12.423
AAGUUC	hsa-miR-148b-5p	hsa-mir-148b	60.8	58.8	19.312	11.144	0.349	0.472	23.538	27.457
AAGUUC	hsa-miR-22-5p	hsa-mir-22	60.8	58.8	0.000	0.000	0.000	0.000	0.061	0.348
AAGUUG	hsa-miR-382-5p	hsa-mir-382	84.8	71.7	0.000	0.000	0.349	0.000	2.751	2.380
AAGUUG	noMatch	hsa-mir-18a	84.8	71.7	0	0	0	0	0.672	1.045
AAGUUG	noMatch	hsa-mir-320-RNASEN	84.8	71.7	0	0	0.698	1.888	0.122	0.29
AAGUUU	hsa-miR-19b-1-5p	hsa-mir-19b-1	80.3	73.6	0.000	0.000	0.000	0.000	0.306	0.174
AAGUUU	noMatch	GAN_GAN-001_ENSG00000261609_ENST00000568107.2	80.3	73.6	1.207	6.965	1.397	1.416	0.000	0.000
AAGUUU	noMatch	SNORD3A_ENST00000365494	80.3	73.6	0	0	148.425	141.629	2.749	1.799
AAUAAA	noMatch	FAM83H_FAM83H-001_ENSG00000180921_ENST00000388913.3	105.4	86.7	1.207	0.000	1.397	1.416	0.000	0.116
AAUAAA	noMatch	MT2A_MT2A-001_ENSG00000125148_ENST00000245185.5	105.4	86.7	1.207	0.000	1.397	7.554	0.000	0.000
AAUAAA	noMatch	TMSB10_TMSB10-001_ENSG00000034510_ENST00000233143.4	105.4	86.7	1.207	5.572	0.349	0.000	0.000	0.000
AAUAAC	hsa-miR-141-3p	hsa-mir-141	89.3	83.9	0	0	0	0	0.856	1.16
AAUAAC	noMatch	pET16B_Rnl2_1-249_K227Q_backbone	89.3	83.9	10.863	20.894	10.477	15.579	0.611	0.348
AAUAAC	noMatch	rna18s5A60GC456AT1578G	89.3	83.9	9.656	25.074	26.889	30.685	1.956	1.044
AAUAAG	noMatch	CT62_CT62-001_ENSG00000225362_ENST00000449977.2	92.9	95.4	12.07	11.144	22.35	21.717	0.183	0.116
AAUAAG	noMatch	MT-TM	92.9	95.4	1.207	4.179	1.746	3.304	0.061	0
AAUAAG	noMatch	chr15_84851500-84888500	92.9	95.4	1.207	2.786	6.985	2.36	0	0
AAUAAU	hsa-miR-200c-3p	hsa-mir-200c	81.7	77.1	0.000	0.000	0.000	0.000	0.183	0.290
AAUAAU	noMatch	hsa-mir-200b	81.7	77.1	0	0	0	0	1.651	0.812
AAUAAU	noMatch	hsa-mir-200c	81.7	77.1	0	0	0	0	5.074	5.109
AAUAAU	noMatch	hsa-mir-429	81.7	77.1	0.000	0.000	0.000	0.000	0.428	0.464
AAUACA	hsa-miR-374a-5p	hsa-mir-374a	95.2	93.1	3.621	2.786	0	0	1.039	1.451
AAUACA	hsa-miR-374c-5p	hsa-mir-374b	95.2	93.1	0	1.393	0	0	1.284	1.335
AAUACA	noMatch	SORCS3_SORCS3-001_ENSG00000156395_ENST00000369701.3	95.2	93.1	0.000	0.000	2.445	0.472	0.000	0.000
AAUACA	noMatch	rna18s5A60GC456AT1578G	95.2	93.1	0.000	0.000	1.746	2.360	0.000	0.000
AAUACC	noMatch	RNA45S5_NR_046235_prec3.3	66.1	51.2	3.621	8.358	0.349	0.472	0.122	0
AAUACC	noMatch	RNA5S9_ENST00000364451	66.1	51.2	25.348	26.466	11.524	7.554	1.1	0.29
AAUACC	noMatch	RNA5SP202_ENST00000364315_prec	66.1	51.2	3.621	1.393	0.698	0.472	0.061	0.000
AAUACC	noMatch	hsa-mir-200b	66.1	51.2	0	0	0	0	0.917	1.626
AAUACC	noMatch	hsa-mir-200c	66.1	51.2	0	0	0	0	4.463	6.269
AAUACC	noMatch	hsa-mir-21	66.1	51.2	0	0	0	0	0.979	0.812
AAUACC	noMatch	hsa-mir-429	66.1	51.2	0.000	0.000	0.000	0.000	0.428	0.581
AAUACG	noMatch	hsa-mir-200c	100.5	98.6	0.000	0.000	0.000	0.000	0.367	0.174
AAUACU	hsa-miR-141-3p	hsa-mir-141	91.1	82	0	0	0	0	10.638	10.564
AAUACU	hsa-miR-200a-3p	hsa-mir-200a	91.1	82	0	0	0	0	1.712	1.915
AAUACU	hsa-miR-200b-3p	hsa-mir-200b	91.1	82	57.937	41.79	19.556	19.356	4374.133	4538.823
AAUACU	hsa-miR-200c-3p	hsa-mir-200c	91.1	82	254.687	189.443	44.701	40.6	20631.742	19367.736
AAUACU	hsa-miR-429	hsa-mir-429	91.1	82	15.692	1.393	2.444	2.36	1470.801	1656.285
AAUACU	noMatch	CASR_CASR-002_ENSG00000036828_ENST00000498619.1	91.1	82	0	0	0	0	2.323	4.47
AAUACU	noMatch	CUX2_CUX2-001_ENSG00000111249_ENST00000261726.6	91.1	82	0	0	0	0	0.979	2.497
AAUACU	noMatch	EPHA10_EPHA10-003_ENSG00000183317_ENST00000373048.4	91.1	82	0.000	0.000	0.000	0.000	0.306	0.058
AAUACU	noMatch	FREM2_FREM2-001_ENSG00000150893_ENST00000280481.7	91.1	82	0.000	0.000	0.000	0.000	0.367	0.348
AAUACU	noMatch	KANK4_KANK4-001_ENSG00000132854_ENST00000371153.4	91.1	82	0	0	0	0	1.1	1.741
AAUACU	noMatch	MT-TW	91.1	82	1.207	1.393	0.000	0.000	0.245	0.000
AAUACU	noMatch	RHOH_RHOH-001_ENSG00000168421_ENST00000381799.5	91.1	82	0.000	0.000	0.000	0.000	0.061	0.406
AAUACU	noMatch	ROR1_ROR1-001_ENSG00000185483_ENST00000371079.1	91.1	82	0.000	0.000	0.000	0.000	0.122	0.464
AAUACU	noMatch	SKIL_SKIL-001_ENSG00000136603_ENST00000458537.3	91.1	82	0	0	0	0	0.55	0.58
AAUACU	noMatch	TBCD_TBCD-001_ENSG00000141556_ENST00000355528.4	91.1	82	0.000	0.000	0.000	0.000	0.245	0.290
AAUACU	noMatch	WDR20_WDR20-003_ENSG00000140153_ENST00000335263.5	91.1	82	0.000	0.000	0.000	0.000	0.489	0.174
AAUACU	noMatch	ZC3H7A_ZC3H7A-001_ENSG00000122299_ENST00000355758.4	91.1	82	0	0	0	0	0.55	1.394
AAUACU	noMatch	hsa-mir-141	91.1	82	0.000	0.000	0.000	0.000	0.306	0.232
AAUACU	noMatch	hsa-mir-200b	91.1	82	1.207	1.393	0.349	0.944	35.89	45.276
AAUACU	noMatch	hsa-mir-200c	91.1	82	3.621	1.393	0.349	0.944	200.658	218.261
AAUACU	noMatch	hsa-mir-429	91.1	82	0	0	0	0	13.575	16.255
AAUACU	noMatch	noMatch	91.1	82	0.000	0.000	4.889	0.472	0.000	0.000
AAUAGC	hsa-miR-16-5p	hsa-mir-16-2	42.9	22	0	0	0	0	0.734	0.929
AAUAGC	hsa-miR-21-5p	hsa-mir-21	42.9	22	0	2.786	0	0	7.458	10.333
AAUAGC	hsa-miR-29a-3p	hsa-mir-29a	42.9	22	0	0	0	0	0.917	1.625
AAUAGC	hsa-miR-29b-3p	hsa-mir-29b-2	42.9	22	0	0	0	0	0.856	1.045
AAUAGG	noMatch	SIRT4_SIRT4-001_ENSG00000089163_ENST00000202967.4	87.2	74.5	1.207	0.000	1.048	0.944	0.000	0.058
AAUAGU	hsa-miR-132-3p	hsa-mir-132	62.8	16.4	0.000	0.000	0.000	0.000	0.428	0.058
AAUAGU	hsa-miR-301a-3p	hsa-mir-301a	62.8	16.4	0.000	0.000	0.000	0.000	0.000	0.348
AAUAGU	noMatch	ELAVL2_ELAVL2-004_ENSG00000107105_ENST00000380110.4	62.8	16.4	0.000	0.000	0.000	0.000	0.245	0.581
AAUAGU	noMatch	hsa-mir-200c	62.8	16.4	0	0	0	0	0.672	1.567
AAUAUA	hsa-miR-374b-5p	hsa-mir-374b	92	82.7	0	0	0	0	0.55	1.625
AAUAUA	noMatch	IPP_IPP-001_ENSG00000197429_ENST00000396478.3	92	82.7	0	0	0	0	0.306	0.522
AAUAUA	noMatch	hsa-mir-16-2	92	82.7	2.414	6.965	0.000	0.000	0.000	0.000
AAUAUA	noMatch	hsa-mir-29a	92	82.7	65.18	96.114	0	0	0	0
AAUAUG	hsa-miR-5583-3p	BANK1_BANK1-001_ENSG00000153064_ENST00000322953.4	88	78.1	0	0	0	0	0.794	1.277
AAUAUU	hsa-miR-16-2-3p	hsa-mir-16-2	89.8	81.2	245.031	217.301	0	0	0.55	0.406
AAUAUU	hsa-miR-92a-3p	hsa-mir-92a-1	89.8	81.2	0	0	0	0	0.367	0.406
AAUAUU	noMatch	hsa-mir-200b	89.8	81.2	0	0	0	0	1.406	1.219
AAUAUU	noMatch	hsa-mir-200c	89.8	81.2	0	0	0	0	6.847	7.894
AAUAUU	noMatch	hsa-mir-429	89.8	81.2	0.000	0.000	0.000	0.000	0.306	0.813
AAUCAA	hsa-miR-421	hsa-mir-421	80.5	78.9	0.000	0.000	0.000	0.000	0.306	0.174
AAUCAA	noMatch	NXN_NXN-001_ENSG00000167693_ENST00000336868.3	80.5	78.9	2.414	0.000	1.397	0.944	0.061	0.058
AAUCAA	noMatch	TNFRSF13C_TNFRSF13C-001_ENSG00000159958_ENST00000291232.3	80.5	78.9	2.414	1.393	2.095	2.832	0.244	0.29
AAUCAC	hsa-miR-23a-3p	hsa-mir-23a	71.9	75.2	1.207	0	0	0	29.837	31.229
AAUCAC	hsa-miR-23b-3p	hsa-mir-23b	71.9	75.2	0	0	0	0	2.752	2.902
AAUCAC	hsa-miR-7-1-3p	hsa-mir-7-1	71.9	75.2	1.207	0.000	0.000	0.000	0.489	0.406
AAUCAC	noMatch	MYC_MYC-001_ENSG00000136997_ENST00000377970.2	71.9	75.2	0.000	0.000	1.048	1.416	0.000	0.000
AAUCAC	noMatch	TRNAW2	71.9	75.2	2.414	0.000	1.397	0.000	0.000	0.000
AAUCAC	noMatch	TRNAW5	71.9	75.2	2.414	2.786	1.048	0.000	0.061	0.000
AAUCAC	noMatch	hsa-mir-7-1	71.9	75.2	6.035	5.572	0.000	0.000	0.183	0.174
AAUCAG	hsa-miR-34a-3p	hsa-mir-34a	78.6	80.5	68.802	71.04	0.349	0.472	61.811	67.803
AAUCAG	noMatch	LCA5_LCA5-001_ENSG00000135338_ENST00000369846.4	78.6	80.5	0.000	0.000	7.334	9.914	0.245	0.522
AAUCAG	noMatch	RNA45S5_NR_046235_prec3.3	78.6	80.5	2.414	4.179	0.349	0.944	0.000	0.000
AAUCAG	noMatch	pET16B_Rnl2_1-249_K227Q_backbone	78.6	80.5	1.207	1.393	0.698	0.944	0.428	0.116
AAUCAG	noMatch	rna18s5A60GC456AT1578G	78.6	80.5	0	1.393	12.921	21.715	0.366	0.522
AAUCAU	hsa-miR-15b-3p	hsa-mir-15b	83.3	76.8	4.828	8.358	0	0.472	1.223	1.915
AAUCAU	hsa-miR-96-3p	hsa-mir-96	83.3	76.8	1.207	4.179	0.698	0	18.403	20.201
AAUCAU	noMatch	FAT1_FAT1-001_ENSG00000083857_ENST00000441802.2	83.3	76.8	4.828	11.144	0.349	0.472	0	0
AAUCAU	noMatch	ZC3HAV1_ZC3HAV1-001_ENSG00000105939_ENST00000242351.5	83.3	76.8	0.000	4.179	4.540	4.721	0.000	0.058
AAUCAU	noMatch	mt-TRA9G	83.3	76.8	10.863	9.751	0.349	2.360	0.122	0.058
AAUCCA	hsa-miR-19b-3p	hsa-mir-19b-1	86.5	78.4	1.207	1.393	0.000	0.000	1.590	1.451
AAUCCA	noMatch	CLCN7_CLCN7-001_ENSG00000103249_ENST00000382745.4	86.5	78.4	0.000	0.000	2.095	2.360	0.000	0.000
AAUCCA	noMatch	COL8A2_COL8A2-001_ENSG00000171812_ENST00000303143.4	86.5	78.4	0.000	0.000	6.286	0.472	0.000	0.000
AAUCCA	noMatch	CTC-360G5.8_CTC-360G5.8-001_ENSG00000269547_ENST00000599996.1	86.5	78.4	0.000	0.000	3.143	0.000	0.000	0.000
AAUCCA	noMatch	FAT1_FAT1-001_ENSG00000083857_ENST00000441802.2	86.5	78.4	2.414	4.179	0.349	0.000	0.000	0.000
AAUCCA	noMatch	TEAD3_TEAD3-001_ENSG00000007866_ENST00000338863.7	86.5	78.4	0.000	0.000	3.842	0.472	0.000	0.000
AAUCCA	noMatch	TRNAQ2_prec	86.5	78.4	8.449	20.894	3.142	4.249	0.489	0.639
AAUCCA	noMatch	TRNAS1	86.5	78.4	4.828	8.358	4.191	3.304	0.122	0.116
AAUCCA	noMatch	TRNAS17_prec	86.5	78.4	0.000	0.000	1.746	0.472	0.000	0.000
AAUCCA	noMatch	TRNAS22	86.5	78.4	19.312	36.218	31.432	28.325	2.016	3.017
AAUCCA	noMatch	hsa-mir-19b-1	86.5	78.4	1.207	0.000	0.000	0.000	0.367	0.290
AAUCCA	noMatch	hsa-mir-26a-1	86.5	78.4	0	0	0	0	1.406	1.277
AAUCCA	noMatch	trnaS16C52A	86.5	78.4	0.000	0.000	2.445	0.472	0.183	0.174
AAUCCA	noMatch	trnaS16C52G	86.5	78.4	0.000	0.000	0.000	1.888	0.183	0.174
AAUCCC	hsa-miR-125b-5p	hsa-mir-125b-2	35.7	19.5	0	0	0	0	0.733	1.044
AAUCCC	hsa-miR-1260b	TRNAL15	35.7	19.5	20.519	16.716	11.873	16.995	0.061	0.348
AAUCCC	hsa-miR-191-5p	hsa-mir-191	35.7	19.5	0	0	0	0	0.979	0.697
AAUCCC	noMatch	MALAT1	35.7	19.5	2.414	1.393	1.397	0.000	0.061	0.000
AAUCCC	noMatch	MCOLN1_MCOLN1-001_ENSG00000090674_ENST00000264079.6	35.7	19.5	0.000	1.393	1.746	0.000	0.000	0.000
AAUCCC	noMatch	RNA45S5_NR_046235_prec3.3	35.7	19.5	6.035	6.965	4.19	4.248	0.305	0
AAUCCC	noMatch	TMEM235_TMEM235-201_ENSG00000204278_ENST00000374946.3	35.7	19.5	0.000	0.000	3.842	0.000	0.000	0.000
AAUCCC	noMatch	TRNAF13	35.7	19.5	3.621	2.786	1.746	0.944	0.000	0.058
AAUCCC	noMatch	TRNAL1	35.7	19.5	105.011	123.972	70.543	55.233	1.038	1.16
AAUCCC	noMatch	TRNAL15	35.7	19.5	2.414	4.179	3.842	3.305	0.000	0.000
AAUCCC	noMatch	TRNAL28	35.7	19.5	2.414	1.393	3.492	1.416	0.122	0.116
AAUCCC	noMatch	TRNAP10_prec	35.7	19.5	1.207	0	420.829	408.364	7.581	7.662
AAUCCC	noMatch	TRNAP13_prec	35.7	19.5	0.000	0.000	2.095	0.472	0.000	0.000
AAUCCC	noMatch	TRNAP16_prec	35.7	19.5	0.000	0.000	1.746	0.944	0.000	0.000
AAUCCC	noMatch	TRNAP3_prec	35.7	19.5	0	0	83.117	71.758	1.162	2.264
AAUCCC	noMatch	TRNAP5_prec	35.7	19.5	1.207	1.393	38.416	38.713	0.183	0.29
AAUCCC	noMatch	TRNAP9_prec	35.7	19.5	2.414	0.000	1.397	0.472	0.000	0.000
AAUCCC	noMatch	TRNAR28	35.7	19.5	21.727	11.144	5.238	5.665	0.244	0.174
AAUCCC	noMatch	TRNAS12	35.7	19.5	0.000	1.393	0.000	1.888	0.122	0.058
AAUCCC	noMatch	TRNAS5	35.7	19.5	2.414	6.965	5.238	3.776	0.061	0.232
AAUCCC	noMatch	hsa-mir-191	35.7	19.5	0.000	0.000	0.000	0.000	0.245	0.116
AAUCCC	noMatch	hsa-mir-365a	35.7	19.5	0.000	0.000	0.000	0.000	0.306	0.639
AAUCCC	noMatch	noMatch	35.7	19.5	0.000	1.393	2.794	0.000	0.000	0.000
AAUCCC	noMatch	trnaA13A33GA36T	35.7	19.5	8.449	8.358	2.095	5.193	0.061	0.058
AAUCCC	noMatch	trnaA32G45C	35.7	19.5	2.414	6.965	1.397	2.360	0.061	0.058
AAUCCC	noMatch	trnaL5C51T	35.7	19.5	38.625	47.361	15.366	13.691	0.122	0.232
AAUCCC	noMatch	trnaP10T19GC33TT39C	35.7	19.5	28.969	18.109	9.429	9.914	0.306	0.406
AAUCCC	noMatch	trnaS16C52A	35.7	19.5	13.278	19.501	4.889	2.833	0.367	0.232
AAUCCG	hsa-miR-4454	trnaH11A5G	79.6	79.7	38.625	32.038	19.557	29.269	0.611	0.29
AAUCCG	noMatch	GBF1_GBF1-001_ENSG00000107862_ENST00000369983.3	79.6	79.7	3.621	4.179	5.239	1.888	0.183	0.406
AAUCCG	noMatch	RNA45S5_NR_046235_prec3.3	79.6	79.7	1.207	2.786	0.698	0.944	0.122	0.116
AAUCCG	noMatch	TRNAC30	79.6	79.7	18.105	5.572	1.047	3.776	0.244	0.174
AAUCCG	noMatch	TRNAY8	79.6	79.7	0.000	0.000	1.048	1.416	0.000	0.116
AAUCCG	noMatch	TTC40_TTC40-001_ENSG00000171811_ENST00000368586.5	79.6	79.7	1.207	0.000	0.349	0.472	0.183	0.116
AAUCCG	noMatch	trnaH11A5G	79.6	79.7	9.656	6.965	2.794	1.416	0.061	0.232
AAUCCG	noMatch	trnaY12G26T	79.6	79.7	21.727	18.108	4.54	5.665	0.367	0.29
AAUCCU	hsa-miR-362-5p	hsa-mir-362	65.7	42	0.000	0.000	0.000	0.000	0.061	0.290
AAUCCU	hsa-miR-500a-5p	hsa-mir-500a	65.7	42	12.07	6.965	0.698	0	89.079	85.916
AAUCCU	hsa-miR-502-5p	hsa-mir-502	65.7	42	0	1.393	0	0	5.136	5.108
AAUCCU	noMatch	CLEC3B_CLEC3B-001_ENSG00000163815_ENST00000296130.4	65.7	42	0.000	0.000	0.349	0.000	0.061	0.522
AAUCCU	noMatch	HS6ST3_HS6ST3-001_ENSG00000185352_ENST00000376705.2	65.7	42	0.000	0.000	3.143	0.472	0.000	0.000
AAUCCU	noMatch	LENG9_LENG9-001_ENSG00000182909_ENST00000333834.4	65.7	42	0.000	0.000	0.000	0.000	0.306	0.232
AAUCCU	noMatch	PKNOX1_PKNOX1-001_ENSG00000160199_ENST00000291547.5	65.7	42	0.000	0.000	2.445	0.000	0.000	0.000
AAUCCU	noMatch	RNA45S5_NR_046235_prec3.3	65.7	42	0	1.393	2.793	1.416	0.244	0
AAUCCU	noMatch	TRNAS1	65.7	42	26.554	36.217	12.223	12.745	1.039	0.58
AAUCCU	noMatch	TRNAS15	65.7	42	12.07	2.786	4.888	5.665	0.428	0.522
AAUCCU	noMatch	TRNAY10_prec	65.7	42	2.414	5.572	0.000	0.000	0.000	0.000
AAUCCU	noMatch	XPOT_XPOT-001_ENSG00000184575_ENST00000332707.5	65.7	42	0.000	0.000	0.349	0.944	0.061	0.174
AAUCCU	noMatch	hsa-mir-200c	65.7	42	0.000	0.000	0.000	0.000	0.122	0.232
AAUCCU	noMatch	hsa-mir-500a	65.7	42	0.000	0.000	0.000	0.000	0.000	0.348
AAUCCU	noMatch	mt-TDA9T	65.7	42	4.828	2.786	4.889	6.137	0.183	0.464
AAUCGA	noMatch	hsa-mir-7-1	83.1	93.5	4.828	0.000	0.000	0.000	0.000	0.116
AAUCGC	noMatch	MT-ND4_ENST00000361381extsnpvar	66.2	58.7	0.000	2.786	0.349	2.360	0.245	0.000
AAUCGC	noMatch	ZNF687_ZNF687-002_ENSG00000143373_ENST00000324048.5	66.2	58.7	0.000	0.000	0.000	0.000	0.367	0.116
AAUCGC	noMatch	noMatch	66.2	58.7	0.000	1.393	1.397	0.944	0.122	0.000
AAUCGC	noMatch	pET16B_Rnl2_1-249_K227Q_backbone	66.2	58.7	6.035	8.358	5.239	4.248	0.305	0.174
AAUCGG	noMatch	RNA45S5_NR_046235_prec3.3	85.1	80.4	0.000	0.000	1.746	0.944	0.000	0.000
AAUCUA	hsa-miR-19a-3p	hsa-mir-19a	110.9	90.6	1.207	0.000	0.000	0.000	0.367	0.639
AAUCUA	noMatch	MSL2_MSL2-001_ENSG00000174579_ENST00000309993.2	110.9	90.6	0.000	4.179	1.746	0.000	0.000	0.000
AAUCUA	noMatch	hsa-let-7a-3	110.9	90.6	1.207	4.179	0.000	0.000	0.061	0.058
AAUCUA	noMatch	hsa-mir-19a	110.9	90.6	0.000	0.000	0.000	0.000	0.306	0.290
AAUCUC	hsa-miR-216a-5p	hsa-mir-216a	71.9	86.5	0	0	0	0	0.734	0.638
AAUCUC	hsa-miR-216b-5p	hsa-mir-216b	71.9	86.5	0	0	0	0	0.979	0.522
AAUCUC	noMatch	ACKR2_ACKR2-001_ENSG00000144648_ENST00000422265.1	71.9	86.5	0.000	0.000	2.445	0.472	0.061	0.000
AAUCUC	noMatch	HOXA13_HOXA13-001_ENSG00000106031_ENST00000222753.4	71.9	86.5	2.414	2.786	2.794	0.944	0.367	0.406
AAUCUC	noMatch	RNA45S5_NR_046235_prec3.3	71.9	86.5	36.211	22.288	10.477	12.274	0.733	0.696
AAUCUC	noMatch	TRNAK21	71.9	86.5	0.000	1.393	2.095	1.888	0.122	0.116
AAUCUC	noMatch	TRNAQ1	71.9	86.5	2.414	6.965	0.698	3.305	0.000	0.000
AAUCUC	noMatch	TRNAQ10	71.9	86.5	2.414	2.786	1.048	0.944	0.000	0.058
AAUCUC	noMatch	hsa-mir-21	71.9	86.5	9.656	16.716	0	0	0.061	0
AAUCUG	hsa-miR-3200-5p	hsa-mir-3200	87.3	88.5	1.207	4.179	0	0	4.097	2.902
AAUCUG	noMatch	TRNAK19	87.3	88.5	2.414	5.572	190.333	230.855	6.786	6.211
AAUCUG	noMatch	TRNAM12_prec	87.3	88.5	127.945	164.37	89.403	98.194	2.568	3.133
AAUCUG	noMatch	TRNAM9	87.3	88.5	0	0	0	1.416	0.856	0.696
AAUCUG	noMatch	hsa-mir-320-RNASEN	87.3	88.5	0	0	0.698	4.721	0.183	0.232
AAUCUG	noMatch	trnaK1A58G	87.3	88.5	0	0	2.793	1.888	0	0
AAUCUG	noMatch	trnaK1A58T	87.3	88.5	0	0	11.525	11.331	0.061	0.29
AAUCUG	noMatch	trnaM11G26A	87.3	88.5	8.449	5.572	1.397	1.416	0.428	0.174
AAUCUG	noMatch	trnaM13A58G	87.3	88.5	55.524	45.968	21.653	29.27	0.428	0.522
AAUCUU	noMatch	BMPR1B_BMPR1B-001_ENSG00000138696_ENST00000515059.1	89.9	85.4	6.035	2.786	3.492	4.721	0.122	0.174
AAUCUU	noMatch	ZNF770_ZNF770-001_ENSG00000198146_ENST00000356321.4	89.9	85.4	2.414	1.393	1.397	1.888	0.000	0.116
AAUGAA	noMatch	RNA45S5_NR_046235_prec3.3	95	86.5	0	0	2.095	0.944	0.061	0.232
AAUGAA	noMatch	STK19_STK19-001_ENSG00000204344_ENST00000375331.2	95	86.5	1.207	1.393	1.048	0.472	0.000	0.000
AAUGAA	noMatch	VPS37B_VPS37B-001_ENSG00000139722_ENST00000267202.2	95	86.5	1.207	2.786	0.349	0.000	0.000	0.116
AAUGAC	hsa-miR-425-5p	hsa-mir-425	61.9	27.7	0	1.393	0	0	5.381	5.282
AAUGAC	noMatch	FAT1_FAT1-001_ENSG00000083857_ENST00000441802.2	61.9	27.7	0.000	1.393	1.397	0.472	0.000	0.000
AAUGAG	hsa-let-7a-5p	hsa-let-7a-1	81.5	66.4	0	0	0	0	0.673	1.161
AAUGAG	hsa-miR-1252-3p	hsa-mir-1252	81.5	66.4	0.000	0.000	0.000	0.000	0.122	0.232
AAUGCA	hsa-miR-130a-3p	hsa-mir-130a	95.8	78	0.000	0.000	0.000	0.000	0.367	0.232
AAUGCA	hsa-miR-25-3p	hsa-mir-25	95.8	78	0.000	0.000	0.000	0.000	0.428	0.406
AAUGCA	hsa-miR-301b-3p	hsa-mir-301b	95.8	78	0.000	0.000	0.000	0.000	0.245	0.232
AAUGCA	hsa-miR-455-3p	hsa-mir-455	95.8	78	0.000	0.000	0.000	0.000	0.183	0.174
AAUGCA	hsa-miR-502-3p	hsa-mir-502	95.8	78	1.207	0.000	0.000	0.000	0.183	0.174
AAUGCA	hsa-miR-92a-3p	hsa-mir-92a-1	95.8	78	0.000	0.000	0.000	0.000	0.550	0.464
AAUGCC	hsa-miR-365a-3p	hsa-mir-365a	45.5	8	10.863	6.965	8.73	2.832	453.276	620.206
AAUGCC	noMatch	CCNE1_CCNE1-001_ENSG00000105173_ENST00000262643.3	45.5	8	0.000	0.000	3.842	1.888	0.245	0.116
AAUGCC	noMatch	HOXA7_HOXA7-001_ENSG00000122592_ENST00000242159.3	45.5	8	3.621	2.786	0.698	0.000	0.000	0.000
AAUGCC	noMatch	NPFFR1_NPFFR1-001_ENSG00000148734_ENST00000277942.6	45.5	8	0.000	0.000	0.000	0.000	0.611	0.406
AAUGCC	noMatch	RNA45S5_NR_046235_prec3.3	45.5	8	1.207	2.786	2.794	3.305	0.061	0.174
AAUGCC	noMatch	TRNAI18	45.5	8	0.000	0.000	1.746	0.472	0.061	0.058
AAUGCC	noMatch	TRNAI2	45.5	8	1.207	1.393	2.794	1.416	0.49	0.406
AAUGCC	noMatch	TRNAI21	45.5	8	0.000	1.393	0.349	2.833	0.061	0.058
AAUGCC	noMatch	hsa-mir-365a	45.5	8	0	0	0	0	1.407	1.856
AAUGCG	hsa-miR-744-5p	hsa-mir-744	108.7	78.4	0.000	0.000	0.000	0.000	0.183	0.174
AAUGCG	noMatch	SNORD99_ENST00000408612	108.7	78.4	2.414	4.179	0.000	0.472	0.183	0.000
AAUGCU	hsa-miR-320a-3p	hsa-mir-320-RNASEN	65.2	21.9	0.000	0.000	0.698	1.888	0.183	0.116
AAUGCU	noMatch	ZC3HAV1_ZC3HAV1-001_ENSG00000105939_ENST00000242351.5	65.2	21.9	0.000	0.000	1.048	1.416	0.000	0.058
AAUGCU	noMatch	hsa-mir-200b	65.2	21.9	0	0	0	0	6.298	5.805
AAUGCU	noMatch	hsa-mir-200c	65.2	21.9	0	0	0	0	11.128	9.867
AAUGCU	noMatch	hsa-mir-365a	65.2	21.9	0.000	0.000	0.000	0.000	0.183	0.174
AAUGCU	noMatch	hsa-mir-429	65.2	21.9	0.000	0.000	0.000	0.000	0.917	0.871
AAUGGA	hsa-miR-191-5p	hsa-mir-191	84.5	65.8	0.000	0.000	0.000	0.472	0.978	0.639
AAUGGA	noMatch	AHCYL1_AHCYL1-001_ENSG00000168710_ENST00000369799.5	84.5	65.8	0.000	0.000	1.048	2.360	0.061	0.000
AAUGGA	noMatch	C10orf12_C10orf12-001_ENSG00000155640_ENST00000286067.2	84.5	65.8	2.414	1.393	1.396	2.36	0.061	0
AAUGGA	noMatch	RNA45S5_NR_046235_prec3.3	84.5	65.8	3.621	1.393	1.048	1.416	0.061	0.000
AAUGGA	noMatch	rna18s5A60GC456AT1578G	84.5	65.8	0.000	1.393	0.349	0.472	0.245	0.000
AAUGGC	hsa-miR-183-5p	hsa-mir-183	50.4	13.1	0.000	0.000	0.000	0.000	0.428	0.348
AAUGGC	hsa-miR-548s	hsa-mir-548s	50.4	13.1	0	0	0	0	1.529	0.638
AAUGGC	hsa-miR-652-3p	hsa-mir-652	50.4	13.1	0	0	0	0	3.791	3.888
AAUGGC	noMatch	CBFA2T2_CBFA2T2-201_ENSG00000078699_ENST00000346541.3	50.4	13.1	60.352	27.859	37.719	37.294	1.039	1.277
AAUGGC	noMatch	CCDC23_CCDC23-001_ENSG00000177868_ENST00000372521.4	50.4	13.1	191.92	115.616	359.712	180.811	2.016	1.567
AAUGGC	noMatch	OPCML_OPCML-001_ENSG00000183715_ENST00000331898.7	50.4	13.1	1.207	0.000	2.794	1.888	0.000	0.058
AAUGGC	noMatch	SYCE2_SYCE2-001_ENSG00000161860_ENST00000293695.7	50.4	13.1	3.621	0.000	3.842	0.944	0.183	0.058
AAUGGC	noMatch	chr6_33824600-33896760_rev	50.4	13.1	6.035	2.786	3.143	1.416	0	0
AAUGGC	noMatch	pET16B_Rnl2_1-249_K227Q_backbone	50.4	13.1	8.449	27.859	16.065	8.498	0.795	0.522
AAUGGG	noMatch	FAT1_FAT1-001_ENSG00000083857_ENST00000441802.2	63.7	38.7	2.414	0.000	1.746	0.472	0.000	0.000
AAUGGG	noMatch	FGD4_FGD4-001_ENSG00000139132_ENST00000427716.2	63.7	38.7	2.414	2.786	0.349	1.416	0.000	0.058
AAUGGG	noMatch	YTHDF3_ENST00000539294.1	63.7	38.7	1.207	4.179	0.349	0.472	0.000	0.000
AAUGGG	noMatch	pET16B_Rnl2_1-249_K227Q_backbone	63.7	38.7	3.621	4.179	2.095	3.304	0.306	0.174
AAUGGU	hsa-miR-182-5p	hsa-mir-182	64.5	39.3	0.000	0.000	0.000	0.000	0.245	0.116
AAUGGU	hsa-miR-224-3p	hsa-mir-224	64.5	39.3	0	0	0	0	0.428	1.103
AAUGGU	noMatch	EFCAB13_EFCAB13-001_ENSG00000178852_ENST00000331493.2	64.5	39.3	0.000	0.000	2.794	0.472	0.000	0.000
AAUGGU	noMatch	MT-TP	64.5	39.3	3.621	0.000	0.000	0.000	0.183	0.000
AAUGUA	noMatch	OTUD3_OTUD3-001_ENSG00000169914_ENST00000375120.3	101.6	83.3	18.105	25.073	12.223	14.163	0.428	0.638
AAUGUA	noMatch	RNA45S5_NR_046235_prec3.3	101.6	83.3	2.414	2.786	1.397	0.944	0.122	0.116
AAUGUC	noMatch	FOXK2_FOXK2-001_ENSG00000141568_ENST00000335255.5	96.5	28.9	0.000	0.000	1.048	1.416	0.000	0.058
AAUGUC	noMatch	HSPA8_HSPA8-001_ENSG00000109971_ENST00000534624.1	96.5	28.9	3.621	1.393	1.397	0.000	0.000	0.116
AAUGUG	hsa-miR-17-5p	hsa-mir-17	83.1	72.7	0.000	0.000	0.349	0.000	0.306	0.290
AAUGUG	hsa-miR-18a-5p	hsa-mir-18a	83.1	72.7	0	1.393	0	0	0.734	0.987
AAUGUG	hsa-miR-19b-3p	hsa-mir-19b-1	83.1	72.7	0	0	0	0	0.428	0.348
AAUGUG	hsa-miR-20a-5p	hsa-mir-20a	83.1	72.7	0.000	0.000	0.000	0.000	0.306	0.116
AAUGUG	hsa-miR-93-5p	hsa-mir-93	83.1	72.7	0.000	0.000	0.000	0.000	0.245	0.348
AAUGUG	noMatch	TUBA1A_TUBA1A-001_ENSG00000167552_ENST00000301071.7	83.1	72.7	0.000	0.000	0.349	1.416	0.000	0.174
AAUGUG	noMatch	YTHDF3_ENST00000539294.1	83.1	72.7	1.207	1.393	0.349	1.888	0.000	0.000
AAUGUG	noMatch	ZNF607_ZNF607-001_ENSG00000198182_ENST00000355202.4	83.1	72.7	0.000	1.393	1.746	0.944	0.000	0.000
AAUGUG	noMatch	ZNF655_ZNF655-012_ENSG00000197343_ENST00000425063.1	83.1	72.7	0.000	0.000	0.000	0.000	0.245	0.174
AAUGUG	noMatch	chr16_70236200-70255800_rev	83.1	72.7	0.000	0.000	0.000	0.472	0.245	0.058
AAUGUU	hsa-miR-203a-3p	hsa-mir-203	81.2	51	0.000	0.000	0.000	0.000	0.183	0.581
AAUGUU	hsa-miR-33a-3p	hsa-mir-33a	81.2	51	1.207	1.393	0	0	114.756	112.325
AAUGUU	hsa-miR-409-3p	hsa-mir-409	81.2	51	0	0	0	0	1.711	2.032
AAUGUU	noMatch	KIF5B_KIF5B-001_ENSG00000170759_ENST00000302418.4	81.2	51	4.828	1.393	2.096	3.305	0.061	0.058
AAUGUU	noMatch	MT-TF	81.2	51	3.621	13.93	3.84	2.832	0.489	0.638
AAUUAA	hsa-miR-200c-3p	hsa-mir-200c	99.7	83.6	0.000	0.000	0.000	0.000	0.245	0.116
AAUUAA	noMatch	TSPAN6_TSPAN6-001_ENSG00000000003_ENST00000373020.4	99.7	83.6	1.207	1.393	0.349	2.360	0.061	0.000
AAUUAA	noMatch	ZC3HAV1_ZC3HAV1-001_ENSG00000105939_ENST00000242351.5	99.7	83.6	0.000	2.786	1.048	1.416	0.000	0.000
AAUUAC	hsa-miR-10399-5p	ZC3HAV1_ZC3HAV1-001_ENSG00000105939_ENST00000242351.5	49.4	52	1.207	1.393	3.143	7.081	0.061	0.116
AAUUAC	hsa-miR-183-3p	hsa-mir-183	49.4	52	19.312	19.502	0	0	0.305	0.638
AAUUAG	hsa-miR-21-5p	hsa-mir-21	88.6	80	0	0	0	0	0.489	0.348
AAUUAG	noMatch	rna18s5A60GC456AT1578G	88.6	80	0.000	0.000	0.000	0.944	0.245	0.174
AAUUAU	hsa-miR-944	hsa-mir-944	55	79.3	0.000	0.000	0.000	0.000	0.061	0.348
AAUUAU	noMatch	mt-TDA9T	55	79.3	1.207	0.000	1.746	0.944	0.000	0.000
AAUUCA	hsa-miR-27a-3p	hsa-mir-27a	91.9	77.6	0	0	0	0	0.428	0.29
AAUUCA	noMatch	KLHL11_KLHL11-001_ENSG00000178502_ENST00000319121.3	91.9	77.6	1.207	8.358	4.54	6.138	0.244	0.174
AAUUCA	noMatch	PKD1_PKD1-001_ENSG00000008710_ENST00000262304.4	91.9	77.6	0	0	3.842	4.249	0.367	0.058
AAUUCA	noMatch	RNA45S5_NR_046235_prec3.3	91.9	77.6	1.207	6.965	2.794	1.416	0	0.058
AAUUCA	noMatch	hsa-mir-26b	91.9	77.6	0.000	0.000	0.000	0.000	0.611	1.103
AAUUCC	noMatch	BAZ1A_BAZ1A-201_ENSG00000198604_ENST00000360310.1	50.5	50.8	0.000	0.000	1.048	1.416	0.000	0.000
AAUUCC	noMatch	PARP11_PARP11-001_ENSG00000111224_ENST00000228820.4	50.5	50.8	0	0	3.842	5.193	0.061	0.232
AAUUCC	noMatch	TRNAG10	50.5	50.8	4.828	6.965	5.238	3.304	0.122	0.058
AAUUCC	noMatch	hsa-mir-365a	50.5	50.8	0.000	0.000	0.000	0.000	0.245	0.232
AAUUCC	noMatch	rna18s5A60GC456AT1578G	50.5	50.8	21.726	12.537	16.064	16.996	0.367	0.638
AAUUCG	hsa-miR-10a-3p	hsa-mir-10a	101.9	83.1	14.484	15.323	0	0	10.21	13.758
AAUUCG	noMatch	CABIN1_CABIN1-001_ENSG00000099991_ENST00000398319.2	101.9	83.1	0.000	1.393	1.397	0.472	0.000	0.058
AAUUCU	hsa-miR-186-5p	hsa-mir-186	84.2	66.2	0	0	0	0	1.467	1.045
AAUUCU	hsa-miR-576-5p	hsa-mir-576	84.2	66.2	0.000	0.000	0.349	0.000	0.183	0.116
AAUUCU	noMatch	AP4M1_AP4M1-002_ENSG00000221838_ENST00000438383.1	84.2	66.2	2.414	4.179	1.048	0.000	0.000	0.000
AAUUCU	noMatch	ATAD2B_ATAD2B-001_ENSG00000119778_ENST00000238789.5	84.2	66.2	1.207	0.000	1.048	1.416	0.000	0.000
AAUUCU	noMatch	DFFA_DFFA-001_ENSG00000160049_ENST00000377038.3	84.2	66.2	13.278	16.715	0.000	0.472	0.000	0.000
AAUUCU	noMatch	P2RY11_P2RY11-001_ENSG00000244165_ENST00000321826.4	84.2	66.2	170.194	192.227	30.733	65.149	1.406	1.044
AAUUCU	noMatch	RPS21_RPS21-001_ENSG00000171858_ENST00000343986.4	84.2	66.2	8.449	6.965	2.095	1.888	0.000	0.000
AAUUCU	noMatch	RUNDC3B_RUNDC3B-001_ENSG00000105784_ENST00000338056.3	84.2	66.2	0.000	0.000	0.000	0.000	0.183	0.348
AAUUCU	noMatch	SGK1_SGK1-009_ENSG00000118515_ENST00000237305.7	84.2	66.2	0.000	4.179	1.048	0.472	0.000	0.000
AAUUCU	noMatch	VPS37D_VPS37D-001_ENSG00000176428_ENST00000324941.4	84.2	66.2	0	0	3.841	4.721	0	0
AAUUCU	noMatch	chr15_51328400-51687420	84.2	66.2	2.414	0.000	0.349	1.416	0.000	0.000
AAUUCU	noMatch	hsa-mir-200c	84.2	66.2	0.000	0.000	0.000	0.000	0.306	0.522
AAUUCU	noMatch	hsa-mir-429	84.2	66.2	0.000	0.000	0.000	0.000	0.122	0.232
AAUUCU	noMatch	hsa-mir-590	84.2	66.2	0.000	0.000	0.000	0.000	0.122	0.290
AAUUCU	noMatch	noMatch	84.2	66.2	2.414	5.572	0.000	0.000	0.000	0.000
AAUUCU	noMatch	rna18s5A60GC456AT1578G	84.2	66.2	36.21	41.79	43.654	49.57	1.711	1.682
AAUUCU	noMatch	trnaG15G5TG45AA56TC66A	84.2	66.2	12.07	13.929	4.191	3.305	0.672	0.696
AAUUGA	noMatch	DNAAF2_DNAAF2-001_ENSG00000165506_ENST00000298292.8	91.7	85.9	0	0	0	0	3.852	3.831
AAUUGA	noMatch	TUBB1_TUBB1-001_ENSG00000101162_ENST00000217133.1	91.7	85.9	1.207	1.393	0.349	0.000	0.061	0.116
AAUUGA	noMatch	rna18s5A60GC456AT1578G	91.7	85.9	0.000	0.000	0.349	2.833	0.061	0.058
AAUUGC	hsa-miR-17-5p	hsa-mir-17	46.6	21	0.000	0.000	0.000	0.000	0.000	0.464
AAUUGC	hsa-miR-20a-5p	hsa-mir-20a	46.6	21	0.000	0.000	0.000	0.000	0.000	0.348
AAUUGC	hsa-miR-25-3p	hsa-mir-25	46.6	21	0.000	0.000	0.000	0.000	0.061	0.464
AAUUGC	hsa-miR-92a-3p	hsa-mir-92a-1	46.6	21	0.000	0.000	0.000	0.000	0.978	0.581
AAUUGC	noMatch	PITX1_PITX1-001_ENSG00000069011_ENST00000265340.7	46.6	21	0.000	0.000	2.794	0.000	0.000	0.000
AAUUGC	noMatch	PLXNA4_PLXNA4-001_ENSG00000221866_ENST00000359827.3	46.6	21	1.207	0.000	2.095	0.000	0.061	0.058
AAUUGG	noMatch	TNRC6B_TNRC6B-002_ENSG00000100354_ENST00000335727.9	66.9	64.7	1.207	0.000	1.397	0.000	0.061	0.116
AAUUGU	noMatch	TLR10_TLR10-001_ENSG00000174123_ENST00000308973.4	62.6	43.8	0.000	0.000	0.000	0.000	0.000	0.348
AAUUUA	hsa-miR-32-3p	hsa-mir-32	99.1	93.8	0	2.786	0	0.472	41.451	53.697
AAUUUA	noMatch	FKBP9_FKBP9-001_ENSG00000122642_ENST00000242209.4	99.1	93.8	0	0	2.095	1.888	0	0.232
AAUUUA	noMatch	KLHL24_KLHL24-003_ENSG00000114796_ENST00000454652.2	99.1	93.8	0.000	1.393	1.048	1.888	0.000	0.058
AAUUUA	noMatch	SBNO1_SBNO1-201_ENSG00000139697_ENST00000267176.4	99.1	93.8	1.207	0.000	0.000	2.833	0.000	0.000
AAUUUA	noMatch	hsa-mir-590	99.1	93.8	0.000	0.000	0.000	0.000	0.122	0.232
AAUUUC	noMatch	AC110619.2_ENST00000404891.1	78.3	62.9	0	0	0	0	2.445	3.773
AAUUUC	noMatch	MT-RNR2_ENST00000387347	78.3	62.9	32.589	23.681	12.573	12.746	0.183	0.464
AAUUUC	noMatch	SNORD3A_ENST00000365494	78.3	62.9	0.000	0.000	1.048	1.888	0.000	0.000
AAUUUC	noMatch	chr15_102287010-102324210_rev	78.3	62.9	0.000	0.000	1.746	0.944	0.122	0.116
AAUUUU	hsa-miR-590-3p	hsa-mir-590	87.2	91.9	10.863	15.323	8.381	6.609	385.967	610.92
AAUUUU	noMatch	CLUAP1_CLUAP1-001_ENSG00000103351_ENST00000576634.1	87.2	91.9	0.000	0.000	0.000	0.000	0.061	0.290
AAUUUU	noMatch	RNU4-1_ENST00000363925_prec	87.2	91.9	3.621	2.786	0.698	0.472	0.183	0.116
AAUUUU	noMatch	RNU5B-1_ENST00000363286_prec	87.2	91.9	0.000	1.393	0.000	0.472	0.245	0.000
AAUUUU	noMatch	hsa-mir-590	87.2	91.9	0	0	0	0.472	2.08	3.712
ACAAAA	noMatch	TRNAW4_prec	84	79.8	6.035	5.572	3.492	8.025	0	0
ACAAAC	noMatch	TNRC6B_TNRC6B-002_ENSG00000100354_ENST00000335727.9	78.8	64.1	4.828	6.965	2.794	3.305	0	0.116
ACAAAC	noMatch	noMatch	78.8	64.1	0	0	0	0	0.55	0.406
ACAAAG	hsa-miR-17-5p	hsa-mir-17	86	78.1	0	0	0	0.472	10.088	10.913
ACAAAG	hsa-miR-186-5p	hsa-mir-186	86	78.1	0	0	0	0	3.668	4.121
ACAAAG	hsa-miR-93-5p	hsa-mir-93	86	78.1	0	0	0	0	3.057	3.076
ACAAAG	noMatch	HIST1H3J_HIST1H3J-001_ENSG00000197153_ENST00000359303.2	86	78.1	4.828	1.393	0.000	0.472	0.000	0.000
ACAAAG	noMatch	RNA45S5_NR_046235_prec3.3	86	78.1	0	4.179	4.191	2.36	0.795	1.045
ACAAAU	hsa-miR-10a-3p	hsa-mir-10a	72.5	77.2	25.347	22.288	0	0	1.834	2.67
ACAAAU	hsa-miR-7-1-3p	hsa-mir-7-1	72.5	77.2	22.933	6.965	1.396	0	118.303	120.975
ACAAAU	noMatch	RPS6_RPS6-001_ENSG00000137154_ENST00000380394.4	72.5	77.2	0	1.393	1.047	1.888	0.122	0.174
ACAAAU	noMatch	TNFRSF10D_TNFRSF10D-001_ENSG00000173530_ENST00000312584.3	72.5	77.2	7.242	4.179	2.095	2.832	0.183	0.058
ACAACA	hsa-miR-21-3p	hsa-mir-21	84.9	82.1	0	0	0	0	1.467	1.336
ACAACA	hsa-miR-7-1-3p	hsa-mir-7-1	84.9	82.1	13.277	6.965	0	0	0.673	0.232
ACAACA	noMatch	CTSA_CTSA-001_ENSG00000064601_ENST00000372484.3	84.9	82.1	4.828	5.572	3.143	1.416	0.061	0
ACAACA	noMatch	MT-TS2	84.9	82.1	6.035	5.572	6.985	10.858	0.245	0.116
ACAACC	hsa-miR-100-5p	hsa-mir-100	34.7	28.7	0.000	0.000	0.000	0.000	0.367	0.116
ACAACC	noMatch	C1orf213_ENST00000335648.3	34.7	28.7	1.207	2.786	4.540	5.193	0.000	0.000
ACAACC	noMatch	CYB5R4_CYB5R4-001_ENSG00000065615_ENST00000369681.5	34.7	28.7	1.207	4.179	0.698	0.000	0.061	0.000
ACAACC	noMatch	NR4A1_NR4A1-203_ENSG00000123358_ENST00000394825.1	34.7	28.7	0	1.393	36.67	30.686	3.729	1.915
ACAACC	noMatch	RNY3_ENST00000365484_prec	34.7	28.7	7.242	6.965	0.349	7.554	0.611	0.58
ACAACC	noMatch	RNY4_ENST00000516507	34.7	28.7	1.207	0.000	1.746	0.472	0.000	0.000
ACAACC	noMatch	RNY5_ENST00000516501	34.7	28.7	0.000	0.000	0.698	1.888	0.000	0.000
ACAACC	noMatch	hsa-mir-374a	34.7	28.7	0.000	0.000	0.000	0.000	0.306	0.058
ACAACC	noMatch	hsa-mir-374b	34.7	28.7	6.035	1.393	0.000	0.000	0.000	0.000
ACAACG	hsa-miR-191-5p	hsa-mir-191	88.5	83.1	0	0	0.349	0	4.708	3.947
ACAACG	noMatch	ZC3HAV1_ZC3HAV1-001_ENSG00000105939_ENST00000242351.5	88.5	83.1	0.000	0.000	1.397	3.777	0.000	0.058
ACAACU	noMatch	RNA45S5_NR_046235_prec3.3	55.2	34.8	12.07	4.179	2.096	2.36	0.122	0.29
ACAAGA	noMatch	MT-TS2	87.8	72.2	8.449	5.572	0.000	0.000	0.061	0.116
ACAAGA	noMatch	ZNF791_ZNF791-001_ENSG00000173875_ENST00000343325.4	87.8	72.2	0.000	6.965	0.349	0.000	0.000	0.058
ACAAGC	noMatch	pET16B_Rnl2_1-249_K227Q_backbone	52.8	34.3	1.207	1.393	0.349	1.416	0.183	0.000
ACAAGG	hsa-miR-624-3p	hsa-mir-624	62.4	50.6	0	0	0	0	5.992	6.618
ACAAGG	noMatch	LRRC3DN_ENST00000596691.1	62.4	50.6	0.000	0.000	1.397	0.944	0.000	0.058
ACAAGG	noMatch	NDST1_NDST1-002_ENSG00000070614_ENST00000261797.6	62.4	50.6	1.207	0	5.937	3.305	0.428	0.812
ACAAGG	noMatch	TOPORS_TOPORS-001_ENSG00000197579_ENST00000360538.2	62.4	50.6	3.621	2.786	1.048	0.472	0.000	0.000
ACAAGU	hsa-miR-26a-5p	hsa-mir-26a-1	61.1	42.7	0.000	0.000	0.000	0.000	0.122	0.232
ACAAGU	hsa-miR-6882-5p	CSAD_CSAD-004_ENSG00000139631_ENST00000267085.4	61.1	42.7	0.000	0.000	0.349	0.944	0.183	0.000
ACAAGU	hsa-miR-6882-5p	PDXK_PDXK-002_ENSG00000160209_ENST00000291565.4	61.1	42.7	0.000	0.000	1.397	2.360	0.183	0.000
ACAAGU	noMatch	rna18s5A60GC456AT1578G	61.1	42.7	6.035	4.179	0.349	0.944	0.061	0.058
ACAAUA	hsa-miR-338-5p	hsa-mir-338	95.6	78.7	0.000	0.000	0.000	0.000	0.245	0.348
ACAAUA	noMatch	HMGA2_HMGA2-001_ENSG00000149948_ENST00000403681.2	95.6	78.7	3.621	2.786	0.349	0.472	0.550	0.174
ACAAUA	noMatch	ZC3HAV1_ZC3HAV1-001_ENSG00000105939_ENST00000242351.5	95.6	78.7	0.000	0.000	0.349	1.416	0.000	0.116
ACAAUA	noMatch	chr15_51328400-51687420	95.6	78.7	0.000	0.000	0.000	0.000	0.122	0.232
ACAAUA	noMatch	hsa-mir-101-1	95.6	78.7	0.000	0.000	0.000	0.000	0.122	0.290
ACAAUA	noMatch	rna18s5A60GC456AT1578G	95.6	78.7	22.933	55.719	81.371	83.561	2.2	2.263
ACAAUC	hsa-let-7a-3p	hsa-let-7a-3	43.3	81.8	3.621	1.393	0	0	1.04	1.625
ACAAUC	noMatch	EXOSC2_EXOSC2-001_ENSG00000130713_ENST00000372358.5	43.3	81.8	0.000	0.000	2.445	1.888	0.000	0.000
ACAAUC	noMatch	HNRNPA2B1_HNRNPA2B1-001_ENSG00000122566_ENST00000354667.4	43.3	81.8	0	0	16.414	24.549	0.183	0.232
ACAAUG	noMatch	BRCA1_BRCA1-001_ENSG00000012048_ENST00000357654.3	78.2	74.4	2.414	0	1.746	1.416	0	0.116
ACAAUG	noMatch	CXorf66_CXorf66-001_ENSG00000203933_ENST00000370540.1	78.2	74.4	0.000	0.000	0.698	1.416	0.000	0.116
ACAAUG	noMatch	FOXK1_FOXK1-001_ENSG00000164916_ENST00000328914.4	78.2	74.4	1.207	5.572	2.095	3.776	0.672	0.522
ACAAUG	noMatch	ODC1_ODC1-001_ENSG00000115758_ENST00000234111.4	78.2	74.4	0.000	0.000	0.349	0.472	0.183	0.464
ACACAA	hsa-miR-4731-3p	hsa-mir-4731	79.5	65.2	0	0	0	0	0.367	0.638
ACACAA	hsa-miR-624-3p	hsa-mir-624	79.5	65.2	0	0	0	0	4.28	5.456
ACACAA	noMatch	IER3_IER3-001_ENSG00000137331_ENST00000259874.5	79.5	65.2	2.414	1.393	0.000	0.000	0.061	0.116
ACACAA	noMatch	RNA45S5_NR_046235_prec3.3	79.5	65.2	61.559	45.967	13.271	9.914	0.978	1.335
ACACAA	noMatch	SNORA28_ENST00000606769	79.5	65.2	0.000	0.000	0.698	2.360	0.061	0.058
ACACAA	noMatch	hsa-mir-624	79.5	65.2	0.000	0.000	0.000	0.000	0.183	0.581
ACACAC	hsa-miR-329-3p	hsa-mir-329-1	61.5	54.2	0	0	0	0	2.752	2.438
ACACAC	hsa-miR-362-3p	hsa-mir-362	61.5	54.2	6.035	5.572	1.048	2.832	184.147	204.51
ACACAC	noMatch	BRI3BP_BRI3BP-001_ENSG00000184992_ENST00000341446.8	61.5	54.2	0.000	0.000	0.698	0.472	0.183	0.000
ACACAC	noMatch	CSRNP3_CSRNP3-201_ENSG00000178662_ENST00000314499.7	61.5	54.2	0.000	0.000	0.349	1.416	0.061	0.058
ACACAC	noMatch	EFHD2_EFHD2-001_ENSG00000142634_ENST00000375980.4	61.5	54.2	1.207	0.000	1.397	1.888	0.000	0.000
ACACAC	noMatch	F7_F7-001_ENSG00000057593_ENST00000375581.3	61.5	54.2	0.000	0.000	0.000	0.000	0.306	0.058
ACACAC	noMatch	NCK2_NCK2-001_ENSG00000071051_ENST00000233154.4	61.5	54.2	0.000	0.000	3.143	3.305	0.061	0.116
ACACAC	noMatch	chr15_82762660-82770360_rev	61.5	54.2	0.000	0.000	0.000	0.944	0.061	0.174
ACACAC	noMatch	hsa-mir-362	61.5	54.2	0.000	0.000	0.000	0.000	0.367	0.000
ACACAC	noMatch	noMatch	61.5	54.2	0	0	7.682	7.554	5.379	5.108
ACACAC	noMatch	rna18s5A60GC456AT1578G	61.5	54.2	2.414	2.786	4.54	5.665	0.122	0.406
ACACAG	hsa-miR-27a-3p	hsa-mir-27a	61.7	58.9	0.000	0.000	0.000	0.000	1.039	0.813
ACACAG	hsa-miR-342-3p	hsa-mir-342	61.7	58.9	0.000	0.000	0.000	0.000	0.367	0.174
ACACAG	noMatch	ATP10A_ATP10A-001_ENSG00000206190_ENST00000356865.6	61.7	58.9	0.000	2.786	1.048	0.944	0.122	0.116
ACACAG	noMatch	BMP5_BMP5-001_ENSG00000112175_ENST00000370830.3	61.7	58.9	0.000	0.000	1.746	0.472	0.000	0.058
ACACAG	noMatch	hsa-mir-624	61.7	58.9	0.000	0.000	0.000	0.000	0.306	0.522
ACACAU	hsa-miR-4789-3p	hsa-mir-4789	83.2	57.2	0	0	0	0	2.507	2.844
ACACAU	hsa-miR-642a-3p	hsa-mir-642	83.2	57.2	0.000	0.000	0.000	0.000	0.245	0.116
ACACAU	hsa-miR-642a-3p	hsa-mir-642b	83.2	57.2	0	0	0	0	1.345	0.928
ACACAU	noMatch	MPHOSPH9_MPHOSPH9-025_ENSG00000051825_ENST00000541076.2	83.2	57.2	0.000	0.000	1.397	0.944	0.000	0.000
ACACAU	noMatch	TECRL_TECRL-001_ENSG00000205678_ENST00000381210.3	83.2	57.2	0	0	3.492	2.832	0.244	0.87
ACACAU	noMatch	mt-rnr1A62G	83.2	57.2	1.207	0	1.397	6.138	0.061	0
ACACAU	noMatch	mt-rnr1G371AG689AA937-A938-	83.2	57.2	0.000	0.000	1.048	1.416	0.122	0.000
ACACCA	hsa-miR-16-2-3p	hsa-mir-16-2	65	59.8	8.449	8.358	0.000	0.000	0.000	0.000
ACACCA	hsa-miR-21-3p	hsa-mir-21	65	59.8	321.075	260.482	1.745	0	61.75	53.346
ACACCA	hsa-miR-29a-3p	hsa-mir-29a	65	59.8	0	0	0	0	0.367	1.161
ACACCA	hsa-miR-29b-3p	hsa-mir-29b-2	65	59.8	0	0	0	0	0.673	1.451
ACACCA	noMatch	CTA-204B4.6_ENST00000560295	65	59.8	0.000	0.000	1.746	0.472	0.000	0.000
ACACCA	noMatch	ZNF791_ZNF791-001_ENSG00000173875_ENST00000343325.4	65	59.8	0.000	0.000	0.698	1.888	0.000	0.000
ACACCC	hsa-miR-99b-5p	hsa-mir-99b	43.6	41.7	0	0	0	0	2.935	2.612
ACACCC	noMatch	C11orf49_C11orf49-002_ENSG00000149179_ENST00000278460.7	43.6	41.7	0.000	0.000	1.048	3.305	0.000	0.174
ACACCC	noMatch	FOXD2_FOXD2-001_ENSG00000186564_ENST00000334793.5	43.6	41.7	0.000	0.000	0.000	0.000	0.306	0.522
ACACCC	noMatch	MAPK1IP1L_MAPK1IP1L-001_ENSG00000168175_ENST00000395468.4	43.6	41.7	0.000	0.000	0.349	1.888	0.061	0.058
ACACCC	noMatch	MTRNR2L1_MTRNR2L1-001_ENSG00000256618_ENST00000540040.1	43.6	41.7	2.414	2.786	1.047	1.888	0.367	0.348
ACACCC	noMatch	MYT1_MYT1-001_ENSG00000196132_ENST00000328439.1	43.6	41.7	0.000	0.000	1.746	0.472	0.000	0.000
ACACCC	noMatch	RUNDC3A_RUNDC3A-001_ENSG00000108309_ENST00000426726.3	43.6	41.7	0.000	0.000	0.000	2.360	0.000	0.058
ACACCC	noMatch	TMEM147_TMEM147-004_ENSG00000105677_ENST00000222284.5	43.6	41.7	0	0	5.588	0.472	0	0
ACACCC	noMatch	WDR62_WDR62-001_ENSG00000075702_ENST00000401500.2	43.6	41.7	0.000	0.000	1.397	1.416	0.000	0.116
ACACCC	noMatch	hsa-mir-4286	43.6	41.7	1.207	1.393	0.698	1.888	0.000	0.000
ACACCG	noMatch	rna18s5A60GC456AT1578G	75.2	66.3	37.418	51.54	41.906	38.711	2.75	2.263
ACACCG	noMatch	trnaE5C27T	75.2	66.3	2.414	4.179	0.698	2.833	0.061	0.116
ACACCU	hsa-miR-1228-3p	hsa-mir-1228-MIRTRON	23	53.7	0.000	0.000	3.842	2.360	0.000	0.000
ACACCU	noMatch	RNA45S5_NR_046235_prec3.3	23	53.7	1.207	0.000	2.445	4.249	0.000	0.174
ACACCU	noMatch	SCN8A_SCN8A-001_ENSG00000196876_ENST00000354534.6	23	53.7	0	0	0	0	1.162	1.335
ACACCU	noMatch	SH2B2_SH2B2-201_ENSG00000160999_ENST00000306803.8	23	53.7	0	0	0	0	0.551	0.929
ACACCU	noMatch	TBC1D14_TBC1D14-001_ENSG00000132405_ENST00000409757.4	23	53.7	0.000	0.000	0.349	2.833	0.000	0.000
ACACCU	noMatch	TNFRSF10D_TNFRSF10D-001_ENSG00000173530_ENST00000312584.3	23	53.7	3.621	0.000	1.397	0.472	0.000	0.000
ACACCU	noMatch	TRNAI6_prec	23	53.7	0.000	0.000	1.397	1.416	0.000	0.000
ACACCU	noMatch	TRNAL7_prec	23	53.7	6.035	0.000	1.397	0.944	0.061	0.000
ACACGA	hsa-miR-425-5p	hsa-mir-425	82.6	75	0	0	0	0.944	1.345	2.264
ACACGA	noMatch	pET16B_Rnl2_1-249_K227Q_backbone	82.6	75	1.207	2.786	2.793	1.416	0.183	0.232
ACACGC	hsa-miR-574-3p	hsa-mir-574	39.8	25.2	0	0	0	0	1.222	1.045
ACACGC	noMatch	ACHE_ACHE-201_ENSG00000087085_ENST00000302913.4	39.8	25.2	0.000	0.000	1.746	0.944	0.122	0.000
ACACGC	noMatch	TRNAV11	39.8	25.2	2.414	5.572	4.54	6.609	0	0.116
ACACGC	noMatch	trnaV12A34G	39.8	25.2	1.207	0.000	2.445	1.888	0.061	0.000
ACACGC	noMatch	trnaV2G26T	39.8	25.2	0	4.179	5.238	6.609	0.122	0
ACACGG	hsa-miR-602	hsa-mir-602	68.2	65.3	0	0	0	0	0.978	1.219
ACACGG	noMatch	MKI67_MKI67-001_ENSG00000148773_ENST00000368654.3	68.2	65.3	3.621	6.965	0.698	0.472	0.000	0.058
ACACGG	noMatch	rna18s5A60GC456AT1578G	68.2	65.3	9.656	1.393	13.969	8.498	0.367	0.116
ACACGU	hsa-miR-100-5p	hsa-mir-100	75.2	65	0	0	0	0	6.542	4.006
ACACGU	hsa-miR-99b-5p	hsa-mir-99b	75.2	65	0.000	0.000	0.000	0.000	0.734	0.464
ACACGU	noMatch	RNA45S5_NR_046235_prec3.3	75.2	65	53.109	30.646	87.309	101.027	2.689	1.74
ACACGU	noMatch	hsa-mir-100	75.2	65	0.000	0.000	0.000	0.000	1.223	1.103
ACACGU	noMatch	hsa-mir-99b	75.2	65	0.000	0.000	0.000	0.000	0.306	0.174
ACACGU	noMatch	noMatch	75.2	65	0.000	0.000	0.000	0.000	0.183	0.348
ACACGU	noMatch	rnu11T139A	75.2	65	3.621	0.000	0.698	1.888	0.000	0.058
ACACUA	hsa-miR-28-3p	hsa-mir-28	92.2	78.1	0	0	0	0	1.101	1.393
ACACUA	noMatch	hsa-mir-101-1	92.2	78.1	0.000	0.000	0.000	0.000	0.245	0.174
ACACUC	hsa-miR-574-3p	hsa-mir-574	65.8	48.2	0.000	0.000	0.000	0.000	0.183	0.174
ACACUC	noMatch	ATN1_ATN1-001_ENSG00000111676_ENST00000396684.2	65.8	48.2	0.000	0.000	1.397	0.944	0.000	0.058
ACACUC	noMatch	DCAF16_DCAF16-001_ENSG00000163257_ENST00000382247.1	65.8	48.2	0.000	0.000	1.048	1.888	0.000	0.058
ACACUC	noMatch	chr15_51328400-51687420_rev	65.8	48.2	0.000	0.000	26.193	26.910	0.550	0.581
ACACUC	noMatch	chr6_33824600-33896760_rev	65.8	48.2	0.000	0.000	3.492	3.777	0.183	0.464
ACACUC	noMatch	hsa-mir-181a-1	65.8	48.2	2.414	0	0.698	0	0.857	0.87
ACACUG	hsa-miR-10a-5p	hsa-mir-10a	79.2	78.7	3.621	1.393	0	0	1.284	0.638
ACACUG	hsa-miR-141-3p	hsa-mir-141	79.2	78.7	3.621	2.786	0.698	0.472	198.698	214.437
ACACUG	hsa-miR-200a-3p	hsa-mir-200a	79.2	78.7	1.207	0	0	0	95.07	85.914
ACACUG	noMatch	C6orf48_C6orf48-001_ENSG00000204387_ENST00000375640.3	79.2	78.7	0.000	0.000	1.397	1.416	0.000	0.000
ACACUG	noMatch	SP4_SP4-001_ENSG00000105866_ENST00000222584.3	79.2	78.7	0	0	8.381	8.969	0.305	0.116
ACACUG	noMatch	hsa-mir-141	79.2	78.7	0	0	0	0	0.305	0.464
ACACUG	noMatch	rna18s5A60GC456AT1578G	79.2	78.7	13.277	6.965	22.003	21.244	0.673	0.174
ACACUU	noMatch	CTA-204B4.6_ENST00000560295	79.1	65.6	0	2.786	1.746	2.832	0	0
ACAGAA	hsa-miR-186-5p	hsa-mir-186	86.5	70.3	0.000	0.000	0.000	0.000	0.183	0.232
ACAGAA	noMatch	ARHGAP5_ARHGAP5-201_ENSG00000100852_ENST00000345122.3	86.5	70.3	63.973	71.041	16.066	27.853	0.244	0.464
ACAGAA	noMatch	STEAP2_STEAP2-001_ENSG00000157214_ENST00000287908.3	86.5	70.3	0.000	0.000	1.746	0.472	0.000	0.000
ACAGAA	noMatch	TEAD1_TEAD1-202_ENSG00000187079_ENST00000361905.4	86.5	70.3	3.621	5.572	0.698	0.944	0.122	0.116
ACAGAC	hsa-miR-421	hsa-mir-421	29.3	22.6	0	0	0	0	1.529	0.986
ACAGAC	hsa-miR-499b-5p	LRBA_LRBA-201_ENSG00000198589_ENST00000535741.1	29.3	22.6	0.000	0.000	0.000	0.000	0.183	0.406
ACAGAC	noMatch	ODC1_ODC1-001_ENSG00000115758_ENST00000234111.4	29.3	22.6	1.207	5.572	5.587	4.249	0.428	0.058
ACAGAC	noMatch	ZC3HAV1_ZC3HAV1-001_ENSG00000105939_ENST00000242351.5	29.3	22.6	0.000	0.000	1.397	1.416	0.000	0.000
ACAGAC	noMatch	hsa-mir-21	29.3	22.6	0.000	0.000	0.000	0.000	0.367	0.116
ACAGAG	hsa-miR-6847-5p	KCNMB1_KCNMB1-001_ENSG00000145936_ENST00000274629.4	82.7	72.8	0.000	0.000	2.794	0.944	0.061	0.000
ACAGAG	noMatch	IRS1_IRS1-001_ENSG00000169047_ENST00000305123.5	82.7	72.8	0.000	2.786	1.048	0.000	0.122	0.000
ACAGAG	noMatch	TNRC6B_TNRC6B-002_ENSG00000100354_ENST00000335727.9	82.7	72.8	1.207	6.965	0.349	1.416	0.000	0.000
ACAGAG	noMatch	ZNF839_ZNF839-012_ENSG00000022976_ENST00000442396.2	82.7	72.8	0.000	0.000	1.397	0.944	0.000	0.000
ACAGAU	hsa-miR-5683	COL4A3_COL4A3-001_ENSG00000169031_ENST00000396578.3	30.6	46.9	0	0	0	0	1.59	1.625
ACAGAU	noMatch	ANXA2_ANXA2-005_ENSG00000182718_ENST00000421017.2	30.6	46.9	0.000	1.393	0.349	2.360	0.000	0.000
ACAGAU	noMatch	RAB4A_RAB4A-001_ENSG00000168118_ENST00000366690.4	30.6	46.9	0.000	1.393	1.397	0.000	0.061	0.000
ACAGAU	noMatch	SRRM2_SRRM2-001_ENSG00000167978_ENST00000301740.8	30.6	46.9	7.242	5.572	2.444	5.193	0.366	0.116
ACAGAU	noMatch	rna18s5A60GC456AT1578G	30.6	46.9	0.000	0.000	2.794	0.000	0.000	0.000
ACAGCA	hsa-miR-103a-3p	hsa-mir-103-1	79.9	75.5	0	0	0	0	4.586	5.224
ACAGCA	hsa-miR-107	hsa-mir-103-1	79.9	75.5	0.000	0.000	0.000	0.000	0.550	0.755
ACAGCA	hsa-miR-107	hsa-mir-107	79.9	75.5	0.000	0.000	0.000	0.000	0.306	0.232
ACAGCA	hsa-miR-16-5p	hsa-mir-16-2	79.9	75.5	0.000	0.000	0.000	0.000	0.061	0.464
ACAGCA	hsa-miR-196b-3p	hsa-mir-196b	79.9	75.5	3.621	4.179	0	0	0.061	0.464
ACAGCA	hsa-miR-214-3p	hsa-mir-214	79.9	75.5	7.242	8.358	3.143	1.416	1.039	0.58
ACAGCA	hsa-miR-3120-3p	hsa-mir-3120	79.9	75.5	0	0	0	0	0.918	1.684
ACAGCA	hsa-miR-424-5p	hsa-mir-424	79.9	75.5	0.000	0.000	0.000	0.000	0.245	0.406
ACAGCA	noMatch	FAT1_FAT1-001_ENSG00000083857_ENST00000441802.2	79.9	75.5	7.242	18.109	3.142	1.416	0	0.174
ACAGCA	noMatch	PGM3_PGM3-001_ENSG00000013375_ENST00000513973.1	79.9	75.5	0.000	0.000	1.397	0.472	0.122	0.174
ACAGCA	noMatch	PODXL_PODXL-202_ENSG00000128567_ENST00000541194.1	79.9	75.5	0.000	0.000	1.746	0.472	0.000	0.000
ACAGCA	noMatch	SCD_SCD-001_ENSG00000099194_ENST00000370355.2	79.9	75.5	27.762	47.361	14.668	16.523	0.183	0.348
ACAGCA	noMatch	USP22_USP22-006_ENSG00000124422_ENST00000261497.4	79.9	75.5	3.621	0	2.096	3.776	0.061	0.058
ACAGCA	noMatch	hsa-mir-101-1	79.9	75.5	0	0	0	0	1.467	0.871
ACAGCA	noMatch	hsa-mir-1538	79.9	75.5	0.000	0.000	0.349	2.360	0.000	0.000
ACAGCC	hsa-miR-6856-3p	LPIN3_LPIN3-001_ENSG00000132793_ENST00000373257.3	42.4	7	0.000	0.000	1.397	1.888	0.061	0.000
ACAGCC	noMatch	CTA-204B4.6_ENST00000560295	42.4	7	0.000	5.572	1.048	0.944	0.061	0.000
ACAGCC	noMatch	RNA45S5_NR_046235_prec3.3	42.4	7	7.242	6.965	10.127	16.051	0.855	0.406
ACAGCC	noMatch	SBNO1_SBNO1-201_ENSG00000139697_ENST00000267176.4	42.4	7	0.000	0.000	1.746	2.360	0.000	0.000
ACAGCC	noMatch	chr14_88594060-88660000_rev	42.4	7	0	0	4.889	2.36	0.061	0.174
ACAGCG	noMatch	C20orf27_C20orf27-001_ENSG00000101220_ENST00000379772.3	88.1	71.4	0.000	0.000	3.842	2.833	0.061	0.000
ACAGCG	noMatch	SCN4A_SCN4A-201_ENSG00000007314_ENST00000435607.1	88.1	71.4	0.000	0.000	1.048	0.944	0.122	0.000
ACAGCG	noMatch	TRNAG22_prec	88.1	71.4	3.621	0	1.746	3.776	0.061	0.116
ACAGCG	noMatch	USHBP1_USHBP1-001_ENSG00000130307_ENST00000252597.3	88.1	71.4	0	0	1.397	1.888	0.305	0.232
ACAGCU	hsa-miR-320a-3p	hsa-mir-320-RNASEN	56.2	21.2	0	0	4.889	5.665	0.367	0.697
ACAGCU	noMatch	BRI3BP_BRI3BP-001_ENSG00000184992_ENST00000341446.8	56.2	21.2	2.414	2.786	1.048	3.305	0.122	0.058
ACAGCU	noMatch	FADD_FADD-001_ENSG00000168040_ENST00000301838.4	56.2	21.2	0.000	0.000	0.000	2.833	0.000	0.000
ACAGCU	noMatch	OGFR_OGFR-002_ENSG00000060491_ENST00000370461.1	56.2	21.2	0	0	9.429	8.025	0.061	0
ACAGCU	noMatch	POU2F1_POU2F1-002_ENSG00000143190_ENST00000367866.2	56.2	21.2	0	0	0	0	0.367	0.812
ACAGCU	noMatch	RPAP2_RPAP2-001_ENSG00000122484_ENST00000610020.1	56.2	21.2	6.035	1.393	4.54	3.776	0.122	0.058
ACAGCU	noMatch	TMC4_TMC4-001_ENSG00000167608_ENST00000301187.4	56.2	21.2	13.277	8.358	10.128	4.72	0.612	0.232
ACAGCU	noMatch	hsa-mir-30d	56.2	21.2	9.656	6.965	0	0	0	0
ACAGGA	noMatch	ANKRD11_ANKRD11-001_ENSG00000167522_ENST00000301030.4	83.2	76.1	1.207	5.572	2.096	0.472	0.061	0
ACAGGA	noMatch	HAP1_HAP1-007_ENSG00000173805_ENST00000393939.2	83.2	76.1	0	0	4.191	1.416	0	0.116
ACAGGA	noMatch	TRNAT14	83.2	76.1	1.207	2.786	2.793	3.304	0.366	0.29
ACAGGA	noMatch	TRNAT16	83.2	76.1	0.000	0.000	1.397	1.888	0.061	0.000
ACAGGA	noMatch	chr9_69446510-69480320_rev	83.2	76.1	0	6.965	0.698	0	0.183	0.29
ACAGGA	noMatch	rna18s5A60GC456AT1578G	83.2	76.1	3.621	4.179	19.906	21.245	0.122	0.406
ACAGGC	hsa-miR-31-5p	hsa-mir-31	18.2	26.6	0	0	0	0	1.408	1.102
ACAGGC	noMatch	AKAP12_AKAP12-202_ENSG00000131016_ENST00000402676.2	18.2	26.6	8.449	1.393	1.746	1.416	0.183	0
ACAGGC	noMatch	FAM174B_FAM174B-001_ENSG00000185442_ENST00000327355.5	18.2	26.6	0.000	0.000	0.000	0.000	0.306	0.116
ACAGGC	noMatch	NUP50_NUP50-001_ENSG00000093000_ENST00000347635.4	18.2	26.6	3.621	0.000	1.048	3.305	0.183	0.000
ACAGGC	noMatch	RPL13A_ENST00000391857ext	18.2	26.6	2.414	2.786	1.746	0.944	0.367	0.464
ACAGGG	hsa-miR-140-3p	hsa-mir-140	57.6	29.4	0.000	0.000	0.000	0.000	0.183	0.232
ACAGGG	noMatch	HOXA3_HOXA3-001_ENSG00000105997_ENST00000396352.4	57.6	29.4	0.000	0.000	0.698	2.360	0.000	0.000
ACAGGG	noMatch	hsa-mir-624	57.6	29.4	0.000	0.000	0.000	0.000	0.978	1.103
ACAGGG	noMatch	trnaV2G26T	57.6	29.4	4.828	5.572	1.746	1.888	0.061	0.058
ACAGGU	noMatch	RNA45S5_NR_046235_prec3.3	39.1	58.5	1.207	0.000	1.048	0.000	0.183	0.000
ACAGGU	noMatch	rna18s5A60GC456AT1578G	39.1	58.5	0	0	6.635	7.553	0.183	0.174
ACAGUA	hsa-miR-101-3p	hsa-mir-101-1	101.6	86.2	183.471	75.22	52.385	23.603	1669.56	1735.119
ACAGUA	hsa-miR-101-3p	hsa-mir-101-2	101.6	86.2	1.207	1.393	0	0	25.433	30.36
ACAGUA	hsa-miR-144-3p	hsa-mir-144	101.6	86.2	0	0	0.349	0.944	2.385	4.702
ACAGUA	hsa-miR-199a-3p	hsa-mir-199b	101.6	86.2	4.828	4.179	2.095	2.832	10.028	12.48
ACAGUA	hsa-miR-4645-3p	STK32A_STK32A-003_ENSG00000169302_ENST00000397936.3	101.6	86.2	0.000	0.000	0.000	0.000	0.245	0.290
ACAGUA	noMatch	AGO2_AGO2-001_ENSG00000123908_ENST00000220592.5	101.6	86.2	0.000	0.000	0.349	2.360	0.000	0.000
ACAGUA	noMatch	PIGK_PIGK-001_ENSG00000142892_ENST00000370812.3	101.6	86.2	0	0	0	0	0.978	1.277
ACAGUA	noMatch	RPL7_RPL7-001_ENSG00000147604_ENST00000352983.2	101.6	86.2	0.000	0.000	0.698	1.888	0.000	0.000
ACAGUA	noMatch	SLC28A3_SLC28A3-001_ENSG00000197506_ENST00000376238.4	101.6	86.2	1.207	1.393	1.048	0.944	0.000	0.000
ACAGUA	noMatch	TRNAG31_prec	101.6	86.2	12.07	11.144	4.19	1.888	0	0.058
ACAGUA	noMatch	hsa-mir-101-1	101.6	86.2	1.207	0	0	0.944	10.882	14.51
ACAGUC	hsa-miR-132-3p	hsa-mir-132	56.2	29.1	2.414	1.393	0.698	0.944	20.664	16.138
ACAGUC	noMatch	AMN1_AMN1-001_ENSG00000151743_ENST00000281471.6	56.2	29.1	0.000	0.000	0.000	0.000	0.183	0.290
ACAGUC	noMatch	ARHGEF16_ARHGEF16-001_ENSG00000130762_ENST00000378378.4	56.2	29.1	0.000	0.000	2.095	0.000	0.000	0.000
ACAGUC	noMatch	FBXO30_FBXO30-001_ENSG00000118496_ENST00000237281.4	56.2	29.1	0.000	0.000	0.698	1.416	0.061	0.000
ACAGUC	noMatch	ITIH2_ITIH2-001_ENSG00000151655_ENST00000358415.4	56.2	29.1	0	0	0	0	1.345	1.103
ACAGUC	noMatch	SPEN_SPEN-001_ENSG00000065526_ENST00000375759.3	56.2	29.1	1.207	2.786	0.698	1.416	0.061	0.000
ACAGUC	noMatch	USP19_USP19-012_ENSG00000172046_ENST00000417901.1	56.2	29.1	0.000	0.000	0.000	0.000	1.284	0.813
ACAGUC	noMatch	chr17_26588590-26604630_rev	56.2	29.1	0.000	2.786	0.349	0.000	0.000	0.174
ACAGUC	noMatch	hsa-mir-15b	56.2	29.1	9.656	23.681	0	0	0	0
ACAGUC	noMatch	mt-TL1A60G	56.2	29.1	2.414	2.786	25.844	19.355	0.122	0.058
ACAGUC	noMatch	mt-TL1A60T	56.2	29.1	25.347	32.039	233.989	139.266	0.795	1.218
ACAGUC	noMatch	mt-TL1G9C	56.2	29.1	13.277	23.681	144.585	94.415	0.366	0.522
ACAGUG	hsa-miR-128-3p	hsa-mir-128-1	87	70.2	0.000	1.393	0.000	0.000	2.201	1.219
ACAGUG	hsa-miR-128-3p	hsa-mir-128-2	87	70.2	3.621	2.786	1.047	0	19.381	16.659
ACAGUG	hsa-miR-130a-3p	hsa-mir-130a	87	70.2	1.207	0	0	0.472	1.283	1.799
ACAGUG	hsa-miR-130b-3p	hsa-mir-130b	87	70.2	0.000	0.000	0.000	0.000	0.917	0.813
ACAGUG	hsa-miR-139-5p	hsa-mir-139	87	70.2	0.000	0.000	0.000	0.000	0.122	0.290
ACAGUG	hsa-miR-140-5p	hsa-mir-140	87	70.2	0.000	0.000	0.000	0.000	0.367	0.464
ACAGUG	hsa-miR-17-5p	hsa-mir-17	87	70.2	0	0	0	0	0.979	1.103
ACAGUG	hsa-miR-20a-5p	hsa-mir-20a	87	70.2	0.000	0.000	0.000	0.000	0.183	0.581
ACAGUG	hsa-miR-27a-3p	hsa-mir-27a	87	70.2	0	0	0.349	0	19.503	22.929
ACAGUG	hsa-miR-27b-3p	hsa-mir-27b	87	70.2	0	0	0	0	1.896	2.264
ACAGUG	hsa-miR-301a-3p	hsa-mir-301a	87	70.2	0	0	0	0	1.039	0.928
ACAGUG	hsa-miR-301b-3p	hsa-mir-301b	87	70.2	0.000	0.000	0.000	0.000	0.061	0.290
ACAGUG	hsa-miR-3138	hsa-mir-3138	87	70.2	0.000	0.000	0.000	0.000	0.122	0.406
ACAGUG	hsa-miR-93-5p	hsa-mir-93	87	70.2	0.000	0.000	0.000	0.000	0.917	0.929
ACAGUG	noMatch	FAM101B_FAM101B-001_ENSG00000183688_ENST00000329099.4	87	70.2	1.207	11.144	6.636	4.249	0.489	0.406
ACAGUG	noMatch	PLXNA3_PLXNA3-001_ENSG00000130827_ENST00000369682.3	87	70.2	1.207	1.393	0.698	0.944	0.000	0.058
ACAGUG	noMatch	TRNAP7_prec	87	70.2	12.07	11.144	9.779	8.026	0.244	0
ACAGUG	noMatch	ZNF35_ZNF35-001_ENSG00000169981_ENST00000396056.2	87	70.2	0.000	0.000	0.698	1.416	0.122	0.000
ACAGUG	noMatch	chr18_11610120-11689440_rev	87	70.2	0.000	0.000	1.746	0.944	0.000	0.058
ACAGUG	noMatch	hsa-mir-101-1	87	70.2	0	0	0	0	0.672	0.754
ACAGUG	noMatch	hsa-mir-27a	87	70.2	0.000	0.000	0.000	0.000	0.183	0.348
ACAGUG	noMatch	rna18s5A60GC456AT1578G	87	70.2	12.07	20.894	31.431	38.239	1.161	0.754
ACAGUU	noMatch	chr7_29675990-29692230_rev	81.7	65.4	12.07	13.93	20.255	9.914	0.734	0.58
ACAGUU	noMatch	noMatch	81.7	65.4	0.000	2.786	0.000	1.888	0.000	0.000
ACAUAC	noMatch	FAM120C_FAM120C-001_ENSG00000184083_ENST00000375180.2	51.9	72.5	0.000	0.000	0.000	0.000	0.489	0.232
ACAUAC	noMatch	REEP1_REEP1-001_ENSG00000068615_ENST00000165698.5	51.9	72.5	0.000	0.000	1.397	1.416	0.000	0.000
ACAUAC	noMatch	TMEM154_TMEM154-001_ENSG00000170006_ENST00000304385.3	51.9	72.5	0.000	0.000	0.000	0.000	0.122	0.290
ACAUAG	hsa-miR-376c-3p	hsa-mir-376c	80.6	78.1	0	1.393	0	0	9.904	10.506
ACAUAG	noMatch	LMBR1_LMBR1-001_ENSG00000105983_ENST00000353442.5	80.6	78.1	4.828	1.393	0.000	0.000	0.000	0.058
ACAUAG	noMatch	ZNF485_ZNF485-001_ENSG00000198298_ENST00000361807.3	80.6	78.1	0.000	0.000	0.000	0.000	0.061	0.348
ACAUAG	noMatch	ZNF546_ZNF546-001_ENSG00000187187_ENST00000347077.4	80.6	78.1	1.207	0	2.445	2.36	0.061	0.058
ACAUAG	noMatch	rn7sl1C53TT54GT70C	80.6	78.1	173.814	167.156	300.692	329.523	1.833	2.264
ACAUAU	hsa-miR-5580-3p	CAPN5_CAPN5-001_ENSG00000149260_ENST00000278559.3	70.4	78.7	0.000	0.000	0.000	0.000	0.795	0.348
ACAUAU	hsa-miR-5580-3p	SEC16A_SEC16A-202_ENSG00000148396_ENST00000313050.7	70.4	78.7	0	0	0	0	6.849	5.746
ACAUAU	noMatch	CNTNAP5_CNTNAP5-001_ENSG00000155052_ENST00000431078.1	70.4	78.7	0.000	0.000	0.000	0.000	0.306	0.464
ACAUAU	noMatch	EIF1_EIF1-001_ENSG00000173812_ENST00000469257.1	70.4	78.7	0.000	0.000	1.048	0.944	0.122	0.000
ACAUCA	hsa-miR-23a-3p	hsa-mir-23a	79.2	76.7	0.000	0.000	0.000	0.000	0.183	0.174
ACAUCA	hsa-miR-499a-3p	hsa-mir-499	79.2	76.7	0	0	0	0	1.406	1.161
ACAUCA	noMatch	MT-TF	79.2	76.7	12.071	19.501	0.000	3.305	0.428	0.929
ACAUCA	noMatch	MYCBP2_MYCBP2-203_ENSG00000005810_ENST00000407578.2	79.2	76.7	1.207	0.000	1.746	0.472	0.245	0.000
ACAUCA	noMatch	SPATA20_SPATA20-001_ENSG00000006282_ENST00000006658.6	79.2	76.7	0	0	0	0	1.04	0.464
ACAUCA	noMatch	hsa-mir-15b	79.2	76.7	0.000	0.000	0.000	0.000	0.306	0.174
ACAUCC	hsa-miR-30b-5p	hsa-mir-30b	35.6	22.3	0.000	0.000	0.000	0.000	0.550	0.464
ACAUCC	hsa-miR-30c-5p	hsa-mir-30c-2	35.6	22.3	0	0	0	0	0.672	0.522
ACAUCC	hsa-miR-30d-5p	hsa-mir-30d	35.6	22.3	0	0	0.349	0	0.489	0.813
ACAUCC	hsa-miR-30e-5p	hsa-mir-30e	35.6	22.3	0.000	0.000	0.349	0.000	0.245	0.348
ACAUCC	hsa-miR-324-5p	hsa-mir-324	35.6	22.3	0.000	0.000	0.000	0.000	0.122	0.232
ACAUCC	noMatch	RPL23_RPL23-001_ENSG00000125691_ENST00000479035.2	35.6	22.3	0	1.393	2.444	1.888	0.122	0.174
ACAUCC	noMatch	TRNAS1	35.6	22.3	0.000	0.000	0.698	1.416	0.061	0.000
ACAUCC	noMatch	hsa-mir-181a-1	35.6	22.3	2.414	0	0.349	0	0.734	0.522
ACAUCU	hsa-miR-141-5p	hsa-mir-141	52	36.5	0.000	0.000	0.000	0.000	0.428	0.058
ACAUCU	hsa-miR-222-3p	hsa-mir-222	52	36.5	2.414	0	0	0	10.21	8.649
ACAUCU	noMatch	KRT6A_KRT6A-001_ENSG00000205420_ENST00000330722.6	52	36.5	0.000	0.000	1.048	1.416	0.000	0.000
ACAUCU	noMatch	ZNF577_ZNF577-004_ENSG00000161551_ENST00000420592.1	52	36.5	16.899	12.537	9.779	6.137	0.734	0.638
ACAUGA	noMatch	CCND1_CCND1-001_ENSG00000110092_ENST00000227507.2	75.4	82.4	0.000	2.786	1.048	0.944	0.000	0.000
ACAUGA	noMatch	ELOVL4_ELOVL4-001_ENSG00000118402_ENST00000369816.4	75.4	82.4	0.000	2.786	1.048	2.360	0.367	0.058
ACAUGA	noMatch	SNORD19_ENST00000410413_prec	75.4	82.4	0.000	2.786	1.048	1.416	0.183	0.058
ACAUGC	noMatch	hsa-mir-15b	16.9	43.1	4.828	8.358	0.000	0.000	0.000	0.000
ACAUGC	noMatch	rna18s5A60GC456AT1578G	16.9	43.1	6.035	1.393	2.445	1.416	0.183	0.058
ACAUGG	hsa-miR-942-3p	hsa-mir-942	60.6	46.4	0.000	0.000	0.000	0.000	1.712	2.438
ACAUGG	noMatch	CAMSAP1_CAMSAP1-001_ENSG00000130559_ENST00000389532.4	60.6	46.4	10.863	20.895	1.396	2.36	0.366	0.638
ACAUGG	noMatch	GPAM_GPAM-001_ENSG00000119927_ENST00000348367.4	60.6	46.4	2.414	0	3.492	4.248	0.305	0.522
ACAUGG	noMatch	MT-TS2	60.6	46.4	0.000	0.000	1.746	2.360	0.061	0.232
ACAUGG	noMatch	MTDH_MTDH-001_ENSG00000147649_ENST00000336273.3	60.6	46.4	0.000	1.393	0.349	1.888	0.000	0.000
ACAUGG	noMatch	PCID2_PCID2-002_ENSG00000126226_ENST00000337344.4	60.6	46.4	0.000	0.000	1.746	0.944	0.306	0.174
ACAUGG	noMatch	RNA45S5_NR_046235_prec3.3	60.6	46.4	6.035	2.786	2.794	1.416	0.061	0.29
ACAUGG	noMatch	hsa-mir-376c	60.6	46.4	0.000	0.000	0.000	0.000	0.856	0.290
ACAUGG	noMatch	rna18s5A60GC456AT1578G	60.6	46.4	2.414	0.000	0.698	0.472	0.061	0.000
ACAUGU	noMatch	PURB_PURB-001_ENSG00000146676_ENST00000395699.2	46.8	55.1	3.621	5.572	0.349	0.000	0.000	0.000
ACAUGU	noMatch	RPLP1_RPLP1-001_ENSG00000137818_ENST00000260379.6	46.8	55.1	0.000	0.000	1.397	0.944	0.000	0.000
ACAUUA	hsa-miR-126-5p	hsa-mir-126	85.8	80.8	0.000	0.000	0.000	0.000	0.795	0.581
ACAUUA	hsa-miR-323a-3p	hsa-mir-323a	85.8	80.8	0.000	0.000	0.000	0.000	0.978	0.697
ACAUUA	noMatch	ATAD5_ATAD5-001_ENSG00000176208_ENST00000321990.4	85.8	80.8	2.414	0.000	0.349	1.888	0.000	0.000
ACAUUA	noMatch	ATXN1_ATXN1-201_ENSG00000124788_ENST00000436367.1	85.8	80.8	12.07	5.572	0	0.944	0.183	0.058
ACAUUA	noMatch	hsa-mir-101-1	85.8	80.8	0	0	0	0	0.673	0.29
ACAUUA	noMatch	hsa-mir-181a-1	85.8	80.8	0.000	0.000	0.000	0.000	0.122	0.290
ACAUUC	hsa-miR-181a-5p	hsa-mir-181a-1	74.6	86.7	1338.618	695.083	196.617	76.95	2049.11	1767.506
ACAUUC	hsa-miR-181b-5p	hsa-mir-181b-1	74.6	86.7	412.81	376.097	28.285	16.051	713.667	638.433
ACAUUC	hsa-miR-181b-5p	hsa-mir-181b-2	74.6	86.7	44.66	25.073	4.889	3.304	109.866	104.372
ACAUUC	hsa-miR-181c-5p	hsa-mir-181c	74.6	86.7	19.312	15.323	4.191	2.832	150.644	132.526
ACAUUC	hsa-miR-181d-5p	hsa-mir-181d	74.6	86.7	7.242	1.393	5.937	1.888	101.123	89.628
ACAUUC	noMatch	BICD1_BICD1-001_ENSG00000151746_ENST00000548411.1	74.6	86.7	0.000	4.179	0.349	0.944	0.000	0.000
ACAUUC	noMatch	DNAJA1_DNAJA1-001_ENSG00000086061_ENST00000330899.4	74.6	86.7	1.207	0.000	0.000	0.000	0.428	0.290
ACAUUC	noMatch	TRNAV32_prec	74.6	86.7	0.000	4.179	1.746	2.360	0.061	0.000
ACAUUC	noMatch	hsa-mir-181a-1	74.6	86.7	2.414	6.965	1.047	0	16.019	15.843
ACAUUC	noMatch	hsa-mir-181b-1	74.6	86.7	1.207	4.179	0.349	0.472	4.463	4.525
ACAUUC	noMatch	hsa-mir-181b-2	74.6	86.7	1.207	0	0	0	0.244	0.464
ACAUUC	noMatch	hsa-mir-181c	74.6	86.7	0	0	0	0	0.428	0.638
ACAUUC	noMatch	mt-TGA9G	74.6	86.7	6.035	11.144	1.746	2.833	0.061	0.174
ACAUUG	hsa-miR-221-3p	hsa-mir-221	80.2	77.2	3.621	1.393	0.349	0	16.14	17.879
ACAUUG	hsa-miR-23a-3p	hsa-mir-23a	80.2	77.2	0	1.393	0.698	0	38.944	39.589
ACAUUG	hsa-miR-23b-3p	hsa-mir-23b	80.2	77.2	0	0	0	0.944	3.118	4.237
ACAUUG	hsa-miR-25-3p	hsa-mir-25	80.2	77.2	0	0	0	0	12.595	12.888
ACAUUG	noMatch	KRIT1_KRIT1-201_ENSG00000001631_ENST00000394507.1	80.2	77.2	1.207	1.393	0.698	0.944	0.000	0.000
ACAUUU	noMatch	KIF5B_KIF5B-001_ENSG00000170759_ENST00000302418.4	67.3	71.9	12.07	2.786	1.397	3.304	0	0.058
ACAUUU	noMatch	hsa-mir-181a-1	67.3	71.9	0	0	0.349	0	1.162	0.638
ACAUUU	noMatch	hsa-mir-181b-1	67.3	71.9	0.000	0.000	0.000	0.000	0.245	0.174
ACAUUU	noMatch	noMatch	67.3	71.9	2.414	2.786	0.000	0.000	0.061	0.174
ACCAAA	hsa-miR-93-5p	hsa-mir-93	85.1	74.7	0.000	0.000	0.000	0.000	0.183	0.174
ACCAAA	noMatch	rna18s5A60GC456AT1578G	85.1	74.7	2.414	1.393	1.047	2.832	0.183	0.116
ACCAAC	noMatch	CYTH2_CYTH2-201_ENSG00000105443_ENST00000427476.1	73.3	55.2	0.000	0.000	4.191	3.777	0.061	0.000
ACCAAC	noMatch	GNB1L_GNB1L-001_ENSG00000185838_ENST00000329517.6	73.3	55.2	0.000	0.000	3.842	6.609	0.183	0.000
ACCAAC	noMatch	hsa-mir-4270	73.3	55.2	0	0	3.492	0.472	0.061	0.116
ACCAAC	noMatch	pET16B_Rnl2_1-249_K227Q_backbone	73.3	55.2	6.035	4.179	0.698	0.000	0.122	0.116
ACCAAG	noMatch	ADCY1_ADCY1-001_ENSG00000164742_ENST00000297323.7	70.8	63.7	1.207	1.393	2.445	1.888	0.000	0.000
ACCAAG	noMatch	FAT1_FAT1-001_ENSG00000083857_ENST00000441802.2	70.8	63.7	2.414	0.000	0.698	0.944	0.000	0.000
ACCAAG	noMatch	RNA45S5_NR_046235_prec3.3	70.8	63.7	2.414	1.393	2.095	0.472	0	0.232
ACCAAU	hsa-miR-16-2-3p	hsa-mir-16-2	72.5	67.9	257.101	225.658	0	0	3.179	3.773
ACCAAU	noMatch	ADM_ADM-001_ENSG00000148926_ENST00000278175.5	72.5	67.9	0	6.965	0.698	2.36	0	0
ACCAAU	noMatch	C1orf192_C1orf192-001_ENSG00000188931_ENST00000367974.1	72.5	67.9	0.000	1.393	1.048	0.944	0.000	0.000
ACCAAU	noMatch	CDKL3_CDKL3-001_ENSG00000006837_ENST00000265334.4	72.5	67.9	1.207	11.144	1.048	0.944	0	0
ACCACA	hsa-miR-140-3p	hsa-mir-140	76.9	58.7	14.484	5.572	1.397	0.472	258.004	230.226
ACCACA	hsa-miR-548t-3p	ALG10B_ALG10B-001_ENSG00000175548_ENST00000308742.4	76.9	58.7	0.000	0.000	0.000	0.000	0.550	0.522
ACCACA	hsa-miR-548t-3p	KATNAL1_KATNAL1-001_ENSG00000102781_ENST00000380615.3	76.9	58.7	0	0	0	0	4.952	4.876
ACCACA	hsa-miR-548t-3p	hsa-mir-548aa-1	76.9	58.7	0.000	0.000	0.000	0.000	0.367	0.174
ACCACA	noMatch	DCAF4L1_DCAF4L1-001_ENSG00000182308_ENST00000333141.5	76.9	58.7	0	0	0	0	0.672	0.232
ACCACA	noMatch	RNA45S5_NR_046235_prec3.3	76.9	58.7	0.000	0.000	0.698	0.944	0.061	0.058
ACCACA	noMatch	hsa-mir-548aa-1	76.9	58.7	0	0	1.047	0.944	0.183	0.348
ACCACC	hsa-miR-197-3p	hsa-mir-197	30.2	16	0.000	0.000	0.000	0.000	0.245	0.813
ACCACC	hsa-miR-29a-3p	hsa-mir-29a	30.2	16	0	0	0	0	13.022	16.776
ACCACC	hsa-miR-29b-3p	hsa-mir-29b-2	30.2	16	0	0	0.349	0	8.805	10.74
ACCACC	noMatch	C11orf80_C11orf80-202_ENSG00000173715_ENST00000360962.4	30.2	16	0	0	12.572	13.691	0.183	0.348
ACCACC	noMatch	MOGS_MOGS-001_ENSG00000115275_ENST00000233616.4	30.2	16	0.000	0.000	0.000	0.000	0.245	0.348
ACCACC	noMatch	RNA5S9_ENST00000364451	30.2	16	8.449	18.108	3.143	5.665	0.306	0.116
ACCACC	noMatch	SEMA6D_SEMA6D-004_ENSG00000137872_ENST00000316364.5	30.2	16	0.000	0.000	0.000	0.000	0.183	0.232
ACCACC	noMatch	SRRM2_SRRM2-001_ENSG00000167978_ENST00000301740.8	30.2	16	4.828	5.572	2.794	4.721	0.122	0.232
ACCACC	noMatch	STAMBPL1_STAMBPL1-001_ENSG00000138134_ENST00000371926.3	30.2	16	2.414	2.786	0.698	0.944	0.122	0.058
ACCACC	noMatch	TRIM25_TRIM25-001_ENSG00000121060_ENST00000316881.4	30.2	16	1.207	2.786	0.698	0.944	0.183	0.174
ACCACC	noMatch	hsa-mir-29a	30.2	16	0.000	0.000	0.000	0.000	0.611	0.697
ACCACC	noMatch	rna18s5A60GC456AT1578G	30.2	16	0.000	0.000	2.095	0.000	0.000	0.000
[truncated: 20,550 more rows]
