# Supplementary material for: SPOROS: A pipeline to analyze DISE/6mer seed toxicity
Source: PLoS Comput Biol. 2022 Mar 31;18(3):e1010022. doi: 10.1371/journal.pcbi.1010022 (PMC9004739; doi:10.1371/journal.pcbi.1010022)
Supplement: S1 Dataset — (ZIP) [file pcbi.1010022.s005.zip › Final SPOROS output Figure 2/miRNA/F_seedExpand.DicerKO.rep2.miRNA.Figure2.txt]

Seed	Sample	SeedID	Pos	Base
AAAGCU	DicerKO.rep2	DicerKO.rep2.1	1	A
AAAGCU	DicerKO.rep2	DicerKO.rep2.1	2	A
AAAGCU	DicerKO.rep2	DicerKO.rep2.1	3	A
AAAGCU	DicerKO.rep2	DicerKO.rep2.1	4	G
AAAGCU	DicerKO.rep2	DicerKO.rep2.1	5	C
AAAGCU	DicerKO.rep2	DicerKO.rep2.1	6	U
AAAGUG	DicerKO.rep2	DicerKO.rep2.2	1	A
AAAGUG	DicerKO.rep2	DicerKO.rep2.2	2	A
AAAGUG	DicerKO.rep2	DicerKO.rep2.2	3	A
AAAGUG	DicerKO.rep2	DicerKO.rep2.2	4	G
AAAGUG	DicerKO.rep2	DicerKO.rep2.2	5	U
AAAGUG	DicerKO.rep2	DicerKO.rep2.2	6	G
AAAGUG	DicerKO.rep2	DicerKO.rep2.3	1	A
AAAGUG	DicerKO.rep2	DicerKO.rep2.3	2	A
AAAGUG	DicerKO.rep2	DicerKO.rep2.3	3	A
AAAGUG	DicerKO.rep2	DicerKO.rep2.3	4	G
AAAGUG	DicerKO.rep2	DicerKO.rep2.3	5	U
AAAGUG	DicerKO.rep2	DicerKO.rep2.3	6	G
AAAGUG	DicerKO.rep2	DicerKO.rep2.4	1	A
AAAGUG	DicerKO.rep2	DicerKO.rep2.4	2	A
AAAGUG	DicerKO.rep2	DicerKO.rep2.4	3	A
AAAGUG	DicerKO.rep2	DicerKO.rep2.4	4	G
AAAGUG	DicerKO.rep2	DicerKO.rep2.4	5	U
AAAGUG	DicerKO.rep2	DicerKO.rep2.4	6	G
AAAGUG	DicerKO.rep2	DicerKO.rep2.5	1	A
AAAGUG	DicerKO.rep2	DicerKO.rep2.5	2	A
AAAGUG	DicerKO.rep2	DicerKO.rep2.5	3	A
AAAGUG	DicerKO.rep2	DicerKO.rep2.5	4	G
AAAGUG	DicerKO.rep2	DicerKO.rep2.5	5	U
AAAGUG	DicerKO.rep2	DicerKO.rep2.5	6	G
AAAGUG	DicerKO.rep2	DicerKO.rep2.6	1	A
AAAGUG	DicerKO.rep2	DicerKO.rep2.6	2	A
AAAGUG	DicerKO.rep2	DicerKO.rep2.6	3	A
AAAGUG	DicerKO.rep2	DicerKO.rep2.6	4	G
AAAGUG	DicerKO.rep2	DicerKO.rep2.6	5	U
AAAGUG	DicerKO.rep2	DicerKO.rep2.6	6	G
AAAGUG	DicerKO.rep2	DicerKO.rep2.7	1	A
AAAGUG	DicerKO.rep2	DicerKO.rep2.7	2	A
AAAGUG	DicerKO.rep2	DicerKO.rep2.7	3	A
AAAGUG	DicerKO.rep2	DicerKO.rep2.7	4	G
AAAGUG	DicerKO.rep2	DicerKO.rep2.7	5	U
AAAGUG	DicerKO.rep2	DicerKO.rep2.7	6	G
AAAGUG	DicerKO.rep2	DicerKO.rep2.8	1	A
AAAGUG	DicerKO.rep2	DicerKO.rep2.8	2	A
AAAGUG	DicerKO.rep2	DicerKO.rep2.8	3	A
AAAGUG	DicerKO.rep2	DicerKO.rep2.8	4	G
AAAGUG	DicerKO.rep2	DicerKO.rep2.8	5	U
AAAGUG	DicerKO.rep2	DicerKO.rep2.8	6	G
AAAGUG	DicerKO.rep2	DicerKO.rep2.9	1	A
AAAGUG	DicerKO.rep2	DicerKO.rep2.9	2	A
AAAGUG	DicerKO.rep2	DicerKO.rep2.9	3	A
AAAGUG	DicerKO.rep2	DicerKO.rep2.9	4	G
AAAGUG	DicerKO.rep2	DicerKO.rep2.9	5	U
AAAGUG	DicerKO.rep2	DicerKO.rep2.9	6	G
AAAGUG	DicerKO.rep2	DicerKO.rep2.10	1	A
AAAGUG	DicerKO.rep2	DicerKO.rep2.10	2	A
AAAGUG	DicerKO.rep2	DicerKO.rep2.10	3	A
AAAGUG	DicerKO.rep2	DicerKO.rep2.10	4	G
AAAGUG	DicerKO.rep2	DicerKO.rep2.10	5	U
AAAGUG	DicerKO.rep2	DicerKO.rep2.10	6	G
AAAGUG	DicerKO.rep2	DicerKO.rep2.11	1	A
AAAGUG	DicerKO.rep2	DicerKO.rep2.11	2	A
AAAGUG	DicerKO.rep2	DicerKO.rep2.11	3	A
AAAGUG	DicerKO.rep2	DicerKO.rep2.11	4	G
AAAGUG	DicerKO.rep2	DicerKO.rep2.11	5	U
AAAGUG	DicerKO.rep2	DicerKO.rep2.11	6	G
AAAGUG	DicerKO.rep2	DicerKO.rep2.12	1	A
AAAGUG	DicerKO.rep2	DicerKO.rep2.12	2	A
AAAGUG	DicerKO.rep2	DicerKO.rep2.12	3	A
AAAGUG	DicerKO.rep2	DicerKO.rep2.12	4	G
AAAGUG	DicerKO.rep2	DicerKO.rep2.12	5	U
AAAGUG	DicerKO.rep2	DicerKO.rep2.12	6	G
AACACC	DicerKO.rep2	DicerKO.rep2.13	1	A
AACACC	DicerKO.rep2	DicerKO.rep2.13	2	A
AACACC	DicerKO.rep2	DicerKO.rep2.13	3	C
AACACC	DicerKO.rep2	DicerKO.rep2.13	4	A
AACACC	DicerKO.rep2	DicerKO.rep2.13	5	C
AACACC	DicerKO.rep2	DicerKO.rep2.13	6	C
AACACU	DicerKO.rep2	DicerKO.rep2.14	1	A
AACACU	DicerKO.rep2	DicerKO.rep2.14	2	A
AACACU	DicerKO.rep2	DicerKO.rep2.14	3	C
AACACU	DicerKO.rep2	DicerKO.rep2.14	4	A
AACACU	DicerKO.rep2	DicerKO.rep2.14	5	C
AACACU	DicerKO.rep2	DicerKO.rep2.14	6	U
AACACU	DicerKO.rep2	DicerKO.rep2.15	1	A
AACACU	DicerKO.rep2	DicerKO.rep2.15	2	A
AACACU	DicerKO.rep2	DicerKO.rep2.15	3	C
AACACU	DicerKO.rep2	DicerKO.rep2.15	4	A
AACACU	DicerKO.rep2	DicerKO.rep2.15	5	C
AACACU	DicerKO.rep2	DicerKO.rep2.15	6	U
AACGGA	DicerKO.rep2	DicerKO.rep2.16	1	A
AACGGA	DicerKO.rep2	DicerKO.rep2.16	2	A
AACGGA	DicerKO.rep2	DicerKO.rep2.16	3	C
AACGGA	DicerKO.rep2	DicerKO.rep2.16	4	G
AACGGA	DicerKO.rep2	DicerKO.rep2.16	5	G
AACGGA	DicerKO.rep2	DicerKO.rep2.16	6	A
AACGGA	DicerKO.rep2	DicerKO.rep2.17	1	A
AACGGA	DicerKO.rep2	DicerKO.rep2.17	2	A
AACGGA	DicerKO.rep2	DicerKO.rep2.17	3	C
AACGGA	DicerKO.rep2	DicerKO.rep2.17	4	G
AACGGA	DicerKO.rep2	DicerKO.rep2.17	5	G
AACGGA	DicerKO.rep2	DicerKO.rep2.17	6	A
AACGGA	DicerKO.rep2	DicerKO.rep2.18	1	A
AACGGA	DicerKO.rep2	DicerKO.rep2.18	2	A
AACGGA	DicerKO.rep2	DicerKO.rep2.18	3	C
AACGGA	DicerKO.rep2	DicerKO.rep2.18	4	G
AACGGA	DicerKO.rep2	DicerKO.rep2.18	5	G
AACGGA	DicerKO.rep2	DicerKO.rep2.18	6	A
AAGGUG	DicerKO.rep2	DicerKO.rep2.19	1	A
AAGGUG	DicerKO.rep2	DicerKO.rep2.19	2	A
AAGGUG	DicerKO.rep2	DicerKO.rep2.19	3	G
AAGGUG	DicerKO.rep2	DicerKO.rep2.19	4	G
AAGGUG	DicerKO.rep2	DicerKO.rep2.19	5	U
AAGGUG	DicerKO.rep2	DicerKO.rep2.19	6	G
AAGGUG	DicerKO.rep2	DicerKO.rep2.20	1	A
AAGGUG	DicerKO.rep2	DicerKO.rep2.20	2	A
AAGGUG	DicerKO.rep2	DicerKO.rep2.20	3	G
AAGGUG	DicerKO.rep2	DicerKO.rep2.20	4	G
AAGGUG	DicerKO.rep2	DicerKO.rep2.20	5	U
AAGGUG	DicerKO.rep2	DicerKO.rep2.20	6	G
AAGGUG	DicerKO.rep2	DicerKO.rep2.21	1	A
AAGGUG	DicerKO.rep2	DicerKO.rep2.21	2	A
AAGGUG	DicerKO.rep2	DicerKO.rep2.21	3	G
AAGGUG	DicerKO.rep2	DicerKO.rep2.21	4	G
AAGGUG	DicerKO.rep2	DicerKO.rep2.21	5	U
AAGGUG	DicerKO.rep2	DicerKO.rep2.21	6	G
AAUACU	DicerKO.rep2	DicerKO.rep2.22	1	A
AAUACU	DicerKO.rep2	DicerKO.rep2.22	2	A
AAUACU	DicerKO.rep2	DicerKO.rep2.22	3	U
AAUACU	DicerKO.rep2	DicerKO.rep2.22	4	A
AAUACU	DicerKO.rep2	DicerKO.rep2.22	5	C
AAUACU	DicerKO.rep2	DicerKO.rep2.22	6	U
AAUAUU	DicerKO.rep2	DicerKO.rep2.23	1	A
AAUAUU	DicerKO.rep2	DicerKO.rep2.23	2	A
AAUAUU	DicerKO.rep2	DicerKO.rep2.23	3	U
AAUAUU	DicerKO.rep2	DicerKO.rep2.23	4	A
AAUAUU	DicerKO.rep2	DicerKO.rep2.23	5	U
AAUAUU	DicerKO.rep2	DicerKO.rep2.23	6	U
ACACCA	DicerKO.rep2	DicerKO.rep2.24	1	A
ACACCA	DicerKO.rep2	DicerKO.rep2.24	2	C
ACACCA	DicerKO.rep2	DicerKO.rep2.24	3	A
ACACCA	DicerKO.rep2	DicerKO.rep2.24	4	C
ACACCA	DicerKO.rep2	DicerKO.rep2.24	5	C
ACACCA	DicerKO.rep2	DicerKO.rep2.24	6	A
ACAUUC	DicerKO.rep2	DicerKO.rep2.25	1	A
ACAUUC	DicerKO.rep2	DicerKO.rep2.25	2	C
ACAUUC	DicerKO.rep2	DicerKO.rep2.25	3	A
ACAUUC	DicerKO.rep2	DicerKO.rep2.25	4	U
ACAUUC	DicerKO.rep2	DicerKO.rep2.25	5	U
ACAUUC	DicerKO.rep2	DicerKO.rep2.25	6	C
ACAUUC	DicerKO.rep2	DicerKO.rep2.26	1	A
ACAUUC	DicerKO.rep2	DicerKO.rep2.26	2	C
ACAUUC	DicerKO.rep2	DicerKO.rep2.26	3	A
ACAUUC	DicerKO.rep2	DicerKO.rep2.26	4	U
ACAUUC	DicerKO.rep2	DicerKO.rep2.26	5	U
ACAUUC	DicerKO.rep2	DicerKO.rep2.26	6	C
ACAUUC	DicerKO.rep2	DicerKO.rep2.27	1	A
ACAUUC	DicerKO.rep2	DicerKO.rep2.27	2	C
ACAUUC	DicerKO.rep2	DicerKO.rep2.27	3	A
ACAUUC	DicerKO.rep2	DicerKO.rep2.27	4	U
ACAUUC	DicerKO.rep2	DicerKO.rep2.27	5	U
ACAUUC	DicerKO.rep2	DicerKO.rep2.27	6	C
ACAUUC	DicerKO.rep2	DicerKO.rep2.28	1	A
ACAUUC	DicerKO.rep2	DicerKO.rep2.28	2	C
ACAUUC	DicerKO.rep2	DicerKO.rep2.28	3	A
ACAUUC	DicerKO.rep2	DicerKO.rep2.28	4	U
ACAUUC	DicerKO.rep2	DicerKO.rep2.28	5	U
ACAUUC	DicerKO.rep2	DicerKO.rep2.28	6	C
ACAUUC	DicerKO.rep2	DicerKO.rep2.29	1	A
ACAUUC	DicerKO.rep2	DicerKO.rep2.29	2	C
ACAUUC	DicerKO.rep2	DicerKO.rep2.29	3	A
ACAUUC	DicerKO.rep2	DicerKO.rep2.29	4	U
ACAUUC	DicerKO.rep2	DicerKO.rep2.29	5	U
ACAUUC	DicerKO.rep2	DicerKO.rep2.29	6	C
ACCAAU	DicerKO.rep2	DicerKO.rep2.30	1	A
ACCAAU	DicerKO.rep2	DicerKO.rep2.30	2	C
ACCAAU	DicerKO.rep2	DicerKO.rep2.30	3	C
ACCAAU	DicerKO.rep2	DicerKO.rep2.30	4	A
ACCAAU	DicerKO.rep2	DicerKO.rep2.30	5	A
ACCAAU	DicerKO.rep2	DicerKO.rep2.30	6	U
ACCCGU	DicerKO.rep2	DicerKO.rep2.31	1	A
ACCCGU	DicerKO.rep2	DicerKO.rep2.31	2	C
ACCCGU	DicerKO.rep2	DicerKO.rep2.31	3	C
ACCCGU	DicerKO.rep2	DicerKO.rep2.31	4	C
ACCCGU	DicerKO.rep2	DicerKO.rep2.31	5	G
ACCCGU	DicerKO.rep2	DicerKO.rep2.31	6	U
ACCCGU	DicerKO.rep2	DicerKO.rep2.32	1	A
ACCCGU	DicerKO.rep2	DicerKO.rep2.32	2	C
ACCCGU	DicerKO.rep2	DicerKO.rep2.32	3	C
ACCCGU	DicerKO.rep2	DicerKO.rep2.32	4	C
ACCCGU	DicerKO.rep2	DicerKO.rep2.32	5	G
ACCCGU	DicerKO.rep2	DicerKO.rep2.32	6	U
ACCCGU	DicerKO.rep2	DicerKO.rep2.33	1	A
ACCCGU	DicerKO.rep2	DicerKO.rep2.33	2	C
ACCCGU	DicerKO.rep2	DicerKO.rep2.33	3	C
ACCCGU	DicerKO.rep2	DicerKO.rep2.33	4	C
ACCCGU	DicerKO.rep2	DicerKO.rep2.33	5	G
ACCCGU	DicerKO.rep2	DicerKO.rep2.33	6	U
ACCCGU	DicerKO.rep2	DicerKO.rep2.34	1	A
ACCCGU	DicerKO.rep2	DicerKO.rep2.34	2	C
ACCCGU	DicerKO.rep2	DicerKO.rep2.34	3	C
ACCCGU	DicerKO.rep2	DicerKO.rep2.34	4	C
ACCCGU	DicerKO.rep2	DicerKO.rep2.34	5	G
ACCCGU	DicerKO.rep2	DicerKO.rep2.34	6	U
ACCCGU	DicerKO.rep2	DicerKO.rep2.35	1	A
ACCCGU	DicerKO.rep2	DicerKO.rep2.35	2	C
ACCCGU	DicerKO.rep2	DicerKO.rep2.35	3	C
ACCCGU	DicerKO.rep2	DicerKO.rep2.35	4	C
ACCCGU	DicerKO.rep2	DicerKO.rep2.35	5	G
ACCCGU	DicerKO.rep2	DicerKO.rep2.35	6	U
ACCCGU	DicerKO.rep2	DicerKO.rep2.36	1	A
ACCCGU	DicerKO.rep2	DicerKO.rep2.36	2	C
ACCCGU	DicerKO.rep2	DicerKO.rep2.36	3	C
ACCCGU	DicerKO.rep2	DicerKO.rep2.36	4	C
ACCCGU	DicerKO.rep2	DicerKO.rep2.36	5	G
ACCCGU	DicerKO.rep2	DicerKO.rep2.36	6	U
ACCCGU	DicerKO.rep2	DicerKO.rep2.37	1	A
ACCCGU	DicerKO.rep2	DicerKO.rep2.37	2	C
ACCCGU	DicerKO.rep2	DicerKO.rep2.37	3	C
ACCCGU	DicerKO.rep2	DicerKO.rep2.37	4	C
ACCCGU	DicerKO.rep2	DicerKO.rep2.37	5	G
ACCCGU	DicerKO.rep2	DicerKO.rep2.37	6	U
ACCCGU	DicerKO.rep2	DicerKO.rep2.38	1	A
ACCCGU	DicerKO.rep2	DicerKO.rep2.38	2	C
ACCCGU	DicerKO.rep2	DicerKO.rep2.38	3	C
ACCCGU	DicerKO.rep2	DicerKO.rep2.38	4	C
ACCCGU	DicerKO.rep2	DicerKO.rep2.38	5	G
ACCCGU	DicerKO.rep2	DicerKO.rep2.38	6	U
ACCCGU	DicerKO.rep2	DicerKO.rep2.39	1	A
ACCCGU	DicerKO.rep2	DicerKO.rep2.39	2	C
ACCCGU	DicerKO.rep2	DicerKO.rep2.39	3	C
ACCCGU	DicerKO.rep2	DicerKO.rep2.39	4	C
ACCCGU	DicerKO.rep2	DicerKO.rep2.39	5	G
ACCCGU	DicerKO.rep2	DicerKO.rep2.39	6	U
ACCCGU	DicerKO.rep2	DicerKO.rep2.40	1	A
ACCCGU	DicerKO.rep2	DicerKO.rep2.40	2	C
ACCCGU	DicerKO.rep2	DicerKO.rep2.40	3	C
ACCCGU	DicerKO.rep2	DicerKO.rep2.40	4	C
ACCCGU	DicerKO.rep2	DicerKO.rep2.40	5	G
ACCCGU	DicerKO.rep2	DicerKO.rep2.40	6	U
ACCCGU	DicerKO.rep2	DicerKO.rep2.41	1	A
ACCCGU	DicerKO.rep2	DicerKO.rep2.41	2	C
ACCCGU	DicerKO.rep2	DicerKO.rep2.41	3	C
ACCCGU	DicerKO.rep2	DicerKO.rep2.41	4	C
ACCCGU	DicerKO.rep2	DicerKO.rep2.41	5	G
ACCCGU	DicerKO.rep2	DicerKO.rep2.41	6	U
ACCCGU	DicerKO.rep2	DicerKO.rep2.42	1	A
ACCCGU	DicerKO.rep2	DicerKO.rep2.42	2	C
ACCCGU	DicerKO.rep2	DicerKO.rep2.42	3	C
ACCCGU	DicerKO.rep2	DicerKO.rep2.42	4	C
ACCCGU	DicerKO.rep2	DicerKO.rep2.42	5	G
ACCCGU	DicerKO.rep2	DicerKO.rep2.42	6	U
ACCCGU	DicerKO.rep2	DicerKO.rep2.43	1	A
ACCCGU	DicerKO.rep2	DicerKO.rep2.43	2	C
ACCCGU	DicerKO.rep2	DicerKO.rep2.43	3	C
ACCCGU	DicerKO.rep2	DicerKO.rep2.43	4	C
ACCCGU	DicerKO.rep2	DicerKO.rep2.43	5	G
ACCCGU	DicerKO.rep2	DicerKO.rep2.43	6	U
ACCCGU	DicerKO.rep2	DicerKO.rep2.44	1	A
ACCCGU	DicerKO.rep2	DicerKO.rep2.44	2	C
ACCCGU	DicerKO.rep2	DicerKO.rep2.44	3	C
ACCCGU	DicerKO.rep2	DicerKO.rep2.44	4	C
ACCCGU	DicerKO.rep2	DicerKO.rep2.44	5	G
ACCCGU	DicerKO.rep2	DicerKO.rep2.44	6	U
ACCCGU	DicerKO.rep2	DicerKO.rep2.45	1	A
ACCCGU	DicerKO.rep2	DicerKO.rep2.45	2	C
ACCCGU	DicerKO.rep2	DicerKO.rep2.45	3	C
ACCCGU	DicerKO.rep2	DicerKO.rep2.45	4	C
ACCCGU	DicerKO.rep2	DicerKO.rep2.45	5	G
ACCCGU	DicerKO.rep2	DicerKO.rep2.45	6	U
ACCCGU	DicerKO.rep2	DicerKO.rep2.46	1	A
ACCCGU	DicerKO.rep2	DicerKO.rep2.46	2	C
ACCCGU	DicerKO.rep2	DicerKO.rep2.46	3	C
ACCCGU	DicerKO.rep2	DicerKO.rep2.46	4	C
ACCCGU	DicerKO.rep2	DicerKO.rep2.46	5	G
ACCCGU	DicerKO.rep2	DicerKO.rep2.46	6	U
ACCCGU	DicerKO.rep2	DicerKO.rep2.47	1	A
ACCCGU	DicerKO.rep2	DicerKO.rep2.47	2	C
ACCCGU	DicerKO.rep2	DicerKO.rep2.47	3	C
ACCCGU	DicerKO.rep2	DicerKO.rep2.47	4	C
ACCCGU	DicerKO.rep2	DicerKO.rep2.47	5	G
ACCCGU	DicerKO.rep2	DicerKO.rep2.47	6	U
ACCCGU	DicerKO.rep2	DicerKO.rep2.48	1	A
ACCCGU	DicerKO.rep2	DicerKO.rep2.48	2	C
ACCCGU	DicerKO.rep2	DicerKO.rep2.48	3	C
ACCCGU	DicerKO.rep2	DicerKO.rep2.48	4	C
ACCCGU	DicerKO.rep2	DicerKO.rep2.48	5	G
ACCCGU	DicerKO.rep2	DicerKO.rep2.48	6	U
ACCCGU	DicerKO.rep2	DicerKO.rep2.49	1	A
ACCCGU	DicerKO.rep2	DicerKO.rep2.49	2	C
ACCCGU	DicerKO.rep2	DicerKO.rep2.49	3	C
ACCCGU	DicerKO.rep2	DicerKO.rep2.49	4	C
ACCCGU	DicerKO.rep2	DicerKO.rep2.49	5	G
ACCCGU	DicerKO.rep2	DicerKO.rep2.49	6	U
ACCCGU	DicerKO.rep2	DicerKO.rep2.50	1	A
ACCCGU	DicerKO.rep2	DicerKO.rep2.50	2	C
ACCCGU	DicerKO.rep2	DicerKO.rep2.50	3	C
ACCCGU	DicerKO.rep2	DicerKO.rep2.50	4	C
ACCCGU	DicerKO.rep2	DicerKO.rep2.50	5	G
ACCCGU	DicerKO.rep2	DicerKO.rep2.50	6	U
ACCCGU	DicerKO.rep2	DicerKO.rep2.51	1	A
ACCCGU	DicerKO.rep2	DicerKO.rep2.51	2	C
ACCCGU	DicerKO.rep2	DicerKO.rep2.51	3	C
ACCCGU	DicerKO.rep2	DicerKO.rep2.51	4	C
ACCCGU	DicerKO.rep2	DicerKO.rep2.51	5	G
ACCCGU	DicerKO.rep2	DicerKO.rep2.51	6	U
ACCCGU	DicerKO.rep2	DicerKO.rep2.52	1	A
ACCCGU	DicerKO.rep2	DicerKO.rep2.52	2	C
ACCCGU	DicerKO.rep2	DicerKO.rep2.52	3	C
ACCCGU	DicerKO.rep2	DicerKO.rep2.52	4	C
ACCCGU	DicerKO.rep2	DicerKO.rep2.52	5	G
ACCCGU	DicerKO.rep2	DicerKO.rep2.52	6	U
ACCCGU	DicerKO.rep2	DicerKO.rep2.53	1	A
ACCCGU	DicerKO.rep2	DicerKO.rep2.53	2	C
ACCCGU	DicerKO.rep2	DicerKO.rep2.53	3	C
ACCCGU	DicerKO.rep2	DicerKO.rep2.53	4	C
ACCCGU	DicerKO.rep2	DicerKO.rep2.53	5	G
ACCCGU	DicerKO.rep2	DicerKO.rep2.53	6	U
ACCCGU	DicerKO.rep2	DicerKO.rep2.54	1	A
ACCCGU	DicerKO.rep2	DicerKO.rep2.54	2	C
ACCCGU	DicerKO.rep2	DicerKO.rep2.54	3	C
ACCCGU	DicerKO.rep2	DicerKO.rep2.54	4	C
ACCCGU	DicerKO.rep2	DicerKO.rep2.54	5	G
ACCCGU	DicerKO.rep2	DicerKO.rep2.54	6	U
ACCCGU	DicerKO.rep2	DicerKO.rep2.55	1	A
ACCCGU	DicerKO.rep2	DicerKO.rep2.55	2	C
ACCCGU	DicerKO.rep2	DicerKO.rep2.55	3	C
ACCCGU	DicerKO.rep2	DicerKO.rep2.55	4	C
ACCCGU	DicerKO.rep2	DicerKO.rep2.55	5	G
ACCCGU	DicerKO.rep2	DicerKO.rep2.55	6	U
ACCCGU	DicerKO.rep2	DicerKO.rep2.56	1	A
ACCCGU	DicerKO.rep2	DicerKO.rep2.56	2	C
ACCCGU	DicerKO.rep2	DicerKO.rep2.56	3	C
ACCCGU	DicerKO.rep2	DicerKO.rep2.56	4	C
ACCCGU	DicerKO.rep2	DicerKO.rep2.56	5	G
ACCCGU	DicerKO.rep2	DicerKO.rep2.56	6	U
ACCCGU	DicerKO.rep2	DicerKO.rep2.57	1	A
ACCCGU	DicerKO.rep2	DicerKO.rep2.57	2	C
ACCCGU	DicerKO.rep2	DicerKO.rep2.57	3	C
ACCCGU	DicerKO.rep2	DicerKO.rep2.57	4	C
ACCCGU	DicerKO.rep2	DicerKO.rep2.57	5	G
ACCCGU	DicerKO.rep2	DicerKO.rep2.57	6	U
ACCCUG	DicerKO.rep2	DicerKO.rep2.58	1	A
ACCCUG	DicerKO.rep2	DicerKO.rep2.58	2	C
ACCCUG	DicerKO.rep2	DicerKO.rep2.58	3	C
ACCCUG	DicerKO.rep2	DicerKO.rep2.58	4	C
ACCCUG	DicerKO.rep2	DicerKO.rep2.58	5	U
ACCCUG	DicerKO.rep2	DicerKO.rep2.58	6	G
ACCCUG	DicerKO.rep2	DicerKO.rep2.59	1	A
ACCCUG	DicerKO.rep2	DicerKO.rep2.59	2	C
ACCCUG	DicerKO.rep2	DicerKO.rep2.59	3	C
ACCCUG	DicerKO.rep2	DicerKO.rep2.59	4	C
ACCCUG	DicerKO.rep2	DicerKO.rep2.59	5	U
ACCCUG	DicerKO.rep2	DicerKO.rep2.59	6	G
ACCCUG	DicerKO.rep2	DicerKO.rep2.60	1	A
ACCCUG	DicerKO.rep2	DicerKO.rep2.60	2	C
ACCCUG	DicerKO.rep2	DicerKO.rep2.60	3	C
ACCCUG	DicerKO.rep2	DicerKO.rep2.60	4	C
ACCCUG	DicerKO.rep2	DicerKO.rep2.60	5	U
ACCCUG	DicerKO.rep2	DicerKO.rep2.60	6	G
ACCCUG	DicerKO.rep2	DicerKO.rep2.61	1	A
ACCCUG	DicerKO.rep2	DicerKO.rep2.61	2	C
ACCCUG	DicerKO.rep2	DicerKO.rep2.61	3	C
ACCCUG	DicerKO.rep2	DicerKO.rep2.61	4	C
ACCCUG	DicerKO.rep2	DicerKO.rep2.61	5	U
ACCCUG	DicerKO.rep2	DicerKO.rep2.61	6	G
ACCCUG	DicerKO.rep2	DicerKO.rep2.62	1	A
ACCCUG	DicerKO.rep2	DicerKO.rep2.62	2	C
ACCCUG	DicerKO.rep2	DicerKO.rep2.62	3	C
ACCCUG	DicerKO.rep2	DicerKO.rep2.62	4	C
ACCCUG	DicerKO.rep2	DicerKO.rep2.62	5	U
ACCCUG	DicerKO.rep2	DicerKO.rep2.62	6	G
ACCCUG	DicerKO.rep2	DicerKO.rep2.63	1	A
ACCCUG	DicerKO.rep2	DicerKO.rep2.63	2	C
ACCCUG	DicerKO.rep2	DicerKO.rep2.63	3	C
ACCCUG	DicerKO.rep2	DicerKO.rep2.63	4	C
ACCCUG	DicerKO.rep2	DicerKO.rep2.63	5	U
ACCCUG	DicerKO.rep2	DicerKO.rep2.63	6	G
ACCCUG	DicerKO.rep2	DicerKO.rep2.64	1	A
ACCCUG	DicerKO.rep2	DicerKO.rep2.64	2	C
ACCCUG	DicerKO.rep2	DicerKO.rep2.64	3	C
ACCCUG	DicerKO.rep2	DicerKO.rep2.64	4	C
ACCCUG	DicerKO.rep2	DicerKO.rep2.64	5	U
ACCCUG	DicerKO.rep2	DicerKO.rep2.64	6	G
ACCCUG	DicerKO.rep2	DicerKO.rep2.65	1	A
ACCCUG	DicerKO.rep2	DicerKO.rep2.65	2	C
ACCCUG	DicerKO.rep2	DicerKO.rep2.65	3	C
ACCCUG	DicerKO.rep2	DicerKO.rep2.65	4	C
ACCCUG	DicerKO.rep2	DicerKO.rep2.65	5	U
ACCCUG	DicerKO.rep2	DicerKO.rep2.65	6	G
ACCCUG	DicerKO.rep2	DicerKO.rep2.66	1	A
ACCCUG	DicerKO.rep2	DicerKO.rep2.66	2	C
ACCCUG	DicerKO.rep2	DicerKO.rep2.66	3	C
ACCCUG	DicerKO.rep2	DicerKO.rep2.66	4	C
ACCCUG	DicerKO.rep2	DicerKO.rep2.66	5	U
ACCCUG	DicerKO.rep2	DicerKO.rep2.66	6	G
ACCCUG	DicerKO.rep2	DicerKO.rep2.67	1	A
ACCCUG	DicerKO.rep2	DicerKO.rep2.67	2	C
ACCCUG	DicerKO.rep2	DicerKO.rep2.67	3	C
ACCCUG	DicerKO.rep2	DicerKO.rep2.67	4	C
ACCCUG	DicerKO.rep2	DicerKO.rep2.67	5	U
ACCCUG	DicerKO.rep2	DicerKO.rep2.67	6	G
ACCCUG	DicerKO.rep2	DicerKO.rep2.68	1	A
ACCCUG	DicerKO.rep2	DicerKO.rep2.68	2	C
ACCCUG	DicerKO.rep2	DicerKO.rep2.68	3	C
ACCCUG	DicerKO.rep2	DicerKO.rep2.68	4	C
ACCCUG	DicerKO.rep2	DicerKO.rep2.68	5	U
ACCCUG	DicerKO.rep2	DicerKO.rep2.68	6	G
ACCCUG	DicerKO.rep2	DicerKO.rep2.69	1	A
ACCCUG	DicerKO.rep2	DicerKO.rep2.69	2	C
ACCCUG	DicerKO.rep2	DicerKO.rep2.69	3	C
ACCCUG	DicerKO.rep2	DicerKO.rep2.69	4	C
ACCCUG	DicerKO.rep2	DicerKO.rep2.69	5	U
ACCCUG	DicerKO.rep2	DicerKO.rep2.69	6	G
ACCCUG	DicerKO.rep2	DicerKO.rep2.70	1	A
ACCCUG	DicerKO.rep2	DicerKO.rep2.70	2	C
ACCCUG	DicerKO.rep2	DicerKO.rep2.70	3	C
ACCCUG	DicerKO.rep2	DicerKO.rep2.70	4	C
ACCCUG	DicerKO.rep2	DicerKO.rep2.70	5	U
ACCCUG	DicerKO.rep2	DicerKO.rep2.70	6	G
ACCCUG	DicerKO.rep2	DicerKO.rep2.71	1	A
ACCCUG	DicerKO.rep2	DicerKO.rep2.71	2	C
ACCCUG	DicerKO.rep2	DicerKO.rep2.71	3	C
ACCCUG	DicerKO.rep2	DicerKO.rep2.71	4	C
ACCCUG	DicerKO.rep2	DicerKO.rep2.71	5	U
ACCCUG	DicerKO.rep2	DicerKO.rep2.71	6	G
ACCCUG	DicerKO.rep2	DicerKO.rep2.72	1	A
ACCCUG	DicerKO.rep2	DicerKO.rep2.72	2	C
ACCCUG	DicerKO.rep2	DicerKO.rep2.72	3	C
ACCCUG	DicerKO.rep2	DicerKO.rep2.72	4	C
ACCCUG	DicerKO.rep2	DicerKO.rep2.72	5	U
ACCCUG	DicerKO.rep2	DicerKO.rep2.72	6	G
ACCCUG	DicerKO.rep2	DicerKO.rep2.73	1	A
ACCCUG	DicerKO.rep2	DicerKO.rep2.73	2	C
ACCCUG	DicerKO.rep2	DicerKO.rep2.73	3	C
ACCCUG	DicerKO.rep2	DicerKO.rep2.73	4	C
ACCCUG	DicerKO.rep2	DicerKO.rep2.73	5	U
ACCCUG	DicerKO.rep2	DicerKO.rep2.73	6	G
ACCCUG	DicerKO.rep2	DicerKO.rep2.74	1	A
ACCCUG	DicerKO.rep2	DicerKO.rep2.74	2	C
ACCCUG	DicerKO.rep2	DicerKO.rep2.74	3	C
ACCCUG	DicerKO.rep2	DicerKO.rep2.74	4	C
ACCCUG	DicerKO.rep2	DicerKO.rep2.74	5	U
ACCCUG	DicerKO.rep2	DicerKO.rep2.74	6	G
ACCCUG	DicerKO.rep2	DicerKO.rep2.75	1	A
ACCCUG	DicerKO.rep2	DicerKO.rep2.75	2	C
ACCCUG	DicerKO.rep2	DicerKO.rep2.75	3	C
ACCCUG	DicerKO.rep2	DicerKO.rep2.75	4	C
ACCCUG	DicerKO.rep2	DicerKO.rep2.75	5	U
ACCCUG	DicerKO.rep2	DicerKO.rep2.75	6	G
ACCCUG	DicerKO.rep2	DicerKO.rep2.76	1	A
ACCCUG	DicerKO.rep2	DicerKO.rep2.76	2	C
ACCCUG	DicerKO.rep2	DicerKO.rep2.76	3	C
ACCCUG	DicerKO.rep2	DicerKO.rep2.76	4	C
ACCCUG	DicerKO.rep2	DicerKO.rep2.76	5	U
ACCCUG	DicerKO.rep2	DicerKO.rep2.76	6	G
ACCCUG	DicerKO.rep2	DicerKO.rep2.77	1	A
ACCCUG	DicerKO.rep2	DicerKO.rep2.77	2	C
ACCCUG	DicerKO.rep2	DicerKO.rep2.77	3	C
ACCCUG	DicerKO.rep2	DicerKO.rep2.77	4	C
ACCCUG	DicerKO.rep2	DicerKO.rep2.77	5	U
ACCCUG	DicerKO.rep2	DicerKO.rep2.77	6	G
ACCCUG	DicerKO.rep2	DicerKO.rep2.78	1	A
ACCCUG	DicerKO.rep2	DicerKO.rep2.78	2	C
ACCCUG	DicerKO.rep2	DicerKO.rep2.78	3	C
ACCCUG	DicerKO.rep2	DicerKO.rep2.78	4	C
ACCCUG	DicerKO.rep2	DicerKO.rep2.78	5	U
ACCCUG	DicerKO.rep2	DicerKO.rep2.78	6	G
ACCCUG	DicerKO.rep2	DicerKO.rep2.79	1	A
ACCCUG	DicerKO.rep2	DicerKO.rep2.79	2	C
ACCCUG	DicerKO.rep2	DicerKO.rep2.79	3	C
ACCCUG	DicerKO.rep2	DicerKO.rep2.79	4	C
ACCCUG	DicerKO.rep2	DicerKO.rep2.79	5	U
ACCCUG	DicerKO.rep2	DicerKO.rep2.79	6	G
ACCCUG	DicerKO.rep2	DicerKO.rep2.80	1	A
ACCCUG	DicerKO.rep2	DicerKO.rep2.80	2	C
ACCCUG	DicerKO.rep2	DicerKO.rep2.80	3	C
ACCCUG	DicerKO.rep2	DicerKO.rep2.80	4	C
ACCCUG	DicerKO.rep2	DicerKO.rep2.80	5	U
ACCCUG	DicerKO.rep2	DicerKO.rep2.80	6	G
ACCCUG	DicerKO.rep2	DicerKO.rep2.81	1	A
ACCCUG	DicerKO.rep2	DicerKO.rep2.81	2	C
ACCCUG	DicerKO.rep2	DicerKO.rep2.81	3	C
ACCCUG	DicerKO.rep2	DicerKO.rep2.81	4	C
ACCCUG	DicerKO.rep2	DicerKO.rep2.81	5	U
ACCCUG	DicerKO.rep2	DicerKO.rep2.81	6	G
ACCCUG	DicerKO.rep2	DicerKO.rep2.82	1	A
ACCCUG	DicerKO.rep2	DicerKO.rep2.82	2	C
ACCCUG	DicerKO.rep2	DicerKO.rep2.82	3	C
ACCCUG	DicerKO.rep2	DicerKO.rep2.82	4	C
ACCCUG	DicerKO.rep2	DicerKO.rep2.82	5	U
ACCCUG	DicerKO.rep2	DicerKO.rep2.82	6	G
ACCCUG	DicerKO.rep2	DicerKO.rep2.83	1	A
ACCCUG	DicerKO.rep2	DicerKO.rep2.83	2	C
ACCCUG	DicerKO.rep2	DicerKO.rep2.83	3	C
ACCCUG	DicerKO.rep2	DicerKO.rep2.83	4	C
ACCCUG	DicerKO.rep2	DicerKO.rep2.83	5	U
ACCCUG	DicerKO.rep2	DicerKO.rep2.83	6	G
ACCCUG	DicerKO.rep2	DicerKO.rep2.84	1	A
ACCCUG	DicerKO.rep2	DicerKO.rep2.84	2	C
ACCCUG	DicerKO.rep2	DicerKO.rep2.84	3	C
ACCCUG	DicerKO.rep2	DicerKO.rep2.84	4	C
ACCCUG	DicerKO.rep2	DicerKO.rep2.84	5	U
ACCCUG	DicerKO.rep2	DicerKO.rep2.84	6	G
ACCCUG	DicerKO.rep2	DicerKO.rep2.85	1	A
ACCCUG	DicerKO.rep2	DicerKO.rep2.85	2	C
ACCCUG	DicerKO.rep2	DicerKO.rep2.85	3	C
ACCCUG	DicerKO.rep2	DicerKO.rep2.85	4	C
ACCCUG	DicerKO.rep2	DicerKO.rep2.85	5	U
ACCCUG	DicerKO.rep2	DicerKO.rep2.85	6	G
ACCCUG	DicerKO.rep2	DicerKO.rep2.86	1	A
ACCCUG	DicerKO.rep2	DicerKO.rep2.86	2	C
ACCCUG	DicerKO.rep2	DicerKO.rep2.86	3	C
ACCCUG	DicerKO.rep2	DicerKO.rep2.86	4	C
ACCCUG	DicerKO.rep2	DicerKO.rep2.86	5	U
ACCCUG	DicerKO.rep2	DicerKO.rep2.86	6	G
ACCCUG	DicerKO.rep2	DicerKO.rep2.87	1	A
ACCCUG	DicerKO.rep2	DicerKO.rep2.87	2	C
ACCCUG	DicerKO.rep2	DicerKO.rep2.87	3	C
ACCCUG	DicerKO.rep2	DicerKO.rep2.87	4	C
ACCCUG	DicerKO.rep2	DicerKO.rep2.87	5	U
ACCCUG	DicerKO.rep2	DicerKO.rep2.87	6	G
ACCCUG	DicerKO.rep2	DicerKO.rep2.88	1	A
ACCCUG	DicerKO.rep2	DicerKO.rep2.88	2	C
ACCCUG	DicerKO.rep2	DicerKO.rep2.88	3	C
ACCCUG	DicerKO.rep2	DicerKO.rep2.88	4	C
ACCCUG	DicerKO.rep2	DicerKO.rep2.88	5	U
ACCCUG	DicerKO.rep2	DicerKO.rep2.88	6	G
ACCCUG	DicerKO.rep2	DicerKO.rep2.89	1	A
ACCCUG	DicerKO.rep2	DicerKO.rep2.89	2	C
ACCCUG	DicerKO.rep2	DicerKO.rep2.89	3	C
ACCCUG	DicerKO.rep2	DicerKO.rep2.89	4	C
ACCCUG	DicerKO.rep2	DicerKO.rep2.89	5	U
ACCCUG	DicerKO.rep2	DicerKO.rep2.89	6	G
ACCCUG	DicerKO.rep2	DicerKO.rep2.90	1	A
ACCCUG	DicerKO.rep2	DicerKO.rep2.90	2	C
ACCCUG	DicerKO.rep2	DicerKO.rep2.90	3	C
ACCCUG	DicerKO.rep2	DicerKO.rep2.90	4	C
ACCCUG	DicerKO.rep2	DicerKO.rep2.90	5	U
ACCCUG	DicerKO.rep2	DicerKO.rep2.90	6	G
ACCCUG	DicerKO.rep2	DicerKO.rep2.91	1	A
ACCCUG	DicerKO.rep2	DicerKO.rep2.91	2	C
ACCCUG	DicerKO.rep2	DicerKO.rep2.91	3	C
ACCCUG	DicerKO.rep2	DicerKO.rep2.91	4	C
ACCCUG	DicerKO.rep2	DicerKO.rep2.91	5	U
ACCCUG	DicerKO.rep2	DicerKO.rep2.91	6	G
ACCCUG	DicerKO.rep2	DicerKO.rep2.92	1	A
ACCCUG	DicerKO.rep2	DicerKO.rep2.92	2	C
ACCCUG	DicerKO.rep2	DicerKO.rep2.92	3	C
ACCCUG	DicerKO.rep2	DicerKO.rep2.92	4	C
ACCCUG	DicerKO.rep2	DicerKO.rep2.92	5	U
ACCCUG	DicerKO.rep2	DicerKO.rep2.92	6	G
ACCCUG	DicerKO.rep2	DicerKO.rep2.93	1	A
ACCCUG	DicerKO.rep2	DicerKO.rep2.93	2	C
ACCCUG	DicerKO.rep2	DicerKO.rep2.93	3	C
ACCCUG	DicerKO.rep2	DicerKO.rep2.93	4	C
ACCCUG	DicerKO.rep2	DicerKO.rep2.93	5	U
ACCCUG	DicerKO.rep2	DicerKO.rep2.93	6	G
ACCCUG	DicerKO.rep2	DicerKO.rep2.94	1	A
ACCCUG	DicerKO.rep2	DicerKO.rep2.94	2	C
ACCCUG	DicerKO.rep2	DicerKO.rep2.94	3	C
ACCCUG	DicerKO.rep2	DicerKO.rep2.94	4	C
ACCCUG	DicerKO.rep2	DicerKO.rep2.94	5	U
ACCCUG	DicerKO.rep2	DicerKO.rep2.94	6	G
ACCCUG	DicerKO.rep2	DicerKO.rep2.95	1	A
ACCCUG	DicerKO.rep2	DicerKO.rep2.95	2	C
ACCCUG	DicerKO.rep2	DicerKO.rep2.95	3	C
ACCCUG	DicerKO.rep2	DicerKO.rep2.95	4	C
ACCCUG	DicerKO.rep2	DicerKO.rep2.95	5	U
ACCCUG	DicerKO.rep2	DicerKO.rep2.95	6	G
ACCCUG	DicerKO.rep2	DicerKO.rep2.96	1	A
ACCCUG	DicerKO.rep2	DicerKO.rep2.96	2	C
ACCCUG	DicerKO.rep2	DicerKO.rep2.96	3	C
ACCCUG	DicerKO.rep2	DicerKO.rep2.96	4	C
ACCCUG	DicerKO.rep2	DicerKO.rep2.96	5	U
ACCCUG	DicerKO.rep2	DicerKO.rep2.96	6	G
ACCCUG	DicerKO.rep2	DicerKO.rep2.97	1	A
ACCCUG	DicerKO.rep2	DicerKO.rep2.97	2	C
ACCCUG	DicerKO.rep2	DicerKO.rep2.97	3	C
ACCCUG	DicerKO.rep2	DicerKO.rep2.97	4	C
ACCCUG	DicerKO.rep2	DicerKO.rep2.97	5	U
ACCCUG	DicerKO.rep2	DicerKO.rep2.97	6	G
ACCCUG	DicerKO.rep2	DicerKO.rep2.98	1	A
ACCCUG	DicerKO.rep2	DicerKO.rep2.98	2	C
ACCCUG	DicerKO.rep2	DicerKO.rep2.98	3	C
ACCCUG	DicerKO.rep2	DicerKO.rep2.98	4	C
ACCCUG	DicerKO.rep2	DicerKO.rep2.98	5	U
ACCCUG	DicerKO.rep2	DicerKO.rep2.98	6	G
ACCCUG	DicerKO.rep2	DicerKO.rep2.99	1	A
ACCCUG	DicerKO.rep2	DicerKO.rep2.99	2	C
ACCCUG	DicerKO.rep2	DicerKO.rep2.99	3	C
ACCCUG	DicerKO.rep2	DicerKO.rep2.99	4	C
ACCCUG	DicerKO.rep2	DicerKO.rep2.99	5	U
ACCCUG	DicerKO.rep2	DicerKO.rep2.99	6	G
ACCCUG	DicerKO.rep2	DicerKO.rep2.100	1	A
ACCCUG	DicerKO.rep2	DicerKO.rep2.100	2	C
ACCCUG	DicerKO.rep2	DicerKO.rep2.100	3	C
ACCCUG	DicerKO.rep2	DicerKO.rep2.100	4	C
ACCCUG	DicerKO.rep2	DicerKO.rep2.100	5	U
ACCCUG	DicerKO.rep2	DicerKO.rep2.100	6	G
ACCCUG	DicerKO.rep2	DicerKO.rep2.101	1	A
ACCCUG	DicerKO.rep2	DicerKO.rep2.101	2	C
ACCCUG	DicerKO.rep2	DicerKO.rep2.101	3	C
ACCCUG	DicerKO.rep2	DicerKO.rep2.101	4	C
ACCCUG	DicerKO.rep2	DicerKO.rep2.101	5	U
ACCCUG	DicerKO.rep2	DicerKO.rep2.101	6	G
ACCCUG	DicerKO.rep2	DicerKO.rep2.102	1	A
ACCCUG	DicerKO.rep2	DicerKO.rep2.102	2	C
ACCCUG	DicerKO.rep2	DicerKO.rep2.102	3	C
ACCCUG	DicerKO.rep2	DicerKO.rep2.102	4	C
ACCCUG	DicerKO.rep2	DicerKO.rep2.102	5	U
ACCCUG	DicerKO.rep2	DicerKO.rep2.102	6	G
ACCCUG	DicerKO.rep2	DicerKO.rep2.103	1	A
ACCCUG	DicerKO.rep2	DicerKO.rep2.103	2	C
ACCCUG	DicerKO.rep2	DicerKO.rep2.103	3	C
ACCCUG	DicerKO.rep2	DicerKO.rep2.103	4	C
ACCCUG	DicerKO.rep2	DicerKO.rep2.103	5	U
ACCCUG	DicerKO.rep2	DicerKO.rep2.103	6	G
ACCCUG	DicerKO.rep2	DicerKO.rep2.104	1	A
ACCCUG	DicerKO.rep2	DicerKO.rep2.104	2	C
ACCCUG	DicerKO.rep2	DicerKO.rep2.104	3	C
ACCCUG	DicerKO.rep2	DicerKO.rep2.104	4	C
ACCCUG	DicerKO.rep2	DicerKO.rep2.104	5	U
ACCCUG	DicerKO.rep2	DicerKO.rep2.104	6	G
ACCCUG	DicerKO.rep2	DicerKO.rep2.105	1	A
ACCCUG	DicerKO.rep2	DicerKO.rep2.105	2	C
ACCCUG	DicerKO.rep2	DicerKO.rep2.105	3	C
ACCCUG	DicerKO.rep2	DicerKO.rep2.105	4	C
ACCCUG	DicerKO.rep2	DicerKO.rep2.105	5	U
ACCCUG	DicerKO.rep2	DicerKO.rep2.105	6	G
ACCCUG	DicerKO.rep2	DicerKO.rep2.106	1	A
ACCCUG	DicerKO.rep2	DicerKO.rep2.106	2	C
ACCCUG	DicerKO.rep2	DicerKO.rep2.106	3	C
ACCCUG	DicerKO.rep2	DicerKO.rep2.106	4	C
ACCCUG	DicerKO.rep2	DicerKO.rep2.106	5	U
ACCCUG	DicerKO.rep2	DicerKO.rep2.106	6	G
ACCUGC	DicerKO.rep2	DicerKO.rep2.107	1	A
ACCUGC	DicerKO.rep2	DicerKO.rep2.107	2	C
ACCUGC	DicerKO.rep2	DicerKO.rep2.107	3	C
ACCUGC	DicerKO.rep2	DicerKO.rep2.107	4	U
ACCUGC	DicerKO.rep2	DicerKO.rep2.107	5	G
ACCUGC	DicerKO.rep2	DicerKO.rep2.107	6	C
AGCACC	DicerKO.rep2	DicerKO.rep2.108	1	A
AGCACC	DicerKO.rep2	DicerKO.rep2.108	2	G
AGCACC	DicerKO.rep2	DicerKO.rep2.108	3	C
AGCACC	DicerKO.rep2	DicerKO.rep2.108	4	A
AGCACC	DicerKO.rep2	DicerKO.rep2.108	5	C
AGCACC	DicerKO.rep2	DicerKO.rep2.108	6	C
AGCACC	DicerKO.rep2	DicerKO.rep2.109	1	A
AGCACC	DicerKO.rep2	DicerKO.rep2.109	2	G
AGCACC	DicerKO.rep2	DicerKO.rep2.109	3	C
AGCACC	DicerKO.rep2	DicerKO.rep2.109	4	A
AGCACC	DicerKO.rep2	DicerKO.rep2.109	5	C
AGCACC	DicerKO.rep2	DicerKO.rep2.109	6	C
AGCAGC	DicerKO.rep2	DicerKO.rep2.110	1	A
AGCAGC	DicerKO.rep2	DicerKO.rep2.110	2	G
AGCAGC	DicerKO.rep2	DicerKO.rep2.110	3	C
AGCAGC	DicerKO.rep2	DicerKO.rep2.110	4	A
AGCAGC	DicerKO.rep2	DicerKO.rep2.110	5	G
AGCAGC	DicerKO.rep2	DicerKO.rep2.110	6	C
AGCAGC	DicerKO.rep2	DicerKO.rep2.111	1	A
AGCAGC	DicerKO.rep2	DicerKO.rep2.111	2	G
AGCAGC	DicerKO.rep2	DicerKO.rep2.111	3	C
AGCAGC	DicerKO.rep2	DicerKO.rep2.111	4	A
AGCAGC	DicerKO.rep2	DicerKO.rep2.111	5	G
AGCAGC	DicerKO.rep2	DicerKO.rep2.111	6	C
AGCAGC	DicerKO.rep2	DicerKO.rep2.112	1	A
AGCAGC	DicerKO.rep2	DicerKO.rep2.112	2	G
AGCAGC	DicerKO.rep2	DicerKO.rep2.112	3	C
AGCAGC	DicerKO.rep2	DicerKO.rep2.112	4	A
AGCAGC	DicerKO.rep2	DicerKO.rep2.112	5	G
AGCAGC	DicerKO.rep2	DicerKO.rep2.112	6	C
AGCAGC	DicerKO.rep2	DicerKO.rep2.113	1	A
AGCAGC	DicerKO.rep2	DicerKO.rep2.113	2	G
AGCAGC	DicerKO.rep2	DicerKO.rep2.113	3	C
AGCAGC	DicerKO.rep2	DicerKO.rep2.113	4	A
AGCAGC	DicerKO.rep2	DicerKO.rep2.113	5	G
AGCAGC	DicerKO.rep2	DicerKO.rep2.113	6	C
AGCAGC	DicerKO.rep2	DicerKO.rep2.114	1	A
AGCAGC	DicerKO.rep2	DicerKO.rep2.114	2	G
AGCAGC	DicerKO.rep2	DicerKO.rep2.114	3	C
AGCAGC	DicerKO.rep2	DicerKO.rep2.114	4	A
AGCAGC	DicerKO.rep2	DicerKO.rep2.114	5	G
AGCAGC	DicerKO.rep2	DicerKO.rep2.114	6	C
AGCAGC	DicerKO.rep2	DicerKO.rep2.115	1	A
AGCAGC	DicerKO.rep2	DicerKO.rep2.115	2	G
AGCAGC	DicerKO.rep2	DicerKO.rep2.115	3	C
AGCAGC	DicerKO.rep2	DicerKO.rep2.115	4	A
AGCAGC	DicerKO.rep2	DicerKO.rep2.115	5	G
AGCAGC	DicerKO.rep2	DicerKO.rep2.115	6	C
AGCAGC	DicerKO.rep2	DicerKO.rep2.116	1	A
AGCAGC	DicerKO.rep2	DicerKO.rep2.116	2	G
AGCAGC	DicerKO.rep2	DicerKO.rep2.116	3	C
AGCAGC	DicerKO.rep2	DicerKO.rep2.116	4	A
AGCAGC	DicerKO.rep2	DicerKO.rep2.116	5	G
AGCAGC	DicerKO.rep2	DicerKO.rep2.116	6	C
AGCAGC	DicerKO.rep2	DicerKO.rep2.117	1	A
AGCAGC	DicerKO.rep2	DicerKO.rep2.117	2	G
AGCAGC	DicerKO.rep2	DicerKO.rep2.117	3	C
AGCAGC	DicerKO.rep2	DicerKO.rep2.117	4	A
AGCAGC	DicerKO.rep2	DicerKO.rep2.117	5	G
AGCAGC	DicerKO.rep2	DicerKO.rep2.117	6	C
AGCAGC	DicerKO.rep2	DicerKO.rep2.118	1	A
AGCAGC	DicerKO.rep2	DicerKO.rep2.118	2	G
AGCAGC	DicerKO.rep2	DicerKO.rep2.118	3	C
AGCAGC	DicerKO.rep2	DicerKO.rep2.118	4	A
AGCAGC	DicerKO.rep2	DicerKO.rep2.118	5	G
AGCAGC	DicerKO.rep2	DicerKO.rep2.118	6	C
AGCAGC	DicerKO.rep2	DicerKO.rep2.119	1	A
AGCAGC	DicerKO.rep2	DicerKO.rep2.119	2	G
AGCAGC	DicerKO.rep2	DicerKO.rep2.119	3	C
AGCAGC	DicerKO.rep2	DicerKO.rep2.119	4	A
AGCAGC	DicerKO.rep2	DicerKO.rep2.119	5	G
AGCAGC	DicerKO.rep2	DicerKO.rep2.119	6	C
AGCAGC	DicerKO.rep2	DicerKO.rep2.120	1	A
AGCAGC	DicerKO.rep2	DicerKO.rep2.120	2	G
AGCAGC	DicerKO.rep2	DicerKO.rep2.120	3	C
AGCAGC	DicerKO.rep2	DicerKO.rep2.120	4	A
AGCAGC	DicerKO.rep2	DicerKO.rep2.120	5	G
AGCAGC	DicerKO.rep2	DicerKO.rep2.120	6	C
AGCAGC	DicerKO.rep2	DicerKO.rep2.121	1	A
AGCAGC	DicerKO.rep2	DicerKO.rep2.121	2	G
AGCAGC	DicerKO.rep2	DicerKO.rep2.121	3	C
AGCAGC	DicerKO.rep2	DicerKO.rep2.121	4	A
AGCAGC	DicerKO.rep2	DicerKO.rep2.121	5	G
AGCAGC	DicerKO.rep2	DicerKO.rep2.121	6	C
AGCAGC	DicerKO.rep2	DicerKO.rep2.122	1	A
AGCAGC	DicerKO.rep2	DicerKO.rep2.122	2	G
AGCAGC	DicerKO.rep2	DicerKO.rep2.122	3	C
AGCAGC	DicerKO.rep2	DicerKO.rep2.122	4	A
AGCAGC	DicerKO.rep2	DicerKO.rep2.122	5	G
AGCAGC	DicerKO.rep2	DicerKO.rep2.122	6	C
AGCAGC	DicerKO.rep2	DicerKO.rep2.123	1	A
AGCAGC	DicerKO.rep2	DicerKO.rep2.123	2	G
AGCAGC	DicerKO.rep2	DicerKO.rep2.123	3	C
AGCAGC	DicerKO.rep2	DicerKO.rep2.123	4	A
AGCAGC	DicerKO.rep2	DicerKO.rep2.123	5	G
AGCAGC	DicerKO.rep2	DicerKO.rep2.123	6	C
AGCAGC	DicerKO.rep2	DicerKO.rep2.124	1	A
AGCAGC	DicerKO.rep2	DicerKO.rep2.124	2	G
AGCAGC	DicerKO.rep2	DicerKO.rep2.124	3	C
AGCAGC	DicerKO.rep2	DicerKO.rep2.124	4	A
AGCAGC	DicerKO.rep2	DicerKO.rep2.124	5	G
AGCAGC	DicerKO.rep2	DicerKO.rep2.124	6	C
AGCAGC	DicerKO.rep2	DicerKO.rep2.125	1	A
AGCAGC	DicerKO.rep2	DicerKO.rep2.125	2	G
AGCAGC	DicerKO.rep2	DicerKO.rep2.125	3	C
AGCAGC	DicerKO.rep2	DicerKO.rep2.125	4	A
AGCAGC	DicerKO.rep2	DicerKO.rep2.125	5	G
AGCAGC	DicerKO.rep2	DicerKO.rep2.125	6	C
AGCAGC	DicerKO.rep2	DicerKO.rep2.126	1	A
AGCAGC	DicerKO.rep2	DicerKO.rep2.126	2	G
AGCAGC	DicerKO.rep2	DicerKO.rep2.126	3	C
AGCAGC	DicerKO.rep2	DicerKO.rep2.126	4	A
AGCAGC	DicerKO.rep2	DicerKO.rep2.126	5	G
AGCAGC	DicerKO.rep2	DicerKO.rep2.126	6	C
AGCAGC	DicerKO.rep2	DicerKO.rep2.127	1	A
AGCAGC	DicerKO.rep2	DicerKO.rep2.127	2	G
AGCAGC	DicerKO.rep2	DicerKO.rep2.127	3	C
AGCAGC	DicerKO.rep2	DicerKO.rep2.127	4	A
AGCAGC	DicerKO.rep2	DicerKO.rep2.127	5	G
AGCAGC	DicerKO.rep2	DicerKO.rep2.127	6	C
AGCAGC	DicerKO.rep2	DicerKO.rep2.128	1	A
AGCAGC	DicerKO.rep2	DicerKO.rep2.128	2	G
AGCAGC	DicerKO.rep2	DicerKO.rep2.128	3	C
AGCAGC	DicerKO.rep2	DicerKO.rep2.128	4	A
AGCAGC	DicerKO.rep2	DicerKO.rep2.128	5	G
AGCAGC	DicerKO.rep2	DicerKO.rep2.128	6	C
AGCAGC	DicerKO.rep2	DicerKO.rep2.129	1	A
AGCAGC	DicerKO.rep2	DicerKO.rep2.129	2	G
AGCAGC	DicerKO.rep2	DicerKO.rep2.129	3	C
AGCAGC	DicerKO.rep2	DicerKO.rep2.129	4	A
AGCAGC	DicerKO.rep2	DicerKO.rep2.129	5	G
AGCAGC	DicerKO.rep2	DicerKO.rep2.129	6	C
AGCAGC	DicerKO.rep2	DicerKO.rep2.130	1	A
AGCAGC	DicerKO.rep2	DicerKO.rep2.130	2	G
AGCAGC	DicerKO.rep2	DicerKO.rep2.130	3	C
AGCAGC	DicerKO.rep2	DicerKO.rep2.130	4	A
AGCAGC	DicerKO.rep2	DicerKO.rep2.130	5	G
AGCAGC	DicerKO.rep2	DicerKO.rep2.130	6	C
AGCAGC	DicerKO.rep2	DicerKO.rep2.131	1	A
AGCAGC	DicerKO.rep2	DicerKO.rep2.131	2	G
AGCAGC	DicerKO.rep2	DicerKO.rep2.131	3	C
AGCAGC	DicerKO.rep2	DicerKO.rep2.131	4	A
AGCAGC	DicerKO.rep2	DicerKO.rep2.131	5	G
AGCAGC	DicerKO.rep2	DicerKO.rep2.131	6	C
AGCAGC	DicerKO.rep2	DicerKO.rep2.132	1	A
AGCAGC	DicerKO.rep2	DicerKO.rep2.132	2	G
AGCAGC	DicerKO.rep2	DicerKO.rep2.132	3	C
AGCAGC	DicerKO.rep2	DicerKO.rep2.132	4	A
AGCAGC	DicerKO.rep2	DicerKO.rep2.132	5	G
AGCAGC	DicerKO.rep2	DicerKO.rep2.132	6	C
AGCAGC	DicerKO.rep2	DicerKO.rep2.133	1	A
AGCAGC	DicerKO.rep2	DicerKO.rep2.133	2	G
AGCAGC	DicerKO.rep2	DicerKO.rep2.133	3	C
AGCAGC	DicerKO.rep2	DicerKO.rep2.133	4	A
AGCAGC	DicerKO.rep2	DicerKO.rep2.133	5	G
AGCAGC	DicerKO.rep2	DicerKO.rep2.133	6	C
AGCAGC	DicerKO.rep2	DicerKO.rep2.134	1	A
AGCAGC	DicerKO.rep2	DicerKO.rep2.134	2	G
AGCAGC	DicerKO.rep2	DicerKO.rep2.134	3	C
AGCAGC	DicerKO.rep2	DicerKO.rep2.134	4	A
AGCAGC	DicerKO.rep2	DicerKO.rep2.134	5	G
AGCAGC	DicerKO.rep2	DicerKO.rep2.134	6	C
AGCAGC	DicerKO.rep2	DicerKO.rep2.135	1	A
AGCAGC	DicerKO.rep2	DicerKO.rep2.135	2	G
AGCAGC	DicerKO.rep2	DicerKO.rep2.135	3	C
AGCAGC	DicerKO.rep2	DicerKO.rep2.135	4	A
AGCAGC	DicerKO.rep2	DicerKO.rep2.135	5	G
AGCAGC	DicerKO.rep2	DicerKO.rep2.135	6	C
AGCAGC	DicerKO.rep2	DicerKO.rep2.136	1	A
AGCAGC	DicerKO.rep2	DicerKO.rep2.136	2	G
AGCAGC	DicerKO.rep2	DicerKO.rep2.136	3	C
AGCAGC	DicerKO.rep2	DicerKO.rep2.136	4	A
AGCAGC	DicerKO.rep2	DicerKO.rep2.136	5	G
AGCAGC	DicerKO.rep2	DicerKO.rep2.136	6	C
AGCAGC	DicerKO.rep2	DicerKO.rep2.137	1	A
AGCAGC	DicerKO.rep2	DicerKO.rep2.137	2	G
AGCAGC	DicerKO.rep2	DicerKO.rep2.137	3	C
AGCAGC	DicerKO.rep2	DicerKO.rep2.137	4	A
AGCAGC	DicerKO.rep2	DicerKO.rep2.137	5	G
AGCAGC	DicerKO.rep2	DicerKO.rep2.137	6	C
AGCAGC	DicerKO.rep2	DicerKO.rep2.138	1	A
AGCAGC	DicerKO.rep2	DicerKO.rep2.138	2	G
AGCAGC	DicerKO.rep2	DicerKO.rep2.138	3	C
AGCAGC	DicerKO.rep2	DicerKO.rep2.138	4	A
AGCAGC	DicerKO.rep2	DicerKO.rep2.138	5	G
AGCAGC	DicerKO.rep2	DicerKO.rep2.138	6	C
AGCAGC	DicerKO.rep2	DicerKO.rep2.139	1	A
AGCAGC	DicerKO.rep2	DicerKO.rep2.139	2	G
AGCAGC	DicerKO.rep2	DicerKO.rep2.139	3	C
AGCAGC	DicerKO.rep2	DicerKO.rep2.139	4	A
AGCAGC	DicerKO.rep2	DicerKO.rep2.139	5	G
AGCAGC	DicerKO.rep2	DicerKO.rep2.139	6	C
AGCAGC	DicerKO.rep2	DicerKO.rep2.140	1	A
AGCAGC	DicerKO.rep2	DicerKO.rep2.140	2	G
AGCAGC	DicerKO.rep2	DicerKO.rep2.140	3	C
AGCAGC	DicerKO.rep2	DicerKO.rep2.140	4	A
AGCAGC	DicerKO.rep2	DicerKO.rep2.140	5	G
AGCAGC	DicerKO.rep2	DicerKO.rep2.140	6	C
AGCAGC	DicerKO.rep2	DicerKO.rep2.141	1	A
AGCAGC	DicerKO.rep2	DicerKO.rep2.141	2	G
AGCAGC	DicerKO.rep2	DicerKO.rep2.141	3	C
AGCAGC	DicerKO.rep2	DicerKO.rep2.141	4	A
AGCAGC	DicerKO.rep2	DicerKO.rep2.141	5	G
AGCAGC	DicerKO.rep2	DicerKO.rep2.141	6	C
AGCAGC	DicerKO.rep2	DicerKO.rep2.142	1	A
AGCAGC	DicerKO.rep2	DicerKO.rep2.142	2	G
AGCAGC	DicerKO.rep2	DicerKO.rep2.142	3	C
AGCAGC	DicerKO.rep2	DicerKO.rep2.142	4	A
AGCAGC	DicerKO.rep2	DicerKO.rep2.142	5	G
AGCAGC	DicerKO.rep2	DicerKO.rep2.142	6	C
AGCAGC	DicerKO.rep2	DicerKO.rep2.143	1	A
AGCAGC	DicerKO.rep2	DicerKO.rep2.143	2	G
AGCAGC	DicerKO.rep2	DicerKO.rep2.143	3	C
AGCAGC	DicerKO.rep2	DicerKO.rep2.143	4	A
AGCAGC	DicerKO.rep2	DicerKO.rep2.143	5	G
AGCAGC	DicerKO.rep2	DicerKO.rep2.143	6	C
AGCAGC	DicerKO.rep2	DicerKO.rep2.144	1	A
AGCAGC	DicerKO.rep2	DicerKO.rep2.144	2	G
AGCAGC	DicerKO.rep2	DicerKO.rep2.144	3	C
AGCAGC	DicerKO.rep2	DicerKO.rep2.144	4	A
AGCAGC	DicerKO.rep2	DicerKO.rep2.144	5	G
AGCAGC	DicerKO.rep2	DicerKO.rep2.144	6	C
AGCAGC	DicerKO.rep2	DicerKO.rep2.145	1	A
AGCAGC	DicerKO.rep2	DicerKO.rep2.145	2	G
AGCAGC	DicerKO.rep2	DicerKO.rep2.145	3	C
AGCAGC	DicerKO.rep2	DicerKO.rep2.145	4	A
AGCAGC	DicerKO.rep2	DicerKO.rep2.145	5	G
AGCAGC	DicerKO.rep2	DicerKO.rep2.145	6	C
AGCAGC	DicerKO.rep2	DicerKO.rep2.146	1	A
AGCAGC	DicerKO.rep2	DicerKO.rep2.146	2	G
AGCAGC	DicerKO.rep2	DicerKO.rep2.146	3	C
AGCAGC	DicerKO.rep2	DicerKO.rep2.146	4	A
AGCAGC	DicerKO.rep2	DicerKO.rep2.146	5	G
AGCAGC	DicerKO.rep2	DicerKO.rep2.146	6	C
AGCAGC	DicerKO.rep2	DicerKO.rep2.147	1	A
AGCAGC	DicerKO.rep2	DicerKO.rep2.147	2	G
AGCAGC	DicerKO.rep2	DicerKO.rep2.147	3	C
AGCAGC	DicerKO.rep2	DicerKO.rep2.147	4	A
AGCAGC	DicerKO.rep2	DicerKO.rep2.147	5	G
AGCAGC	DicerKO.rep2	DicerKO.rep2.147	6	C
AGCAGC	DicerKO.rep2	DicerKO.rep2.148	1	A
AGCAGC	DicerKO.rep2	DicerKO.rep2.148	2	G
AGCAGC	DicerKO.rep2	DicerKO.rep2.148	3	C
AGCAGC	DicerKO.rep2	DicerKO.rep2.148	4	A
AGCAGC	DicerKO.rep2	DicerKO.rep2.148	5	G
AGCAGC	DicerKO.rep2	DicerKO.rep2.148	6	C
AGCAGC	DicerKO.rep2	DicerKO.rep2.149	1	A
AGCAGC	DicerKO.rep2	DicerKO.rep2.149	2	G
AGCAGC	DicerKO.rep2	DicerKO.rep2.149	3	C
AGCAGC	DicerKO.rep2	DicerKO.rep2.149	4	A
AGCAGC	DicerKO.rep2	DicerKO.rep2.149	5	G
AGCAGC	DicerKO.rep2	DicerKO.rep2.149	6	C
AGCAGC	DicerKO.rep2	DicerKO.rep2.150	1	A
AGCAGC	DicerKO.rep2	DicerKO.rep2.150	2	G
AGCAGC	DicerKO.rep2	DicerKO.rep2.150	3	C
AGCAGC	DicerKO.rep2	DicerKO.rep2.150	4	A
AGCAGC	DicerKO.rep2	DicerKO.rep2.150	5	G
AGCAGC	DicerKO.rep2	DicerKO.rep2.150	6	C
AGCAGC	DicerKO.rep2	DicerKO.rep2.151	1	A
AGCAGC	DicerKO.rep2	DicerKO.rep2.151	2	G
AGCAGC	DicerKO.rep2	DicerKO.rep2.151	3	C
AGCAGC	DicerKO.rep2	DicerKO.rep2.151	4	A
AGCAGC	DicerKO.rep2	DicerKO.rep2.151	5	G
AGCAGC	DicerKO.rep2	DicerKO.rep2.151	6	C
AGCAGC	DicerKO.rep2	DicerKO.rep2.152	1	A
AGCAGC	DicerKO.rep2	DicerKO.rep2.152	2	G
AGCAGC	DicerKO.rep2	DicerKO.rep2.152	3	C
AGCAGC	DicerKO.rep2	DicerKO.rep2.152	4	A
AGCAGC	DicerKO.rep2	DicerKO.rep2.152	5	G
AGCAGC	DicerKO.rep2	DicerKO.rep2.152	6	C
AGCAGC	DicerKO.rep2	DicerKO.rep2.153	1	A
AGCAGC	DicerKO.rep2	DicerKO.rep2.153	2	G
AGCAGC	DicerKO.rep2	DicerKO.rep2.153	3	C
AGCAGC	DicerKO.rep2	DicerKO.rep2.153	4	A
AGCAGC	DicerKO.rep2	DicerKO.rep2.153	5	G
AGCAGC	DicerKO.rep2	DicerKO.rep2.153	6	C
AGCAGC	DicerKO.rep2	DicerKO.rep2.154	1	A
AGCAGC	DicerKO.rep2	DicerKO.rep2.154	2	G
AGCAGC	DicerKO.rep2	DicerKO.rep2.154	3	C
AGCAGC	DicerKO.rep2	DicerKO.rep2.154	4	A
AGCAGC	DicerKO.rep2	DicerKO.rep2.154	5	G
AGCAGC	DicerKO.rep2	DicerKO.rep2.154	6	C
AGCAGC	DicerKO.rep2	DicerKO.rep2.155	1	A
AGCAGC	DicerKO.rep2	DicerKO.rep2.155	2	G
AGCAGC	DicerKO.rep2	DicerKO.rep2.155	3	C
AGCAGC	DicerKO.rep2	DicerKO.rep2.155	4	A
AGCAGC	DicerKO.rep2	DicerKO.rep2.155	5	G
AGCAGC	DicerKO.rep2	DicerKO.rep2.155	6	C
AGCAGC	DicerKO.rep2	DicerKO.rep2.156	1	A
AGCAGC	DicerKO.rep2	DicerKO.rep2.156	2	G
AGCAGC	DicerKO.rep2	DicerKO.rep2.156	3	C
AGCAGC	DicerKO.rep2	DicerKO.rep2.156	4	A
AGCAGC	DicerKO.rep2	DicerKO.rep2.156	5	G
AGCAGC	DicerKO.rep2	DicerKO.rep2.156	6	C
AGCAGC	DicerKO.rep2	DicerKO.rep2.157	1	A
AGCAGC	DicerKO.rep2	DicerKO.rep2.157	2	G
AGCAGC	DicerKO.rep2	DicerKO.rep2.157	3	C
AGCAGC	DicerKO.rep2	DicerKO.rep2.157	4	A
AGCAGC	DicerKO.rep2	DicerKO.rep2.157	5	G
AGCAGC	DicerKO.rep2	DicerKO.rep2.157	6	C
AGCAGC	DicerKO.rep2	DicerKO.rep2.158	1	A
AGCAGC	DicerKO.rep2	DicerKO.rep2.158	2	G
AGCAGC	DicerKO.rep2	DicerKO.rep2.158	3	C
AGCAGC	DicerKO.rep2	DicerKO.rep2.158	4	A
AGCAGC	DicerKO.rep2	DicerKO.rep2.158	5	G
AGCAGC	DicerKO.rep2	DicerKO.rep2.158	6	C
AGCAGC	DicerKO.rep2	DicerKO.rep2.159	1	A
AGCAGC	DicerKO.rep2	DicerKO.rep2.159	2	G
AGCAGC	DicerKO.rep2	DicerKO.rep2.159	3	C
AGCAGC	DicerKO.rep2	DicerKO.rep2.159	4	A
AGCAGC	DicerKO.rep2	DicerKO.rep2.159	5	G
AGCAGC	DicerKO.rep2	DicerKO.rep2.159	6	C
AGCAGC	DicerKO.rep2	DicerKO.rep2.160	1	A
AGCAGC	DicerKO.rep2	DicerKO.rep2.160	2	G
AGCAGC	DicerKO.rep2	DicerKO.rep2.160	3	C
AGCAGC	DicerKO.rep2	DicerKO.rep2.160	4	A
AGCAGC	DicerKO.rep2	DicerKO.rep2.160	5	G
AGCAGC	DicerKO.rep2	DicerKO.rep2.160	6	C
AGCAGC	DicerKO.rep2	DicerKO.rep2.161	1	A
AGCAGC	DicerKO.rep2	DicerKO.rep2.161	2	G
AGCAGC	DicerKO.rep2	DicerKO.rep2.161	3	C
AGCAGC	DicerKO.rep2	DicerKO.rep2.161	4	A
AGCAGC	DicerKO.rep2	DicerKO.rep2.161	5	G
AGCAGC	DicerKO.rep2	DicerKO.rep2.161	6	C
AGCAGC	DicerKO.rep2	DicerKO.rep2.162	1	A
AGCAGC	DicerKO.rep2	DicerKO.rep2.162	2	G
AGCAGC	DicerKO.rep2	DicerKO.rep2.162	3	C
AGCAGC	DicerKO.rep2	DicerKO.rep2.162	4	A
AGCAGC	DicerKO.rep2	DicerKO.rep2.162	5	G
AGCAGC	DicerKO.rep2	DicerKO.rep2.162	6	C
AGCAGC	DicerKO.rep2	DicerKO.rep2.163	1	A
AGCAGC	DicerKO.rep2	DicerKO.rep2.163	2	G
AGCAGC	DicerKO.rep2	DicerKO.rep2.163	3	C
AGCAGC	DicerKO.rep2	DicerKO.rep2.163	4	A
AGCAGC	DicerKO.rep2	DicerKO.rep2.163	5	G
AGCAGC	DicerKO.rep2	DicerKO.rep2.163	6	C
AGCAGC	DicerKO.rep2	DicerKO.rep2.164	1	A
AGCAGC	DicerKO.rep2	DicerKO.rep2.164	2	G
AGCAGC	DicerKO.rep2	DicerKO.rep2.164	3	C
AGCAGC	DicerKO.rep2	DicerKO.rep2.164	4	A
AGCAGC	DicerKO.rep2	DicerKO.rep2.164	5	G
AGCAGC	DicerKO.rep2	DicerKO.rep2.164	6	C
AGCAGC	DicerKO.rep2	DicerKO.rep2.165	1	A
AGCAGC	DicerKO.rep2	DicerKO.rep2.165	2	G
AGCAGC	DicerKO.rep2	DicerKO.rep2.165	3	C
AGCAGC	DicerKO.rep2	DicerKO.rep2.165	4	A
AGCAGC	DicerKO.rep2	DicerKO.rep2.165	5	G
AGCAGC	DicerKO.rep2	DicerKO.rep2.165	6	C
AGCAGC	DicerKO.rep2	DicerKO.rep2.166	1	A
AGCAGC	DicerKO.rep2	DicerKO.rep2.166	2	G
AGCAGC	DicerKO.rep2	DicerKO.rep2.166	3	C
AGCAGC	DicerKO.rep2	DicerKO.rep2.166	4	A
AGCAGC	DicerKO.rep2	DicerKO.rep2.166	5	G
AGCAGC	DicerKO.rep2	DicerKO.rep2.166	6	C
AGCAGC	DicerKO.rep2	DicerKO.rep2.167	1	A
AGCAGC	DicerKO.rep2	DicerKO.rep2.167	2	G
AGCAGC	DicerKO.rep2	DicerKO.rep2.167	3	C
AGCAGC	DicerKO.rep2	DicerKO.rep2.167	4	A
AGCAGC	DicerKO.rep2	DicerKO.rep2.167	5	G
AGCAGC	DicerKO.rep2	DicerKO.rep2.167	6	C
AGCAGC	DicerKO.rep2	DicerKO.rep2.168	1	A
AGCAGC	DicerKO.rep2	DicerKO.rep2.168	2	G
AGCAGC	DicerKO.rep2	DicerKO.rep2.168	3	C
AGCAGC	DicerKO.rep2	DicerKO.rep2.168	4	A
AGCAGC	DicerKO.rep2	DicerKO.rep2.168	5	G
AGCAGC	DicerKO.rep2	DicerKO.rep2.168	6	C
AGCAGC	DicerKO.rep2	DicerKO.rep2.169	1	A
AGCAGC	DicerKO.rep2	DicerKO.rep2.169	2	G
AGCAGC	DicerKO.rep2	DicerKO.rep2.169	3	C
AGCAGC	DicerKO.rep2	DicerKO.rep2.169	4	A
AGCAGC	DicerKO.rep2	DicerKO.rep2.169	5	G
AGCAGC	DicerKO.rep2	DicerKO.rep2.169	6	C
AGCAGC	DicerKO.rep2	DicerKO.rep2.170	1	A
AGCAGC	DicerKO.rep2	DicerKO.rep2.170	2	G
AGCAGC	DicerKO.rep2	DicerKO.rep2.170	3	C
AGCAGC	DicerKO.rep2	DicerKO.rep2.170	4	A
AGCAGC	DicerKO.rep2	DicerKO.rep2.170	5	G
AGCAGC	DicerKO.rep2	DicerKO.rep2.170	6	C
AGCAGC	DicerKO.rep2	DicerKO.rep2.171	1	A
AGCAGC	DicerKO.rep2	DicerKO.rep2.171	2	G
AGCAGC	DicerKO.rep2	DicerKO.rep2.171	3	C
AGCAGC	DicerKO.rep2	DicerKO.rep2.171	4	A
AGCAGC	DicerKO.rep2	DicerKO.rep2.171	5	G
AGCAGC	DicerKO.rep2	DicerKO.rep2.171	6	C
AGCAGC	DicerKO.rep2	DicerKO.rep2.172	1	A
AGCAGC	DicerKO.rep2	DicerKO.rep2.172	2	G
AGCAGC	DicerKO.rep2	DicerKO.rep2.172	3	C
AGCAGC	DicerKO.rep2	DicerKO.rep2.172	4	A
AGCAGC	DicerKO.rep2	DicerKO.rep2.172	5	G
AGCAGC	DicerKO.rep2	DicerKO.rep2.172	6	C
AGCAGC	DicerKO.rep2	DicerKO.rep2.173	1	A
AGCAGC	DicerKO.rep2	DicerKO.rep2.173	2	G
AGCAGC	DicerKO.rep2	DicerKO.rep2.173	3	C
AGCAGC	DicerKO.rep2	DicerKO.rep2.173	4	A
AGCAGC	DicerKO.rep2	DicerKO.rep2.173	5	G
AGCAGC	DicerKO.rep2	DicerKO.rep2.173	6	C
AGCAGC	DicerKO.rep2	DicerKO.rep2.174	1	A
AGCAGC	DicerKO.rep2	DicerKO.rep2.174	2	G
AGCAGC	DicerKO.rep2	DicerKO.rep2.174	3	C
AGCAGC	DicerKO.rep2	DicerKO.rep2.174	4	A
AGCAGC	DicerKO.rep2	DicerKO.rep2.174	5	G
AGCAGC	DicerKO.rep2	DicerKO.rep2.174	6	C
AGCUUA	DicerKO.rep2	DicerKO.rep2.175	1	A
AGCUUA	DicerKO.rep2	DicerKO.rep2.175	2	G
AGCUUA	DicerKO.rep2	DicerKO.rep2.175	3	C
AGCUUA	DicerKO.rep2	DicerKO.rep2.175	4	U
AGCUUA	DicerKO.rep2	DicerKO.rep2.175	5	U
AGCUUA	DicerKO.rep2	DicerKO.rep2.175	6	A
AGCUUA	DicerKO.rep2	DicerKO.rep2.176	1	A
AGCUUA	DicerKO.rep2	DicerKO.rep2.176	2	G
AGCUUA	DicerKO.rep2	DicerKO.rep2.176	3	C
AGCUUA	DicerKO.rep2	DicerKO.rep2.176	4	U
AGCUUA	DicerKO.rep2	DicerKO.rep2.176	5	U
AGCUUA	DicerKO.rep2	DicerKO.rep2.176	6	A
AGCUUA	DicerKO.rep2	DicerKO.rep2.177	1	A
AGCUUA	DicerKO.rep2	DicerKO.rep2.177	2	G
AGCUUA	DicerKO.rep2	DicerKO.rep2.177	3	C
AGCUUA	DicerKO.rep2	DicerKO.rep2.177	4	U
AGCUUA	DicerKO.rep2	DicerKO.rep2.177	5	U
AGCUUA	DicerKO.rep2	DicerKO.rep2.177	6	A
AGCUUA	DicerKO.rep2	DicerKO.rep2.178	1	A
AGCUUA	DicerKO.rep2	DicerKO.rep2.178	2	G
AGCUUA	DicerKO.rep2	DicerKO.rep2.178	3	C
AGCUUA	DicerKO.rep2	DicerKO.rep2.178	4	U
AGCUUA	DicerKO.rep2	DicerKO.rep2.178	5	U
AGCUUA	DicerKO.rep2	DicerKO.rep2.178	6	A
AGCUUA	DicerKO.rep2	DicerKO.rep2.179	1	A
AGCUUA	DicerKO.rep2	DicerKO.rep2.179	2	G
AGCUUA	DicerKO.rep2	DicerKO.rep2.179	3	C
AGCUUA	DicerKO.rep2	DicerKO.rep2.179	4	U
AGCUUA	DicerKO.rep2	DicerKO.rep2.179	5	U
AGCUUA	DicerKO.rep2	DicerKO.rep2.179	6	A
AGCUUA	DicerKO.rep2	DicerKO.rep2.180	1	A
AGCUUA	DicerKO.rep2	DicerKO.rep2.180	2	G
AGCUUA	DicerKO.rep2	DicerKO.rep2.180	3	C
AGCUUA	DicerKO.rep2	DicerKO.rep2.180	4	U
AGCUUA	DicerKO.rep2	DicerKO.rep2.180	5	U
AGCUUA	DicerKO.rep2	DicerKO.rep2.180	6	A
AGCUUA	DicerKO.rep2	DicerKO.rep2.181	1	A
AGCUUA	DicerKO.rep2	DicerKO.rep2.181	2	G
AGCUUA	DicerKO.rep2	DicerKO.rep2.181	3	C
AGCUUA	DicerKO.rep2	DicerKO.rep2.181	4	U
AGCUUA	DicerKO.rep2	DicerKO.rep2.181	5	U
AGCUUA	DicerKO.rep2	DicerKO.rep2.181	6	A
AGCUUA	DicerKO.rep2	DicerKO.rep2.182	1	A
AGCUUA	DicerKO.rep2	DicerKO.rep2.182	2	G
AGCUUA	DicerKO.rep2	DicerKO.rep2.182	3	C
AGCUUA	DicerKO.rep2	DicerKO.rep2.182	4	U
AGCUUA	DicerKO.rep2	DicerKO.rep2.182	5	U
AGCUUA	DicerKO.rep2	DicerKO.rep2.182	6	A
AGCUUA	DicerKO.rep2	DicerKO.rep2.183	1	A
AGCUUA	DicerKO.rep2	DicerKO.rep2.183	2	G
AGCUUA	DicerKO.rep2	DicerKO.rep2.183	3	C
AGCUUA	DicerKO.rep2	DicerKO.rep2.183	4	U
AGCUUA	DicerKO.rep2	DicerKO.rep2.183	5	U
AGCUUA	DicerKO.rep2	DicerKO.rep2.183	6	A
AGCUUA	DicerKO.rep2	DicerKO.rep2.184	1	A
AGCUUA	DicerKO.rep2	DicerKO.rep2.184	2	G
AGCUUA	DicerKO.rep2	DicerKO.rep2.184	3	C
AGCUUA	DicerKO.rep2	DicerKO.rep2.184	4	U
AGCUUA	DicerKO.rep2	DicerKO.rep2.184	5	U
AGCUUA	DicerKO.rep2	DicerKO.rep2.184	6	A
AGCUUA	DicerKO.rep2	DicerKO.rep2.185	1	A
AGCUUA	DicerKO.rep2	DicerKO.rep2.185	2	G
AGCUUA	DicerKO.rep2	DicerKO.rep2.185	3	C
AGCUUA	DicerKO.rep2	DicerKO.rep2.185	4	U
AGCUUA	DicerKO.rep2	DicerKO.rep2.185	5	U
AGCUUA	DicerKO.rep2	DicerKO.rep2.185	6	A
AGCUUA	DicerKO.rep2	DicerKO.rep2.186	1	A
AGCUUA	DicerKO.rep2	DicerKO.rep2.186	2	G
AGCUUA	DicerKO.rep2	DicerKO.rep2.186	3	C
AGCUUA	DicerKO.rep2	DicerKO.rep2.186	4	U
AGCUUA	DicerKO.rep2	DicerKO.rep2.186	5	U
AGCUUA	DicerKO.rep2	DicerKO.rep2.186	6	A
AGCUUA	DicerKO.rep2	DicerKO.rep2.187	1	A
AGCUUA	DicerKO.rep2	DicerKO.rep2.187	2	G
AGCUUA	DicerKO.rep2	DicerKO.rep2.187	3	C
AGCUUA	DicerKO.rep2	DicerKO.rep2.187	4	U
AGCUUA	DicerKO.rep2	DicerKO.rep2.187	5	U
AGCUUA	DicerKO.rep2	DicerKO.rep2.187	6	A
AGCUUA	DicerKO.rep2	DicerKO.rep2.188	1	A
AGCUUA	DicerKO.rep2	DicerKO.rep2.188	2	G
AGCUUA	DicerKO.rep2	DicerKO.rep2.188	3	C
AGCUUA	DicerKO.rep2	DicerKO.rep2.188	4	U
AGCUUA	DicerKO.rep2	DicerKO.rep2.188	5	U
AGCUUA	DicerKO.rep2	DicerKO.rep2.188	6	A
AGCUUA	DicerKO.rep2	DicerKO.rep2.189	1	A
AGCUUA	DicerKO.rep2	DicerKO.rep2.189	2	G
AGCUUA	DicerKO.rep2	DicerKO.rep2.189	3	C
AGCUUA	DicerKO.rep2	DicerKO.rep2.189	4	U
AGCUUA	DicerKO.rep2	DicerKO.rep2.189	5	U
AGCUUA	DicerKO.rep2	DicerKO.rep2.189	6	A
AGCUUA	DicerKO.rep2	DicerKO.rep2.190	1	A
AGCUUA	DicerKO.rep2	DicerKO.rep2.190	2	G
AGCUUA	DicerKO.rep2	DicerKO.rep2.190	3	C
AGCUUA	DicerKO.rep2	DicerKO.rep2.190	4	U
AGCUUA	DicerKO.rep2	DicerKO.rep2.190	5	U
AGCUUA	DicerKO.rep2	DicerKO.rep2.190	6	A
AGCUUA	DicerKO.rep2	DicerKO.rep2.191	1	A
AGCUUA	DicerKO.rep2	DicerKO.rep2.191	2	G
AGCUUA	DicerKO.rep2	DicerKO.rep2.191	3	C
AGCUUA	DicerKO.rep2	DicerKO.rep2.191	4	U
AGCUUA	DicerKO.rep2	DicerKO.rep2.191	5	U
AGCUUA	DicerKO.rep2	DicerKO.rep2.191	6	A
AGCUUA	DicerKO.rep2	DicerKO.rep2.192	1	A
AGCUUA	DicerKO.rep2	DicerKO.rep2.192	2	G
AGCUUA	DicerKO.rep2	DicerKO.rep2.192	3	C
AGCUUA	DicerKO.rep2	DicerKO.rep2.192	4	U
AGCUUA	DicerKO.rep2	DicerKO.rep2.192	5	U
AGCUUA	DicerKO.rep2	DicerKO.rep2.192	6	A
AGCUUA	DicerKO.rep2	DicerKO.rep2.193	1	A
AGCUUA	DicerKO.rep2	DicerKO.rep2.193	2	G
AGCUUA	DicerKO.rep2	DicerKO.rep2.193	3	C
AGCUUA	DicerKO.rep2	DicerKO.rep2.193	4	U
AGCUUA	DicerKO.rep2	DicerKO.rep2.193	5	U
AGCUUA	DicerKO.rep2	DicerKO.rep2.193	6	A
AGCUUA	DicerKO.rep2	DicerKO.rep2.194	1	A
AGCUUA	DicerKO.rep2	DicerKO.rep2.194	2	G
AGCUUA	DicerKO.rep2	DicerKO.rep2.194	3	C
AGCUUA	DicerKO.rep2	DicerKO.rep2.194	4	U
AGCUUA	DicerKO.rep2	DicerKO.rep2.194	5	U
AGCUUA	DicerKO.rep2	DicerKO.rep2.194	6	A
AGCUUA	DicerKO.rep2	DicerKO.rep2.195	1	A
AGCUUA	DicerKO.rep2	DicerKO.rep2.195	2	G
AGCUUA	DicerKO.rep2	DicerKO.rep2.195	3	C
AGCUUA	DicerKO.rep2	DicerKO.rep2.195	4	U
AGCUUA	DicerKO.rep2	DicerKO.rep2.195	5	U
AGCUUA	DicerKO.rep2	DicerKO.rep2.195	6	A
AGCUUA	DicerKO.rep2	DicerKO.rep2.196	1	A
AGCUUA	DicerKO.rep2	DicerKO.rep2.196	2	G
AGCUUA	DicerKO.rep2	DicerKO.rep2.196	3	C
AGCUUA	DicerKO.rep2	DicerKO.rep2.196	4	U
AGCUUA	DicerKO.rep2	DicerKO.rep2.196	5	U
AGCUUA	DicerKO.rep2	DicerKO.rep2.196	6	A
AGCUUA	DicerKO.rep2	DicerKO.rep2.197	1	A
AGCUUA	DicerKO.rep2	DicerKO.rep2.197	2	G
AGCUUA	DicerKO.rep2	DicerKO.rep2.197	3	C
AGCUUA	DicerKO.rep2	DicerKO.rep2.197	4	U
AGCUUA	DicerKO.rep2	DicerKO.rep2.197	5	U
AGCUUA	DicerKO.rep2	DicerKO.rep2.197	6	A
AGCUUA	DicerKO.rep2	DicerKO.rep2.198	1	A
AGCUUA	DicerKO.rep2	DicerKO.rep2.198	2	G
AGCUUA	DicerKO.rep2	DicerKO.rep2.198	3	C
AGCUUA	DicerKO.rep2	DicerKO.rep2.198	4	U
AGCUUA	DicerKO.rep2	DicerKO.rep2.198	5	U
AGCUUA	DicerKO.rep2	DicerKO.rep2.198	6	A
AGCUUA	DicerKO.rep2	DicerKO.rep2.199	1	A
AGCUUA	DicerKO.rep2	DicerKO.rep2.199	2	G
AGCUUA	DicerKO.rep2	DicerKO.rep2.199	3	C
AGCUUA	DicerKO.rep2	DicerKO.rep2.199	4	U
AGCUUA	DicerKO.rep2	DicerKO.rep2.199	5	U
AGCUUA	DicerKO.rep2	DicerKO.rep2.199	6	A
AGCUUA	DicerKO.rep2	DicerKO.rep2.200	1	A
AGCUUA	DicerKO.rep2	DicerKO.rep2.200	2	G
AGCUUA	DicerKO.rep2	DicerKO.rep2.200	3	C
AGCUUA	DicerKO.rep2	DicerKO.rep2.200	4	U
AGCUUA	DicerKO.rep2	DicerKO.rep2.200	5	U
AGCUUA	DicerKO.rep2	DicerKO.rep2.200	6	A
AGCUUA	DicerKO.rep2	DicerKO.rep2.201	1	A
AGCUUA	DicerKO.rep2	DicerKO.rep2.201	2	G
AGCUUA	DicerKO.rep2	DicerKO.rep2.201	3	C
AGCUUA	DicerKO.rep2	DicerKO.rep2.201	4	U
AGCUUA	DicerKO.rep2	DicerKO.rep2.201	5	U
AGCUUA	DicerKO.rep2	DicerKO.rep2.201	6	A
AGCUUA	DicerKO.rep2	DicerKO.rep2.202	1	A
AGCUUA	DicerKO.rep2	DicerKO.rep2.202	2	G
AGCUUA	DicerKO.rep2	DicerKO.rep2.202	3	C
AGCUUA	DicerKO.rep2	DicerKO.rep2.202	4	U
AGCUUA	DicerKO.rep2	DicerKO.rep2.202	5	U
AGCUUA	DicerKO.rep2	DicerKO.rep2.202	6	A
AGCUUA	DicerKO.rep2	DicerKO.rep2.203	1	A
AGCUUA	DicerKO.rep2	DicerKO.rep2.203	2	G
AGCUUA	DicerKO.rep2	DicerKO.rep2.203	3	C
AGCUUA	DicerKO.rep2	DicerKO.rep2.203	4	U
AGCUUA	DicerKO.rep2	DicerKO.rep2.203	5	U
AGCUUA	DicerKO.rep2	DicerKO.rep2.203	6	A
AGCUUA	DicerKO.rep2	DicerKO.rep2.204	1	A
AGCUUA	DicerKO.rep2	DicerKO.rep2.204	2	G
AGCUUA	DicerKO.rep2	DicerKO.rep2.204	3	C
AGCUUA	DicerKO.rep2	DicerKO.rep2.204	4	U
AGCUUA	DicerKO.rep2	DicerKO.rep2.204	5	U
AGCUUA	DicerKO.rep2	DicerKO.rep2.204	6	A
AGCUUA	DicerKO.rep2	DicerKO.rep2.205	1	A
AGCUUA	DicerKO.rep2	DicerKO.rep2.205	2	G
AGCUUA	DicerKO.rep2	DicerKO.rep2.205	3	C
AGCUUA	DicerKO.rep2	DicerKO.rep2.205	4	U
AGCUUA	DicerKO.rep2	DicerKO.rep2.205	5	U
AGCUUA	DicerKO.rep2	DicerKO.rep2.205	6	A
AGCUUA	DicerKO.rep2	DicerKO.rep2.206	1	A
AGCUUA	DicerKO.rep2	DicerKO.rep2.206	2	G
AGCUUA	DicerKO.rep2	DicerKO.rep2.206	3	C
AGCUUA	DicerKO.rep2	DicerKO.rep2.206	4	U
AGCUUA	DicerKO.rep2	DicerKO.rep2.206	5	U
AGCUUA	DicerKO.rep2	DicerKO.rep2.206	6	A
AGCUUA	DicerKO.rep2	DicerKO.rep2.207	1	A
AGCUUA	DicerKO.rep2	DicerKO.rep2.207	2	G
AGCUUA	DicerKO.rep2	DicerKO.rep2.207	3	C
AGCUUA	DicerKO.rep2	DicerKO.rep2.207	4	U
AGCUUA	DicerKO.rep2	DicerKO.rep2.207	5	U
AGCUUA	DicerKO.rep2	DicerKO.rep2.207	6	A
AGCUUA	DicerKO.rep2	DicerKO.rep2.208	1	A
AGCUUA	DicerKO.rep2	DicerKO.rep2.208	2	G
AGCUUA	DicerKO.rep2	DicerKO.rep2.208	3	C
AGCUUA	DicerKO.rep2	DicerKO.rep2.208	4	U
AGCUUA	DicerKO.rep2	DicerKO.rep2.208	5	U
AGCUUA	DicerKO.rep2	DicerKO.rep2.208	6	A
AGCUUA	DicerKO.rep2	DicerKO.rep2.209	1	A
AGCUUA	DicerKO.rep2	DicerKO.rep2.209	2	G
AGCUUA	DicerKO.rep2	DicerKO.rep2.209	3	C
AGCUUA	DicerKO.rep2	DicerKO.rep2.209	4	U
AGCUUA	DicerKO.rep2	DicerKO.rep2.209	5	U
AGCUUA	DicerKO.rep2	DicerKO.rep2.209	6	A
AGCUUA	DicerKO.rep2	DicerKO.rep2.210	1	A
AGCUUA	DicerKO.rep2	DicerKO.rep2.210	2	G
AGCUUA	DicerKO.rep2	DicerKO.rep2.210	3	C
AGCUUA	DicerKO.rep2	DicerKO.rep2.210	4	U
AGCUUA	DicerKO.rep2	DicerKO.rep2.210	5	U
AGCUUA	DicerKO.rep2	DicerKO.rep2.210	6	A
AGCUUA	DicerKO.rep2	DicerKO.rep2.211	1	A
AGCUUA	DicerKO.rep2	DicerKO.rep2.211	2	G
AGCUUA	DicerKO.rep2	DicerKO.rep2.211	3	C
AGCUUA	DicerKO.rep2	DicerKO.rep2.211	4	U
AGCUUA	DicerKO.rep2	DicerKO.rep2.211	5	U
AGCUUA	DicerKO.rep2	DicerKO.rep2.211	6	A
AGCUUA	DicerKO.rep2	DicerKO.rep2.212	1	A
AGCUUA	DicerKO.rep2	DicerKO.rep2.212	2	G
AGCUUA	DicerKO.rep2	DicerKO.rep2.212	3	C
AGCUUA	DicerKO.rep2	DicerKO.rep2.212	4	U
AGCUUA	DicerKO.rep2	DicerKO.rep2.212	5	U
AGCUUA	DicerKO.rep2	DicerKO.rep2.212	6	A
AGCUUA	DicerKO.rep2	DicerKO.rep2.213	1	A
AGCUUA	DicerKO.rep2	DicerKO.rep2.213	2	G
AGCUUA	DicerKO.rep2	DicerKO.rep2.213	3	C
AGCUUA	DicerKO.rep2	DicerKO.rep2.213	4	U
AGCUUA	DicerKO.rep2	DicerKO.rep2.213	5	U
AGCUUA	DicerKO.rep2	DicerKO.rep2.213	6	A
AGCUUA	DicerKO.rep2	DicerKO.rep2.214	1	A
AGCUUA	DicerKO.rep2	DicerKO.rep2.214	2	G
AGCUUA	DicerKO.rep2	DicerKO.rep2.214	3	C
AGCUUA	DicerKO.rep2	DicerKO.rep2.214	4	U
AGCUUA	DicerKO.rep2	DicerKO.rep2.214	5	U
AGCUUA	DicerKO.rep2	DicerKO.rep2.214	6	A
AGCUUA	DicerKO.rep2	DicerKO.rep2.215	1	A
AGCUUA	DicerKO.rep2	DicerKO.rep2.215	2	G
AGCUUA	DicerKO.rep2	DicerKO.rep2.215	3	C
AGCUUA	DicerKO.rep2	DicerKO.rep2.215	4	U
AGCUUA	DicerKO.rep2	DicerKO.rep2.215	5	U
AGCUUA	DicerKO.rep2	DicerKO.rep2.215	6	A
AGCUUA	DicerKO.rep2	DicerKO.rep2.216	1	A
AGCUUA	DicerKO.rep2	DicerKO.rep2.216	2	G
AGCUUA	DicerKO.rep2	DicerKO.rep2.216	3	C
AGCUUA	DicerKO.rep2	DicerKO.rep2.216	4	U
AGCUUA	DicerKO.rep2	DicerKO.rep2.216	5	U
AGCUUA	DicerKO.rep2	DicerKO.rep2.216	6	A
AGCUUA	DicerKO.rep2	DicerKO.rep2.217	1	A
AGCUUA	DicerKO.rep2	DicerKO.rep2.217	2	G
AGCUUA	DicerKO.rep2	DicerKO.rep2.217	3	C
AGCUUA	DicerKO.rep2	DicerKO.rep2.217	4	U
AGCUUA	DicerKO.rep2	DicerKO.rep2.217	5	U
AGCUUA	DicerKO.rep2	DicerKO.rep2.217	6	A
AGCUUA	DicerKO.rep2	DicerKO.rep2.218	1	A
AGCUUA	DicerKO.rep2	DicerKO.rep2.218	2	G
AGCUUA	DicerKO.rep2	DicerKO.rep2.218	3	C
AGCUUA	DicerKO.rep2	DicerKO.rep2.218	4	U
AGCUUA	DicerKO.rep2	DicerKO.rep2.218	5	U
AGCUUA	DicerKO.rep2	DicerKO.rep2.218	6	A
AGCUUA	DicerKO.rep2	DicerKO.rep2.219	1	A
AGCUUA	DicerKO.rep2	DicerKO.rep2.219	2	G
AGCUUA	DicerKO.rep2	DicerKO.rep2.219	3	C
AGCUUA	DicerKO.rep2	DicerKO.rep2.219	4	U
AGCUUA	DicerKO.rep2	DicerKO.rep2.219	5	U
AGCUUA	DicerKO.rep2	DicerKO.rep2.219	6	A
AGCUUA	DicerKO.rep2	DicerKO.rep2.220	1	A
AGCUUA	DicerKO.rep2	DicerKO.rep2.220	2	G
AGCUUA	DicerKO.rep2	DicerKO.rep2.220	3	C
AGCUUA	DicerKO.rep2	DicerKO.rep2.220	4	U
AGCUUA	DicerKO.rep2	DicerKO.rep2.220	5	U
AGCUUA	DicerKO.rep2	DicerKO.rep2.220	6	A
AGCUUA	DicerKO.rep2	DicerKO.rep2.221	1	A
AGCUUA	DicerKO.rep2	DicerKO.rep2.221	2	G
AGCUUA	DicerKO.rep2	DicerKO.rep2.221	3	C
AGCUUA	DicerKO.rep2	DicerKO.rep2.221	4	U
AGCUUA	DicerKO.rep2	DicerKO.rep2.221	5	U
AGCUUA	DicerKO.rep2	DicerKO.rep2.221	6	A
AGCUUA	DicerKO.rep2	DicerKO.rep2.222	1	A
AGCUUA	DicerKO.rep2	DicerKO.rep2.222	2	G
AGCUUA	DicerKO.rep2	DicerKO.rep2.222	3	C
AGCUUA	DicerKO.rep2	DicerKO.rep2.222	4	U
AGCUUA	DicerKO.rep2	DicerKO.rep2.222	5	U
AGCUUA	DicerKO.rep2	DicerKO.rep2.222	6	A
AGCUUA	DicerKO.rep2	DicerKO.rep2.223	1	A
AGCUUA	DicerKO.rep2	DicerKO.rep2.223	2	G
AGCUUA	DicerKO.rep2	DicerKO.rep2.223	3	C
AGCUUA	DicerKO.rep2	DicerKO.rep2.223	4	U
AGCUUA	DicerKO.rep2	DicerKO.rep2.223	5	U
AGCUUA	DicerKO.rep2	DicerKO.rep2.223	6	A
AGCUUA	DicerKO.rep2	DicerKO.rep2.224	1	A
AGCUUA	DicerKO.rep2	DicerKO.rep2.224	2	G
AGCUUA	DicerKO.rep2	DicerKO.rep2.224	3	C
AGCUUA	DicerKO.rep2	DicerKO.rep2.224	4	U
AGCUUA	DicerKO.rep2	DicerKO.rep2.224	5	U
AGCUUA	DicerKO.rep2	DicerKO.rep2.224	6	A
AGCUUA	DicerKO.rep2	DicerKO.rep2.225	1	A
AGCUUA	DicerKO.rep2	DicerKO.rep2.225	2	G
AGCUUA	DicerKO.rep2	DicerKO.rep2.225	3	C
AGCUUA	DicerKO.rep2	DicerKO.rep2.225	4	U
AGCUUA	DicerKO.rep2	DicerKO.rep2.225	5	U
AGCUUA	DicerKO.rep2	DicerKO.rep2.225	6	A
AGCUUA	DicerKO.rep2	DicerKO.rep2.226	1	A
AGCUUA	DicerKO.rep2	DicerKO.rep2.226	2	G
AGCUUA	DicerKO.rep2	DicerKO.rep2.226	3	C
AGCUUA	DicerKO.rep2	DicerKO.rep2.226	4	U
AGCUUA	DicerKO.rep2	DicerKO.rep2.226	5	U
AGCUUA	DicerKO.rep2	DicerKO.rep2.226	6	A
AGCUUA	DicerKO.rep2	DicerKO.rep2.227	1	A
AGCUUA	DicerKO.rep2	DicerKO.rep2.227	2	G
AGCUUA	DicerKO.rep2	DicerKO.rep2.227	3	C
AGCUUA	DicerKO.rep2	DicerKO.rep2.227	4	U
AGCUUA	DicerKO.rep2	DicerKO.rep2.227	5	U
AGCUUA	DicerKO.rep2	DicerKO.rep2.227	6	A
AGCUUA	DicerKO.rep2	DicerKO.rep2.228	1	A
AGCUUA	DicerKO.rep2	DicerKO.rep2.228	2	G
AGCUUA	DicerKO.rep2	DicerKO.rep2.228	3	C
AGCUUA	DicerKO.rep2	DicerKO.rep2.228	4	U
AGCUUA	DicerKO.rep2	DicerKO.rep2.228	5	U
AGCUUA	DicerKO.rep2	DicerKO.rep2.228	6	A
AGCUUA	DicerKO.rep2	DicerKO.rep2.229	1	A
AGCUUA	DicerKO.rep2	DicerKO.rep2.229	2	G
AGCUUA	DicerKO.rep2	DicerKO.rep2.229	3	C
AGCUUA	DicerKO.rep2	DicerKO.rep2.229	4	U
AGCUUA	DicerKO.rep2	DicerKO.rep2.229	5	U
AGCUUA	DicerKO.rep2	DicerKO.rep2.229	6	A
AGCUUA	DicerKO.rep2	DicerKO.rep2.230	1	A
AGCUUA	DicerKO.rep2	DicerKO.rep2.230	2	G
AGCUUA	DicerKO.rep2	DicerKO.rep2.230	3	C
AGCUUA	DicerKO.rep2	DicerKO.rep2.230	4	U
AGCUUA	DicerKO.rep2	DicerKO.rep2.230	5	U
AGCUUA	DicerKO.rep2	DicerKO.rep2.230	6	A
AGCUUA	DicerKO.rep2	DicerKO.rep2.231	1	A
AGCUUA	DicerKO.rep2	DicerKO.rep2.231	2	G
AGCUUA	DicerKO.rep2	DicerKO.rep2.231	3	C
AGCUUA	DicerKO.rep2	DicerKO.rep2.231	4	U
AGCUUA	DicerKO.rep2	DicerKO.rep2.231	5	U
AGCUUA	DicerKO.rep2	DicerKO.rep2.231	6	A
AGCUUA	DicerKO.rep2	DicerKO.rep2.232	1	A
AGCUUA	DicerKO.rep2	DicerKO.rep2.232	2	G
AGCUUA	DicerKO.rep2	DicerKO.rep2.232	3	C
AGCUUA	DicerKO.rep2	DicerKO.rep2.232	4	U
AGCUUA	DicerKO.rep2	DicerKO.rep2.232	5	U
AGCUUA	DicerKO.rep2	DicerKO.rep2.232	6	A
AGCUUA	DicerKO.rep2	DicerKO.rep2.233	1	A
AGCUUA	DicerKO.rep2	DicerKO.rep2.233	2	G
AGCUUA	DicerKO.rep2	DicerKO.rep2.233	3	C
AGCUUA	DicerKO.rep2	DicerKO.rep2.233	4	U
AGCUUA	DicerKO.rep2	DicerKO.rep2.233	5	U
AGCUUA	DicerKO.rep2	DicerKO.rep2.233	6	A
AGCUUA	DicerKO.rep2	DicerKO.rep2.234	1	A
AGCUUA	DicerKO.rep2	DicerKO.rep2.234	2	G
AGCUUA	DicerKO.rep2	DicerKO.rep2.234	3	C
AGCUUA	DicerKO.rep2	DicerKO.rep2.234	4	U
AGCUUA	DicerKO.rep2	DicerKO.rep2.234	5	U
AGCUUA	DicerKO.rep2	DicerKO.rep2.234	6	A
AGCUUA	DicerKO.rep2	DicerKO.rep2.235	1	A
AGCUUA	DicerKO.rep2	DicerKO.rep2.235	2	G
AGCUUA	DicerKO.rep2	DicerKO.rep2.235	3	C
AGCUUA	DicerKO.rep2	DicerKO.rep2.235	4	U
AGCUUA	DicerKO.rep2	DicerKO.rep2.235	5	U
AGCUUA	DicerKO.rep2	DicerKO.rep2.235	6	A
AGCUUA	DicerKO.rep2	DicerKO.rep2.236	1	A
AGCUUA	DicerKO.rep2	DicerKO.rep2.236	2	G
AGCUUA	DicerKO.rep2	DicerKO.rep2.236	3	C
AGCUUA	DicerKO.rep2	DicerKO.rep2.236	4	U
AGCUUA	DicerKO.rep2	DicerKO.rep2.236	5	U
AGCUUA	DicerKO.rep2	DicerKO.rep2.236	6	A
AGCUUA	DicerKO.rep2	DicerKO.rep2.237	1	A
AGCUUA	DicerKO.rep2	DicerKO.rep2.237	2	G
AGCUUA	DicerKO.rep2	DicerKO.rep2.237	3	C
AGCUUA	DicerKO.rep2	DicerKO.rep2.237	4	U
AGCUUA	DicerKO.rep2	DicerKO.rep2.237	5	U
AGCUUA	DicerKO.rep2	DicerKO.rep2.237	6	A
AGCUUA	DicerKO.rep2	DicerKO.rep2.238	1	A
AGCUUA	DicerKO.rep2	DicerKO.rep2.238	2	G
AGCUUA	DicerKO.rep2	DicerKO.rep2.238	3	C
AGCUUA	DicerKO.rep2	DicerKO.rep2.238	4	U
AGCUUA	DicerKO.rep2	DicerKO.rep2.238	5	U
AGCUUA	DicerKO.rep2	DicerKO.rep2.238	6	A
AGCUUA	DicerKO.rep2	DicerKO.rep2.239	1	A
AGCUUA	DicerKO.rep2	DicerKO.rep2.239	2	G
AGCUUA	DicerKO.rep2	DicerKO.rep2.239	3	C
AGCUUA	DicerKO.rep2	DicerKO.rep2.239	4	U
AGCUUA	DicerKO.rep2	DicerKO.rep2.239	5	U
AGCUUA	DicerKO.rep2	DicerKO.rep2.239	6	A
AGCUUA	DicerKO.rep2	DicerKO.rep2.240	1	A
AGCUUA	DicerKO.rep2	DicerKO.rep2.240	2	G
AGCUUA	DicerKO.rep2	DicerKO.rep2.240	3	C
AGCUUA	DicerKO.rep2	DicerKO.rep2.240	4	U
AGCUUA	DicerKO.rep2	DicerKO.rep2.240	5	U
AGCUUA	DicerKO.rep2	DicerKO.rep2.240	6	A
AGCUUA	DicerKO.rep2	DicerKO.rep2.241	1	A
AGCUUA	DicerKO.rep2	DicerKO.rep2.241	2	G
AGCUUA	DicerKO.rep2	DicerKO.rep2.241	3	C
AGCUUA	DicerKO.rep2	DicerKO.rep2.241	4	U
AGCUUA	DicerKO.rep2	DicerKO.rep2.241	5	U
AGCUUA	DicerKO.rep2	DicerKO.rep2.241	6	A
AGCUUA	DicerKO.rep2	DicerKO.rep2.242	1	A
AGCUUA	DicerKO.rep2	DicerKO.rep2.242	2	G
AGCUUA	DicerKO.rep2	DicerKO.rep2.242	3	C
AGCUUA	DicerKO.rep2	DicerKO.rep2.242	4	U
AGCUUA	DicerKO.rep2	DicerKO.rep2.242	5	U
AGCUUA	DicerKO.rep2	DicerKO.rep2.242	6	A
AGCUUA	DicerKO.rep2	DicerKO.rep2.243	1	A
AGCUUA	DicerKO.rep2	DicerKO.rep2.243	2	G
AGCUUA	DicerKO.rep2	DicerKO.rep2.243	3	C
AGCUUA	DicerKO.rep2	DicerKO.rep2.243	4	U
AGCUUA	DicerKO.rep2	DicerKO.rep2.243	5	U
AGCUUA	DicerKO.rep2	DicerKO.rep2.243	6	A
AGCUUA	DicerKO.rep2	DicerKO.rep2.244	1	A
AGCUUA	DicerKO.rep2	DicerKO.rep2.244	2	G
AGCUUA	DicerKO.rep2	DicerKO.rep2.244	3	C
AGCUUA	DicerKO.rep2	DicerKO.rep2.244	4	U
AGCUUA	DicerKO.rep2	DicerKO.rep2.244	5	U
AGCUUA	DicerKO.rep2	DicerKO.rep2.244	6	A
AGCUUA	DicerKO.rep2	DicerKO.rep2.245	1	A
AGCUUA	DicerKO.rep2	DicerKO.rep2.245	2	G
AGCUUA	DicerKO.rep2	DicerKO.rep2.245	3	C
AGCUUA	DicerKO.rep2	DicerKO.rep2.245	4	U
AGCUUA	DicerKO.rep2	DicerKO.rep2.245	5	U
AGCUUA	DicerKO.rep2	DicerKO.rep2.245	6	A
AGCUUA	DicerKO.rep2	DicerKO.rep2.246	1	A
AGCUUA	DicerKO.rep2	DicerKO.rep2.246	2	G
AGCUUA	DicerKO.rep2	DicerKO.rep2.246	3	C
AGCUUA	DicerKO.rep2	DicerKO.rep2.246	4	U
AGCUUA	DicerKO.rep2	DicerKO.rep2.246	5	U
AGCUUA	DicerKO.rep2	DicerKO.rep2.246	6	A
AGCUUA	DicerKO.rep2	DicerKO.rep2.247	1	A
AGCUUA	DicerKO.rep2	DicerKO.rep2.247	2	G
AGCUUA	DicerKO.rep2	DicerKO.rep2.247	3	C
AGCUUA	DicerKO.rep2	DicerKO.rep2.247	4	U
AGCUUA	DicerKO.rep2	DicerKO.rep2.247	5	U
AGCUUA	DicerKO.rep2	DicerKO.rep2.247	6	A
AGCUUA	DicerKO.rep2	DicerKO.rep2.248	1	A
AGCUUA	DicerKO.rep2	DicerKO.rep2.248	2	G
AGCUUA	DicerKO.rep2	DicerKO.rep2.248	3	C
AGCUUA	DicerKO.rep2	DicerKO.rep2.248	4	U
AGCUUA	DicerKO.rep2	DicerKO.rep2.248	5	U
AGCUUA	DicerKO.rep2	DicerKO.rep2.248	6	A
AGCUUA	DicerKO.rep2	DicerKO.rep2.249	1	A
AGCUUA	DicerKO.rep2	DicerKO.rep2.249	2	G
AGCUUA	DicerKO.rep2	DicerKO.rep2.249	3	C
AGCUUA	DicerKO.rep2	DicerKO.rep2.249	4	U
AGCUUA	DicerKO.rep2	DicerKO.rep2.249	5	U
AGCUUA	DicerKO.rep2	DicerKO.rep2.249	6	A
AGCUUA	DicerKO.rep2	DicerKO.rep2.250	1	A
AGCUUA	DicerKO.rep2	DicerKO.rep2.250	2	G
AGCUUA	DicerKO.rep2	DicerKO.rep2.250	3	C
AGCUUA	DicerKO.rep2	DicerKO.rep2.250	4	U
AGCUUA	DicerKO.rep2	DicerKO.rep2.250	5	U
AGCUUA	DicerKO.rep2	DicerKO.rep2.250	6	A
AGCUUA	DicerKO.rep2	DicerKO.rep2.251	1	A
AGCUUA	DicerKO.rep2	DicerKO.rep2.251	2	G
AGCUUA	DicerKO.rep2	DicerKO.rep2.251	3	C
AGCUUA	DicerKO.rep2	DicerKO.rep2.251	4	U
AGCUUA	DicerKO.rep2	DicerKO.rep2.251	5	U
AGCUUA	DicerKO.rep2	DicerKO.rep2.251	6	A
AGCUUA	DicerKO.rep2	DicerKO.rep2.252	1	A
AGCUUA	DicerKO.rep2	DicerKO.rep2.252	2	G
AGCUUA	DicerKO.rep2	DicerKO.rep2.252	3	C
AGCUUA	DicerKO.rep2	DicerKO.rep2.252	4	U
AGCUUA	DicerKO.rep2	DicerKO.rep2.252	5	U
AGCUUA	DicerKO.rep2	DicerKO.rep2.252	6	A
AGCUUA	DicerKO.rep2	DicerKO.rep2.253	1	A
AGCUUA	DicerKO.rep2	DicerKO.rep2.253	2	G
AGCUUA	DicerKO.rep2	DicerKO.rep2.253	3	C
AGCUUA	DicerKO.rep2	DicerKO.rep2.253	4	U
AGCUUA	DicerKO.rep2	DicerKO.rep2.253	5	U
AGCUUA	DicerKO.rep2	DicerKO.rep2.253	6	A
AGCUUA	DicerKO.rep2	DicerKO.rep2.254	1	A
AGCUUA	DicerKO.rep2	DicerKO.rep2.254	2	G
AGCUUA	DicerKO.rep2	DicerKO.rep2.254	3	C
AGCUUA	DicerKO.rep2	DicerKO.rep2.254	4	U
AGCUUA	DicerKO.rep2	DicerKO.rep2.254	5	U
AGCUUA	DicerKO.rep2	DicerKO.rep2.254	6	A
AGCUUA	DicerKO.rep2	DicerKO.rep2.255	1	A
AGCUUA	DicerKO.rep2	DicerKO.rep2.255	2	G
AGCUUA	DicerKO.rep2	DicerKO.rep2.255	3	C
AGCUUA	DicerKO.rep2	DicerKO.rep2.255	4	U
AGCUUA	DicerKO.rep2	DicerKO.rep2.255	5	U
AGCUUA	DicerKO.rep2	DicerKO.rep2.255	6	A
AGCUUA	DicerKO.rep2	DicerKO.rep2.256	1	A
AGCUUA	DicerKO.rep2	DicerKO.rep2.256	2	G
AGCUUA	DicerKO.rep2	DicerKO.rep2.256	3	C
AGCUUA	DicerKO.rep2	DicerKO.rep2.256	4	U
AGCUUA	DicerKO.rep2	DicerKO.rep2.256	5	U
AGCUUA	DicerKO.rep2	DicerKO.rep2.256	6	A
AGCUUA	DicerKO.rep2	DicerKO.rep2.257	1	A
AGCUUA	DicerKO.rep2	DicerKO.rep2.257	2	G
AGCUUA	DicerKO.rep2	DicerKO.rep2.257	3	C
AGCUUA	DicerKO.rep2	DicerKO.rep2.257	4	U
AGCUUA	DicerKO.rep2	DicerKO.rep2.257	5	U
AGCUUA	DicerKO.rep2	DicerKO.rep2.257	6	A
AGCUUA	DicerKO.rep2	DicerKO.rep2.258	1	A
AGCUUA	DicerKO.rep2	DicerKO.rep2.258	2	G
AGCUUA	DicerKO.rep2	DicerKO.rep2.258	3	C
AGCUUA	DicerKO.rep2	DicerKO.rep2.258	4	U
AGCUUA	DicerKO.rep2	DicerKO.rep2.258	5	U
AGCUUA	DicerKO.rep2	DicerKO.rep2.258	6	A
AGCUUA	DicerKO.rep2	DicerKO.rep2.259	1	A
AGCUUA	DicerKO.rep2	DicerKO.rep2.259	2	G
AGCUUA	DicerKO.rep2	DicerKO.rep2.259	3	C
AGCUUA	DicerKO.rep2	DicerKO.rep2.259	4	U
AGCUUA	DicerKO.rep2	DicerKO.rep2.259	5	U
AGCUUA	DicerKO.rep2	DicerKO.rep2.259	6	A
AGCUUA	DicerKO.rep2	DicerKO.rep2.260	1	A
AGCUUA	DicerKO.rep2	DicerKO.rep2.260	2	G
AGCUUA	DicerKO.rep2	DicerKO.rep2.260	3	C
AGCUUA	DicerKO.rep2	DicerKO.rep2.260	4	U
AGCUUA	DicerKO.rep2	DicerKO.rep2.260	5	U
AGCUUA	DicerKO.rep2	DicerKO.rep2.260	6	A
AGCUUA	DicerKO.rep2	DicerKO.rep2.261	1	A
AGCUUA	DicerKO.rep2	DicerKO.rep2.261	2	G
AGCUUA	DicerKO.rep2	DicerKO.rep2.261	3	C
AGCUUA	DicerKO.rep2	DicerKO.rep2.261	4	U
AGCUUA	DicerKO.rep2	DicerKO.rep2.261	5	U
AGCUUA	DicerKO.rep2	DicerKO.rep2.261	6	A
AGCUUA	DicerKO.rep2	DicerKO.rep2.262	1	A
AGCUUA	DicerKO.rep2	DicerKO.rep2.262	2	G
AGCUUA	DicerKO.rep2	DicerKO.rep2.262	3	C
AGCUUA	DicerKO.rep2	DicerKO.rep2.262	4	U
AGCUUA	DicerKO.rep2	DicerKO.rep2.262	5	U
AGCUUA	DicerKO.rep2	DicerKO.rep2.262	6	A
AGCUUA	DicerKO.rep2	DicerKO.rep2.263	1	A
AGCUUA	DicerKO.rep2	DicerKO.rep2.263	2	G
AGCUUA	DicerKO.rep2	DicerKO.rep2.263	3	C
AGCUUA	DicerKO.rep2	DicerKO.rep2.263	4	U
AGCUUA	DicerKO.rep2	DicerKO.rep2.263	5	U
AGCUUA	DicerKO.rep2	DicerKO.rep2.263	6	A
AGCUUA	DicerKO.rep2	DicerKO.rep2.264	1	A
AGCUUA	DicerKO.rep2	DicerKO.rep2.264	2	G
AGCUUA	DicerKO.rep2	DicerKO.rep2.264	3	C
AGCUUA	DicerKO.rep2	DicerKO.rep2.264	4	U
AGCUUA	DicerKO.rep2	DicerKO.rep2.264	5	U
AGCUUA	DicerKO.rep2	DicerKO.rep2.264	6	A
AGCUUA	DicerKO.rep2	DicerKO.rep2.265	1	A
AGCUUA	DicerKO.rep2	DicerKO.rep2.265	2	G
AGCUUA	DicerKO.rep2	DicerKO.rep2.265	3	C
AGCUUA	DicerKO.rep2	DicerKO.rep2.265	4	U
AGCUUA	DicerKO.rep2	DicerKO.rep2.265	5	U
AGCUUA	DicerKO.rep2	DicerKO.rep2.265	6	A
AGCUUA	DicerKO.rep2	DicerKO.rep2.266	1	A
AGCUUA	DicerKO.rep2	DicerKO.rep2.266	2	G
AGCUUA	DicerKO.rep2	DicerKO.rep2.266	3	C
AGCUUA	DicerKO.rep2	DicerKO.rep2.266	4	U
AGCUUA	DicerKO.rep2	DicerKO.rep2.266	5	U
AGCUUA	DicerKO.rep2	DicerKO.rep2.266	6	A
AGCUUA	DicerKO.rep2	DicerKO.rep2.267	1	A
AGCUUA	DicerKO.rep2	DicerKO.rep2.267	2	G
AGCUUA	DicerKO.rep2	DicerKO.rep2.267	3	C
AGCUUA	DicerKO.rep2	DicerKO.rep2.267	4	U
AGCUUA	DicerKO.rep2	DicerKO.rep2.267	5	U
AGCUUA	DicerKO.rep2	DicerKO.rep2.267	6	A
AGCUUA	DicerKO.rep2	DicerKO.rep2.268	1	A
AGCUUA	DicerKO.rep2	DicerKO.rep2.268	2	G
AGCUUA	DicerKO.rep2	DicerKO.rep2.268	3	C
AGCUUA	DicerKO.rep2	DicerKO.rep2.268	4	U
AGCUUA	DicerKO.rep2	DicerKO.rep2.268	5	U
AGCUUA	DicerKO.rep2	DicerKO.rep2.268	6	A
AGCUUA	DicerKO.rep2	DicerKO.rep2.269	1	A
AGCUUA	DicerKO.rep2	DicerKO.rep2.269	2	G
AGCUUA	DicerKO.rep2	DicerKO.rep2.269	3	C
AGCUUA	DicerKO.rep2	DicerKO.rep2.269	4	U
AGCUUA	DicerKO.rep2	DicerKO.rep2.269	5	U
AGCUUA	DicerKO.rep2	DicerKO.rep2.269	6	A
AGCUUA	DicerKO.rep2	DicerKO.rep2.270	1	A
AGCUUA	DicerKO.rep2	DicerKO.rep2.270	2	G
AGCUUA	DicerKO.rep2	DicerKO.rep2.270	3	C
AGCUUA	DicerKO.rep2	DicerKO.rep2.270	4	U
AGCUUA	DicerKO.rep2	DicerKO.rep2.270	5	U
AGCUUA	DicerKO.rep2	DicerKO.rep2.270	6	A
AGCUUA	DicerKO.rep2	DicerKO.rep2.271	1	A
AGCUUA	DicerKO.rep2	DicerKO.rep2.271	2	G
AGCUUA	DicerKO.rep2	DicerKO.rep2.271	3	C
AGCUUA	DicerKO.rep2	DicerKO.rep2.271	4	U
AGCUUA	DicerKO.rep2	DicerKO.rep2.271	5	U
AGCUUA	DicerKO.rep2	DicerKO.rep2.271	6	A
AGCUUA	DicerKO.rep2	DicerKO.rep2.272	1	A
AGCUUA	DicerKO.rep2	DicerKO.rep2.272	2	G
AGCUUA	DicerKO.rep2	DicerKO.rep2.272	3	C
AGCUUA	DicerKO.rep2	DicerKO.rep2.272	4	U
AGCUUA	DicerKO.rep2	DicerKO.rep2.272	5	U
AGCUUA	DicerKO.rep2	DicerKO.rep2.272	6	A
AGCUUA	DicerKO.rep2	DicerKO.rep2.273	1	A
AGCUUA	DicerKO.rep2	DicerKO.rep2.273	2	G
AGCUUA	DicerKO.rep2	DicerKO.rep2.273	3	C
AGCUUA	DicerKO.rep2	DicerKO.rep2.273	4	U
AGCUUA	DicerKO.rep2	DicerKO.rep2.273	5	U
AGCUUA	DicerKO.rep2	DicerKO.rep2.273	6	A
AGCUUA	DicerKO.rep2	DicerKO.rep2.274	1	A
AGCUUA	DicerKO.rep2	DicerKO.rep2.274	2	G
AGCUUA	DicerKO.rep2	DicerKO.rep2.274	3	C
AGCUUA	DicerKO.rep2	DicerKO.rep2.274	4	U
AGCUUA	DicerKO.rep2	DicerKO.rep2.274	5	U
AGCUUA	DicerKO.rep2	DicerKO.rep2.274	6	A
AGCUUA	DicerKO.rep2	DicerKO.rep2.275	1	A
AGCUUA	DicerKO.rep2	DicerKO.rep2.275	2	G
AGCUUA	DicerKO.rep2	DicerKO.rep2.275	3	C
AGCUUA	DicerKO.rep2	DicerKO.rep2.275	4	U
AGCUUA	DicerKO.rep2	DicerKO.rep2.275	5	U
AGCUUA	DicerKO.rep2	DicerKO.rep2.275	6	A
AGCUUA	DicerKO.rep2	DicerKO.rep2.276	1	A
AGCUUA	DicerKO.rep2	DicerKO.rep2.276	2	G
AGCUUA	DicerKO.rep2	DicerKO.rep2.276	3	C
AGCUUA	DicerKO.rep2	DicerKO.rep2.276	4	U
AGCUUA	DicerKO.rep2	DicerKO.rep2.276	5	U
AGCUUA	DicerKO.rep2	DicerKO.rep2.276	6	A
AGCUUA	DicerKO.rep2	DicerKO.rep2.277	1	A
AGCUUA	DicerKO.rep2	DicerKO.rep2.277	2	G
AGCUUA	DicerKO.rep2	DicerKO.rep2.277	3	C
AGCUUA	DicerKO.rep2	DicerKO.rep2.277	4	U
AGCUUA	DicerKO.rep2	DicerKO.rep2.277	5	U
AGCUUA	DicerKO.rep2	DicerKO.rep2.277	6	A
AGCUUA	DicerKO.rep2	DicerKO.rep2.278	1	A
AGCUUA	DicerKO.rep2	DicerKO.rep2.278	2	G
AGCUUA	DicerKO.rep2	DicerKO.rep2.278	3	C
AGCUUA	DicerKO.rep2	DicerKO.rep2.278	4	U
AGCUUA	DicerKO.rep2	DicerKO.rep2.278	5	U
AGCUUA	DicerKO.rep2	DicerKO.rep2.278	6	A
AGCUUA	DicerKO.rep2	DicerKO.rep2.279	1	A
AGCUUA	DicerKO.rep2	DicerKO.rep2.279	2	G
AGCUUA	DicerKO.rep2	DicerKO.rep2.279	3	C
AGCUUA	DicerKO.rep2	DicerKO.rep2.279	4	U
AGCUUA	DicerKO.rep2	DicerKO.rep2.279	5	U
AGCUUA	DicerKO.rep2	DicerKO.rep2.279	6	A
AGCUUA	DicerKO.rep2	DicerKO.rep2.280	1	A
AGCUUA	DicerKO.rep2	DicerKO.rep2.280	2	G
AGCUUA	DicerKO.rep2	DicerKO.rep2.280	3	C
AGCUUA	DicerKO.rep2	DicerKO.rep2.280	4	U
AGCUUA	DicerKO.rep2	DicerKO.rep2.280	5	U
AGCUUA	DicerKO.rep2	DicerKO.rep2.280	6	A
AGCUUA	DicerKO.rep2	DicerKO.rep2.281	1	A
AGCUUA	DicerKO.rep2	DicerKO.rep2.281	2	G
AGCUUA	DicerKO.rep2	DicerKO.rep2.281	3	C
AGCUUA	DicerKO.rep2	DicerKO.rep2.281	4	U
AGCUUA	DicerKO.rep2	DicerKO.rep2.281	5	U
AGCUUA	DicerKO.rep2	DicerKO.rep2.281	6	A
AGCUUA	DicerKO.rep2	DicerKO.rep2.282	1	A
AGCUUA	DicerKO.rep2	DicerKO.rep2.282	2	G
AGCUUA	DicerKO.rep2	DicerKO.rep2.282	3	C
AGCUUA	DicerKO.rep2	DicerKO.rep2.282	4	U
AGCUUA	DicerKO.rep2	DicerKO.rep2.282	5	U
AGCUUA	DicerKO.rep2	DicerKO.rep2.282	6	A
AGCUUA	DicerKO.rep2	DicerKO.rep2.283	1	A
AGCUUA	DicerKO.rep2	DicerKO.rep2.283	2	G
AGCUUA	DicerKO.rep2	DicerKO.rep2.283	3	C
AGCUUA	DicerKO.rep2	DicerKO.rep2.283	4	U
AGCUUA	DicerKO.rep2	DicerKO.rep2.283	5	U
AGCUUA	DicerKO.rep2	DicerKO.rep2.283	6	A
AGCUUA	DicerKO.rep2	DicerKO.rep2.284	1	A
AGCUUA	DicerKO.rep2	DicerKO.rep2.284	2	G
AGCUUA	DicerKO.rep2	DicerKO.rep2.284	3	C
AGCUUA	DicerKO.rep2	DicerKO.rep2.284	4	U
AGCUUA	DicerKO.rep2	DicerKO.rep2.284	5	U
AGCUUA	DicerKO.rep2	DicerKO.rep2.284	6	A
AGCUUA	DicerKO.rep2	DicerKO.rep2.285	1	A
AGCUUA	DicerKO.rep2	DicerKO.rep2.285	2	G
AGCUUA	DicerKO.rep2	DicerKO.rep2.285	3	C
AGCUUA	DicerKO.rep2	DicerKO.rep2.285	4	U
AGCUUA	DicerKO.rep2	DicerKO.rep2.285	5	U
AGCUUA	DicerKO.rep2	DicerKO.rep2.285	6	A
AGCUUA	DicerKO.rep2	DicerKO.rep2.286	1	A
AGCUUA	DicerKO.rep2	DicerKO.rep2.286	2	G
AGCUUA	DicerKO.rep2	DicerKO.rep2.286	3	C
AGCUUA	DicerKO.rep2	DicerKO.rep2.286	4	U
AGCUUA	DicerKO.rep2	DicerKO.rep2.286	5	U
AGCUUA	DicerKO.rep2	DicerKO.rep2.286	6	A
AGCUUA	DicerKO.rep2	DicerKO.rep2.287	1	A
AGCUUA	DicerKO.rep2	DicerKO.rep2.287	2	G
AGCUUA	DicerKO.rep2	DicerKO.rep2.287	3	C
AGCUUA	DicerKO.rep2	DicerKO.rep2.287	4	U
AGCUUA	DicerKO.rep2	DicerKO.rep2.287	5	U
AGCUUA	DicerKO.rep2	DicerKO.rep2.287	6	A
AGCUUA	DicerKO.rep2	DicerKO.rep2.288	1	A
AGCUUA	DicerKO.rep2	DicerKO.rep2.288	2	G
AGCUUA	DicerKO.rep2	DicerKO.rep2.288	3	C
AGCUUA	DicerKO.rep2	DicerKO.rep2.288	4	U
AGCUUA	DicerKO.rep2	DicerKO.rep2.288	5	U
AGCUUA	DicerKO.rep2	DicerKO.rep2.288	6	A
AGCUUA	DicerKO.rep2	DicerKO.rep2.289	1	A
AGCUUA	DicerKO.rep2	DicerKO.rep2.289	2	G
AGCUUA	DicerKO.rep2	DicerKO.rep2.289	3	C
AGCUUA	DicerKO.rep2	DicerKO.rep2.289	4	U
AGCUUA	DicerKO.rep2	DicerKO.rep2.289	5	U
AGCUUA	DicerKO.rep2	DicerKO.rep2.289	6	A
AGCUUA	DicerKO.rep2	DicerKO.rep2.290	1	A
AGCUUA	DicerKO.rep2	DicerKO.rep2.290	2	G
AGCUUA	DicerKO.rep2	DicerKO.rep2.290	3	C
AGCUUA	DicerKO.rep2	DicerKO.rep2.290	4	U
AGCUUA	DicerKO.rep2	DicerKO.rep2.290	5	U
AGCUUA	DicerKO.rep2	DicerKO.rep2.290	6	A
AGCUUA	DicerKO.rep2	DicerKO.rep2.291	1	A
AGCUUA	DicerKO.rep2	DicerKO.rep2.291	2	G
AGCUUA	DicerKO.rep2	DicerKO.rep2.291	3	C
AGCUUA	DicerKO.rep2	DicerKO.rep2.291	4	U
AGCUUA	DicerKO.rep2	DicerKO.rep2.291	5	U
AGCUUA	DicerKO.rep2	DicerKO.rep2.291	6	A
AGCUUA	DicerKO.rep2	DicerKO.rep2.292	1	A
AGCUUA	DicerKO.rep2	DicerKO.rep2.292	2	G
AGCUUA	DicerKO.rep2	DicerKO.rep2.292	3	C
AGCUUA	DicerKO.rep2	DicerKO.rep2.292	4	U
AGCUUA	DicerKO.rep2	DicerKO.rep2.292	5	U
AGCUUA	DicerKO.rep2	DicerKO.rep2.292	6	A
AGCUUA	DicerKO.rep2	DicerKO.rep2.293	1	A
AGCUUA	DicerKO.rep2	DicerKO.rep2.293	2	G
AGCUUA	DicerKO.rep2	DicerKO.rep2.293	3	C
AGCUUA	DicerKO.rep2	DicerKO.rep2.293	4	U
AGCUUA	DicerKO.rep2	DicerKO.rep2.293	5	U
AGCUUA	DicerKO.rep2	DicerKO.rep2.293	6	A
AGCUUA	DicerKO.rep2	DicerKO.rep2.294	1	A
AGCUUA	DicerKO.rep2	DicerKO.rep2.294	2	G
AGCUUA	DicerKO.rep2	DicerKO.rep2.294	3	C
AGCUUA	DicerKO.rep2	DicerKO.rep2.294	4	U
AGCUUA	DicerKO.rep2	DicerKO.rep2.294	5	U
AGCUUA	DicerKO.rep2	DicerKO.rep2.294	6	A
AGCUUA	DicerKO.rep2	DicerKO.rep2.295	1	A
AGCUUA	DicerKO.rep2	DicerKO.rep2.295	2	G
AGCUUA	DicerKO.rep2	DicerKO.rep2.295	3	C
AGCUUA	DicerKO.rep2	DicerKO.rep2.295	4	U
AGCUUA	DicerKO.rep2	DicerKO.rep2.295	5	U
AGCUUA	DicerKO.rep2	DicerKO.rep2.295	6	A
AGCUUA	DicerKO.rep2	DicerKO.rep2.296	1	A
AGCUUA	DicerKO.rep2	DicerKO.rep2.296	2	G
AGCUUA	DicerKO.rep2	DicerKO.rep2.296	3	C
AGCUUA	DicerKO.rep2	DicerKO.rep2.296	4	U
AGCUUA	DicerKO.rep2	DicerKO.rep2.296	5	U
AGCUUA	DicerKO.rep2	DicerKO.rep2.296	6	A
AGCUUA	DicerKO.rep2	DicerKO.rep2.297	1	A
AGCUUA	DicerKO.rep2	DicerKO.rep2.297	2	G
AGCUUA	DicerKO.rep2	DicerKO.rep2.297	3	C
AGCUUA	DicerKO.rep2	DicerKO.rep2.297	4	U
AGCUUA	DicerKO.rep2	DicerKO.rep2.297	5	U
AGCUUA	DicerKO.rep2	DicerKO.rep2.297	6	A
AGCUUA	DicerKO.rep2	DicerKO.rep2.298	1	A
AGCUUA	DicerKO.rep2	DicerKO.rep2.298	2	G
AGCUUA	DicerKO.rep2	DicerKO.rep2.298	3	C
AGCUUA	DicerKO.rep2	DicerKO.rep2.298	4	U
AGCUUA	DicerKO.rep2	DicerKO.rep2.298	5	U
AGCUUA	DicerKO.rep2	DicerKO.rep2.298	6	A
AGCUUA	DicerKO.rep2	DicerKO.rep2.299	1	A
AGCUUA	DicerKO.rep2	DicerKO.rep2.299	2	G
AGCUUA	DicerKO.rep2	DicerKO.rep2.299	3	C
AGCUUA	DicerKO.rep2	DicerKO.rep2.299	4	U
AGCUUA	DicerKO.rep2	DicerKO.rep2.299	5	U
AGCUUA	DicerKO.rep2	DicerKO.rep2.299	6	A
AGCUUA	DicerKO.rep2	DicerKO.rep2.300	1	A
AGCUUA	DicerKO.rep2	DicerKO.rep2.300	2	G
AGCUUA	DicerKO.rep2	DicerKO.rep2.300	3	C
AGCUUA	DicerKO.rep2	DicerKO.rep2.300	4	U
AGCUUA	DicerKO.rep2	DicerKO.rep2.300	5	U
AGCUUA	DicerKO.rep2	DicerKO.rep2.300	6	A
AGCUUA	DicerKO.rep2	DicerKO.rep2.301	1	A
AGCUUA	DicerKO.rep2	DicerKO.rep2.301	2	G
AGCUUA	DicerKO.rep2	DicerKO.rep2.301	3	C
AGCUUA	DicerKO.rep2	DicerKO.rep2.301	4	U
AGCUUA	DicerKO.rep2	DicerKO.rep2.301	5	U
AGCUUA	DicerKO.rep2	DicerKO.rep2.301	6	A
AGCUUA	DicerKO.rep2	DicerKO.rep2.302	1	A
AGCUUA	DicerKO.rep2	DicerKO.rep2.302	2	G
AGCUUA	DicerKO.rep2	DicerKO.rep2.302	3	C
AGCUUA	DicerKO.rep2	DicerKO.rep2.302	4	U
AGCUUA	DicerKO.rep2	DicerKO.rep2.302	5	U
AGCUUA	DicerKO.rep2	DicerKO.rep2.302	6	A
AGCUUA	DicerKO.rep2	DicerKO.rep2.303	1	A
AGCUUA	DicerKO.rep2	DicerKO.rep2.303	2	G
AGCUUA	DicerKO.rep2	DicerKO.rep2.303	3	C
AGCUUA	DicerKO.rep2	DicerKO.rep2.303	4	U
AGCUUA	DicerKO.rep2	DicerKO.rep2.303	5	U
AGCUUA	DicerKO.rep2	DicerKO.rep2.303	6	A
AGCUUA	DicerKO.rep2	DicerKO.rep2.304	1	A
AGCUUA	DicerKO.rep2	DicerKO.rep2.304	2	G
AGCUUA	DicerKO.rep2	DicerKO.rep2.304	3	C
AGCUUA	DicerKO.rep2	DicerKO.rep2.304	4	U
AGCUUA	DicerKO.rep2	DicerKO.rep2.304	5	U
AGCUUA	DicerKO.rep2	DicerKO.rep2.304	6	A
AGCUUA	DicerKO.rep2	DicerKO.rep2.305	1	A
AGCUUA	DicerKO.rep2	DicerKO.rep2.305	2	G
AGCUUA	DicerKO.rep2	DicerKO.rep2.305	3	C
AGCUUA	DicerKO.rep2	DicerKO.rep2.305	4	U
AGCUUA	DicerKO.rep2	DicerKO.rep2.305	5	U
AGCUUA	DicerKO.rep2	DicerKO.rep2.305	6	A
AGCUUA	DicerKO.rep2	DicerKO.rep2.306	1	A
AGCUUA	DicerKO.rep2	DicerKO.rep2.306	2	G
AGCUUA	DicerKO.rep2	DicerKO.rep2.306	3	C
AGCUUA	DicerKO.rep2	DicerKO.rep2.306	4	U
AGCUUA	DicerKO.rep2	DicerKO.rep2.306	5	U
AGCUUA	DicerKO.rep2	DicerKO.rep2.306	6	A
AGCUUA	DicerKO.rep2	DicerKO.rep2.307	1	A
AGCUUA	DicerKO.rep2	DicerKO.rep2.307	2	G
AGCUUA	DicerKO.rep2	DicerKO.rep2.307	3	C
AGCUUA	DicerKO.rep2	DicerKO.rep2.307	4	U
AGCUUA	DicerKO.rep2	DicerKO.rep2.307	5	U
AGCUUA	DicerKO.rep2	DicerKO.rep2.307	6	A
AGCUUA	DicerKO.rep2	DicerKO.rep2.308	1	A
AGCUUA	DicerKO.rep2	DicerKO.rep2.308	2	G
AGCUUA	DicerKO.rep2	DicerKO.rep2.308	3	C
AGCUUA	DicerKO.rep2	DicerKO.rep2.308	4	U
AGCUUA	DicerKO.rep2	DicerKO.rep2.308	5	U
AGCUUA	DicerKO.rep2	DicerKO.rep2.308	6	A
AGCUUA	DicerKO.rep2	DicerKO.rep2.309	1	A
AGCUUA	DicerKO.rep2	DicerKO.rep2.309	2	G
AGCUUA	DicerKO.rep2	DicerKO.rep2.309	3	C
AGCUUA	DicerKO.rep2	DicerKO.rep2.309	4	U
AGCUUA	DicerKO.rep2	DicerKO.rep2.309	5	U
AGCUUA	DicerKO.rep2	DicerKO.rep2.309	6	A
AGCUUA	DicerKO.rep2	DicerKO.rep2.310	1	A
AGCUUA	DicerKO.rep2	DicerKO.rep2.310	2	G
AGCUUA	DicerKO.rep2	DicerKO.rep2.310	3	C
AGCUUA	DicerKO.rep2	DicerKO.rep2.310	4	U
AGCUUA	DicerKO.rep2	DicerKO.rep2.310	5	U
AGCUUA	DicerKO.rep2	DicerKO.rep2.310	6	A
AGCUUA	DicerKO.rep2	DicerKO.rep2.311	1	A
AGCUUA	DicerKO.rep2	DicerKO.rep2.311	2	G
AGCUUA	DicerKO.rep2	DicerKO.rep2.311	3	C
AGCUUA	DicerKO.rep2	DicerKO.rep2.311	4	U
AGCUUA	DicerKO.rep2	DicerKO.rep2.311	5	U
AGCUUA	DicerKO.rep2	DicerKO.rep2.311	6	A
AGCUUA	DicerKO.rep2	DicerKO.rep2.312	1	A
AGCUUA	DicerKO.rep2	DicerKO.rep2.312	2	G
AGCUUA	DicerKO.rep2	DicerKO.rep2.312	3	C
AGCUUA	DicerKO.rep2	DicerKO.rep2.312	4	U
AGCUUA	DicerKO.rep2	DicerKO.rep2.312	5	U
AGCUUA	DicerKO.rep2	DicerKO.rep2.312	6	A
AGCUUA	DicerKO.rep2	DicerKO.rep2.313	1	A
AGCUUA	DicerKO.rep2	DicerKO.rep2.313	2	G
AGCUUA	DicerKO.rep2	DicerKO.rep2.313	3	C
AGCUUA	DicerKO.rep2	DicerKO.rep2.313	4	U
AGCUUA	DicerKO.rep2	DicerKO.rep2.313	5	U
AGCUUA	DicerKO.rep2	DicerKO.rep2.313	6	A
AGCUUA	DicerKO.rep2	DicerKO.rep2.314	1	A
AGCUUA	DicerKO.rep2	DicerKO.rep2.314	2	G
AGCUUA	DicerKO.rep2	DicerKO.rep2.314	3	C
AGCUUA	DicerKO.rep2	DicerKO.rep2.314	4	U
AGCUUA	DicerKO.rep2	DicerKO.rep2.314	5	U
AGCUUA	DicerKO.rep2	DicerKO.rep2.314	6	A
AGCUUA	DicerKO.rep2	DicerKO.rep2.315	1	A
AGCUUA	DicerKO.rep2	DicerKO.rep2.315	2	G
AGCUUA	DicerKO.rep2	DicerKO.rep2.315	3	C
AGCUUA	DicerKO.rep2	DicerKO.rep2.315	4	U
AGCUUA	DicerKO.rep2	DicerKO.rep2.315	5	U
AGCUUA	DicerKO.rep2	DicerKO.rep2.315	6	A
AGCUUA	DicerKO.rep2	DicerKO.rep2.316	1	A
AGCUUA	DicerKO.rep2	DicerKO.rep2.316	2	G
AGCUUA	DicerKO.rep2	DicerKO.rep2.316	3	C
AGCUUA	DicerKO.rep2	DicerKO.rep2.316	4	U
AGCUUA	DicerKO.rep2	DicerKO.rep2.316	5	U
AGCUUA	DicerKO.rep2	DicerKO.rep2.316	6	A
AGCUUA	DicerKO.rep2	DicerKO.rep2.317	1	A
AGCUUA	DicerKO.rep2	DicerKO.rep2.317	2	G
AGCUUA	DicerKO.rep2	DicerKO.rep2.317	3	C
AGCUUA	DicerKO.rep2	DicerKO.rep2.317	4	U
AGCUUA	DicerKO.rep2	DicerKO.rep2.317	5	U
AGCUUA	DicerKO.rep2	DicerKO.rep2.317	6	A
AGCUUA	DicerKO.rep2	DicerKO.rep2.318	1	A
AGCUUA	DicerKO.rep2	DicerKO.rep2.318	2	G
AGCUUA	DicerKO.rep2	DicerKO.rep2.318	3	C
AGCUUA	DicerKO.rep2	DicerKO.rep2.318	4	U
AGCUUA	DicerKO.rep2	DicerKO.rep2.318	5	U
AGCUUA	DicerKO.rep2	DicerKO.rep2.318	6	A
AGCUUA	DicerKO.rep2	DicerKO.rep2.319	1	A
AGCUUA	DicerKO.rep2	DicerKO.rep2.319	2	G
AGCUUA	DicerKO.rep2	DicerKO.rep2.319	3	C
AGCUUA	DicerKO.rep2	DicerKO.rep2.319	4	U
AGCUUA	DicerKO.rep2	DicerKO.rep2.319	5	U
AGCUUA	DicerKO.rep2	DicerKO.rep2.319	6	A
AGCUUA	DicerKO.rep2	DicerKO.rep2.320	1	A
AGCUUA	DicerKO.rep2	DicerKO.rep2.320	2	G
AGCUUA	DicerKO.rep2	DicerKO.rep2.320	3	C
AGCUUA	DicerKO.rep2	DicerKO.rep2.320	4	U
AGCUUA	DicerKO.rep2	DicerKO.rep2.320	5	U
AGCUUA	DicerKO.rep2	DicerKO.rep2.320	6	A
AGCUUA	DicerKO.rep2	DicerKO.rep2.321	1	A
AGCUUA	DicerKO.rep2	DicerKO.rep2.321	2	G
AGCUUA	DicerKO.rep2	DicerKO.rep2.321	3	C
AGCUUA	DicerKO.rep2	DicerKO.rep2.321	4	U
AGCUUA	DicerKO.rep2	DicerKO.rep2.321	5	U
AGCUUA	DicerKO.rep2	DicerKO.rep2.321	6	A
AGCUUA	DicerKO.rep2	DicerKO.rep2.322	1	A
AGCUUA	DicerKO.rep2	DicerKO.rep2.322	2	G
AGCUUA	DicerKO.rep2	DicerKO.rep2.322	3	C
AGCUUA	DicerKO.rep2	DicerKO.rep2.322	4	U
AGCUUA	DicerKO.rep2	DicerKO.rep2.322	5	U
AGCUUA	DicerKO.rep2	DicerKO.rep2.322	6	A
AGCUUA	DicerKO.rep2	DicerKO.rep2.323	1	A
AGCUUA	DicerKO.rep2	DicerKO.rep2.323	2	G
AGCUUA	DicerKO.rep2	DicerKO.rep2.323	3	C
AGCUUA	DicerKO.rep2	DicerKO.rep2.323	4	U
AGCUUA	DicerKO.rep2	DicerKO.rep2.323	5	U
AGCUUA	DicerKO.rep2	DicerKO.rep2.323	6	A
AGCUUA	DicerKO.rep2	DicerKO.rep2.324	1	A
AGCUUA	DicerKO.rep2	DicerKO.rep2.324	2	G
AGCUUA	DicerKO.rep2	DicerKO.rep2.324	3	C
AGCUUA	DicerKO.rep2	DicerKO.rep2.324	4	U
AGCUUA	DicerKO.rep2	DicerKO.rep2.324	5	U
AGCUUA	DicerKO.rep2	DicerKO.rep2.324	6	A
AGCUUA	DicerKO.rep2	DicerKO.rep2.325	1	A
AGCUUA	DicerKO.rep2	DicerKO.rep2.325	2	G
AGCUUA	DicerKO.rep2	DicerKO.rep2.325	3	C
AGCUUA	DicerKO.rep2	DicerKO.rep2.325	4	U
AGCUUA	DicerKO.rep2	DicerKO.rep2.325	5	U
AGCUUA	DicerKO.rep2	DicerKO.rep2.325	6	A
AGCUUA	DicerKO.rep2	DicerKO.rep2.326	1	A
AGCUUA	DicerKO.rep2	DicerKO.rep2.326	2	G
AGCUUA	DicerKO.rep2	DicerKO.rep2.326	3	C
AGCUUA	DicerKO.rep2	DicerKO.rep2.326	4	U
AGCUUA	DicerKO.rep2	DicerKO.rep2.326	5	U
AGCUUA	DicerKO.rep2	DicerKO.rep2.326	6	A
AGCUUA	DicerKO.rep2	DicerKO.rep2.327	1	A
AGCUUA	DicerKO.rep2	DicerKO.rep2.327	2	G
AGCUUA	DicerKO.rep2	DicerKO.rep2.327	3	C
AGCUUA	DicerKO.rep2	DicerKO.rep2.327	4	U
AGCUUA	DicerKO.rep2	DicerKO.rep2.327	5	U
AGCUUA	DicerKO.rep2	DicerKO.rep2.327	6	A
AGCUUA	DicerKO.rep2	DicerKO.rep2.328	1	A
AGCUUA	DicerKO.rep2	DicerKO.rep2.328	2	G
AGCUUA	DicerKO.rep2	DicerKO.rep2.328	3	C
AGCUUA	DicerKO.rep2	DicerKO.rep2.328	4	U
AGCUUA	DicerKO.rep2	DicerKO.rep2.328	5	U
AGCUUA	DicerKO.rep2	DicerKO.rep2.328	6	A
AGCUUA	DicerKO.rep2	DicerKO.rep2.329	1	A
AGCUUA	DicerKO.rep2	DicerKO.rep2.329	2	G
AGCUUA	DicerKO.rep2	DicerKO.rep2.329	3	C
AGCUUA	DicerKO.rep2	DicerKO.rep2.329	4	U
AGCUUA	DicerKO.rep2	DicerKO.rep2.329	5	U
AGCUUA	DicerKO.rep2	DicerKO.rep2.329	6	A
AGCUUA	DicerKO.rep2	DicerKO.rep2.330	1	A
AGCUUA	DicerKO.rep2	DicerKO.rep2.330	2	G
AGCUUA	DicerKO.rep2	DicerKO.rep2.330	3	C
AGCUUA	DicerKO.rep2	DicerKO.rep2.330	4	U
AGCUUA	DicerKO.rep2	DicerKO.rep2.330	5	U
AGCUUA	DicerKO.rep2	DicerKO.rep2.330	6	A
AGCUUA	DicerKO.rep2	DicerKO.rep2.331	1	A
AGCUUA	DicerKO.rep2	DicerKO.rep2.331	2	G
AGCUUA	DicerKO.rep2	DicerKO.rep2.331	3	C
AGCUUA	DicerKO.rep2	DicerKO.rep2.331	4	U
AGCUUA	DicerKO.rep2	DicerKO.rep2.331	5	U
AGCUUA	DicerKO.rep2	DicerKO.rep2.331	6	A
AGCUUA	DicerKO.rep2	DicerKO.rep2.332	1	A
AGCUUA	DicerKO.rep2	DicerKO.rep2.332	2	G
AGCUUA	DicerKO.rep2	DicerKO.rep2.332	3	C
AGCUUA	DicerKO.rep2	DicerKO.rep2.332	4	U
AGCUUA	DicerKO.rep2	DicerKO.rep2.332	5	U
AGCUUA	DicerKO.rep2	DicerKO.rep2.332	6	A
AGCUUA	DicerKO.rep2	DicerKO.rep2.333	1	A
AGCUUA	DicerKO.rep2	DicerKO.rep2.333	2	G
AGCUUA	DicerKO.rep2	DicerKO.rep2.333	3	C
AGCUUA	DicerKO.rep2	DicerKO.rep2.333	4	U
AGCUUA	DicerKO.rep2	DicerKO.rep2.333	5	U
AGCUUA	DicerKO.rep2	DicerKO.rep2.333	6	A
AGCUUA	DicerKO.rep2	DicerKO.rep2.334	1	A
[truncated: 3,815 more rows]
