# Supplementary material for: SPOROS: A pipeline to analyze DISE/6mer seed toxicity
Source: PLoS Comput Biol. 2022 Mar 31;18(3):e1010022. doi: 10.1371/journal.pcbi.1010022 (PMC9004739; doi:10.1371/journal.pcbi.1010022)
Supplement: S1 Dataset — (ZIP) [file pcbi.1010022.s005.zip › Final SPOROS output Figure 2/miRNA/E_seedAnalysis.DroshaKO.rep2.miRNA.Figure2.txt]

AAAAGC
AAAAGC
AAAAGC
AAAAGC
AAAAGC
AAAAGC
AAAAGC
AAAAGC
AAAAGC
AAAAGC
AAAAGC
AAAGCU
AAAGCU
AAAGCU
AAAGCU
AAAGCU
AAAGCU
AAAGCU
AAAGCU
AAAGCU
AAAGCU
AAAGCU
AAAGCU
AAAGCU
AAAGCU
AAAGCU
AAAGCU
AAAGCU
AAAGCU
AAAGCU
AAAGCU
AAAGCU
AAAGCU
AAAGCU
AAAGCU
AAAGCU
AAAGCU
AAAGCU
AAAGCU
AAAGCU
AAAGCU
AAAGCU
AAAGCU
AAAGCU
AAAGCU
AAAGCU
AAAGCU
AAAGCU
AAAGCU
AAAGCU
AAAGCU
AAAGCU
AAAGCU
AAAGCU
AAAGCU
AAAGCU
AAAGCU
AAAGCU
AAAGCU
AAAGCU
AAAGCU
AAAGCU
AAAGCU
AAAGCU
AAAGCU
AAAGCU
AAAGCU
AAAGCU
AAAGCU
AAAGCU
AAAGCU
AAAGCU
AAAGCU
AAAGCU
AAAGCU
AAAGCU
AAAGCU
AAAGCU
AAAGCU
AAAGCU
AAAGCU
AAAGCU
AAAGCU
AAAGCU
AAAGCU
AAAGCU
AAAGCU
AAAGCU
AAAGCU
AAAGCU
AAAGCU
AAAGCU
AAAGCU
AAAGCU
AAAGCU
AAAGCU
AAAGCU
AAAGCU
AAAGCU
AAAGCU
AAAGCU
AAAGCU
AAAGCU
AAAGCU
AAAGCU
AAAGCU
AAAGCU
AAAGCU
AAAGCU
AAAGCU
AAAGCU
AAAGCU
AAAGCU
AAAGCU
AAAGCU
AAAGCU
AAAGCU
AAAGCU
AAAGCU
AAAGCU
AAAGCU
AAAGCU
AAAGCU
AAAGCU
AAAGCU
AAAGCU
AAAGCU
AAAGCU
AAAGCU
AAAGCU
AAAGCU
AAAGCU
AAAGCU
AAAGCU
AAAGCU
AAAGCU
AAAGCU
AAAGCU
AAAGCU
AAAGCU
AAAGCU
AAAGCU
AAAGCU
AAAGCU
AAAGCU
AAAGCU
AAAGCU
AAAGCU
AAAGCU
AAAGCU
AAAGCU
AAAGCU
AAAGCU
AAAGCU
AAAGCU
AAAGCU
AAAGCU
AAAGCU
AAAGCU
AAAGCU
AAAGCU
AAAGCU
AAAGCU
AAAGCU
AAAGCU
AAAGCU
AAAGCU
AAAGCU
AAAGCU
AAAGCU
AAAGCU
AAAGCU
AAAGCU
AAAGCU
AAAGCU
AAAGCU
AAAGCU
AAAGCU
AAAGCU
AAAGCU
AAAGCU
AAAGCU
AAAGCU
AAAGCU
AAAGCU
AAAGCU
AAAGCU
AAAGCU
AAAGCU
AAAGCU
AAAGCU
AAAGCU
AAAGCU
AAAGCU
AAAGCU
AAAGCU
AAAGCU
AAAGCU
AAAGCU
AAAGCU
AAAGCU
AAAGCU
AAAGCU
AAAGCU
AAAGCU
AAAGCU
AAAGCU
AAAGCU
AAAGCU
AAAGCU
AAAGCU
AAAGCU
AAAGCU
AAAGCU
AAAGCU
AAAGCU
AAAGCU
AAAGCU
AAAGCU
AAAGCU
AAAGCU
AAAGCU
AAAGCU
AAAGCU
AAAGCU
AAAGCU
AAAGCU
AAAGCU
AAAGCU
AAAGCU
AAAGCU
AAAGCU
AAAGCU
AAAGCU
AAAGCU
AAAGCU
AAAGCU
AAAGCU
AAAGCU
AAAGCU
AAAGCU
AAAGCU
AAAGCU
AAAGCU
AAAGCU
AAAGCU
AAAGCU
AAAGCU
AAAGCU
AAAGCU
AAAGCU
AAAGCU
AAAGCU
AAAGCU
AAAGCU
AAAGCU
AAAGCU
AAAGCU
AAAGCU
AAAGCU
AAAGCU
AAAGCU
AAAGCU
AAAGCU
AAAGCU
AAAGCU
AAAGCU
AAAGCU
AAAGCU
AAAGCU
AAAGCU
AAAGCU
AAAGCU
AAAGCU
AAAGCU
AAAGCU
AAAGCU
AAAGCU
AAAGCU
AAAGCU
AAAGCU
AAAGCU
AAAGCU
AAAGCU
AAAGCU
AAAGCU
AAAGCU
AAAGCU
AAAGCU
AAAGCU
AAAGCU
AAAGCU
AAAGCU
AAAGCU
AAAGCU
AAAGCU
AAAGCU
AAAGCU
AAAGCU
AAAGCU
AAAGCU
AAAGCU
AAAGCU
AAAGCU
AAAGCU
AAAGCU
AAAGCU
AAAGCU
AAAGCU
AAAGCU
AAAGCU
AAAGCU
AAAGCU
AAAGCU
AAAGCU
AAAGCU
AAAGCU
AAAGCU
AAAGCU
AAAGCU
AAAGCU
AAAGCU
AAAGCU
AAAGCU
AAAGCU
AAAGCU
AAAGCU
AAAGCU
AAAGCU
AAAGCU
AAAGCU
AAAGCU
AAAGCU
AAAGCU
AAAGCU
AAAGCU
AAAGCU
AAAGCU
AAAGCU
AAAGCU
AAAGCU
AAAGCU
AAAGCU
AAAGCU
AAAGCU
AAAGCU
AAAGCU
AAAGCU
AAAGCU
AAAGCU
AAAGCU
AAAGCU
AAAGCU
AAAGCU
AAAGCU
AAAGCU
AAAGCU
AAAGCU
AAAGCU
AAAGCU
AAAGCU
AAAGCU
AAAGCU
AAAGCU
AAAGCU
AAAGCU
AAAGCU
AAAGCU
AAAGCU
AAAGCU
AAAGCU
AAAGCU
AAAGCU
AAAGCU
AAAGCU
AAAGCU
AAAGCU
AAAGCU
AAAGCU
AAAGCU
AAAGCU
AAAGCU
AAAGCU
AAAGCU
AAAGCU
AAAGCU
AAAGCU
AAAGCU
AAAGCU
AAAGCU
AAAGCU
AAAGCU
AAAGCU
AAAGCU
AAAGCU
AAAGCU
AAAGCU
AAAGCU
AAAGCU
AAAGCU
AAAGCU
AAAGCU
AAAGCU
AAAGCU
AAAGCU
AAAGCU
AAAGCU
AAAGCU
AAAGCU
AAAGCU
AAAGCU
AAAGCU
AAAGCU
AAAGCU
AAAGCU
AAAGCU
AAAGCU
AAAGCU
AAAGCU
AAAGCU
AAAGCU
AAAGCU
AAAGCU
AAAGCU
AAAGCU
AAAGCU
AAAGCU
AAAGCU
AAAGCU
AAAGCU
AAAGCU
AAAGCU
AAAGCU
AAAGCU
AAAGCU
AAAGCU
AAAGCU
AAAGCU
AAAGCU
AAAGCU
AAAGCU
AAAGCU
AAAGCU
AAAGCU
AAAGCU
AAAGCU
AAAGCU
AAAGCU
AAAGCU
AAAGCU
AAAGCU
AAAGCU
AAAGUG
AAAGUG
AAAGUG
AAAGUG
AAAGUG
AAAGUG
AACACU
AACGGA
AAGCAA
AAGCUG
AAGCUG
AAGCUG
AAGCUG
AAGCUG
AAGCUG
AAGCUG
AAGCUG
AAGCUG
AAGCUG
AAGCUG
AAGCUG
AAGCUG
AAGCUG
AAGCUG
AAGCUG
AAGCUG
AAGCUG
AAGCUG
AAGCUG
AAGCUG
AAGCUG
AAGCUG
AAGCUG
AAGCUG
AAGCUG
AAGCUG
AAGCUG
AAGCUG
AAGCUG
AAGCUG
AAGCUG
AAGCUG
AAGCUG
AAGCUG
AAGCUG
AAGCUG
AAGCUG
AAGCUG
AAGCUG
AAGCUG
AAGCUG
AAGCUG
AAGCUG
AAGCUG
AAGCUG
AAGCUG
AAGCUG
AAGCUG
AAGCUG
AAGCUG
AAGCUG
AAGCUG
AAGCUG
AAGCUG
AAGCUG
AAGCUG
AAGGUG
ACAUUC
ACCCUG
ACCUCG
ACCUCG
ACCUCG
ACCUCG
ACCUCG
ACCUCG
ACCUCG
ACCUCG
ACCUCG
ACCUCG
ACCUCG
ACCUCG
ACCUCG
ACCUCG
ACCUGG
AGCACC
AGCAGC
AGCCAG
AGCUGG
AGCUGG
AGCUGG
AGCUGG
AGCUGG
AGCUGG
AGCUGG
AGCUGG
AGCUGG
AGCUGG
AGCUGG
AGCUUA
AGCUUA
AGCUUA
AGGCUC
AGGCUG
AGUGCA
AUCCGA
AUCCGA
AUGGAG
AUUCAU
AUUCAU
AUUCAU
AUUGCA
CACACC
CACACC
CACACC
CACCAG
CACCAG
CACCAG
CACCAG
CACCAG
CACCAG
CACCAG
CACCAG
CACCAG
CACCCU
CACCCU
CACCUG
CACCUG
CACCUG
CACCUG
CACCUG
CAGGCU
CAGGCU
CAGGCU
CAGGCU
CAGGCU
CAGGCU
CAGGCU
CAGGCU
CAGGCU
CAGGCU
CAGGCU
CAGGCU
CAGGCU
CAGGCU
CAGGCU
CAGGCU
CAGGCU
CAGGCU
CAGGCU
CAGGCU
CAGGCU
CAGGCU
CAGGCU
CAGGCU
CAGGCU
CAGGCU
CAGGCU
CAGGCU
CAGGCU
CAGGCU
CAGGCU
CAGGCU
CAGGCU
CAGGCU
CAGGCU
CAGGCU
CAGGCU
CAGGCU
CAGGCU
CAGGCU
CAGGCU
CAGGCU
CAGGCU
CAGGCU
CAGGCU
CAGGCU
CAGGCU
CAGGCU
CAGGCU
CAGGCU
CAGGCU
CAGGCU
CAGGCU
CAGGCU
CAGGCU
CAGGCU
CAGGCU
CAGGCU
CAGGCU
CAGGCU
CAGGCU
CAGGCU
CAGGCU
CAGGCU
CAGGCU
CAGGCU
CAGGCU
CAGGCU
CAGGCU
CAGGCU
CAGGCU
CAGGCU
CAGGCU
CAGGCU
CAGGCU
CAGGCU
CAGGCU
CAGGCU
CAGGCU
CAGGCU
CAGGCU
CAGGCU
CAGGCU
CAGGCU
CAGGCU
CAGGCU
CAGGCU
CAGGCU
CAGGCU
CAGGCU
CAGGCU
CAGGCU
CAGGCU
CAGGCU
CAGGCU
CAGGCU
CAGGCU
CAGGCU
CAGGCU
CAGGCU
CAGGCU
CAGGCU
CAGGCU
CAGGCU
CAGGCU
CAGGCU
CCCACC
CCGGCC
CCUCUU
CCUCUU
CCUCUU
CCUCUU
CCUCUU
CCUCUU
CGAAUC
CGAAUC
CGAAUC
CGAAUC
CGAAUC
CGAAUC
CGAAUC
CGAAUC
CGAAUC
CGAAUC
CGAAUC
CGAAUC
CGAAUC
CGGAUC
CGGAUC
CGGAUC
CGGAUC
CGUAUC
CGUAUC
CGUAUC
CGUAUC
CGUAUC
CGUAUC
CGUAUC
CGUAUC
CGUAUC
CGUAUC
CUCACC
CUCACC
CUCACC
CUCCGU
CUCUCA
CUCUCG
CUCUCG
CUCUCG
CUCUCG
CUCUCG
CUCUCG
CUCUCG
CUCUCG
CUCUCG
CUCUCG
CUCUCG
CUCUCG
CUCUCG
CUCUCG
CUCUCG
CUCUCG
CUCUCG
CUCUCG
CUCUCG
CUCUCG
CUCUCG
CUCUCG
CUCUCG
CUCUCG
CUCUCG
CUCUCG
CUCUCG
CUCUCG
GAAGCG
GAAGCG
GAGGAA
GAGGCU
GAGGUA
GAGGUA
GAGGUA
GAGGUA
GAGGUA
GAGGUA
GAGGUA
GAGGUA
GAGUCG
GCCCUG
GCUACA
GCUACA
GGAAGA
GGCAAG
GGUGCG
GGUGCG
GGUGCG
GGUGCG
GGUGCG
GGUGCG
GGUGCG
GGUGCG
GGUGCG
GGUGCG
GGUGCG
GGUGCG
GGUGCG
GGUGCG
GGUGCG
GGUGCG
GGUGCG
GGUGCG
GGUGCG
GGUGCG
GGUGCG
GUAGUG
GUAGUG
GUAGUG
GUAGUG
GUGCAA
GUGCAA
GUGCCA
GUGCCA
GUGCUU
GUGCUU
UAACAU
UAGAGG
UAGAGG
UAGAGG
UAGAGG
UAGAGG
UAGAGG
UAGAGG
UAGAGG
UAGAGG
UAGAGG
UAGAGG
UAGAGG
UAGAGG
UAGAGG
UAGAGG
UAGAGG
UAGAGG
UAGAGG
UAGAGG
UAGAGG
UAGAGG
UAGAGG
UAGAGG
UAGAGG
UAGAGG
UAGAGG
UAGAGG
UAGAGG
UAGAGG
UAGAGG
UAGAGG
UAGAGG
UAGAGG
UAGAGG
UAGAGG
UAGAGG
UAGAGG
UAGAGG
UAGAGG
UAGAGG
UAGAGG
UAGAGG
UAGAGG
UAGAGG
UAGUGU
UAGUGU
UAGUGU
UCACAG
UCACAU
UCACCA
UCCCAC
UCCCAC
UCCCAC
UCCCAC
UCCCAC
UCCCAC
UCCCAC
UCCCAC
UCCCAC
UCCCAC
UCCCAC
UCCCAC
UCCCAC
UCCCAC
UCCCAC
UCCCAC
UCCCAC
UCCCAC
UCCCAC
UCCCAC
UCCCAC
UCCCAC
UCCCAC
UCCCAC
UCCCAC
UCCCAC
UCCCAC
UCCCAC
UCCCAC
UCCCAC
UCCCAC
UCCCAC
UCCCAC
UCCCAC
UCCCAC
UCCCAC
UCCCAC
UCCCAC
UCCCAC
UCCCAC
UCCCAC
UCCCAC
UCCCAC
UCCCAC
UCCCAC
UCCCAC
UCCCAC
UCCCAC
UCCCAC
UCCCAC
UCCCAC
UCCCAC
UCCCAC
UCCCAC
UCCCAC
UCCCGG
UCCGAG
UCCGAG
UCCGAG
UCCGAG
UCCGAG
UCCGAG
UCCGAG
UCCGAG
UCCGAG
UCCGAG
UCCGAG
UCCGAG
UCCGAG
UCCGAG
UCCGAG
UCCGAG
UCCGAG
UCCGAG
UCCGAG
UCCGAG
UCCGAG
UCCGAG
UCCUCU
UCUCAC
UCUCAC
UCUCAC
UCUCAC
UCUCAC
UCUCAC
UCUCAC
UCUCAC
UCUCAC
UCUCAC
UCUCAC
UCUUUG
UCUUUG
UCUUUG
UCUUUG
UCUUUG
UCUUUG
UCUUUG
UGAGGA
UGCGGA
UGGGCG
UUGCAG
UUUGUG
