# Supplementary material for: SPOROS: A pipeline to analyze DISE/6mer seed toxicity
Source: PLoS Comput Biol. 2022 Mar 31;18(3):e1010022. doi: 10.1371/journal.pcbi.1010022 (PMC9004739; doi:10.1371/journal.pcbi.1010022)
Supplement: S1 Dataset — (ZIP) [file pcbi.1010022.s005.zip › Final SPOROS output Figure 2/miRNA/F_seedExpand.Wildtype.avg.miRNA.Figure2.txt]

Seed	Sample	SeedID	Pos	Base
AAAGAA	Wildtype.avg	Wildtype.1	1	A
AAAGAA	Wildtype.avg	Wildtype.1	2	A
AAAGAA	Wildtype.avg	Wildtype.1	3	A
AAAGAA	Wildtype.avg	Wildtype.1	4	G
AAAGAA	Wildtype.avg	Wildtype.1	5	A
AAAGAA	Wildtype.avg	Wildtype.1	6	A
AAAGAA	Wildtype.avg	Wildtype.2	1	A
AAAGAA	Wildtype.avg	Wildtype.2	2	A
AAAGAA	Wildtype.avg	Wildtype.2	3	A
AAAGAA	Wildtype.avg	Wildtype.2	4	G
AAAGAA	Wildtype.avg	Wildtype.2	5	A
AAAGAA	Wildtype.avg	Wildtype.2	6	A
AAAGCU	Wildtype.avg	Wildtype.3	1	A
AAAGCU	Wildtype.avg	Wildtype.3	2	A
AAAGCU	Wildtype.avg	Wildtype.3	3	A
AAAGCU	Wildtype.avg	Wildtype.3	4	G
AAAGCU	Wildtype.avg	Wildtype.3	5	C
AAAGCU	Wildtype.avg	Wildtype.3	6	U
AAAGCU	Wildtype.avg	Wildtype.4	1	A
AAAGCU	Wildtype.avg	Wildtype.4	2	A
AAAGCU	Wildtype.avg	Wildtype.4	3	A
AAAGCU	Wildtype.avg	Wildtype.4	4	G
AAAGCU	Wildtype.avg	Wildtype.4	5	C
AAAGCU	Wildtype.avg	Wildtype.4	6	U
AAAGCU	Wildtype.avg	Wildtype.5	1	A
AAAGCU	Wildtype.avg	Wildtype.5	2	A
AAAGCU	Wildtype.avg	Wildtype.5	3	A
AAAGCU	Wildtype.avg	Wildtype.5	4	G
AAAGCU	Wildtype.avg	Wildtype.5	5	C
AAAGCU	Wildtype.avg	Wildtype.5	6	U
AAAGCU	Wildtype.avg	Wildtype.6	1	A
AAAGCU	Wildtype.avg	Wildtype.6	2	A
AAAGCU	Wildtype.avg	Wildtype.6	3	A
AAAGCU	Wildtype.avg	Wildtype.6	4	G
AAAGCU	Wildtype.avg	Wildtype.6	5	C
AAAGCU	Wildtype.avg	Wildtype.6	6	U
AAAGCU	Wildtype.avg	Wildtype.7	1	A
AAAGCU	Wildtype.avg	Wildtype.7	2	A
AAAGCU	Wildtype.avg	Wildtype.7	3	A
AAAGCU	Wildtype.avg	Wildtype.7	4	G
AAAGCU	Wildtype.avg	Wildtype.7	5	C
AAAGCU	Wildtype.avg	Wildtype.7	6	U
AAAGCU	Wildtype.avg	Wildtype.8	1	A
AAAGCU	Wildtype.avg	Wildtype.8	2	A
AAAGCU	Wildtype.avg	Wildtype.8	3	A
AAAGCU	Wildtype.avg	Wildtype.8	4	G
AAAGCU	Wildtype.avg	Wildtype.8	5	C
AAAGCU	Wildtype.avg	Wildtype.8	6	U
AAAGCU	Wildtype.avg	Wildtype.9	1	A
AAAGCU	Wildtype.avg	Wildtype.9	2	A
AAAGCU	Wildtype.avg	Wildtype.9	3	A
AAAGCU	Wildtype.avg	Wildtype.9	4	G
AAAGCU	Wildtype.avg	Wildtype.9	5	C
AAAGCU	Wildtype.avg	Wildtype.9	6	U
AAAGCU	Wildtype.avg	Wildtype.10	1	A
AAAGCU	Wildtype.avg	Wildtype.10	2	A
AAAGCU	Wildtype.avg	Wildtype.10	3	A
AAAGCU	Wildtype.avg	Wildtype.10	4	G
AAAGCU	Wildtype.avg	Wildtype.10	5	C
AAAGCU	Wildtype.avg	Wildtype.10	6	U
AAAGCU	Wildtype.avg	Wildtype.11	1	A
AAAGCU	Wildtype.avg	Wildtype.11	2	A
AAAGCU	Wildtype.avg	Wildtype.11	3	A
AAAGCU	Wildtype.avg	Wildtype.11	4	G
AAAGCU	Wildtype.avg	Wildtype.11	5	C
AAAGCU	Wildtype.avg	Wildtype.11	6	U
AAAGCU	Wildtype.avg	Wildtype.12	1	A
AAAGCU	Wildtype.avg	Wildtype.12	2	A
AAAGCU	Wildtype.avg	Wildtype.12	3	A
AAAGCU	Wildtype.avg	Wildtype.12	4	G
AAAGCU	Wildtype.avg	Wildtype.12	5	C
AAAGCU	Wildtype.avg	Wildtype.12	6	U
AAAGUG	Wildtype.avg	Wildtype.13	1	A
AAAGUG	Wildtype.avg	Wildtype.13	2	A
AAAGUG	Wildtype.avg	Wildtype.13	3	A
AAAGUG	Wildtype.avg	Wildtype.13	4	G
AAAGUG	Wildtype.avg	Wildtype.13	5	U
AAAGUG	Wildtype.avg	Wildtype.13	6	G
AAAGUG	Wildtype.avg	Wildtype.14	1	A
AAAGUG	Wildtype.avg	Wildtype.14	2	A
AAAGUG	Wildtype.avg	Wildtype.14	3	A
AAAGUG	Wildtype.avg	Wildtype.14	4	G
AAAGUG	Wildtype.avg	Wildtype.14	5	U
AAAGUG	Wildtype.avg	Wildtype.14	6	G
AAAGUG	Wildtype.avg	Wildtype.15	1	A
AAAGUG	Wildtype.avg	Wildtype.15	2	A
AAAGUG	Wildtype.avg	Wildtype.15	3	A
AAAGUG	Wildtype.avg	Wildtype.15	4	G
AAAGUG	Wildtype.avg	Wildtype.15	5	U
AAAGUG	Wildtype.avg	Wildtype.15	6	G
AAAGUG	Wildtype.avg	Wildtype.16	1	A
AAAGUG	Wildtype.avg	Wildtype.16	2	A
AAAGUG	Wildtype.avg	Wildtype.16	3	A
AAAGUG	Wildtype.avg	Wildtype.16	4	G
AAAGUG	Wildtype.avg	Wildtype.16	5	U
AAAGUG	Wildtype.avg	Wildtype.16	6	G
AAAGUG	Wildtype.avg	Wildtype.17	1	A
AAAGUG	Wildtype.avg	Wildtype.17	2	A
AAAGUG	Wildtype.avg	Wildtype.17	3	A
AAAGUG	Wildtype.avg	Wildtype.17	4	G
AAAGUG	Wildtype.avg	Wildtype.17	5	U
AAAGUG	Wildtype.avg	Wildtype.17	6	G
AAAGUG	Wildtype.avg	Wildtype.18	1	A
AAAGUG	Wildtype.avg	Wildtype.18	2	A
AAAGUG	Wildtype.avg	Wildtype.18	3	A
AAAGUG	Wildtype.avg	Wildtype.18	4	G
AAAGUG	Wildtype.avg	Wildtype.18	5	U
AAAGUG	Wildtype.avg	Wildtype.18	6	G
AAAGUG	Wildtype.avg	Wildtype.19	1	A
AAAGUG	Wildtype.avg	Wildtype.19	2	A
AAAGUG	Wildtype.avg	Wildtype.19	3	A
AAAGUG	Wildtype.avg	Wildtype.19	4	G
AAAGUG	Wildtype.avg	Wildtype.19	5	U
AAAGUG	Wildtype.avg	Wildtype.19	6	G
AAAGUG	Wildtype.avg	Wildtype.20	1	A
AAAGUG	Wildtype.avg	Wildtype.20	2	A
AAAGUG	Wildtype.avg	Wildtype.20	3	A
AAAGUG	Wildtype.avg	Wildtype.20	4	G
AAAGUG	Wildtype.avg	Wildtype.20	5	U
AAAGUG	Wildtype.avg	Wildtype.20	6	G
AAAGUG	Wildtype.avg	Wildtype.21	1	A
AAAGUG	Wildtype.avg	Wildtype.21	2	A
AAAGUG	Wildtype.avg	Wildtype.21	3	A
AAAGUG	Wildtype.avg	Wildtype.21	4	G
AAAGUG	Wildtype.avg	Wildtype.21	5	U
AAAGUG	Wildtype.avg	Wildtype.21	6	G
AAAGUG	Wildtype.avg	Wildtype.22	1	A
AAAGUG	Wildtype.avg	Wildtype.22	2	A
AAAGUG	Wildtype.avg	Wildtype.22	3	A
AAAGUG	Wildtype.avg	Wildtype.22	4	G
AAAGUG	Wildtype.avg	Wildtype.22	5	U
AAAGUG	Wildtype.avg	Wildtype.22	6	G
AAAGUG	Wildtype.avg	Wildtype.23	1	A
AAAGUG	Wildtype.avg	Wildtype.23	2	A
AAAGUG	Wildtype.avg	Wildtype.23	3	A
AAAGUG	Wildtype.avg	Wildtype.23	4	G
AAAGUG	Wildtype.avg	Wildtype.23	5	U
AAAGUG	Wildtype.avg	Wildtype.23	6	G
AAAGUG	Wildtype.avg	Wildtype.24	1	A
AAAGUG	Wildtype.avg	Wildtype.24	2	A
AAAGUG	Wildtype.avg	Wildtype.24	3	A
AAAGUG	Wildtype.avg	Wildtype.24	4	G
AAAGUG	Wildtype.avg	Wildtype.24	5	U
AAAGUG	Wildtype.avg	Wildtype.24	6	G
AAAGUG	Wildtype.avg	Wildtype.25	1	A
AAAGUG	Wildtype.avg	Wildtype.25	2	A
AAAGUG	Wildtype.avg	Wildtype.25	3	A
AAAGUG	Wildtype.avg	Wildtype.25	4	G
AAAGUG	Wildtype.avg	Wildtype.25	5	U
AAAGUG	Wildtype.avg	Wildtype.25	6	G
AAAGUG	Wildtype.avg	Wildtype.26	1	A
AAAGUG	Wildtype.avg	Wildtype.26	2	A
AAAGUG	Wildtype.avg	Wildtype.26	3	A
AAAGUG	Wildtype.avg	Wildtype.26	4	G
AAAGUG	Wildtype.avg	Wildtype.26	5	U
AAAGUG	Wildtype.avg	Wildtype.26	6	G
AAAGUG	Wildtype.avg	Wildtype.27	1	A
AAAGUG	Wildtype.avg	Wildtype.27	2	A
AAAGUG	Wildtype.avg	Wildtype.27	3	A
AAAGUG	Wildtype.avg	Wildtype.27	4	G
AAAGUG	Wildtype.avg	Wildtype.27	5	U
AAAGUG	Wildtype.avg	Wildtype.27	6	G
AAAGUG	Wildtype.avg	Wildtype.28	1	A
AAAGUG	Wildtype.avg	Wildtype.28	2	A
AAAGUG	Wildtype.avg	Wildtype.28	3	A
AAAGUG	Wildtype.avg	Wildtype.28	4	G
AAAGUG	Wildtype.avg	Wildtype.28	5	U
AAAGUG	Wildtype.avg	Wildtype.28	6	G
AAAGUG	Wildtype.avg	Wildtype.29	1	A
AAAGUG	Wildtype.avg	Wildtype.29	2	A
AAAGUG	Wildtype.avg	Wildtype.29	3	A
AAAGUG	Wildtype.avg	Wildtype.29	4	G
AAAGUG	Wildtype.avg	Wildtype.29	5	U
AAAGUG	Wildtype.avg	Wildtype.29	6	G
AAAGUG	Wildtype.avg	Wildtype.30	1	A
AAAGUG	Wildtype.avg	Wildtype.30	2	A
AAAGUG	Wildtype.avg	Wildtype.30	3	A
AAAGUG	Wildtype.avg	Wildtype.30	4	G
AAAGUG	Wildtype.avg	Wildtype.30	5	U
AAAGUG	Wildtype.avg	Wildtype.30	6	G
AAAGUG	Wildtype.avg	Wildtype.31	1	A
AAAGUG	Wildtype.avg	Wildtype.31	2	A
AAAGUG	Wildtype.avg	Wildtype.31	3	A
AAAGUG	Wildtype.avg	Wildtype.31	4	G
AAAGUG	Wildtype.avg	Wildtype.31	5	U
AAAGUG	Wildtype.avg	Wildtype.31	6	G
AAAGUG	Wildtype.avg	Wildtype.32	1	A
AAAGUG	Wildtype.avg	Wildtype.32	2	A
AAAGUG	Wildtype.avg	Wildtype.32	3	A
AAAGUG	Wildtype.avg	Wildtype.32	4	G
AAAGUG	Wildtype.avg	Wildtype.32	5	U
AAAGUG	Wildtype.avg	Wildtype.32	6	G
AAAGUG	Wildtype.avg	Wildtype.33	1	A
AAAGUG	Wildtype.avg	Wildtype.33	2	A
AAAGUG	Wildtype.avg	Wildtype.33	3	A
AAAGUG	Wildtype.avg	Wildtype.33	4	G
AAAGUG	Wildtype.avg	Wildtype.33	5	U
AAAGUG	Wildtype.avg	Wildtype.33	6	G
AAAGUG	Wildtype.avg	Wildtype.34	1	A
AAAGUG	Wildtype.avg	Wildtype.34	2	A
AAAGUG	Wildtype.avg	Wildtype.34	3	A
AAAGUG	Wildtype.avg	Wildtype.34	4	G
AAAGUG	Wildtype.avg	Wildtype.34	5	U
AAAGUG	Wildtype.avg	Wildtype.34	6	G
AAAGUG	Wildtype.avg	Wildtype.35	1	A
AAAGUG	Wildtype.avg	Wildtype.35	2	A
AAAGUG	Wildtype.avg	Wildtype.35	3	A
AAAGUG	Wildtype.avg	Wildtype.35	4	G
AAAGUG	Wildtype.avg	Wildtype.35	5	U
AAAGUG	Wildtype.avg	Wildtype.35	6	G
AAAGUG	Wildtype.avg	Wildtype.36	1	A
AAAGUG	Wildtype.avg	Wildtype.36	2	A
AAAGUG	Wildtype.avg	Wildtype.36	3	A
AAAGUG	Wildtype.avg	Wildtype.36	4	G
AAAGUG	Wildtype.avg	Wildtype.36	5	U
AAAGUG	Wildtype.avg	Wildtype.36	6	G
AAAGUG	Wildtype.avg	Wildtype.37	1	A
AAAGUG	Wildtype.avg	Wildtype.37	2	A
AAAGUG	Wildtype.avg	Wildtype.37	3	A
AAAGUG	Wildtype.avg	Wildtype.37	4	G
AAAGUG	Wildtype.avg	Wildtype.37	5	U
AAAGUG	Wildtype.avg	Wildtype.37	6	G
AAAGUG	Wildtype.avg	Wildtype.38	1	A
AAAGUG	Wildtype.avg	Wildtype.38	2	A
AAAGUG	Wildtype.avg	Wildtype.38	3	A
AAAGUG	Wildtype.avg	Wildtype.38	4	G
AAAGUG	Wildtype.avg	Wildtype.38	5	U
AAAGUG	Wildtype.avg	Wildtype.38	6	G
AAAGUG	Wildtype.avg	Wildtype.39	1	A
AAAGUG	Wildtype.avg	Wildtype.39	2	A
AAAGUG	Wildtype.avg	Wildtype.39	3	A
AAAGUG	Wildtype.avg	Wildtype.39	4	G
AAAGUG	Wildtype.avg	Wildtype.39	5	U
AAAGUG	Wildtype.avg	Wildtype.39	6	G
AAAGUG	Wildtype.avg	Wildtype.40	1	A
AAAGUG	Wildtype.avg	Wildtype.40	2	A
AAAGUG	Wildtype.avg	Wildtype.40	3	A
AAAGUG	Wildtype.avg	Wildtype.40	4	G
AAAGUG	Wildtype.avg	Wildtype.40	5	U
AAAGUG	Wildtype.avg	Wildtype.40	6	G
AAAGUG	Wildtype.avg	Wildtype.41	1	A
AAAGUG	Wildtype.avg	Wildtype.41	2	A
AAAGUG	Wildtype.avg	Wildtype.41	3	A
AAAGUG	Wildtype.avg	Wildtype.41	4	G
AAAGUG	Wildtype.avg	Wildtype.41	5	U
AAAGUG	Wildtype.avg	Wildtype.41	6	G
AAAGUG	Wildtype.avg	Wildtype.42	1	A
AAAGUG	Wildtype.avg	Wildtype.42	2	A
AAAGUG	Wildtype.avg	Wildtype.42	3	A
AAAGUG	Wildtype.avg	Wildtype.42	4	G
AAAGUG	Wildtype.avg	Wildtype.42	5	U
AAAGUG	Wildtype.avg	Wildtype.42	6	G
AAAGUG	Wildtype.avg	Wildtype.43	1	A
AAAGUG	Wildtype.avg	Wildtype.43	2	A
AAAGUG	Wildtype.avg	Wildtype.43	3	A
AAAGUG	Wildtype.avg	Wildtype.43	4	G
AAAGUG	Wildtype.avg	Wildtype.43	5	U
AAAGUG	Wildtype.avg	Wildtype.43	6	G
AAAGUG	Wildtype.avg	Wildtype.44	1	A
AAAGUG	Wildtype.avg	Wildtype.44	2	A
AAAGUG	Wildtype.avg	Wildtype.44	3	A
AAAGUG	Wildtype.avg	Wildtype.44	4	G
AAAGUG	Wildtype.avg	Wildtype.44	5	U
AAAGUG	Wildtype.avg	Wildtype.44	6	G
AAAGUG	Wildtype.avg	Wildtype.45	1	A
AAAGUG	Wildtype.avg	Wildtype.45	2	A
AAAGUG	Wildtype.avg	Wildtype.45	3	A
AAAGUG	Wildtype.avg	Wildtype.45	4	G
AAAGUG	Wildtype.avg	Wildtype.45	5	U
AAAGUG	Wildtype.avg	Wildtype.45	6	G
AAAGUG	Wildtype.avg	Wildtype.46	1	A
AAAGUG	Wildtype.avg	Wildtype.46	2	A
AAAGUG	Wildtype.avg	Wildtype.46	3	A
AAAGUG	Wildtype.avg	Wildtype.46	4	G
AAAGUG	Wildtype.avg	Wildtype.46	5	U
AAAGUG	Wildtype.avg	Wildtype.46	6	G
AAAGUG	Wildtype.avg	Wildtype.47	1	A
AAAGUG	Wildtype.avg	Wildtype.47	2	A
AAAGUG	Wildtype.avg	Wildtype.47	3	A
AAAGUG	Wildtype.avg	Wildtype.47	4	G
AAAGUG	Wildtype.avg	Wildtype.47	5	U
AAAGUG	Wildtype.avg	Wildtype.47	6	G
AAAGUG	Wildtype.avg	Wildtype.48	1	A
AAAGUG	Wildtype.avg	Wildtype.48	2	A
AAAGUG	Wildtype.avg	Wildtype.48	3	A
AAAGUG	Wildtype.avg	Wildtype.48	4	G
AAAGUG	Wildtype.avg	Wildtype.48	5	U
AAAGUG	Wildtype.avg	Wildtype.48	6	G
AAAGUG	Wildtype.avg	Wildtype.49	1	A
AAAGUG	Wildtype.avg	Wildtype.49	2	A
AAAGUG	Wildtype.avg	Wildtype.49	3	A
AAAGUG	Wildtype.avg	Wildtype.49	4	G
AAAGUG	Wildtype.avg	Wildtype.49	5	U
AAAGUG	Wildtype.avg	Wildtype.49	6	G
AAAGUG	Wildtype.avg	Wildtype.50	1	A
AAAGUG	Wildtype.avg	Wildtype.50	2	A
AAAGUG	Wildtype.avg	Wildtype.50	3	A
AAAGUG	Wildtype.avg	Wildtype.50	4	G
AAAGUG	Wildtype.avg	Wildtype.50	5	U
AAAGUG	Wildtype.avg	Wildtype.50	6	G
AAAGUG	Wildtype.avg	Wildtype.51	1	A
AAAGUG	Wildtype.avg	Wildtype.51	2	A
AAAGUG	Wildtype.avg	Wildtype.51	3	A
AAAGUG	Wildtype.avg	Wildtype.51	4	G
AAAGUG	Wildtype.avg	Wildtype.51	5	U
AAAGUG	Wildtype.avg	Wildtype.51	6	G
AAAGUG	Wildtype.avg	Wildtype.52	1	A
AAAGUG	Wildtype.avg	Wildtype.52	2	A
AAAGUG	Wildtype.avg	Wildtype.52	3	A
AAAGUG	Wildtype.avg	Wildtype.52	4	G
AAAGUG	Wildtype.avg	Wildtype.52	5	U
AAAGUG	Wildtype.avg	Wildtype.52	6	G
AAAGUG	Wildtype.avg	Wildtype.53	1	A
AAAGUG	Wildtype.avg	Wildtype.53	2	A
AAAGUG	Wildtype.avg	Wildtype.53	3	A
AAAGUG	Wildtype.avg	Wildtype.53	4	G
AAAGUG	Wildtype.avg	Wildtype.53	5	U
AAAGUG	Wildtype.avg	Wildtype.53	6	G
AAAGUG	Wildtype.avg	Wildtype.54	1	A
AAAGUG	Wildtype.avg	Wildtype.54	2	A
AAAGUG	Wildtype.avg	Wildtype.54	3	A
AAAGUG	Wildtype.avg	Wildtype.54	4	G
AAAGUG	Wildtype.avg	Wildtype.54	5	U
AAAGUG	Wildtype.avg	Wildtype.54	6	G
AAAGUG	Wildtype.avg	Wildtype.55	1	A
AAAGUG	Wildtype.avg	Wildtype.55	2	A
AAAGUG	Wildtype.avg	Wildtype.55	3	A
AAAGUG	Wildtype.avg	Wildtype.55	4	G
AAAGUG	Wildtype.avg	Wildtype.55	5	U
AAAGUG	Wildtype.avg	Wildtype.55	6	G
AAAGUG	Wildtype.avg	Wildtype.56	1	A
AAAGUG	Wildtype.avg	Wildtype.56	2	A
AAAGUG	Wildtype.avg	Wildtype.56	3	A
AAAGUG	Wildtype.avg	Wildtype.56	4	G
AAAGUG	Wildtype.avg	Wildtype.56	5	U
AAAGUG	Wildtype.avg	Wildtype.56	6	G
AAAGUG	Wildtype.avg	Wildtype.57	1	A
AAAGUG	Wildtype.avg	Wildtype.57	2	A
AAAGUG	Wildtype.avg	Wildtype.57	3	A
AAAGUG	Wildtype.avg	Wildtype.57	4	G
AAAGUG	Wildtype.avg	Wildtype.57	5	U
AAAGUG	Wildtype.avg	Wildtype.57	6	G
AAAGUG	Wildtype.avg	Wildtype.58	1	A
AAAGUG	Wildtype.avg	Wildtype.58	2	A
AAAGUG	Wildtype.avg	Wildtype.58	3	A
AAAGUG	Wildtype.avg	Wildtype.58	4	G
AAAGUG	Wildtype.avg	Wildtype.58	5	U
AAAGUG	Wildtype.avg	Wildtype.58	6	G
AAAGUG	Wildtype.avg	Wildtype.59	1	A
AAAGUG	Wildtype.avg	Wildtype.59	2	A
AAAGUG	Wildtype.avg	Wildtype.59	3	A
AAAGUG	Wildtype.avg	Wildtype.59	4	G
AAAGUG	Wildtype.avg	Wildtype.59	5	U
AAAGUG	Wildtype.avg	Wildtype.59	6	G
AAAGUG	Wildtype.avg	Wildtype.60	1	A
AAAGUG	Wildtype.avg	Wildtype.60	2	A
AAAGUG	Wildtype.avg	Wildtype.60	3	A
AAAGUG	Wildtype.avg	Wildtype.60	4	G
AAAGUG	Wildtype.avg	Wildtype.60	5	U
AAAGUG	Wildtype.avg	Wildtype.60	6	G
AACAAA	Wildtype.avg	Wildtype.61	1	A
AACAAA	Wildtype.avg	Wildtype.61	2	A
AACAAA	Wildtype.avg	Wildtype.61	3	C
AACAAA	Wildtype.avg	Wildtype.61	4	A
AACAAA	Wildtype.avg	Wildtype.61	5	A
AACAAA	Wildtype.avg	Wildtype.61	6	A
AACACC	Wildtype.avg	Wildtype.62	1	A
AACACC	Wildtype.avg	Wildtype.62	2	A
AACACC	Wildtype.avg	Wildtype.62	3	C
AACACC	Wildtype.avg	Wildtype.62	4	A
AACACC	Wildtype.avg	Wildtype.62	5	C
AACACC	Wildtype.avg	Wildtype.62	6	C
AACACC	Wildtype.avg	Wildtype.63	1	A
AACACC	Wildtype.avg	Wildtype.63	2	A
AACACC	Wildtype.avg	Wildtype.63	3	C
AACACC	Wildtype.avg	Wildtype.63	4	A
AACACC	Wildtype.avg	Wildtype.63	5	C
AACACC	Wildtype.avg	Wildtype.63	6	C
AACACU	Wildtype.avg	Wildtype.64	1	A
AACACU	Wildtype.avg	Wildtype.64	2	A
AACACU	Wildtype.avg	Wildtype.64	3	C
AACACU	Wildtype.avg	Wildtype.64	4	A
AACACU	Wildtype.avg	Wildtype.64	5	C
AACACU	Wildtype.avg	Wildtype.64	6	U
AACACU	Wildtype.avg	Wildtype.65	1	A
AACACU	Wildtype.avg	Wildtype.65	2	A
AACACU	Wildtype.avg	Wildtype.65	3	C
AACACU	Wildtype.avg	Wildtype.65	4	A
AACACU	Wildtype.avg	Wildtype.65	5	C
AACACU	Wildtype.avg	Wildtype.65	6	U
AACACU	Wildtype.avg	Wildtype.66	1	A
AACACU	Wildtype.avg	Wildtype.66	2	A
AACACU	Wildtype.avg	Wildtype.66	3	C
AACACU	Wildtype.avg	Wildtype.66	4	A
AACACU	Wildtype.avg	Wildtype.66	5	C
AACACU	Wildtype.avg	Wildtype.66	6	U
AACACU	Wildtype.avg	Wildtype.67	1	A
AACACU	Wildtype.avg	Wildtype.67	2	A
AACACU	Wildtype.avg	Wildtype.67	3	C
AACACU	Wildtype.avg	Wildtype.67	4	A
AACACU	Wildtype.avg	Wildtype.67	5	C
AACACU	Wildtype.avg	Wildtype.67	6	U
AACACU	Wildtype.avg	Wildtype.68	1	A
AACACU	Wildtype.avg	Wildtype.68	2	A
AACACU	Wildtype.avg	Wildtype.68	3	C
AACACU	Wildtype.avg	Wildtype.68	4	A
AACACU	Wildtype.avg	Wildtype.68	5	C
AACACU	Wildtype.avg	Wildtype.68	6	U
AACACU	Wildtype.avg	Wildtype.69	1	A
AACACU	Wildtype.avg	Wildtype.69	2	A
AACACU	Wildtype.avg	Wildtype.69	3	C
AACACU	Wildtype.avg	Wildtype.69	4	A
AACACU	Wildtype.avg	Wildtype.69	5	C
AACACU	Wildtype.avg	Wildtype.69	6	U
AACACU	Wildtype.avg	Wildtype.70	1	A
AACACU	Wildtype.avg	Wildtype.70	2	A
AACACU	Wildtype.avg	Wildtype.70	3	C
AACACU	Wildtype.avg	Wildtype.70	4	A
AACACU	Wildtype.avg	Wildtype.70	5	C
AACACU	Wildtype.avg	Wildtype.70	6	U
AACACU	Wildtype.avg	Wildtype.71	1	A
AACACU	Wildtype.avg	Wildtype.71	2	A
AACACU	Wildtype.avg	Wildtype.71	3	C
AACACU	Wildtype.avg	Wildtype.71	4	A
AACACU	Wildtype.avg	Wildtype.71	5	C
AACACU	Wildtype.avg	Wildtype.71	6	U
AACACU	Wildtype.avg	Wildtype.72	1	A
AACACU	Wildtype.avg	Wildtype.72	2	A
AACACU	Wildtype.avg	Wildtype.72	3	C
AACACU	Wildtype.avg	Wildtype.72	4	A
AACACU	Wildtype.avg	Wildtype.72	5	C
AACACU	Wildtype.avg	Wildtype.72	6	U
AACACU	Wildtype.avg	Wildtype.73	1	A
AACACU	Wildtype.avg	Wildtype.73	2	A
AACACU	Wildtype.avg	Wildtype.73	3	C
AACACU	Wildtype.avg	Wildtype.73	4	A
AACACU	Wildtype.avg	Wildtype.73	5	C
AACACU	Wildtype.avg	Wildtype.73	6	U
AACACU	Wildtype.avg	Wildtype.74	1	A
AACACU	Wildtype.avg	Wildtype.74	2	A
AACACU	Wildtype.avg	Wildtype.74	3	C
AACACU	Wildtype.avg	Wildtype.74	4	A
AACACU	Wildtype.avg	Wildtype.74	5	C
AACACU	Wildtype.avg	Wildtype.74	6	U
AACACU	Wildtype.avg	Wildtype.75	1	A
AACACU	Wildtype.avg	Wildtype.75	2	A
AACACU	Wildtype.avg	Wildtype.75	3	C
AACACU	Wildtype.avg	Wildtype.75	4	A
AACACU	Wildtype.avg	Wildtype.75	5	C
AACACU	Wildtype.avg	Wildtype.75	6	U
AACACU	Wildtype.avg	Wildtype.76	1	A
AACACU	Wildtype.avg	Wildtype.76	2	A
AACACU	Wildtype.avg	Wildtype.76	3	C
AACACU	Wildtype.avg	Wildtype.76	4	A
AACACU	Wildtype.avg	Wildtype.76	5	C
AACACU	Wildtype.avg	Wildtype.76	6	U
AACACU	Wildtype.avg	Wildtype.77	1	A
AACACU	Wildtype.avg	Wildtype.77	2	A
AACACU	Wildtype.avg	Wildtype.77	3	C
AACACU	Wildtype.avg	Wildtype.77	4	A
AACACU	Wildtype.avg	Wildtype.77	5	C
AACACU	Wildtype.avg	Wildtype.77	6	U
AACACU	Wildtype.avg	Wildtype.78	1	A
AACACU	Wildtype.avg	Wildtype.78	2	A
AACACU	Wildtype.avg	Wildtype.78	3	C
AACACU	Wildtype.avg	Wildtype.78	4	A
AACACU	Wildtype.avg	Wildtype.78	5	C
AACACU	Wildtype.avg	Wildtype.78	6	U
AACACU	Wildtype.avg	Wildtype.79	1	A
AACACU	Wildtype.avg	Wildtype.79	2	A
AACACU	Wildtype.avg	Wildtype.79	3	C
AACACU	Wildtype.avg	Wildtype.79	4	A
AACACU	Wildtype.avg	Wildtype.79	5	C
AACACU	Wildtype.avg	Wildtype.79	6	U
AACACU	Wildtype.avg	Wildtype.80	1	A
AACACU	Wildtype.avg	Wildtype.80	2	A
AACACU	Wildtype.avg	Wildtype.80	3	C
AACACU	Wildtype.avg	Wildtype.80	4	A
AACACU	Wildtype.avg	Wildtype.80	5	C
AACACU	Wildtype.avg	Wildtype.80	6	U
AACACU	Wildtype.avg	Wildtype.81	1	A
AACACU	Wildtype.avg	Wildtype.81	2	A
AACACU	Wildtype.avg	Wildtype.81	3	C
AACACU	Wildtype.avg	Wildtype.81	4	A
AACACU	Wildtype.avg	Wildtype.81	5	C
AACACU	Wildtype.avg	Wildtype.81	6	U
AACACU	Wildtype.avg	Wildtype.82	1	A
AACACU	Wildtype.avg	Wildtype.82	2	A
AACACU	Wildtype.avg	Wildtype.82	3	C
AACACU	Wildtype.avg	Wildtype.82	4	A
AACACU	Wildtype.avg	Wildtype.82	5	C
AACACU	Wildtype.avg	Wildtype.82	6	U
AACACU	Wildtype.avg	Wildtype.83	1	A
AACACU	Wildtype.avg	Wildtype.83	2	A
AACACU	Wildtype.avg	Wildtype.83	3	C
AACACU	Wildtype.avg	Wildtype.83	4	A
AACACU	Wildtype.avg	Wildtype.83	5	C
AACACU	Wildtype.avg	Wildtype.83	6	U
AACACU	Wildtype.avg	Wildtype.84	1	A
AACACU	Wildtype.avg	Wildtype.84	2	A
AACACU	Wildtype.avg	Wildtype.84	3	C
AACACU	Wildtype.avg	Wildtype.84	4	A
AACACU	Wildtype.avg	Wildtype.84	5	C
AACACU	Wildtype.avg	Wildtype.84	6	U
AACACU	Wildtype.avg	Wildtype.85	1	A
AACACU	Wildtype.avg	Wildtype.85	2	A
AACACU	Wildtype.avg	Wildtype.85	3	C
AACACU	Wildtype.avg	Wildtype.85	4	A
AACACU	Wildtype.avg	Wildtype.85	5	C
AACACU	Wildtype.avg	Wildtype.85	6	U
AACACU	Wildtype.avg	Wildtype.86	1	A
AACACU	Wildtype.avg	Wildtype.86	2	A
AACACU	Wildtype.avg	Wildtype.86	3	C
AACACU	Wildtype.avg	Wildtype.86	4	A
AACACU	Wildtype.avg	Wildtype.86	5	C
AACACU	Wildtype.avg	Wildtype.86	6	U
AACACU	Wildtype.avg	Wildtype.87	1	A
AACACU	Wildtype.avg	Wildtype.87	2	A
AACACU	Wildtype.avg	Wildtype.87	3	C
AACACU	Wildtype.avg	Wildtype.87	4	A
AACACU	Wildtype.avg	Wildtype.87	5	C
AACACU	Wildtype.avg	Wildtype.87	6	U
AACACU	Wildtype.avg	Wildtype.88	1	A
AACACU	Wildtype.avg	Wildtype.88	2	A
AACACU	Wildtype.avg	Wildtype.88	3	C
AACACU	Wildtype.avg	Wildtype.88	4	A
AACACU	Wildtype.avg	Wildtype.88	5	C
AACACU	Wildtype.avg	Wildtype.88	6	U
AACACU	Wildtype.avg	Wildtype.89	1	A
AACACU	Wildtype.avg	Wildtype.89	2	A
AACACU	Wildtype.avg	Wildtype.89	3	C
AACACU	Wildtype.avg	Wildtype.89	4	A
AACACU	Wildtype.avg	Wildtype.89	5	C
AACACU	Wildtype.avg	Wildtype.89	6	U
AACACU	Wildtype.avg	Wildtype.90	1	A
AACACU	Wildtype.avg	Wildtype.90	2	A
AACACU	Wildtype.avg	Wildtype.90	3	C
AACACU	Wildtype.avg	Wildtype.90	4	A
AACACU	Wildtype.avg	Wildtype.90	5	C
AACACU	Wildtype.avg	Wildtype.90	6	U
AACACU	Wildtype.avg	Wildtype.91	1	A
AACACU	Wildtype.avg	Wildtype.91	2	A
AACACU	Wildtype.avg	Wildtype.91	3	C
AACACU	Wildtype.avg	Wildtype.91	4	A
AACACU	Wildtype.avg	Wildtype.91	5	C
AACACU	Wildtype.avg	Wildtype.91	6	U
AACACU	Wildtype.avg	Wildtype.92	1	A
AACACU	Wildtype.avg	Wildtype.92	2	A
AACACU	Wildtype.avg	Wildtype.92	3	C
AACACU	Wildtype.avg	Wildtype.92	4	A
AACACU	Wildtype.avg	Wildtype.92	5	C
AACACU	Wildtype.avg	Wildtype.92	6	U
AACACU	Wildtype.avg	Wildtype.93	1	A
AACACU	Wildtype.avg	Wildtype.93	2	A
AACACU	Wildtype.avg	Wildtype.93	3	C
AACACU	Wildtype.avg	Wildtype.93	4	A
AACACU	Wildtype.avg	Wildtype.93	5	C
AACACU	Wildtype.avg	Wildtype.93	6	U
AACGGA	Wildtype.avg	Wildtype.94	1	A
AACGGA	Wildtype.avg	Wildtype.94	2	A
AACGGA	Wildtype.avg	Wildtype.94	3	C
AACGGA	Wildtype.avg	Wildtype.94	4	G
AACGGA	Wildtype.avg	Wildtype.94	5	G
AACGGA	Wildtype.avg	Wildtype.94	6	A
AACGGA	Wildtype.avg	Wildtype.95	1	A
AACGGA	Wildtype.avg	Wildtype.95	2	A
AACGGA	Wildtype.avg	Wildtype.95	3	C
AACGGA	Wildtype.avg	Wildtype.95	4	G
AACGGA	Wildtype.avg	Wildtype.95	5	G
AACGGA	Wildtype.avg	Wildtype.95	6	A
AACGGA	Wildtype.avg	Wildtype.96	1	A
AACGGA	Wildtype.avg	Wildtype.96	2	A
AACGGA	Wildtype.avg	Wildtype.96	3	C
AACGGA	Wildtype.avg	Wildtype.96	4	G
AACGGA	Wildtype.avg	Wildtype.96	5	G
AACGGA	Wildtype.avg	Wildtype.96	6	A
AAGCUG	Wildtype.avg	Wildtype.97	1	A
AAGCUG	Wildtype.avg	Wildtype.97	2	A
AAGCUG	Wildtype.avg	Wildtype.97	3	G
AAGCUG	Wildtype.avg	Wildtype.97	4	C
AAGCUG	Wildtype.avg	Wildtype.97	5	U
AAGCUG	Wildtype.avg	Wildtype.97	6	G
AAGGUG	Wildtype.avg	Wildtype.98	1	A
AAGGUG	Wildtype.avg	Wildtype.98	2	A
AAGGUG	Wildtype.avg	Wildtype.98	3	G
AAGGUG	Wildtype.avg	Wildtype.98	4	G
AAGGUG	Wildtype.avg	Wildtype.98	5	U
AAGGUG	Wildtype.avg	Wildtype.98	6	G
AAGGUG	Wildtype.avg	Wildtype.99	1	A
AAGGUG	Wildtype.avg	Wildtype.99	2	A
AAGGUG	Wildtype.avg	Wildtype.99	3	G
AAGGUG	Wildtype.avg	Wildtype.99	4	G
AAGGUG	Wildtype.avg	Wildtype.99	5	U
AAGGUG	Wildtype.avg	Wildtype.99	6	G
AAGGUG	Wildtype.avg	Wildtype.100	1	A
AAGGUG	Wildtype.avg	Wildtype.100	2	A
AAGGUG	Wildtype.avg	Wildtype.100	3	G
AAGGUG	Wildtype.avg	Wildtype.100	4	G
AAGGUG	Wildtype.avg	Wildtype.100	5	U
AAGGUG	Wildtype.avg	Wildtype.100	6	G
AAGGUG	Wildtype.avg	Wildtype.101	1	A
AAGGUG	Wildtype.avg	Wildtype.101	2	A
AAGGUG	Wildtype.avg	Wildtype.101	3	G
AAGGUG	Wildtype.avg	Wildtype.101	4	G
AAGGUG	Wildtype.avg	Wildtype.101	5	U
AAGGUG	Wildtype.avg	Wildtype.101	6	G
AAGGUG	Wildtype.avg	Wildtype.102	1	A
AAGGUG	Wildtype.avg	Wildtype.102	2	A
AAGGUG	Wildtype.avg	Wildtype.102	3	G
AAGGUG	Wildtype.avg	Wildtype.102	4	G
AAGGUG	Wildtype.avg	Wildtype.102	5	U
AAGGUG	Wildtype.avg	Wildtype.102	6	G
AAGGUG	Wildtype.avg	Wildtype.103	1	A
AAGGUG	Wildtype.avg	Wildtype.103	2	A
AAGGUG	Wildtype.avg	Wildtype.103	3	G
AAGGUG	Wildtype.avg	Wildtype.103	4	G
AAGGUG	Wildtype.avg	Wildtype.103	5	U
AAGGUG	Wildtype.avg	Wildtype.103	6	G
AAUACU	Wildtype.avg	Wildtype.104	1	A
AAUACU	Wildtype.avg	Wildtype.104	2	A
AAUACU	Wildtype.avg	Wildtype.104	3	U
AAUACU	Wildtype.avg	Wildtype.104	4	A
AAUACU	Wildtype.avg	Wildtype.104	5	C
AAUACU	Wildtype.avg	Wildtype.104	6	U
AAUACU	Wildtype.avg	Wildtype.105	1	A
AAUACU	Wildtype.avg	Wildtype.105	2	A
AAUACU	Wildtype.avg	Wildtype.105	3	U
AAUACU	Wildtype.avg	Wildtype.105	4	A
AAUACU	Wildtype.avg	Wildtype.105	5	C
AAUACU	Wildtype.avg	Wildtype.105	6	U
AAUACU	Wildtype.avg	Wildtype.106	1	A
AAUACU	Wildtype.avg	Wildtype.106	2	A
AAUACU	Wildtype.avg	Wildtype.106	3	U
AAUACU	Wildtype.avg	Wildtype.106	4	A
AAUACU	Wildtype.avg	Wildtype.106	5	C
AAUACU	Wildtype.avg	Wildtype.106	6	U
AAUACU	Wildtype.avg	Wildtype.107	1	A
AAUACU	Wildtype.avg	Wildtype.107	2	A
AAUACU	Wildtype.avg	Wildtype.107	3	U
AAUACU	Wildtype.avg	Wildtype.107	4	A
AAUACU	Wildtype.avg	Wildtype.107	5	C
AAUACU	Wildtype.avg	Wildtype.107	6	U
AAUACU	Wildtype.avg	Wildtype.108	1	A
AAUACU	Wildtype.avg	Wildtype.108	2	A
AAUACU	Wildtype.avg	Wildtype.108	3	U
AAUACU	Wildtype.avg	Wildtype.108	4	A
AAUACU	Wildtype.avg	Wildtype.108	5	C
AAUACU	Wildtype.avg	Wildtype.108	6	U
AAUACU	Wildtype.avg	Wildtype.109	1	A
AAUACU	Wildtype.avg	Wildtype.109	2	A
AAUACU	Wildtype.avg	Wildtype.109	3	U
AAUACU	Wildtype.avg	Wildtype.109	4	A
AAUACU	Wildtype.avg	Wildtype.109	5	C
AAUACU	Wildtype.avg	Wildtype.109	6	U
AAUACU	Wildtype.avg	Wildtype.110	1	A
AAUACU	Wildtype.avg	Wildtype.110	2	A
AAUACU	Wildtype.avg	Wildtype.110	3	U
AAUACU	Wildtype.avg	Wildtype.110	4	A
AAUACU	Wildtype.avg	Wildtype.110	5	C
AAUACU	Wildtype.avg	Wildtype.110	6	U
AAUACU	Wildtype.avg	Wildtype.111	1	A
AAUACU	Wildtype.avg	Wildtype.111	2	A
AAUACU	Wildtype.avg	Wildtype.111	3	U
AAUACU	Wildtype.avg	Wildtype.111	4	A
AAUACU	Wildtype.avg	Wildtype.111	5	C
AAUACU	Wildtype.avg	Wildtype.111	6	U
AAUACU	Wildtype.avg	Wildtype.112	1	A
AAUACU	Wildtype.avg	Wildtype.112	2	A
AAUACU	Wildtype.avg	Wildtype.112	3	U
AAUACU	Wildtype.avg	Wildtype.112	4	A
AAUACU	Wildtype.avg	Wildtype.112	5	C
AAUACU	Wildtype.avg	Wildtype.112	6	U
AAUACU	Wildtype.avg	Wildtype.113	1	A
AAUACU	Wildtype.avg	Wildtype.113	2	A
AAUACU	Wildtype.avg	Wildtype.113	3	U
AAUACU	Wildtype.avg	Wildtype.113	4	A
AAUACU	Wildtype.avg	Wildtype.113	5	C
AAUACU	Wildtype.avg	Wildtype.113	6	U
AAUACU	Wildtype.avg	Wildtype.114	1	A
AAUACU	Wildtype.avg	Wildtype.114	2	A
AAUACU	Wildtype.avg	Wildtype.114	3	U
AAUACU	Wildtype.avg	Wildtype.114	4	A
AAUACU	Wildtype.avg	Wildtype.114	5	C
AAUACU	Wildtype.avg	Wildtype.114	6	U
AAUACU	Wildtype.avg	Wildtype.115	1	A
AAUACU	Wildtype.avg	Wildtype.115	2	A
AAUACU	Wildtype.avg	Wildtype.115	3	U
AAUACU	Wildtype.avg	Wildtype.115	4	A
AAUACU	Wildtype.avg	Wildtype.115	5	C
AAUACU	Wildtype.avg	Wildtype.115	6	U
AAUACU	Wildtype.avg	Wildtype.116	1	A
AAUACU	Wildtype.avg	Wildtype.116	2	A
AAUACU	Wildtype.avg	Wildtype.116	3	U
AAUACU	Wildtype.avg	Wildtype.116	4	A
AAUACU	Wildtype.avg	Wildtype.116	5	C
AAUACU	Wildtype.avg	Wildtype.116	6	U
AAUACU	Wildtype.avg	Wildtype.117	1	A
AAUACU	Wildtype.avg	Wildtype.117	2	A
AAUACU	Wildtype.avg	Wildtype.117	3	U
AAUACU	Wildtype.avg	Wildtype.117	4	A
AAUACU	Wildtype.avg	Wildtype.117	5	C
AAUACU	Wildtype.avg	Wildtype.117	6	U
AAUACU	Wildtype.avg	Wildtype.118	1	A
AAUACU	Wildtype.avg	Wildtype.118	2	A
AAUACU	Wildtype.avg	Wildtype.118	3	U
AAUACU	Wildtype.avg	Wildtype.118	4	A
AAUACU	Wildtype.avg	Wildtype.118	5	C
AAUACU	Wildtype.avg	Wildtype.118	6	U
AAUACU	Wildtype.avg	Wildtype.119	1	A
AAUACU	Wildtype.avg	Wildtype.119	2	A
AAUACU	Wildtype.avg	Wildtype.119	3	U
AAUACU	Wildtype.avg	Wildtype.119	4	A
AAUACU	Wildtype.avg	Wildtype.119	5	C
AAUACU	Wildtype.avg	Wildtype.119	6	U
AAUACU	Wildtype.avg	Wildtype.120	1	A
AAUACU	Wildtype.avg	Wildtype.120	2	A
AAUACU	Wildtype.avg	Wildtype.120	3	U
AAUACU	Wildtype.avg	Wildtype.120	4	A
AAUACU	Wildtype.avg	Wildtype.120	5	C
AAUACU	Wildtype.avg	Wildtype.120	6	U
AAUACU	Wildtype.avg	Wildtype.121	1	A
AAUACU	Wildtype.avg	Wildtype.121	2	A
AAUACU	Wildtype.avg	Wildtype.121	3	U
AAUACU	Wildtype.avg	Wildtype.121	4	A
AAUACU	Wildtype.avg	Wildtype.121	5	C
AAUACU	Wildtype.avg	Wildtype.121	6	U
AAUACU	Wildtype.avg	Wildtype.122	1	A
AAUACU	Wildtype.avg	Wildtype.122	2	A
AAUACU	Wildtype.avg	Wildtype.122	3	U
AAUACU	Wildtype.avg	Wildtype.122	4	A
AAUACU	Wildtype.avg	Wildtype.122	5	C
AAUACU	Wildtype.avg	Wildtype.122	6	U
AAUACU	Wildtype.avg	Wildtype.123	1	A
AAUACU	Wildtype.avg	Wildtype.123	2	A
AAUACU	Wildtype.avg	Wildtype.123	3	U
AAUACU	Wildtype.avg	Wildtype.123	4	A
AAUACU	Wildtype.avg	Wildtype.123	5	C
AAUACU	Wildtype.avg	Wildtype.123	6	U
AAUACU	Wildtype.avg	Wildtype.124	1	A
AAUACU	Wildtype.avg	Wildtype.124	2	A
AAUACU	Wildtype.avg	Wildtype.124	3	U
AAUACU	Wildtype.avg	Wildtype.124	4	A
AAUACU	Wildtype.avg	Wildtype.124	5	C
AAUACU	Wildtype.avg	Wildtype.124	6	U
AAUACU	Wildtype.avg	Wildtype.125	1	A
AAUACU	Wildtype.avg	Wildtype.125	2	A
AAUACU	Wildtype.avg	Wildtype.125	3	U
AAUACU	Wildtype.avg	Wildtype.125	4	A
AAUACU	Wildtype.avg	Wildtype.125	5	C
AAUACU	Wildtype.avg	Wildtype.125	6	U
AAUACU	Wildtype.avg	Wildtype.126	1	A
AAUACU	Wildtype.avg	Wildtype.126	2	A
AAUACU	Wildtype.avg	Wildtype.126	3	U
AAUACU	Wildtype.avg	Wildtype.126	4	A
AAUACU	Wildtype.avg	Wildtype.126	5	C
AAUACU	Wildtype.avg	Wildtype.126	6	U
AAUACU	Wildtype.avg	Wildtype.127	1	A
AAUACU	Wildtype.avg	Wildtype.127	2	A
AAUACU	Wildtype.avg	Wildtype.127	3	U
AAUACU	Wildtype.avg	Wildtype.127	4	A
AAUACU	Wildtype.avg	Wildtype.127	5	C
AAUACU	Wildtype.avg	Wildtype.127	6	U
AAUACU	Wildtype.avg	Wildtype.128	1	A
AAUACU	Wildtype.avg	Wildtype.128	2	A
AAUACU	Wildtype.avg	Wildtype.128	3	U
AAUACU	Wildtype.avg	Wildtype.128	4	A
AAUACU	Wildtype.avg	Wildtype.128	5	C
AAUACU	Wildtype.avg	Wildtype.128	6	U
AAUACU	Wildtype.avg	Wildtype.129	1	A
AAUACU	Wildtype.avg	Wildtype.129	2	A
AAUACU	Wildtype.avg	Wildtype.129	3	U
AAUACU	Wildtype.avg	Wildtype.129	4	A
AAUACU	Wildtype.avg	Wildtype.129	5	C
AAUACU	Wildtype.avg	Wildtype.129	6	U
AAUACU	Wildtype.avg	Wildtype.130	1	A
AAUACU	Wildtype.avg	Wildtype.130	2	A
AAUACU	Wildtype.avg	Wildtype.130	3	U
AAUACU	Wildtype.avg	Wildtype.130	4	A
AAUACU	Wildtype.avg	Wildtype.130	5	C
AAUACU	Wildtype.avg	Wildtype.130	6	U
ACAGUA	Wildtype.avg	Wildtype.131	1	A
ACAGUA	Wildtype.avg	Wildtype.131	2	C
ACAGUA	Wildtype.avg	Wildtype.131	3	A
ACAGUA	Wildtype.avg	Wildtype.131	4	G
ACAGUA	Wildtype.avg	Wildtype.131	5	U
ACAGUA	Wildtype.avg	Wildtype.131	6	A
ACAGUA	Wildtype.avg	Wildtype.132	1	A
ACAGUA	Wildtype.avg	Wildtype.132	2	C
ACAGUA	Wildtype.avg	Wildtype.132	3	A
ACAGUA	Wildtype.avg	Wildtype.132	4	G
ACAGUA	Wildtype.avg	Wildtype.132	5	U
ACAGUA	Wildtype.avg	Wildtype.132	6	A
ACAUUC	Wildtype.avg	Wildtype.133	1	A
ACAUUC	Wildtype.avg	Wildtype.133	2	C
ACAUUC	Wildtype.avg	Wildtype.133	3	A
ACAUUC	Wildtype.avg	Wildtype.133	4	U
ACAUUC	Wildtype.avg	Wildtype.133	5	U
ACAUUC	Wildtype.avg	Wildtype.133	6	C
ACAUUC	Wildtype.avg	Wildtype.134	1	A
ACAUUC	Wildtype.avg	Wildtype.134	2	C
ACAUUC	Wildtype.avg	Wildtype.134	3	A
ACAUUC	Wildtype.avg	Wildtype.134	4	U
ACAUUC	Wildtype.avg	Wildtype.134	5	U
ACAUUC	Wildtype.avg	Wildtype.134	6	C
ACAUUC	Wildtype.avg	Wildtype.135	1	A
ACAUUC	Wildtype.avg	Wildtype.135	2	C
ACAUUC	Wildtype.avg	Wildtype.135	3	A
ACAUUC	Wildtype.avg	Wildtype.135	4	U
ACAUUC	Wildtype.avg	Wildtype.135	5	U
ACAUUC	Wildtype.avg	Wildtype.135	6	C
ACCCGU	Wildtype.avg	Wildtype.136	1	A
ACCCGU	Wildtype.avg	Wildtype.136	2	C
ACCCGU	Wildtype.avg	Wildtype.136	3	C
ACCCGU	Wildtype.avg	Wildtype.136	4	C
ACCCGU	Wildtype.avg	Wildtype.136	5	G
ACCCGU	Wildtype.avg	Wildtype.136	6	U
ACCCGU	Wildtype.avg	Wildtype.137	1	A
ACCCGU	Wildtype.avg	Wildtype.137	2	C
ACCCGU	Wildtype.avg	Wildtype.137	3	C
ACCCGU	Wildtype.avg	Wildtype.137	4	C
ACCCGU	Wildtype.avg	Wildtype.137	5	G
ACCCGU	Wildtype.avg	Wildtype.137	6	U
ACCCGU	Wildtype.avg	Wildtype.138	1	A
ACCCGU	Wildtype.avg	Wildtype.138	2	C
ACCCGU	Wildtype.avg	Wildtype.138	3	C
ACCCGU	Wildtype.avg	Wildtype.138	4	C
ACCCGU	Wildtype.avg	Wildtype.138	5	G
ACCCGU	Wildtype.avg	Wildtype.138	6	U
ACCCGU	Wildtype.avg	Wildtype.139	1	A
ACCCGU	Wildtype.avg	Wildtype.139	2	C
ACCCGU	Wildtype.avg	Wildtype.139	3	C
ACCCGU	Wildtype.avg	Wildtype.139	4	C
ACCCGU	Wildtype.avg	Wildtype.139	5	G
ACCCGU	Wildtype.avg	Wildtype.139	6	U
ACCCGU	Wildtype.avg	Wildtype.140	1	A
ACCCGU	Wildtype.avg	Wildtype.140	2	C
ACCCGU	Wildtype.avg	Wildtype.140	3	C
ACCCGU	Wildtype.avg	Wildtype.140	4	C
ACCCGU	Wildtype.avg	Wildtype.140	5	G
ACCCGU	Wildtype.avg	Wildtype.140	6	U
ACCCGU	Wildtype.avg	Wildtype.141	1	A
ACCCGU	Wildtype.avg	Wildtype.141	2	C
ACCCGU	Wildtype.avg	Wildtype.141	3	C
ACCCGU	Wildtype.avg	Wildtype.141	4	C
ACCCGU	Wildtype.avg	Wildtype.141	5	G
ACCCGU	Wildtype.avg	Wildtype.141	6	U
ACCCGU	Wildtype.avg	Wildtype.142	1	A
ACCCGU	Wildtype.avg	Wildtype.142	2	C
ACCCGU	Wildtype.avg	Wildtype.142	3	C
ACCCGU	Wildtype.avg	Wildtype.142	4	C
ACCCGU	Wildtype.avg	Wildtype.142	5	G
ACCCGU	Wildtype.avg	Wildtype.142	6	U
ACCCGU	Wildtype.avg	Wildtype.143	1	A
ACCCGU	Wildtype.avg	Wildtype.143	2	C
ACCCGU	Wildtype.avg	Wildtype.143	3	C
ACCCGU	Wildtype.avg	Wildtype.143	4	C
ACCCGU	Wildtype.avg	Wildtype.143	5	G
ACCCGU	Wildtype.avg	Wildtype.143	6	U
ACCCGU	Wildtype.avg	Wildtype.144	1	A
ACCCGU	Wildtype.avg	Wildtype.144	2	C
ACCCGU	Wildtype.avg	Wildtype.144	3	C
ACCCGU	Wildtype.avg	Wildtype.144	4	C
ACCCGU	Wildtype.avg	Wildtype.144	5	G
ACCCGU	Wildtype.avg	Wildtype.144	6	U
ACCCGU	Wildtype.avg	Wildtype.145	1	A
ACCCGU	Wildtype.avg	Wildtype.145	2	C
ACCCGU	Wildtype.avg	Wildtype.145	3	C
ACCCGU	Wildtype.avg	Wildtype.145	4	C
ACCCGU	Wildtype.avg	Wildtype.145	5	G
ACCCGU	Wildtype.avg	Wildtype.145	6	U
ACCCGU	Wildtype.avg	Wildtype.146	1	A
ACCCGU	Wildtype.avg	Wildtype.146	2	C
ACCCGU	Wildtype.avg	Wildtype.146	3	C
ACCCGU	Wildtype.avg	Wildtype.146	4	C
ACCCGU	Wildtype.avg	Wildtype.146	5	G
ACCCGU	Wildtype.avg	Wildtype.146	6	U
ACCCGU	Wildtype.avg	Wildtype.147	1	A
ACCCGU	Wildtype.avg	Wildtype.147	2	C
ACCCGU	Wildtype.avg	Wildtype.147	3	C
ACCCGU	Wildtype.avg	Wildtype.147	4	C
ACCCGU	Wildtype.avg	Wildtype.147	5	G
ACCCGU	Wildtype.avg	Wildtype.147	6	U
ACCCGU	Wildtype.avg	Wildtype.148	1	A
ACCCGU	Wildtype.avg	Wildtype.148	2	C
ACCCGU	Wildtype.avg	Wildtype.148	3	C
ACCCGU	Wildtype.avg	Wildtype.148	4	C
ACCCGU	Wildtype.avg	Wildtype.148	5	G
ACCCGU	Wildtype.avg	Wildtype.148	6	U
ACCCGU	Wildtype.avg	Wildtype.149	1	A
ACCCGU	Wildtype.avg	Wildtype.149	2	C
ACCCGU	Wildtype.avg	Wildtype.149	3	C
ACCCGU	Wildtype.avg	Wildtype.149	4	C
ACCCGU	Wildtype.avg	Wildtype.149	5	G
ACCCGU	Wildtype.avg	Wildtype.149	6	U
ACCCGU	Wildtype.avg	Wildtype.150	1	A
ACCCGU	Wildtype.avg	Wildtype.150	2	C
ACCCGU	Wildtype.avg	Wildtype.150	3	C
ACCCGU	Wildtype.avg	Wildtype.150	4	C
ACCCGU	Wildtype.avg	Wildtype.150	5	G
ACCCGU	Wildtype.avg	Wildtype.150	6	U
ACCCGU	Wildtype.avg	Wildtype.151	1	A
ACCCGU	Wildtype.avg	Wildtype.151	2	C
ACCCGU	Wildtype.avg	Wildtype.151	3	C
ACCCGU	Wildtype.avg	Wildtype.151	4	C
ACCCGU	Wildtype.avg	Wildtype.151	5	G
ACCCGU	Wildtype.avg	Wildtype.151	6	U
ACCCGU	Wildtype.avg	Wildtype.152	1	A
ACCCGU	Wildtype.avg	Wildtype.152	2	C
ACCCGU	Wildtype.avg	Wildtype.152	3	C
ACCCGU	Wildtype.avg	Wildtype.152	4	C
ACCCGU	Wildtype.avg	Wildtype.152	5	G
ACCCGU	Wildtype.avg	Wildtype.152	6	U
ACCCGU	Wildtype.avg	Wildtype.153	1	A
ACCCGU	Wildtype.avg	Wildtype.153	2	C
ACCCGU	Wildtype.avg	Wildtype.153	3	C
ACCCGU	Wildtype.avg	Wildtype.153	4	C
ACCCGU	Wildtype.avg	Wildtype.153	5	G
ACCCGU	Wildtype.avg	Wildtype.153	6	U
ACCCGU	Wildtype.avg	Wildtype.154	1	A
ACCCGU	Wildtype.avg	Wildtype.154	2	C
ACCCGU	Wildtype.avg	Wildtype.154	3	C
ACCCGU	Wildtype.avg	Wildtype.154	4	C
ACCCGU	Wildtype.avg	Wildtype.154	5	G
ACCCGU	Wildtype.avg	Wildtype.154	6	U
ACCCGU	Wildtype.avg	Wildtype.155	1	A
ACCCGU	Wildtype.avg	Wildtype.155	2	C
ACCCGU	Wildtype.avg	Wildtype.155	3	C
ACCCGU	Wildtype.avg	Wildtype.155	4	C
ACCCGU	Wildtype.avg	Wildtype.155	5	G
ACCCGU	Wildtype.avg	Wildtype.155	6	U
ACCCGU	Wildtype.avg	Wildtype.156	1	A
ACCCGU	Wildtype.avg	Wildtype.156	2	C
ACCCGU	Wildtype.avg	Wildtype.156	3	C
ACCCGU	Wildtype.avg	Wildtype.156	4	C
ACCCGU	Wildtype.avg	Wildtype.156	5	G
ACCCGU	Wildtype.avg	Wildtype.156	6	U
ACCCGU	Wildtype.avg	Wildtype.157	1	A
ACCCGU	Wildtype.avg	Wildtype.157	2	C
ACCCGU	Wildtype.avg	Wildtype.157	3	C
ACCCGU	Wildtype.avg	Wildtype.157	4	C
ACCCGU	Wildtype.avg	Wildtype.157	5	G
ACCCGU	Wildtype.avg	Wildtype.157	6	U
ACCCGU	Wildtype.avg	Wildtype.158	1	A
ACCCGU	Wildtype.avg	Wildtype.158	2	C
ACCCGU	Wildtype.avg	Wildtype.158	3	C
ACCCGU	Wildtype.avg	Wildtype.158	4	C
ACCCGU	Wildtype.avg	Wildtype.158	5	G
ACCCGU	Wildtype.avg	Wildtype.158	6	U
ACCCGU	Wildtype.avg	Wildtype.159	1	A
ACCCGU	Wildtype.avg	Wildtype.159	2	C
ACCCGU	Wildtype.avg	Wildtype.159	3	C
ACCCGU	Wildtype.avg	Wildtype.159	4	C
ACCCGU	Wildtype.avg	Wildtype.159	5	G
ACCCGU	Wildtype.avg	Wildtype.159	6	U
ACCCGU	Wildtype.avg	Wildtype.160	1	A
ACCCGU	Wildtype.avg	Wildtype.160	2	C
ACCCGU	Wildtype.avg	Wildtype.160	3	C
ACCCGU	Wildtype.avg	Wildtype.160	4	C
ACCCGU	Wildtype.avg	Wildtype.160	5	G
ACCCGU	Wildtype.avg	Wildtype.160	6	U
ACCCGU	Wildtype.avg	Wildtype.161	1	A
ACCCGU	Wildtype.avg	Wildtype.161	2	C
ACCCGU	Wildtype.avg	Wildtype.161	3	C
ACCCGU	Wildtype.avg	Wildtype.161	4	C
ACCCGU	Wildtype.avg	Wildtype.161	5	G
ACCCGU	Wildtype.avg	Wildtype.161	6	U
ACCCGU	Wildtype.avg	Wildtype.162	1	A
ACCCGU	Wildtype.avg	Wildtype.162	2	C
ACCCGU	Wildtype.avg	Wildtype.162	3	C
ACCCGU	Wildtype.avg	Wildtype.162	4	C
ACCCGU	Wildtype.avg	Wildtype.162	5	G
ACCCGU	Wildtype.avg	Wildtype.162	6	U
ACCCGU	Wildtype.avg	Wildtype.163	1	A
ACCCGU	Wildtype.avg	Wildtype.163	2	C
ACCCGU	Wildtype.avg	Wildtype.163	3	C
ACCCGU	Wildtype.avg	Wildtype.163	4	C
ACCCGU	Wildtype.avg	Wildtype.163	5	G
ACCCGU	Wildtype.avg	Wildtype.163	6	U
ACCCGU	Wildtype.avg	Wildtype.164	1	A
ACCCGU	Wildtype.avg	Wildtype.164	2	C
ACCCGU	Wildtype.avg	Wildtype.164	3	C
ACCCGU	Wildtype.avg	Wildtype.164	4	C
ACCCGU	Wildtype.avg	Wildtype.164	5	G
ACCCGU	Wildtype.avg	Wildtype.164	6	U
ACCCGU	Wildtype.avg	Wildtype.165	1	A
ACCCGU	Wildtype.avg	Wildtype.165	2	C
ACCCGU	Wildtype.avg	Wildtype.165	3	C
ACCCGU	Wildtype.avg	Wildtype.165	4	C
ACCCGU	Wildtype.avg	Wildtype.165	5	G
ACCCGU	Wildtype.avg	Wildtype.165	6	U
ACCCUG	Wildtype.avg	Wildtype.166	1	A
ACCCUG	Wildtype.avg	Wildtype.166	2	C
ACCCUG	Wildtype.avg	Wildtype.166	3	C
ACCCUG	Wildtype.avg	Wildtype.166	4	C
ACCCUG	Wildtype.avg	Wildtype.166	5	U
ACCCUG	Wildtype.avg	Wildtype.166	6	G
ACCCUG	Wildtype.avg	Wildtype.167	1	A
ACCCUG	Wildtype.avg	Wildtype.167	2	C
ACCCUG	Wildtype.avg	Wildtype.167	3	C
ACCCUG	Wildtype.avg	Wildtype.167	4	C
ACCCUG	Wildtype.avg	Wildtype.167	5	U
ACCCUG	Wildtype.avg	Wildtype.167	6	G
ACCCUG	Wildtype.avg	Wildtype.168	1	A
ACCCUG	Wildtype.avg	Wildtype.168	2	C
ACCCUG	Wildtype.avg	Wildtype.168	3	C
ACCCUG	Wildtype.avg	Wildtype.168	4	C
ACCCUG	Wildtype.avg	Wildtype.168	5	U
ACCCUG	Wildtype.avg	Wildtype.168	6	G
ACGCUC	Wildtype.avg	Wildtype.169	1	A
ACGCUC	Wildtype.avg	Wildtype.169	2	C
ACGCUC	Wildtype.avg	Wildtype.169	3	G
ACGCUC	Wildtype.avg	Wildtype.169	4	C
ACGCUC	Wildtype.avg	Wildtype.169	5	U
ACGCUC	Wildtype.avg	Wildtype.169	6	C
ACUGGC	Wildtype.avg	Wildtype.170	1	A
ACUGGC	Wildtype.avg	Wildtype.170	2	C
ACUGGC	Wildtype.avg	Wildtype.170	3	U
ACUGGC	Wildtype.avg	Wildtype.170	4	G
ACUGGC	Wildtype.avg	Wildtype.170	5	G
ACUGGC	Wildtype.avg	Wildtype.170	6	C
AGCACC	Wildtype.avg	Wildtype.171	1	A
AGCACC	Wildtype.avg	Wildtype.171	2	G
AGCACC	Wildtype.avg	Wildtype.171	3	C
AGCACC	Wildtype.avg	Wildtype.171	4	A
AGCACC	Wildtype.avg	Wildtype.171	5	C
AGCACC	Wildtype.avg	Wildtype.171	6	C
AGCACC	Wildtype.avg	Wildtype.172	1	A
AGCACC	Wildtype.avg	Wildtype.172	2	G
AGCACC	Wildtype.avg	Wildtype.172	3	C
AGCACC	Wildtype.avg	Wildtype.172	4	A
AGCACC	Wildtype.avg	Wildtype.172	5	C
AGCACC	Wildtype.avg	Wildtype.172	6	C
AGCACC	Wildtype.avg	Wildtype.173	1	A
AGCACC	Wildtype.avg	Wildtype.173	2	G
AGCACC	Wildtype.avg	Wildtype.173	3	C
AGCACC	Wildtype.avg	Wildtype.173	4	A
AGCACC	Wildtype.avg	Wildtype.173	5	C
AGCACC	Wildtype.avg	Wildtype.173	6	C
AGCACC	Wildtype.avg	Wildtype.174	1	A
AGCACC	Wildtype.avg	Wildtype.174	2	G
AGCACC	Wildtype.avg	Wildtype.174	3	C
AGCACC	Wildtype.avg	Wildtype.174	4	A
AGCACC	Wildtype.avg	Wildtype.174	5	C
AGCACC	Wildtype.avg	Wildtype.174	6	C
AGCACC	Wildtype.avg	Wildtype.175	1	A
AGCACC	Wildtype.avg	Wildtype.175	2	G
AGCACC	Wildtype.avg	Wildtype.175	3	C
AGCACC	Wildtype.avg	Wildtype.175	4	A
AGCACC	Wildtype.avg	Wildtype.175	5	C
AGCACC	Wildtype.avg	Wildtype.175	6	C
AGCACC	Wildtype.avg	Wildtype.176	1	A
AGCACC	Wildtype.avg	Wildtype.176	2	G
AGCACC	Wildtype.avg	Wildtype.176	3	C
AGCACC	Wildtype.avg	Wildtype.176	4	A
AGCACC	Wildtype.avg	Wildtype.176	5	C
AGCACC	Wildtype.avg	Wildtype.176	6	C
AGCACC	Wildtype.avg	Wildtype.177	1	A
AGCACC	Wildtype.avg	Wildtype.177	2	G
AGCACC	Wildtype.avg	Wildtype.177	3	C
AGCACC	Wildtype.avg	Wildtype.177	4	A
AGCACC	Wildtype.avg	Wildtype.177	5	C
AGCACC	Wildtype.avg	Wildtype.177	6	C
AGCACC	Wildtype.avg	Wildtype.178	1	A
AGCACC	Wildtype.avg	Wildtype.178	2	G
AGCACC	Wildtype.avg	Wildtype.178	3	C
AGCACC	Wildtype.avg	Wildtype.178	4	A
AGCACC	Wildtype.avg	Wildtype.178	5	C
AGCACC	Wildtype.avg	Wildtype.178	6	C
AGCACC	Wildtype.avg	Wildtype.179	1	A
AGCACC	Wildtype.avg	Wildtype.179	2	G
AGCACC	Wildtype.avg	Wildtype.179	3	C
AGCACC	Wildtype.avg	Wildtype.179	4	A
AGCACC	Wildtype.avg	Wildtype.179	5	C
AGCACC	Wildtype.avg	Wildtype.179	6	C
AGCACC	Wildtype.avg	Wildtype.180	1	A
AGCACC	Wildtype.avg	Wildtype.180	2	G
AGCACC	Wildtype.avg	Wildtype.180	3	C
AGCACC	Wildtype.avg	Wildtype.180	4	A
AGCACC	Wildtype.avg	Wildtype.180	5	C
AGCACC	Wildtype.avg	Wildtype.180	6	C
AGCACC	Wildtype.avg	Wildtype.181	1	A
AGCACC	Wildtype.avg	Wildtype.181	2	G
AGCACC	Wildtype.avg	Wildtype.181	3	C
AGCACC	Wildtype.avg	Wildtype.181	4	A
AGCACC	Wildtype.avg	Wildtype.181	5	C
AGCACC	Wildtype.avg	Wildtype.181	6	C
AGCACC	Wildtype.avg	Wildtype.182	1	A
AGCACC	Wildtype.avg	Wildtype.182	2	G
AGCACC	Wildtype.avg	Wildtype.182	3	C
AGCACC	Wildtype.avg	Wildtype.182	4	A
AGCACC	Wildtype.avg	Wildtype.182	5	C
AGCACC	Wildtype.avg	Wildtype.182	6	C
AGCACC	Wildtype.avg	Wildtype.183	1	A
AGCACC	Wildtype.avg	Wildtype.183	2	G
AGCACC	Wildtype.avg	Wildtype.183	3	C
AGCACC	Wildtype.avg	Wildtype.183	4	A
AGCACC	Wildtype.avg	Wildtype.183	5	C
AGCACC	Wildtype.avg	Wildtype.183	6	C
AGCACC	Wildtype.avg	Wildtype.184	1	A
AGCACC	Wildtype.avg	Wildtype.184	2	G
AGCACC	Wildtype.avg	Wildtype.184	3	C
AGCACC	Wildtype.avg	Wildtype.184	4	A
AGCACC	Wildtype.avg	Wildtype.184	5	C
AGCACC	Wildtype.avg	Wildtype.184	6	C
AGCACC	Wildtype.avg	Wildtype.185	1	A
AGCACC	Wildtype.avg	Wildtype.185	2	G
AGCACC	Wildtype.avg	Wildtype.185	3	C
AGCACC	Wildtype.avg	Wildtype.185	4	A
AGCACC	Wildtype.avg	Wildtype.185	5	C
AGCACC	Wildtype.avg	Wildtype.185	6	C
AGCACC	Wildtype.avg	Wildtype.186	1	A
AGCACC	Wildtype.avg	Wildtype.186	2	G
AGCACC	Wildtype.avg	Wildtype.186	3	C
AGCACC	Wildtype.avg	Wildtype.186	4	A
AGCACC	Wildtype.avg	Wildtype.186	5	C
AGCACC	Wildtype.avg	Wildtype.186	6	C
AGCACC	Wildtype.avg	Wildtype.187	1	A
AGCACC	Wildtype.avg	Wildtype.187	2	G
AGCACC	Wildtype.avg	Wildtype.187	3	C
AGCACC	Wildtype.avg	Wildtype.187	4	A
AGCACC	Wildtype.avg	Wildtype.187	5	C
AGCACC	Wildtype.avg	Wildtype.187	6	C
AGCACC	Wildtype.avg	Wildtype.188	1	A
AGCACC	Wildtype.avg	Wildtype.188	2	G
AGCACC	Wildtype.avg	Wildtype.188	3	C
AGCACC	Wildtype.avg	Wildtype.188	4	A
AGCACC	Wildtype.avg	Wildtype.188	5	C
AGCACC	Wildtype.avg	Wildtype.188	6	C
AGCACC	Wildtype.avg	Wildtype.189	1	A
AGCACC	Wildtype.avg	Wildtype.189	2	G
AGCACC	Wildtype.avg	Wildtype.189	3	C
AGCACC	Wildtype.avg	Wildtype.189	4	A
AGCACC	Wildtype.avg	Wildtype.189	5	C
AGCACC	Wildtype.avg	Wildtype.189	6	C
AGCACC	Wildtype.avg	Wildtype.190	1	A
AGCACC	Wildtype.avg	Wildtype.190	2	G
AGCACC	Wildtype.avg	Wildtype.190	3	C
AGCACC	Wildtype.avg	Wildtype.190	4	A
AGCACC	Wildtype.avg	Wildtype.190	5	C
AGCACC	Wildtype.avg	Wildtype.190	6	C
AGCACC	Wildtype.avg	Wildtype.191	1	A
AGCACC	Wildtype.avg	Wildtype.191	2	G
AGCACC	Wildtype.avg	Wildtype.191	3	C
AGCACC	Wildtype.avg	Wildtype.191	4	A
AGCACC	Wildtype.avg	Wildtype.191	5	C
AGCACC	Wildtype.avg	Wildtype.191	6	C
AGCACC	Wildtype.avg	Wildtype.192	1	A
AGCACC	Wildtype.avg	Wildtype.192	2	G
AGCACC	Wildtype.avg	Wildtype.192	3	C
AGCACC	Wildtype.avg	Wildtype.192	4	A
AGCACC	Wildtype.avg	Wildtype.192	5	C
AGCACC	Wildtype.avg	Wildtype.192	6	C
AGCACC	Wildtype.avg	Wildtype.193	1	A
AGCACC	Wildtype.avg	Wildtype.193	2	G
AGCACC	Wildtype.avg	Wildtype.193	3	C
AGCACC	Wildtype.avg	Wildtype.193	4	A
AGCACC	Wildtype.avg	Wildtype.193	5	C
AGCACC	Wildtype.avg	Wildtype.193	6	C
AGCACC	Wildtype.avg	Wildtype.194	1	A
AGCACC	Wildtype.avg	Wildtype.194	2	G
AGCACC	Wildtype.avg	Wildtype.194	3	C
AGCACC	Wildtype.avg	Wildtype.194	4	A
AGCACC	Wildtype.avg	Wildtype.194	5	C
AGCACC	Wildtype.avg	Wildtype.194	6	C
AGCACC	Wildtype.avg	Wildtype.195	1	A
AGCACC	Wildtype.avg	Wildtype.195	2	G
AGCACC	Wildtype.avg	Wildtype.195	3	C
AGCACC	Wildtype.avg	Wildtype.195	4	A
AGCACC	Wildtype.avg	Wildtype.195	5	C
AGCACC	Wildtype.avg	Wildtype.195	6	C
AGCACC	Wildtype.avg	Wildtype.196	1	A
AGCACC	Wildtype.avg	Wildtype.196	2	G
AGCACC	Wildtype.avg	Wildtype.196	3	C
AGCACC	Wildtype.avg	Wildtype.196	4	A
AGCACC	Wildtype.avg	Wildtype.196	5	C
AGCACC	Wildtype.avg	Wildtype.196	6	C
AGCACC	Wildtype.avg	Wildtype.197	1	A
AGCACC	Wildtype.avg	Wildtype.197	2	G
AGCACC	Wildtype.avg	Wildtype.197	3	C
AGCACC	Wildtype.avg	Wildtype.197	4	A
AGCACC	Wildtype.avg	Wildtype.197	5	C
AGCACC	Wildtype.avg	Wildtype.197	6	C
AGCACC	Wildtype.avg	Wildtype.198	1	A
AGCACC	Wildtype.avg	Wildtype.198	2	G
AGCACC	Wildtype.avg	Wildtype.198	3	C
AGCACC	Wildtype.avg	Wildtype.198	4	A
AGCACC	Wildtype.avg	Wildtype.198	5	C
AGCACC	Wildtype.avg	Wildtype.198	6	C
AGCACC	Wildtype.avg	Wildtype.199	1	A
AGCACC	Wildtype.avg	Wildtype.199	2	G
AGCACC	Wildtype.avg	Wildtype.199	3	C
AGCACC	Wildtype.avg	Wildtype.199	4	A
AGCACC	Wildtype.avg	Wildtype.199	5	C
AGCACC	Wildtype.avg	Wildtype.199	6	C
AGCACC	Wildtype.avg	Wildtype.200	1	A
AGCACC	Wildtype.avg	Wildtype.200	2	G
AGCACC	Wildtype.avg	Wildtype.200	3	C
AGCACC	Wildtype.avg	Wildtype.200	4	A
AGCACC	Wildtype.avg	Wildtype.200	5	C
AGCACC	Wildtype.avg	Wildtype.200	6	C
AGCACC	Wildtype.avg	Wildtype.201	1	A
AGCACC	Wildtype.avg	Wildtype.201	2	G
AGCACC	Wildtype.avg	Wildtype.201	3	C
AGCACC	Wildtype.avg	Wildtype.201	4	A
AGCACC	Wildtype.avg	Wildtype.201	5	C
AGCACC	Wildtype.avg	Wildtype.201	6	C
AGCACC	Wildtype.avg	Wildtype.202	1	A
AGCACC	Wildtype.avg	Wildtype.202	2	G
AGCACC	Wildtype.avg	Wildtype.202	3	C
AGCACC	Wildtype.avg	Wildtype.202	4	A
AGCACC	Wildtype.avg	Wildtype.202	5	C
AGCACC	Wildtype.avg	Wildtype.202	6	C
AGCACC	Wildtype.avg	Wildtype.203	1	A
AGCACC	Wildtype.avg	Wildtype.203	2	G
AGCACC	Wildtype.avg	Wildtype.203	3	C
AGCACC	Wildtype.avg	Wildtype.203	4	A
AGCACC	Wildtype.avg	Wildtype.203	5	C
AGCACC	Wildtype.avg	Wildtype.203	6	C
AGCACC	Wildtype.avg	Wildtype.204	1	A
AGCACC	Wildtype.avg	Wildtype.204	2	G
AGCACC	Wildtype.avg	Wildtype.204	3	C
AGCACC	Wildtype.avg	Wildtype.204	4	A
AGCACC	Wildtype.avg	Wildtype.204	5	C
AGCACC	Wildtype.avg	Wildtype.204	6	C
AGCACC	Wildtype.avg	Wildtype.205	1	A
AGCACC	Wildtype.avg	Wildtype.205	2	G
AGCACC	Wildtype.avg	Wildtype.205	3	C
AGCACC	Wildtype.avg	Wildtype.205	4	A
AGCACC	Wildtype.avg	Wildtype.205	5	C
AGCACC	Wildtype.avg	Wildtype.205	6	C
AGCACC	Wildtype.avg	Wildtype.206	1	A
AGCACC	Wildtype.avg	Wildtype.206	2	G
AGCACC	Wildtype.avg	Wildtype.206	3	C
AGCACC	Wildtype.avg	Wildtype.206	4	A
AGCACC	Wildtype.avg	Wildtype.206	5	C
AGCACC	Wildtype.avg	Wildtype.206	6	C
AGCACC	Wildtype.avg	Wildtype.207	1	A
AGCACC	Wildtype.avg	Wildtype.207	2	G
AGCACC	Wildtype.avg	Wildtype.207	3	C
AGCACC	Wildtype.avg	Wildtype.207	4	A
AGCACC	Wildtype.avg	Wildtype.207	5	C
AGCACC	Wildtype.avg	Wildtype.207	6	C
AGCACC	Wildtype.avg	Wildtype.208	1	A
AGCACC	Wildtype.avg	Wildtype.208	2	G
AGCACC	Wildtype.avg	Wildtype.208	3	C
AGCACC	Wildtype.avg	Wildtype.208	4	A
AGCACC	Wildtype.avg	Wildtype.208	5	C
AGCACC	Wildtype.avg	Wildtype.208	6	C
AGCACC	Wildtype.avg	Wildtype.209	1	A
AGCACC	Wildtype.avg	Wildtype.209	2	G
AGCACC	Wildtype.avg	Wildtype.209	3	C
AGCACC	Wildtype.avg	Wildtype.209	4	A
AGCACC	Wildtype.avg	Wildtype.209	5	C
AGCACC	Wildtype.avg	Wildtype.209	6	C
AGCACC	Wildtype.avg	Wildtype.210	1	A
AGCACC	Wildtype.avg	Wildtype.210	2	G
AGCACC	Wildtype.avg	Wildtype.210	3	C
AGCACC	Wildtype.avg	Wildtype.210	4	A
AGCACC	Wildtype.avg	Wildtype.210	5	C
AGCACC	Wildtype.avg	Wildtype.210	6	C
AGCACC	Wildtype.avg	Wildtype.211	1	A
AGCACC	Wildtype.avg	Wildtype.211	2	G
AGCACC	Wildtype.avg	Wildtype.211	3	C
AGCACC	Wildtype.avg	Wildtype.211	4	A
AGCACC	Wildtype.avg	Wildtype.211	5	C
AGCACC	Wildtype.avg	Wildtype.211	6	C
AGCACC	Wildtype.avg	Wildtype.212	1	A
AGCACC	Wildtype.avg	Wildtype.212	2	G
AGCACC	Wildtype.avg	Wildtype.212	3	C
AGCACC	Wildtype.avg	Wildtype.212	4	A
AGCACC	Wildtype.avg	Wildtype.212	5	C
AGCACC	Wildtype.avg	Wildtype.212	6	C
AGCACC	Wildtype.avg	Wildtype.213	1	A
AGCACC	Wildtype.avg	Wildtype.213	2	G
AGCACC	Wildtype.avg	Wildtype.213	3	C
AGCACC	Wildtype.avg	Wildtype.213	4	A
AGCACC	Wildtype.avg	Wildtype.213	5	C
AGCACC	Wildtype.avg	Wildtype.213	6	C
AGCACC	Wildtype.avg	Wildtype.214	1	A
AGCACC	Wildtype.avg	Wildtype.214	2	G
AGCACC	Wildtype.avg	Wildtype.214	3	C
AGCACC	Wildtype.avg	Wildtype.214	4	A
AGCACC	Wildtype.avg	Wildtype.214	5	C
AGCACC	Wildtype.avg	Wildtype.214	6	C
AGCACC	Wildtype.avg	Wildtype.215	1	A
AGCACC	Wildtype.avg	Wildtype.215	2	G
AGCACC	Wildtype.avg	Wildtype.215	3	C
AGCACC	Wildtype.avg	Wildtype.215	4	A
AGCACC	Wildtype.avg	Wildtype.215	5	C
AGCACC	Wildtype.avg	Wildtype.215	6	C
AGCACC	Wildtype.avg	Wildtype.216	1	A
AGCACC	Wildtype.avg	Wildtype.216	2	G
AGCACC	Wildtype.avg	Wildtype.216	3	C
AGCACC	Wildtype.avg	Wildtype.216	4	A
AGCACC	Wildtype.avg	Wildtype.216	5	C
AGCACC	Wildtype.avg	Wildtype.216	6	C
AGCACC	Wildtype.avg	Wildtype.217	1	A
AGCACC	Wildtype.avg	Wildtype.217	2	G
AGCACC	Wildtype.avg	Wildtype.217	3	C
AGCACC	Wildtype.avg	Wildtype.217	4	A
AGCACC	Wildtype.avg	Wildtype.217	5	C
AGCACC	Wildtype.avg	Wildtype.217	6	C
AGCACC	Wildtype.avg	Wildtype.218	1	A
AGCACC	Wildtype.avg	Wildtype.218	2	G
AGCACC	Wildtype.avg	Wildtype.218	3	C
AGCACC	Wildtype.avg	Wildtype.218	4	A
AGCACC	Wildtype.avg	Wildtype.218	5	C
AGCACC	Wildtype.avg	Wildtype.218	6	C
AGCACC	Wildtype.avg	Wildtype.219	1	A
AGCACC	Wildtype.avg	Wildtype.219	2	G
AGCACC	Wildtype.avg	Wildtype.219	3	C
AGCACC	Wildtype.avg	Wildtype.219	4	A
AGCACC	Wildtype.avg	Wildtype.219	5	C
AGCACC	Wildtype.avg	Wildtype.219	6	C
AGCACC	Wildtype.avg	Wildtype.220	1	A
AGCACC	Wildtype.avg	Wildtype.220	2	G
AGCACC	Wildtype.avg	Wildtype.220	3	C
AGCACC	Wildtype.avg	Wildtype.220	4	A
AGCACC	Wildtype.avg	Wildtype.220	5	C
AGCACC	Wildtype.avg	Wildtype.220	6	C
AGCACC	Wildtype.avg	Wildtype.221	1	A
AGCACC	Wildtype.avg	Wildtype.221	2	G
AGCACC	Wildtype.avg	Wildtype.221	3	C
AGCACC	Wildtype.avg	Wildtype.221	4	A
AGCACC	Wildtype.avg	Wildtype.221	5	C
AGCACC	Wildtype.avg	Wildtype.221	6	C
AGCACC	Wildtype.avg	Wildtype.222	1	A
AGCACC	Wildtype.avg	Wildtype.222	2	G
AGCACC	Wildtype.avg	Wildtype.222	3	C
AGCACC	Wildtype.avg	Wildtype.222	4	A
AGCACC	Wildtype.avg	Wildtype.222	5	C
AGCACC	Wildtype.avg	Wildtype.222	6	C
AGCACC	Wildtype.avg	Wildtype.223	1	A
AGCACC	Wildtype.avg	Wildtype.223	2	G
AGCACC	Wildtype.avg	Wildtype.223	3	C
AGCACC	Wildtype.avg	Wildtype.223	4	A
AGCACC	Wildtype.avg	Wildtype.223	5	C
AGCACC	Wildtype.avg	Wildtype.223	6	C
AGCACC	Wildtype.avg	Wildtype.224	1	A
AGCACC	Wildtype.avg	Wildtype.224	2	G
AGCACC	Wildtype.avg	Wildtype.224	3	C
AGCACC	Wildtype.avg	Wildtype.224	4	A
AGCACC	Wildtype.avg	Wildtype.224	5	C
AGCACC	Wildtype.avg	Wildtype.224	6	C
AGCAGC	Wildtype.avg	Wildtype.225	1	A
AGCAGC	Wildtype.avg	Wildtype.225	2	G
AGCAGC	Wildtype.avg	Wildtype.225	3	C
AGCAGC	Wildtype.avg	Wildtype.225	4	A
AGCAGC	Wildtype.avg	Wildtype.225	5	G
AGCAGC	Wildtype.avg	Wildtype.225	6	C
AGCAGC	Wildtype.avg	Wildtype.226	1	A
AGCAGC	Wildtype.avg	Wildtype.226	2	G
AGCAGC	Wildtype.avg	Wildtype.226	3	C
AGCAGC	Wildtype.avg	Wildtype.226	4	A
AGCAGC	Wildtype.avg	Wildtype.226	5	G
AGCAGC	Wildtype.avg	Wildtype.226	6	C
AGCAGC	Wildtype.avg	Wildtype.227	1	A
AGCAGC	Wildtype.avg	Wildtype.227	2	G
AGCAGC	Wildtype.avg	Wildtype.227	3	C
AGCAGC	Wildtype.avg	Wildtype.227	4	A
AGCAGC	Wildtype.avg	Wildtype.227	5	G
AGCAGC	Wildtype.avg	Wildtype.227	6	C
AGCAGC	Wildtype.avg	Wildtype.228	1	A
AGCAGC	Wildtype.avg	Wildtype.228	2	G
AGCAGC	Wildtype.avg	Wildtype.228	3	C
AGCAGC	Wildtype.avg	Wildtype.228	4	A
AGCAGC	Wildtype.avg	Wildtype.228	5	G
AGCAGC	Wildtype.avg	Wildtype.228	6	C
AGCAGC	Wildtype.avg	Wildtype.229	1	A
AGCAGC	Wildtype.avg	Wildtype.229	2	G
AGCAGC	Wildtype.avg	Wildtype.229	3	C
AGCAGC	Wildtype.avg	Wildtype.229	4	A
AGCAGC	Wildtype.avg	Wildtype.229	5	G
AGCAGC	Wildtype.avg	Wildtype.229	6	C
AGCAGC	Wildtype.avg	Wildtype.230	1	A
AGCAGC	Wildtype.avg	Wildtype.230	2	G
AGCAGC	Wildtype.avg	Wildtype.230	3	C
AGCAGC	Wildtype.avg	Wildtype.230	4	A
AGCAGC	Wildtype.avg	Wildtype.230	5	G
AGCAGC	Wildtype.avg	Wildtype.230	6	C
AGCAGC	Wildtype.avg	Wildtype.231	1	A
AGCAGC	Wildtype.avg	Wildtype.231	2	G
AGCAGC	Wildtype.avg	Wildtype.231	3	C
AGCAGC	Wildtype.avg	Wildtype.231	4	A
AGCAGC	Wildtype.avg	Wildtype.231	5	G
AGCAGC	Wildtype.avg	Wildtype.231	6	C
AGCAGC	Wildtype.avg	Wildtype.232	1	A
AGCAGC	Wildtype.avg	Wildtype.232	2	G
AGCAGC	Wildtype.avg	Wildtype.232	3	C
AGCAGC	Wildtype.avg	Wildtype.232	4	A
AGCAGC	Wildtype.avg	Wildtype.232	5	G
AGCAGC	Wildtype.avg	Wildtype.232	6	C
AGCAGC	Wildtype.avg	Wildtype.233	1	A
AGCAGC	Wildtype.avg	Wildtype.233	2	G
AGCAGC	Wildtype.avg	Wildtype.233	3	C
AGCAGC	Wildtype.avg	Wildtype.233	4	A
AGCAGC	Wildtype.avg	Wildtype.233	5	G
AGCAGC	Wildtype.avg	Wildtype.233	6	C
AGCAGC	Wildtype.avg	Wildtype.234	1	A
AGCAGC	Wildtype.avg	Wildtype.234	2	G
AGCAGC	Wildtype.avg	Wildtype.234	3	C
AGCAGC	Wildtype.avg	Wildtype.234	4	A
AGCAGC	Wildtype.avg	Wildtype.234	5	G
AGCAGC	Wildtype.avg	Wildtype.234	6	C
AGCAGC	Wildtype.avg	Wildtype.235	1	A
AGCAGC	Wildtype.avg	Wildtype.235	2	G
AGCAGC	Wildtype.avg	Wildtype.235	3	C
AGCAGC	Wildtype.avg	Wildtype.235	4	A
AGCAGC	Wildtype.avg	Wildtype.235	5	G
AGCAGC	Wildtype.avg	Wildtype.235	6	C
AGCAGC	Wildtype.avg	Wildtype.236	1	A
AGCAGC	Wildtype.avg	Wildtype.236	2	G
AGCAGC	Wildtype.avg	Wildtype.236	3	C
AGCAGC	Wildtype.avg	Wildtype.236	4	A
AGCAGC	Wildtype.avg	Wildtype.236	5	G
AGCAGC	Wildtype.avg	Wildtype.236	6	C
AGCAGC	Wildtype.avg	Wildtype.237	1	A
AGCAGC	Wildtype.avg	Wildtype.237	2	G
AGCAGC	Wildtype.avg	Wildtype.237	3	C
AGCAGC	Wildtype.avg	Wildtype.237	4	A
AGCAGC	Wildtype.avg	Wildtype.237	5	G
AGCAGC	Wildtype.avg	Wildtype.237	6	C
AGCAGC	Wildtype.avg	Wildtype.238	1	A
AGCAGC	Wildtype.avg	Wildtype.238	2	G
AGCAGC	Wildtype.avg	Wildtype.238	3	C
AGCAGC	Wildtype.avg	Wildtype.238	4	A
AGCAGC	Wildtype.avg	Wildtype.238	5	G
AGCAGC	Wildtype.avg	Wildtype.238	6	C
AGCAGC	Wildtype.avg	Wildtype.239	1	A
AGCAGC	Wildtype.avg	Wildtype.239	2	G
AGCAGC	Wildtype.avg	Wildtype.239	3	C
AGCAGC	Wildtype.avg	Wildtype.239	4	A
AGCAGC	Wildtype.avg	Wildtype.239	5	G
AGCAGC	Wildtype.avg	Wildtype.239	6	C
AGCAGC	Wildtype.avg	Wildtype.240	1	A
AGCAGC	Wildtype.avg	Wildtype.240	2	G
AGCAGC	Wildtype.avg	Wildtype.240	3	C
AGCAGC	Wildtype.avg	Wildtype.240	4	A
AGCAGC	Wildtype.avg	Wildtype.240	5	G
AGCAGC	Wildtype.avg	Wildtype.240	6	C
AGCAGC	Wildtype.avg	Wildtype.241	1	A
AGCAGC	Wildtype.avg	Wildtype.241	2	G
AGCAGC	Wildtype.avg	Wildtype.241	3	C
AGCAGC	Wildtype.avg	Wildtype.241	4	A
AGCAGC	Wildtype.avg	Wildtype.241	5	G
AGCAGC	Wildtype.avg	Wildtype.241	6	C
AGCAGC	Wildtype.avg	Wildtype.242	1	A
AGCAGC	Wildtype.avg	Wildtype.242	2	G
AGCAGC	Wildtype.avg	Wildtype.242	3	C
AGCAGC	Wildtype.avg	Wildtype.242	4	A
AGCAGC	Wildtype.avg	Wildtype.242	5	G
AGCAGC	Wildtype.avg	Wildtype.242	6	C
AGCAGC	Wildtype.avg	Wildtype.243	1	A
AGCAGC	Wildtype.avg	Wildtype.243	2	G
AGCAGC	Wildtype.avg	Wildtype.243	3	C
AGCAGC	Wildtype.avg	Wildtype.243	4	A
AGCAGC	Wildtype.avg	Wildtype.243	5	G
AGCAGC	Wildtype.avg	Wildtype.243	6	C
AGCAGC	Wildtype.avg	Wildtype.244	1	A
AGCAGC	Wildtype.avg	Wildtype.244	2	G
AGCAGC	Wildtype.avg	Wildtype.244	3	C
AGCAGC	Wildtype.avg	Wildtype.244	4	A
AGCAGC	Wildtype.avg	Wildtype.244	5	G
AGCAGC	Wildtype.avg	Wildtype.244	6	C
AGCAGC	Wildtype.avg	Wildtype.245	1	A
AGCAGC	Wildtype.avg	Wildtype.245	2	G
AGCAGC	Wildtype.avg	Wildtype.245	3	C
AGCAGC	Wildtype.avg	Wildtype.245	4	A
AGCAGC	Wildtype.avg	Wildtype.245	5	G
AGCAGC	Wildtype.avg	Wildtype.245	6	C
AGCAGC	Wildtype.avg	Wildtype.246	1	A
AGCAGC	Wildtype.avg	Wildtype.246	2	G
AGCAGC	Wildtype.avg	Wildtype.246	3	C
AGCAGC	Wildtype.avg	Wildtype.246	4	A
AGCAGC	Wildtype.avg	Wildtype.246	5	G
AGCAGC	Wildtype.avg	Wildtype.246	6	C
AGCAGC	Wildtype.avg	Wildtype.247	1	A
AGCAGC	Wildtype.avg	Wildtype.247	2	G
AGCAGC	Wildtype.avg	Wildtype.247	3	C
AGCAGC	Wildtype.avg	Wildtype.247	4	A
AGCAGC	Wildtype.avg	Wildtype.247	5	G
AGCAGC	Wildtype.avg	Wildtype.247	6	C
AGCAGC	Wildtype.avg	Wildtype.248	1	A
AGCAGC	Wildtype.avg	Wildtype.248	2	G
AGCAGC	Wildtype.avg	Wildtype.248	3	C
AGCAGC	Wildtype.avg	Wildtype.248	4	A
AGCAGC	Wildtype.avg	Wildtype.248	5	G
AGCAGC	Wildtype.avg	Wildtype.248	6	C
AGCAGC	Wildtype.avg	Wildtype.249	1	A
AGCAGC	Wildtype.avg	Wildtype.249	2	G
AGCAGC	Wildtype.avg	Wildtype.249	3	C
AGCAGC	Wildtype.avg	Wildtype.249	4	A
AGCAGC	Wildtype.avg	Wildtype.249	5	G
AGCAGC	Wildtype.avg	Wildtype.249	6	C
AGCAGC	Wildtype.avg	Wildtype.250	1	A
AGCAGC	Wildtype.avg	Wildtype.250	2	G
AGCAGC	Wildtype.avg	Wildtype.250	3	C
AGCAGC	Wildtype.avg	Wildtype.250	4	A
AGCAGC	Wildtype.avg	Wildtype.250	5	G
AGCAGC	Wildtype.avg	Wildtype.250	6	C
AGCAGC	Wildtype.avg	Wildtype.251	1	A
AGCAGC	Wildtype.avg	Wildtype.251	2	G
AGCAGC	Wildtype.avg	Wildtype.251	3	C
AGCAGC	Wildtype.avg	Wildtype.251	4	A
AGCAGC	Wildtype.avg	Wildtype.251	5	G
AGCAGC	Wildtype.avg	Wildtype.251	6	C
AGCAGC	Wildtype.avg	Wildtype.252	1	A
AGCAGC	Wildtype.avg	Wildtype.252	2	G
AGCAGC	Wildtype.avg	Wildtype.252	3	C
AGCAGC	Wildtype.avg	Wildtype.252	4	A
AGCAGC	Wildtype.avg	Wildtype.252	5	G
AGCAGC	Wildtype.avg	Wildtype.252	6	C
AGCAGC	Wildtype.avg	Wildtype.253	1	A
AGCAGC	Wildtype.avg	Wildtype.253	2	G
AGCAGC	Wildtype.avg	Wildtype.253	3	C
AGCAGC	Wildtype.avg	Wildtype.253	4	A
AGCAGC	Wildtype.avg	Wildtype.253	5	G
AGCAGC	Wildtype.avg	Wildtype.253	6	C
AGCAGC	Wildtype.avg	Wildtype.254	1	A
AGCAGC	Wildtype.avg	Wildtype.254	2	G
AGCAGC	Wildtype.avg	Wildtype.254	3	C
AGCAGC	Wildtype.avg	Wildtype.254	4	A
AGCAGC	Wildtype.avg	Wildtype.254	5	G
AGCAGC	Wildtype.avg	Wildtype.254	6	C
AGCAGC	Wildtype.avg	Wildtype.255	1	A
AGCAGC	Wildtype.avg	Wildtype.255	2	G
AGCAGC	Wildtype.avg	Wildtype.255	3	C
AGCAGC	Wildtype.avg	Wildtype.255	4	A
AGCAGC	Wildtype.avg	Wildtype.255	5	G
AGCAGC	Wildtype.avg	Wildtype.255	6	C
AGCAGC	Wildtype.avg	Wildtype.256	1	A
AGCAGC	Wildtype.avg	Wildtype.256	2	G
AGCAGC	Wildtype.avg	Wildtype.256	3	C
AGCAGC	Wildtype.avg	Wildtype.256	4	A
AGCAGC	Wildtype.avg	Wildtype.256	5	G
AGCAGC	Wildtype.avg	Wildtype.256	6	C
AGCAGC	Wildtype.avg	Wildtype.257	1	A
AGCAGC	Wildtype.avg	Wildtype.257	2	G
AGCAGC	Wildtype.avg	Wildtype.257	3	C
AGCAGC	Wildtype.avg	Wildtype.257	4	A
AGCAGC	Wildtype.avg	Wildtype.257	5	G
AGCAGC	Wildtype.avg	Wildtype.257	6	C
AGCAGC	Wildtype.avg	Wildtype.258	1	A
AGCAGC	Wildtype.avg	Wildtype.258	2	G
AGCAGC	Wildtype.avg	Wildtype.258	3	C
AGCAGC	Wildtype.avg	Wildtype.258	4	A
AGCAGC	Wildtype.avg	Wildtype.258	5	G
AGCAGC	Wildtype.avg	Wildtype.258	6	C
AGCAGC	Wildtype.avg	Wildtype.259	1	A
AGCAGC	Wildtype.avg	Wildtype.259	2	G
AGCAGC	Wildtype.avg	Wildtype.259	3	C
AGCAGC	Wildtype.avg	Wildtype.259	4	A
AGCAGC	Wildtype.avg	Wildtype.259	5	G
AGCAGC	Wildtype.avg	Wildtype.259	6	C
AGCAGC	Wildtype.avg	Wildtype.260	1	A
AGCAGC	Wildtype.avg	Wildtype.260	2	G
AGCAGC	Wildtype.avg	Wildtype.260	3	C
AGCAGC	Wildtype.avg	Wildtype.260	4	A
AGCAGC	Wildtype.avg	Wildtype.260	5	G
AGCAGC	Wildtype.avg	Wildtype.260	6	C
AGCAGC	Wildtype.avg	Wildtype.261	1	A
AGCAGC	Wildtype.avg	Wildtype.261	2	G
AGCAGC	Wildtype.avg	Wildtype.261	3	C
AGCAGC	Wildtype.avg	Wildtype.261	4	A
AGCAGC	Wildtype.avg	Wildtype.261	5	G
AGCAGC	Wildtype.avg	Wildtype.261	6	C
AGCAGC	Wildtype.avg	Wildtype.262	1	A
AGCAGC	Wildtype.avg	Wildtype.262	2	G
AGCAGC	Wildtype.avg	Wildtype.262	3	C
AGCAGC	Wildtype.avg	Wildtype.262	4	A
AGCAGC	Wildtype.avg	Wildtype.262	5	G
AGCAGC	Wildtype.avg	Wildtype.262	6	C
AGCUGC	Wildtype.avg	Wildtype.263	1	A
AGCUGC	Wildtype.avg	Wildtype.263	2	G
AGCUGC	Wildtype.avg	Wildtype.263	3	C
AGCUGC	Wildtype.avg	Wildtype.263	4	U
AGCUGC	Wildtype.avg	Wildtype.263	5	G
AGCUGC	Wildtype.avg	Wildtype.263	6	C
AGCUGC	Wildtype.avg	Wildtype.264	1	A
AGCUGC	Wildtype.avg	Wildtype.264	2	G
AGCUGC	Wildtype.avg	Wildtype.264	3	C
AGCUGC	Wildtype.avg	Wildtype.264	4	U
AGCUGC	Wildtype.avg	Wildtype.264	5	G
AGCUGC	Wildtype.avg	Wildtype.264	6	C
AGCUGC	Wildtype.avg	Wildtype.265	1	A
AGCUGC	Wildtype.avg	Wildtype.265	2	G
AGCUGC	Wildtype.avg	Wildtype.265	3	C
AGCUGC	Wildtype.avg	Wildtype.265	4	U
AGCUGC	Wildtype.avg	Wildtype.265	5	G
AGCUGC	Wildtype.avg	Wildtype.265	6	C
AGCUUA	Wildtype.avg	Wildtype.266	1	A
AGCUUA	Wildtype.avg	Wildtype.266	2	G
AGCUUA	Wildtype.avg	Wildtype.266	3	C
AGCUUA	Wildtype.avg	Wildtype.266	4	U
AGCUUA	Wildtype.avg	Wildtype.266	5	U
AGCUUA	Wildtype.avg	Wildtype.266	6	A
AGCUUA	Wildtype.avg	Wildtype.267	1	A
AGCUUA	Wildtype.avg	Wildtype.267	2	G
AGCUUA	Wildtype.avg	Wildtype.267	3	C
AGCUUA	Wildtype.avg	Wildtype.267	4	U
AGCUUA	Wildtype.avg	Wildtype.267	5	U
AGCUUA	Wildtype.avg	Wildtype.267	6	A
AGCUUA	Wildtype.avg	Wildtype.268	1	A
AGCUUA	Wildtype.avg	Wildtype.268	2	G
AGCUUA	Wildtype.avg	Wildtype.268	3	C
AGCUUA	Wildtype.avg	Wildtype.268	4	U
AGCUUA	Wildtype.avg	Wildtype.268	5	U
AGCUUA	Wildtype.avg	Wildtype.268	6	A
AGCUUA	Wildtype.avg	Wildtype.269	1	A
AGCUUA	Wildtype.avg	Wildtype.269	2	G
AGCUUA	Wildtype.avg	Wildtype.269	3	C
AGCUUA	Wildtype.avg	Wildtype.269	4	U
AGCUUA	Wildtype.avg	Wildtype.269	5	U
AGCUUA	Wildtype.avg	Wildtype.269	6	A
AGCUUA	Wildtype.avg	Wildtype.270	1	A
AGCUUA	Wildtype.avg	Wildtype.270	2	G
AGCUUA	Wildtype.avg	Wildtype.270	3	C
AGCUUA	Wildtype.avg	Wildtype.270	4	U
AGCUUA	Wildtype.avg	Wildtype.270	5	U
AGCUUA	Wildtype.avg	Wildtype.270	6	A
AGCUUA	Wildtype.avg	Wildtype.271	1	A
AGCUUA	Wildtype.avg	Wildtype.271	2	G
AGCUUA	Wildtype.avg	Wildtype.271	3	C
AGCUUA	Wildtype.avg	Wildtype.271	4	U
AGCUUA	Wildtype.avg	Wildtype.271	5	U
AGCUUA	Wildtype.avg	Wildtype.271	6	A
AGCUUA	Wildtype.avg	Wildtype.272	1	A
AGCUUA	Wildtype.avg	Wildtype.272	2	G
AGCUUA	Wildtype.avg	Wildtype.272	3	C
AGCUUA	Wildtype.avg	Wildtype.272	4	U
AGCUUA	Wildtype.avg	Wildtype.272	5	U
AGCUUA	Wildtype.avg	Wildtype.272	6	A
AGCUUA	Wildtype.avg	Wildtype.273	1	A
AGCUUA	Wildtype.avg	Wildtype.273	2	G
AGCUUA	Wildtype.avg	Wildtype.273	3	C
AGCUUA	Wildtype.avg	Wildtype.273	4	U
AGCUUA	Wildtype.avg	Wildtype.273	5	U
AGCUUA	Wildtype.avg	Wildtype.273	6	A
AGCUUA	Wildtype.avg	Wildtype.274	1	A
AGCUUA	Wildtype.avg	Wildtype.274	2	G
AGCUUA	Wildtype.avg	Wildtype.274	3	C
AGCUUA	Wildtype.avg	Wildtype.274	4	U
AGCUUA	Wildtype.avg	Wildtype.274	5	U
AGCUUA	Wildtype.avg	Wildtype.274	6	A
AGCUUA	Wildtype.avg	Wildtype.275	1	A
AGCUUA	Wildtype.avg	Wildtype.275	2	G
AGCUUA	Wildtype.avg	Wildtype.275	3	C
AGCUUA	Wildtype.avg	Wildtype.275	4	U
AGCUUA	Wildtype.avg	Wildtype.275	5	U
AGCUUA	Wildtype.avg	Wildtype.275	6	A
AGCUUA	Wildtype.avg	Wildtype.276	1	A
AGCUUA	Wildtype.avg	Wildtype.276	2	G
AGCUUA	Wildtype.avg	Wildtype.276	3	C
AGCUUA	Wildtype.avg	Wildtype.276	4	U
AGCUUA	Wildtype.avg	Wildtype.276	5	U
AGCUUA	Wildtype.avg	Wildtype.276	6	A
AGCUUA	Wildtype.avg	Wildtype.277	1	A
AGCUUA	Wildtype.avg	Wildtype.277	2	G
AGCUUA	Wildtype.avg	Wildtype.277	3	C
AGCUUA	Wildtype.avg	Wildtype.277	4	U
AGCUUA	Wildtype.avg	Wildtype.277	5	U
AGCUUA	Wildtype.avg	Wildtype.277	6	A
AGCUUA	Wildtype.avg	Wildtype.278	1	A
AGCUUA	Wildtype.avg	Wildtype.278	2	G
AGCUUA	Wildtype.avg	Wildtype.278	3	C
AGCUUA	Wildtype.avg	Wildtype.278	4	U
AGCUUA	Wildtype.avg	Wildtype.278	5	U
AGCUUA	Wildtype.avg	Wildtype.278	6	A
AGCUUA	Wildtype.avg	Wildtype.279	1	A
AGCUUA	Wildtype.avg	Wildtype.279	2	G
AGCUUA	Wildtype.avg	Wildtype.279	3	C
AGCUUA	Wildtype.avg	Wildtype.279	4	U
AGCUUA	Wildtype.avg	Wildtype.279	5	U
AGCUUA	Wildtype.avg	Wildtype.279	6	A
AGCUUA	Wildtype.avg	Wildtype.280	1	A
AGCUUA	Wildtype.avg	Wildtype.280	2	G
AGCUUA	Wildtype.avg	Wildtype.280	3	C
AGCUUA	Wildtype.avg	Wildtype.280	4	U
AGCUUA	Wildtype.avg	Wildtype.280	5	U
AGCUUA	Wildtype.avg	Wildtype.280	6	A
AGCUUA	Wildtype.avg	Wildtype.281	1	A
AGCUUA	Wildtype.avg	Wildtype.281	2	G
AGCUUA	Wildtype.avg	Wildtype.281	3	C
AGCUUA	Wildtype.avg	Wildtype.281	4	U
AGCUUA	Wildtype.avg	Wildtype.281	5	U
AGCUUA	Wildtype.avg	Wildtype.281	6	A
AGCUUA	Wildtype.avg	Wildtype.282	1	A
AGCUUA	Wildtype.avg	Wildtype.282	2	G
AGCUUA	Wildtype.avg	Wildtype.282	3	C
AGCUUA	Wildtype.avg	Wildtype.282	4	U
AGCUUA	Wildtype.avg	Wildtype.282	5	U
AGCUUA	Wildtype.avg	Wildtype.282	6	A
AGCUUA	Wildtype.avg	Wildtype.283	1	A
AGCUUA	Wildtype.avg	Wildtype.283	2	G
AGCUUA	Wildtype.avg	Wildtype.283	3	C
AGCUUA	Wildtype.avg	Wildtype.283	4	U
AGCUUA	Wildtype.avg	Wildtype.283	5	U
AGCUUA	Wildtype.avg	Wildtype.283	6	A
AGCUUA	Wildtype.avg	Wildtype.284	1	A
AGCUUA	Wildtype.avg	Wildtype.284	2	G
AGCUUA	Wildtype.avg	Wildtype.284	3	C
AGCUUA	Wildtype.avg	Wildtype.284	4	U
AGCUUA	Wildtype.avg	Wildtype.284	5	U
AGCUUA	Wildtype.avg	Wildtype.284	6	A
AGCUUA	Wildtype.avg	Wildtype.285	1	A
AGCUUA	Wildtype.avg	Wildtype.285	2	G
AGCUUA	Wildtype.avg	Wildtype.285	3	C
AGCUUA	Wildtype.avg	Wildtype.285	4	U
AGCUUA	Wildtype.avg	Wildtype.285	5	U
AGCUUA	Wildtype.avg	Wildtype.285	6	A
AGCUUA	Wildtype.avg	Wildtype.286	1	A
AGCUUA	Wildtype.avg	Wildtype.286	2	G
AGCUUA	Wildtype.avg	Wildtype.286	3	C
AGCUUA	Wildtype.avg	Wildtype.286	4	U
AGCUUA	Wildtype.avg	Wildtype.286	5	U
AGCUUA	Wildtype.avg	Wildtype.286	6	A
AGCUUA	Wildtype.avg	Wildtype.287	1	A
AGCUUA	Wildtype.avg	Wildtype.287	2	G
AGCUUA	Wildtype.avg	Wildtype.287	3	C
AGCUUA	Wildtype.avg	Wildtype.287	4	U
AGCUUA	Wildtype.avg	Wildtype.287	5	U
AGCUUA	Wildtype.avg	Wildtype.287	6	A
AGCUUA	Wildtype.avg	Wildtype.288	1	A
AGCUUA	Wildtype.avg	Wildtype.288	2	G
AGCUUA	Wildtype.avg	Wildtype.288	3	C
AGCUUA	Wildtype.avg	Wildtype.288	4	U
AGCUUA	Wildtype.avg	Wildtype.288	5	U
AGCUUA	Wildtype.avg	Wildtype.288	6	A
AGCUUA	Wildtype.avg	Wildtype.289	1	A
AGCUUA	Wildtype.avg	Wildtype.289	2	G
AGCUUA	Wildtype.avg	Wildtype.289	3	C
AGCUUA	Wildtype.avg	Wildtype.289	4	U
AGCUUA	Wildtype.avg	Wildtype.289	5	U
AGCUUA	Wildtype.avg	Wildtype.289	6	A
AGCUUA	Wildtype.avg	Wildtype.290	1	A
AGCUUA	Wildtype.avg	Wildtype.290	2	G
AGCUUA	Wildtype.avg	Wildtype.290	3	C
AGCUUA	Wildtype.avg	Wildtype.290	4	U
AGCUUA	Wildtype.avg	Wildtype.290	5	U
AGCUUA	Wildtype.avg	Wildtype.290	6	A
AGCUUA	Wildtype.avg	Wildtype.291	1	A
AGCUUA	Wildtype.avg	Wildtype.291	2	G
AGCUUA	Wildtype.avg	Wildtype.291	3	C
AGCUUA	Wildtype.avg	Wildtype.291	4	U
AGCUUA	Wildtype.avg	Wildtype.291	5	U
AGCUUA	Wildtype.avg	Wildtype.291	6	A
AGCUUA	Wildtype.avg	Wildtype.292	1	A
AGCUUA	Wildtype.avg	Wildtype.292	2	G
AGCUUA	Wildtype.avg	Wildtype.292	3	C
AGCUUA	Wildtype.avg	Wildtype.292	4	U
AGCUUA	Wildtype.avg	Wildtype.292	5	U
AGCUUA	Wildtype.avg	Wildtype.292	6	A
AGCUUA	Wildtype.avg	Wildtype.293	1	A
AGCUUA	Wildtype.avg	Wildtype.293	2	G
AGCUUA	Wildtype.avg	Wildtype.293	3	C
AGCUUA	Wildtype.avg	Wildtype.293	4	U
AGCUUA	Wildtype.avg	Wildtype.293	5	U
AGCUUA	Wildtype.avg	Wildtype.293	6	A
AGCUUA	Wildtype.avg	Wildtype.294	1	A
AGCUUA	Wildtype.avg	Wildtype.294	2	G
AGCUUA	Wildtype.avg	Wildtype.294	3	C
AGCUUA	Wildtype.avg	Wildtype.294	4	U
AGCUUA	Wildtype.avg	Wildtype.294	5	U
AGCUUA	Wildtype.avg	Wildtype.294	6	A
AGCUUA	Wildtype.avg	Wildtype.295	1	A
AGCUUA	Wildtype.avg	Wildtype.295	2	G
AGCUUA	Wildtype.avg	Wildtype.295	3	C
AGCUUA	Wildtype.avg	Wildtype.295	4	U
AGCUUA	Wildtype.avg	Wildtype.295	5	U
AGCUUA	Wildtype.avg	Wildtype.295	6	A
AGCUUA	Wildtype.avg	Wildtype.296	1	A
AGCUUA	Wildtype.avg	Wildtype.296	2	G
AGCUUA	Wildtype.avg	Wildtype.296	3	C
AGCUUA	Wildtype.avg	Wildtype.296	4	U
AGCUUA	Wildtype.avg	Wildtype.296	5	U
AGCUUA	Wildtype.avg	Wildtype.296	6	A
AGCUUA	Wildtype.avg	Wildtype.297	1	A
AGCUUA	Wildtype.avg	Wildtype.297	2	G
AGCUUA	Wildtype.avg	Wildtype.297	3	C
AGCUUA	Wildtype.avg	Wildtype.297	4	U
AGCUUA	Wildtype.avg	Wildtype.297	5	U
AGCUUA	Wildtype.avg	Wildtype.297	6	A
AGCUUA	Wildtype.avg	Wildtype.298	1	A
AGCUUA	Wildtype.avg	Wildtype.298	2	G
AGCUUA	Wildtype.avg	Wildtype.298	3	C
AGCUUA	Wildtype.avg	Wildtype.298	4	U
AGCUUA	Wildtype.avg	Wildtype.298	5	U
AGCUUA	Wildtype.avg	Wildtype.298	6	A
AGCUUA	Wildtype.avg	Wildtype.299	1	A
AGCUUA	Wildtype.avg	Wildtype.299	2	G
AGCUUA	Wildtype.avg	Wildtype.299	3	C
AGCUUA	Wildtype.avg	Wildtype.299	4	U
AGCUUA	Wildtype.avg	Wildtype.299	5	U
AGCUUA	Wildtype.avg	Wildtype.299	6	A
AGCUUA	Wildtype.avg	Wildtype.300	1	A
AGCUUA	Wildtype.avg	Wildtype.300	2	G
AGCUUA	Wildtype.avg	Wildtype.300	3	C
AGCUUA	Wildtype.avg	Wildtype.300	4	U
AGCUUA	Wildtype.avg	Wildtype.300	5	U
AGCUUA	Wildtype.avg	Wildtype.300	6	A
AGCUUA	Wildtype.avg	Wildtype.301	1	A
AGCUUA	Wildtype.avg	Wildtype.301	2	G
AGCUUA	Wildtype.avg	Wildtype.301	3	C
AGCUUA	Wildtype.avg	Wildtype.301	4	U
AGCUUA	Wildtype.avg	Wildtype.301	5	U
AGCUUA	Wildtype.avg	Wildtype.301	6	A
AGCUUA	Wildtype.avg	Wildtype.302	1	A
AGCUUA	Wildtype.avg	Wildtype.302	2	G
AGCUUA	Wildtype.avg	Wildtype.302	3	C
AGCUUA	Wildtype.avg	Wildtype.302	4	U
AGCUUA	Wildtype.avg	Wildtype.302	5	U
AGCUUA	Wildtype.avg	Wildtype.302	6	A
AGCUUA	Wildtype.avg	Wildtype.303	1	A
AGCUUA	Wildtype.avg	Wildtype.303	2	G
AGCUUA	Wildtype.avg	Wildtype.303	3	C
AGCUUA	Wildtype.avg	Wildtype.303	4	U
AGCUUA	Wildtype.avg	Wildtype.303	5	U
AGCUUA	Wildtype.avg	Wildtype.303	6	A
AGCUUA	Wildtype.avg	Wildtype.304	1	A
AGCUUA	Wildtype.avg	Wildtype.304	2	G
AGCUUA	Wildtype.avg	Wildtype.304	3	C
AGCUUA	Wildtype.avg	Wildtype.304	4	U
AGCUUA	Wildtype.avg	Wildtype.304	5	U
AGCUUA	Wildtype.avg	Wildtype.304	6	A
AGCUUA	Wildtype.avg	Wildtype.305	1	A
AGCUUA	Wildtype.avg	Wildtype.305	2	G
AGCUUA	Wildtype.avg	Wildtype.305	3	C
AGCUUA	Wildtype.avg	Wildtype.305	4	U
AGCUUA	Wildtype.avg	Wildtype.305	5	U
AGCUUA	Wildtype.avg	Wildtype.305	6	A
AGCUUA	Wildtype.avg	Wildtype.306	1	A
AGCUUA	Wildtype.avg	Wildtype.306	2	G
AGCUUA	Wildtype.avg	Wildtype.306	3	C
AGCUUA	Wildtype.avg	Wildtype.306	4	U
AGCUUA	Wildtype.avg	Wildtype.306	5	U
AGCUUA	Wildtype.avg	Wildtype.306	6	A
AGCUUA	Wildtype.avg	Wildtype.307	1	A
AGCUUA	Wildtype.avg	Wildtype.307	2	G
AGCUUA	Wildtype.avg	Wildtype.307	3	C
AGCUUA	Wildtype.avg	Wildtype.307	4	U
AGCUUA	Wildtype.avg	Wildtype.307	5	U
AGCUUA	Wildtype.avg	Wildtype.307	6	A
AGCUUA	Wildtype.avg	Wildtype.308	1	A
AGCUUA	Wildtype.avg	Wildtype.308	2	G
AGCUUA	Wildtype.avg	Wildtype.308	3	C
AGCUUA	Wildtype.avg	Wildtype.308	4	U
AGCUUA	Wildtype.avg	Wildtype.308	5	U
AGCUUA	Wildtype.avg	Wildtype.308	6	A
AGCUUA	Wildtype.avg	Wildtype.309	1	A
AGCUUA	Wildtype.avg	Wildtype.309	2	G
AGCUUA	Wildtype.avg	Wildtype.309	3	C
AGCUUA	Wildtype.avg	Wildtype.309	4	U
AGCUUA	Wildtype.avg	Wildtype.309	5	U
AGCUUA	Wildtype.avg	Wildtype.309	6	A
AGCUUA	Wildtype.avg	Wildtype.310	1	A
AGCUUA	Wildtype.avg	Wildtype.310	2	G
AGCUUA	Wildtype.avg	Wildtype.310	3	C
AGCUUA	Wildtype.avg	Wildtype.310	4	U
AGCUUA	Wildtype.avg	Wildtype.310	5	U
AGCUUA	Wildtype.avg	Wildtype.310	6	A
AGCUUA	Wildtype.avg	Wildtype.311	1	A
AGCUUA	Wildtype.avg	Wildtype.311	2	G
AGCUUA	Wildtype.avg	Wildtype.311	3	C
AGCUUA	Wildtype.avg	Wildtype.311	4	U
AGCUUA	Wildtype.avg	Wildtype.311	5	U
AGCUUA	Wildtype.avg	Wildtype.311	6	A
AGCUUA	Wildtype.avg	Wildtype.312	1	A
AGCUUA	Wildtype.avg	Wildtype.312	2	G
AGCUUA	Wildtype.avg	Wildtype.312	3	C
AGCUUA	Wildtype.avg	Wildtype.312	4	U
AGCUUA	Wildtype.avg	Wildtype.312	5	U
AGCUUA	Wildtype.avg	Wildtype.312	6	A
AGCUUA	Wildtype.avg	Wildtype.313	1	A
AGCUUA	Wildtype.avg	Wildtype.313	2	G
AGCUUA	Wildtype.avg	Wildtype.313	3	C
AGCUUA	Wildtype.avg	Wildtype.313	4	U
AGCUUA	Wildtype.avg	Wildtype.313	5	U
AGCUUA	Wildtype.avg	Wildtype.313	6	A
AGCUUA	Wildtype.avg	Wildtype.314	1	A
AGCUUA	Wildtype.avg	Wildtype.314	2	G
AGCUUA	Wildtype.avg	Wildtype.314	3	C
AGCUUA	Wildtype.avg	Wildtype.314	4	U
AGCUUA	Wildtype.avg	Wildtype.314	5	U
AGCUUA	Wildtype.avg	Wildtype.314	6	A
AGCUUA	Wildtype.avg	Wildtype.315	1	A
AGCUUA	Wildtype.avg	Wildtype.315	2	G
AGCUUA	Wildtype.avg	Wildtype.315	3	C
AGCUUA	Wildtype.avg	Wildtype.315	4	U
AGCUUA	Wildtype.avg	Wildtype.315	5	U
AGCUUA	Wildtype.avg	Wildtype.315	6	A
AGCUUA	Wildtype.avg	Wildtype.316	1	A
AGCUUA	Wildtype.avg	Wildtype.316	2	G
AGCUUA	Wildtype.avg	Wildtype.316	3	C
AGCUUA	Wildtype.avg	Wildtype.316	4	U
AGCUUA	Wildtype.avg	Wildtype.316	5	U
AGCUUA	Wildtype.avg	Wildtype.316	6	A
AGCUUA	Wildtype.avg	Wildtype.317	1	A
AGCUUA	Wildtype.avg	Wildtype.317	2	G
AGCUUA	Wildtype.avg	Wildtype.317	3	C
AGCUUA	Wildtype.avg	Wildtype.317	4	U
AGCUUA	Wildtype.avg	Wildtype.317	5	U
AGCUUA	Wildtype.avg	Wildtype.317	6	A
AGCUUA	Wildtype.avg	Wildtype.318	1	A
AGCUUA	Wildtype.avg	Wildtype.318	2	G
AGCUUA	Wildtype.avg	Wildtype.318	3	C
AGCUUA	Wildtype.avg	Wildtype.318	4	U
AGCUUA	Wildtype.avg	Wildtype.318	5	U
AGCUUA	Wildtype.avg	Wildtype.318	6	A
AGCUUA	Wildtype.avg	Wildtype.319	1	A
AGCUUA	Wildtype.avg	Wildtype.319	2	G
AGCUUA	Wildtype.avg	Wildtype.319	3	C
AGCUUA	Wildtype.avg	Wildtype.319	4	U
AGCUUA	Wildtype.avg	Wildtype.319	5	U
AGCUUA	Wildtype.avg	Wildtype.319	6	A
AGCUUA	Wildtype.avg	Wildtype.320	1	A
AGCUUA	Wildtype.avg	Wildtype.320	2	G
AGCUUA	Wildtype.avg	Wildtype.320	3	C
AGCUUA	Wildtype.avg	Wildtype.320	4	U
AGCUUA	Wildtype.avg	Wildtype.320	5	U
AGCUUA	Wildtype.avg	Wildtype.320	6	A
AGCUUA	Wildtype.avg	Wildtype.321	1	A
AGCUUA	Wildtype.avg	Wildtype.321	2	G
AGCUUA	Wildtype.avg	Wildtype.321	3	C
AGCUUA	Wildtype.avg	Wildtype.321	4	U
AGCUUA	Wildtype.avg	Wildtype.321	5	U
AGCUUA	Wildtype.avg	Wildtype.321	6	A
AGCUUA	Wildtype.avg	Wildtype.322	1	A
AGCUUA	Wildtype.avg	Wildtype.322	2	G
AGCUUA	Wildtype.avg	Wildtype.322	3	C
AGCUUA	Wildtype.avg	Wildtype.322	4	U
AGCUUA	Wildtype.avg	Wildtype.322	5	U
AGCUUA	Wildtype.avg	Wildtype.322	6	A
AGCUUA	Wildtype.avg	Wildtype.323	1	A
AGCUUA	Wildtype.avg	Wildtype.323	2	G
AGCUUA	Wildtype.avg	Wildtype.323	3	C
AGCUUA	Wildtype.avg	Wildtype.323	4	U
AGCUUA	Wildtype.avg	Wildtype.323	5	U
AGCUUA	Wildtype.avg	Wildtype.323	6	A
AGCUUA	Wildtype.avg	Wildtype.324	1	A
AGCUUA	Wildtype.avg	Wildtype.324	2	G
AGCUUA	Wildtype.avg	Wildtype.324	3	C
AGCUUA	Wildtype.avg	Wildtype.324	4	U
AGCUUA	Wildtype.avg	Wildtype.324	5	U
AGCUUA	Wildtype.avg	Wildtype.324	6	A
AGCUUA	Wildtype.avg	Wildtype.325	1	A
AGCUUA	Wildtype.avg	Wildtype.325	2	G
AGCUUA	Wildtype.avg	Wildtype.325	3	C
AGCUUA	Wildtype.avg	Wildtype.325	4	U
AGCUUA	Wildtype.avg	Wildtype.325	5	U
AGCUUA	Wildtype.avg	Wildtype.325	6	A
AGCUUA	Wildtype.avg	Wildtype.326	1	A
AGCUUA	Wildtype.avg	Wildtype.326	2	G
AGCUUA	Wildtype.avg	Wildtype.326	3	C
AGCUUA	Wildtype.avg	Wildtype.326	4	U
AGCUUA	Wildtype.avg	Wildtype.326	5	U
AGCUUA	Wildtype.avg	Wildtype.326	6	A
AGCUUA	Wildtype.avg	Wildtype.327	1	A
AGCUUA	Wildtype.avg	Wildtype.327	2	G
AGCUUA	Wildtype.avg	Wildtype.327	3	C
AGCUUA	Wildtype.avg	Wildtype.327	4	U
AGCUUA	Wildtype.avg	Wildtype.327	5	U
AGCUUA	Wildtype.avg	Wildtype.327	6	A
AGCUUA	Wildtype.avg	Wildtype.328	1	A
AGCUUA	Wildtype.avg	Wildtype.328	2	G
AGCUUA	Wildtype.avg	Wildtype.328	3	C
AGCUUA	Wildtype.avg	Wildtype.328	4	U
AGCUUA	Wildtype.avg	Wildtype.328	5	U
AGCUUA	Wildtype.avg	Wildtype.328	6	A
AGCUUA	Wildtype.avg	Wildtype.329	1	A
AGCUUA	Wildtype.avg	Wildtype.329	2	G
AGCUUA	Wildtype.avg	Wildtype.329	3	C
AGCUUA	Wildtype.avg	Wildtype.329	4	U
AGCUUA	Wildtype.avg	Wildtype.329	5	U
AGCUUA	Wildtype.avg	Wildtype.329	6	A
AGCUUA	Wildtype.avg	Wildtype.330	1	A
AGCUUA	Wildtype.avg	Wildtype.330	2	G
AGCUUA	Wildtype.avg	Wildtype.330	3	C
AGCUUA	Wildtype.avg	Wildtype.330	4	U
AGCUUA	Wildtype.avg	Wildtype.330	5	U
AGCUUA	Wildtype.avg	Wildtype.330	6	A
AGCUUA	Wildtype.avg	Wildtype.331	1	A
AGCUUA	Wildtype.avg	Wildtype.331	2	G
AGCUUA	Wildtype.avg	Wildtype.331	3	C
AGCUUA	Wildtype.avg	Wildtype.331	4	U
AGCUUA	Wildtype.avg	Wildtype.331	5	U
AGCUUA	Wildtype.avg	Wildtype.331	6	A
AGCUUA	Wildtype.avg	Wildtype.332	1	A
AGCUUA	Wildtype.avg	Wildtype.332	2	G
AGCUUA	Wildtype.avg	Wildtype.332	3	C
AGCUUA	Wildtype.avg	Wildtype.332	4	U
AGCUUA	Wildtype.avg	Wildtype.332	5	U
AGCUUA	Wildtype.avg	Wildtype.332	6	A
AGCUUA	Wildtype.avg	Wildtype.333	1	A
AGCUUA	Wildtype.avg	Wildtype.333	2	G
AGCUUA	Wildtype.avg	Wildtype.333	3	C
AGCUUA	Wildtype.avg	Wildtype.333	4	U
AGCUUA	Wildtype.avg	Wildtype.333	5	U
AGCUUA	Wildtype.avg	Wildtype.333	6	A
AGCUUA	Wildtype.avg	Wildtype.334	1	A
[truncated: 3,815 more rows]
