# Supplementary material for: SPOROS: A pipeline to analyze DISE/6mer seed toxicity
Source: PLoS Comput Biol. 2022 Mar 31;18(3):e1010022. doi: 10.1371/journal.pcbi.1010022 (PMC9004739; doi:10.1371/journal.pcbi.1010022)
Supplement: S1 Dataset — (ZIP) [file pcbi.1010022.s005.zip › Final SPOROS output Figure 2/miRNA/F_seedExpand.DroshaKO.rep1.miRNA.Figure2.txt]

Seed	Sample	SeedID	Pos	Base
AAAAGC	DroshaKO.rep1	DroshaKO.rep1.1	1	A
AAAAGC	DroshaKO.rep1	DroshaKO.rep1.1	2	A
AAAAGC	DroshaKO.rep1	DroshaKO.rep1.1	3	A
AAAAGC	DroshaKO.rep1	DroshaKO.rep1.1	4	A
AAAAGC	DroshaKO.rep1	DroshaKO.rep1.1	5	G
AAAAGC	DroshaKO.rep1	DroshaKO.rep1.1	6	C
AAAAGC	DroshaKO.rep1	DroshaKO.rep1.2	1	A
AAAAGC	DroshaKO.rep1	DroshaKO.rep1.2	2	A
AAAAGC	DroshaKO.rep1	DroshaKO.rep1.2	3	A
AAAAGC	DroshaKO.rep1	DroshaKO.rep1.2	4	A
AAAAGC	DroshaKO.rep1	DroshaKO.rep1.2	5	G
AAAAGC	DroshaKO.rep1	DroshaKO.rep1.2	6	C
AAAAGC	DroshaKO.rep1	DroshaKO.rep1.3	1	A
AAAAGC	DroshaKO.rep1	DroshaKO.rep1.3	2	A
AAAAGC	DroshaKO.rep1	DroshaKO.rep1.3	3	A
AAAAGC	DroshaKO.rep1	DroshaKO.rep1.3	4	A
AAAAGC	DroshaKO.rep1	DroshaKO.rep1.3	5	G
AAAAGC	DroshaKO.rep1	DroshaKO.rep1.3	6	C
AAAAGC	DroshaKO.rep1	DroshaKO.rep1.4	1	A
AAAAGC	DroshaKO.rep1	DroshaKO.rep1.4	2	A
AAAAGC	DroshaKO.rep1	DroshaKO.rep1.4	3	A
AAAAGC	DroshaKO.rep1	DroshaKO.rep1.4	4	A
AAAAGC	DroshaKO.rep1	DroshaKO.rep1.4	5	G
AAAAGC	DroshaKO.rep1	DroshaKO.rep1.4	6	C
AAAAGC	DroshaKO.rep1	DroshaKO.rep1.5	1	A
AAAAGC	DroshaKO.rep1	DroshaKO.rep1.5	2	A
AAAAGC	DroshaKO.rep1	DroshaKO.rep1.5	3	A
AAAAGC	DroshaKO.rep1	DroshaKO.rep1.5	4	A
AAAAGC	DroshaKO.rep1	DroshaKO.rep1.5	5	G
AAAAGC	DroshaKO.rep1	DroshaKO.rep1.5	6	C
AAAAGC	DroshaKO.rep1	DroshaKO.rep1.6	1	A
AAAAGC	DroshaKO.rep1	DroshaKO.rep1.6	2	A
AAAAGC	DroshaKO.rep1	DroshaKO.rep1.6	3	A
AAAAGC	DroshaKO.rep1	DroshaKO.rep1.6	4	A
AAAAGC	DroshaKO.rep1	DroshaKO.rep1.6	5	G
AAAAGC	DroshaKO.rep1	DroshaKO.rep1.6	6	C
AAAAGC	DroshaKO.rep1	DroshaKO.rep1.7	1	A
AAAAGC	DroshaKO.rep1	DroshaKO.rep1.7	2	A
AAAAGC	DroshaKO.rep1	DroshaKO.rep1.7	3	A
AAAAGC	DroshaKO.rep1	DroshaKO.rep1.7	4	A
AAAAGC	DroshaKO.rep1	DroshaKO.rep1.7	5	G
AAAAGC	DroshaKO.rep1	DroshaKO.rep1.7	6	C
AAAAGC	DroshaKO.rep1	DroshaKO.rep1.8	1	A
AAAAGC	DroshaKO.rep1	DroshaKO.rep1.8	2	A
AAAAGC	DroshaKO.rep1	DroshaKO.rep1.8	3	A
AAAAGC	DroshaKO.rep1	DroshaKO.rep1.8	4	A
AAAAGC	DroshaKO.rep1	DroshaKO.rep1.8	5	G
AAAAGC	DroshaKO.rep1	DroshaKO.rep1.8	6	C
AAAAGC	DroshaKO.rep1	DroshaKO.rep1.9	1	A
AAAAGC	DroshaKO.rep1	DroshaKO.rep1.9	2	A
AAAAGC	DroshaKO.rep1	DroshaKO.rep1.9	3	A
AAAAGC	DroshaKO.rep1	DroshaKO.rep1.9	4	A
AAAAGC	DroshaKO.rep1	DroshaKO.rep1.9	5	G
AAAAGC	DroshaKO.rep1	DroshaKO.rep1.9	6	C
AAAGCU	DroshaKO.rep1	DroshaKO.rep1.10	1	A
AAAGCU	DroshaKO.rep1	DroshaKO.rep1.10	2	A
AAAGCU	DroshaKO.rep1	DroshaKO.rep1.10	3	A
AAAGCU	DroshaKO.rep1	DroshaKO.rep1.10	4	G
AAAGCU	DroshaKO.rep1	DroshaKO.rep1.10	5	C
AAAGCU	DroshaKO.rep1	DroshaKO.rep1.10	6	U
AAAGCU	DroshaKO.rep1	DroshaKO.rep1.11	1	A
AAAGCU	DroshaKO.rep1	DroshaKO.rep1.11	2	A
AAAGCU	DroshaKO.rep1	DroshaKO.rep1.11	3	A
AAAGCU	DroshaKO.rep1	DroshaKO.rep1.11	4	G
AAAGCU	DroshaKO.rep1	DroshaKO.rep1.11	5	C
AAAGCU	DroshaKO.rep1	DroshaKO.rep1.11	6	U
AAAGCU	DroshaKO.rep1	DroshaKO.rep1.12	1	A
AAAGCU	DroshaKO.rep1	DroshaKO.rep1.12	2	A
AAAGCU	DroshaKO.rep1	DroshaKO.rep1.12	3	A
AAAGCU	DroshaKO.rep1	DroshaKO.rep1.12	4	G
AAAGCU	DroshaKO.rep1	DroshaKO.rep1.12	5	C
AAAGCU	DroshaKO.rep1	DroshaKO.rep1.12	6	U
AAAGCU	DroshaKO.rep1	DroshaKO.rep1.13	1	A
AAAGCU	DroshaKO.rep1	DroshaKO.rep1.13	2	A
AAAGCU	DroshaKO.rep1	DroshaKO.rep1.13	3	A
AAAGCU	DroshaKO.rep1	DroshaKO.rep1.13	4	G
AAAGCU	DroshaKO.rep1	DroshaKO.rep1.13	5	C
AAAGCU	DroshaKO.rep1	DroshaKO.rep1.13	6	U
AAAGCU	DroshaKO.rep1	DroshaKO.rep1.14	1	A
AAAGCU	DroshaKO.rep1	DroshaKO.rep1.14	2	A
AAAGCU	DroshaKO.rep1	DroshaKO.rep1.14	3	A
AAAGCU	DroshaKO.rep1	DroshaKO.rep1.14	4	G
AAAGCU	DroshaKO.rep1	DroshaKO.rep1.14	5	C
AAAGCU	DroshaKO.rep1	DroshaKO.rep1.14	6	U
AAAGCU	DroshaKO.rep1	DroshaKO.rep1.15	1	A
AAAGCU	DroshaKO.rep1	DroshaKO.rep1.15	2	A
AAAGCU	DroshaKO.rep1	DroshaKO.rep1.15	3	A
AAAGCU	DroshaKO.rep1	DroshaKO.rep1.15	4	G
AAAGCU	DroshaKO.rep1	DroshaKO.rep1.15	5	C
AAAGCU	DroshaKO.rep1	DroshaKO.rep1.15	6	U
AAAGCU	DroshaKO.rep1	DroshaKO.rep1.16	1	A
AAAGCU	DroshaKO.rep1	DroshaKO.rep1.16	2	A
AAAGCU	DroshaKO.rep1	DroshaKO.rep1.16	3	A
AAAGCU	DroshaKO.rep1	DroshaKO.rep1.16	4	G
AAAGCU	DroshaKO.rep1	DroshaKO.rep1.16	5	C
AAAGCU	DroshaKO.rep1	DroshaKO.rep1.16	6	U
AAAGCU	DroshaKO.rep1	DroshaKO.rep1.17	1	A
AAAGCU	DroshaKO.rep1	DroshaKO.rep1.17	2	A
AAAGCU	DroshaKO.rep1	DroshaKO.rep1.17	3	A
AAAGCU	DroshaKO.rep1	DroshaKO.rep1.17	4	G
AAAGCU	DroshaKO.rep1	DroshaKO.rep1.17	5	C
AAAGCU	DroshaKO.rep1	DroshaKO.rep1.17	6	U
AAAGCU	DroshaKO.rep1	DroshaKO.rep1.18	1	A
AAAGCU	DroshaKO.rep1	DroshaKO.rep1.18	2	A
AAAGCU	DroshaKO.rep1	DroshaKO.rep1.18	3	A
AAAGCU	DroshaKO.rep1	DroshaKO.rep1.18	4	G
AAAGCU	DroshaKO.rep1	DroshaKO.rep1.18	5	C
AAAGCU	DroshaKO.rep1	DroshaKO.rep1.18	6	U
AAAGCU	DroshaKO.rep1	DroshaKO.rep1.19	1	A
AAAGCU	DroshaKO.rep1	DroshaKO.rep1.19	2	A
AAAGCU	DroshaKO.rep1	DroshaKO.rep1.19	3	A
AAAGCU	DroshaKO.rep1	DroshaKO.rep1.19	4	G
AAAGCU	DroshaKO.rep1	DroshaKO.rep1.19	5	C
AAAGCU	DroshaKO.rep1	DroshaKO.rep1.19	6	U
AAAGCU	DroshaKO.rep1	DroshaKO.rep1.20	1	A
AAAGCU	DroshaKO.rep1	DroshaKO.rep1.20	2	A
AAAGCU	DroshaKO.rep1	DroshaKO.rep1.20	3	A
AAAGCU	DroshaKO.rep1	DroshaKO.rep1.20	4	G
AAAGCU	DroshaKO.rep1	DroshaKO.rep1.20	5	C
AAAGCU	DroshaKO.rep1	DroshaKO.rep1.20	6	U
AAAGCU	DroshaKO.rep1	DroshaKO.rep1.21	1	A
AAAGCU	DroshaKO.rep1	DroshaKO.rep1.21	2	A
AAAGCU	DroshaKO.rep1	DroshaKO.rep1.21	3	A
AAAGCU	DroshaKO.rep1	DroshaKO.rep1.21	4	G
AAAGCU	DroshaKO.rep1	DroshaKO.rep1.21	5	C
AAAGCU	DroshaKO.rep1	DroshaKO.rep1.21	6	U
AAAGCU	DroshaKO.rep1	DroshaKO.rep1.22	1	A
AAAGCU	DroshaKO.rep1	DroshaKO.rep1.22	2	A
AAAGCU	DroshaKO.rep1	DroshaKO.rep1.22	3	A
AAAGCU	DroshaKO.rep1	DroshaKO.rep1.22	4	G
AAAGCU	DroshaKO.rep1	DroshaKO.rep1.22	5	C
AAAGCU	DroshaKO.rep1	DroshaKO.rep1.22	6	U
AAAGCU	DroshaKO.rep1	DroshaKO.rep1.23	1	A
AAAGCU	DroshaKO.rep1	DroshaKO.rep1.23	2	A
AAAGCU	DroshaKO.rep1	DroshaKO.rep1.23	3	A
AAAGCU	DroshaKO.rep1	DroshaKO.rep1.23	4	G
AAAGCU	DroshaKO.rep1	DroshaKO.rep1.23	5	C
AAAGCU	DroshaKO.rep1	DroshaKO.rep1.23	6	U
AAAGCU	DroshaKO.rep1	DroshaKO.rep1.24	1	A
AAAGCU	DroshaKO.rep1	DroshaKO.rep1.24	2	A
AAAGCU	DroshaKO.rep1	DroshaKO.rep1.24	3	A
AAAGCU	DroshaKO.rep1	DroshaKO.rep1.24	4	G
AAAGCU	DroshaKO.rep1	DroshaKO.rep1.24	5	C
AAAGCU	DroshaKO.rep1	DroshaKO.rep1.24	6	U
AAAGCU	DroshaKO.rep1	DroshaKO.rep1.25	1	A
AAAGCU	DroshaKO.rep1	DroshaKO.rep1.25	2	A
AAAGCU	DroshaKO.rep1	DroshaKO.rep1.25	3	A
AAAGCU	DroshaKO.rep1	DroshaKO.rep1.25	4	G
AAAGCU	DroshaKO.rep1	DroshaKO.rep1.25	5	C
AAAGCU	DroshaKO.rep1	DroshaKO.rep1.25	6	U
AAAGCU	DroshaKO.rep1	DroshaKO.rep1.26	1	A
AAAGCU	DroshaKO.rep1	DroshaKO.rep1.26	2	A
AAAGCU	DroshaKO.rep1	DroshaKO.rep1.26	3	A
AAAGCU	DroshaKO.rep1	DroshaKO.rep1.26	4	G
AAAGCU	DroshaKO.rep1	DroshaKO.rep1.26	5	C
AAAGCU	DroshaKO.rep1	DroshaKO.rep1.26	6	U
AAAGCU	DroshaKO.rep1	DroshaKO.rep1.27	1	A
AAAGCU	DroshaKO.rep1	DroshaKO.rep1.27	2	A
AAAGCU	DroshaKO.rep1	DroshaKO.rep1.27	3	A
AAAGCU	DroshaKO.rep1	DroshaKO.rep1.27	4	G
AAAGCU	DroshaKO.rep1	DroshaKO.rep1.27	5	C
AAAGCU	DroshaKO.rep1	DroshaKO.rep1.27	6	U
AAAGCU	DroshaKO.rep1	DroshaKO.rep1.28	1	A
AAAGCU	DroshaKO.rep1	DroshaKO.rep1.28	2	A
AAAGCU	DroshaKO.rep1	DroshaKO.rep1.28	3	A
AAAGCU	DroshaKO.rep1	DroshaKO.rep1.28	4	G
AAAGCU	DroshaKO.rep1	DroshaKO.rep1.28	5	C
AAAGCU	DroshaKO.rep1	DroshaKO.rep1.28	6	U
AAAGCU	DroshaKO.rep1	DroshaKO.rep1.29	1	A
AAAGCU	DroshaKO.rep1	DroshaKO.rep1.29	2	A
AAAGCU	DroshaKO.rep1	DroshaKO.rep1.29	3	A
AAAGCU	DroshaKO.rep1	DroshaKO.rep1.29	4	G
AAAGCU	DroshaKO.rep1	DroshaKO.rep1.29	5	C
AAAGCU	DroshaKO.rep1	DroshaKO.rep1.29	6	U
AAAGCU	DroshaKO.rep1	DroshaKO.rep1.30	1	A
AAAGCU	DroshaKO.rep1	DroshaKO.rep1.30	2	A
AAAGCU	DroshaKO.rep1	DroshaKO.rep1.30	3	A
AAAGCU	DroshaKO.rep1	DroshaKO.rep1.30	4	G
AAAGCU	DroshaKO.rep1	DroshaKO.rep1.30	5	C
AAAGCU	DroshaKO.rep1	DroshaKO.rep1.30	6	U
AAAGCU	DroshaKO.rep1	DroshaKO.rep1.31	1	A
AAAGCU	DroshaKO.rep1	DroshaKO.rep1.31	2	A
AAAGCU	DroshaKO.rep1	DroshaKO.rep1.31	3	A
AAAGCU	DroshaKO.rep1	DroshaKO.rep1.31	4	G
AAAGCU	DroshaKO.rep1	DroshaKO.rep1.31	5	C
AAAGCU	DroshaKO.rep1	DroshaKO.rep1.31	6	U
AAAGCU	DroshaKO.rep1	DroshaKO.rep1.32	1	A
AAAGCU	DroshaKO.rep1	DroshaKO.rep1.32	2	A
AAAGCU	DroshaKO.rep1	DroshaKO.rep1.32	3	A
AAAGCU	DroshaKO.rep1	DroshaKO.rep1.32	4	G
AAAGCU	DroshaKO.rep1	DroshaKO.rep1.32	5	C
AAAGCU	DroshaKO.rep1	DroshaKO.rep1.32	6	U
AAAGCU	DroshaKO.rep1	DroshaKO.rep1.33	1	A
AAAGCU	DroshaKO.rep1	DroshaKO.rep1.33	2	A
AAAGCU	DroshaKO.rep1	DroshaKO.rep1.33	3	A
AAAGCU	DroshaKO.rep1	DroshaKO.rep1.33	4	G
AAAGCU	DroshaKO.rep1	DroshaKO.rep1.33	5	C
AAAGCU	DroshaKO.rep1	DroshaKO.rep1.33	6	U
AAAGCU	DroshaKO.rep1	DroshaKO.rep1.34	1	A
AAAGCU	DroshaKO.rep1	DroshaKO.rep1.34	2	A
AAAGCU	DroshaKO.rep1	DroshaKO.rep1.34	3	A
AAAGCU	DroshaKO.rep1	DroshaKO.rep1.34	4	G
AAAGCU	DroshaKO.rep1	DroshaKO.rep1.34	5	C
AAAGCU	DroshaKO.rep1	DroshaKO.rep1.34	6	U
AAAGCU	DroshaKO.rep1	DroshaKO.rep1.35	1	A
AAAGCU	DroshaKO.rep1	DroshaKO.rep1.35	2	A
AAAGCU	DroshaKO.rep1	DroshaKO.rep1.35	3	A
AAAGCU	DroshaKO.rep1	DroshaKO.rep1.35	4	G
AAAGCU	DroshaKO.rep1	DroshaKO.rep1.35	5	C
AAAGCU	DroshaKO.rep1	DroshaKO.rep1.35	6	U
AAAGCU	DroshaKO.rep1	DroshaKO.rep1.36	1	A
AAAGCU	DroshaKO.rep1	DroshaKO.rep1.36	2	A
AAAGCU	DroshaKO.rep1	DroshaKO.rep1.36	3	A
AAAGCU	DroshaKO.rep1	DroshaKO.rep1.36	4	G
AAAGCU	DroshaKO.rep1	DroshaKO.rep1.36	5	C
AAAGCU	DroshaKO.rep1	DroshaKO.rep1.36	6	U
AAAGCU	DroshaKO.rep1	DroshaKO.rep1.37	1	A
AAAGCU	DroshaKO.rep1	DroshaKO.rep1.37	2	A
AAAGCU	DroshaKO.rep1	DroshaKO.rep1.37	3	A
AAAGCU	DroshaKO.rep1	DroshaKO.rep1.37	4	G
AAAGCU	DroshaKO.rep1	DroshaKO.rep1.37	5	C
AAAGCU	DroshaKO.rep1	DroshaKO.rep1.37	6	U
AAAGCU	DroshaKO.rep1	DroshaKO.rep1.38	1	A
AAAGCU	DroshaKO.rep1	DroshaKO.rep1.38	2	A
AAAGCU	DroshaKO.rep1	DroshaKO.rep1.38	3	A
AAAGCU	DroshaKO.rep1	DroshaKO.rep1.38	4	G
AAAGCU	DroshaKO.rep1	DroshaKO.rep1.38	5	C
AAAGCU	DroshaKO.rep1	DroshaKO.rep1.38	6	U
AAAGCU	DroshaKO.rep1	DroshaKO.rep1.39	1	A
AAAGCU	DroshaKO.rep1	DroshaKO.rep1.39	2	A
AAAGCU	DroshaKO.rep1	DroshaKO.rep1.39	3	A
AAAGCU	DroshaKO.rep1	DroshaKO.rep1.39	4	G
AAAGCU	DroshaKO.rep1	DroshaKO.rep1.39	5	C
AAAGCU	DroshaKO.rep1	DroshaKO.rep1.39	6	U
AAAGCU	DroshaKO.rep1	DroshaKO.rep1.40	1	A
AAAGCU	DroshaKO.rep1	DroshaKO.rep1.40	2	A
AAAGCU	DroshaKO.rep1	DroshaKO.rep1.40	3	A
AAAGCU	DroshaKO.rep1	DroshaKO.rep1.40	4	G
AAAGCU	DroshaKO.rep1	DroshaKO.rep1.40	5	C
AAAGCU	DroshaKO.rep1	DroshaKO.rep1.40	6	U
AAAGCU	DroshaKO.rep1	DroshaKO.rep1.41	1	A
AAAGCU	DroshaKO.rep1	DroshaKO.rep1.41	2	A
AAAGCU	DroshaKO.rep1	DroshaKO.rep1.41	3	A
AAAGCU	DroshaKO.rep1	DroshaKO.rep1.41	4	G
AAAGCU	DroshaKO.rep1	DroshaKO.rep1.41	5	C
AAAGCU	DroshaKO.rep1	DroshaKO.rep1.41	6	U
AAAGCU	DroshaKO.rep1	DroshaKO.rep1.42	1	A
AAAGCU	DroshaKO.rep1	DroshaKO.rep1.42	2	A
AAAGCU	DroshaKO.rep1	DroshaKO.rep1.42	3	A
AAAGCU	DroshaKO.rep1	DroshaKO.rep1.42	4	G
AAAGCU	DroshaKO.rep1	DroshaKO.rep1.42	5	C
AAAGCU	DroshaKO.rep1	DroshaKO.rep1.42	6	U
AAAGCU	DroshaKO.rep1	DroshaKO.rep1.43	1	A
AAAGCU	DroshaKO.rep1	DroshaKO.rep1.43	2	A
AAAGCU	DroshaKO.rep1	DroshaKO.rep1.43	3	A
AAAGCU	DroshaKO.rep1	DroshaKO.rep1.43	4	G
AAAGCU	DroshaKO.rep1	DroshaKO.rep1.43	5	C
AAAGCU	DroshaKO.rep1	DroshaKO.rep1.43	6	U
AAAGCU	DroshaKO.rep1	DroshaKO.rep1.44	1	A
AAAGCU	DroshaKO.rep1	DroshaKO.rep1.44	2	A
AAAGCU	DroshaKO.rep1	DroshaKO.rep1.44	3	A
AAAGCU	DroshaKO.rep1	DroshaKO.rep1.44	4	G
AAAGCU	DroshaKO.rep1	DroshaKO.rep1.44	5	C
AAAGCU	DroshaKO.rep1	DroshaKO.rep1.44	6	U
AAAGCU	DroshaKO.rep1	DroshaKO.rep1.45	1	A
AAAGCU	DroshaKO.rep1	DroshaKO.rep1.45	2	A
AAAGCU	DroshaKO.rep1	DroshaKO.rep1.45	3	A
AAAGCU	DroshaKO.rep1	DroshaKO.rep1.45	4	G
AAAGCU	DroshaKO.rep1	DroshaKO.rep1.45	5	C
AAAGCU	DroshaKO.rep1	DroshaKO.rep1.45	6	U
AAAGCU	DroshaKO.rep1	DroshaKO.rep1.46	1	A
AAAGCU	DroshaKO.rep1	DroshaKO.rep1.46	2	A
AAAGCU	DroshaKO.rep1	DroshaKO.rep1.46	3	A
AAAGCU	DroshaKO.rep1	DroshaKO.rep1.46	4	G
AAAGCU	DroshaKO.rep1	DroshaKO.rep1.46	5	C
AAAGCU	DroshaKO.rep1	DroshaKO.rep1.46	6	U
AAAGCU	DroshaKO.rep1	DroshaKO.rep1.47	1	A
AAAGCU	DroshaKO.rep1	DroshaKO.rep1.47	2	A
AAAGCU	DroshaKO.rep1	DroshaKO.rep1.47	3	A
AAAGCU	DroshaKO.rep1	DroshaKO.rep1.47	4	G
AAAGCU	DroshaKO.rep1	DroshaKO.rep1.47	5	C
AAAGCU	DroshaKO.rep1	DroshaKO.rep1.47	6	U
AAAGCU	DroshaKO.rep1	DroshaKO.rep1.48	1	A
AAAGCU	DroshaKO.rep1	DroshaKO.rep1.48	2	A
AAAGCU	DroshaKO.rep1	DroshaKO.rep1.48	3	A
AAAGCU	DroshaKO.rep1	DroshaKO.rep1.48	4	G
AAAGCU	DroshaKO.rep1	DroshaKO.rep1.48	5	C
AAAGCU	DroshaKO.rep1	DroshaKO.rep1.48	6	U
AAAGCU	DroshaKO.rep1	DroshaKO.rep1.49	1	A
AAAGCU	DroshaKO.rep1	DroshaKO.rep1.49	2	A
AAAGCU	DroshaKO.rep1	DroshaKO.rep1.49	3	A
AAAGCU	DroshaKO.rep1	DroshaKO.rep1.49	4	G
AAAGCU	DroshaKO.rep1	DroshaKO.rep1.49	5	C
AAAGCU	DroshaKO.rep1	DroshaKO.rep1.49	6	U
AAAGCU	DroshaKO.rep1	DroshaKO.rep1.50	1	A
AAAGCU	DroshaKO.rep1	DroshaKO.rep1.50	2	A
AAAGCU	DroshaKO.rep1	DroshaKO.rep1.50	3	A
AAAGCU	DroshaKO.rep1	DroshaKO.rep1.50	4	G
AAAGCU	DroshaKO.rep1	DroshaKO.rep1.50	5	C
AAAGCU	DroshaKO.rep1	DroshaKO.rep1.50	6	U
AAAGCU	DroshaKO.rep1	DroshaKO.rep1.51	1	A
AAAGCU	DroshaKO.rep1	DroshaKO.rep1.51	2	A
AAAGCU	DroshaKO.rep1	DroshaKO.rep1.51	3	A
AAAGCU	DroshaKO.rep1	DroshaKO.rep1.51	4	G
AAAGCU	DroshaKO.rep1	DroshaKO.rep1.51	5	C
AAAGCU	DroshaKO.rep1	DroshaKO.rep1.51	6	U
AAAGCU	DroshaKO.rep1	DroshaKO.rep1.52	1	A
AAAGCU	DroshaKO.rep1	DroshaKO.rep1.52	2	A
AAAGCU	DroshaKO.rep1	DroshaKO.rep1.52	3	A
AAAGCU	DroshaKO.rep1	DroshaKO.rep1.52	4	G
AAAGCU	DroshaKO.rep1	DroshaKO.rep1.52	5	C
AAAGCU	DroshaKO.rep1	DroshaKO.rep1.52	6	U
AAAGCU	DroshaKO.rep1	DroshaKO.rep1.53	1	A
AAAGCU	DroshaKO.rep1	DroshaKO.rep1.53	2	A
AAAGCU	DroshaKO.rep1	DroshaKO.rep1.53	3	A
AAAGCU	DroshaKO.rep1	DroshaKO.rep1.53	4	G
AAAGCU	DroshaKO.rep1	DroshaKO.rep1.53	5	C
AAAGCU	DroshaKO.rep1	DroshaKO.rep1.53	6	U
AAAGCU	DroshaKO.rep1	DroshaKO.rep1.54	1	A
AAAGCU	DroshaKO.rep1	DroshaKO.rep1.54	2	A
AAAGCU	DroshaKO.rep1	DroshaKO.rep1.54	3	A
AAAGCU	DroshaKO.rep1	DroshaKO.rep1.54	4	G
AAAGCU	DroshaKO.rep1	DroshaKO.rep1.54	5	C
AAAGCU	DroshaKO.rep1	DroshaKO.rep1.54	6	U
AAAGCU	DroshaKO.rep1	DroshaKO.rep1.55	1	A
AAAGCU	DroshaKO.rep1	DroshaKO.rep1.55	2	A
AAAGCU	DroshaKO.rep1	DroshaKO.rep1.55	3	A
AAAGCU	DroshaKO.rep1	DroshaKO.rep1.55	4	G
AAAGCU	DroshaKO.rep1	DroshaKO.rep1.55	5	C
AAAGCU	DroshaKO.rep1	DroshaKO.rep1.55	6	U
AAAGCU	DroshaKO.rep1	DroshaKO.rep1.56	1	A
AAAGCU	DroshaKO.rep1	DroshaKO.rep1.56	2	A
AAAGCU	DroshaKO.rep1	DroshaKO.rep1.56	3	A
AAAGCU	DroshaKO.rep1	DroshaKO.rep1.56	4	G
AAAGCU	DroshaKO.rep1	DroshaKO.rep1.56	5	C
AAAGCU	DroshaKO.rep1	DroshaKO.rep1.56	6	U
AAAGCU	DroshaKO.rep1	DroshaKO.rep1.57	1	A
AAAGCU	DroshaKO.rep1	DroshaKO.rep1.57	2	A
AAAGCU	DroshaKO.rep1	DroshaKO.rep1.57	3	A
AAAGCU	DroshaKO.rep1	DroshaKO.rep1.57	4	G
AAAGCU	DroshaKO.rep1	DroshaKO.rep1.57	5	C
AAAGCU	DroshaKO.rep1	DroshaKO.rep1.57	6	U
AAAGCU	DroshaKO.rep1	DroshaKO.rep1.58	1	A
AAAGCU	DroshaKO.rep1	DroshaKO.rep1.58	2	A
AAAGCU	DroshaKO.rep1	DroshaKO.rep1.58	3	A
AAAGCU	DroshaKO.rep1	DroshaKO.rep1.58	4	G
AAAGCU	DroshaKO.rep1	DroshaKO.rep1.58	5	C
AAAGCU	DroshaKO.rep1	DroshaKO.rep1.58	6	U
AAAGCU	DroshaKO.rep1	DroshaKO.rep1.59	1	A
AAAGCU	DroshaKO.rep1	DroshaKO.rep1.59	2	A
AAAGCU	DroshaKO.rep1	DroshaKO.rep1.59	3	A
AAAGCU	DroshaKO.rep1	DroshaKO.rep1.59	4	G
AAAGCU	DroshaKO.rep1	DroshaKO.rep1.59	5	C
AAAGCU	DroshaKO.rep1	DroshaKO.rep1.59	6	U
AAAGCU	DroshaKO.rep1	DroshaKO.rep1.60	1	A
AAAGCU	DroshaKO.rep1	DroshaKO.rep1.60	2	A
AAAGCU	DroshaKO.rep1	DroshaKO.rep1.60	3	A
AAAGCU	DroshaKO.rep1	DroshaKO.rep1.60	4	G
AAAGCU	DroshaKO.rep1	DroshaKO.rep1.60	5	C
AAAGCU	DroshaKO.rep1	DroshaKO.rep1.60	6	U
AAAGCU	DroshaKO.rep1	DroshaKO.rep1.61	1	A
AAAGCU	DroshaKO.rep1	DroshaKO.rep1.61	2	A
AAAGCU	DroshaKO.rep1	DroshaKO.rep1.61	3	A
AAAGCU	DroshaKO.rep1	DroshaKO.rep1.61	4	G
AAAGCU	DroshaKO.rep1	DroshaKO.rep1.61	5	C
AAAGCU	DroshaKO.rep1	DroshaKO.rep1.61	6	U
AAAGCU	DroshaKO.rep1	DroshaKO.rep1.62	1	A
AAAGCU	DroshaKO.rep1	DroshaKO.rep1.62	2	A
AAAGCU	DroshaKO.rep1	DroshaKO.rep1.62	3	A
AAAGCU	DroshaKO.rep1	DroshaKO.rep1.62	4	G
AAAGCU	DroshaKO.rep1	DroshaKO.rep1.62	5	C
AAAGCU	DroshaKO.rep1	DroshaKO.rep1.62	6	U
AAAGCU	DroshaKO.rep1	DroshaKO.rep1.63	1	A
AAAGCU	DroshaKO.rep1	DroshaKO.rep1.63	2	A
AAAGCU	DroshaKO.rep1	DroshaKO.rep1.63	3	A
AAAGCU	DroshaKO.rep1	DroshaKO.rep1.63	4	G
AAAGCU	DroshaKO.rep1	DroshaKO.rep1.63	5	C
AAAGCU	DroshaKO.rep1	DroshaKO.rep1.63	6	U
AAAGCU	DroshaKO.rep1	DroshaKO.rep1.64	1	A
AAAGCU	DroshaKO.rep1	DroshaKO.rep1.64	2	A
AAAGCU	DroshaKO.rep1	DroshaKO.rep1.64	3	A
AAAGCU	DroshaKO.rep1	DroshaKO.rep1.64	4	G
AAAGCU	DroshaKO.rep1	DroshaKO.rep1.64	5	C
AAAGCU	DroshaKO.rep1	DroshaKO.rep1.64	6	U
AAAGCU	DroshaKO.rep1	DroshaKO.rep1.65	1	A
AAAGCU	DroshaKO.rep1	DroshaKO.rep1.65	2	A
AAAGCU	DroshaKO.rep1	DroshaKO.rep1.65	3	A
AAAGCU	DroshaKO.rep1	DroshaKO.rep1.65	4	G
AAAGCU	DroshaKO.rep1	DroshaKO.rep1.65	5	C
AAAGCU	DroshaKO.rep1	DroshaKO.rep1.65	6	U
AAAGCU	DroshaKO.rep1	DroshaKO.rep1.66	1	A
AAAGCU	DroshaKO.rep1	DroshaKO.rep1.66	2	A
AAAGCU	DroshaKO.rep1	DroshaKO.rep1.66	3	A
AAAGCU	DroshaKO.rep1	DroshaKO.rep1.66	4	G
AAAGCU	DroshaKO.rep1	DroshaKO.rep1.66	5	C
AAAGCU	DroshaKO.rep1	DroshaKO.rep1.66	6	U
AAAGCU	DroshaKO.rep1	DroshaKO.rep1.67	1	A
AAAGCU	DroshaKO.rep1	DroshaKO.rep1.67	2	A
AAAGCU	DroshaKO.rep1	DroshaKO.rep1.67	3	A
AAAGCU	DroshaKO.rep1	DroshaKO.rep1.67	4	G
AAAGCU	DroshaKO.rep1	DroshaKO.rep1.67	5	C
AAAGCU	DroshaKO.rep1	DroshaKO.rep1.67	6	U
AAAGCU	DroshaKO.rep1	DroshaKO.rep1.68	1	A
AAAGCU	DroshaKO.rep1	DroshaKO.rep1.68	2	A
AAAGCU	DroshaKO.rep1	DroshaKO.rep1.68	3	A
AAAGCU	DroshaKO.rep1	DroshaKO.rep1.68	4	G
AAAGCU	DroshaKO.rep1	DroshaKO.rep1.68	5	C
AAAGCU	DroshaKO.rep1	DroshaKO.rep1.68	6	U
AAAGCU	DroshaKO.rep1	DroshaKO.rep1.69	1	A
AAAGCU	DroshaKO.rep1	DroshaKO.rep1.69	2	A
AAAGCU	DroshaKO.rep1	DroshaKO.rep1.69	3	A
AAAGCU	DroshaKO.rep1	DroshaKO.rep1.69	4	G
AAAGCU	DroshaKO.rep1	DroshaKO.rep1.69	5	C
AAAGCU	DroshaKO.rep1	DroshaKO.rep1.69	6	U
AAAGCU	DroshaKO.rep1	DroshaKO.rep1.70	1	A
AAAGCU	DroshaKO.rep1	DroshaKO.rep1.70	2	A
AAAGCU	DroshaKO.rep1	DroshaKO.rep1.70	3	A
AAAGCU	DroshaKO.rep1	DroshaKO.rep1.70	4	G
AAAGCU	DroshaKO.rep1	DroshaKO.rep1.70	5	C
AAAGCU	DroshaKO.rep1	DroshaKO.rep1.70	6	U
AAAGCU	DroshaKO.rep1	DroshaKO.rep1.71	1	A
AAAGCU	DroshaKO.rep1	DroshaKO.rep1.71	2	A
AAAGCU	DroshaKO.rep1	DroshaKO.rep1.71	3	A
AAAGCU	DroshaKO.rep1	DroshaKO.rep1.71	4	G
AAAGCU	DroshaKO.rep1	DroshaKO.rep1.71	5	C
AAAGCU	DroshaKO.rep1	DroshaKO.rep1.71	6	U
AAAGCU	DroshaKO.rep1	DroshaKO.rep1.72	1	A
AAAGCU	DroshaKO.rep1	DroshaKO.rep1.72	2	A
AAAGCU	DroshaKO.rep1	DroshaKO.rep1.72	3	A
AAAGCU	DroshaKO.rep1	DroshaKO.rep1.72	4	G
AAAGCU	DroshaKO.rep1	DroshaKO.rep1.72	5	C
AAAGCU	DroshaKO.rep1	DroshaKO.rep1.72	6	U
AAAGCU	DroshaKO.rep1	DroshaKO.rep1.73	1	A
AAAGCU	DroshaKO.rep1	DroshaKO.rep1.73	2	A
AAAGCU	DroshaKO.rep1	DroshaKO.rep1.73	3	A
AAAGCU	DroshaKO.rep1	DroshaKO.rep1.73	4	G
AAAGCU	DroshaKO.rep1	DroshaKO.rep1.73	5	C
AAAGCU	DroshaKO.rep1	DroshaKO.rep1.73	6	U
AAAGCU	DroshaKO.rep1	DroshaKO.rep1.74	1	A
AAAGCU	DroshaKO.rep1	DroshaKO.rep1.74	2	A
AAAGCU	DroshaKO.rep1	DroshaKO.rep1.74	3	A
AAAGCU	DroshaKO.rep1	DroshaKO.rep1.74	4	G
AAAGCU	DroshaKO.rep1	DroshaKO.rep1.74	5	C
AAAGCU	DroshaKO.rep1	DroshaKO.rep1.74	6	U
AAAGCU	DroshaKO.rep1	DroshaKO.rep1.75	1	A
AAAGCU	DroshaKO.rep1	DroshaKO.rep1.75	2	A
AAAGCU	DroshaKO.rep1	DroshaKO.rep1.75	3	A
AAAGCU	DroshaKO.rep1	DroshaKO.rep1.75	4	G
AAAGCU	DroshaKO.rep1	DroshaKO.rep1.75	5	C
AAAGCU	DroshaKO.rep1	DroshaKO.rep1.75	6	U
AAAGCU	DroshaKO.rep1	DroshaKO.rep1.76	1	A
AAAGCU	DroshaKO.rep1	DroshaKO.rep1.76	2	A
AAAGCU	DroshaKO.rep1	DroshaKO.rep1.76	3	A
AAAGCU	DroshaKO.rep1	DroshaKO.rep1.76	4	G
AAAGCU	DroshaKO.rep1	DroshaKO.rep1.76	5	C
AAAGCU	DroshaKO.rep1	DroshaKO.rep1.76	6	U
AAAGCU	DroshaKO.rep1	DroshaKO.rep1.77	1	A
AAAGCU	DroshaKO.rep1	DroshaKO.rep1.77	2	A
AAAGCU	DroshaKO.rep1	DroshaKO.rep1.77	3	A
AAAGCU	DroshaKO.rep1	DroshaKO.rep1.77	4	G
AAAGCU	DroshaKO.rep1	DroshaKO.rep1.77	5	C
AAAGCU	DroshaKO.rep1	DroshaKO.rep1.77	6	U
AAAGCU	DroshaKO.rep1	DroshaKO.rep1.78	1	A
AAAGCU	DroshaKO.rep1	DroshaKO.rep1.78	2	A
AAAGCU	DroshaKO.rep1	DroshaKO.rep1.78	3	A
AAAGCU	DroshaKO.rep1	DroshaKO.rep1.78	4	G
AAAGCU	DroshaKO.rep1	DroshaKO.rep1.78	5	C
AAAGCU	DroshaKO.rep1	DroshaKO.rep1.78	6	U
AAAGCU	DroshaKO.rep1	DroshaKO.rep1.79	1	A
AAAGCU	DroshaKO.rep1	DroshaKO.rep1.79	2	A
AAAGCU	DroshaKO.rep1	DroshaKO.rep1.79	3	A
AAAGCU	DroshaKO.rep1	DroshaKO.rep1.79	4	G
AAAGCU	DroshaKO.rep1	DroshaKO.rep1.79	5	C
AAAGCU	DroshaKO.rep1	DroshaKO.rep1.79	6	U
AAAGCU	DroshaKO.rep1	DroshaKO.rep1.80	1	A
AAAGCU	DroshaKO.rep1	DroshaKO.rep1.80	2	A
AAAGCU	DroshaKO.rep1	DroshaKO.rep1.80	3	A
AAAGCU	DroshaKO.rep1	DroshaKO.rep1.80	4	G
AAAGCU	DroshaKO.rep1	DroshaKO.rep1.80	5	C
AAAGCU	DroshaKO.rep1	DroshaKO.rep1.80	6	U
AAAGCU	DroshaKO.rep1	DroshaKO.rep1.81	1	A
AAAGCU	DroshaKO.rep1	DroshaKO.rep1.81	2	A
AAAGCU	DroshaKO.rep1	DroshaKO.rep1.81	3	A
AAAGCU	DroshaKO.rep1	DroshaKO.rep1.81	4	G
AAAGCU	DroshaKO.rep1	DroshaKO.rep1.81	5	C
AAAGCU	DroshaKO.rep1	DroshaKO.rep1.81	6	U
AAAGCU	DroshaKO.rep1	DroshaKO.rep1.82	1	A
AAAGCU	DroshaKO.rep1	DroshaKO.rep1.82	2	A
AAAGCU	DroshaKO.rep1	DroshaKO.rep1.82	3	A
AAAGCU	DroshaKO.rep1	DroshaKO.rep1.82	4	G
AAAGCU	DroshaKO.rep1	DroshaKO.rep1.82	5	C
AAAGCU	DroshaKO.rep1	DroshaKO.rep1.82	6	U
AAAGCU	DroshaKO.rep1	DroshaKO.rep1.83	1	A
AAAGCU	DroshaKO.rep1	DroshaKO.rep1.83	2	A
AAAGCU	DroshaKO.rep1	DroshaKO.rep1.83	3	A
AAAGCU	DroshaKO.rep1	DroshaKO.rep1.83	4	G
AAAGCU	DroshaKO.rep1	DroshaKO.rep1.83	5	C
AAAGCU	DroshaKO.rep1	DroshaKO.rep1.83	6	U
AAAGCU	DroshaKO.rep1	DroshaKO.rep1.84	1	A
AAAGCU	DroshaKO.rep1	DroshaKO.rep1.84	2	A
AAAGCU	DroshaKO.rep1	DroshaKO.rep1.84	3	A
AAAGCU	DroshaKO.rep1	DroshaKO.rep1.84	4	G
AAAGCU	DroshaKO.rep1	DroshaKO.rep1.84	5	C
AAAGCU	DroshaKO.rep1	DroshaKO.rep1.84	6	U
AAAGCU	DroshaKO.rep1	DroshaKO.rep1.85	1	A
AAAGCU	DroshaKO.rep1	DroshaKO.rep1.85	2	A
AAAGCU	DroshaKO.rep1	DroshaKO.rep1.85	3	A
AAAGCU	DroshaKO.rep1	DroshaKO.rep1.85	4	G
AAAGCU	DroshaKO.rep1	DroshaKO.rep1.85	5	C
AAAGCU	DroshaKO.rep1	DroshaKO.rep1.85	6	U
AAAGCU	DroshaKO.rep1	DroshaKO.rep1.86	1	A
AAAGCU	DroshaKO.rep1	DroshaKO.rep1.86	2	A
AAAGCU	DroshaKO.rep1	DroshaKO.rep1.86	3	A
AAAGCU	DroshaKO.rep1	DroshaKO.rep1.86	4	G
AAAGCU	DroshaKO.rep1	DroshaKO.rep1.86	5	C
AAAGCU	DroshaKO.rep1	DroshaKO.rep1.86	6	U
AAAGCU	DroshaKO.rep1	DroshaKO.rep1.87	1	A
AAAGCU	DroshaKO.rep1	DroshaKO.rep1.87	2	A
AAAGCU	DroshaKO.rep1	DroshaKO.rep1.87	3	A
AAAGCU	DroshaKO.rep1	DroshaKO.rep1.87	4	G
AAAGCU	DroshaKO.rep1	DroshaKO.rep1.87	5	C
AAAGCU	DroshaKO.rep1	DroshaKO.rep1.87	6	U
AAAGCU	DroshaKO.rep1	DroshaKO.rep1.88	1	A
AAAGCU	DroshaKO.rep1	DroshaKO.rep1.88	2	A
AAAGCU	DroshaKO.rep1	DroshaKO.rep1.88	3	A
AAAGCU	DroshaKO.rep1	DroshaKO.rep1.88	4	G
AAAGCU	DroshaKO.rep1	DroshaKO.rep1.88	5	C
AAAGCU	DroshaKO.rep1	DroshaKO.rep1.88	6	U
AAAGCU	DroshaKO.rep1	DroshaKO.rep1.89	1	A
AAAGCU	DroshaKO.rep1	DroshaKO.rep1.89	2	A
AAAGCU	DroshaKO.rep1	DroshaKO.rep1.89	3	A
AAAGCU	DroshaKO.rep1	DroshaKO.rep1.89	4	G
AAAGCU	DroshaKO.rep1	DroshaKO.rep1.89	5	C
AAAGCU	DroshaKO.rep1	DroshaKO.rep1.89	6	U
AAAGCU	DroshaKO.rep1	DroshaKO.rep1.90	1	A
AAAGCU	DroshaKO.rep1	DroshaKO.rep1.90	2	A
AAAGCU	DroshaKO.rep1	DroshaKO.rep1.90	3	A
AAAGCU	DroshaKO.rep1	DroshaKO.rep1.90	4	G
AAAGCU	DroshaKO.rep1	DroshaKO.rep1.90	5	C
AAAGCU	DroshaKO.rep1	DroshaKO.rep1.90	6	U
AAAGCU	DroshaKO.rep1	DroshaKO.rep1.91	1	A
AAAGCU	DroshaKO.rep1	DroshaKO.rep1.91	2	A
AAAGCU	DroshaKO.rep1	DroshaKO.rep1.91	3	A
AAAGCU	DroshaKO.rep1	DroshaKO.rep1.91	4	G
AAAGCU	DroshaKO.rep1	DroshaKO.rep1.91	5	C
AAAGCU	DroshaKO.rep1	DroshaKO.rep1.91	6	U
AAAGCU	DroshaKO.rep1	DroshaKO.rep1.92	1	A
AAAGCU	DroshaKO.rep1	DroshaKO.rep1.92	2	A
AAAGCU	DroshaKO.rep1	DroshaKO.rep1.92	3	A
AAAGCU	DroshaKO.rep1	DroshaKO.rep1.92	4	G
AAAGCU	DroshaKO.rep1	DroshaKO.rep1.92	5	C
AAAGCU	DroshaKO.rep1	DroshaKO.rep1.92	6	U
AAAGCU	DroshaKO.rep1	DroshaKO.rep1.93	1	A
AAAGCU	DroshaKO.rep1	DroshaKO.rep1.93	2	A
AAAGCU	DroshaKO.rep1	DroshaKO.rep1.93	3	A
AAAGCU	DroshaKO.rep1	DroshaKO.rep1.93	4	G
AAAGCU	DroshaKO.rep1	DroshaKO.rep1.93	5	C
AAAGCU	DroshaKO.rep1	DroshaKO.rep1.93	6	U
AAAGCU	DroshaKO.rep1	DroshaKO.rep1.94	1	A
AAAGCU	DroshaKO.rep1	DroshaKO.rep1.94	2	A
AAAGCU	DroshaKO.rep1	DroshaKO.rep1.94	3	A
AAAGCU	DroshaKO.rep1	DroshaKO.rep1.94	4	G
AAAGCU	DroshaKO.rep1	DroshaKO.rep1.94	5	C
AAAGCU	DroshaKO.rep1	DroshaKO.rep1.94	6	U
AAAGCU	DroshaKO.rep1	DroshaKO.rep1.95	1	A
AAAGCU	DroshaKO.rep1	DroshaKO.rep1.95	2	A
AAAGCU	DroshaKO.rep1	DroshaKO.rep1.95	3	A
AAAGCU	DroshaKO.rep1	DroshaKO.rep1.95	4	G
AAAGCU	DroshaKO.rep1	DroshaKO.rep1.95	5	C
AAAGCU	DroshaKO.rep1	DroshaKO.rep1.95	6	U
AAAGCU	DroshaKO.rep1	DroshaKO.rep1.96	1	A
AAAGCU	DroshaKO.rep1	DroshaKO.rep1.96	2	A
AAAGCU	DroshaKO.rep1	DroshaKO.rep1.96	3	A
AAAGCU	DroshaKO.rep1	DroshaKO.rep1.96	4	G
AAAGCU	DroshaKO.rep1	DroshaKO.rep1.96	5	C
AAAGCU	DroshaKO.rep1	DroshaKO.rep1.96	6	U
AAAGCU	DroshaKO.rep1	DroshaKO.rep1.97	1	A
AAAGCU	DroshaKO.rep1	DroshaKO.rep1.97	2	A
AAAGCU	DroshaKO.rep1	DroshaKO.rep1.97	3	A
AAAGCU	DroshaKO.rep1	DroshaKO.rep1.97	4	G
AAAGCU	DroshaKO.rep1	DroshaKO.rep1.97	5	C
AAAGCU	DroshaKO.rep1	DroshaKO.rep1.97	6	U
AAAGCU	DroshaKO.rep1	DroshaKO.rep1.98	1	A
AAAGCU	DroshaKO.rep1	DroshaKO.rep1.98	2	A
AAAGCU	DroshaKO.rep1	DroshaKO.rep1.98	3	A
AAAGCU	DroshaKO.rep1	DroshaKO.rep1.98	4	G
AAAGCU	DroshaKO.rep1	DroshaKO.rep1.98	5	C
AAAGCU	DroshaKO.rep1	DroshaKO.rep1.98	6	U
AAAGCU	DroshaKO.rep1	DroshaKO.rep1.99	1	A
AAAGCU	DroshaKO.rep1	DroshaKO.rep1.99	2	A
AAAGCU	DroshaKO.rep1	DroshaKO.rep1.99	3	A
AAAGCU	DroshaKO.rep1	DroshaKO.rep1.99	4	G
AAAGCU	DroshaKO.rep1	DroshaKO.rep1.99	5	C
AAAGCU	DroshaKO.rep1	DroshaKO.rep1.99	6	U
AAAGCU	DroshaKO.rep1	DroshaKO.rep1.100	1	A
AAAGCU	DroshaKO.rep1	DroshaKO.rep1.100	2	A
AAAGCU	DroshaKO.rep1	DroshaKO.rep1.100	3	A
AAAGCU	DroshaKO.rep1	DroshaKO.rep1.100	4	G
AAAGCU	DroshaKO.rep1	DroshaKO.rep1.100	5	C
AAAGCU	DroshaKO.rep1	DroshaKO.rep1.100	6	U
AAAGCU	DroshaKO.rep1	DroshaKO.rep1.101	1	A
AAAGCU	DroshaKO.rep1	DroshaKO.rep1.101	2	A
AAAGCU	DroshaKO.rep1	DroshaKO.rep1.101	3	A
AAAGCU	DroshaKO.rep1	DroshaKO.rep1.101	4	G
AAAGCU	DroshaKO.rep1	DroshaKO.rep1.101	5	C
AAAGCU	DroshaKO.rep1	DroshaKO.rep1.101	6	U
AAAGCU	DroshaKO.rep1	DroshaKO.rep1.102	1	A
AAAGCU	DroshaKO.rep1	DroshaKO.rep1.102	2	A
AAAGCU	DroshaKO.rep1	DroshaKO.rep1.102	3	A
AAAGCU	DroshaKO.rep1	DroshaKO.rep1.102	4	G
AAAGCU	DroshaKO.rep1	DroshaKO.rep1.102	5	C
AAAGCU	DroshaKO.rep1	DroshaKO.rep1.102	6	U
AAAGCU	DroshaKO.rep1	DroshaKO.rep1.103	1	A
AAAGCU	DroshaKO.rep1	DroshaKO.rep1.103	2	A
AAAGCU	DroshaKO.rep1	DroshaKO.rep1.103	3	A
AAAGCU	DroshaKO.rep1	DroshaKO.rep1.103	4	G
AAAGCU	DroshaKO.rep1	DroshaKO.rep1.103	5	C
AAAGCU	DroshaKO.rep1	DroshaKO.rep1.103	6	U
AAAGCU	DroshaKO.rep1	DroshaKO.rep1.104	1	A
AAAGCU	DroshaKO.rep1	DroshaKO.rep1.104	2	A
AAAGCU	DroshaKO.rep1	DroshaKO.rep1.104	3	A
AAAGCU	DroshaKO.rep1	DroshaKO.rep1.104	4	G
AAAGCU	DroshaKO.rep1	DroshaKO.rep1.104	5	C
AAAGCU	DroshaKO.rep1	DroshaKO.rep1.104	6	U
AAAGCU	DroshaKO.rep1	DroshaKO.rep1.105	1	A
AAAGCU	DroshaKO.rep1	DroshaKO.rep1.105	2	A
AAAGCU	DroshaKO.rep1	DroshaKO.rep1.105	3	A
AAAGCU	DroshaKO.rep1	DroshaKO.rep1.105	4	G
AAAGCU	DroshaKO.rep1	DroshaKO.rep1.105	5	C
AAAGCU	DroshaKO.rep1	DroshaKO.rep1.105	6	U
AAAGCU	DroshaKO.rep1	DroshaKO.rep1.106	1	A
AAAGCU	DroshaKO.rep1	DroshaKO.rep1.106	2	A
AAAGCU	DroshaKO.rep1	DroshaKO.rep1.106	3	A
AAAGCU	DroshaKO.rep1	DroshaKO.rep1.106	4	G
AAAGCU	DroshaKO.rep1	DroshaKO.rep1.106	5	C
AAAGCU	DroshaKO.rep1	DroshaKO.rep1.106	6	U
AAAGCU	DroshaKO.rep1	DroshaKO.rep1.107	1	A
AAAGCU	DroshaKO.rep1	DroshaKO.rep1.107	2	A
AAAGCU	DroshaKO.rep1	DroshaKO.rep1.107	3	A
AAAGCU	DroshaKO.rep1	DroshaKO.rep1.107	4	G
AAAGCU	DroshaKO.rep1	DroshaKO.rep1.107	5	C
AAAGCU	DroshaKO.rep1	DroshaKO.rep1.107	6	U
AAAGCU	DroshaKO.rep1	DroshaKO.rep1.108	1	A
AAAGCU	DroshaKO.rep1	DroshaKO.rep1.108	2	A
AAAGCU	DroshaKO.rep1	DroshaKO.rep1.108	3	A
AAAGCU	DroshaKO.rep1	DroshaKO.rep1.108	4	G
AAAGCU	DroshaKO.rep1	DroshaKO.rep1.108	5	C
AAAGCU	DroshaKO.rep1	DroshaKO.rep1.108	6	U
AAAGCU	DroshaKO.rep1	DroshaKO.rep1.109	1	A
AAAGCU	DroshaKO.rep1	DroshaKO.rep1.109	2	A
AAAGCU	DroshaKO.rep1	DroshaKO.rep1.109	3	A
AAAGCU	DroshaKO.rep1	DroshaKO.rep1.109	4	G
AAAGCU	DroshaKO.rep1	DroshaKO.rep1.109	5	C
AAAGCU	DroshaKO.rep1	DroshaKO.rep1.109	6	U
AAAGCU	DroshaKO.rep1	DroshaKO.rep1.110	1	A
AAAGCU	DroshaKO.rep1	DroshaKO.rep1.110	2	A
AAAGCU	DroshaKO.rep1	DroshaKO.rep1.110	3	A
AAAGCU	DroshaKO.rep1	DroshaKO.rep1.110	4	G
AAAGCU	DroshaKO.rep1	DroshaKO.rep1.110	5	C
AAAGCU	DroshaKO.rep1	DroshaKO.rep1.110	6	U
AAAGCU	DroshaKO.rep1	DroshaKO.rep1.111	1	A
AAAGCU	DroshaKO.rep1	DroshaKO.rep1.111	2	A
AAAGCU	DroshaKO.rep1	DroshaKO.rep1.111	3	A
AAAGCU	DroshaKO.rep1	DroshaKO.rep1.111	4	G
AAAGCU	DroshaKO.rep1	DroshaKO.rep1.111	5	C
AAAGCU	DroshaKO.rep1	DroshaKO.rep1.111	6	U
AAAGCU	DroshaKO.rep1	DroshaKO.rep1.112	1	A
AAAGCU	DroshaKO.rep1	DroshaKO.rep1.112	2	A
AAAGCU	DroshaKO.rep1	DroshaKO.rep1.112	3	A
AAAGCU	DroshaKO.rep1	DroshaKO.rep1.112	4	G
AAAGCU	DroshaKO.rep1	DroshaKO.rep1.112	5	C
AAAGCU	DroshaKO.rep1	DroshaKO.rep1.112	6	U
AAAGCU	DroshaKO.rep1	DroshaKO.rep1.113	1	A
AAAGCU	DroshaKO.rep1	DroshaKO.rep1.113	2	A
AAAGCU	DroshaKO.rep1	DroshaKO.rep1.113	3	A
AAAGCU	DroshaKO.rep1	DroshaKO.rep1.113	4	G
AAAGCU	DroshaKO.rep1	DroshaKO.rep1.113	5	C
AAAGCU	DroshaKO.rep1	DroshaKO.rep1.113	6	U
AAAGCU	DroshaKO.rep1	DroshaKO.rep1.114	1	A
AAAGCU	DroshaKO.rep1	DroshaKO.rep1.114	2	A
AAAGCU	DroshaKO.rep1	DroshaKO.rep1.114	3	A
AAAGCU	DroshaKO.rep1	DroshaKO.rep1.114	4	G
AAAGCU	DroshaKO.rep1	DroshaKO.rep1.114	5	C
AAAGCU	DroshaKO.rep1	DroshaKO.rep1.114	6	U
AAAGCU	DroshaKO.rep1	DroshaKO.rep1.115	1	A
AAAGCU	DroshaKO.rep1	DroshaKO.rep1.115	2	A
AAAGCU	DroshaKO.rep1	DroshaKO.rep1.115	3	A
AAAGCU	DroshaKO.rep1	DroshaKO.rep1.115	4	G
AAAGCU	DroshaKO.rep1	DroshaKO.rep1.115	5	C
AAAGCU	DroshaKO.rep1	DroshaKO.rep1.115	6	U
AAAGCU	DroshaKO.rep1	DroshaKO.rep1.116	1	A
AAAGCU	DroshaKO.rep1	DroshaKO.rep1.116	2	A
AAAGCU	DroshaKO.rep1	DroshaKO.rep1.116	3	A
AAAGCU	DroshaKO.rep1	DroshaKO.rep1.116	4	G
AAAGCU	DroshaKO.rep1	DroshaKO.rep1.116	5	C
AAAGCU	DroshaKO.rep1	DroshaKO.rep1.116	6	U
AAAGCU	DroshaKO.rep1	DroshaKO.rep1.117	1	A
AAAGCU	DroshaKO.rep1	DroshaKO.rep1.117	2	A
AAAGCU	DroshaKO.rep1	DroshaKO.rep1.117	3	A
AAAGCU	DroshaKO.rep1	DroshaKO.rep1.117	4	G
AAAGCU	DroshaKO.rep1	DroshaKO.rep1.117	5	C
AAAGCU	DroshaKO.rep1	DroshaKO.rep1.117	6	U
AAAGCU	DroshaKO.rep1	DroshaKO.rep1.118	1	A
AAAGCU	DroshaKO.rep1	DroshaKO.rep1.118	2	A
AAAGCU	DroshaKO.rep1	DroshaKO.rep1.118	3	A
AAAGCU	DroshaKO.rep1	DroshaKO.rep1.118	4	G
AAAGCU	DroshaKO.rep1	DroshaKO.rep1.118	5	C
AAAGCU	DroshaKO.rep1	DroshaKO.rep1.118	6	U
AAAGCU	DroshaKO.rep1	DroshaKO.rep1.119	1	A
AAAGCU	DroshaKO.rep1	DroshaKO.rep1.119	2	A
AAAGCU	DroshaKO.rep1	DroshaKO.rep1.119	3	A
AAAGCU	DroshaKO.rep1	DroshaKO.rep1.119	4	G
AAAGCU	DroshaKO.rep1	DroshaKO.rep1.119	5	C
AAAGCU	DroshaKO.rep1	DroshaKO.rep1.119	6	U
AAAGCU	DroshaKO.rep1	DroshaKO.rep1.120	1	A
AAAGCU	DroshaKO.rep1	DroshaKO.rep1.120	2	A
AAAGCU	DroshaKO.rep1	DroshaKO.rep1.120	3	A
AAAGCU	DroshaKO.rep1	DroshaKO.rep1.120	4	G
AAAGCU	DroshaKO.rep1	DroshaKO.rep1.120	5	C
AAAGCU	DroshaKO.rep1	DroshaKO.rep1.120	6	U
AAAGCU	DroshaKO.rep1	DroshaKO.rep1.121	1	A
AAAGCU	DroshaKO.rep1	DroshaKO.rep1.121	2	A
AAAGCU	DroshaKO.rep1	DroshaKO.rep1.121	3	A
AAAGCU	DroshaKO.rep1	DroshaKO.rep1.121	4	G
AAAGCU	DroshaKO.rep1	DroshaKO.rep1.121	5	C
AAAGCU	DroshaKO.rep1	DroshaKO.rep1.121	6	U
AAAGCU	DroshaKO.rep1	DroshaKO.rep1.122	1	A
AAAGCU	DroshaKO.rep1	DroshaKO.rep1.122	2	A
AAAGCU	DroshaKO.rep1	DroshaKO.rep1.122	3	A
AAAGCU	DroshaKO.rep1	DroshaKO.rep1.122	4	G
AAAGCU	DroshaKO.rep1	DroshaKO.rep1.122	5	C
AAAGCU	DroshaKO.rep1	DroshaKO.rep1.122	6	U
AAAGCU	DroshaKO.rep1	DroshaKO.rep1.123	1	A
AAAGCU	DroshaKO.rep1	DroshaKO.rep1.123	2	A
AAAGCU	DroshaKO.rep1	DroshaKO.rep1.123	3	A
AAAGCU	DroshaKO.rep1	DroshaKO.rep1.123	4	G
AAAGCU	DroshaKO.rep1	DroshaKO.rep1.123	5	C
AAAGCU	DroshaKO.rep1	DroshaKO.rep1.123	6	U
AAAGCU	DroshaKO.rep1	DroshaKO.rep1.124	1	A
AAAGCU	DroshaKO.rep1	DroshaKO.rep1.124	2	A
AAAGCU	DroshaKO.rep1	DroshaKO.rep1.124	3	A
AAAGCU	DroshaKO.rep1	DroshaKO.rep1.124	4	G
AAAGCU	DroshaKO.rep1	DroshaKO.rep1.124	5	C
AAAGCU	DroshaKO.rep1	DroshaKO.rep1.124	6	U
AAAGCU	DroshaKO.rep1	DroshaKO.rep1.125	1	A
AAAGCU	DroshaKO.rep1	DroshaKO.rep1.125	2	A
AAAGCU	DroshaKO.rep1	DroshaKO.rep1.125	3	A
AAAGCU	DroshaKO.rep1	DroshaKO.rep1.125	4	G
AAAGCU	DroshaKO.rep1	DroshaKO.rep1.125	5	C
AAAGCU	DroshaKO.rep1	DroshaKO.rep1.125	6	U
AAAGCU	DroshaKO.rep1	DroshaKO.rep1.126	1	A
AAAGCU	DroshaKO.rep1	DroshaKO.rep1.126	2	A
AAAGCU	DroshaKO.rep1	DroshaKO.rep1.126	3	A
AAAGCU	DroshaKO.rep1	DroshaKO.rep1.126	4	G
AAAGCU	DroshaKO.rep1	DroshaKO.rep1.126	5	C
AAAGCU	DroshaKO.rep1	DroshaKO.rep1.126	6	U
AAAGCU	DroshaKO.rep1	DroshaKO.rep1.127	1	A
AAAGCU	DroshaKO.rep1	DroshaKO.rep1.127	2	A
AAAGCU	DroshaKO.rep1	DroshaKO.rep1.127	3	A
AAAGCU	DroshaKO.rep1	DroshaKO.rep1.127	4	G
AAAGCU	DroshaKO.rep1	DroshaKO.rep1.127	5	C
AAAGCU	DroshaKO.rep1	DroshaKO.rep1.127	6	U
AAAGCU	DroshaKO.rep1	DroshaKO.rep1.128	1	A
AAAGCU	DroshaKO.rep1	DroshaKO.rep1.128	2	A
AAAGCU	DroshaKO.rep1	DroshaKO.rep1.128	3	A
AAAGCU	DroshaKO.rep1	DroshaKO.rep1.128	4	G
AAAGCU	DroshaKO.rep1	DroshaKO.rep1.128	5	C
AAAGCU	DroshaKO.rep1	DroshaKO.rep1.128	6	U
AAAGCU	DroshaKO.rep1	DroshaKO.rep1.129	1	A
AAAGCU	DroshaKO.rep1	DroshaKO.rep1.129	2	A
AAAGCU	DroshaKO.rep1	DroshaKO.rep1.129	3	A
AAAGCU	DroshaKO.rep1	DroshaKO.rep1.129	4	G
AAAGCU	DroshaKO.rep1	DroshaKO.rep1.129	5	C
AAAGCU	DroshaKO.rep1	DroshaKO.rep1.129	6	U
AAAGCU	DroshaKO.rep1	DroshaKO.rep1.130	1	A
AAAGCU	DroshaKO.rep1	DroshaKO.rep1.130	2	A
AAAGCU	DroshaKO.rep1	DroshaKO.rep1.130	3	A
AAAGCU	DroshaKO.rep1	DroshaKO.rep1.130	4	G
AAAGCU	DroshaKO.rep1	DroshaKO.rep1.130	5	C
AAAGCU	DroshaKO.rep1	DroshaKO.rep1.130	6	U
AAAGCU	DroshaKO.rep1	DroshaKO.rep1.131	1	A
AAAGCU	DroshaKO.rep1	DroshaKO.rep1.131	2	A
AAAGCU	DroshaKO.rep1	DroshaKO.rep1.131	3	A
AAAGCU	DroshaKO.rep1	DroshaKO.rep1.131	4	G
AAAGCU	DroshaKO.rep1	DroshaKO.rep1.131	5	C
AAAGCU	DroshaKO.rep1	DroshaKO.rep1.131	6	U
AAAGCU	DroshaKO.rep1	DroshaKO.rep1.132	1	A
AAAGCU	DroshaKO.rep1	DroshaKO.rep1.132	2	A
AAAGCU	DroshaKO.rep1	DroshaKO.rep1.132	3	A
AAAGCU	DroshaKO.rep1	DroshaKO.rep1.132	4	G
AAAGCU	DroshaKO.rep1	DroshaKO.rep1.132	5	C
AAAGCU	DroshaKO.rep1	DroshaKO.rep1.132	6	U
AAAGCU	DroshaKO.rep1	DroshaKO.rep1.133	1	A
AAAGCU	DroshaKO.rep1	DroshaKO.rep1.133	2	A
AAAGCU	DroshaKO.rep1	DroshaKO.rep1.133	3	A
AAAGCU	DroshaKO.rep1	DroshaKO.rep1.133	4	G
AAAGCU	DroshaKO.rep1	DroshaKO.rep1.133	5	C
AAAGCU	DroshaKO.rep1	DroshaKO.rep1.133	6	U
AAAGCU	DroshaKO.rep1	DroshaKO.rep1.134	1	A
AAAGCU	DroshaKO.rep1	DroshaKO.rep1.134	2	A
AAAGCU	DroshaKO.rep1	DroshaKO.rep1.134	3	A
AAAGCU	DroshaKO.rep1	DroshaKO.rep1.134	4	G
AAAGCU	DroshaKO.rep1	DroshaKO.rep1.134	5	C
AAAGCU	DroshaKO.rep1	DroshaKO.rep1.134	6	U
AAAGCU	DroshaKO.rep1	DroshaKO.rep1.135	1	A
AAAGCU	DroshaKO.rep1	DroshaKO.rep1.135	2	A
AAAGCU	DroshaKO.rep1	DroshaKO.rep1.135	3	A
AAAGCU	DroshaKO.rep1	DroshaKO.rep1.135	4	G
AAAGCU	DroshaKO.rep1	DroshaKO.rep1.135	5	C
AAAGCU	DroshaKO.rep1	DroshaKO.rep1.135	6	U
AAAGCU	DroshaKO.rep1	DroshaKO.rep1.136	1	A
AAAGCU	DroshaKO.rep1	DroshaKO.rep1.136	2	A
AAAGCU	DroshaKO.rep1	DroshaKO.rep1.136	3	A
AAAGCU	DroshaKO.rep1	DroshaKO.rep1.136	4	G
AAAGCU	DroshaKO.rep1	DroshaKO.rep1.136	5	C
AAAGCU	DroshaKO.rep1	DroshaKO.rep1.136	6	U
AAAGCU	DroshaKO.rep1	DroshaKO.rep1.137	1	A
AAAGCU	DroshaKO.rep1	DroshaKO.rep1.137	2	A
AAAGCU	DroshaKO.rep1	DroshaKO.rep1.137	3	A
AAAGCU	DroshaKO.rep1	DroshaKO.rep1.137	4	G
AAAGCU	DroshaKO.rep1	DroshaKO.rep1.137	5	C
AAAGCU	DroshaKO.rep1	DroshaKO.rep1.137	6	U
AAAGCU	DroshaKO.rep1	DroshaKO.rep1.138	1	A
AAAGCU	DroshaKO.rep1	DroshaKO.rep1.138	2	A
AAAGCU	DroshaKO.rep1	DroshaKO.rep1.138	3	A
AAAGCU	DroshaKO.rep1	DroshaKO.rep1.138	4	G
AAAGCU	DroshaKO.rep1	DroshaKO.rep1.138	5	C
AAAGCU	DroshaKO.rep1	DroshaKO.rep1.138	6	U
AAAGCU	DroshaKO.rep1	DroshaKO.rep1.139	1	A
AAAGCU	DroshaKO.rep1	DroshaKO.rep1.139	2	A
AAAGCU	DroshaKO.rep1	DroshaKO.rep1.139	3	A
AAAGCU	DroshaKO.rep1	DroshaKO.rep1.139	4	G
AAAGCU	DroshaKO.rep1	DroshaKO.rep1.139	5	C
AAAGCU	DroshaKO.rep1	DroshaKO.rep1.139	6	U
AAAGCU	DroshaKO.rep1	DroshaKO.rep1.140	1	A
AAAGCU	DroshaKO.rep1	DroshaKO.rep1.140	2	A
AAAGCU	DroshaKO.rep1	DroshaKO.rep1.140	3	A
AAAGCU	DroshaKO.rep1	DroshaKO.rep1.140	4	G
AAAGCU	DroshaKO.rep1	DroshaKO.rep1.140	5	C
AAAGCU	DroshaKO.rep1	DroshaKO.rep1.140	6	U
AAAGCU	DroshaKO.rep1	DroshaKO.rep1.141	1	A
AAAGCU	DroshaKO.rep1	DroshaKO.rep1.141	2	A
AAAGCU	DroshaKO.rep1	DroshaKO.rep1.141	3	A
AAAGCU	DroshaKO.rep1	DroshaKO.rep1.141	4	G
AAAGCU	DroshaKO.rep1	DroshaKO.rep1.141	5	C
AAAGCU	DroshaKO.rep1	DroshaKO.rep1.141	6	U
AAAGCU	DroshaKO.rep1	DroshaKO.rep1.142	1	A
AAAGCU	DroshaKO.rep1	DroshaKO.rep1.142	2	A
AAAGCU	DroshaKO.rep1	DroshaKO.rep1.142	3	A
AAAGCU	DroshaKO.rep1	DroshaKO.rep1.142	4	G
AAAGCU	DroshaKO.rep1	DroshaKO.rep1.142	5	C
AAAGCU	DroshaKO.rep1	DroshaKO.rep1.142	6	U
AAAGCU	DroshaKO.rep1	DroshaKO.rep1.143	1	A
AAAGCU	DroshaKO.rep1	DroshaKO.rep1.143	2	A
AAAGCU	DroshaKO.rep1	DroshaKO.rep1.143	3	A
AAAGCU	DroshaKO.rep1	DroshaKO.rep1.143	4	G
AAAGCU	DroshaKO.rep1	DroshaKO.rep1.143	5	C
AAAGCU	DroshaKO.rep1	DroshaKO.rep1.143	6	U
AAAGCU	DroshaKO.rep1	DroshaKO.rep1.144	1	A
AAAGCU	DroshaKO.rep1	DroshaKO.rep1.144	2	A
AAAGCU	DroshaKO.rep1	DroshaKO.rep1.144	3	A
AAAGCU	DroshaKO.rep1	DroshaKO.rep1.144	4	G
AAAGCU	DroshaKO.rep1	DroshaKO.rep1.144	5	C
AAAGCU	DroshaKO.rep1	DroshaKO.rep1.144	6	U
AAAGCU	DroshaKO.rep1	DroshaKO.rep1.145	1	A
AAAGCU	DroshaKO.rep1	DroshaKO.rep1.145	2	A
AAAGCU	DroshaKO.rep1	DroshaKO.rep1.145	3	A
AAAGCU	DroshaKO.rep1	DroshaKO.rep1.145	4	G
AAAGCU	DroshaKO.rep1	DroshaKO.rep1.145	5	C
AAAGCU	DroshaKO.rep1	DroshaKO.rep1.145	6	U
AAAGCU	DroshaKO.rep1	DroshaKO.rep1.146	1	A
AAAGCU	DroshaKO.rep1	DroshaKO.rep1.146	2	A
AAAGCU	DroshaKO.rep1	DroshaKO.rep1.146	3	A
AAAGCU	DroshaKO.rep1	DroshaKO.rep1.146	4	G
AAAGCU	DroshaKO.rep1	DroshaKO.rep1.146	5	C
AAAGCU	DroshaKO.rep1	DroshaKO.rep1.146	6	U
AAAGCU	DroshaKO.rep1	DroshaKO.rep1.147	1	A
AAAGCU	DroshaKO.rep1	DroshaKO.rep1.147	2	A
AAAGCU	DroshaKO.rep1	DroshaKO.rep1.147	3	A
AAAGCU	DroshaKO.rep1	DroshaKO.rep1.147	4	G
AAAGCU	DroshaKO.rep1	DroshaKO.rep1.147	5	C
AAAGCU	DroshaKO.rep1	DroshaKO.rep1.147	6	U
AAAGCU	DroshaKO.rep1	DroshaKO.rep1.148	1	A
AAAGCU	DroshaKO.rep1	DroshaKO.rep1.148	2	A
AAAGCU	DroshaKO.rep1	DroshaKO.rep1.148	3	A
AAAGCU	DroshaKO.rep1	DroshaKO.rep1.148	4	G
AAAGCU	DroshaKO.rep1	DroshaKO.rep1.148	5	C
AAAGCU	DroshaKO.rep1	DroshaKO.rep1.148	6	U
AAAGCU	DroshaKO.rep1	DroshaKO.rep1.149	1	A
AAAGCU	DroshaKO.rep1	DroshaKO.rep1.149	2	A
AAAGCU	DroshaKO.rep1	DroshaKO.rep1.149	3	A
AAAGCU	DroshaKO.rep1	DroshaKO.rep1.149	4	G
AAAGCU	DroshaKO.rep1	DroshaKO.rep1.149	5	C
AAAGCU	DroshaKO.rep1	DroshaKO.rep1.149	6	U
AAAGCU	DroshaKO.rep1	DroshaKO.rep1.150	1	A
AAAGCU	DroshaKO.rep1	DroshaKO.rep1.150	2	A
AAAGCU	DroshaKO.rep1	DroshaKO.rep1.150	3	A
AAAGCU	DroshaKO.rep1	DroshaKO.rep1.150	4	G
AAAGCU	DroshaKO.rep1	DroshaKO.rep1.150	5	C
AAAGCU	DroshaKO.rep1	DroshaKO.rep1.150	6	U
AAAGCU	DroshaKO.rep1	DroshaKO.rep1.151	1	A
AAAGCU	DroshaKO.rep1	DroshaKO.rep1.151	2	A
AAAGCU	DroshaKO.rep1	DroshaKO.rep1.151	3	A
AAAGCU	DroshaKO.rep1	DroshaKO.rep1.151	4	G
AAAGCU	DroshaKO.rep1	DroshaKO.rep1.151	5	C
AAAGCU	DroshaKO.rep1	DroshaKO.rep1.151	6	U
AAAGCU	DroshaKO.rep1	DroshaKO.rep1.152	1	A
AAAGCU	DroshaKO.rep1	DroshaKO.rep1.152	2	A
AAAGCU	DroshaKO.rep1	DroshaKO.rep1.152	3	A
AAAGCU	DroshaKO.rep1	DroshaKO.rep1.152	4	G
AAAGCU	DroshaKO.rep1	DroshaKO.rep1.152	5	C
AAAGCU	DroshaKO.rep1	DroshaKO.rep1.152	6	U
AAAGCU	DroshaKO.rep1	DroshaKO.rep1.153	1	A
AAAGCU	DroshaKO.rep1	DroshaKO.rep1.153	2	A
AAAGCU	DroshaKO.rep1	DroshaKO.rep1.153	3	A
AAAGCU	DroshaKO.rep1	DroshaKO.rep1.153	4	G
AAAGCU	DroshaKO.rep1	DroshaKO.rep1.153	5	C
AAAGCU	DroshaKO.rep1	DroshaKO.rep1.153	6	U
AAAGCU	DroshaKO.rep1	DroshaKO.rep1.154	1	A
AAAGCU	DroshaKO.rep1	DroshaKO.rep1.154	2	A
AAAGCU	DroshaKO.rep1	DroshaKO.rep1.154	3	A
AAAGCU	DroshaKO.rep1	DroshaKO.rep1.154	4	G
AAAGCU	DroshaKO.rep1	DroshaKO.rep1.154	5	C
AAAGCU	DroshaKO.rep1	DroshaKO.rep1.154	6	U
AAAGCU	DroshaKO.rep1	DroshaKO.rep1.155	1	A
AAAGCU	DroshaKO.rep1	DroshaKO.rep1.155	2	A
AAAGCU	DroshaKO.rep1	DroshaKO.rep1.155	3	A
AAAGCU	DroshaKO.rep1	DroshaKO.rep1.155	4	G
AAAGCU	DroshaKO.rep1	DroshaKO.rep1.155	5	C
AAAGCU	DroshaKO.rep1	DroshaKO.rep1.155	6	U
AAAGCU	DroshaKO.rep1	DroshaKO.rep1.156	1	A
AAAGCU	DroshaKO.rep1	DroshaKO.rep1.156	2	A
AAAGCU	DroshaKO.rep1	DroshaKO.rep1.156	3	A
AAAGCU	DroshaKO.rep1	DroshaKO.rep1.156	4	G
AAAGCU	DroshaKO.rep1	DroshaKO.rep1.156	5	C
AAAGCU	DroshaKO.rep1	DroshaKO.rep1.156	6	U
AAAGCU	DroshaKO.rep1	DroshaKO.rep1.157	1	A
AAAGCU	DroshaKO.rep1	DroshaKO.rep1.157	2	A
AAAGCU	DroshaKO.rep1	DroshaKO.rep1.157	3	A
AAAGCU	DroshaKO.rep1	DroshaKO.rep1.157	4	G
AAAGCU	DroshaKO.rep1	DroshaKO.rep1.157	5	C
AAAGCU	DroshaKO.rep1	DroshaKO.rep1.157	6	U
AAAGCU	DroshaKO.rep1	DroshaKO.rep1.158	1	A
AAAGCU	DroshaKO.rep1	DroshaKO.rep1.158	2	A
AAAGCU	DroshaKO.rep1	DroshaKO.rep1.158	3	A
AAAGCU	DroshaKO.rep1	DroshaKO.rep1.158	4	G
AAAGCU	DroshaKO.rep1	DroshaKO.rep1.158	5	C
AAAGCU	DroshaKO.rep1	DroshaKO.rep1.158	6	U
AAAGCU	DroshaKO.rep1	DroshaKO.rep1.159	1	A
AAAGCU	DroshaKO.rep1	DroshaKO.rep1.159	2	A
AAAGCU	DroshaKO.rep1	DroshaKO.rep1.159	3	A
AAAGCU	DroshaKO.rep1	DroshaKO.rep1.159	4	G
AAAGCU	DroshaKO.rep1	DroshaKO.rep1.159	5	C
AAAGCU	DroshaKO.rep1	DroshaKO.rep1.159	6	U
AAAGCU	DroshaKO.rep1	DroshaKO.rep1.160	1	A
AAAGCU	DroshaKO.rep1	DroshaKO.rep1.160	2	A
AAAGCU	DroshaKO.rep1	DroshaKO.rep1.160	3	A
AAAGCU	DroshaKO.rep1	DroshaKO.rep1.160	4	G
AAAGCU	DroshaKO.rep1	DroshaKO.rep1.160	5	C
AAAGCU	DroshaKO.rep1	DroshaKO.rep1.160	6	U
AAAGCU	DroshaKO.rep1	DroshaKO.rep1.161	1	A
AAAGCU	DroshaKO.rep1	DroshaKO.rep1.161	2	A
AAAGCU	DroshaKO.rep1	DroshaKO.rep1.161	3	A
AAAGCU	DroshaKO.rep1	DroshaKO.rep1.161	4	G
AAAGCU	DroshaKO.rep1	DroshaKO.rep1.161	5	C
AAAGCU	DroshaKO.rep1	DroshaKO.rep1.161	6	U
AAAGCU	DroshaKO.rep1	DroshaKO.rep1.162	1	A
AAAGCU	DroshaKO.rep1	DroshaKO.rep1.162	2	A
AAAGCU	DroshaKO.rep1	DroshaKO.rep1.162	3	A
AAAGCU	DroshaKO.rep1	DroshaKO.rep1.162	4	G
AAAGCU	DroshaKO.rep1	DroshaKO.rep1.162	5	C
AAAGCU	DroshaKO.rep1	DroshaKO.rep1.162	6	U
AAAGCU	DroshaKO.rep1	DroshaKO.rep1.163	1	A
AAAGCU	DroshaKO.rep1	DroshaKO.rep1.163	2	A
AAAGCU	DroshaKO.rep1	DroshaKO.rep1.163	3	A
AAAGCU	DroshaKO.rep1	DroshaKO.rep1.163	4	G
AAAGCU	DroshaKO.rep1	DroshaKO.rep1.163	5	C
AAAGCU	DroshaKO.rep1	DroshaKO.rep1.163	6	U
AAAGCU	DroshaKO.rep1	DroshaKO.rep1.164	1	A
AAAGCU	DroshaKO.rep1	DroshaKO.rep1.164	2	A
AAAGCU	DroshaKO.rep1	DroshaKO.rep1.164	3	A
AAAGCU	DroshaKO.rep1	DroshaKO.rep1.164	4	G
AAAGCU	DroshaKO.rep1	DroshaKO.rep1.164	5	C
AAAGCU	DroshaKO.rep1	DroshaKO.rep1.164	6	U
AAAGCU	DroshaKO.rep1	DroshaKO.rep1.165	1	A
AAAGCU	DroshaKO.rep1	DroshaKO.rep1.165	2	A
AAAGCU	DroshaKO.rep1	DroshaKO.rep1.165	3	A
AAAGCU	DroshaKO.rep1	DroshaKO.rep1.165	4	G
AAAGCU	DroshaKO.rep1	DroshaKO.rep1.165	5	C
AAAGCU	DroshaKO.rep1	DroshaKO.rep1.165	6	U
AAAGCU	DroshaKO.rep1	DroshaKO.rep1.166	1	A
AAAGCU	DroshaKO.rep1	DroshaKO.rep1.166	2	A
AAAGCU	DroshaKO.rep1	DroshaKO.rep1.166	3	A
AAAGCU	DroshaKO.rep1	DroshaKO.rep1.166	4	G
AAAGCU	DroshaKO.rep1	DroshaKO.rep1.166	5	C
AAAGCU	DroshaKO.rep1	DroshaKO.rep1.166	6	U
AAAGCU	DroshaKO.rep1	DroshaKO.rep1.167	1	A
AAAGCU	DroshaKO.rep1	DroshaKO.rep1.167	2	A
AAAGCU	DroshaKO.rep1	DroshaKO.rep1.167	3	A
AAAGCU	DroshaKO.rep1	DroshaKO.rep1.167	4	G
AAAGCU	DroshaKO.rep1	DroshaKO.rep1.167	5	C
AAAGCU	DroshaKO.rep1	DroshaKO.rep1.167	6	U
AAAGCU	DroshaKO.rep1	DroshaKO.rep1.168	1	A
AAAGCU	DroshaKO.rep1	DroshaKO.rep1.168	2	A
AAAGCU	DroshaKO.rep1	DroshaKO.rep1.168	3	A
AAAGCU	DroshaKO.rep1	DroshaKO.rep1.168	4	G
AAAGCU	DroshaKO.rep1	DroshaKO.rep1.168	5	C
AAAGCU	DroshaKO.rep1	DroshaKO.rep1.168	6	U
AAAGCU	DroshaKO.rep1	DroshaKO.rep1.169	1	A
AAAGCU	DroshaKO.rep1	DroshaKO.rep1.169	2	A
AAAGCU	DroshaKO.rep1	DroshaKO.rep1.169	3	A
AAAGCU	DroshaKO.rep1	DroshaKO.rep1.169	4	G
AAAGCU	DroshaKO.rep1	DroshaKO.rep1.169	5	C
AAAGCU	DroshaKO.rep1	DroshaKO.rep1.169	6	U
AAAGCU	DroshaKO.rep1	DroshaKO.rep1.170	1	A
AAAGCU	DroshaKO.rep1	DroshaKO.rep1.170	2	A
AAAGCU	DroshaKO.rep1	DroshaKO.rep1.170	3	A
AAAGCU	DroshaKO.rep1	DroshaKO.rep1.170	4	G
AAAGCU	DroshaKO.rep1	DroshaKO.rep1.170	5	C
AAAGCU	DroshaKO.rep1	DroshaKO.rep1.170	6	U
AAAGCU	DroshaKO.rep1	DroshaKO.rep1.171	1	A
AAAGCU	DroshaKO.rep1	DroshaKO.rep1.171	2	A
AAAGCU	DroshaKO.rep1	DroshaKO.rep1.171	3	A
AAAGCU	DroshaKO.rep1	DroshaKO.rep1.171	4	G
AAAGCU	DroshaKO.rep1	DroshaKO.rep1.171	5	C
AAAGCU	DroshaKO.rep1	DroshaKO.rep1.171	6	U
AAAGCU	DroshaKO.rep1	DroshaKO.rep1.172	1	A
AAAGCU	DroshaKO.rep1	DroshaKO.rep1.172	2	A
AAAGCU	DroshaKO.rep1	DroshaKO.rep1.172	3	A
AAAGCU	DroshaKO.rep1	DroshaKO.rep1.172	4	G
AAAGCU	DroshaKO.rep1	DroshaKO.rep1.172	5	C
AAAGCU	DroshaKO.rep1	DroshaKO.rep1.172	6	U
AAAGCU	DroshaKO.rep1	DroshaKO.rep1.173	1	A
AAAGCU	DroshaKO.rep1	DroshaKO.rep1.173	2	A
AAAGCU	DroshaKO.rep1	DroshaKO.rep1.173	3	A
AAAGCU	DroshaKO.rep1	DroshaKO.rep1.173	4	G
AAAGCU	DroshaKO.rep1	DroshaKO.rep1.173	5	C
AAAGCU	DroshaKO.rep1	DroshaKO.rep1.173	6	U
AAAGCU	DroshaKO.rep1	DroshaKO.rep1.174	1	A
AAAGCU	DroshaKO.rep1	DroshaKO.rep1.174	2	A
AAAGCU	DroshaKO.rep1	DroshaKO.rep1.174	3	A
AAAGCU	DroshaKO.rep1	DroshaKO.rep1.174	4	G
AAAGCU	DroshaKO.rep1	DroshaKO.rep1.174	5	C
AAAGCU	DroshaKO.rep1	DroshaKO.rep1.174	6	U
AAAGCU	DroshaKO.rep1	DroshaKO.rep1.175	1	A
AAAGCU	DroshaKO.rep1	DroshaKO.rep1.175	2	A
AAAGCU	DroshaKO.rep1	DroshaKO.rep1.175	3	A
AAAGCU	DroshaKO.rep1	DroshaKO.rep1.175	4	G
AAAGCU	DroshaKO.rep1	DroshaKO.rep1.175	5	C
AAAGCU	DroshaKO.rep1	DroshaKO.rep1.175	6	U
AAAGCU	DroshaKO.rep1	DroshaKO.rep1.176	1	A
AAAGCU	DroshaKO.rep1	DroshaKO.rep1.176	2	A
AAAGCU	DroshaKO.rep1	DroshaKO.rep1.176	3	A
AAAGCU	DroshaKO.rep1	DroshaKO.rep1.176	4	G
AAAGCU	DroshaKO.rep1	DroshaKO.rep1.176	5	C
AAAGCU	DroshaKO.rep1	DroshaKO.rep1.176	6	U
AAAGCU	DroshaKO.rep1	DroshaKO.rep1.177	1	A
AAAGCU	DroshaKO.rep1	DroshaKO.rep1.177	2	A
AAAGCU	DroshaKO.rep1	DroshaKO.rep1.177	3	A
AAAGCU	DroshaKO.rep1	DroshaKO.rep1.177	4	G
AAAGCU	DroshaKO.rep1	DroshaKO.rep1.177	5	C
AAAGCU	DroshaKO.rep1	DroshaKO.rep1.177	6	U
AAAGCU	DroshaKO.rep1	DroshaKO.rep1.178	1	A
AAAGCU	DroshaKO.rep1	DroshaKO.rep1.178	2	A
AAAGCU	DroshaKO.rep1	DroshaKO.rep1.178	3	A
AAAGCU	DroshaKO.rep1	DroshaKO.rep1.178	4	G
AAAGCU	DroshaKO.rep1	DroshaKO.rep1.178	5	C
AAAGCU	DroshaKO.rep1	DroshaKO.rep1.178	6	U
AAAGCU	DroshaKO.rep1	DroshaKO.rep1.179	1	A
AAAGCU	DroshaKO.rep1	DroshaKO.rep1.179	2	A
AAAGCU	DroshaKO.rep1	DroshaKO.rep1.179	3	A
AAAGCU	DroshaKO.rep1	DroshaKO.rep1.179	4	G
AAAGCU	DroshaKO.rep1	DroshaKO.rep1.179	5	C
AAAGCU	DroshaKO.rep1	DroshaKO.rep1.179	6	U
AAAGCU	DroshaKO.rep1	DroshaKO.rep1.180	1	A
AAAGCU	DroshaKO.rep1	DroshaKO.rep1.180	2	A
AAAGCU	DroshaKO.rep1	DroshaKO.rep1.180	3	A
AAAGCU	DroshaKO.rep1	DroshaKO.rep1.180	4	G
AAAGCU	DroshaKO.rep1	DroshaKO.rep1.180	5	C
AAAGCU	DroshaKO.rep1	DroshaKO.rep1.180	6	U
AAAGCU	DroshaKO.rep1	DroshaKO.rep1.181	1	A
AAAGCU	DroshaKO.rep1	DroshaKO.rep1.181	2	A
AAAGCU	DroshaKO.rep1	DroshaKO.rep1.181	3	A
AAAGCU	DroshaKO.rep1	DroshaKO.rep1.181	4	G
AAAGCU	DroshaKO.rep1	DroshaKO.rep1.181	5	C
AAAGCU	DroshaKO.rep1	DroshaKO.rep1.181	6	U
AAAGCU	DroshaKO.rep1	DroshaKO.rep1.182	1	A
AAAGCU	DroshaKO.rep1	DroshaKO.rep1.182	2	A
AAAGCU	DroshaKO.rep1	DroshaKO.rep1.182	3	A
AAAGCU	DroshaKO.rep1	DroshaKO.rep1.182	4	G
AAAGCU	DroshaKO.rep1	DroshaKO.rep1.182	5	C
AAAGCU	DroshaKO.rep1	DroshaKO.rep1.182	6	U
AAAGCU	DroshaKO.rep1	DroshaKO.rep1.183	1	A
AAAGCU	DroshaKO.rep1	DroshaKO.rep1.183	2	A
AAAGCU	DroshaKO.rep1	DroshaKO.rep1.183	3	A
AAAGCU	DroshaKO.rep1	DroshaKO.rep1.183	4	G
AAAGCU	DroshaKO.rep1	DroshaKO.rep1.183	5	C
AAAGCU	DroshaKO.rep1	DroshaKO.rep1.183	6	U
AAAGCU	DroshaKO.rep1	DroshaKO.rep1.184	1	A
AAAGCU	DroshaKO.rep1	DroshaKO.rep1.184	2	A
AAAGCU	DroshaKO.rep1	DroshaKO.rep1.184	3	A
AAAGCU	DroshaKO.rep1	DroshaKO.rep1.184	4	G
AAAGCU	DroshaKO.rep1	DroshaKO.rep1.184	5	C
AAAGCU	DroshaKO.rep1	DroshaKO.rep1.184	6	U
AAAGCU	DroshaKO.rep1	DroshaKO.rep1.185	1	A
AAAGCU	DroshaKO.rep1	DroshaKO.rep1.185	2	A
AAAGCU	DroshaKO.rep1	DroshaKO.rep1.185	3	A
AAAGCU	DroshaKO.rep1	DroshaKO.rep1.185	4	G
AAAGCU	DroshaKO.rep1	DroshaKO.rep1.185	5	C
AAAGCU	DroshaKO.rep1	DroshaKO.rep1.185	6	U
AAAGCU	DroshaKO.rep1	DroshaKO.rep1.186	1	A
AAAGCU	DroshaKO.rep1	DroshaKO.rep1.186	2	A
AAAGCU	DroshaKO.rep1	DroshaKO.rep1.186	3	A
AAAGCU	DroshaKO.rep1	DroshaKO.rep1.186	4	G
AAAGCU	DroshaKO.rep1	DroshaKO.rep1.186	5	C
AAAGCU	DroshaKO.rep1	DroshaKO.rep1.186	6	U
AAAGCU	DroshaKO.rep1	DroshaKO.rep1.187	1	A
AAAGCU	DroshaKO.rep1	DroshaKO.rep1.187	2	A
AAAGCU	DroshaKO.rep1	DroshaKO.rep1.187	3	A
AAAGCU	DroshaKO.rep1	DroshaKO.rep1.187	4	G
AAAGCU	DroshaKO.rep1	DroshaKO.rep1.187	5	C
AAAGCU	DroshaKO.rep1	DroshaKO.rep1.187	6	U
AAAGCU	DroshaKO.rep1	DroshaKO.rep1.188	1	A
AAAGCU	DroshaKO.rep1	DroshaKO.rep1.188	2	A
AAAGCU	DroshaKO.rep1	DroshaKO.rep1.188	3	A
AAAGCU	DroshaKO.rep1	DroshaKO.rep1.188	4	G
AAAGCU	DroshaKO.rep1	DroshaKO.rep1.188	5	C
AAAGCU	DroshaKO.rep1	DroshaKO.rep1.188	6	U
AAAGCU	DroshaKO.rep1	DroshaKO.rep1.189	1	A
AAAGCU	DroshaKO.rep1	DroshaKO.rep1.189	2	A
AAAGCU	DroshaKO.rep1	DroshaKO.rep1.189	3	A
AAAGCU	DroshaKO.rep1	DroshaKO.rep1.189	4	G
AAAGCU	DroshaKO.rep1	DroshaKO.rep1.189	5	C
AAAGCU	DroshaKO.rep1	DroshaKO.rep1.189	6	U
AAAGCU	DroshaKO.rep1	DroshaKO.rep1.190	1	A
AAAGCU	DroshaKO.rep1	DroshaKO.rep1.190	2	A
AAAGCU	DroshaKO.rep1	DroshaKO.rep1.190	3	A
AAAGCU	DroshaKO.rep1	DroshaKO.rep1.190	4	G
AAAGCU	DroshaKO.rep1	DroshaKO.rep1.190	5	C
AAAGCU	DroshaKO.rep1	DroshaKO.rep1.190	6	U
AAAGCU	DroshaKO.rep1	DroshaKO.rep1.191	1	A
AAAGCU	DroshaKO.rep1	DroshaKO.rep1.191	2	A
AAAGCU	DroshaKO.rep1	DroshaKO.rep1.191	3	A
AAAGCU	DroshaKO.rep1	DroshaKO.rep1.191	4	G
AAAGCU	DroshaKO.rep1	DroshaKO.rep1.191	5	C
AAAGCU	DroshaKO.rep1	DroshaKO.rep1.191	6	U
AAAGCU	DroshaKO.rep1	DroshaKO.rep1.192	1	A
AAAGCU	DroshaKO.rep1	DroshaKO.rep1.192	2	A
AAAGCU	DroshaKO.rep1	DroshaKO.rep1.192	3	A
AAAGCU	DroshaKO.rep1	DroshaKO.rep1.192	4	G
AAAGCU	DroshaKO.rep1	DroshaKO.rep1.192	5	C
AAAGCU	DroshaKO.rep1	DroshaKO.rep1.192	6	U
AAAGCU	DroshaKO.rep1	DroshaKO.rep1.193	1	A
AAAGCU	DroshaKO.rep1	DroshaKO.rep1.193	2	A
AAAGCU	DroshaKO.rep1	DroshaKO.rep1.193	3	A
AAAGCU	DroshaKO.rep1	DroshaKO.rep1.193	4	G
AAAGCU	DroshaKO.rep1	DroshaKO.rep1.193	5	C
AAAGCU	DroshaKO.rep1	DroshaKO.rep1.193	6	U
AAAGCU	DroshaKO.rep1	DroshaKO.rep1.194	1	A
AAAGCU	DroshaKO.rep1	DroshaKO.rep1.194	2	A
AAAGCU	DroshaKO.rep1	DroshaKO.rep1.194	3	A
AAAGCU	DroshaKO.rep1	DroshaKO.rep1.194	4	G
AAAGCU	DroshaKO.rep1	DroshaKO.rep1.194	5	C
AAAGCU	DroshaKO.rep1	DroshaKO.rep1.194	6	U
AAAGCU	DroshaKO.rep1	DroshaKO.rep1.195	1	A
AAAGCU	DroshaKO.rep1	DroshaKO.rep1.195	2	A
AAAGCU	DroshaKO.rep1	DroshaKO.rep1.195	3	A
AAAGCU	DroshaKO.rep1	DroshaKO.rep1.195	4	G
AAAGCU	DroshaKO.rep1	DroshaKO.rep1.195	5	C
AAAGCU	DroshaKO.rep1	DroshaKO.rep1.195	6	U
AAAGCU	DroshaKO.rep1	DroshaKO.rep1.196	1	A
AAAGCU	DroshaKO.rep1	DroshaKO.rep1.196	2	A
AAAGCU	DroshaKO.rep1	DroshaKO.rep1.196	3	A
AAAGCU	DroshaKO.rep1	DroshaKO.rep1.196	4	G
AAAGCU	DroshaKO.rep1	DroshaKO.rep1.196	5	C
AAAGCU	DroshaKO.rep1	DroshaKO.rep1.196	6	U
AAAGCU	DroshaKO.rep1	DroshaKO.rep1.197	1	A
AAAGCU	DroshaKO.rep1	DroshaKO.rep1.197	2	A
AAAGCU	DroshaKO.rep1	DroshaKO.rep1.197	3	A
AAAGCU	DroshaKO.rep1	DroshaKO.rep1.197	4	G
AAAGCU	DroshaKO.rep1	DroshaKO.rep1.197	5	C
AAAGCU	DroshaKO.rep1	DroshaKO.rep1.197	6	U
AAAGCU	DroshaKO.rep1	DroshaKO.rep1.198	1	A
AAAGCU	DroshaKO.rep1	DroshaKO.rep1.198	2	A
AAAGCU	DroshaKO.rep1	DroshaKO.rep1.198	3	A
AAAGCU	DroshaKO.rep1	DroshaKO.rep1.198	4	G
AAAGCU	DroshaKO.rep1	DroshaKO.rep1.198	5	C
AAAGCU	DroshaKO.rep1	DroshaKO.rep1.198	6	U
AAAGCU	DroshaKO.rep1	DroshaKO.rep1.199	1	A
AAAGCU	DroshaKO.rep1	DroshaKO.rep1.199	2	A
AAAGCU	DroshaKO.rep1	DroshaKO.rep1.199	3	A
AAAGCU	DroshaKO.rep1	DroshaKO.rep1.199	4	G
AAAGCU	DroshaKO.rep1	DroshaKO.rep1.199	5	C
AAAGCU	DroshaKO.rep1	DroshaKO.rep1.199	6	U
AAAGCU	DroshaKO.rep1	DroshaKO.rep1.200	1	A
AAAGCU	DroshaKO.rep1	DroshaKO.rep1.200	2	A
AAAGCU	DroshaKO.rep1	DroshaKO.rep1.200	3	A
AAAGCU	DroshaKO.rep1	DroshaKO.rep1.200	4	G
AAAGCU	DroshaKO.rep1	DroshaKO.rep1.200	5	C
AAAGCU	DroshaKO.rep1	DroshaKO.rep1.200	6	U
AAAGCU	DroshaKO.rep1	DroshaKO.rep1.201	1	A
AAAGCU	DroshaKO.rep1	DroshaKO.rep1.201	2	A
AAAGCU	DroshaKO.rep1	DroshaKO.rep1.201	3	A
AAAGCU	DroshaKO.rep1	DroshaKO.rep1.201	4	G
AAAGCU	DroshaKO.rep1	DroshaKO.rep1.201	5	C
AAAGCU	DroshaKO.rep1	DroshaKO.rep1.201	6	U
AAAGCU	DroshaKO.rep1	DroshaKO.rep1.202	1	A
AAAGCU	DroshaKO.rep1	DroshaKO.rep1.202	2	A
AAAGCU	DroshaKO.rep1	DroshaKO.rep1.202	3	A
AAAGCU	DroshaKO.rep1	DroshaKO.rep1.202	4	G
AAAGCU	DroshaKO.rep1	DroshaKO.rep1.202	5	C
AAAGCU	DroshaKO.rep1	DroshaKO.rep1.202	6	U
AAAGCU	DroshaKO.rep1	DroshaKO.rep1.203	1	A
AAAGCU	DroshaKO.rep1	DroshaKO.rep1.203	2	A
AAAGCU	DroshaKO.rep1	DroshaKO.rep1.203	3	A
AAAGCU	DroshaKO.rep1	DroshaKO.rep1.203	4	G
AAAGCU	DroshaKO.rep1	DroshaKO.rep1.203	5	C
AAAGCU	DroshaKO.rep1	DroshaKO.rep1.203	6	U
AAAGCU	DroshaKO.rep1	DroshaKO.rep1.204	1	A
AAAGCU	DroshaKO.rep1	DroshaKO.rep1.204	2	A
AAAGCU	DroshaKO.rep1	DroshaKO.rep1.204	3	A
AAAGCU	DroshaKO.rep1	DroshaKO.rep1.204	4	G
AAAGCU	DroshaKO.rep1	DroshaKO.rep1.204	5	C
AAAGCU	DroshaKO.rep1	DroshaKO.rep1.204	6	U
AAAGCU	DroshaKO.rep1	DroshaKO.rep1.205	1	A
AAAGCU	DroshaKO.rep1	DroshaKO.rep1.205	2	A
AAAGCU	DroshaKO.rep1	DroshaKO.rep1.205	3	A
AAAGCU	DroshaKO.rep1	DroshaKO.rep1.205	4	G
AAAGCU	DroshaKO.rep1	DroshaKO.rep1.205	5	C
AAAGCU	DroshaKO.rep1	DroshaKO.rep1.205	6	U
AAAGCU	DroshaKO.rep1	DroshaKO.rep1.206	1	A
AAAGCU	DroshaKO.rep1	DroshaKO.rep1.206	2	A
AAAGCU	DroshaKO.rep1	DroshaKO.rep1.206	3	A
AAAGCU	DroshaKO.rep1	DroshaKO.rep1.206	4	G
AAAGCU	DroshaKO.rep1	DroshaKO.rep1.206	5	C
AAAGCU	DroshaKO.rep1	DroshaKO.rep1.206	6	U
AAAGCU	DroshaKO.rep1	DroshaKO.rep1.207	1	A
AAAGCU	DroshaKO.rep1	DroshaKO.rep1.207	2	A
AAAGCU	DroshaKO.rep1	DroshaKO.rep1.207	3	A
AAAGCU	DroshaKO.rep1	DroshaKO.rep1.207	4	G
AAAGCU	DroshaKO.rep1	DroshaKO.rep1.207	5	C
AAAGCU	DroshaKO.rep1	DroshaKO.rep1.207	6	U
AAAGCU	DroshaKO.rep1	DroshaKO.rep1.208	1	A
AAAGCU	DroshaKO.rep1	DroshaKO.rep1.208	2	A
AAAGCU	DroshaKO.rep1	DroshaKO.rep1.208	3	A
AAAGCU	DroshaKO.rep1	DroshaKO.rep1.208	4	G
AAAGCU	DroshaKO.rep1	DroshaKO.rep1.208	5	C
AAAGCU	DroshaKO.rep1	DroshaKO.rep1.208	6	U
AAAGCU	DroshaKO.rep1	DroshaKO.rep1.209	1	A
AAAGCU	DroshaKO.rep1	DroshaKO.rep1.209	2	A
AAAGCU	DroshaKO.rep1	DroshaKO.rep1.209	3	A
AAAGCU	DroshaKO.rep1	DroshaKO.rep1.209	4	G
AAAGCU	DroshaKO.rep1	DroshaKO.rep1.209	5	C
AAAGCU	DroshaKO.rep1	DroshaKO.rep1.209	6	U
AAAGCU	DroshaKO.rep1	DroshaKO.rep1.210	1	A
AAAGCU	DroshaKO.rep1	DroshaKO.rep1.210	2	A
AAAGCU	DroshaKO.rep1	DroshaKO.rep1.210	3	A
AAAGCU	DroshaKO.rep1	DroshaKO.rep1.210	4	G
AAAGCU	DroshaKO.rep1	DroshaKO.rep1.210	5	C
AAAGCU	DroshaKO.rep1	DroshaKO.rep1.210	6	U
AAAGCU	DroshaKO.rep1	DroshaKO.rep1.211	1	A
AAAGCU	DroshaKO.rep1	DroshaKO.rep1.211	2	A
AAAGCU	DroshaKO.rep1	DroshaKO.rep1.211	3	A
AAAGCU	DroshaKO.rep1	DroshaKO.rep1.211	4	G
AAAGCU	DroshaKO.rep1	DroshaKO.rep1.211	5	C
AAAGCU	DroshaKO.rep1	DroshaKO.rep1.211	6	U
AAAGCU	DroshaKO.rep1	DroshaKO.rep1.212	1	A
AAAGCU	DroshaKO.rep1	DroshaKO.rep1.212	2	A
AAAGCU	DroshaKO.rep1	DroshaKO.rep1.212	3	A
AAAGCU	DroshaKO.rep1	DroshaKO.rep1.212	4	G
AAAGCU	DroshaKO.rep1	DroshaKO.rep1.212	5	C
AAAGCU	DroshaKO.rep1	DroshaKO.rep1.212	6	U
AAAGCU	DroshaKO.rep1	DroshaKO.rep1.213	1	A
AAAGCU	DroshaKO.rep1	DroshaKO.rep1.213	2	A
AAAGCU	DroshaKO.rep1	DroshaKO.rep1.213	3	A
AAAGCU	DroshaKO.rep1	DroshaKO.rep1.213	4	G
AAAGCU	DroshaKO.rep1	DroshaKO.rep1.213	5	C
AAAGCU	DroshaKO.rep1	DroshaKO.rep1.213	6	U
AAAGCU	DroshaKO.rep1	DroshaKO.rep1.214	1	A
AAAGCU	DroshaKO.rep1	DroshaKO.rep1.214	2	A
AAAGCU	DroshaKO.rep1	DroshaKO.rep1.214	3	A
AAAGCU	DroshaKO.rep1	DroshaKO.rep1.214	4	G
AAAGCU	DroshaKO.rep1	DroshaKO.rep1.214	5	C
AAAGCU	DroshaKO.rep1	DroshaKO.rep1.214	6	U
AAAGCU	DroshaKO.rep1	DroshaKO.rep1.215	1	A
AAAGCU	DroshaKO.rep1	DroshaKO.rep1.215	2	A
AAAGCU	DroshaKO.rep1	DroshaKO.rep1.215	3	A
AAAGCU	DroshaKO.rep1	DroshaKO.rep1.215	4	G
AAAGCU	DroshaKO.rep1	DroshaKO.rep1.215	5	C
AAAGCU	DroshaKO.rep1	DroshaKO.rep1.215	6	U
AAAGCU	DroshaKO.rep1	DroshaKO.rep1.216	1	A
AAAGCU	DroshaKO.rep1	DroshaKO.rep1.216	2	A
AAAGCU	DroshaKO.rep1	DroshaKO.rep1.216	3	A
AAAGCU	DroshaKO.rep1	DroshaKO.rep1.216	4	G
AAAGCU	DroshaKO.rep1	DroshaKO.rep1.216	5	C
AAAGCU	DroshaKO.rep1	DroshaKO.rep1.216	6	U
AAAGCU	DroshaKO.rep1	DroshaKO.rep1.217	1	A
AAAGCU	DroshaKO.rep1	DroshaKO.rep1.217	2	A
AAAGCU	DroshaKO.rep1	DroshaKO.rep1.217	3	A
AAAGCU	DroshaKO.rep1	DroshaKO.rep1.217	4	G
AAAGCU	DroshaKO.rep1	DroshaKO.rep1.217	5	C
AAAGCU	DroshaKO.rep1	DroshaKO.rep1.217	6	U
AAAGCU	DroshaKO.rep1	DroshaKO.rep1.218	1	A
AAAGCU	DroshaKO.rep1	DroshaKO.rep1.218	2	A
AAAGCU	DroshaKO.rep1	DroshaKO.rep1.218	3	A
AAAGCU	DroshaKO.rep1	DroshaKO.rep1.218	4	G
AAAGCU	DroshaKO.rep1	DroshaKO.rep1.218	5	C
AAAGCU	DroshaKO.rep1	DroshaKO.rep1.218	6	U
AAAGCU	DroshaKO.rep1	DroshaKO.rep1.219	1	A
AAAGCU	DroshaKO.rep1	DroshaKO.rep1.219	2	A
AAAGCU	DroshaKO.rep1	DroshaKO.rep1.219	3	A
AAAGCU	DroshaKO.rep1	DroshaKO.rep1.219	4	G
AAAGCU	DroshaKO.rep1	DroshaKO.rep1.219	5	C
AAAGCU	DroshaKO.rep1	DroshaKO.rep1.219	6	U
AAAGCU	DroshaKO.rep1	DroshaKO.rep1.220	1	A
AAAGCU	DroshaKO.rep1	DroshaKO.rep1.220	2	A
AAAGCU	DroshaKO.rep1	DroshaKO.rep1.220	3	A
AAAGCU	DroshaKO.rep1	DroshaKO.rep1.220	4	G
AAAGCU	DroshaKO.rep1	DroshaKO.rep1.220	5	C
AAAGCU	DroshaKO.rep1	DroshaKO.rep1.220	6	U
AAAGCU	DroshaKO.rep1	DroshaKO.rep1.221	1	A
AAAGCU	DroshaKO.rep1	DroshaKO.rep1.221	2	A
AAAGCU	DroshaKO.rep1	DroshaKO.rep1.221	3	A
AAAGCU	DroshaKO.rep1	DroshaKO.rep1.221	4	G
AAAGCU	DroshaKO.rep1	DroshaKO.rep1.221	5	C
AAAGCU	DroshaKO.rep1	DroshaKO.rep1.221	6	U
AAAGCU	DroshaKO.rep1	DroshaKO.rep1.222	1	A
AAAGCU	DroshaKO.rep1	DroshaKO.rep1.222	2	A
AAAGCU	DroshaKO.rep1	DroshaKO.rep1.222	3	A
AAAGCU	DroshaKO.rep1	DroshaKO.rep1.222	4	G
AAAGCU	DroshaKO.rep1	DroshaKO.rep1.222	5	C
AAAGCU	DroshaKO.rep1	DroshaKO.rep1.222	6	U
AAAGCU	DroshaKO.rep1	DroshaKO.rep1.223	1	A
AAAGCU	DroshaKO.rep1	DroshaKO.rep1.223	2	A
AAAGCU	DroshaKO.rep1	DroshaKO.rep1.223	3	A
AAAGCU	DroshaKO.rep1	DroshaKO.rep1.223	4	G
AAAGCU	DroshaKO.rep1	DroshaKO.rep1.223	5	C
AAAGCU	DroshaKO.rep1	DroshaKO.rep1.223	6	U
AAAGCU	DroshaKO.rep1	DroshaKO.rep1.224	1	A
AAAGCU	DroshaKO.rep1	DroshaKO.rep1.224	2	A
AAAGCU	DroshaKO.rep1	DroshaKO.rep1.224	3	A
AAAGCU	DroshaKO.rep1	DroshaKO.rep1.224	4	G
AAAGCU	DroshaKO.rep1	DroshaKO.rep1.224	5	C
AAAGCU	DroshaKO.rep1	DroshaKO.rep1.224	6	U
AAAGCU	DroshaKO.rep1	DroshaKO.rep1.225	1	A
AAAGCU	DroshaKO.rep1	DroshaKO.rep1.225	2	A
AAAGCU	DroshaKO.rep1	DroshaKO.rep1.225	3	A
AAAGCU	DroshaKO.rep1	DroshaKO.rep1.225	4	G
AAAGCU	DroshaKO.rep1	DroshaKO.rep1.225	5	C
AAAGCU	DroshaKO.rep1	DroshaKO.rep1.225	6	U
AAAGCU	DroshaKO.rep1	DroshaKO.rep1.226	1	A
AAAGCU	DroshaKO.rep1	DroshaKO.rep1.226	2	A
AAAGCU	DroshaKO.rep1	DroshaKO.rep1.226	3	A
AAAGCU	DroshaKO.rep1	DroshaKO.rep1.226	4	G
AAAGCU	DroshaKO.rep1	DroshaKO.rep1.226	5	C
AAAGCU	DroshaKO.rep1	DroshaKO.rep1.226	6	U
AAAGCU	DroshaKO.rep1	DroshaKO.rep1.227	1	A
AAAGCU	DroshaKO.rep1	DroshaKO.rep1.227	2	A
AAAGCU	DroshaKO.rep1	DroshaKO.rep1.227	3	A
AAAGCU	DroshaKO.rep1	DroshaKO.rep1.227	4	G
AAAGCU	DroshaKO.rep1	DroshaKO.rep1.227	5	C
AAAGCU	DroshaKO.rep1	DroshaKO.rep1.227	6	U
AAAGCU	DroshaKO.rep1	DroshaKO.rep1.228	1	A
AAAGCU	DroshaKO.rep1	DroshaKO.rep1.228	2	A
AAAGCU	DroshaKO.rep1	DroshaKO.rep1.228	3	A
AAAGCU	DroshaKO.rep1	DroshaKO.rep1.228	4	G
AAAGCU	DroshaKO.rep1	DroshaKO.rep1.228	5	C
AAAGCU	DroshaKO.rep1	DroshaKO.rep1.228	6	U
AAAGCU	DroshaKO.rep1	DroshaKO.rep1.229	1	A
AAAGCU	DroshaKO.rep1	DroshaKO.rep1.229	2	A
AAAGCU	DroshaKO.rep1	DroshaKO.rep1.229	3	A
AAAGCU	DroshaKO.rep1	DroshaKO.rep1.229	4	G
AAAGCU	DroshaKO.rep1	DroshaKO.rep1.229	5	C
AAAGCU	DroshaKO.rep1	DroshaKO.rep1.229	6	U
AAAGCU	DroshaKO.rep1	DroshaKO.rep1.230	1	A
AAAGCU	DroshaKO.rep1	DroshaKO.rep1.230	2	A
AAAGCU	DroshaKO.rep1	DroshaKO.rep1.230	3	A
AAAGCU	DroshaKO.rep1	DroshaKO.rep1.230	4	G
AAAGCU	DroshaKO.rep1	DroshaKO.rep1.230	5	C
AAAGCU	DroshaKO.rep1	DroshaKO.rep1.230	6	U
AAAGCU	DroshaKO.rep1	DroshaKO.rep1.231	1	A
AAAGCU	DroshaKO.rep1	DroshaKO.rep1.231	2	A
AAAGCU	DroshaKO.rep1	DroshaKO.rep1.231	3	A
AAAGCU	DroshaKO.rep1	DroshaKO.rep1.231	4	G
AAAGCU	DroshaKO.rep1	DroshaKO.rep1.231	5	C
AAAGCU	DroshaKO.rep1	DroshaKO.rep1.231	6	U
AAAGCU	DroshaKO.rep1	DroshaKO.rep1.232	1	A
AAAGCU	DroshaKO.rep1	DroshaKO.rep1.232	2	A
AAAGCU	DroshaKO.rep1	DroshaKO.rep1.232	3	A
AAAGCU	DroshaKO.rep1	DroshaKO.rep1.232	4	G
AAAGCU	DroshaKO.rep1	DroshaKO.rep1.232	5	C
AAAGCU	DroshaKO.rep1	DroshaKO.rep1.232	6	U
AAAGCU	DroshaKO.rep1	DroshaKO.rep1.233	1	A
AAAGCU	DroshaKO.rep1	DroshaKO.rep1.233	2	A
AAAGCU	DroshaKO.rep1	DroshaKO.rep1.233	3	A
AAAGCU	DroshaKO.rep1	DroshaKO.rep1.233	4	G
AAAGCU	DroshaKO.rep1	DroshaKO.rep1.233	5	C
AAAGCU	DroshaKO.rep1	DroshaKO.rep1.233	6	U
AAAGCU	DroshaKO.rep1	DroshaKO.rep1.234	1	A
AAAGCU	DroshaKO.rep1	DroshaKO.rep1.234	2	A
AAAGCU	DroshaKO.rep1	DroshaKO.rep1.234	3	A
AAAGCU	DroshaKO.rep1	DroshaKO.rep1.234	4	G
AAAGCU	DroshaKO.rep1	DroshaKO.rep1.234	5	C
AAAGCU	DroshaKO.rep1	DroshaKO.rep1.234	6	U
AAAGCU	DroshaKO.rep1	DroshaKO.rep1.235	1	A
AAAGCU	DroshaKO.rep1	DroshaKO.rep1.235	2	A
AAAGCU	DroshaKO.rep1	DroshaKO.rep1.235	3	A
AAAGCU	DroshaKO.rep1	DroshaKO.rep1.235	4	G
AAAGCU	DroshaKO.rep1	DroshaKO.rep1.235	5	C
AAAGCU	DroshaKO.rep1	DroshaKO.rep1.235	6	U
AAAGCU	DroshaKO.rep1	DroshaKO.rep1.236	1	A
AAAGCU	DroshaKO.rep1	DroshaKO.rep1.236	2	A
AAAGCU	DroshaKO.rep1	DroshaKO.rep1.236	3	A
AAAGCU	DroshaKO.rep1	DroshaKO.rep1.236	4	G
AAAGCU	DroshaKO.rep1	DroshaKO.rep1.236	5	C
AAAGCU	DroshaKO.rep1	DroshaKO.rep1.236	6	U
AAAGCU	DroshaKO.rep1	DroshaKO.rep1.237	1	A
AAAGCU	DroshaKO.rep1	DroshaKO.rep1.237	2	A
AAAGCU	DroshaKO.rep1	DroshaKO.rep1.237	3	A
AAAGCU	DroshaKO.rep1	DroshaKO.rep1.237	4	G
AAAGCU	DroshaKO.rep1	DroshaKO.rep1.237	5	C
AAAGCU	DroshaKO.rep1	DroshaKO.rep1.237	6	U
AAAGCU	DroshaKO.rep1	DroshaKO.rep1.238	1	A
AAAGCU	DroshaKO.rep1	DroshaKO.rep1.238	2	A
AAAGCU	DroshaKO.rep1	DroshaKO.rep1.238	3	A
AAAGCU	DroshaKO.rep1	DroshaKO.rep1.238	4	G
AAAGCU	DroshaKO.rep1	DroshaKO.rep1.238	5	C
AAAGCU	DroshaKO.rep1	DroshaKO.rep1.238	6	U
AAAGCU	DroshaKO.rep1	DroshaKO.rep1.239	1	A
AAAGCU	DroshaKO.rep1	DroshaKO.rep1.239	2	A
AAAGCU	DroshaKO.rep1	DroshaKO.rep1.239	3	A
AAAGCU	DroshaKO.rep1	DroshaKO.rep1.239	4	G
AAAGCU	DroshaKO.rep1	DroshaKO.rep1.239	5	C
AAAGCU	DroshaKO.rep1	DroshaKO.rep1.239	6	U
AAAGCU	DroshaKO.rep1	DroshaKO.rep1.240	1	A
AAAGCU	DroshaKO.rep1	DroshaKO.rep1.240	2	A
AAAGCU	DroshaKO.rep1	DroshaKO.rep1.240	3	A
AAAGCU	DroshaKO.rep1	DroshaKO.rep1.240	4	G
AAAGCU	DroshaKO.rep1	DroshaKO.rep1.240	5	C
AAAGCU	DroshaKO.rep1	DroshaKO.rep1.240	6	U
AAAGCU	DroshaKO.rep1	DroshaKO.rep1.241	1	A
AAAGCU	DroshaKO.rep1	DroshaKO.rep1.241	2	A
AAAGCU	DroshaKO.rep1	DroshaKO.rep1.241	3	A
AAAGCU	DroshaKO.rep1	DroshaKO.rep1.241	4	G
AAAGCU	DroshaKO.rep1	DroshaKO.rep1.241	5	C
AAAGCU	DroshaKO.rep1	DroshaKO.rep1.241	6	U
AAAGCU	DroshaKO.rep1	DroshaKO.rep1.242	1	A
AAAGCU	DroshaKO.rep1	DroshaKO.rep1.242	2	A
AAAGCU	DroshaKO.rep1	DroshaKO.rep1.242	3	A
AAAGCU	DroshaKO.rep1	DroshaKO.rep1.242	4	G
AAAGCU	DroshaKO.rep1	DroshaKO.rep1.242	5	C
AAAGCU	DroshaKO.rep1	DroshaKO.rep1.242	6	U
AAAGCU	DroshaKO.rep1	DroshaKO.rep1.243	1	A
AAAGCU	DroshaKO.rep1	DroshaKO.rep1.243	2	A
AAAGCU	DroshaKO.rep1	DroshaKO.rep1.243	3	A
AAAGCU	DroshaKO.rep1	DroshaKO.rep1.243	4	G
AAAGCU	DroshaKO.rep1	DroshaKO.rep1.243	5	C
AAAGCU	DroshaKO.rep1	DroshaKO.rep1.243	6	U
AAAGCU	DroshaKO.rep1	DroshaKO.rep1.244	1	A
AAAGCU	DroshaKO.rep1	DroshaKO.rep1.244	2	A
AAAGCU	DroshaKO.rep1	DroshaKO.rep1.244	3	A
AAAGCU	DroshaKO.rep1	DroshaKO.rep1.244	4	G
AAAGCU	DroshaKO.rep1	DroshaKO.rep1.244	5	C
AAAGCU	DroshaKO.rep1	DroshaKO.rep1.244	6	U
AAAGCU	DroshaKO.rep1	DroshaKO.rep1.245	1	A
AAAGCU	DroshaKO.rep1	DroshaKO.rep1.245	2	A
AAAGCU	DroshaKO.rep1	DroshaKO.rep1.245	3	A
AAAGCU	DroshaKO.rep1	DroshaKO.rep1.245	4	G
AAAGCU	DroshaKO.rep1	DroshaKO.rep1.245	5	C
AAAGCU	DroshaKO.rep1	DroshaKO.rep1.245	6	U
AAAGCU	DroshaKO.rep1	DroshaKO.rep1.246	1	A
AAAGCU	DroshaKO.rep1	DroshaKO.rep1.246	2	A
AAAGCU	DroshaKO.rep1	DroshaKO.rep1.246	3	A
AAAGCU	DroshaKO.rep1	DroshaKO.rep1.246	4	G
AAAGCU	DroshaKO.rep1	DroshaKO.rep1.246	5	C
AAAGCU	DroshaKO.rep1	DroshaKO.rep1.246	6	U
AAAGCU	DroshaKO.rep1	DroshaKO.rep1.247	1	A
AAAGCU	DroshaKO.rep1	DroshaKO.rep1.247	2	A
AAAGCU	DroshaKO.rep1	DroshaKO.rep1.247	3	A
AAAGCU	DroshaKO.rep1	DroshaKO.rep1.247	4	G
AAAGCU	DroshaKO.rep1	DroshaKO.rep1.247	5	C
AAAGCU	DroshaKO.rep1	DroshaKO.rep1.247	6	U
AAAGCU	DroshaKO.rep1	DroshaKO.rep1.248	1	A
AAAGCU	DroshaKO.rep1	DroshaKO.rep1.248	2	A
AAAGCU	DroshaKO.rep1	DroshaKO.rep1.248	3	A
AAAGCU	DroshaKO.rep1	DroshaKO.rep1.248	4	G
AAAGCU	DroshaKO.rep1	DroshaKO.rep1.248	5	C
AAAGCU	DroshaKO.rep1	DroshaKO.rep1.248	6	U
AAAGCU	DroshaKO.rep1	DroshaKO.rep1.249	1	A
AAAGCU	DroshaKO.rep1	DroshaKO.rep1.249	2	A
AAAGCU	DroshaKO.rep1	DroshaKO.rep1.249	3	A
AAAGCU	DroshaKO.rep1	DroshaKO.rep1.249	4	G
AAAGCU	DroshaKO.rep1	DroshaKO.rep1.249	5	C
AAAGCU	DroshaKO.rep1	DroshaKO.rep1.249	6	U
AAAGCU	DroshaKO.rep1	DroshaKO.rep1.250	1	A
AAAGCU	DroshaKO.rep1	DroshaKO.rep1.250	2	A
AAAGCU	DroshaKO.rep1	DroshaKO.rep1.250	3	A
AAAGCU	DroshaKO.rep1	DroshaKO.rep1.250	4	G
AAAGCU	DroshaKO.rep1	DroshaKO.rep1.250	5	C
AAAGCU	DroshaKO.rep1	DroshaKO.rep1.250	6	U
AAAGCU	DroshaKO.rep1	DroshaKO.rep1.251	1	A
AAAGCU	DroshaKO.rep1	DroshaKO.rep1.251	2	A
AAAGCU	DroshaKO.rep1	DroshaKO.rep1.251	3	A
AAAGCU	DroshaKO.rep1	DroshaKO.rep1.251	4	G
AAAGCU	DroshaKO.rep1	DroshaKO.rep1.251	5	C
AAAGCU	DroshaKO.rep1	DroshaKO.rep1.251	6	U
AAAGCU	DroshaKO.rep1	DroshaKO.rep1.252	1	A
AAAGCU	DroshaKO.rep1	DroshaKO.rep1.252	2	A
AAAGCU	DroshaKO.rep1	DroshaKO.rep1.252	3	A
AAAGCU	DroshaKO.rep1	DroshaKO.rep1.252	4	G
AAAGCU	DroshaKO.rep1	DroshaKO.rep1.252	5	C
AAAGCU	DroshaKO.rep1	DroshaKO.rep1.252	6	U
AAAGCU	DroshaKO.rep1	DroshaKO.rep1.253	1	A
AAAGCU	DroshaKO.rep1	DroshaKO.rep1.253	2	A
AAAGCU	DroshaKO.rep1	DroshaKO.rep1.253	3	A
AAAGCU	DroshaKO.rep1	DroshaKO.rep1.253	4	G
AAAGCU	DroshaKO.rep1	DroshaKO.rep1.253	5	C
AAAGCU	DroshaKO.rep1	DroshaKO.rep1.253	6	U
AAAGCU	DroshaKO.rep1	DroshaKO.rep1.254	1	A
AAAGCU	DroshaKO.rep1	DroshaKO.rep1.254	2	A
AAAGCU	DroshaKO.rep1	DroshaKO.rep1.254	3	A
AAAGCU	DroshaKO.rep1	DroshaKO.rep1.254	4	G
AAAGCU	DroshaKO.rep1	DroshaKO.rep1.254	5	C
AAAGCU	DroshaKO.rep1	DroshaKO.rep1.254	6	U
AAAGCU	DroshaKO.rep1	DroshaKO.rep1.255	1	A
AAAGCU	DroshaKO.rep1	DroshaKO.rep1.255	2	A
AAAGCU	DroshaKO.rep1	DroshaKO.rep1.255	3	A
AAAGCU	DroshaKO.rep1	DroshaKO.rep1.255	4	G
AAAGCU	DroshaKO.rep1	DroshaKO.rep1.255	5	C
AAAGCU	DroshaKO.rep1	DroshaKO.rep1.255	6	U
AAAGCU	DroshaKO.rep1	DroshaKO.rep1.256	1	A
AAAGCU	DroshaKO.rep1	DroshaKO.rep1.256	2	A
AAAGCU	DroshaKO.rep1	DroshaKO.rep1.256	3	A
AAAGCU	DroshaKO.rep1	DroshaKO.rep1.256	4	G
AAAGCU	DroshaKO.rep1	DroshaKO.rep1.256	5	C
AAAGCU	DroshaKO.rep1	DroshaKO.rep1.256	6	U
AAAGCU	DroshaKO.rep1	DroshaKO.rep1.257	1	A
AAAGCU	DroshaKO.rep1	DroshaKO.rep1.257	2	A
AAAGCU	DroshaKO.rep1	DroshaKO.rep1.257	3	A
AAAGCU	DroshaKO.rep1	DroshaKO.rep1.257	4	G
AAAGCU	DroshaKO.rep1	DroshaKO.rep1.257	5	C
AAAGCU	DroshaKO.rep1	DroshaKO.rep1.257	6	U
AAAGCU	DroshaKO.rep1	DroshaKO.rep1.258	1	A
AAAGCU	DroshaKO.rep1	DroshaKO.rep1.258	2	A
AAAGCU	DroshaKO.rep1	DroshaKO.rep1.258	3	A
AAAGCU	DroshaKO.rep1	DroshaKO.rep1.258	4	G
AAAGCU	DroshaKO.rep1	DroshaKO.rep1.258	5	C
AAAGCU	DroshaKO.rep1	DroshaKO.rep1.258	6	U
AAAGCU	DroshaKO.rep1	DroshaKO.rep1.259	1	A
AAAGCU	DroshaKO.rep1	DroshaKO.rep1.259	2	A
AAAGCU	DroshaKO.rep1	DroshaKO.rep1.259	3	A
AAAGCU	DroshaKO.rep1	DroshaKO.rep1.259	4	G
AAAGCU	DroshaKO.rep1	DroshaKO.rep1.259	5	C
AAAGCU	DroshaKO.rep1	DroshaKO.rep1.259	6	U
AAAGCU	DroshaKO.rep1	DroshaKO.rep1.260	1	A
AAAGCU	DroshaKO.rep1	DroshaKO.rep1.260	2	A
AAAGCU	DroshaKO.rep1	DroshaKO.rep1.260	3	A
AAAGCU	DroshaKO.rep1	DroshaKO.rep1.260	4	G
AAAGCU	DroshaKO.rep1	DroshaKO.rep1.260	5	C
AAAGCU	DroshaKO.rep1	DroshaKO.rep1.260	6	U
AAAGCU	DroshaKO.rep1	DroshaKO.rep1.261	1	A
AAAGCU	DroshaKO.rep1	DroshaKO.rep1.261	2	A
AAAGCU	DroshaKO.rep1	DroshaKO.rep1.261	3	A
AAAGCU	DroshaKO.rep1	DroshaKO.rep1.261	4	G
AAAGCU	DroshaKO.rep1	DroshaKO.rep1.261	5	C
AAAGCU	DroshaKO.rep1	DroshaKO.rep1.261	6	U
AAAGCU	DroshaKO.rep1	DroshaKO.rep1.262	1	A
AAAGCU	DroshaKO.rep1	DroshaKO.rep1.262	2	A
AAAGCU	DroshaKO.rep1	DroshaKO.rep1.262	3	A
AAAGCU	DroshaKO.rep1	DroshaKO.rep1.262	4	G
AAAGCU	DroshaKO.rep1	DroshaKO.rep1.262	5	C
AAAGCU	DroshaKO.rep1	DroshaKO.rep1.262	6	U
AAAGCU	DroshaKO.rep1	DroshaKO.rep1.263	1	A
AAAGCU	DroshaKO.rep1	DroshaKO.rep1.263	2	A
AAAGCU	DroshaKO.rep1	DroshaKO.rep1.263	3	A
AAAGCU	DroshaKO.rep1	DroshaKO.rep1.263	4	G
AAAGCU	DroshaKO.rep1	DroshaKO.rep1.263	5	C
AAAGCU	DroshaKO.rep1	DroshaKO.rep1.263	6	U
AAAGCU	DroshaKO.rep1	DroshaKO.rep1.264	1	A
AAAGCU	DroshaKO.rep1	DroshaKO.rep1.264	2	A
AAAGCU	DroshaKO.rep1	DroshaKO.rep1.264	3	A
AAAGCU	DroshaKO.rep1	DroshaKO.rep1.264	4	G
AAAGCU	DroshaKO.rep1	DroshaKO.rep1.264	5	C
AAAGCU	DroshaKO.rep1	DroshaKO.rep1.264	6	U
AAAGCU	DroshaKO.rep1	DroshaKO.rep1.265	1	A
AAAGCU	DroshaKO.rep1	DroshaKO.rep1.265	2	A
AAAGCU	DroshaKO.rep1	DroshaKO.rep1.265	3	A
AAAGCU	DroshaKO.rep1	DroshaKO.rep1.265	4	G
AAAGCU	DroshaKO.rep1	DroshaKO.rep1.265	5	C
AAAGCU	DroshaKO.rep1	DroshaKO.rep1.265	6	U
AAAGCU	DroshaKO.rep1	DroshaKO.rep1.266	1	A
AAAGCU	DroshaKO.rep1	DroshaKO.rep1.266	2	A
AAAGCU	DroshaKO.rep1	DroshaKO.rep1.266	3	A
AAAGCU	DroshaKO.rep1	DroshaKO.rep1.266	4	G
AAAGCU	DroshaKO.rep1	DroshaKO.rep1.266	5	C
AAAGCU	DroshaKO.rep1	DroshaKO.rep1.266	6	U
AAAGCU	DroshaKO.rep1	DroshaKO.rep1.267	1	A
AAAGCU	DroshaKO.rep1	DroshaKO.rep1.267	2	A
AAAGCU	DroshaKO.rep1	DroshaKO.rep1.267	3	A
AAAGCU	DroshaKO.rep1	DroshaKO.rep1.267	4	G
AAAGCU	DroshaKO.rep1	DroshaKO.rep1.267	5	C
AAAGCU	DroshaKO.rep1	DroshaKO.rep1.267	6	U
AAAGCU	DroshaKO.rep1	DroshaKO.rep1.268	1	A
AAAGCU	DroshaKO.rep1	DroshaKO.rep1.268	2	A
AAAGCU	DroshaKO.rep1	DroshaKO.rep1.268	3	A
AAAGCU	DroshaKO.rep1	DroshaKO.rep1.268	4	G
AAAGCU	DroshaKO.rep1	DroshaKO.rep1.268	5	C
AAAGCU	DroshaKO.rep1	DroshaKO.rep1.268	6	U
AAAGCU	DroshaKO.rep1	DroshaKO.rep1.269	1	A
AAAGCU	DroshaKO.rep1	DroshaKO.rep1.269	2	A
AAAGCU	DroshaKO.rep1	DroshaKO.rep1.269	3	A
AAAGCU	DroshaKO.rep1	DroshaKO.rep1.269	4	G
AAAGCU	DroshaKO.rep1	DroshaKO.rep1.269	5	C
AAAGCU	DroshaKO.rep1	DroshaKO.rep1.269	6	U
AAAGCU	DroshaKO.rep1	DroshaKO.rep1.270	1	A
AAAGCU	DroshaKO.rep1	DroshaKO.rep1.270	2	A
AAAGCU	DroshaKO.rep1	DroshaKO.rep1.270	3	A
AAAGCU	DroshaKO.rep1	DroshaKO.rep1.270	4	G
AAAGCU	DroshaKO.rep1	DroshaKO.rep1.270	5	C
AAAGCU	DroshaKO.rep1	DroshaKO.rep1.270	6	U
AAAGCU	DroshaKO.rep1	DroshaKO.rep1.271	1	A
AAAGCU	DroshaKO.rep1	DroshaKO.rep1.271	2	A
AAAGCU	DroshaKO.rep1	DroshaKO.rep1.271	3	A
AAAGCU	DroshaKO.rep1	DroshaKO.rep1.271	4	G
AAAGCU	DroshaKO.rep1	DroshaKO.rep1.271	5	C
AAAGCU	DroshaKO.rep1	DroshaKO.rep1.271	6	U
AAAGCU	DroshaKO.rep1	DroshaKO.rep1.272	1	A
AAAGCU	DroshaKO.rep1	DroshaKO.rep1.272	2	A
AAAGCU	DroshaKO.rep1	DroshaKO.rep1.272	3	A
AAAGCU	DroshaKO.rep1	DroshaKO.rep1.272	4	G
AAAGCU	DroshaKO.rep1	DroshaKO.rep1.272	5	C
AAAGCU	DroshaKO.rep1	DroshaKO.rep1.272	6	U
AAAGCU	DroshaKO.rep1	DroshaKO.rep1.273	1	A
AAAGCU	DroshaKO.rep1	DroshaKO.rep1.273	2	A
AAAGCU	DroshaKO.rep1	DroshaKO.rep1.273	3	A
AAAGCU	DroshaKO.rep1	DroshaKO.rep1.273	4	G
AAAGCU	DroshaKO.rep1	DroshaKO.rep1.273	5	C
AAAGCU	DroshaKO.rep1	DroshaKO.rep1.273	6	U
AAAGCU	DroshaKO.rep1	DroshaKO.rep1.274	1	A
AAAGCU	DroshaKO.rep1	DroshaKO.rep1.274	2	A
AAAGCU	DroshaKO.rep1	DroshaKO.rep1.274	3	A
AAAGCU	DroshaKO.rep1	DroshaKO.rep1.274	4	G
AAAGCU	DroshaKO.rep1	DroshaKO.rep1.274	5	C
AAAGCU	DroshaKO.rep1	DroshaKO.rep1.274	6	U
AAAGCU	DroshaKO.rep1	DroshaKO.rep1.275	1	A
AAAGCU	DroshaKO.rep1	DroshaKO.rep1.275	2	A
AAAGCU	DroshaKO.rep1	DroshaKO.rep1.275	3	A
AAAGCU	DroshaKO.rep1	DroshaKO.rep1.275	4	G
AAAGCU	DroshaKO.rep1	DroshaKO.rep1.275	5	C
AAAGCU	DroshaKO.rep1	DroshaKO.rep1.275	6	U
AAAGCU	DroshaKO.rep1	DroshaKO.rep1.276	1	A
AAAGCU	DroshaKO.rep1	DroshaKO.rep1.276	2	A
AAAGCU	DroshaKO.rep1	DroshaKO.rep1.276	3	A
AAAGCU	DroshaKO.rep1	DroshaKO.rep1.276	4	G
AAAGCU	DroshaKO.rep1	DroshaKO.rep1.276	5	C
AAAGCU	DroshaKO.rep1	DroshaKO.rep1.276	6	U
AAAGCU	DroshaKO.rep1	DroshaKO.rep1.277	1	A
AAAGCU	DroshaKO.rep1	DroshaKO.rep1.277	2	A
AAAGCU	DroshaKO.rep1	DroshaKO.rep1.277	3	A
AAAGCU	DroshaKO.rep1	DroshaKO.rep1.277	4	G
AAAGCU	DroshaKO.rep1	DroshaKO.rep1.277	5	C
AAAGCU	DroshaKO.rep1	DroshaKO.rep1.277	6	U
AAAGCU	DroshaKO.rep1	DroshaKO.rep1.278	1	A
AAAGCU	DroshaKO.rep1	DroshaKO.rep1.278	2	A
AAAGCU	DroshaKO.rep1	DroshaKO.rep1.278	3	A
AAAGCU	DroshaKO.rep1	DroshaKO.rep1.278	4	G
AAAGCU	DroshaKO.rep1	DroshaKO.rep1.278	5	C
AAAGCU	DroshaKO.rep1	DroshaKO.rep1.278	6	U
AAAGCU	DroshaKO.rep1	DroshaKO.rep1.279	1	A
AAAGCU	DroshaKO.rep1	DroshaKO.rep1.279	2	A
AAAGCU	DroshaKO.rep1	DroshaKO.rep1.279	3	A
AAAGCU	DroshaKO.rep1	DroshaKO.rep1.279	4	G
AAAGCU	DroshaKO.rep1	DroshaKO.rep1.279	5	C
AAAGCU	DroshaKO.rep1	DroshaKO.rep1.279	6	U
AAAGCU	DroshaKO.rep1	DroshaKO.rep1.280	1	A
AAAGCU	DroshaKO.rep1	DroshaKO.rep1.280	2	A
AAAGCU	DroshaKO.rep1	DroshaKO.rep1.280	3	A
AAAGCU	DroshaKO.rep1	DroshaKO.rep1.280	4	G
AAAGCU	DroshaKO.rep1	DroshaKO.rep1.280	5	C
AAAGCU	DroshaKO.rep1	DroshaKO.rep1.280	6	U
AAAGCU	DroshaKO.rep1	DroshaKO.rep1.281	1	A
AAAGCU	DroshaKO.rep1	DroshaKO.rep1.281	2	A
AAAGCU	DroshaKO.rep1	DroshaKO.rep1.281	3	A
AAAGCU	DroshaKO.rep1	DroshaKO.rep1.281	4	G
AAAGCU	DroshaKO.rep1	DroshaKO.rep1.281	5	C
AAAGCU	DroshaKO.rep1	DroshaKO.rep1.281	6	U
AAAGCU	DroshaKO.rep1	DroshaKO.rep1.282	1	A
AAAGCU	DroshaKO.rep1	DroshaKO.rep1.282	2	A
AAAGCU	DroshaKO.rep1	DroshaKO.rep1.282	3	A
AAAGCU	DroshaKO.rep1	DroshaKO.rep1.282	4	G
AAAGCU	DroshaKO.rep1	DroshaKO.rep1.282	5	C
AAAGCU	DroshaKO.rep1	DroshaKO.rep1.282	6	U
AAAGCU	DroshaKO.rep1	DroshaKO.rep1.283	1	A
AAAGCU	DroshaKO.rep1	DroshaKO.rep1.283	2	A
AAAGCU	DroshaKO.rep1	DroshaKO.rep1.283	3	A
AAAGCU	DroshaKO.rep1	DroshaKO.rep1.283	4	G
AAAGCU	DroshaKO.rep1	DroshaKO.rep1.283	5	C
AAAGCU	DroshaKO.rep1	DroshaKO.rep1.283	6	U
AAAGCU	DroshaKO.rep1	DroshaKO.rep1.284	1	A
AAAGCU	DroshaKO.rep1	DroshaKO.rep1.284	2	A
AAAGCU	DroshaKO.rep1	DroshaKO.rep1.284	3	A
AAAGCU	DroshaKO.rep1	DroshaKO.rep1.284	4	G
AAAGCU	DroshaKO.rep1	DroshaKO.rep1.284	5	C
AAAGCU	DroshaKO.rep1	DroshaKO.rep1.284	6	U
AAAGCU	DroshaKO.rep1	DroshaKO.rep1.285	1	A
AAAGCU	DroshaKO.rep1	DroshaKO.rep1.285	2	A
AAAGCU	DroshaKO.rep1	DroshaKO.rep1.285	3	A
AAAGCU	DroshaKO.rep1	DroshaKO.rep1.285	4	G
AAAGCU	DroshaKO.rep1	DroshaKO.rep1.285	5	C
AAAGCU	DroshaKO.rep1	DroshaKO.rep1.285	6	U
AAAGCU	DroshaKO.rep1	DroshaKO.rep1.286	1	A
AAAGCU	DroshaKO.rep1	DroshaKO.rep1.286	2	A
AAAGCU	DroshaKO.rep1	DroshaKO.rep1.286	3	A
AAAGCU	DroshaKO.rep1	DroshaKO.rep1.286	4	G
AAAGCU	DroshaKO.rep1	DroshaKO.rep1.286	5	C
AAAGCU	DroshaKO.rep1	DroshaKO.rep1.286	6	U
AAAGCU	DroshaKO.rep1	DroshaKO.rep1.287	1	A
AAAGCU	DroshaKO.rep1	DroshaKO.rep1.287	2	A
AAAGCU	DroshaKO.rep1	DroshaKO.rep1.287	3	A
AAAGCU	DroshaKO.rep1	DroshaKO.rep1.287	4	G
AAAGCU	DroshaKO.rep1	DroshaKO.rep1.287	5	C
AAAGCU	DroshaKO.rep1	DroshaKO.rep1.287	6	U
AAAGCU	DroshaKO.rep1	DroshaKO.rep1.288	1	A
AAAGCU	DroshaKO.rep1	DroshaKO.rep1.288	2	A
AAAGCU	DroshaKO.rep1	DroshaKO.rep1.288	3	A
AAAGCU	DroshaKO.rep1	DroshaKO.rep1.288	4	G
AAAGCU	DroshaKO.rep1	DroshaKO.rep1.288	5	C
AAAGCU	DroshaKO.rep1	DroshaKO.rep1.288	6	U
AAAGCU	DroshaKO.rep1	DroshaKO.rep1.289	1	A
AAAGCU	DroshaKO.rep1	DroshaKO.rep1.289	2	A
AAAGCU	DroshaKO.rep1	DroshaKO.rep1.289	3	A
AAAGCU	DroshaKO.rep1	DroshaKO.rep1.289	4	G
AAAGCU	DroshaKO.rep1	DroshaKO.rep1.289	5	C
AAAGCU	DroshaKO.rep1	DroshaKO.rep1.289	6	U
AAAGCU	DroshaKO.rep1	DroshaKO.rep1.290	1	A
AAAGCU	DroshaKO.rep1	DroshaKO.rep1.290	2	A
AAAGCU	DroshaKO.rep1	DroshaKO.rep1.290	3	A
AAAGCU	DroshaKO.rep1	DroshaKO.rep1.290	4	G
AAAGCU	DroshaKO.rep1	DroshaKO.rep1.290	5	C
AAAGCU	DroshaKO.rep1	DroshaKO.rep1.290	6	U
AAAGCU	DroshaKO.rep1	DroshaKO.rep1.291	1	A
AAAGCU	DroshaKO.rep1	DroshaKO.rep1.291	2	A
AAAGCU	DroshaKO.rep1	DroshaKO.rep1.291	3	A
AAAGCU	DroshaKO.rep1	DroshaKO.rep1.291	4	G
AAAGCU	DroshaKO.rep1	DroshaKO.rep1.291	5	C
AAAGCU	DroshaKO.rep1	DroshaKO.rep1.291	6	U
AAAGCU	DroshaKO.rep1	DroshaKO.rep1.292	1	A
AAAGCU	DroshaKO.rep1	DroshaKO.rep1.292	2	A
AAAGCU	DroshaKO.rep1	DroshaKO.rep1.292	3	A
AAAGCU	DroshaKO.rep1	DroshaKO.rep1.292	4	G
AAAGCU	DroshaKO.rep1	DroshaKO.rep1.292	5	C
AAAGCU	DroshaKO.rep1	DroshaKO.rep1.292	6	U
AAAGCU	DroshaKO.rep1	DroshaKO.rep1.293	1	A
AAAGCU	DroshaKO.rep1	DroshaKO.rep1.293	2	A
AAAGCU	DroshaKO.rep1	DroshaKO.rep1.293	3	A
AAAGCU	DroshaKO.rep1	DroshaKO.rep1.293	4	G
AAAGCU	DroshaKO.rep1	DroshaKO.rep1.293	5	C
AAAGCU	DroshaKO.rep1	DroshaKO.rep1.293	6	U
AAAGCU	DroshaKO.rep1	DroshaKO.rep1.294	1	A
AAAGCU	DroshaKO.rep1	DroshaKO.rep1.294	2	A
AAAGCU	DroshaKO.rep1	DroshaKO.rep1.294	3	A
AAAGCU	DroshaKO.rep1	DroshaKO.rep1.294	4	G
AAAGCU	DroshaKO.rep1	DroshaKO.rep1.294	5	C
AAAGCU	DroshaKO.rep1	DroshaKO.rep1.294	6	U
AAAGCU	DroshaKO.rep1	DroshaKO.rep1.295	1	A
AAAGCU	DroshaKO.rep1	DroshaKO.rep1.295	2	A
AAAGCU	DroshaKO.rep1	DroshaKO.rep1.295	3	A
AAAGCU	DroshaKO.rep1	DroshaKO.rep1.295	4	G
AAAGCU	DroshaKO.rep1	DroshaKO.rep1.295	5	C
AAAGCU	DroshaKO.rep1	DroshaKO.rep1.295	6	U
AAAGCU	DroshaKO.rep1	DroshaKO.rep1.296	1	A
AAAGCU	DroshaKO.rep1	DroshaKO.rep1.296	2	A
AAAGCU	DroshaKO.rep1	DroshaKO.rep1.296	3	A
AAAGCU	DroshaKO.rep1	DroshaKO.rep1.296	4	G
AAAGCU	DroshaKO.rep1	DroshaKO.rep1.296	5	C
AAAGCU	DroshaKO.rep1	DroshaKO.rep1.296	6	U
AAAGCU	DroshaKO.rep1	DroshaKO.rep1.297	1	A
AAAGCU	DroshaKO.rep1	DroshaKO.rep1.297	2	A
AAAGCU	DroshaKO.rep1	DroshaKO.rep1.297	3	A
AAAGCU	DroshaKO.rep1	DroshaKO.rep1.297	4	G
AAAGCU	DroshaKO.rep1	DroshaKO.rep1.297	5	C
AAAGCU	DroshaKO.rep1	DroshaKO.rep1.297	6	U
AAAGCU	DroshaKO.rep1	DroshaKO.rep1.298	1	A
AAAGCU	DroshaKO.rep1	DroshaKO.rep1.298	2	A
AAAGCU	DroshaKO.rep1	DroshaKO.rep1.298	3	A
AAAGCU	DroshaKO.rep1	DroshaKO.rep1.298	4	G
AAAGCU	DroshaKO.rep1	DroshaKO.rep1.298	5	C
AAAGCU	DroshaKO.rep1	DroshaKO.rep1.298	6	U
AAAGCU	DroshaKO.rep1	DroshaKO.rep1.299	1	A
AAAGCU	DroshaKO.rep1	DroshaKO.rep1.299	2	A
AAAGCU	DroshaKO.rep1	DroshaKO.rep1.299	3	A
AAAGCU	DroshaKO.rep1	DroshaKO.rep1.299	4	G
AAAGCU	DroshaKO.rep1	DroshaKO.rep1.299	5	C
AAAGCU	DroshaKO.rep1	DroshaKO.rep1.299	6	U
AAAGCU	DroshaKO.rep1	DroshaKO.rep1.300	1	A
AAAGCU	DroshaKO.rep1	DroshaKO.rep1.300	2	A
AAAGCU	DroshaKO.rep1	DroshaKO.rep1.300	3	A
AAAGCU	DroshaKO.rep1	DroshaKO.rep1.300	4	G
AAAGCU	DroshaKO.rep1	DroshaKO.rep1.300	5	C
AAAGCU	DroshaKO.rep1	DroshaKO.rep1.300	6	U
AAAGCU	DroshaKO.rep1	DroshaKO.rep1.301	1	A
AAAGCU	DroshaKO.rep1	DroshaKO.rep1.301	2	A
AAAGCU	DroshaKO.rep1	DroshaKO.rep1.301	3	A
AAAGCU	DroshaKO.rep1	DroshaKO.rep1.301	4	G
AAAGCU	DroshaKO.rep1	DroshaKO.rep1.301	5	C
AAAGCU	DroshaKO.rep1	DroshaKO.rep1.301	6	U
AAAGCU	DroshaKO.rep1	DroshaKO.rep1.302	1	A
AAAGCU	DroshaKO.rep1	DroshaKO.rep1.302	2	A
AAAGCU	DroshaKO.rep1	DroshaKO.rep1.302	3	A
AAAGCU	DroshaKO.rep1	DroshaKO.rep1.302	4	G
AAAGCU	DroshaKO.rep1	DroshaKO.rep1.302	5	C
AAAGCU	DroshaKO.rep1	DroshaKO.rep1.302	6	U
AAAGCU	DroshaKO.rep1	DroshaKO.rep1.303	1	A
AAAGCU	DroshaKO.rep1	DroshaKO.rep1.303	2	A
AAAGCU	DroshaKO.rep1	DroshaKO.rep1.303	3	A
AAAGCU	DroshaKO.rep1	DroshaKO.rep1.303	4	G
AAAGCU	DroshaKO.rep1	DroshaKO.rep1.303	5	C
AAAGCU	DroshaKO.rep1	DroshaKO.rep1.303	6	U
AAAGCU	DroshaKO.rep1	DroshaKO.rep1.304	1	A
AAAGCU	DroshaKO.rep1	DroshaKO.rep1.304	2	A
AAAGCU	DroshaKO.rep1	DroshaKO.rep1.304	3	A
AAAGCU	DroshaKO.rep1	DroshaKO.rep1.304	4	G
AAAGCU	DroshaKO.rep1	DroshaKO.rep1.304	5	C
AAAGCU	DroshaKO.rep1	DroshaKO.rep1.304	6	U
AAAGCU	DroshaKO.rep1	DroshaKO.rep1.305	1	A
AAAGCU	DroshaKO.rep1	DroshaKO.rep1.305	2	A
AAAGCU	DroshaKO.rep1	DroshaKO.rep1.305	3	A
AAAGCU	DroshaKO.rep1	DroshaKO.rep1.305	4	G
AAAGCU	DroshaKO.rep1	DroshaKO.rep1.305	5	C
AAAGCU	DroshaKO.rep1	DroshaKO.rep1.305	6	U
AAAGCU	DroshaKO.rep1	DroshaKO.rep1.306	1	A
AAAGCU	DroshaKO.rep1	DroshaKO.rep1.306	2	A
AAAGCU	DroshaKO.rep1	DroshaKO.rep1.306	3	A
AAAGCU	DroshaKO.rep1	DroshaKO.rep1.306	4	G
AAAGCU	DroshaKO.rep1	DroshaKO.rep1.306	5	C
AAAGCU	DroshaKO.rep1	DroshaKO.rep1.306	6	U
AAAGCU	DroshaKO.rep1	DroshaKO.rep1.307	1	A
AAAGCU	DroshaKO.rep1	DroshaKO.rep1.307	2	A
AAAGCU	DroshaKO.rep1	DroshaKO.rep1.307	3	A
AAAGCU	DroshaKO.rep1	DroshaKO.rep1.307	4	G
AAAGCU	DroshaKO.rep1	DroshaKO.rep1.307	5	C
AAAGCU	DroshaKO.rep1	DroshaKO.rep1.307	6	U
AAAGCU	DroshaKO.rep1	DroshaKO.rep1.308	1	A
AAAGCU	DroshaKO.rep1	DroshaKO.rep1.308	2	A
AAAGCU	DroshaKO.rep1	DroshaKO.rep1.308	3	A
AAAGCU	DroshaKO.rep1	DroshaKO.rep1.308	4	G
AAAGCU	DroshaKO.rep1	DroshaKO.rep1.308	5	C
AAAGCU	DroshaKO.rep1	DroshaKO.rep1.308	6	U
AAAGCU	DroshaKO.rep1	DroshaKO.rep1.309	1	A
AAAGCU	DroshaKO.rep1	DroshaKO.rep1.309	2	A
AAAGCU	DroshaKO.rep1	DroshaKO.rep1.309	3	A
AAAGCU	DroshaKO.rep1	DroshaKO.rep1.309	4	G
AAAGCU	DroshaKO.rep1	DroshaKO.rep1.309	5	C
AAAGCU	DroshaKO.rep1	DroshaKO.rep1.309	6	U
AAAGCU	DroshaKO.rep1	DroshaKO.rep1.310	1	A
AAAGCU	DroshaKO.rep1	DroshaKO.rep1.310	2	A
AAAGCU	DroshaKO.rep1	DroshaKO.rep1.310	3	A
AAAGCU	DroshaKO.rep1	DroshaKO.rep1.310	4	G
AAAGCU	DroshaKO.rep1	DroshaKO.rep1.310	5	C
AAAGCU	DroshaKO.rep1	DroshaKO.rep1.310	6	U
AAAGCU	DroshaKO.rep1	DroshaKO.rep1.311	1	A
AAAGCU	DroshaKO.rep1	DroshaKO.rep1.311	2	A
AAAGCU	DroshaKO.rep1	DroshaKO.rep1.311	3	A
AAAGCU	DroshaKO.rep1	DroshaKO.rep1.311	4	G
AAAGCU	DroshaKO.rep1	DroshaKO.rep1.311	5	C
AAAGCU	DroshaKO.rep1	DroshaKO.rep1.311	6	U
AAAGCU	DroshaKO.rep1	DroshaKO.rep1.312	1	A
AAAGCU	DroshaKO.rep1	DroshaKO.rep1.312	2	A
AAAGCU	DroshaKO.rep1	DroshaKO.rep1.312	3	A
AAAGCU	DroshaKO.rep1	DroshaKO.rep1.312	4	G
AAAGCU	DroshaKO.rep1	DroshaKO.rep1.312	5	C
AAAGCU	DroshaKO.rep1	DroshaKO.rep1.312	6	U
AAAGCU	DroshaKO.rep1	DroshaKO.rep1.313	1	A
AAAGCU	DroshaKO.rep1	DroshaKO.rep1.313	2	A
AAAGCU	DroshaKO.rep1	DroshaKO.rep1.313	3	A
AAAGCU	DroshaKO.rep1	DroshaKO.rep1.313	4	G
AAAGCU	DroshaKO.rep1	DroshaKO.rep1.313	5	C
AAAGCU	DroshaKO.rep1	DroshaKO.rep1.313	6	U
AAAGCU	DroshaKO.rep1	DroshaKO.rep1.314	1	A
AAAGCU	DroshaKO.rep1	DroshaKO.rep1.314	2	A
AAAGCU	DroshaKO.rep1	DroshaKO.rep1.314	3	A
AAAGCU	DroshaKO.rep1	DroshaKO.rep1.314	4	G
AAAGCU	DroshaKO.rep1	DroshaKO.rep1.314	5	C
AAAGCU	DroshaKO.rep1	DroshaKO.rep1.314	6	U
AAAGCU	DroshaKO.rep1	DroshaKO.rep1.315	1	A
AAAGCU	DroshaKO.rep1	DroshaKO.rep1.315	2	A
AAAGCU	DroshaKO.rep1	DroshaKO.rep1.315	3	A
AAAGCU	DroshaKO.rep1	DroshaKO.rep1.315	4	G
AAAGCU	DroshaKO.rep1	DroshaKO.rep1.315	5	C
AAAGCU	DroshaKO.rep1	DroshaKO.rep1.315	6	U
AAAGCU	DroshaKO.rep1	DroshaKO.rep1.316	1	A
AAAGCU	DroshaKO.rep1	DroshaKO.rep1.316	2	A
AAAGCU	DroshaKO.rep1	DroshaKO.rep1.316	3	A
AAAGCU	DroshaKO.rep1	DroshaKO.rep1.316	4	G
AAAGCU	DroshaKO.rep1	DroshaKO.rep1.316	5	C
AAAGCU	DroshaKO.rep1	DroshaKO.rep1.316	6	U
AAAGCU	DroshaKO.rep1	DroshaKO.rep1.317	1	A
AAAGCU	DroshaKO.rep1	DroshaKO.rep1.317	2	A
AAAGCU	DroshaKO.rep1	DroshaKO.rep1.317	3	A
AAAGCU	DroshaKO.rep1	DroshaKO.rep1.317	4	G
AAAGCU	DroshaKO.rep1	DroshaKO.rep1.317	5	C
AAAGCU	DroshaKO.rep1	DroshaKO.rep1.317	6	U
AAAGCU	DroshaKO.rep1	DroshaKO.rep1.318	1	A
AAAGCU	DroshaKO.rep1	DroshaKO.rep1.318	2	A
AAAGCU	DroshaKO.rep1	DroshaKO.rep1.318	3	A
AAAGCU	DroshaKO.rep1	DroshaKO.rep1.318	4	G
AAAGCU	DroshaKO.rep1	DroshaKO.rep1.318	5	C
AAAGCU	DroshaKO.rep1	DroshaKO.rep1.318	6	U
AAAGCU	DroshaKO.rep1	DroshaKO.rep1.319	1	A
AAAGCU	DroshaKO.rep1	DroshaKO.rep1.319	2	A
AAAGCU	DroshaKO.rep1	DroshaKO.rep1.319	3	A
AAAGCU	DroshaKO.rep1	DroshaKO.rep1.319	4	G
AAAGCU	DroshaKO.rep1	DroshaKO.rep1.319	5	C
AAAGCU	DroshaKO.rep1	DroshaKO.rep1.319	6	U
AAAGCU	DroshaKO.rep1	DroshaKO.rep1.320	1	A
AAAGCU	DroshaKO.rep1	DroshaKO.rep1.320	2	A
AAAGCU	DroshaKO.rep1	DroshaKO.rep1.320	3	A
AAAGCU	DroshaKO.rep1	DroshaKO.rep1.320	4	G
AAAGCU	DroshaKO.rep1	DroshaKO.rep1.320	5	C
AAAGCU	DroshaKO.rep1	DroshaKO.rep1.320	6	U
AAAGCU	DroshaKO.rep1	DroshaKO.rep1.321	1	A
AAAGCU	DroshaKO.rep1	DroshaKO.rep1.321	2	A
AAAGCU	DroshaKO.rep1	DroshaKO.rep1.321	3	A
AAAGCU	DroshaKO.rep1	DroshaKO.rep1.321	4	G
AAAGCU	DroshaKO.rep1	DroshaKO.rep1.321	5	C
AAAGCU	DroshaKO.rep1	DroshaKO.rep1.321	6	U
AAAGCU	DroshaKO.rep1	DroshaKO.rep1.322	1	A
AAAGCU	DroshaKO.rep1	DroshaKO.rep1.322	2	A
AAAGCU	DroshaKO.rep1	DroshaKO.rep1.322	3	A
AAAGCU	DroshaKO.rep1	DroshaKO.rep1.322	4	G
AAAGCU	DroshaKO.rep1	DroshaKO.rep1.322	5	C
AAAGCU	DroshaKO.rep1	DroshaKO.rep1.322	6	U
AAAGCU	DroshaKO.rep1	DroshaKO.rep1.323	1	A
AAAGCU	DroshaKO.rep1	DroshaKO.rep1.323	2	A
AAAGCU	DroshaKO.rep1	DroshaKO.rep1.323	3	A
AAAGCU	DroshaKO.rep1	DroshaKO.rep1.323	4	G
AAAGCU	DroshaKO.rep1	DroshaKO.rep1.323	5	C
AAAGCU	DroshaKO.rep1	DroshaKO.rep1.323	6	U
AAAGCU	DroshaKO.rep1	DroshaKO.rep1.324	1	A
AAAGCU	DroshaKO.rep1	DroshaKO.rep1.324	2	A
AAAGCU	DroshaKO.rep1	DroshaKO.rep1.324	3	A
AAAGCU	DroshaKO.rep1	DroshaKO.rep1.324	4	G
AAAGCU	DroshaKO.rep1	DroshaKO.rep1.324	5	C
AAAGCU	DroshaKO.rep1	DroshaKO.rep1.324	6	U
AAAGCU	DroshaKO.rep1	DroshaKO.rep1.325	1	A
AAAGCU	DroshaKO.rep1	DroshaKO.rep1.325	2	A
AAAGCU	DroshaKO.rep1	DroshaKO.rep1.325	3	A
AAAGCU	DroshaKO.rep1	DroshaKO.rep1.325	4	G
AAAGCU	DroshaKO.rep1	DroshaKO.rep1.325	5	C
AAAGCU	DroshaKO.rep1	DroshaKO.rep1.325	6	U
AAAGCU	DroshaKO.rep1	DroshaKO.rep1.326	1	A
AAAGCU	DroshaKO.rep1	DroshaKO.rep1.326	2	A
AAAGCU	DroshaKO.rep1	DroshaKO.rep1.326	3	A
AAAGCU	DroshaKO.rep1	DroshaKO.rep1.326	4	G
AAAGCU	DroshaKO.rep1	DroshaKO.rep1.326	5	C
AAAGCU	DroshaKO.rep1	DroshaKO.rep1.326	6	U
AAAGCU	DroshaKO.rep1	DroshaKO.rep1.327	1	A
AAAGCU	DroshaKO.rep1	DroshaKO.rep1.327	2	A
AAAGCU	DroshaKO.rep1	DroshaKO.rep1.327	3	A
AAAGCU	DroshaKO.rep1	DroshaKO.rep1.327	4	G
AAAGCU	DroshaKO.rep1	DroshaKO.rep1.327	5	C
AAAGCU	DroshaKO.rep1	DroshaKO.rep1.327	6	U
AAAGCU	DroshaKO.rep1	DroshaKO.rep1.328	1	A
AAAGCU	DroshaKO.rep1	DroshaKO.rep1.328	2	A
AAAGCU	DroshaKO.rep1	DroshaKO.rep1.328	3	A
AAAGCU	DroshaKO.rep1	DroshaKO.rep1.328	4	G
AAAGCU	DroshaKO.rep1	DroshaKO.rep1.328	5	C
AAAGCU	DroshaKO.rep1	DroshaKO.rep1.328	6	U
AAAGCU	DroshaKO.rep1	DroshaKO.rep1.329	1	A
AAAGCU	DroshaKO.rep1	DroshaKO.rep1.329	2	A
AAAGCU	DroshaKO.rep1	DroshaKO.rep1.329	3	A
AAAGCU	DroshaKO.rep1	DroshaKO.rep1.329	4	G
AAAGCU	DroshaKO.rep1	DroshaKO.rep1.329	5	C
AAAGCU	DroshaKO.rep1	DroshaKO.rep1.329	6	U
AAAGCU	DroshaKO.rep1	DroshaKO.rep1.330	1	A
AAAGCU	DroshaKO.rep1	DroshaKO.rep1.330	2	A
AAAGCU	DroshaKO.rep1	DroshaKO.rep1.330	3	A
AAAGCU	DroshaKO.rep1	DroshaKO.rep1.330	4	G
AAAGCU	DroshaKO.rep1	DroshaKO.rep1.330	5	C
AAAGCU	DroshaKO.rep1	DroshaKO.rep1.330	6	U
AAAGCU	DroshaKO.rep1	DroshaKO.rep1.331	1	A
AAAGCU	DroshaKO.rep1	DroshaKO.rep1.331	2	A
AAAGCU	DroshaKO.rep1	DroshaKO.rep1.331	3	A
AAAGCU	DroshaKO.rep1	DroshaKO.rep1.331	4	G
AAAGCU	DroshaKO.rep1	DroshaKO.rep1.331	5	C
AAAGCU	DroshaKO.rep1	DroshaKO.rep1.331	6	U
AAAGCU	DroshaKO.rep1	DroshaKO.rep1.332	1	A
AAAGCU	DroshaKO.rep1	DroshaKO.rep1.332	2	A
AAAGCU	DroshaKO.rep1	DroshaKO.rep1.332	3	A
AAAGCU	DroshaKO.rep1	DroshaKO.rep1.332	4	G
AAAGCU	DroshaKO.rep1	DroshaKO.rep1.332	5	C
AAAGCU	DroshaKO.rep1	DroshaKO.rep1.332	6	U
AAAGCU	DroshaKO.rep1	DroshaKO.rep1.333	1	A
AAAGCU	DroshaKO.rep1	DroshaKO.rep1.333	2	A
AAAGCU	DroshaKO.rep1	DroshaKO.rep1.333	3	A
AAAGCU	DroshaKO.rep1	DroshaKO.rep1.333	4	G
AAAGCU	DroshaKO.rep1	DroshaKO.rep1.333	5	C
AAAGCU	DroshaKO.rep1	DroshaKO.rep1.333	6	U
AAAGCU	DroshaKO.rep1	DroshaKO.rep1.334	1	A
[truncated: 3,731 more rows]
