# Supplementary material for: SPOROS: A pipeline to analyze DISE/6mer seed toxicity
Source: PLoS Comput Biol. 2022 Mar 31;18(3):e1010022. doi: 10.1371/journal.pcbi.1010022 (PMC9004739; doi:10.1371/journal.pcbi.1010022)
Supplement: S1 Dataset — (ZIP) [file pcbi.1010022.s005.zip › Final SPOROS output Figure 2/miRNA/D_toxAnalysis.combined.miRNA.txt]

DicerKO.avg.miRNA	DroshaKO.avg.miRNA	Wildtype.avg.miRNA
11.1	9.3	10.4
11.8	9.3	11.1
11.8	9.3	16.2
16.2	9.3	16.2
17.3	9.3	16.2
18.1	9.3	18.1
21.6	9.3	18.1
25.4	9.3	20.9
26.2	9.3	21.6
26.2	9.3	21.6
26.2	9.3	21.6
26.2	20.6	21.6
26.2	20.6	21.6
26.2	20.6	21.6
26.2	20.6	21.6
26.2	20.6	21.6
26.2	20.6	21.6
26.2	20.6	21.6
26.2	20.6	21.6
26.2	20.6	21.6
26.2	20.6	21.6
26.2	20.6	21.6
26.2	20.6	23.6
26.2	20.6	25.4
26.2	20.6	25.4
26.2	20.6	25.4
26.2	20.6	26.2
26.2	20.6	26.2
26.2	20.6	26.2
26.2	20.6	26.2
26.2	20.6	26.2
26.2	20.6	26.2
26.2	20.6	26.2
26.2	20.6	26.2
26.2	20.6	26.2
26.2	20.6	26.2
26.2	20.9	26.2
26.2	23.8	26.2
26.2	24.3	26.2
26.2	25.4	26.2
26.2	25.4	26.2
26.2	26.2	26.2
26.2	28.5	26.2
26.2	30.9	26.2
26.2	30.9	26.2
26.2	30.9	26.2
26.2	35.8	26.2
26.2	35.8	26.2
26.2	35.8	26.2
26.2	36.2	26.2
26.2	36.2	26.2
26.2	36.2	26.2
26.2	36.2	26.2
26.2	36.2	26.2
26.2	36.9	26.2
26.2	37.9	26.2
26.2	41.3	26.2
26.2	41.3	26.2
26.2	41.3	26.2
26.2	41.3	26.2
26.2	41.3	26.2
26.2	41.3	26.2
26.2	41.3	26.2
26.2	41.3	26.2
26.2	41.3	29.1
26.2	41.3	29.1
26.2	41.3	34.6
26.2	41.3	41.3
26.2	41.3	41.6
26.2	41.3	42.9
26.2	41.3	43
26.2	41.3	45
26.2	41.3	45.5
26.2	41.3	46.3
27.2	41.3	46.3
35.8	41.3	46.3
35.8	41.3	46.3
36.2	41.3	46.3
37.9	41.3	46.3
46.3	41.3	46.3
46.3	41.3	46.3
46.3	41.3	46.3
46.3	41.3	46.3
46.3	41.3	46.3
46.3	41.3	46.3
46.3	41.3	46.3
46.3	41.3	46.3
46.3	41.3	46.3
46.3	41.3	46.3
46.3	41.3	46.3
46.3	41.3	46.3
46.3	41.3	46.3
46.3	41.3	46.3
46.3	41.3	46.3
46.3	41.3	46.3
48.3	41.3	46.3
49.2	41.3	46.3
49.2	41.3	46.3
49.2	41.3	46.3
49.2	41.3	46.3
49.2	41.3	46.3
49.2	41.3	46.3
49.2	41.3	46.3
49.2	41.3	46.3
49.2	41.3	46.3
49.2	41.3	46.3
49.2	41.3	46.3
49.2	41.3	46.3
49.2	41.3	46.3
49.2	41.3	46.3
49.2	41.3	46.3
49.2	41.3	46.3
49.2	41.3	46.3
49.2	41.3	46.3
49.2	41.3	46.3
49.2	41.3	46.3
49.2	41.3	46.3
49.2	41.3	47.3
49.2	41.3	48.3
49.2	41.3	48.3
49.2	41.3	48.3
49.2	41.3	48.5
49.2	41.3	48.5
49.2	41.3	51.5
49.2	41.3	51.5
49.2	41.3	52.4
52.4	41.3	52.4
52.4	41.3	55.1
52.4	41.3	55.1
52.4	41.3	55.1
52.4	41.3	55.1
52.4	41.3	55.1
52.4	41.3	55.1
52.4	41.3	55.1
52.4	41.3	55.1
55.1	41.3	55.1
55.1	41.3	55.1
55.3	41.3	56.6
56.6	41.3	56.6
56.6	41.3	56.6
57.6	41.3	56.6
57.6	41.3	56.6
57.6	41.3	56.6
57.6	41.3	56.6
61.2	41.3	56.6
61.2	41.3	56.6
62.9	41.3	56.6
63	41.3	56.6
63	41.3	56.6
63	41.3	56.6
63	41.3	56.6
63	41.3	56.6
63	41.3	56.6
63.1	41.3	56.6
63.1	41.3	56.6
65	41.3	56.6
65.2	41.3	56.6
65.2	41.3	56.7
65.5	41.3	56.7
65.5	41.3	57
65.5	41.3	58.9
65.5	41.3	60.3
65.5	41.3	60.3
65.5	46.3	60.3
65.5	48.8	60.3
65.5	49.2	61.3
65.5	49.2	61.3
65.5	49.2	61.3
65.5	49.2	61.3
65.6	49.2	61.9
65.6	49.2	62.9
65.9	49.2	62.9
65.9	49.2	62.9
66.9	49.2	62.9
66.9	49.2	62.9
66.9	49.2	62.9
67.2	49.2	62.9
67.5	49.2	62.9
67.5	49.2	63.1
67.5	49.2	63.1
67.5	49.2	63.1
67.5	49.2	63.1
67.5	49.2	63.1
67.5	49.2	63.1
67.5	49.2	63.1
67.5	49.2	63.1
67.5	49.2	63.1
67.5	49.2	63.1
67.5	49.2	63.1
67.5	49.2	63.1
67.5	49.2	63.1
67.5	49.2	63.1
67.5	49.2	63.1
67.5	49.2	63.1
67.5	49.2	63.1
67.5	49.2	63.1
67.5	49.2	63.1
67.5	49.2	63.1
67.5	49.2	63.1
67.5	49.2	63.1
67.5	49.2	63.1
67.6	49.2	63.1
67.6	49.2	63.1
67.7	49.2	63.1
68	49.2	63.1
68	49.2	63.1
68	49.2	63.1
68	49.2	63.1
68	49.2	63.1
68.3	49.2	63.1
68.3	49.2	63.1
68.3	49.2	63.1
68.3	49.2	63.1
68.3	49.2	63.1
68.3	49.2	63.1
71.2	49.2	63.1
72.4	49.2	63.1
72.4	49.2	63.1
72.4	49.2	63.1
72.4	49.2	63.1
72.4	49.2	63.1
72.4	51.8	63.1
72.4	52.4	63.1
72.4	53.4	63.1
72.4	53.4	63.1
72.4	54.4	63.1
72.4	54.4	63.1
72.4	55.1	63.1
72.4	55.1	63.1
72.4	55.1	63.1
72.4	55.1	63.1
72.4	55.1	63.1
72.4	55.1	63.1
72.4	55.1	65.2
72.4	55.1	65.5
72.4	55.1	65.6
72.5	55.1	65.6
72.6	55.1	65.6
72.8	55.1	65.6
72.8	55.1	65.6
73.7	55.1	65.6
73.7	55.1	65.6
73.9	55.1	65.6
74.5	55.1	65.6
74.6	55.1	65.6
74.6	55.1	65.6
74.6	55.1	65.6
74.6	55.1	65.6
74.6	55.1	65.6
74.6	55.1	65.6
74.6	55.1	65.6
74.6	55.1	65.6
74.6	55.1	65.6
74.6	55.1	65.6
74.6	55.1	65.6
74.6	55.1	65.6
74.6	55.1	65.6
74.6	55.1	65.6
74.6	55.1	65.6
74.6	55.1	65.6
74.6	55.1	65.6
74.6	55.1	65.6
74.6	55.1	65.6
74.6	55.1	65.6
74.6	55.1	65.6
74.6	55.1	66.9
74.6	55.1	66.9
74.6	55.1	66.9
74.6	55.1	66.9
74.6	55.1	66.9
74.6	55.1	66.9
74.6	55.1	66.9
74.6	55.1	66.9
74.6	55.1	66.9
74.6	55.1	66.9
74.6	55.1	66.9
74.6	55.1	66.9
74.6	55.1	66.9
74.6	55.1	66.9
74.6	55.1	66.9
74.6	55.1	66.9
74.6	55.1	66.9
74.6	55.1	66.9
74.6	55.1	66.9
74.6	55.1	66.9
74.6	55.1	66.9
74.6	55.1	66.9
74.6	55.1	66.9
74.6	55.1	66.9
74.6	55.1	66.9
74.6	55.1	66.9
74.6	55.1	66.9
74.6	55.1	66.9
74.6	55.1	67.2
74.6	55.1	67.2
74.6	55.1	67.2
74.6	55.1	67.2
76.9	55.1	67.2
76.9	55.1	67.2
77.4	55.1	67.2
78.2	55.1	67.3
78.3	55.1	67.3
78.3	55.1	67.6
78.3	55.1	67.6
78.3	55.1	67.6
78.3	55.1	67.7
78.3	55.1	67.7
78.3	55.1	67.7
78.3	55.1	67.7
78.3	55.1	67.7
78.3	55.1	67.7
78.3	55.1	67.7
78.3	55.1	67.7
78.3	55.1	67.7
78.3	55.1	67.7
78.3	55.1	67.7
78.3	55.1	67.7
78.3	55.1	67.7
78.3	55.1	67.7
78.3	55.1	67.9
78.3	55.1	68
78.3	55.1	68
78.3	55.1	68
78.3	55.1	68
78.3	55.1	68
78.3	55.1	68
78.3	55.1	68
80.2	55.1	68
80.2	55.1	68
80.2	55.1	68
80.2	55.1	68
80.2	55.1	68
80.5	55.1	68
81.1	55.1	68
81.1	55.1	68
81.1	55.1	68
81.1	55.1	68.3
81.1	55.1	68.3
81.1	55.1	68.3
81.1	55.1	68.3
81.1	55.1	68.3
81.4	55.1	68.3
81.4	55.1	68.3
81.4	55.1	68.3
81.4	55.1	68.3
82	55.1	68.3
82	55.1	68.3
82.5	55.1	68.3
82.5	55.1	68.3
82.5	55.1	68.3
82.6	55.1	68.3
82.6	55.1	68.3
82.6	55.1	68.3
82.6	55.1	68.3
82.6	55.1	68.3
82.6	55.1	68.3
82.6	55.1	68.3
82.6	55.1	68.3
82.6	55.1	68.3
82.6	55.1	68.3
82.6	55.1	68.3
82.8	55.1	68.3
82.8	55.1	68.3
82.8	55.1	68.3
82.8	55.1	68.3
82.8	55.1	68.3
82.8	55.1	68.3
82.8	55.1	68.3
82.8	55.1	68.3
82.8	55.1	68.3
82.8	55.1	68.3
82.8	55.1	68.3
82.8	55.1	68.3
82.8	55.1	68.3
82.8	55.1	68.3
82.8	55.1	68.3
84	55.1	68.3
84	55.1	68.3
84.1	55.1	68.3
84.1	55.1	68.3
84.1	55.1	68.3
84.1	55.1	68.3
84.1	55.1	68.3
84.2	55.1	68.3
84.2	55.1	68.3
84.2	55.1	68.3
84.2	55.1	68.3
84.2	55.1	68.3
84.2	55.1	68.3
84.2	55.1	68.3
84.2	55.1	68.3
84.2	55.1	68.3
84.2	55.1	68.3
84.2	55.1	68.3
84.2	55.1	68.3
84.2	55.1	68.3
84.2	55.1	68.3
84.2	55.1	68.3
84.2	55.1	68.3
84.2	55.1	68.3
84.2	55.1	68.3
84.2	55.1	68.3
84.2	55.1	68.3
84.2	55.1	68.3
84.2	55.1	68.3
84.2	55.1	68.3
84.2	55.1	68.3
84.2	55.1	68.3
84.2	55.1	68.3
84.2	55.1	68.3
84.2	55.1	68.3
84.2	55.1	68.3
84.2	55.1	68.3
84.2	55.1	68.3
84.2	55.1	68.3
84.2	55.1	68.3
84.2	55.1	68.3
84.2	55.1	68.3
84.2	55.1	68.3
84.2	55.1	68.3
84.2	55.1	68.3
84.2	55.1	68.3
84.2	55.1	68.3
84.2	55.1	68.3
84.2	55.1	68.3
84.2	55.1	68.3
84.2	55.1	69.2
84.2	55.1	69.2
84.2	55.1	71.2
84.2	55.1	71.8
84.2	55.1	71.9
84.2	55.1	72.4
84.2	55.1	72.4
84.2	55.1	72.4
84.2	55.1	72.4
84.2	55.1	72.4
84.2	55.1	72.4
84.2	55.1	72.4
84.2	55.1	72.4
84.2	55.1	72.4
84.2	55.1	72.4
84.2	55.1	72.4
84.2	55.1	72.4
84.2	55.1	72.4
84.2	55.1	72.4
84.2	55.1	72.4
84.2	55.1	72.4
84.2	55.1	72.4
84.2	55.1	72.4
84.2	55.1	72.4
84.2	55.1	72.4
84.2	55.1	72.4
84.2	55.1	72.4
84.2	55.1	72.4
84.2	55.1	72.4
84.2	55.1	72.4
84.2	55.1	72.4
84.2	55.1	72.4
84.2	55.1	72.4
84.2	55.1	72.4
84.2	55.1	72.4
84.2	55.1	72.4
84.2	55.1	72.4
84.2	55.1	72.4
84.2	55.1	72.4
84.2	55.1	72.4
84.2	55.1	72.4
84.2	55.1	72.4
84.2	55.1	72.4
84.2	55.1	72.4
84.2	55.1	72.4
84.2	55.1	72.4
84.2	55.1	72.4
84.2	55.1	72.4
84.2	55.1	72.4
84.2	55.1	72.4
84.2	55.1	72.4
84.2	55.1	72.4
84.2	55.1	72.4
84.2	55.1	72.4
84.2	55.1	72.4
84.2	55.1	72.4
84.2	55.1	72.4
84.2	55.1	72.4
84.2	55.1	72.4
84.2	55.1	72.4
84.2	55.1	72.4
84.2	55.1	72.4
84.2	55.1	72.4
84.2	55.1	72.4
84.2	55.1	72.4
84.2	55.1	72.4
84.2	55.1	72.4
84.2	55.1	72.4
84.2	55.1	72.4
84.2	55.1	72.4
84.2	55.1	72.4
84.2	55.1	72.4
84.2	55.1	72.4
84.2	55.1	72.4
84.2	55.1	72.4
84.2	55.1	72.4
84.2	55.1	72.4
84.2	55.1	72.4
84.2	55.1	72.4
84.2	55.1	72.4
84.2	55.1	72.4
84.2	55.1	72.4
84.2	55.1	72.6
84.2	55.1	72.6
84.2	55.1	72.8
84.2	55.1	72.8
84.2	55.1	72.8
84.2	55.1	72.8
84.2	55.1	72.8
84.2	55.1	72.8
84.2	55.1	72.8
84.2	55.1	72.8
84.2	55.1	72.8
84.2	55.1	72.8
84.2	55.1	72.8
84.2	55.1	72.8
84.2	55.1	72.8
84.2	55.1	72.8
84.2	55.1	74
84.2	55.1	74.5
84.2	55.1	74.6
84.2	55.1	74.6
84.2	55.1	74.6
84.2	55.1	74.6
84.2	55.1	74.6
84.2	55.1	74.6
84.2	55.1	76.4
84.2	55.1	76.9
84.2	55.1	76.9
84.2	55.1	76.9
84.2	55.1	76.9
84.2	55.1	76.9
84.2	55.1	77
84.2	55.1	77.2
84.2	55.1	78.3
84.2	55.1	78.3
84.2	55.1	78.3
84.2	55.1	78.3
84.2	55.1	78.3
84.2	55.1	78.3
84.2	55.1	78.3
84.2	55.1	78.3
84.2	55.1	78.3
84.2	55.1	78.3
84.2	55.1	78.3
84.2	55.1	78.3
84.2	55.1	78.3
84.2	55.1	78.3
84.2	55.1	78.3
84.2	55.1	78.3
84.2	55.1	78.3
84.2	55.1	78.3
84.2	55.1	78.3
84.2	55.1	78.3
84.2	55.1	78.3
84.2	55.1	78.3
84.2	55.1	78.3
84.2	55.1	78.3
84.2	55.1	78.3
84.2	55.1	78.3
84.2	55.1	78.3
84.2	55.1	78.3
84.2	55.1	78.3
84.2	55.1	78.3
84.2	55.1	78.7
84.2	55.1	80.2
84.2	55.1	80.2
84.2	55.1	80.2
84.2	55.1	80.2
84.2	55.1	80.2
84.2	55.1	80.2
84.2	55.1	80.2
84.2	55.1	80.2
84.2	55.1	80.2
84.2	55.1	80.2
84.2	55.1	80.2
84.2	55.1	80.2
84.2	55.1	80.2
84.2	55.1	80.2
84.2	55.1	80.2
84.2	55.1	80.2
84.2	55.1	80.2
84.2	55.1	80.2
84.2	55.1	80.2
84.2	55.1	80.2
84.2	55.1	80.2
84.2	55.1	80.2
84.2	55.1	80.2
84.2	55.1	80.2
84.2	55.1	80.2
84.2	55.1	80.2
84.2	55.1	80.2
84.2	55.1	80.2
84.2	55.1	80.5
84.2	55.1	80.5
84.2	55.1	80.5
84.2	55.1	80.5
84.2	55.1	81.1
84.2	55.1	81.4
84.2	55.1	81.4
84.2	55.1	81.4
84.2	55.1	81.4
84.2	55.1	81.4
84.2	55.1	81.4
84.2	55.1	81.4
84.2	55.1	81.4
84.2	55.1	81.4
84.2	55.1	81.4
84.2	55.1	81.4
84.2	55.1	81.4
84.2	55.1	81.4
84.2	55.1	81.4
84.2	55.1	81.4
84.2	55.1	81.4
84.2	55.1	81.4
84.2	55.1	81.4
84.2	55.1	81.4
84.2	55.1	81.4
84.2	55.1	81.4
84.2	55.1	81.4
84.2	55.1	81.4
84.2	55.1	81.4
84.2	55.1	81.4
84.2	55.1	82
84.2	55.1	82.5
84.2	55.1	82.5
84.2	55.1	82.6
84.2	55.1	82.6
84.2	55.1	82.6
84.2	55.1	82.6
84.2	55.1	82.6
84.2	55.1	82.6
84.2	55.1	82.6
84.2	55.1	82.6
84.2	55.1	82.6
84.2	55.1	82.6
84.2	55.1	82.6
84.2	55.1	82.6
84.2	55.1	82.6
84.2	55.1	82.8
84.2	55.1	82.8
84.2	55.1	82.8
84.2	55.1	82.8
84.2	55.1	82.8
84.2	55.1	83.1
84.2	55.1	84.1
84.2	55.1	84.1
84.2	55.1	84.2
84.2	55.1	84.2
84.2	55.1	84.2
84.2	55.1	84.2
84.2	55.1	84.2
84.2	55.1	84.2
84.2	55.1	84.2
84.2	55.1	84.2
84.2	55.1	84.2
84.2	55.1	84.2
84.2	55.1	84.2
84.2	55.1	84.2
84.2	55.1	84.2
84.2	55.1	84.2
84.2	55.1	84.2
84.2	55.1	84.2
84.2	55.1	84.2
84.2	55.1	84.2
84.2	55.1	84.2
84.2	55.1	84.2
84.2	55.1	84.2
84.2	55.1	84.2
84.2	55.1	84.2
84.2	55.1	84.2
84.2	55.1	84.2
84.2	55.1	84.2
84.2	55.1	84.2
84.2	55.1	84.2
84.2	55.1	84.2
84.2	55.1	84.2
84.2	55.1	84.2
84.2	55.1	84.2
84.2	55.1	84.2
84.2	55.1	84.2
84.2	55.1	84.2
84.2	55.1	84.2
84.2	55.1	84.2
84.2	55.1	84.2
84.2	55.1	84.2
84.2	55.1	84.2
84.2	55.2	84.2
84.2	55.2	84.2
84.2	55.2	84.2
84.2	56.6	84.2
84.2	57.6	84.2
84.2	57.6	84.2
84.2	57.6	84.2
84.2	57.6	84.2
84.2	57.6	84.2
84.2	57.6	84.2
84.2	59	84.2
84.2	59.8	84.2
84.2	60.2	84.2
84.2	61	84.2
84.2	61.3	84.2
84.2	61.3	84.2
84.2	61.3	84.2
84.2	61.3	84.2
84.2	61.3	84.2
84.2	61.3	84.2
84.2	61.3	84.2
84.2	61.3	84.2
84.2	61.3	84.2
84.2	61.3	84.2
84.2	61.3	84.2
84.2	62.9	84.2
84.2	63	84.2
84.2	63	84.2
84.2	63	84.2
84.2	63	84.2
84.2	63	84.2
84.2	63	84.2
84.2	63	84.2
84.2	63.1	84.2
84.2	65.5	84.2
84.2	65.5	84.2
84.2	65.5	84.2
84.2	65.5	84.2
84.2	65.5	84.2
84.2	65.5	84.2
84.2	65.5	84.2
84.2	65.5	84.2
84.2	65.5	84.2
84.2	65.5	84.2
84.2	65.5	84.2
84.2	65.5	84.2
84.2	65.5	84.2
84.2	65.5	84.2
84.2	65.6	84.2
84.2	66.2	84.2
84.2	66.4	84.2
84.2	66.4	84.2
84.2	66.4	84.2
84.2	66.4	84.2
84.2	66.4	84.2
84.2	66.4	84.2
84.2	66.4	84.2
84.2	66.4	84.2
84.2	66.4	84.2
84.2	66.4	84.2
84.2	66.4	84.2
84.2	66.4	84.2
84.2	66.4	84.2
84.2	66.4	84.2
84.2	66.4	84.2
84.2	66.4	84.2
84.2	66.4	84.2
84.2	66.4	84.2
84.2	66.4	84.2
84.2	66.4	84.2
84.2	66.4	84.2
84.2	66.4	84.2
84.2	66.4	84.2
84.2	66.4	84.2
84.2	66.4	84.2
84.2	66.4	84.2
84.2	66.4	84.2
84.2	66.4	84.2
84.2	66.4	84.2
84.2	66.7	84.2
84.2	66.9	84.2
84.2	67.6	84.2
84.2	68	84.2
84.2	68.3	84.2
84.2	68.3	84.2
84.2	68.3	84.2
84.2	68.3	84.2
84.2	69.8	84.2
84.2	69.8	84.2
84.2	69.8	84.2
84.2	69.8	84.2
84.2	69.8	84.2
84.2	69.8	84.2
84.2	69.8	84.2
84.2	69.8	84.2
84.2	69.8	84.2
84.2	69.8	84.2
84.2	69.9	84.2
84.2	70.5	84.2
84.2	70.5	84.2
84.2	70.5	84.2
84.2	70.5	84.2
84.2	70.5	84.2
84.2	70.5	84.2
84.2	72.4	84.2
84.2	72.4	84.2
84.2	72.4	84.2
84.2	72.4	84.2
84.2	72.4	84.2
84.2	72.4	84.2
84.2	72.4	84.2
84.2	72.4	84.2
84.2	72.4	84.2
84.2	72.4	84.2
84.2	72.8	84.2
84.2	73.7	84.2
84.2	73.7	84.2
84.2	73.7	84.2
84.2	73.7	84.2
84.2	73.7	84.2
84.2	73.7	84.2
84.2	73.7	84.2
84.2	73.7	84.2
84.2	73.7	84.2
84.2	74.5	84.2
84.2	74.5	84.2
84.2	74.5	84.2
84.2	74.5	84.2
84.2	74.5	84.2
84.2	74.5	84.2
84.2	74.5	84.2
84.2	74.5	84.2
84.2	74.5	84.2
84.2	74.5	84.2
84.2	74.5	84.2
84.2	74.5	84.2
84.2	74.5	84.2
84.2	74.5	84.2
84.2	74.6	84.2
84.2	74.6	84.2
84.2	74.6	84.2
84.2	75.2	84.2
84.2	76.2	84.2
84.2	76.4	84.2
84.2	76.9	84.2
84.2	76.9	84.2
84.2	76.9	84.2
84.2	76.9	84.2
84.2	76.9	84.2
84.2	76.9	84.2
84.2	78.6	84.2
84.2	79.6	84.2
84.2	80.2	84.2
84.2	80.2	84.2
84.2	80.4	84.2
84.2	80.4	84.2
84.2	81.4	84.2
84.2	81.4	84.2
84.2	81.4	84.2
84.2	81.9	84.2
84.2	83.7	84.2
84.2	84.2	84.2
84.2	84.2	84.2
84.2	84.2	84.2
84.2	84.2	84.2
84.2	84.4	84.2
84.2	85.8	84.2
84.2	85.8	84.2
84.2	87.5	84.2
84.2	88	84.8
84.2	88.8	85.3
84.2	88.8	85.3
84.2	89	85.3
84.2	89	86.4
84.2	89	86.4
84.2	89	86.4
84.2	89	86.4
84.2	89	86.4
84.2	89	86.9
84.2	89	87.2
84.2	89	87.6
84.2	89	87.9
84.2	89	87.9
84.2	89	88.4
84.2	89	88.7
84.2	89	88.8
84.2	89	88.8
84.2	89	88.8
84.2	89	88.8
84.2	89	88.8
84.2	89	89
84.2	89	89
84.2	89	89.8
84.2	89	89.8
84.2	89	89.8
84.2	89	89.8
84.2	89	89.8
84.2	89	89.8
84.2	89	89.8
84.2	89	89.8
84.2	89	89.8
84.2	89	89.8
84.2	89	89.8
84.2	89	89.8
84.2	89	89.8
84.2	89	89.8
84.2	89	89.8
84.2	89	89.8
84.2	89	89.8
84.2	89	89.8
84.2	89	89.8
84.2	89	89.8
84.2	89	89.8
84.2	89	89.8
84.2	89	89.8
84.2	89	89.8
84.2	89	89.8
84.2	89	89.8
84.2	89	89.8
84.2	89	89.8
84.2	89	89.8
84.2	89	89.8
84.2	89	89.8
84.2	89	89.8
85.3	89	89.8
85.8	89	89.8
85.8	89	89.8
85.8	89	89.8
85.8	89.4	89.8
85.8	89.4	89.8
86.4	89.6	89.8
87.4	89.6	89.8
87.5	89.6	89.8
87.5	89.6	89.8
87.5	89.6	89.8
88.8	89.6	89.8
89.8	89.8	89.8
89.8	89.8	89.8
89.8	89.8	89.8
89.8	89.8	89.8
89.8	89.8	90.2
89.8	89.8	90.2
89.8	89.8	90.2
89.8	89.8	90.2
89.8	89.8	90.2
89.8	89.8	90.2
89.8	89.8	90.9
89.8	89.8	91.1
89.8	90.2	91.1
89.8	91.1	91.1
89.8	93.3	91.1
89.8	95.8	91.1
89.8	96.9	91.1
90.2	98.3	91.1
90.2	98.3	91.1
90.2	100	91.1
90.2	100	91.1
91.1	100	91.1
95.8	100	91.1
95.9	100	91.1
98.3	100	91.1
98.3	100	91.1
98.3	100	91.1
100	100	91.1
100	100	91.1
100	100	91.1
100	100	91.1
100	100	91.1
100	100	91.1
100	100	91.1
100	100	91.1
100	100	91.1
100	100	91.1
100	100	91.1
100	100	93.9
100	100	95.5
101.6	100	98.3
		98.3
		98.3
		100.9
		101.6
		101.6
