# Supplementary material for: SPOROS: A pipeline to analyze DISE/6mer seed toxicity
Source: PLoS Comput Biol. 2022 Mar 31;18(3):e1010022. doi: 10.1371/journal.pcbi.1010022 (PMC9004739; doi:10.1371/journal.pcbi.1010022)
Supplement: S1 Dataset — (ZIP) [file pcbi.1010022.s005.zip › Final SPOROS output Figure 2/miRNA/F_seedExpand.DicerKO.avg.miRNA.Figure2.txt]

Seed	Sample	SeedID	Pos	Base
AAAGCU	DicerKO.avg	DicerKO.1	1	A
AAAGCU	DicerKO.avg	DicerKO.1	2	A
AAAGCU	DicerKO.avg	DicerKO.1	3	A
AAAGCU	DicerKO.avg	DicerKO.1	4	G
AAAGCU	DicerKO.avg	DicerKO.1	5	C
AAAGCU	DicerKO.avg	DicerKO.1	6	U
AAAGCU	DicerKO.avg	DicerKO.2	1	A
AAAGCU	DicerKO.avg	DicerKO.2	2	A
AAAGCU	DicerKO.avg	DicerKO.2	3	A
AAAGCU	DicerKO.avg	DicerKO.2	4	G
AAAGCU	DicerKO.avg	DicerKO.2	5	C
AAAGCU	DicerKO.avg	DicerKO.2	6	U
AAAGUG	DicerKO.avg	DicerKO.3	1	A
AAAGUG	DicerKO.avg	DicerKO.3	2	A
AAAGUG	DicerKO.avg	DicerKO.3	3	A
AAAGUG	DicerKO.avg	DicerKO.3	4	G
AAAGUG	DicerKO.avg	DicerKO.3	5	U
AAAGUG	DicerKO.avg	DicerKO.3	6	G
AAAGUG	DicerKO.avg	DicerKO.4	1	A
AAAGUG	DicerKO.avg	DicerKO.4	2	A
AAAGUG	DicerKO.avg	DicerKO.4	3	A
AAAGUG	DicerKO.avg	DicerKO.4	4	G
AAAGUG	DicerKO.avg	DicerKO.4	5	U
AAAGUG	DicerKO.avg	DicerKO.4	6	G
AAAGUG	DicerKO.avg	DicerKO.5	1	A
AAAGUG	DicerKO.avg	DicerKO.5	2	A
AAAGUG	DicerKO.avg	DicerKO.5	3	A
AAAGUG	DicerKO.avg	DicerKO.5	4	G
AAAGUG	DicerKO.avg	DicerKO.5	5	U
AAAGUG	DicerKO.avg	DicerKO.5	6	G
AAAGUG	DicerKO.avg	DicerKO.6	1	A
AAAGUG	DicerKO.avg	DicerKO.6	2	A
AAAGUG	DicerKO.avg	DicerKO.6	3	A
AAAGUG	DicerKO.avg	DicerKO.6	4	G
AAAGUG	DicerKO.avg	DicerKO.6	5	U
AAAGUG	DicerKO.avg	DicerKO.6	6	G
AAAGUG	DicerKO.avg	DicerKO.7	1	A
AAAGUG	DicerKO.avg	DicerKO.7	2	A
AAAGUG	DicerKO.avg	DicerKO.7	3	A
AAAGUG	DicerKO.avg	DicerKO.7	4	G
AAAGUG	DicerKO.avg	DicerKO.7	5	U
AAAGUG	DicerKO.avg	DicerKO.7	6	G
AAAGUG	DicerKO.avg	DicerKO.8	1	A
AAAGUG	DicerKO.avg	DicerKO.8	2	A
AAAGUG	DicerKO.avg	DicerKO.8	3	A
AAAGUG	DicerKO.avg	DicerKO.8	4	G
AAAGUG	DicerKO.avg	DicerKO.8	5	U
AAAGUG	DicerKO.avg	DicerKO.8	6	G
AAAGUG	DicerKO.avg	DicerKO.9	1	A
AAAGUG	DicerKO.avg	DicerKO.9	2	A
AAAGUG	DicerKO.avg	DicerKO.9	3	A
AAAGUG	DicerKO.avg	DicerKO.9	4	G
AAAGUG	DicerKO.avg	DicerKO.9	5	U
AAAGUG	DicerKO.avg	DicerKO.9	6	G
AAAGUG	DicerKO.avg	DicerKO.10	1	A
AAAGUG	DicerKO.avg	DicerKO.10	2	A
AAAGUG	DicerKO.avg	DicerKO.10	3	A
AAAGUG	DicerKO.avg	DicerKO.10	4	G
AAAGUG	DicerKO.avg	DicerKO.10	5	U
AAAGUG	DicerKO.avg	DicerKO.10	6	G
AAAGUG	DicerKO.avg	DicerKO.11	1	A
AAAGUG	DicerKO.avg	DicerKO.11	2	A
AAAGUG	DicerKO.avg	DicerKO.11	3	A
AAAGUG	DicerKO.avg	DicerKO.11	4	G
AAAGUG	DicerKO.avg	DicerKO.11	5	U
AAAGUG	DicerKO.avg	DicerKO.11	6	G
AAAGUG	DicerKO.avg	DicerKO.12	1	A
AAAGUG	DicerKO.avg	DicerKO.12	2	A
AAAGUG	DicerKO.avg	DicerKO.12	3	A
AAAGUG	DicerKO.avg	DicerKO.12	4	G
AAAGUG	DicerKO.avg	DicerKO.12	5	U
AAAGUG	DicerKO.avg	DicerKO.12	6	G
AAAGUG	DicerKO.avg	DicerKO.13	1	A
AAAGUG	DicerKO.avg	DicerKO.13	2	A
AAAGUG	DicerKO.avg	DicerKO.13	3	A
AAAGUG	DicerKO.avg	DicerKO.13	4	G
AAAGUG	DicerKO.avg	DicerKO.13	5	U
AAAGUG	DicerKO.avg	DicerKO.13	6	G
AAAGUG	DicerKO.avg	DicerKO.14	1	A
AAAGUG	DicerKO.avg	DicerKO.14	2	A
AAAGUG	DicerKO.avg	DicerKO.14	3	A
AAAGUG	DicerKO.avg	DicerKO.14	4	G
AAAGUG	DicerKO.avg	DicerKO.14	5	U
AAAGUG	DicerKO.avg	DicerKO.14	6	G
AAAGUG	DicerKO.avg	DicerKO.15	1	A
AAAGUG	DicerKO.avg	DicerKO.15	2	A
AAAGUG	DicerKO.avg	DicerKO.15	3	A
AAAGUG	DicerKO.avg	DicerKO.15	4	G
AAAGUG	DicerKO.avg	DicerKO.15	5	U
AAAGUG	DicerKO.avg	DicerKO.15	6	G
AAAGUG	DicerKO.avg	DicerKO.16	1	A
AAAGUG	DicerKO.avg	DicerKO.16	2	A
AAAGUG	DicerKO.avg	DicerKO.16	3	A
AAAGUG	DicerKO.avg	DicerKO.16	4	G
AAAGUG	DicerKO.avg	DicerKO.16	5	U
AAAGUG	DicerKO.avg	DicerKO.16	6	G
AAAGUG	DicerKO.avg	DicerKO.17	1	A
AAAGUG	DicerKO.avg	DicerKO.17	2	A
AAAGUG	DicerKO.avg	DicerKO.17	3	A
AAAGUG	DicerKO.avg	DicerKO.17	4	G
AAAGUG	DicerKO.avg	DicerKO.17	5	U
AAAGUG	DicerKO.avg	DicerKO.17	6	G
AAAGUG	DicerKO.avg	DicerKO.18	1	A
AAAGUG	DicerKO.avg	DicerKO.18	2	A
AAAGUG	DicerKO.avg	DicerKO.18	3	A
AAAGUG	DicerKO.avg	DicerKO.18	4	G
AAAGUG	DicerKO.avg	DicerKO.18	5	U
AAAGUG	DicerKO.avg	DicerKO.18	6	G
AACACC	DicerKO.avg	DicerKO.19	1	A
AACACC	DicerKO.avg	DicerKO.19	2	A
AACACC	DicerKO.avg	DicerKO.19	3	C
AACACC	DicerKO.avg	DicerKO.19	4	A
AACACC	DicerKO.avg	DicerKO.19	5	C
AACACC	DicerKO.avg	DicerKO.19	6	C
AACACC	DicerKO.avg	DicerKO.20	1	A
AACACC	DicerKO.avg	DicerKO.20	2	A
AACACC	DicerKO.avg	DicerKO.20	3	C
AACACC	DicerKO.avg	DicerKO.20	4	A
AACACC	DicerKO.avg	DicerKO.20	5	C
AACACC	DicerKO.avg	DicerKO.20	6	C
AACACU	DicerKO.avg	DicerKO.21	1	A
AACACU	DicerKO.avg	DicerKO.21	2	A
AACACU	DicerKO.avg	DicerKO.21	3	C
AACACU	DicerKO.avg	DicerKO.21	4	A
AACACU	DicerKO.avg	DicerKO.21	5	C
AACACU	DicerKO.avg	DicerKO.21	6	U
AACACU	DicerKO.avg	DicerKO.22	1	A
AACACU	DicerKO.avg	DicerKO.22	2	A
AACACU	DicerKO.avg	DicerKO.22	3	C
AACACU	DicerKO.avg	DicerKO.22	4	A
AACACU	DicerKO.avg	DicerKO.22	5	C
AACACU	DicerKO.avg	DicerKO.22	6	U
AACGGA	DicerKO.avg	DicerKO.23	1	A
AACGGA	DicerKO.avg	DicerKO.23	2	A
AACGGA	DicerKO.avg	DicerKO.23	3	C
AACGGA	DicerKO.avg	DicerKO.23	4	G
AACGGA	DicerKO.avg	DicerKO.23	5	G
AACGGA	DicerKO.avg	DicerKO.23	6	A
AACGGA	DicerKO.avg	DicerKO.24	1	A
AACGGA	DicerKO.avg	DicerKO.24	2	A
AACGGA	DicerKO.avg	DicerKO.24	3	C
AACGGA	DicerKO.avg	DicerKO.24	4	G
AACGGA	DicerKO.avg	DicerKO.24	5	G
AACGGA	DicerKO.avg	DicerKO.24	6	A
AACGGA	DicerKO.avg	DicerKO.25	1	A
AACGGA	DicerKO.avg	DicerKO.25	2	A
AACGGA	DicerKO.avg	DicerKO.25	3	C
AACGGA	DicerKO.avg	DicerKO.25	4	G
AACGGA	DicerKO.avg	DicerKO.25	5	G
AACGGA	DicerKO.avg	DicerKO.25	6	A
AACGGA	DicerKO.avg	DicerKO.26	1	A
AACGGA	DicerKO.avg	DicerKO.26	2	A
AACGGA	DicerKO.avg	DicerKO.26	3	C
AACGGA	DicerKO.avg	DicerKO.26	4	G
AACGGA	DicerKO.avg	DicerKO.26	5	G
AACGGA	DicerKO.avg	DicerKO.26	6	A
AAGGUG	DicerKO.avg	DicerKO.27	1	A
AAGGUG	DicerKO.avg	DicerKO.27	2	A
AAGGUG	DicerKO.avg	DicerKO.27	3	G
AAGGUG	DicerKO.avg	DicerKO.27	4	G
AAGGUG	DicerKO.avg	DicerKO.27	5	U
AAGGUG	DicerKO.avg	DicerKO.27	6	G
AAGGUG	DicerKO.avg	DicerKO.28	1	A
AAGGUG	DicerKO.avg	DicerKO.28	2	A
AAGGUG	DicerKO.avg	DicerKO.28	3	G
AAGGUG	DicerKO.avg	DicerKO.28	4	G
AAGGUG	DicerKO.avg	DicerKO.28	5	U
AAGGUG	DicerKO.avg	DicerKO.28	6	G
AAGGUG	DicerKO.avg	DicerKO.29	1	A
AAGGUG	DicerKO.avg	DicerKO.29	2	A
AAGGUG	DicerKO.avg	DicerKO.29	3	G
AAGGUG	DicerKO.avg	DicerKO.29	4	G
AAGGUG	DicerKO.avg	DicerKO.29	5	U
AAGGUG	DicerKO.avg	DicerKO.29	6	G
AAGGUG	DicerKO.avg	DicerKO.30	1	A
AAGGUG	DicerKO.avg	DicerKO.30	2	A
AAGGUG	DicerKO.avg	DicerKO.30	3	G
AAGGUG	DicerKO.avg	DicerKO.30	4	G
AAGGUG	DicerKO.avg	DicerKO.30	5	U
AAGGUG	DicerKO.avg	DicerKO.30	6	G
AAUACU	DicerKO.avg	DicerKO.31	1	A
AAUACU	DicerKO.avg	DicerKO.31	2	A
AAUACU	DicerKO.avg	DicerKO.31	3	U
AAUACU	DicerKO.avg	DicerKO.31	4	A
AAUACU	DicerKO.avg	DicerKO.31	5	C
AAUACU	DicerKO.avg	DicerKO.31	6	U
AAUAUU	DicerKO.avg	DicerKO.32	1	A
AAUAUU	DicerKO.avg	DicerKO.32	2	A
AAUAUU	DicerKO.avg	DicerKO.32	3	U
AAUAUU	DicerKO.avg	DicerKO.32	4	A
AAUAUU	DicerKO.avg	DicerKO.32	5	U
AAUAUU	DicerKO.avg	DicerKO.32	6	U
ACACCA	DicerKO.avg	DicerKO.33	1	A
ACACCA	DicerKO.avg	DicerKO.33	2	C
ACACCA	DicerKO.avg	DicerKO.33	3	A
ACACCA	DicerKO.avg	DicerKO.33	4	C
ACACCA	DicerKO.avg	DicerKO.33	5	C
ACACCA	DicerKO.avg	DicerKO.33	6	A
ACAUUC	DicerKO.avg	DicerKO.34	1	A
ACAUUC	DicerKO.avg	DicerKO.34	2	C
ACAUUC	DicerKO.avg	DicerKO.34	3	A
ACAUUC	DicerKO.avg	DicerKO.34	4	U
ACAUUC	DicerKO.avg	DicerKO.34	5	U
ACAUUC	DicerKO.avg	DicerKO.34	6	C
ACAUUC	DicerKO.avg	DicerKO.35	1	A
ACAUUC	DicerKO.avg	DicerKO.35	2	C
ACAUUC	DicerKO.avg	DicerKO.35	3	A
ACAUUC	DicerKO.avg	DicerKO.35	4	U
ACAUUC	DicerKO.avg	DicerKO.35	5	U
ACAUUC	DicerKO.avg	DicerKO.35	6	C
ACAUUC	DicerKO.avg	DicerKO.36	1	A
ACAUUC	DicerKO.avg	DicerKO.36	2	C
ACAUUC	DicerKO.avg	DicerKO.36	3	A
ACAUUC	DicerKO.avg	DicerKO.36	4	U
ACAUUC	DicerKO.avg	DicerKO.36	5	U
ACAUUC	DicerKO.avg	DicerKO.36	6	C
ACAUUC	DicerKO.avg	DicerKO.37	1	A
ACAUUC	DicerKO.avg	DicerKO.37	2	C
ACAUUC	DicerKO.avg	DicerKO.37	3	A
ACAUUC	DicerKO.avg	DicerKO.37	4	U
ACAUUC	DicerKO.avg	DicerKO.37	5	U
ACAUUC	DicerKO.avg	DicerKO.37	6	C
ACAUUC	DicerKO.avg	DicerKO.38	1	A
ACAUUC	DicerKO.avg	DicerKO.38	2	C
ACAUUC	DicerKO.avg	DicerKO.38	3	A
ACAUUC	DicerKO.avg	DicerKO.38	4	U
ACAUUC	DicerKO.avg	DicerKO.38	5	U
ACAUUC	DicerKO.avg	DicerKO.38	6	C
ACAUUC	DicerKO.avg	DicerKO.39	1	A
ACAUUC	DicerKO.avg	DicerKO.39	2	C
ACAUUC	DicerKO.avg	DicerKO.39	3	A
ACAUUC	DicerKO.avg	DicerKO.39	4	U
ACAUUC	DicerKO.avg	DicerKO.39	5	U
ACAUUC	DicerKO.avg	DicerKO.39	6	C
ACCAAU	DicerKO.avg	DicerKO.40	1	A
ACCAAU	DicerKO.avg	DicerKO.40	2	C
ACCAAU	DicerKO.avg	DicerKO.40	3	C
ACCAAU	DicerKO.avg	DicerKO.40	4	A
ACCAAU	DicerKO.avg	DicerKO.40	5	A
ACCAAU	DicerKO.avg	DicerKO.40	6	U
ACCCGU	DicerKO.avg	DicerKO.41	1	A
ACCCGU	DicerKO.avg	DicerKO.41	2	C
ACCCGU	DicerKO.avg	DicerKO.41	3	C
ACCCGU	DicerKO.avg	DicerKO.41	4	C
ACCCGU	DicerKO.avg	DicerKO.41	5	G
ACCCGU	DicerKO.avg	DicerKO.41	6	U
ACCCGU	DicerKO.avg	DicerKO.42	1	A
ACCCGU	DicerKO.avg	DicerKO.42	2	C
ACCCGU	DicerKO.avg	DicerKO.42	3	C
ACCCGU	DicerKO.avg	DicerKO.42	4	C
ACCCGU	DicerKO.avg	DicerKO.42	5	G
ACCCGU	DicerKO.avg	DicerKO.42	6	U
ACCCGU	DicerKO.avg	DicerKO.43	1	A
ACCCGU	DicerKO.avg	DicerKO.43	2	C
ACCCGU	DicerKO.avg	DicerKO.43	3	C
ACCCGU	DicerKO.avg	DicerKO.43	4	C
ACCCGU	DicerKO.avg	DicerKO.43	5	G
ACCCGU	DicerKO.avg	DicerKO.43	6	U
ACCCGU	DicerKO.avg	DicerKO.44	1	A
ACCCGU	DicerKO.avg	DicerKO.44	2	C
ACCCGU	DicerKO.avg	DicerKO.44	3	C
ACCCGU	DicerKO.avg	DicerKO.44	4	C
ACCCGU	DicerKO.avg	DicerKO.44	5	G
ACCCGU	DicerKO.avg	DicerKO.44	6	U
ACCCGU	DicerKO.avg	DicerKO.45	1	A
ACCCGU	DicerKO.avg	DicerKO.45	2	C
ACCCGU	DicerKO.avg	DicerKO.45	3	C
ACCCGU	DicerKO.avg	DicerKO.45	4	C
ACCCGU	DicerKO.avg	DicerKO.45	5	G
ACCCGU	DicerKO.avg	DicerKO.45	6	U
ACCCGU	DicerKO.avg	DicerKO.46	1	A
ACCCGU	DicerKO.avg	DicerKO.46	2	C
ACCCGU	DicerKO.avg	DicerKO.46	3	C
ACCCGU	DicerKO.avg	DicerKO.46	4	C
ACCCGU	DicerKO.avg	DicerKO.46	5	G
ACCCGU	DicerKO.avg	DicerKO.46	6	U
ACCCGU	DicerKO.avg	DicerKO.47	1	A
ACCCGU	DicerKO.avg	DicerKO.47	2	C
ACCCGU	DicerKO.avg	DicerKO.47	3	C
ACCCGU	DicerKO.avg	DicerKO.47	4	C
ACCCGU	DicerKO.avg	DicerKO.47	5	G
ACCCGU	DicerKO.avg	DicerKO.47	6	U
ACCCGU	DicerKO.avg	DicerKO.48	1	A
ACCCGU	DicerKO.avg	DicerKO.48	2	C
ACCCGU	DicerKO.avg	DicerKO.48	3	C
ACCCGU	DicerKO.avg	DicerKO.48	4	C
ACCCGU	DicerKO.avg	DicerKO.48	5	G
ACCCGU	DicerKO.avg	DicerKO.48	6	U
ACCCGU	DicerKO.avg	DicerKO.49	1	A
ACCCGU	DicerKO.avg	DicerKO.49	2	C
ACCCGU	DicerKO.avg	DicerKO.49	3	C
ACCCGU	DicerKO.avg	DicerKO.49	4	C
ACCCGU	DicerKO.avg	DicerKO.49	5	G
ACCCGU	DicerKO.avg	DicerKO.49	6	U
ACCCGU	DicerKO.avg	DicerKO.50	1	A
ACCCGU	DicerKO.avg	DicerKO.50	2	C
ACCCGU	DicerKO.avg	DicerKO.50	3	C
ACCCGU	DicerKO.avg	DicerKO.50	4	C
ACCCGU	DicerKO.avg	DicerKO.50	5	G
ACCCGU	DicerKO.avg	DicerKO.50	6	U
ACCCGU	DicerKO.avg	DicerKO.51	1	A
ACCCGU	DicerKO.avg	DicerKO.51	2	C
ACCCGU	DicerKO.avg	DicerKO.51	3	C
ACCCGU	DicerKO.avg	DicerKO.51	4	C
ACCCGU	DicerKO.avg	DicerKO.51	5	G
ACCCGU	DicerKO.avg	DicerKO.51	6	U
ACCCGU	DicerKO.avg	DicerKO.52	1	A
ACCCGU	DicerKO.avg	DicerKO.52	2	C
ACCCGU	DicerKO.avg	DicerKO.52	3	C
ACCCGU	DicerKO.avg	DicerKO.52	4	C
ACCCGU	DicerKO.avg	DicerKO.52	5	G
ACCCGU	DicerKO.avg	DicerKO.52	6	U
ACCCGU	DicerKO.avg	DicerKO.53	1	A
ACCCGU	DicerKO.avg	DicerKO.53	2	C
ACCCGU	DicerKO.avg	DicerKO.53	3	C
ACCCGU	DicerKO.avg	DicerKO.53	4	C
ACCCGU	DicerKO.avg	DicerKO.53	5	G
ACCCGU	DicerKO.avg	DicerKO.53	6	U
ACCCGU	DicerKO.avg	DicerKO.54	1	A
ACCCGU	DicerKO.avg	DicerKO.54	2	C
ACCCGU	DicerKO.avg	DicerKO.54	3	C
ACCCGU	DicerKO.avg	DicerKO.54	4	C
ACCCGU	DicerKO.avg	DicerKO.54	5	G
ACCCGU	DicerKO.avg	DicerKO.54	6	U
ACCCGU	DicerKO.avg	DicerKO.55	1	A
ACCCGU	DicerKO.avg	DicerKO.55	2	C
ACCCGU	DicerKO.avg	DicerKO.55	3	C
ACCCGU	DicerKO.avg	DicerKO.55	4	C
ACCCGU	DicerKO.avg	DicerKO.55	5	G
ACCCGU	DicerKO.avg	DicerKO.55	6	U
ACCCGU	DicerKO.avg	DicerKO.56	1	A
ACCCGU	DicerKO.avg	DicerKO.56	2	C
ACCCGU	DicerKO.avg	DicerKO.56	3	C
ACCCGU	DicerKO.avg	DicerKO.56	4	C
ACCCGU	DicerKO.avg	DicerKO.56	5	G
ACCCGU	DicerKO.avg	DicerKO.56	6	U
ACCCGU	DicerKO.avg	DicerKO.57	1	A
ACCCGU	DicerKO.avg	DicerKO.57	2	C
ACCCGU	DicerKO.avg	DicerKO.57	3	C
ACCCGU	DicerKO.avg	DicerKO.57	4	C
ACCCGU	DicerKO.avg	DicerKO.57	5	G
ACCCGU	DicerKO.avg	DicerKO.57	6	U
ACCCGU	DicerKO.avg	DicerKO.58	1	A
ACCCGU	DicerKO.avg	DicerKO.58	2	C
ACCCGU	DicerKO.avg	DicerKO.58	3	C
ACCCGU	DicerKO.avg	DicerKO.58	4	C
ACCCGU	DicerKO.avg	DicerKO.58	5	G
ACCCGU	DicerKO.avg	DicerKO.58	6	U
ACCCGU	DicerKO.avg	DicerKO.59	1	A
ACCCGU	DicerKO.avg	DicerKO.59	2	C
ACCCGU	DicerKO.avg	DicerKO.59	3	C
ACCCGU	DicerKO.avg	DicerKO.59	4	C
ACCCGU	DicerKO.avg	DicerKO.59	5	G
ACCCGU	DicerKO.avg	DicerKO.59	6	U
ACCCGU	DicerKO.avg	DicerKO.60	1	A
ACCCGU	DicerKO.avg	DicerKO.60	2	C
ACCCGU	DicerKO.avg	DicerKO.60	3	C
ACCCGU	DicerKO.avg	DicerKO.60	4	C
ACCCGU	DicerKO.avg	DicerKO.60	5	G
ACCCGU	DicerKO.avg	DicerKO.60	6	U
ACCCGU	DicerKO.avg	DicerKO.61	1	A
ACCCGU	DicerKO.avg	DicerKO.61	2	C
ACCCGU	DicerKO.avg	DicerKO.61	3	C
ACCCGU	DicerKO.avg	DicerKO.61	4	C
ACCCGU	DicerKO.avg	DicerKO.61	5	G
ACCCGU	DicerKO.avg	DicerKO.61	6	U
ACCCGU	DicerKO.avg	DicerKO.62	1	A
ACCCGU	DicerKO.avg	DicerKO.62	2	C
ACCCGU	DicerKO.avg	DicerKO.62	3	C
ACCCGU	DicerKO.avg	DicerKO.62	4	C
ACCCGU	DicerKO.avg	DicerKO.62	5	G
ACCCGU	DicerKO.avg	DicerKO.62	6	U
ACCCGU	DicerKO.avg	DicerKO.63	1	A
ACCCGU	DicerKO.avg	DicerKO.63	2	C
ACCCGU	DicerKO.avg	DicerKO.63	3	C
ACCCGU	DicerKO.avg	DicerKO.63	4	C
ACCCGU	DicerKO.avg	DicerKO.63	5	G
ACCCGU	DicerKO.avg	DicerKO.63	6	U
ACCCGU	DicerKO.avg	DicerKO.64	1	A
ACCCGU	DicerKO.avg	DicerKO.64	2	C
ACCCGU	DicerKO.avg	DicerKO.64	3	C
ACCCGU	DicerKO.avg	DicerKO.64	4	C
ACCCGU	DicerKO.avg	DicerKO.64	5	G
ACCCGU	DicerKO.avg	DicerKO.64	6	U
ACCCGU	DicerKO.avg	DicerKO.65	1	A
ACCCGU	DicerKO.avg	DicerKO.65	2	C
ACCCGU	DicerKO.avg	DicerKO.65	3	C
ACCCGU	DicerKO.avg	DicerKO.65	4	C
ACCCGU	DicerKO.avg	DicerKO.65	5	G
ACCCGU	DicerKO.avg	DicerKO.65	6	U
ACCCGU	DicerKO.avg	DicerKO.66	1	A
ACCCGU	DicerKO.avg	DicerKO.66	2	C
ACCCGU	DicerKO.avg	DicerKO.66	3	C
ACCCGU	DicerKO.avg	DicerKO.66	4	C
ACCCGU	DicerKO.avg	DicerKO.66	5	G
ACCCGU	DicerKO.avg	DicerKO.66	6	U
ACCCUG	DicerKO.avg	DicerKO.67	1	A
ACCCUG	DicerKO.avg	DicerKO.67	2	C
ACCCUG	DicerKO.avg	DicerKO.67	3	C
ACCCUG	DicerKO.avg	DicerKO.67	4	C
ACCCUG	DicerKO.avg	DicerKO.67	5	U
ACCCUG	DicerKO.avg	DicerKO.67	6	G
ACCCUG	DicerKO.avg	DicerKO.68	1	A
ACCCUG	DicerKO.avg	DicerKO.68	2	C
ACCCUG	DicerKO.avg	DicerKO.68	3	C
ACCCUG	DicerKO.avg	DicerKO.68	4	C
ACCCUG	DicerKO.avg	DicerKO.68	5	U
ACCCUG	DicerKO.avg	DicerKO.68	6	G
ACCCUG	DicerKO.avg	DicerKO.69	1	A
ACCCUG	DicerKO.avg	DicerKO.69	2	C
ACCCUG	DicerKO.avg	DicerKO.69	3	C
ACCCUG	DicerKO.avg	DicerKO.69	4	C
ACCCUG	DicerKO.avg	DicerKO.69	5	U
ACCCUG	DicerKO.avg	DicerKO.69	6	G
ACCCUG	DicerKO.avg	DicerKO.70	1	A
ACCCUG	DicerKO.avg	DicerKO.70	2	C
ACCCUG	DicerKO.avg	DicerKO.70	3	C
ACCCUG	DicerKO.avg	DicerKO.70	4	C
ACCCUG	DicerKO.avg	DicerKO.70	5	U
ACCCUG	DicerKO.avg	DicerKO.70	6	G
ACCCUG	DicerKO.avg	DicerKO.71	1	A
ACCCUG	DicerKO.avg	DicerKO.71	2	C
ACCCUG	DicerKO.avg	DicerKO.71	3	C
ACCCUG	DicerKO.avg	DicerKO.71	4	C
ACCCUG	DicerKO.avg	DicerKO.71	5	U
ACCCUG	DicerKO.avg	DicerKO.71	6	G
ACCCUG	DicerKO.avg	DicerKO.72	1	A
ACCCUG	DicerKO.avg	DicerKO.72	2	C
ACCCUG	DicerKO.avg	DicerKO.72	3	C
ACCCUG	DicerKO.avg	DicerKO.72	4	C
ACCCUG	DicerKO.avg	DicerKO.72	5	U
ACCCUG	DicerKO.avg	DicerKO.72	6	G
ACCCUG	DicerKO.avg	DicerKO.73	1	A
ACCCUG	DicerKO.avg	DicerKO.73	2	C
ACCCUG	DicerKO.avg	DicerKO.73	3	C
ACCCUG	DicerKO.avg	DicerKO.73	4	C
ACCCUG	DicerKO.avg	DicerKO.73	5	U
ACCCUG	DicerKO.avg	DicerKO.73	6	G
ACCCUG	DicerKO.avg	DicerKO.74	1	A
ACCCUG	DicerKO.avg	DicerKO.74	2	C
ACCCUG	DicerKO.avg	DicerKO.74	3	C
ACCCUG	DicerKO.avg	DicerKO.74	4	C
ACCCUG	DicerKO.avg	DicerKO.74	5	U
ACCCUG	DicerKO.avg	DicerKO.74	6	G
ACCCUG	DicerKO.avg	DicerKO.75	1	A
ACCCUG	DicerKO.avg	DicerKO.75	2	C
ACCCUG	DicerKO.avg	DicerKO.75	3	C
ACCCUG	DicerKO.avg	DicerKO.75	4	C
ACCCUG	DicerKO.avg	DicerKO.75	5	U
ACCCUG	DicerKO.avg	DicerKO.75	6	G
ACCCUG	DicerKO.avg	DicerKO.76	1	A
ACCCUG	DicerKO.avg	DicerKO.76	2	C
ACCCUG	DicerKO.avg	DicerKO.76	3	C
ACCCUG	DicerKO.avg	DicerKO.76	4	C
ACCCUG	DicerKO.avg	DicerKO.76	5	U
ACCCUG	DicerKO.avg	DicerKO.76	6	G
ACCCUG	DicerKO.avg	DicerKO.77	1	A
ACCCUG	DicerKO.avg	DicerKO.77	2	C
ACCCUG	DicerKO.avg	DicerKO.77	3	C
ACCCUG	DicerKO.avg	DicerKO.77	4	C
ACCCUG	DicerKO.avg	DicerKO.77	5	U
ACCCUG	DicerKO.avg	DicerKO.77	6	G
ACCCUG	DicerKO.avg	DicerKO.78	1	A
ACCCUG	DicerKO.avg	DicerKO.78	2	C
ACCCUG	DicerKO.avg	DicerKO.78	3	C
ACCCUG	DicerKO.avg	DicerKO.78	4	C
ACCCUG	DicerKO.avg	DicerKO.78	5	U
ACCCUG	DicerKO.avg	DicerKO.78	6	G
ACCCUG	DicerKO.avg	DicerKO.79	1	A
ACCCUG	DicerKO.avg	DicerKO.79	2	C
ACCCUG	DicerKO.avg	DicerKO.79	3	C
ACCCUG	DicerKO.avg	DicerKO.79	4	C
ACCCUG	DicerKO.avg	DicerKO.79	5	U
ACCCUG	DicerKO.avg	DicerKO.79	6	G
ACCCUG	DicerKO.avg	DicerKO.80	1	A
ACCCUG	DicerKO.avg	DicerKO.80	2	C
ACCCUG	DicerKO.avg	DicerKO.80	3	C
ACCCUG	DicerKO.avg	DicerKO.80	4	C
ACCCUG	DicerKO.avg	DicerKO.80	5	U
ACCCUG	DicerKO.avg	DicerKO.80	6	G
ACCCUG	DicerKO.avg	DicerKO.81	1	A
ACCCUG	DicerKO.avg	DicerKO.81	2	C
ACCCUG	DicerKO.avg	DicerKO.81	3	C
ACCCUG	DicerKO.avg	DicerKO.81	4	C
ACCCUG	DicerKO.avg	DicerKO.81	5	U
ACCCUG	DicerKO.avg	DicerKO.81	6	G
ACCCUG	DicerKO.avg	DicerKO.82	1	A
ACCCUG	DicerKO.avg	DicerKO.82	2	C
ACCCUG	DicerKO.avg	DicerKO.82	3	C
ACCCUG	DicerKO.avg	DicerKO.82	4	C
ACCCUG	DicerKO.avg	DicerKO.82	5	U
ACCCUG	DicerKO.avg	DicerKO.82	6	G
ACCCUG	DicerKO.avg	DicerKO.83	1	A
ACCCUG	DicerKO.avg	DicerKO.83	2	C
ACCCUG	DicerKO.avg	DicerKO.83	3	C
ACCCUG	DicerKO.avg	DicerKO.83	4	C
ACCCUG	DicerKO.avg	DicerKO.83	5	U
ACCCUG	DicerKO.avg	DicerKO.83	6	G
ACCCUG	DicerKO.avg	DicerKO.84	1	A
ACCCUG	DicerKO.avg	DicerKO.84	2	C
ACCCUG	DicerKO.avg	DicerKO.84	3	C
ACCCUG	DicerKO.avg	DicerKO.84	4	C
ACCCUG	DicerKO.avg	DicerKO.84	5	U
ACCCUG	DicerKO.avg	DicerKO.84	6	G
ACCCUG	DicerKO.avg	DicerKO.85	1	A
ACCCUG	DicerKO.avg	DicerKO.85	2	C
ACCCUG	DicerKO.avg	DicerKO.85	3	C
ACCCUG	DicerKO.avg	DicerKO.85	4	C
ACCCUG	DicerKO.avg	DicerKO.85	5	U
ACCCUG	DicerKO.avg	DicerKO.85	6	G
ACCCUG	DicerKO.avg	DicerKO.86	1	A
ACCCUG	DicerKO.avg	DicerKO.86	2	C
ACCCUG	DicerKO.avg	DicerKO.86	3	C
ACCCUG	DicerKO.avg	DicerKO.86	4	C
ACCCUG	DicerKO.avg	DicerKO.86	5	U
ACCCUG	DicerKO.avg	DicerKO.86	6	G
ACCCUG	DicerKO.avg	DicerKO.87	1	A
ACCCUG	DicerKO.avg	DicerKO.87	2	C
ACCCUG	DicerKO.avg	DicerKO.87	3	C
ACCCUG	DicerKO.avg	DicerKO.87	4	C
ACCCUG	DicerKO.avg	DicerKO.87	5	U
ACCCUG	DicerKO.avg	DicerKO.87	6	G
ACCCUG	DicerKO.avg	DicerKO.88	1	A
ACCCUG	DicerKO.avg	DicerKO.88	2	C
ACCCUG	DicerKO.avg	DicerKO.88	3	C
ACCCUG	DicerKO.avg	DicerKO.88	4	C
ACCCUG	DicerKO.avg	DicerKO.88	5	U
ACCCUG	DicerKO.avg	DicerKO.88	6	G
ACCCUG	DicerKO.avg	DicerKO.89	1	A
ACCCUG	DicerKO.avg	DicerKO.89	2	C
ACCCUG	DicerKO.avg	DicerKO.89	3	C
ACCCUG	DicerKO.avg	DicerKO.89	4	C
ACCCUG	DicerKO.avg	DicerKO.89	5	U
ACCCUG	DicerKO.avg	DicerKO.89	6	G
ACCCUG	DicerKO.avg	DicerKO.90	1	A
ACCCUG	DicerKO.avg	DicerKO.90	2	C
ACCCUG	DicerKO.avg	DicerKO.90	3	C
ACCCUG	DicerKO.avg	DicerKO.90	4	C
ACCCUG	DicerKO.avg	DicerKO.90	5	U
ACCCUG	DicerKO.avg	DicerKO.90	6	G
ACCCUG	DicerKO.avg	DicerKO.91	1	A
ACCCUG	DicerKO.avg	DicerKO.91	2	C
ACCCUG	DicerKO.avg	DicerKO.91	3	C
ACCCUG	DicerKO.avg	DicerKO.91	4	C
ACCCUG	DicerKO.avg	DicerKO.91	5	U
ACCCUG	DicerKO.avg	DicerKO.91	6	G
ACCCUG	DicerKO.avg	DicerKO.92	1	A
ACCCUG	DicerKO.avg	DicerKO.92	2	C
ACCCUG	DicerKO.avg	DicerKO.92	3	C
ACCCUG	DicerKO.avg	DicerKO.92	4	C
ACCCUG	DicerKO.avg	DicerKO.92	5	U
ACCCUG	DicerKO.avg	DicerKO.92	6	G
ACCCUG	DicerKO.avg	DicerKO.93	1	A
ACCCUG	DicerKO.avg	DicerKO.93	2	C
ACCCUG	DicerKO.avg	DicerKO.93	3	C
ACCCUG	DicerKO.avg	DicerKO.93	4	C
ACCCUG	DicerKO.avg	DicerKO.93	5	U
ACCCUG	DicerKO.avg	DicerKO.93	6	G
ACCCUG	DicerKO.avg	DicerKO.94	1	A
ACCCUG	DicerKO.avg	DicerKO.94	2	C
ACCCUG	DicerKO.avg	DicerKO.94	3	C
ACCCUG	DicerKO.avg	DicerKO.94	4	C
ACCCUG	DicerKO.avg	DicerKO.94	5	U
ACCCUG	DicerKO.avg	DicerKO.94	6	G
ACCCUG	DicerKO.avg	DicerKO.95	1	A
ACCCUG	DicerKO.avg	DicerKO.95	2	C
ACCCUG	DicerKO.avg	DicerKO.95	3	C
ACCCUG	DicerKO.avg	DicerKO.95	4	C
ACCCUG	DicerKO.avg	DicerKO.95	5	U
ACCCUG	DicerKO.avg	DicerKO.95	6	G
ACCCUG	DicerKO.avg	DicerKO.96	1	A
ACCCUG	DicerKO.avg	DicerKO.96	2	C
ACCCUG	DicerKO.avg	DicerKO.96	3	C
ACCCUG	DicerKO.avg	DicerKO.96	4	C
ACCCUG	DicerKO.avg	DicerKO.96	5	U
ACCCUG	DicerKO.avg	DicerKO.96	6	G
ACCCUG	DicerKO.avg	DicerKO.97	1	A
ACCCUG	DicerKO.avg	DicerKO.97	2	C
ACCCUG	DicerKO.avg	DicerKO.97	3	C
ACCCUG	DicerKO.avg	DicerKO.97	4	C
ACCCUG	DicerKO.avg	DicerKO.97	5	U
ACCCUG	DicerKO.avg	DicerKO.97	6	G
ACCCUG	DicerKO.avg	DicerKO.98	1	A
ACCCUG	DicerKO.avg	DicerKO.98	2	C
ACCCUG	DicerKO.avg	DicerKO.98	3	C
ACCCUG	DicerKO.avg	DicerKO.98	4	C
ACCCUG	DicerKO.avg	DicerKO.98	5	U
ACCCUG	DicerKO.avg	DicerKO.98	6	G
ACCCUG	DicerKO.avg	DicerKO.99	1	A
ACCCUG	DicerKO.avg	DicerKO.99	2	C
ACCCUG	DicerKO.avg	DicerKO.99	3	C
ACCCUG	DicerKO.avg	DicerKO.99	4	C
ACCCUG	DicerKO.avg	DicerKO.99	5	U
ACCCUG	DicerKO.avg	DicerKO.99	6	G
ACCCUG	DicerKO.avg	DicerKO.100	1	A
ACCCUG	DicerKO.avg	DicerKO.100	2	C
ACCCUG	DicerKO.avg	DicerKO.100	3	C
ACCCUG	DicerKO.avg	DicerKO.100	4	C
ACCCUG	DicerKO.avg	DicerKO.100	5	U
ACCCUG	DicerKO.avg	DicerKO.100	6	G
ACCCUG	DicerKO.avg	DicerKO.101	1	A
ACCCUG	DicerKO.avg	DicerKO.101	2	C
ACCCUG	DicerKO.avg	DicerKO.101	3	C
ACCCUG	DicerKO.avg	DicerKO.101	4	C
ACCCUG	DicerKO.avg	DicerKO.101	5	U
ACCCUG	DicerKO.avg	DicerKO.101	6	G
ACCCUG	DicerKO.avg	DicerKO.102	1	A
ACCCUG	DicerKO.avg	DicerKO.102	2	C
ACCCUG	DicerKO.avg	DicerKO.102	3	C
ACCCUG	DicerKO.avg	DicerKO.102	4	C
ACCCUG	DicerKO.avg	DicerKO.102	5	U
ACCCUG	DicerKO.avg	DicerKO.102	6	G
ACCCUG	DicerKO.avg	DicerKO.103	1	A
ACCCUG	DicerKO.avg	DicerKO.103	2	C
ACCCUG	DicerKO.avg	DicerKO.103	3	C
ACCCUG	DicerKO.avg	DicerKO.103	4	C
ACCCUG	DicerKO.avg	DicerKO.103	5	U
ACCCUG	DicerKO.avg	DicerKO.103	6	G
ACCCUG	DicerKO.avg	DicerKO.104	1	A
ACCCUG	DicerKO.avg	DicerKO.104	2	C
ACCCUG	DicerKO.avg	DicerKO.104	3	C
ACCCUG	DicerKO.avg	DicerKO.104	4	C
ACCCUG	DicerKO.avg	DicerKO.104	5	U
ACCCUG	DicerKO.avg	DicerKO.104	6	G
ACCCUG	DicerKO.avg	DicerKO.105	1	A
ACCCUG	DicerKO.avg	DicerKO.105	2	C
ACCCUG	DicerKO.avg	DicerKO.105	3	C
ACCCUG	DicerKO.avg	DicerKO.105	4	C
ACCCUG	DicerKO.avg	DicerKO.105	5	U
ACCCUG	DicerKO.avg	DicerKO.105	6	G
ACCCUG	DicerKO.avg	DicerKO.106	1	A
ACCCUG	DicerKO.avg	DicerKO.106	2	C
ACCCUG	DicerKO.avg	DicerKO.106	3	C
ACCCUG	DicerKO.avg	DicerKO.106	4	C
ACCCUG	DicerKO.avg	DicerKO.106	5	U
ACCCUG	DicerKO.avg	DicerKO.106	6	G
ACCCUG	DicerKO.avg	DicerKO.107	1	A
ACCCUG	DicerKO.avg	DicerKO.107	2	C
ACCCUG	DicerKO.avg	DicerKO.107	3	C
ACCCUG	DicerKO.avg	DicerKO.107	4	C
ACCCUG	DicerKO.avg	DicerKO.107	5	U
ACCCUG	DicerKO.avg	DicerKO.107	6	G
ACCCUG	DicerKO.avg	DicerKO.108	1	A
ACCCUG	DicerKO.avg	DicerKO.108	2	C
ACCCUG	DicerKO.avg	DicerKO.108	3	C
ACCCUG	DicerKO.avg	DicerKO.108	4	C
ACCCUG	DicerKO.avg	DicerKO.108	5	U
ACCCUG	DicerKO.avg	DicerKO.108	6	G
ACCCUG	DicerKO.avg	DicerKO.109	1	A
ACCCUG	DicerKO.avg	DicerKO.109	2	C
ACCCUG	DicerKO.avg	DicerKO.109	3	C
ACCCUG	DicerKO.avg	DicerKO.109	4	C
ACCCUG	DicerKO.avg	DicerKO.109	5	U
ACCCUG	DicerKO.avg	DicerKO.109	6	G
ACCCUG	DicerKO.avg	DicerKO.110	1	A
ACCCUG	DicerKO.avg	DicerKO.110	2	C
ACCCUG	DicerKO.avg	DicerKO.110	3	C
ACCCUG	DicerKO.avg	DicerKO.110	4	C
ACCCUG	DicerKO.avg	DicerKO.110	5	U
ACCCUG	DicerKO.avg	DicerKO.110	6	G
ACCCUG	DicerKO.avg	DicerKO.111	1	A
ACCCUG	DicerKO.avg	DicerKO.111	2	C
ACCCUG	DicerKO.avg	DicerKO.111	3	C
ACCCUG	DicerKO.avg	DicerKO.111	4	C
ACCCUG	DicerKO.avg	DicerKO.111	5	U
ACCCUG	DicerKO.avg	DicerKO.111	6	G
ACCCUG	DicerKO.avg	DicerKO.112	1	A
ACCCUG	DicerKO.avg	DicerKO.112	2	C
ACCCUG	DicerKO.avg	DicerKO.112	3	C
ACCCUG	DicerKO.avg	DicerKO.112	4	C
ACCCUG	DicerKO.avg	DicerKO.112	5	U
ACCCUG	DicerKO.avg	DicerKO.112	6	G
ACCUGC	DicerKO.avg	DicerKO.113	1	A
ACCUGC	DicerKO.avg	DicerKO.113	2	C
ACCUGC	DicerKO.avg	DicerKO.113	3	C
ACCUGC	DicerKO.avg	DicerKO.113	4	U
ACCUGC	DicerKO.avg	DicerKO.113	5	G
ACCUGC	DicerKO.avg	DicerKO.113	6	C
AGCACC	DicerKO.avg	DicerKO.114	1	A
AGCACC	DicerKO.avg	DicerKO.114	2	G
AGCACC	DicerKO.avg	DicerKO.114	3	C
AGCACC	DicerKO.avg	DicerKO.114	4	A
AGCACC	DicerKO.avg	DicerKO.114	5	C
AGCACC	DicerKO.avg	DicerKO.114	6	C
AGCACC	DicerKO.avg	DicerKO.115	1	A
AGCACC	DicerKO.avg	DicerKO.115	2	G
AGCACC	DicerKO.avg	DicerKO.115	3	C
AGCACC	DicerKO.avg	DicerKO.115	4	A
AGCACC	DicerKO.avg	DicerKO.115	5	C
AGCACC	DicerKO.avg	DicerKO.115	6	C
AGCAGC	DicerKO.avg	DicerKO.116	1	A
AGCAGC	DicerKO.avg	DicerKO.116	2	G
AGCAGC	DicerKO.avg	DicerKO.116	3	C
AGCAGC	DicerKO.avg	DicerKO.116	4	A
AGCAGC	DicerKO.avg	DicerKO.116	5	G
AGCAGC	DicerKO.avg	DicerKO.116	6	C
AGCAGC	DicerKO.avg	DicerKO.117	1	A
AGCAGC	DicerKO.avg	DicerKO.117	2	G
AGCAGC	DicerKO.avg	DicerKO.117	3	C
AGCAGC	DicerKO.avg	DicerKO.117	4	A
AGCAGC	DicerKO.avg	DicerKO.117	5	G
AGCAGC	DicerKO.avg	DicerKO.117	6	C
AGCAGC	DicerKO.avg	DicerKO.118	1	A
AGCAGC	DicerKO.avg	DicerKO.118	2	G
AGCAGC	DicerKO.avg	DicerKO.118	3	C
AGCAGC	DicerKO.avg	DicerKO.118	4	A
AGCAGC	DicerKO.avg	DicerKO.118	5	G
AGCAGC	DicerKO.avg	DicerKO.118	6	C
AGCAGC	DicerKO.avg	DicerKO.119	1	A
AGCAGC	DicerKO.avg	DicerKO.119	2	G
AGCAGC	DicerKO.avg	DicerKO.119	3	C
AGCAGC	DicerKO.avg	DicerKO.119	4	A
AGCAGC	DicerKO.avg	DicerKO.119	5	G
AGCAGC	DicerKO.avg	DicerKO.119	6	C
AGCAGC	DicerKO.avg	DicerKO.120	1	A
AGCAGC	DicerKO.avg	DicerKO.120	2	G
AGCAGC	DicerKO.avg	DicerKO.120	3	C
AGCAGC	DicerKO.avg	DicerKO.120	4	A
AGCAGC	DicerKO.avg	DicerKO.120	5	G
AGCAGC	DicerKO.avg	DicerKO.120	6	C
AGCAGC	DicerKO.avg	DicerKO.121	1	A
AGCAGC	DicerKO.avg	DicerKO.121	2	G
AGCAGC	DicerKO.avg	DicerKO.121	3	C
AGCAGC	DicerKO.avg	DicerKO.121	4	A
AGCAGC	DicerKO.avg	DicerKO.121	5	G
AGCAGC	DicerKO.avg	DicerKO.121	6	C
AGCAGC	DicerKO.avg	DicerKO.122	1	A
AGCAGC	DicerKO.avg	DicerKO.122	2	G
AGCAGC	DicerKO.avg	DicerKO.122	3	C
AGCAGC	DicerKO.avg	DicerKO.122	4	A
AGCAGC	DicerKO.avg	DicerKO.122	5	G
AGCAGC	DicerKO.avg	DicerKO.122	6	C
AGCAGC	DicerKO.avg	DicerKO.123	1	A
AGCAGC	DicerKO.avg	DicerKO.123	2	G
AGCAGC	DicerKO.avg	DicerKO.123	3	C
AGCAGC	DicerKO.avg	DicerKO.123	4	A
AGCAGC	DicerKO.avg	DicerKO.123	5	G
AGCAGC	DicerKO.avg	DicerKO.123	6	C
AGCAGC	DicerKO.avg	DicerKO.124	1	A
AGCAGC	DicerKO.avg	DicerKO.124	2	G
AGCAGC	DicerKO.avg	DicerKO.124	3	C
AGCAGC	DicerKO.avg	DicerKO.124	4	A
AGCAGC	DicerKO.avg	DicerKO.124	5	G
AGCAGC	DicerKO.avg	DicerKO.124	6	C
AGCAGC	DicerKO.avg	DicerKO.125	1	A
AGCAGC	DicerKO.avg	DicerKO.125	2	G
AGCAGC	DicerKO.avg	DicerKO.125	3	C
AGCAGC	DicerKO.avg	DicerKO.125	4	A
AGCAGC	DicerKO.avg	DicerKO.125	5	G
AGCAGC	DicerKO.avg	DicerKO.125	6	C
AGCAGC	DicerKO.avg	DicerKO.126	1	A
AGCAGC	DicerKO.avg	DicerKO.126	2	G
AGCAGC	DicerKO.avg	DicerKO.126	3	C
AGCAGC	DicerKO.avg	DicerKO.126	4	A
AGCAGC	DicerKO.avg	DicerKO.126	5	G
AGCAGC	DicerKO.avg	DicerKO.126	6	C
AGCAGC	DicerKO.avg	DicerKO.127	1	A
AGCAGC	DicerKO.avg	DicerKO.127	2	G
AGCAGC	DicerKO.avg	DicerKO.127	3	C
AGCAGC	DicerKO.avg	DicerKO.127	4	A
AGCAGC	DicerKO.avg	DicerKO.127	5	G
AGCAGC	DicerKO.avg	DicerKO.127	6	C
AGCAGC	DicerKO.avg	DicerKO.128	1	A
AGCAGC	DicerKO.avg	DicerKO.128	2	G
AGCAGC	DicerKO.avg	DicerKO.128	3	C
AGCAGC	DicerKO.avg	DicerKO.128	4	A
AGCAGC	DicerKO.avg	DicerKO.128	5	G
AGCAGC	DicerKO.avg	DicerKO.128	6	C
AGCAGC	DicerKO.avg	DicerKO.129	1	A
AGCAGC	DicerKO.avg	DicerKO.129	2	G
AGCAGC	DicerKO.avg	DicerKO.129	3	C
AGCAGC	DicerKO.avg	DicerKO.129	4	A
AGCAGC	DicerKO.avg	DicerKO.129	5	G
AGCAGC	DicerKO.avg	DicerKO.129	6	C
AGCAGC	DicerKO.avg	DicerKO.130	1	A
AGCAGC	DicerKO.avg	DicerKO.130	2	G
AGCAGC	DicerKO.avg	DicerKO.130	3	C
AGCAGC	DicerKO.avg	DicerKO.130	4	A
AGCAGC	DicerKO.avg	DicerKO.130	5	G
AGCAGC	DicerKO.avg	DicerKO.130	6	C
AGCAGC	DicerKO.avg	DicerKO.131	1	A
AGCAGC	DicerKO.avg	DicerKO.131	2	G
AGCAGC	DicerKO.avg	DicerKO.131	3	C
AGCAGC	DicerKO.avg	DicerKO.131	4	A
AGCAGC	DicerKO.avg	DicerKO.131	5	G
AGCAGC	DicerKO.avg	DicerKO.131	6	C
AGCAGC	DicerKO.avg	DicerKO.132	1	A
AGCAGC	DicerKO.avg	DicerKO.132	2	G
AGCAGC	DicerKO.avg	DicerKO.132	3	C
AGCAGC	DicerKO.avg	DicerKO.132	4	A
AGCAGC	DicerKO.avg	DicerKO.132	5	G
AGCAGC	DicerKO.avg	DicerKO.132	6	C
AGCAGC	DicerKO.avg	DicerKO.133	1	A
AGCAGC	DicerKO.avg	DicerKO.133	2	G
AGCAGC	DicerKO.avg	DicerKO.133	3	C
AGCAGC	DicerKO.avg	DicerKO.133	4	A
AGCAGC	DicerKO.avg	DicerKO.133	5	G
AGCAGC	DicerKO.avg	DicerKO.133	6	C
AGCAGC	DicerKO.avg	DicerKO.134	1	A
AGCAGC	DicerKO.avg	DicerKO.134	2	G
AGCAGC	DicerKO.avg	DicerKO.134	3	C
AGCAGC	DicerKO.avg	DicerKO.134	4	A
AGCAGC	DicerKO.avg	DicerKO.134	5	G
AGCAGC	DicerKO.avg	DicerKO.134	6	C
AGCAGC	DicerKO.avg	DicerKO.135	1	A
AGCAGC	DicerKO.avg	DicerKO.135	2	G
AGCAGC	DicerKO.avg	DicerKO.135	3	C
AGCAGC	DicerKO.avg	DicerKO.135	4	A
AGCAGC	DicerKO.avg	DicerKO.135	5	G
AGCAGC	DicerKO.avg	DicerKO.135	6	C
AGCAGC	DicerKO.avg	DicerKO.136	1	A
AGCAGC	DicerKO.avg	DicerKO.136	2	G
AGCAGC	DicerKO.avg	DicerKO.136	3	C
AGCAGC	DicerKO.avg	DicerKO.136	4	A
AGCAGC	DicerKO.avg	DicerKO.136	5	G
AGCAGC	DicerKO.avg	DicerKO.136	6	C
AGCAGC	DicerKO.avg	DicerKO.137	1	A
AGCAGC	DicerKO.avg	DicerKO.137	2	G
AGCAGC	DicerKO.avg	DicerKO.137	3	C
AGCAGC	DicerKO.avg	DicerKO.137	4	A
AGCAGC	DicerKO.avg	DicerKO.137	5	G
AGCAGC	DicerKO.avg	DicerKO.137	6	C
AGCAGC	DicerKO.avg	DicerKO.138	1	A
AGCAGC	DicerKO.avg	DicerKO.138	2	G
AGCAGC	DicerKO.avg	DicerKO.138	3	C
AGCAGC	DicerKO.avg	DicerKO.138	4	A
AGCAGC	DicerKO.avg	DicerKO.138	5	G
AGCAGC	DicerKO.avg	DicerKO.138	6	C
AGCAGC	DicerKO.avg	DicerKO.139	1	A
AGCAGC	DicerKO.avg	DicerKO.139	2	G
AGCAGC	DicerKO.avg	DicerKO.139	3	C
AGCAGC	DicerKO.avg	DicerKO.139	4	A
AGCAGC	DicerKO.avg	DicerKO.139	5	G
AGCAGC	DicerKO.avg	DicerKO.139	6	C
AGCAGC	DicerKO.avg	DicerKO.140	1	A
AGCAGC	DicerKO.avg	DicerKO.140	2	G
AGCAGC	DicerKO.avg	DicerKO.140	3	C
AGCAGC	DicerKO.avg	DicerKO.140	4	A
AGCAGC	DicerKO.avg	DicerKO.140	5	G
AGCAGC	DicerKO.avg	DicerKO.140	6	C
AGCAGC	DicerKO.avg	DicerKO.141	1	A
AGCAGC	DicerKO.avg	DicerKO.141	2	G
AGCAGC	DicerKO.avg	DicerKO.141	3	C
AGCAGC	DicerKO.avg	DicerKO.141	4	A
AGCAGC	DicerKO.avg	DicerKO.141	5	G
AGCAGC	DicerKO.avg	DicerKO.141	6	C
AGCAGC	DicerKO.avg	DicerKO.142	1	A
AGCAGC	DicerKO.avg	DicerKO.142	2	G
AGCAGC	DicerKO.avg	DicerKO.142	3	C
AGCAGC	DicerKO.avg	DicerKO.142	4	A
AGCAGC	DicerKO.avg	DicerKO.142	5	G
AGCAGC	DicerKO.avg	DicerKO.142	6	C
AGCAGC	DicerKO.avg	DicerKO.143	1	A
AGCAGC	DicerKO.avg	DicerKO.143	2	G
AGCAGC	DicerKO.avg	DicerKO.143	3	C
AGCAGC	DicerKO.avg	DicerKO.143	4	A
AGCAGC	DicerKO.avg	DicerKO.143	5	G
AGCAGC	DicerKO.avg	DicerKO.143	6	C
AGCAGC	DicerKO.avg	DicerKO.144	1	A
AGCAGC	DicerKO.avg	DicerKO.144	2	G
AGCAGC	DicerKO.avg	DicerKO.144	3	C
AGCAGC	DicerKO.avg	DicerKO.144	4	A
AGCAGC	DicerKO.avg	DicerKO.144	5	G
AGCAGC	DicerKO.avg	DicerKO.144	6	C
AGCAGC	DicerKO.avg	DicerKO.145	1	A
AGCAGC	DicerKO.avg	DicerKO.145	2	G
AGCAGC	DicerKO.avg	DicerKO.145	3	C
AGCAGC	DicerKO.avg	DicerKO.145	4	A
AGCAGC	DicerKO.avg	DicerKO.145	5	G
AGCAGC	DicerKO.avg	DicerKO.145	6	C
AGCAGC	DicerKO.avg	DicerKO.146	1	A
AGCAGC	DicerKO.avg	DicerKO.146	2	G
AGCAGC	DicerKO.avg	DicerKO.146	3	C
AGCAGC	DicerKO.avg	DicerKO.146	4	A
AGCAGC	DicerKO.avg	DicerKO.146	5	G
AGCAGC	DicerKO.avg	DicerKO.146	6	C
AGCAGC	DicerKO.avg	DicerKO.147	1	A
AGCAGC	DicerKO.avg	DicerKO.147	2	G
AGCAGC	DicerKO.avg	DicerKO.147	3	C
AGCAGC	DicerKO.avg	DicerKO.147	4	A
AGCAGC	DicerKO.avg	DicerKO.147	5	G
AGCAGC	DicerKO.avg	DicerKO.147	6	C
AGCAGC	DicerKO.avg	DicerKO.148	1	A
AGCAGC	DicerKO.avg	DicerKO.148	2	G
AGCAGC	DicerKO.avg	DicerKO.148	3	C
AGCAGC	DicerKO.avg	DicerKO.148	4	A
AGCAGC	DicerKO.avg	DicerKO.148	5	G
AGCAGC	DicerKO.avg	DicerKO.148	6	C
AGCAGC	DicerKO.avg	DicerKO.149	1	A
AGCAGC	DicerKO.avg	DicerKO.149	2	G
AGCAGC	DicerKO.avg	DicerKO.149	3	C
AGCAGC	DicerKO.avg	DicerKO.149	4	A
AGCAGC	DicerKO.avg	DicerKO.149	5	G
AGCAGC	DicerKO.avg	DicerKO.149	6	C
AGCAGC	DicerKO.avg	DicerKO.150	1	A
AGCAGC	DicerKO.avg	DicerKO.150	2	G
AGCAGC	DicerKO.avg	DicerKO.150	3	C
AGCAGC	DicerKO.avg	DicerKO.150	4	A
AGCAGC	DicerKO.avg	DicerKO.150	5	G
AGCAGC	DicerKO.avg	DicerKO.150	6	C
AGCAGC	DicerKO.avg	DicerKO.151	1	A
AGCAGC	DicerKO.avg	DicerKO.151	2	G
AGCAGC	DicerKO.avg	DicerKO.151	3	C
AGCAGC	DicerKO.avg	DicerKO.151	4	A
AGCAGC	DicerKO.avg	DicerKO.151	5	G
AGCAGC	DicerKO.avg	DicerKO.151	6	C
AGCAGC	DicerKO.avg	DicerKO.152	1	A
AGCAGC	DicerKO.avg	DicerKO.152	2	G
AGCAGC	DicerKO.avg	DicerKO.152	3	C
AGCAGC	DicerKO.avg	DicerKO.152	4	A
AGCAGC	DicerKO.avg	DicerKO.152	5	G
AGCAGC	DicerKO.avg	DicerKO.152	6	C
AGCAGC	DicerKO.avg	DicerKO.153	1	A
AGCAGC	DicerKO.avg	DicerKO.153	2	G
AGCAGC	DicerKO.avg	DicerKO.153	3	C
AGCAGC	DicerKO.avg	DicerKO.153	4	A
AGCAGC	DicerKO.avg	DicerKO.153	5	G
AGCAGC	DicerKO.avg	DicerKO.153	6	C
AGCAGC	DicerKO.avg	DicerKO.154	1	A
AGCAGC	DicerKO.avg	DicerKO.154	2	G
AGCAGC	DicerKO.avg	DicerKO.154	3	C
AGCAGC	DicerKO.avg	DicerKO.154	4	A
AGCAGC	DicerKO.avg	DicerKO.154	5	G
AGCAGC	DicerKO.avg	DicerKO.154	6	C
AGCAGC	DicerKO.avg	DicerKO.155	1	A
AGCAGC	DicerKO.avg	DicerKO.155	2	G
AGCAGC	DicerKO.avg	DicerKO.155	3	C
AGCAGC	DicerKO.avg	DicerKO.155	4	A
AGCAGC	DicerKO.avg	DicerKO.155	5	G
AGCAGC	DicerKO.avg	DicerKO.155	6	C
AGCAGC	DicerKO.avg	DicerKO.156	1	A
AGCAGC	DicerKO.avg	DicerKO.156	2	G
AGCAGC	DicerKO.avg	DicerKO.156	3	C
AGCAGC	DicerKO.avg	DicerKO.156	4	A
AGCAGC	DicerKO.avg	DicerKO.156	5	G
AGCAGC	DicerKO.avg	DicerKO.156	6	C
AGCAGC	DicerKO.avg	DicerKO.157	1	A
AGCAGC	DicerKO.avg	DicerKO.157	2	G
AGCAGC	DicerKO.avg	DicerKO.157	3	C
AGCAGC	DicerKO.avg	DicerKO.157	4	A
AGCAGC	DicerKO.avg	DicerKO.157	5	G
AGCAGC	DicerKO.avg	DicerKO.157	6	C
AGCAGC	DicerKO.avg	DicerKO.158	1	A
AGCAGC	DicerKO.avg	DicerKO.158	2	G
AGCAGC	DicerKO.avg	DicerKO.158	3	C
AGCAGC	DicerKO.avg	DicerKO.158	4	A
AGCAGC	DicerKO.avg	DicerKO.158	5	G
AGCAGC	DicerKO.avg	DicerKO.158	6	C
AGCAGC	DicerKO.avg	DicerKO.159	1	A
AGCAGC	DicerKO.avg	DicerKO.159	2	G
AGCAGC	DicerKO.avg	DicerKO.159	3	C
AGCAGC	DicerKO.avg	DicerKO.159	4	A
AGCAGC	DicerKO.avg	DicerKO.159	5	G
AGCAGC	DicerKO.avg	DicerKO.159	6	C
AGCAGC	DicerKO.avg	DicerKO.160	1	A
AGCAGC	DicerKO.avg	DicerKO.160	2	G
AGCAGC	DicerKO.avg	DicerKO.160	3	C
AGCAGC	DicerKO.avg	DicerKO.160	4	A
AGCAGC	DicerKO.avg	DicerKO.160	5	G
AGCAGC	DicerKO.avg	DicerKO.160	6	C
AGCAGC	DicerKO.avg	DicerKO.161	1	A
AGCAGC	DicerKO.avg	DicerKO.161	2	G
AGCAGC	DicerKO.avg	DicerKO.161	3	C
AGCAGC	DicerKO.avg	DicerKO.161	4	A
AGCAGC	DicerKO.avg	DicerKO.161	5	G
AGCAGC	DicerKO.avg	DicerKO.161	6	C
AGCAGC	DicerKO.avg	DicerKO.162	1	A
AGCAGC	DicerKO.avg	DicerKO.162	2	G
AGCAGC	DicerKO.avg	DicerKO.162	3	C
AGCAGC	DicerKO.avg	DicerKO.162	4	A
AGCAGC	DicerKO.avg	DicerKO.162	5	G
AGCAGC	DicerKO.avg	DicerKO.162	6	C
AGCAGC	DicerKO.avg	DicerKO.163	1	A
AGCAGC	DicerKO.avg	DicerKO.163	2	G
AGCAGC	DicerKO.avg	DicerKO.163	3	C
AGCAGC	DicerKO.avg	DicerKO.163	4	A
AGCAGC	DicerKO.avg	DicerKO.163	5	G
AGCAGC	DicerKO.avg	DicerKO.163	6	C
AGCAGC	DicerKO.avg	DicerKO.164	1	A
AGCAGC	DicerKO.avg	DicerKO.164	2	G
AGCAGC	DicerKO.avg	DicerKO.164	3	C
AGCAGC	DicerKO.avg	DicerKO.164	4	A
AGCAGC	DicerKO.avg	DicerKO.164	5	G
AGCAGC	DicerKO.avg	DicerKO.164	6	C
AGCAGC	DicerKO.avg	DicerKO.165	1	A
AGCAGC	DicerKO.avg	DicerKO.165	2	G
AGCAGC	DicerKO.avg	DicerKO.165	3	C
AGCAGC	DicerKO.avg	DicerKO.165	4	A
AGCAGC	DicerKO.avg	DicerKO.165	5	G
AGCAGC	DicerKO.avg	DicerKO.165	6	C
AGCAGC	DicerKO.avg	DicerKO.166	1	A
AGCAGC	DicerKO.avg	DicerKO.166	2	G
AGCAGC	DicerKO.avg	DicerKO.166	3	C
AGCAGC	DicerKO.avg	DicerKO.166	4	A
AGCAGC	DicerKO.avg	DicerKO.166	5	G
AGCAGC	DicerKO.avg	DicerKO.166	6	C
AGCAGC	DicerKO.avg	DicerKO.167	1	A
AGCAGC	DicerKO.avg	DicerKO.167	2	G
AGCAGC	DicerKO.avg	DicerKO.167	3	C
AGCAGC	DicerKO.avg	DicerKO.167	4	A
AGCAGC	DicerKO.avg	DicerKO.167	5	G
AGCAGC	DicerKO.avg	DicerKO.167	6	C
AGCAGC	DicerKO.avg	DicerKO.168	1	A
AGCAGC	DicerKO.avg	DicerKO.168	2	G
AGCAGC	DicerKO.avg	DicerKO.168	3	C
AGCAGC	DicerKO.avg	DicerKO.168	4	A
AGCAGC	DicerKO.avg	DicerKO.168	5	G
AGCAGC	DicerKO.avg	DicerKO.168	6	C
AGCAGC	DicerKO.avg	DicerKO.169	1	A
AGCAGC	DicerKO.avg	DicerKO.169	2	G
AGCAGC	DicerKO.avg	DicerKO.169	3	C
AGCAGC	DicerKO.avg	DicerKO.169	4	A
AGCAGC	DicerKO.avg	DicerKO.169	5	G
AGCAGC	DicerKO.avg	DicerKO.169	6	C
AGCAGC	DicerKO.avg	DicerKO.170	1	A
AGCAGC	DicerKO.avg	DicerKO.170	2	G
AGCAGC	DicerKO.avg	DicerKO.170	3	C
AGCAGC	DicerKO.avg	DicerKO.170	4	A
AGCAGC	DicerKO.avg	DicerKO.170	5	G
AGCAGC	DicerKO.avg	DicerKO.170	6	C
AGCAGC	DicerKO.avg	DicerKO.171	1	A
AGCAGC	DicerKO.avg	DicerKO.171	2	G
AGCAGC	DicerKO.avg	DicerKO.171	3	C
AGCAGC	DicerKO.avg	DicerKO.171	4	A
AGCAGC	DicerKO.avg	DicerKO.171	5	G
AGCAGC	DicerKO.avg	DicerKO.171	6	C
AGCAGC	DicerKO.avg	DicerKO.172	1	A
AGCAGC	DicerKO.avg	DicerKO.172	2	G
AGCAGC	DicerKO.avg	DicerKO.172	3	C
AGCAGC	DicerKO.avg	DicerKO.172	4	A
AGCAGC	DicerKO.avg	DicerKO.172	5	G
AGCAGC	DicerKO.avg	DicerKO.172	6	C
AGCAGC	DicerKO.avg	DicerKO.173	1	A
AGCAGC	DicerKO.avg	DicerKO.173	2	G
AGCAGC	DicerKO.avg	DicerKO.173	3	C
AGCAGC	DicerKO.avg	DicerKO.173	4	A
AGCAGC	DicerKO.avg	DicerKO.173	5	G
AGCAGC	DicerKO.avg	DicerKO.173	6	C
AGCAGC	DicerKO.avg	DicerKO.174	1	A
AGCAGC	DicerKO.avg	DicerKO.174	2	G
AGCAGC	DicerKO.avg	DicerKO.174	3	C
AGCAGC	DicerKO.avg	DicerKO.174	4	A
AGCAGC	DicerKO.avg	DicerKO.174	5	G
AGCAGC	DicerKO.avg	DicerKO.174	6	C
AGCAGC	DicerKO.avg	DicerKO.175	1	A
AGCAGC	DicerKO.avg	DicerKO.175	2	G
AGCAGC	DicerKO.avg	DicerKO.175	3	C
AGCAGC	DicerKO.avg	DicerKO.175	4	A
AGCAGC	DicerKO.avg	DicerKO.175	5	G
AGCAGC	DicerKO.avg	DicerKO.175	6	C
AGCAGC	DicerKO.avg	DicerKO.176	1	A
AGCAGC	DicerKO.avg	DicerKO.176	2	G
AGCAGC	DicerKO.avg	DicerKO.176	3	C
AGCAGC	DicerKO.avg	DicerKO.176	4	A
AGCAGC	DicerKO.avg	DicerKO.176	5	G
AGCAGC	DicerKO.avg	DicerKO.176	6	C
AGCAGC	DicerKO.avg	DicerKO.177	1	A
AGCAGC	DicerKO.avg	DicerKO.177	2	G
AGCAGC	DicerKO.avg	DicerKO.177	3	C
AGCAGC	DicerKO.avg	DicerKO.177	4	A
AGCAGC	DicerKO.avg	DicerKO.177	5	G
AGCAGC	DicerKO.avg	DicerKO.177	6	C
AGCAGC	DicerKO.avg	DicerKO.178	1	A
AGCAGC	DicerKO.avg	DicerKO.178	2	G
AGCAGC	DicerKO.avg	DicerKO.178	3	C
AGCAGC	DicerKO.avg	DicerKO.178	4	A
AGCAGC	DicerKO.avg	DicerKO.178	5	G
AGCAGC	DicerKO.avg	DicerKO.178	6	C
AGCAGC	DicerKO.avg	DicerKO.179	1	A
AGCAGC	DicerKO.avg	DicerKO.179	2	G
AGCAGC	DicerKO.avg	DicerKO.179	3	C
AGCAGC	DicerKO.avg	DicerKO.179	4	A
AGCAGC	DicerKO.avg	DicerKO.179	5	G
AGCAGC	DicerKO.avg	DicerKO.179	6	C
AGCAGC	DicerKO.avg	DicerKO.180	1	A
AGCAGC	DicerKO.avg	DicerKO.180	2	G
AGCAGC	DicerKO.avg	DicerKO.180	3	C
AGCAGC	DicerKO.avg	DicerKO.180	4	A
AGCAGC	DicerKO.avg	DicerKO.180	5	G
AGCAGC	DicerKO.avg	DicerKO.180	6	C
AGCAGC	DicerKO.avg	DicerKO.181	1	A
AGCAGC	DicerKO.avg	DicerKO.181	2	G
AGCAGC	DicerKO.avg	DicerKO.181	3	C
AGCAGC	DicerKO.avg	DicerKO.181	4	A
AGCAGC	DicerKO.avg	DicerKO.181	5	G
AGCAGC	DicerKO.avg	DicerKO.181	6	C
AGCUUA	DicerKO.avg	DicerKO.182	1	A
AGCUUA	DicerKO.avg	DicerKO.182	2	G
AGCUUA	DicerKO.avg	DicerKO.182	3	C
AGCUUA	DicerKO.avg	DicerKO.182	4	U
AGCUUA	DicerKO.avg	DicerKO.182	5	U
AGCUUA	DicerKO.avg	DicerKO.182	6	A
AGCUUA	DicerKO.avg	DicerKO.183	1	A
AGCUUA	DicerKO.avg	DicerKO.183	2	G
AGCUUA	DicerKO.avg	DicerKO.183	3	C
AGCUUA	DicerKO.avg	DicerKO.183	4	U
AGCUUA	DicerKO.avg	DicerKO.183	5	U
AGCUUA	DicerKO.avg	DicerKO.183	6	A
AGCUUA	DicerKO.avg	DicerKO.184	1	A
AGCUUA	DicerKO.avg	DicerKO.184	2	G
AGCUUA	DicerKO.avg	DicerKO.184	3	C
AGCUUA	DicerKO.avg	DicerKO.184	4	U
AGCUUA	DicerKO.avg	DicerKO.184	5	U
AGCUUA	DicerKO.avg	DicerKO.184	6	A
AGCUUA	DicerKO.avg	DicerKO.185	1	A
AGCUUA	DicerKO.avg	DicerKO.185	2	G
AGCUUA	DicerKO.avg	DicerKO.185	3	C
AGCUUA	DicerKO.avg	DicerKO.185	4	U
AGCUUA	DicerKO.avg	DicerKO.185	5	U
AGCUUA	DicerKO.avg	DicerKO.185	6	A
AGCUUA	DicerKO.avg	DicerKO.186	1	A
AGCUUA	DicerKO.avg	DicerKO.186	2	G
AGCUUA	DicerKO.avg	DicerKO.186	3	C
AGCUUA	DicerKO.avg	DicerKO.186	4	U
AGCUUA	DicerKO.avg	DicerKO.186	5	U
AGCUUA	DicerKO.avg	DicerKO.186	6	A
AGCUUA	DicerKO.avg	DicerKO.187	1	A
AGCUUA	DicerKO.avg	DicerKO.187	2	G
AGCUUA	DicerKO.avg	DicerKO.187	3	C
AGCUUA	DicerKO.avg	DicerKO.187	4	U
AGCUUA	DicerKO.avg	DicerKO.187	5	U
AGCUUA	DicerKO.avg	DicerKO.187	6	A
AGCUUA	DicerKO.avg	DicerKO.188	1	A
AGCUUA	DicerKO.avg	DicerKO.188	2	G
AGCUUA	DicerKO.avg	DicerKO.188	3	C
AGCUUA	DicerKO.avg	DicerKO.188	4	U
AGCUUA	DicerKO.avg	DicerKO.188	5	U
AGCUUA	DicerKO.avg	DicerKO.188	6	A
AGCUUA	DicerKO.avg	DicerKO.189	1	A
AGCUUA	DicerKO.avg	DicerKO.189	2	G
AGCUUA	DicerKO.avg	DicerKO.189	3	C
AGCUUA	DicerKO.avg	DicerKO.189	4	U
AGCUUA	DicerKO.avg	DicerKO.189	5	U
AGCUUA	DicerKO.avg	DicerKO.189	6	A
AGCUUA	DicerKO.avg	DicerKO.190	1	A
AGCUUA	DicerKO.avg	DicerKO.190	2	G
AGCUUA	DicerKO.avg	DicerKO.190	3	C
AGCUUA	DicerKO.avg	DicerKO.190	4	U
AGCUUA	DicerKO.avg	DicerKO.190	5	U
AGCUUA	DicerKO.avg	DicerKO.190	6	A
AGCUUA	DicerKO.avg	DicerKO.191	1	A
AGCUUA	DicerKO.avg	DicerKO.191	2	G
AGCUUA	DicerKO.avg	DicerKO.191	3	C
AGCUUA	DicerKO.avg	DicerKO.191	4	U
AGCUUA	DicerKO.avg	DicerKO.191	5	U
AGCUUA	DicerKO.avg	DicerKO.191	6	A
AGCUUA	DicerKO.avg	DicerKO.192	1	A
AGCUUA	DicerKO.avg	DicerKO.192	2	G
AGCUUA	DicerKO.avg	DicerKO.192	3	C
AGCUUA	DicerKO.avg	DicerKO.192	4	U
AGCUUA	DicerKO.avg	DicerKO.192	5	U
AGCUUA	DicerKO.avg	DicerKO.192	6	A
AGCUUA	DicerKO.avg	DicerKO.193	1	A
AGCUUA	DicerKO.avg	DicerKO.193	2	G
AGCUUA	DicerKO.avg	DicerKO.193	3	C
AGCUUA	DicerKO.avg	DicerKO.193	4	U
AGCUUA	DicerKO.avg	DicerKO.193	5	U
AGCUUA	DicerKO.avg	DicerKO.193	6	A
AGCUUA	DicerKO.avg	DicerKO.194	1	A
AGCUUA	DicerKO.avg	DicerKO.194	2	G
AGCUUA	DicerKO.avg	DicerKO.194	3	C
AGCUUA	DicerKO.avg	DicerKO.194	4	U
AGCUUA	DicerKO.avg	DicerKO.194	5	U
AGCUUA	DicerKO.avg	DicerKO.194	6	A
AGCUUA	DicerKO.avg	DicerKO.195	1	A
AGCUUA	DicerKO.avg	DicerKO.195	2	G
AGCUUA	DicerKO.avg	DicerKO.195	3	C
AGCUUA	DicerKO.avg	DicerKO.195	4	U
AGCUUA	DicerKO.avg	DicerKO.195	5	U
AGCUUA	DicerKO.avg	DicerKO.195	6	A
AGCUUA	DicerKO.avg	DicerKO.196	1	A
AGCUUA	DicerKO.avg	DicerKO.196	2	G
AGCUUA	DicerKO.avg	DicerKO.196	3	C
AGCUUA	DicerKO.avg	DicerKO.196	4	U
AGCUUA	DicerKO.avg	DicerKO.196	5	U
AGCUUA	DicerKO.avg	DicerKO.196	6	A
AGCUUA	DicerKO.avg	DicerKO.197	1	A
AGCUUA	DicerKO.avg	DicerKO.197	2	G
AGCUUA	DicerKO.avg	DicerKO.197	3	C
AGCUUA	DicerKO.avg	DicerKO.197	4	U
AGCUUA	DicerKO.avg	DicerKO.197	5	U
AGCUUA	DicerKO.avg	DicerKO.197	6	A
AGCUUA	DicerKO.avg	DicerKO.198	1	A
AGCUUA	DicerKO.avg	DicerKO.198	2	G
AGCUUA	DicerKO.avg	DicerKO.198	3	C
AGCUUA	DicerKO.avg	DicerKO.198	4	U
AGCUUA	DicerKO.avg	DicerKO.198	5	U
AGCUUA	DicerKO.avg	DicerKO.198	6	A
AGCUUA	DicerKO.avg	DicerKO.199	1	A
AGCUUA	DicerKO.avg	DicerKO.199	2	G
AGCUUA	DicerKO.avg	DicerKO.199	3	C
AGCUUA	DicerKO.avg	DicerKO.199	4	U
AGCUUA	DicerKO.avg	DicerKO.199	5	U
AGCUUA	DicerKO.avg	DicerKO.199	6	A
AGCUUA	DicerKO.avg	DicerKO.200	1	A
AGCUUA	DicerKO.avg	DicerKO.200	2	G
AGCUUA	DicerKO.avg	DicerKO.200	3	C
AGCUUA	DicerKO.avg	DicerKO.200	4	U
AGCUUA	DicerKO.avg	DicerKO.200	5	U
AGCUUA	DicerKO.avg	DicerKO.200	6	A
AGCUUA	DicerKO.avg	DicerKO.201	1	A
AGCUUA	DicerKO.avg	DicerKO.201	2	G
AGCUUA	DicerKO.avg	DicerKO.201	3	C
AGCUUA	DicerKO.avg	DicerKO.201	4	U
AGCUUA	DicerKO.avg	DicerKO.201	5	U
AGCUUA	DicerKO.avg	DicerKO.201	6	A
AGCUUA	DicerKO.avg	DicerKO.202	1	A
AGCUUA	DicerKO.avg	DicerKO.202	2	G
AGCUUA	DicerKO.avg	DicerKO.202	3	C
AGCUUA	DicerKO.avg	DicerKO.202	4	U
AGCUUA	DicerKO.avg	DicerKO.202	5	U
AGCUUA	DicerKO.avg	DicerKO.202	6	A
AGCUUA	DicerKO.avg	DicerKO.203	1	A
AGCUUA	DicerKO.avg	DicerKO.203	2	G
AGCUUA	DicerKO.avg	DicerKO.203	3	C
AGCUUA	DicerKO.avg	DicerKO.203	4	U
AGCUUA	DicerKO.avg	DicerKO.203	5	U
AGCUUA	DicerKO.avg	DicerKO.203	6	A
AGCUUA	DicerKO.avg	DicerKO.204	1	A
AGCUUA	DicerKO.avg	DicerKO.204	2	G
AGCUUA	DicerKO.avg	DicerKO.204	3	C
AGCUUA	DicerKO.avg	DicerKO.204	4	U
AGCUUA	DicerKO.avg	DicerKO.204	5	U
AGCUUA	DicerKO.avg	DicerKO.204	6	A
AGCUUA	DicerKO.avg	DicerKO.205	1	A
AGCUUA	DicerKO.avg	DicerKO.205	2	G
AGCUUA	DicerKO.avg	DicerKO.205	3	C
AGCUUA	DicerKO.avg	DicerKO.205	4	U
AGCUUA	DicerKO.avg	DicerKO.205	5	U
AGCUUA	DicerKO.avg	DicerKO.205	6	A
AGCUUA	DicerKO.avg	DicerKO.206	1	A
AGCUUA	DicerKO.avg	DicerKO.206	2	G
AGCUUA	DicerKO.avg	DicerKO.206	3	C
AGCUUA	DicerKO.avg	DicerKO.206	4	U
AGCUUA	DicerKO.avg	DicerKO.206	5	U
AGCUUA	DicerKO.avg	DicerKO.206	6	A
AGCUUA	DicerKO.avg	DicerKO.207	1	A
AGCUUA	DicerKO.avg	DicerKO.207	2	G
AGCUUA	DicerKO.avg	DicerKO.207	3	C
AGCUUA	DicerKO.avg	DicerKO.207	4	U
AGCUUA	DicerKO.avg	DicerKO.207	5	U
AGCUUA	DicerKO.avg	DicerKO.207	6	A
AGCUUA	DicerKO.avg	DicerKO.208	1	A
AGCUUA	DicerKO.avg	DicerKO.208	2	G
AGCUUA	DicerKO.avg	DicerKO.208	3	C
AGCUUA	DicerKO.avg	DicerKO.208	4	U
AGCUUA	DicerKO.avg	DicerKO.208	5	U
AGCUUA	DicerKO.avg	DicerKO.208	6	A
AGCUUA	DicerKO.avg	DicerKO.209	1	A
AGCUUA	DicerKO.avg	DicerKO.209	2	G
AGCUUA	DicerKO.avg	DicerKO.209	3	C
AGCUUA	DicerKO.avg	DicerKO.209	4	U
AGCUUA	DicerKO.avg	DicerKO.209	5	U
AGCUUA	DicerKO.avg	DicerKO.209	6	A
AGCUUA	DicerKO.avg	DicerKO.210	1	A
AGCUUA	DicerKO.avg	DicerKO.210	2	G
AGCUUA	DicerKO.avg	DicerKO.210	3	C
AGCUUA	DicerKO.avg	DicerKO.210	4	U
AGCUUA	DicerKO.avg	DicerKO.210	5	U
AGCUUA	DicerKO.avg	DicerKO.210	6	A
AGCUUA	DicerKO.avg	DicerKO.211	1	A
AGCUUA	DicerKO.avg	DicerKO.211	2	G
AGCUUA	DicerKO.avg	DicerKO.211	3	C
AGCUUA	DicerKO.avg	DicerKO.211	4	U
AGCUUA	DicerKO.avg	DicerKO.211	5	U
AGCUUA	DicerKO.avg	DicerKO.211	6	A
AGCUUA	DicerKO.avg	DicerKO.212	1	A
AGCUUA	DicerKO.avg	DicerKO.212	2	G
AGCUUA	DicerKO.avg	DicerKO.212	3	C
AGCUUA	DicerKO.avg	DicerKO.212	4	U
AGCUUA	DicerKO.avg	DicerKO.212	5	U
AGCUUA	DicerKO.avg	DicerKO.212	6	A
AGCUUA	DicerKO.avg	DicerKO.213	1	A
AGCUUA	DicerKO.avg	DicerKO.213	2	G
AGCUUA	DicerKO.avg	DicerKO.213	3	C
AGCUUA	DicerKO.avg	DicerKO.213	4	U
AGCUUA	DicerKO.avg	DicerKO.213	5	U
AGCUUA	DicerKO.avg	DicerKO.213	6	A
AGCUUA	DicerKO.avg	DicerKO.214	1	A
AGCUUA	DicerKO.avg	DicerKO.214	2	G
AGCUUA	DicerKO.avg	DicerKO.214	3	C
AGCUUA	DicerKO.avg	DicerKO.214	4	U
AGCUUA	DicerKO.avg	DicerKO.214	5	U
AGCUUA	DicerKO.avg	DicerKO.214	6	A
AGCUUA	DicerKO.avg	DicerKO.215	1	A
AGCUUA	DicerKO.avg	DicerKO.215	2	G
AGCUUA	DicerKO.avg	DicerKO.215	3	C
AGCUUA	DicerKO.avg	DicerKO.215	4	U
AGCUUA	DicerKO.avg	DicerKO.215	5	U
AGCUUA	DicerKO.avg	DicerKO.215	6	A
AGCUUA	DicerKO.avg	DicerKO.216	1	A
AGCUUA	DicerKO.avg	DicerKO.216	2	G
AGCUUA	DicerKO.avg	DicerKO.216	3	C
AGCUUA	DicerKO.avg	DicerKO.216	4	U
AGCUUA	DicerKO.avg	DicerKO.216	5	U
AGCUUA	DicerKO.avg	DicerKO.216	6	A
AGCUUA	DicerKO.avg	DicerKO.217	1	A
AGCUUA	DicerKO.avg	DicerKO.217	2	G
AGCUUA	DicerKO.avg	DicerKO.217	3	C
AGCUUA	DicerKO.avg	DicerKO.217	4	U
AGCUUA	DicerKO.avg	DicerKO.217	5	U
AGCUUA	DicerKO.avg	DicerKO.217	6	A
AGCUUA	DicerKO.avg	DicerKO.218	1	A
AGCUUA	DicerKO.avg	DicerKO.218	2	G
AGCUUA	DicerKO.avg	DicerKO.218	3	C
AGCUUA	DicerKO.avg	DicerKO.218	4	U
AGCUUA	DicerKO.avg	DicerKO.218	5	U
AGCUUA	DicerKO.avg	DicerKO.218	6	A
AGCUUA	DicerKO.avg	DicerKO.219	1	A
AGCUUA	DicerKO.avg	DicerKO.219	2	G
AGCUUA	DicerKO.avg	DicerKO.219	3	C
AGCUUA	DicerKO.avg	DicerKO.219	4	U
AGCUUA	DicerKO.avg	DicerKO.219	5	U
AGCUUA	DicerKO.avg	DicerKO.219	6	A
AGCUUA	DicerKO.avg	DicerKO.220	1	A
AGCUUA	DicerKO.avg	DicerKO.220	2	G
AGCUUA	DicerKO.avg	DicerKO.220	3	C
AGCUUA	DicerKO.avg	DicerKO.220	4	U
AGCUUA	DicerKO.avg	DicerKO.220	5	U
AGCUUA	DicerKO.avg	DicerKO.220	6	A
AGCUUA	DicerKO.avg	DicerKO.221	1	A
AGCUUA	DicerKO.avg	DicerKO.221	2	G
AGCUUA	DicerKO.avg	DicerKO.221	3	C
AGCUUA	DicerKO.avg	DicerKO.221	4	U
AGCUUA	DicerKO.avg	DicerKO.221	5	U
AGCUUA	DicerKO.avg	DicerKO.221	6	A
AGCUUA	DicerKO.avg	DicerKO.222	1	A
AGCUUA	DicerKO.avg	DicerKO.222	2	G
AGCUUA	DicerKO.avg	DicerKO.222	3	C
AGCUUA	DicerKO.avg	DicerKO.222	4	U
AGCUUA	DicerKO.avg	DicerKO.222	5	U
AGCUUA	DicerKO.avg	DicerKO.222	6	A
AGCUUA	DicerKO.avg	DicerKO.223	1	A
AGCUUA	DicerKO.avg	DicerKO.223	2	G
AGCUUA	DicerKO.avg	DicerKO.223	3	C
AGCUUA	DicerKO.avg	DicerKO.223	4	U
AGCUUA	DicerKO.avg	DicerKO.223	5	U
AGCUUA	DicerKO.avg	DicerKO.223	6	A
AGCUUA	DicerKO.avg	DicerKO.224	1	A
AGCUUA	DicerKO.avg	DicerKO.224	2	G
AGCUUA	DicerKO.avg	DicerKO.224	3	C
AGCUUA	DicerKO.avg	DicerKO.224	4	U
AGCUUA	DicerKO.avg	DicerKO.224	5	U
AGCUUA	DicerKO.avg	DicerKO.224	6	A
AGCUUA	DicerKO.avg	DicerKO.225	1	A
AGCUUA	DicerKO.avg	DicerKO.225	2	G
AGCUUA	DicerKO.avg	DicerKO.225	3	C
AGCUUA	DicerKO.avg	DicerKO.225	4	U
AGCUUA	DicerKO.avg	DicerKO.225	5	U
AGCUUA	DicerKO.avg	DicerKO.225	6	A
AGCUUA	DicerKO.avg	DicerKO.226	1	A
AGCUUA	DicerKO.avg	DicerKO.226	2	G
AGCUUA	DicerKO.avg	DicerKO.226	3	C
AGCUUA	DicerKO.avg	DicerKO.226	4	U
AGCUUA	DicerKO.avg	DicerKO.226	5	U
AGCUUA	DicerKO.avg	DicerKO.226	6	A
AGCUUA	DicerKO.avg	DicerKO.227	1	A
AGCUUA	DicerKO.avg	DicerKO.227	2	G
AGCUUA	DicerKO.avg	DicerKO.227	3	C
AGCUUA	DicerKO.avg	DicerKO.227	4	U
AGCUUA	DicerKO.avg	DicerKO.227	5	U
AGCUUA	DicerKO.avg	DicerKO.227	6	A
AGCUUA	DicerKO.avg	DicerKO.228	1	A
AGCUUA	DicerKO.avg	DicerKO.228	2	G
AGCUUA	DicerKO.avg	DicerKO.228	3	C
AGCUUA	DicerKO.avg	DicerKO.228	4	U
AGCUUA	DicerKO.avg	DicerKO.228	5	U
AGCUUA	DicerKO.avg	DicerKO.228	6	A
AGCUUA	DicerKO.avg	DicerKO.229	1	A
AGCUUA	DicerKO.avg	DicerKO.229	2	G
AGCUUA	DicerKO.avg	DicerKO.229	3	C
AGCUUA	DicerKO.avg	DicerKO.229	4	U
AGCUUA	DicerKO.avg	DicerKO.229	5	U
AGCUUA	DicerKO.avg	DicerKO.229	6	A
AGCUUA	DicerKO.avg	DicerKO.230	1	A
AGCUUA	DicerKO.avg	DicerKO.230	2	G
AGCUUA	DicerKO.avg	DicerKO.230	3	C
AGCUUA	DicerKO.avg	DicerKO.230	4	U
AGCUUA	DicerKO.avg	DicerKO.230	5	U
AGCUUA	DicerKO.avg	DicerKO.230	6	A
AGCUUA	DicerKO.avg	DicerKO.231	1	A
AGCUUA	DicerKO.avg	DicerKO.231	2	G
AGCUUA	DicerKO.avg	DicerKO.231	3	C
AGCUUA	DicerKO.avg	DicerKO.231	4	U
AGCUUA	DicerKO.avg	DicerKO.231	5	U
AGCUUA	DicerKO.avg	DicerKO.231	6	A
AGCUUA	DicerKO.avg	DicerKO.232	1	A
AGCUUA	DicerKO.avg	DicerKO.232	2	G
AGCUUA	DicerKO.avg	DicerKO.232	3	C
AGCUUA	DicerKO.avg	DicerKO.232	4	U
AGCUUA	DicerKO.avg	DicerKO.232	5	U
AGCUUA	DicerKO.avg	DicerKO.232	6	A
AGCUUA	DicerKO.avg	DicerKO.233	1	A
AGCUUA	DicerKO.avg	DicerKO.233	2	G
AGCUUA	DicerKO.avg	DicerKO.233	3	C
AGCUUA	DicerKO.avg	DicerKO.233	4	U
AGCUUA	DicerKO.avg	DicerKO.233	5	U
AGCUUA	DicerKO.avg	DicerKO.233	6	A
AGCUUA	DicerKO.avg	DicerKO.234	1	A
AGCUUA	DicerKO.avg	DicerKO.234	2	G
AGCUUA	DicerKO.avg	DicerKO.234	3	C
AGCUUA	DicerKO.avg	DicerKO.234	4	U
AGCUUA	DicerKO.avg	DicerKO.234	5	U
AGCUUA	DicerKO.avg	DicerKO.234	6	A
AGCUUA	DicerKO.avg	DicerKO.235	1	A
AGCUUA	DicerKO.avg	DicerKO.235	2	G
AGCUUA	DicerKO.avg	DicerKO.235	3	C
AGCUUA	DicerKO.avg	DicerKO.235	4	U
AGCUUA	DicerKO.avg	DicerKO.235	5	U
AGCUUA	DicerKO.avg	DicerKO.235	6	A
AGCUUA	DicerKO.avg	DicerKO.236	1	A
AGCUUA	DicerKO.avg	DicerKO.236	2	G
AGCUUA	DicerKO.avg	DicerKO.236	3	C
AGCUUA	DicerKO.avg	DicerKO.236	4	U
AGCUUA	DicerKO.avg	DicerKO.236	5	U
AGCUUA	DicerKO.avg	DicerKO.236	6	A
AGCUUA	DicerKO.avg	DicerKO.237	1	A
AGCUUA	DicerKO.avg	DicerKO.237	2	G
AGCUUA	DicerKO.avg	DicerKO.237	3	C
AGCUUA	DicerKO.avg	DicerKO.237	4	U
AGCUUA	DicerKO.avg	DicerKO.237	5	U
AGCUUA	DicerKO.avg	DicerKO.237	6	A
AGCUUA	DicerKO.avg	DicerKO.238	1	A
AGCUUA	DicerKO.avg	DicerKO.238	2	G
AGCUUA	DicerKO.avg	DicerKO.238	3	C
AGCUUA	DicerKO.avg	DicerKO.238	4	U
AGCUUA	DicerKO.avg	DicerKO.238	5	U
AGCUUA	DicerKO.avg	DicerKO.238	6	A
AGCUUA	DicerKO.avg	DicerKO.239	1	A
AGCUUA	DicerKO.avg	DicerKO.239	2	G
AGCUUA	DicerKO.avg	DicerKO.239	3	C
AGCUUA	DicerKO.avg	DicerKO.239	4	U
AGCUUA	DicerKO.avg	DicerKO.239	5	U
AGCUUA	DicerKO.avg	DicerKO.239	6	A
AGCUUA	DicerKO.avg	DicerKO.240	1	A
AGCUUA	DicerKO.avg	DicerKO.240	2	G
AGCUUA	DicerKO.avg	DicerKO.240	3	C
AGCUUA	DicerKO.avg	DicerKO.240	4	U
AGCUUA	DicerKO.avg	DicerKO.240	5	U
AGCUUA	DicerKO.avg	DicerKO.240	6	A
AGCUUA	DicerKO.avg	DicerKO.241	1	A
AGCUUA	DicerKO.avg	DicerKO.241	2	G
AGCUUA	DicerKO.avg	DicerKO.241	3	C
AGCUUA	DicerKO.avg	DicerKO.241	4	U
AGCUUA	DicerKO.avg	DicerKO.241	5	U
AGCUUA	DicerKO.avg	DicerKO.241	6	A
AGCUUA	DicerKO.avg	DicerKO.242	1	A
AGCUUA	DicerKO.avg	DicerKO.242	2	G
AGCUUA	DicerKO.avg	DicerKO.242	3	C
AGCUUA	DicerKO.avg	DicerKO.242	4	U
AGCUUA	DicerKO.avg	DicerKO.242	5	U
AGCUUA	DicerKO.avg	DicerKO.242	6	A
AGCUUA	DicerKO.avg	DicerKO.243	1	A
AGCUUA	DicerKO.avg	DicerKO.243	2	G
AGCUUA	DicerKO.avg	DicerKO.243	3	C
AGCUUA	DicerKO.avg	DicerKO.243	4	U
AGCUUA	DicerKO.avg	DicerKO.243	5	U
AGCUUA	DicerKO.avg	DicerKO.243	6	A
AGCUUA	DicerKO.avg	DicerKO.244	1	A
AGCUUA	DicerKO.avg	DicerKO.244	2	G
AGCUUA	DicerKO.avg	DicerKO.244	3	C
AGCUUA	DicerKO.avg	DicerKO.244	4	U
AGCUUA	DicerKO.avg	DicerKO.244	5	U
AGCUUA	DicerKO.avg	DicerKO.244	6	A
AGCUUA	DicerKO.avg	DicerKO.245	1	A
AGCUUA	DicerKO.avg	DicerKO.245	2	G
AGCUUA	DicerKO.avg	DicerKO.245	3	C
AGCUUA	DicerKO.avg	DicerKO.245	4	U
AGCUUA	DicerKO.avg	DicerKO.245	5	U
AGCUUA	DicerKO.avg	DicerKO.245	6	A
AGCUUA	DicerKO.avg	DicerKO.246	1	A
AGCUUA	DicerKO.avg	DicerKO.246	2	G
AGCUUA	DicerKO.avg	DicerKO.246	3	C
AGCUUA	DicerKO.avg	DicerKO.246	4	U
AGCUUA	DicerKO.avg	DicerKO.246	5	U
AGCUUA	DicerKO.avg	DicerKO.246	6	A
AGCUUA	DicerKO.avg	DicerKO.247	1	A
AGCUUA	DicerKO.avg	DicerKO.247	2	G
AGCUUA	DicerKO.avg	DicerKO.247	3	C
AGCUUA	DicerKO.avg	DicerKO.247	4	U
AGCUUA	DicerKO.avg	DicerKO.247	5	U
AGCUUA	DicerKO.avg	DicerKO.247	6	A
AGCUUA	DicerKO.avg	DicerKO.248	1	A
AGCUUA	DicerKO.avg	DicerKO.248	2	G
AGCUUA	DicerKO.avg	DicerKO.248	3	C
AGCUUA	DicerKO.avg	DicerKO.248	4	U
AGCUUA	DicerKO.avg	DicerKO.248	5	U
AGCUUA	DicerKO.avg	DicerKO.248	6	A
AGCUUA	DicerKO.avg	DicerKO.249	1	A
AGCUUA	DicerKO.avg	DicerKO.249	2	G
AGCUUA	DicerKO.avg	DicerKO.249	3	C
AGCUUA	DicerKO.avg	DicerKO.249	4	U
AGCUUA	DicerKO.avg	DicerKO.249	5	U
AGCUUA	DicerKO.avg	DicerKO.249	6	A
AGCUUA	DicerKO.avg	DicerKO.250	1	A
AGCUUA	DicerKO.avg	DicerKO.250	2	G
AGCUUA	DicerKO.avg	DicerKO.250	3	C
AGCUUA	DicerKO.avg	DicerKO.250	4	U
AGCUUA	DicerKO.avg	DicerKO.250	5	U
AGCUUA	DicerKO.avg	DicerKO.250	6	A
AGCUUA	DicerKO.avg	DicerKO.251	1	A
AGCUUA	DicerKO.avg	DicerKO.251	2	G
AGCUUA	DicerKO.avg	DicerKO.251	3	C
AGCUUA	DicerKO.avg	DicerKO.251	4	U
AGCUUA	DicerKO.avg	DicerKO.251	5	U
AGCUUA	DicerKO.avg	DicerKO.251	6	A
AGCUUA	DicerKO.avg	DicerKO.252	1	A
AGCUUA	DicerKO.avg	DicerKO.252	2	G
AGCUUA	DicerKO.avg	DicerKO.252	3	C
AGCUUA	DicerKO.avg	DicerKO.252	4	U
AGCUUA	DicerKO.avg	DicerKO.252	5	U
AGCUUA	DicerKO.avg	DicerKO.252	6	A
AGCUUA	DicerKO.avg	DicerKO.253	1	A
AGCUUA	DicerKO.avg	DicerKO.253	2	G
AGCUUA	DicerKO.avg	DicerKO.253	3	C
AGCUUA	DicerKO.avg	DicerKO.253	4	U
AGCUUA	DicerKO.avg	DicerKO.253	5	U
AGCUUA	DicerKO.avg	DicerKO.253	6	A
AGCUUA	DicerKO.avg	DicerKO.254	1	A
AGCUUA	DicerKO.avg	DicerKO.254	2	G
AGCUUA	DicerKO.avg	DicerKO.254	3	C
AGCUUA	DicerKO.avg	DicerKO.254	4	U
AGCUUA	DicerKO.avg	DicerKO.254	5	U
AGCUUA	DicerKO.avg	DicerKO.254	6	A
AGCUUA	DicerKO.avg	DicerKO.255	1	A
AGCUUA	DicerKO.avg	DicerKO.255	2	G
AGCUUA	DicerKO.avg	DicerKO.255	3	C
AGCUUA	DicerKO.avg	DicerKO.255	4	U
AGCUUA	DicerKO.avg	DicerKO.255	5	U
AGCUUA	DicerKO.avg	DicerKO.255	6	A
AGCUUA	DicerKO.avg	DicerKO.256	1	A
AGCUUA	DicerKO.avg	DicerKO.256	2	G
AGCUUA	DicerKO.avg	DicerKO.256	3	C
AGCUUA	DicerKO.avg	DicerKO.256	4	U
AGCUUA	DicerKO.avg	DicerKO.256	5	U
AGCUUA	DicerKO.avg	DicerKO.256	6	A
AGCUUA	DicerKO.avg	DicerKO.257	1	A
AGCUUA	DicerKO.avg	DicerKO.257	2	G
AGCUUA	DicerKO.avg	DicerKO.257	3	C
AGCUUA	DicerKO.avg	DicerKO.257	4	U
AGCUUA	DicerKO.avg	DicerKO.257	5	U
AGCUUA	DicerKO.avg	DicerKO.257	6	A
AGCUUA	DicerKO.avg	DicerKO.258	1	A
AGCUUA	DicerKO.avg	DicerKO.258	2	G
AGCUUA	DicerKO.avg	DicerKO.258	3	C
AGCUUA	DicerKO.avg	DicerKO.258	4	U
AGCUUA	DicerKO.avg	DicerKO.258	5	U
AGCUUA	DicerKO.avg	DicerKO.258	6	A
AGCUUA	DicerKO.avg	DicerKO.259	1	A
AGCUUA	DicerKO.avg	DicerKO.259	2	G
AGCUUA	DicerKO.avg	DicerKO.259	3	C
AGCUUA	DicerKO.avg	DicerKO.259	4	U
AGCUUA	DicerKO.avg	DicerKO.259	5	U
AGCUUA	DicerKO.avg	DicerKO.259	6	A
AGCUUA	DicerKO.avg	DicerKO.260	1	A
AGCUUA	DicerKO.avg	DicerKO.260	2	G
AGCUUA	DicerKO.avg	DicerKO.260	3	C
AGCUUA	DicerKO.avg	DicerKO.260	4	U
AGCUUA	DicerKO.avg	DicerKO.260	5	U
AGCUUA	DicerKO.avg	DicerKO.260	6	A
AGCUUA	DicerKO.avg	DicerKO.261	1	A
AGCUUA	DicerKO.avg	DicerKO.261	2	G
AGCUUA	DicerKO.avg	DicerKO.261	3	C
AGCUUA	DicerKO.avg	DicerKO.261	4	U
AGCUUA	DicerKO.avg	DicerKO.261	5	U
AGCUUA	DicerKO.avg	DicerKO.261	6	A
AGCUUA	DicerKO.avg	DicerKO.262	1	A
AGCUUA	DicerKO.avg	DicerKO.262	2	G
AGCUUA	DicerKO.avg	DicerKO.262	3	C
AGCUUA	DicerKO.avg	DicerKO.262	4	U
AGCUUA	DicerKO.avg	DicerKO.262	5	U
AGCUUA	DicerKO.avg	DicerKO.262	6	A
AGCUUA	DicerKO.avg	DicerKO.263	1	A
AGCUUA	DicerKO.avg	DicerKO.263	2	G
AGCUUA	DicerKO.avg	DicerKO.263	3	C
AGCUUA	DicerKO.avg	DicerKO.263	4	U
AGCUUA	DicerKO.avg	DicerKO.263	5	U
AGCUUA	DicerKO.avg	DicerKO.263	6	A
AGCUUA	DicerKO.avg	DicerKO.264	1	A
AGCUUA	DicerKO.avg	DicerKO.264	2	G
AGCUUA	DicerKO.avg	DicerKO.264	3	C
AGCUUA	DicerKO.avg	DicerKO.264	4	U
AGCUUA	DicerKO.avg	DicerKO.264	5	U
AGCUUA	DicerKO.avg	DicerKO.264	6	A
AGCUUA	DicerKO.avg	DicerKO.265	1	A
AGCUUA	DicerKO.avg	DicerKO.265	2	G
AGCUUA	DicerKO.avg	DicerKO.265	3	C
AGCUUA	DicerKO.avg	DicerKO.265	4	U
AGCUUA	DicerKO.avg	DicerKO.265	5	U
AGCUUA	DicerKO.avg	DicerKO.265	6	A
AGCUUA	DicerKO.avg	DicerKO.266	1	A
AGCUUA	DicerKO.avg	DicerKO.266	2	G
AGCUUA	DicerKO.avg	DicerKO.266	3	C
AGCUUA	DicerKO.avg	DicerKO.266	4	U
AGCUUA	DicerKO.avg	DicerKO.266	5	U
AGCUUA	DicerKO.avg	DicerKO.266	6	A
AGCUUA	DicerKO.avg	DicerKO.267	1	A
AGCUUA	DicerKO.avg	DicerKO.267	2	G
AGCUUA	DicerKO.avg	DicerKO.267	3	C
AGCUUA	DicerKO.avg	DicerKO.267	4	U
AGCUUA	DicerKO.avg	DicerKO.267	5	U
AGCUUA	DicerKO.avg	DicerKO.267	6	A
AGCUUA	DicerKO.avg	DicerKO.268	1	A
AGCUUA	DicerKO.avg	DicerKO.268	2	G
AGCUUA	DicerKO.avg	DicerKO.268	3	C
AGCUUA	DicerKO.avg	DicerKO.268	4	U
AGCUUA	DicerKO.avg	DicerKO.268	5	U
AGCUUA	DicerKO.avg	DicerKO.268	6	A
AGCUUA	DicerKO.avg	DicerKO.269	1	A
AGCUUA	DicerKO.avg	DicerKO.269	2	G
AGCUUA	DicerKO.avg	DicerKO.269	3	C
AGCUUA	DicerKO.avg	DicerKO.269	4	U
AGCUUA	DicerKO.avg	DicerKO.269	5	U
AGCUUA	DicerKO.avg	DicerKO.269	6	A
AGCUUA	DicerKO.avg	DicerKO.270	1	A
AGCUUA	DicerKO.avg	DicerKO.270	2	G
AGCUUA	DicerKO.avg	DicerKO.270	3	C
AGCUUA	DicerKO.avg	DicerKO.270	4	U
AGCUUA	DicerKO.avg	DicerKO.270	5	U
AGCUUA	DicerKO.avg	DicerKO.270	6	A
AGCUUA	DicerKO.avg	DicerKO.271	1	A
AGCUUA	DicerKO.avg	DicerKO.271	2	G
AGCUUA	DicerKO.avg	DicerKO.271	3	C
AGCUUA	DicerKO.avg	DicerKO.271	4	U
AGCUUA	DicerKO.avg	DicerKO.271	5	U
AGCUUA	DicerKO.avg	DicerKO.271	6	A
AGCUUA	DicerKO.avg	DicerKO.272	1	A
AGCUUA	DicerKO.avg	DicerKO.272	2	G
AGCUUA	DicerKO.avg	DicerKO.272	3	C
AGCUUA	DicerKO.avg	DicerKO.272	4	U
AGCUUA	DicerKO.avg	DicerKO.272	5	U
AGCUUA	DicerKO.avg	DicerKO.272	6	A
AGCUUA	DicerKO.avg	DicerKO.273	1	A
AGCUUA	DicerKO.avg	DicerKO.273	2	G
AGCUUA	DicerKO.avg	DicerKO.273	3	C
AGCUUA	DicerKO.avg	DicerKO.273	4	U
AGCUUA	DicerKO.avg	DicerKO.273	5	U
AGCUUA	DicerKO.avg	DicerKO.273	6	A
AGCUUA	DicerKO.avg	DicerKO.274	1	A
AGCUUA	DicerKO.avg	DicerKO.274	2	G
AGCUUA	DicerKO.avg	DicerKO.274	3	C
AGCUUA	DicerKO.avg	DicerKO.274	4	U
AGCUUA	DicerKO.avg	DicerKO.274	5	U
AGCUUA	DicerKO.avg	DicerKO.274	6	A
AGCUUA	DicerKO.avg	DicerKO.275	1	A
AGCUUA	DicerKO.avg	DicerKO.275	2	G
AGCUUA	DicerKO.avg	DicerKO.275	3	C
AGCUUA	DicerKO.avg	DicerKO.275	4	U
AGCUUA	DicerKO.avg	DicerKO.275	5	U
AGCUUA	DicerKO.avg	DicerKO.275	6	A
AGCUUA	DicerKO.avg	DicerKO.276	1	A
AGCUUA	DicerKO.avg	DicerKO.276	2	G
AGCUUA	DicerKO.avg	DicerKO.276	3	C
AGCUUA	DicerKO.avg	DicerKO.276	4	U
AGCUUA	DicerKO.avg	DicerKO.276	5	U
AGCUUA	DicerKO.avg	DicerKO.276	6	A
AGCUUA	DicerKO.avg	DicerKO.277	1	A
AGCUUA	DicerKO.avg	DicerKO.277	2	G
AGCUUA	DicerKO.avg	DicerKO.277	3	C
AGCUUA	DicerKO.avg	DicerKO.277	4	U
AGCUUA	DicerKO.avg	DicerKO.277	5	U
AGCUUA	DicerKO.avg	DicerKO.277	6	A
AGCUUA	DicerKO.avg	DicerKO.278	1	A
AGCUUA	DicerKO.avg	DicerKO.278	2	G
AGCUUA	DicerKO.avg	DicerKO.278	3	C
AGCUUA	DicerKO.avg	DicerKO.278	4	U
AGCUUA	DicerKO.avg	DicerKO.278	5	U
AGCUUA	DicerKO.avg	DicerKO.278	6	A
AGCUUA	DicerKO.avg	DicerKO.279	1	A
AGCUUA	DicerKO.avg	DicerKO.279	2	G
AGCUUA	DicerKO.avg	DicerKO.279	3	C
AGCUUA	DicerKO.avg	DicerKO.279	4	U
AGCUUA	DicerKO.avg	DicerKO.279	5	U
AGCUUA	DicerKO.avg	DicerKO.279	6	A
AGCUUA	DicerKO.avg	DicerKO.280	1	A
AGCUUA	DicerKO.avg	DicerKO.280	2	G
AGCUUA	DicerKO.avg	DicerKO.280	3	C
AGCUUA	DicerKO.avg	DicerKO.280	4	U
AGCUUA	DicerKO.avg	DicerKO.280	5	U
AGCUUA	DicerKO.avg	DicerKO.280	6	A
AGCUUA	DicerKO.avg	DicerKO.281	1	A
AGCUUA	DicerKO.avg	DicerKO.281	2	G
AGCUUA	DicerKO.avg	DicerKO.281	3	C
AGCUUA	DicerKO.avg	DicerKO.281	4	U
AGCUUA	DicerKO.avg	DicerKO.281	5	U
AGCUUA	DicerKO.avg	DicerKO.281	6	A
AGCUUA	DicerKO.avg	DicerKO.282	1	A
AGCUUA	DicerKO.avg	DicerKO.282	2	G
AGCUUA	DicerKO.avg	DicerKO.282	3	C
AGCUUA	DicerKO.avg	DicerKO.282	4	U
AGCUUA	DicerKO.avg	DicerKO.282	5	U
AGCUUA	DicerKO.avg	DicerKO.282	6	A
AGCUUA	DicerKO.avg	DicerKO.283	1	A
AGCUUA	DicerKO.avg	DicerKO.283	2	G
AGCUUA	DicerKO.avg	DicerKO.283	3	C
AGCUUA	DicerKO.avg	DicerKO.283	4	U
AGCUUA	DicerKO.avg	DicerKO.283	5	U
AGCUUA	DicerKO.avg	DicerKO.283	6	A
AGCUUA	DicerKO.avg	DicerKO.284	1	A
AGCUUA	DicerKO.avg	DicerKO.284	2	G
AGCUUA	DicerKO.avg	DicerKO.284	3	C
AGCUUA	DicerKO.avg	DicerKO.284	4	U
AGCUUA	DicerKO.avg	DicerKO.284	5	U
AGCUUA	DicerKO.avg	DicerKO.284	6	A
AGCUUA	DicerKO.avg	DicerKO.285	1	A
AGCUUA	DicerKO.avg	DicerKO.285	2	G
AGCUUA	DicerKO.avg	DicerKO.285	3	C
AGCUUA	DicerKO.avg	DicerKO.285	4	U
AGCUUA	DicerKO.avg	DicerKO.285	5	U
AGCUUA	DicerKO.avg	DicerKO.285	6	A
AGCUUA	DicerKO.avg	DicerKO.286	1	A
AGCUUA	DicerKO.avg	DicerKO.286	2	G
AGCUUA	DicerKO.avg	DicerKO.286	3	C
AGCUUA	DicerKO.avg	DicerKO.286	4	U
AGCUUA	DicerKO.avg	DicerKO.286	5	U
AGCUUA	DicerKO.avg	DicerKO.286	6	A
AGCUUA	DicerKO.avg	DicerKO.287	1	A
AGCUUA	DicerKO.avg	DicerKO.287	2	G
AGCUUA	DicerKO.avg	DicerKO.287	3	C
AGCUUA	DicerKO.avg	DicerKO.287	4	U
AGCUUA	DicerKO.avg	DicerKO.287	5	U
AGCUUA	DicerKO.avg	DicerKO.287	6	A
AGCUUA	DicerKO.avg	DicerKO.288	1	A
AGCUUA	DicerKO.avg	DicerKO.288	2	G
AGCUUA	DicerKO.avg	DicerKO.288	3	C
AGCUUA	DicerKO.avg	DicerKO.288	4	U
AGCUUA	DicerKO.avg	DicerKO.288	5	U
AGCUUA	DicerKO.avg	DicerKO.288	6	A
AGCUUA	DicerKO.avg	DicerKO.289	1	A
AGCUUA	DicerKO.avg	DicerKO.289	2	G
AGCUUA	DicerKO.avg	DicerKO.289	3	C
AGCUUA	DicerKO.avg	DicerKO.289	4	U
AGCUUA	DicerKO.avg	DicerKO.289	5	U
AGCUUA	DicerKO.avg	DicerKO.289	6	A
AGCUUA	DicerKO.avg	DicerKO.290	1	A
AGCUUA	DicerKO.avg	DicerKO.290	2	G
AGCUUA	DicerKO.avg	DicerKO.290	3	C
AGCUUA	DicerKO.avg	DicerKO.290	4	U
AGCUUA	DicerKO.avg	DicerKO.290	5	U
AGCUUA	DicerKO.avg	DicerKO.290	6	A
AGCUUA	DicerKO.avg	DicerKO.291	1	A
AGCUUA	DicerKO.avg	DicerKO.291	2	G
AGCUUA	DicerKO.avg	DicerKO.291	3	C
AGCUUA	DicerKO.avg	DicerKO.291	4	U
AGCUUA	DicerKO.avg	DicerKO.291	5	U
AGCUUA	DicerKO.avg	DicerKO.291	6	A
AGCUUA	DicerKO.avg	DicerKO.292	1	A
AGCUUA	DicerKO.avg	DicerKO.292	2	G
AGCUUA	DicerKO.avg	DicerKO.292	3	C
AGCUUA	DicerKO.avg	DicerKO.292	4	U
AGCUUA	DicerKO.avg	DicerKO.292	5	U
AGCUUA	DicerKO.avg	DicerKO.292	6	A
AGCUUA	DicerKO.avg	DicerKO.293	1	A
AGCUUA	DicerKO.avg	DicerKO.293	2	G
AGCUUA	DicerKO.avg	DicerKO.293	3	C
AGCUUA	DicerKO.avg	DicerKO.293	4	U
AGCUUA	DicerKO.avg	DicerKO.293	5	U
AGCUUA	DicerKO.avg	DicerKO.293	6	A
AGCUUA	DicerKO.avg	DicerKO.294	1	A
AGCUUA	DicerKO.avg	DicerKO.294	2	G
AGCUUA	DicerKO.avg	DicerKO.294	3	C
AGCUUA	DicerKO.avg	DicerKO.294	4	U
AGCUUA	DicerKO.avg	DicerKO.294	5	U
AGCUUA	DicerKO.avg	DicerKO.294	6	A
AGCUUA	DicerKO.avg	DicerKO.295	1	A
AGCUUA	DicerKO.avg	DicerKO.295	2	G
AGCUUA	DicerKO.avg	DicerKO.295	3	C
AGCUUA	DicerKO.avg	DicerKO.295	4	U
AGCUUA	DicerKO.avg	DicerKO.295	5	U
AGCUUA	DicerKO.avg	DicerKO.295	6	A
AGCUUA	DicerKO.avg	DicerKO.296	1	A
AGCUUA	DicerKO.avg	DicerKO.296	2	G
AGCUUA	DicerKO.avg	DicerKO.296	3	C
AGCUUA	DicerKO.avg	DicerKO.296	4	U
AGCUUA	DicerKO.avg	DicerKO.296	5	U
AGCUUA	DicerKO.avg	DicerKO.296	6	A
AGCUUA	DicerKO.avg	DicerKO.297	1	A
AGCUUA	DicerKO.avg	DicerKO.297	2	G
AGCUUA	DicerKO.avg	DicerKO.297	3	C
AGCUUA	DicerKO.avg	DicerKO.297	4	U
AGCUUA	DicerKO.avg	DicerKO.297	5	U
AGCUUA	DicerKO.avg	DicerKO.297	6	A
AGCUUA	DicerKO.avg	DicerKO.298	1	A
AGCUUA	DicerKO.avg	DicerKO.298	2	G
AGCUUA	DicerKO.avg	DicerKO.298	3	C
AGCUUA	DicerKO.avg	DicerKO.298	4	U
AGCUUA	DicerKO.avg	DicerKO.298	5	U
AGCUUA	DicerKO.avg	DicerKO.298	6	A
AGCUUA	DicerKO.avg	DicerKO.299	1	A
AGCUUA	DicerKO.avg	DicerKO.299	2	G
AGCUUA	DicerKO.avg	DicerKO.299	3	C
AGCUUA	DicerKO.avg	DicerKO.299	4	U
AGCUUA	DicerKO.avg	DicerKO.299	5	U
AGCUUA	DicerKO.avg	DicerKO.299	6	A
AGCUUA	DicerKO.avg	DicerKO.300	1	A
AGCUUA	DicerKO.avg	DicerKO.300	2	G
AGCUUA	DicerKO.avg	DicerKO.300	3	C
AGCUUA	DicerKO.avg	DicerKO.300	4	U
AGCUUA	DicerKO.avg	DicerKO.300	5	U
AGCUUA	DicerKO.avg	DicerKO.300	6	A
AGCUUA	DicerKO.avg	DicerKO.301	1	A
AGCUUA	DicerKO.avg	DicerKO.301	2	G
AGCUUA	DicerKO.avg	DicerKO.301	3	C
AGCUUA	DicerKO.avg	DicerKO.301	4	U
AGCUUA	DicerKO.avg	DicerKO.301	5	U
AGCUUA	DicerKO.avg	DicerKO.301	6	A
AGCUUA	DicerKO.avg	DicerKO.302	1	A
AGCUUA	DicerKO.avg	DicerKO.302	2	G
AGCUUA	DicerKO.avg	DicerKO.302	3	C
AGCUUA	DicerKO.avg	DicerKO.302	4	U
AGCUUA	DicerKO.avg	DicerKO.302	5	U
AGCUUA	DicerKO.avg	DicerKO.302	6	A
AGCUUA	DicerKO.avg	DicerKO.303	1	A
AGCUUA	DicerKO.avg	DicerKO.303	2	G
AGCUUA	DicerKO.avg	DicerKO.303	3	C
AGCUUA	DicerKO.avg	DicerKO.303	4	U
AGCUUA	DicerKO.avg	DicerKO.303	5	U
AGCUUA	DicerKO.avg	DicerKO.303	6	A
AGCUUA	DicerKO.avg	DicerKO.304	1	A
AGCUUA	DicerKO.avg	DicerKO.304	2	G
AGCUUA	DicerKO.avg	DicerKO.304	3	C
AGCUUA	DicerKO.avg	DicerKO.304	4	U
AGCUUA	DicerKO.avg	DicerKO.304	5	U
AGCUUA	DicerKO.avg	DicerKO.304	6	A
AGCUUA	DicerKO.avg	DicerKO.305	1	A
AGCUUA	DicerKO.avg	DicerKO.305	2	G
AGCUUA	DicerKO.avg	DicerKO.305	3	C
AGCUUA	DicerKO.avg	DicerKO.305	4	U
AGCUUA	DicerKO.avg	DicerKO.305	5	U
AGCUUA	DicerKO.avg	DicerKO.305	6	A
AGCUUA	DicerKO.avg	DicerKO.306	1	A
AGCUUA	DicerKO.avg	DicerKO.306	2	G
AGCUUA	DicerKO.avg	DicerKO.306	3	C
AGCUUA	DicerKO.avg	DicerKO.306	4	U
AGCUUA	DicerKO.avg	DicerKO.306	5	U
AGCUUA	DicerKO.avg	DicerKO.306	6	A
AGCUUA	DicerKO.avg	DicerKO.307	1	A
AGCUUA	DicerKO.avg	DicerKO.307	2	G
AGCUUA	DicerKO.avg	DicerKO.307	3	C
AGCUUA	DicerKO.avg	DicerKO.307	4	U
AGCUUA	DicerKO.avg	DicerKO.307	5	U
AGCUUA	DicerKO.avg	DicerKO.307	6	A
AGCUUA	DicerKO.avg	DicerKO.308	1	A
AGCUUA	DicerKO.avg	DicerKO.308	2	G
AGCUUA	DicerKO.avg	DicerKO.308	3	C
AGCUUA	DicerKO.avg	DicerKO.308	4	U
AGCUUA	DicerKO.avg	DicerKO.308	5	U
AGCUUA	DicerKO.avg	DicerKO.308	6	A
AGCUUA	DicerKO.avg	DicerKO.309	1	A
AGCUUA	DicerKO.avg	DicerKO.309	2	G
AGCUUA	DicerKO.avg	DicerKO.309	3	C
AGCUUA	DicerKO.avg	DicerKO.309	4	U
AGCUUA	DicerKO.avg	DicerKO.309	5	U
AGCUUA	DicerKO.avg	DicerKO.309	6	A
AGCUUA	DicerKO.avg	DicerKO.310	1	A
AGCUUA	DicerKO.avg	DicerKO.310	2	G
AGCUUA	DicerKO.avg	DicerKO.310	3	C
AGCUUA	DicerKO.avg	DicerKO.310	4	U
AGCUUA	DicerKO.avg	DicerKO.310	5	U
AGCUUA	DicerKO.avg	DicerKO.310	6	A
AGCUUA	DicerKO.avg	DicerKO.311	1	A
AGCUUA	DicerKO.avg	DicerKO.311	2	G
AGCUUA	DicerKO.avg	DicerKO.311	3	C
AGCUUA	DicerKO.avg	DicerKO.311	4	U
AGCUUA	DicerKO.avg	DicerKO.311	5	U
AGCUUA	DicerKO.avg	DicerKO.311	6	A
AGCUUA	DicerKO.avg	DicerKO.312	1	A
AGCUUA	DicerKO.avg	DicerKO.312	2	G
AGCUUA	DicerKO.avg	DicerKO.312	3	C
AGCUUA	DicerKO.avg	DicerKO.312	4	U
AGCUUA	DicerKO.avg	DicerKO.312	5	U
AGCUUA	DicerKO.avg	DicerKO.312	6	A
AGCUUA	DicerKO.avg	DicerKO.313	1	A
AGCUUA	DicerKO.avg	DicerKO.313	2	G
AGCUUA	DicerKO.avg	DicerKO.313	3	C
AGCUUA	DicerKO.avg	DicerKO.313	4	U
AGCUUA	DicerKO.avg	DicerKO.313	5	U
AGCUUA	DicerKO.avg	DicerKO.313	6	A
AGCUUA	DicerKO.avg	DicerKO.314	1	A
AGCUUA	DicerKO.avg	DicerKO.314	2	G
AGCUUA	DicerKO.avg	DicerKO.314	3	C
AGCUUA	DicerKO.avg	DicerKO.314	4	U
AGCUUA	DicerKO.avg	DicerKO.314	5	U
AGCUUA	DicerKO.avg	DicerKO.314	6	A
AGCUUA	DicerKO.avg	DicerKO.315	1	A
AGCUUA	DicerKO.avg	DicerKO.315	2	G
AGCUUA	DicerKO.avg	DicerKO.315	3	C
AGCUUA	DicerKO.avg	DicerKO.315	4	U
AGCUUA	DicerKO.avg	DicerKO.315	5	U
AGCUUA	DicerKO.avg	DicerKO.315	6	A
AGCUUA	DicerKO.avg	DicerKO.316	1	A
AGCUUA	DicerKO.avg	DicerKO.316	2	G
AGCUUA	DicerKO.avg	DicerKO.316	3	C
AGCUUA	DicerKO.avg	DicerKO.316	4	U
AGCUUA	DicerKO.avg	DicerKO.316	5	U
AGCUUA	DicerKO.avg	DicerKO.316	6	A
AGCUUA	DicerKO.avg	DicerKO.317	1	A
AGCUUA	DicerKO.avg	DicerKO.317	2	G
AGCUUA	DicerKO.avg	DicerKO.317	3	C
AGCUUA	DicerKO.avg	DicerKO.317	4	U
AGCUUA	DicerKO.avg	DicerKO.317	5	U
AGCUUA	DicerKO.avg	DicerKO.317	6	A
AGCUUA	DicerKO.avg	DicerKO.318	1	A
AGCUUA	DicerKO.avg	DicerKO.318	2	G
AGCUUA	DicerKO.avg	DicerKO.318	3	C
AGCUUA	DicerKO.avg	DicerKO.318	4	U
AGCUUA	DicerKO.avg	DicerKO.318	5	U
AGCUUA	DicerKO.avg	DicerKO.318	6	A
AGCUUA	DicerKO.avg	DicerKO.319	1	A
AGCUUA	DicerKO.avg	DicerKO.319	2	G
AGCUUA	DicerKO.avg	DicerKO.319	3	C
AGCUUA	DicerKO.avg	DicerKO.319	4	U
AGCUUA	DicerKO.avg	DicerKO.319	5	U
AGCUUA	DicerKO.avg	DicerKO.319	6	A
AGCUUA	DicerKO.avg	DicerKO.320	1	A
AGCUUA	DicerKO.avg	DicerKO.320	2	G
AGCUUA	DicerKO.avg	DicerKO.320	3	C
AGCUUA	DicerKO.avg	DicerKO.320	4	U
AGCUUA	DicerKO.avg	DicerKO.320	5	U
AGCUUA	DicerKO.avg	DicerKO.320	6	A
AGCUUA	DicerKO.avg	DicerKO.321	1	A
AGCUUA	DicerKO.avg	DicerKO.321	2	G
AGCUUA	DicerKO.avg	DicerKO.321	3	C
AGCUUA	DicerKO.avg	DicerKO.321	4	U
AGCUUA	DicerKO.avg	DicerKO.321	5	U
AGCUUA	DicerKO.avg	DicerKO.321	6	A
AGCUUA	DicerKO.avg	DicerKO.322	1	A
AGCUUA	DicerKO.avg	DicerKO.322	2	G
AGCUUA	DicerKO.avg	DicerKO.322	3	C
AGCUUA	DicerKO.avg	DicerKO.322	4	U
AGCUUA	DicerKO.avg	DicerKO.322	5	U
AGCUUA	DicerKO.avg	DicerKO.322	6	A
AGCUUA	DicerKO.avg	DicerKO.323	1	A
AGCUUA	DicerKO.avg	DicerKO.323	2	G
AGCUUA	DicerKO.avg	DicerKO.323	3	C
AGCUUA	DicerKO.avg	DicerKO.323	4	U
AGCUUA	DicerKO.avg	DicerKO.323	5	U
AGCUUA	DicerKO.avg	DicerKO.323	6	A
AGCUUA	DicerKO.avg	DicerKO.324	1	A
AGCUUA	DicerKO.avg	DicerKO.324	2	G
AGCUUA	DicerKO.avg	DicerKO.324	3	C
AGCUUA	DicerKO.avg	DicerKO.324	4	U
AGCUUA	DicerKO.avg	DicerKO.324	5	U
AGCUUA	DicerKO.avg	DicerKO.324	6	A
AGCUUA	DicerKO.avg	DicerKO.325	1	A
AGCUUA	DicerKO.avg	DicerKO.325	2	G
AGCUUA	DicerKO.avg	DicerKO.325	3	C
AGCUUA	DicerKO.avg	DicerKO.325	4	U
AGCUUA	DicerKO.avg	DicerKO.325	5	U
AGCUUA	DicerKO.avg	DicerKO.325	6	A
AGCUUA	DicerKO.avg	DicerKO.326	1	A
AGCUUA	DicerKO.avg	DicerKO.326	2	G
AGCUUA	DicerKO.avg	DicerKO.326	3	C
AGCUUA	DicerKO.avg	DicerKO.326	4	U
AGCUUA	DicerKO.avg	DicerKO.326	5	U
AGCUUA	DicerKO.avg	DicerKO.326	6	A
AGCUUA	DicerKO.avg	DicerKO.327	1	A
AGCUUA	DicerKO.avg	DicerKO.327	2	G
AGCUUA	DicerKO.avg	DicerKO.327	3	C
AGCUUA	DicerKO.avg	DicerKO.327	4	U
AGCUUA	DicerKO.avg	DicerKO.327	5	U
AGCUUA	DicerKO.avg	DicerKO.327	6	A
AGCUUA	DicerKO.avg	DicerKO.328	1	A
AGCUUA	DicerKO.avg	DicerKO.328	2	G
AGCUUA	DicerKO.avg	DicerKO.328	3	C
AGCUUA	DicerKO.avg	DicerKO.328	4	U
AGCUUA	DicerKO.avg	DicerKO.328	5	U
AGCUUA	DicerKO.avg	DicerKO.328	6	A
AGCUUA	DicerKO.avg	DicerKO.329	1	A
AGCUUA	DicerKO.avg	DicerKO.329	2	G
AGCUUA	DicerKO.avg	DicerKO.329	3	C
AGCUUA	DicerKO.avg	DicerKO.329	4	U
AGCUUA	DicerKO.avg	DicerKO.329	5	U
AGCUUA	DicerKO.avg	DicerKO.329	6	A
AGCUUA	DicerKO.avg	DicerKO.330	1	A
AGCUUA	DicerKO.avg	DicerKO.330	2	G
AGCUUA	DicerKO.avg	DicerKO.330	3	C
AGCUUA	DicerKO.avg	DicerKO.330	4	U
AGCUUA	DicerKO.avg	DicerKO.330	5	U
AGCUUA	DicerKO.avg	DicerKO.330	6	A
AGCUUA	DicerKO.avg	DicerKO.331	1	A
AGCUUA	DicerKO.avg	DicerKO.331	2	G
AGCUUA	DicerKO.avg	DicerKO.331	3	C
AGCUUA	DicerKO.avg	DicerKO.331	4	U
AGCUUA	DicerKO.avg	DicerKO.331	5	U
AGCUUA	DicerKO.avg	DicerKO.331	6	A
AGCUUA	DicerKO.avg	DicerKO.332	1	A
AGCUUA	DicerKO.avg	DicerKO.332	2	G
AGCUUA	DicerKO.avg	DicerKO.332	3	C
AGCUUA	DicerKO.avg	DicerKO.332	4	U
AGCUUA	DicerKO.avg	DicerKO.332	5	U
AGCUUA	DicerKO.avg	DicerKO.332	6	A
AGCUUA	DicerKO.avg	DicerKO.333	1	A
AGCUUA	DicerKO.avg	DicerKO.333	2	G
AGCUUA	DicerKO.avg	DicerKO.333	3	C
AGCUUA	DicerKO.avg	DicerKO.333	4	U
AGCUUA	DicerKO.avg	DicerKO.333	5	U
AGCUUA	DicerKO.avg	DicerKO.333	6	A
AGCUUA	DicerKO.avg	DicerKO.334	1	A
[truncated: 3,779 more rows]
