# Supplementary material for: SPOROS: A pipeline to analyze DISE/6mer seed toxicity
Source: PLoS Comput Biol. 2022 Mar 31;18(3):e1010022. doi: 10.1371/journal.pcbi.1010022 (PMC9004739; doi:10.1371/journal.pcbi.1010022)
Supplement: S1 Dataset — (ZIP) [file pcbi.1010022.s005.zip › Final SPOROS output Figure 2/miRNA/D_toxAnalysis.DroshaKO.rep1.miRNA.human.Figure2.txt]

9.3
9.3
9.3
9.3
9.3
9.3
9.3
9.3
9.3
9.3
20.6
20.6
20.6
20.6
20.6
20.6
20.6
20.6
20.6
20.6
20.6
20.6
20.6
20.6
20.6
20.6
20.6
20.6
20.6
20.6
20.6
20.6
20.6
20.6
20.6
20.6
20.6
20.6
20.9
23.8
24.3
25.4
25.4
26.2
28.5
30.9
30.9
30.9
35.8
35.8
36.2
36.2
36.2
36.2
36.2
36.2
36.2
36.9
37.9
41.3
41.3
41.3
41.3
41.3
41.3
41.3
41.3
41.3
41.3
41.3
41.3
41.3
41.3
41.3
41.3
41.3
41.3
41.3
41.3
41.3
41.3
41.3
41.3
41.3
41.3
41.3
41.3
41.3
41.3
41.3
41.3
41.3
41.3
41.3
41.3
41.3
41.3
41.3
41.3
41.3
41.3
41.3
41.3
41.3
41.3
41.3
41.3
41.3
41.3
41.3
41.3
41.3
41.3
41.3
41.3
41.3
41.3
41.3
41.3
41.3
41.3
41.3
41.3
41.3
41.3
41.3
41.3
41.3
41.3
41.3
41.3
41.3
41.3
41.3
41.3
41.3
41.3
41.3
41.3
41.3
41.3
41.3
41.3
41.3
41.3
41.3
41.3
41.3
41.3
41.3
41.3
41.3
41.3
41.3
41.3
41.3
41.3
41.3
41.3
41.3
41.3
41.3
41.3
41.3
41.3
41.3
46.3
48.8
49.2
49.2
49.2
49.2
49.2
49.2
49.2
49.2
49.2
49.2
49.2
49.2
49.2
49.2
49.2
49.2
49.2
49.2
49.2
49.2
49.2
49.2
49.2
49.2
49.2
49.2
49.2
49.2
49.2
49.2
49.2
49.2
49.2
49.2
49.2
49.2
49.2
49.2
49.2
49.2
49.2
49.2
49.2
49.2
49.2
49.2
49.2
49.2
49.2
49.2
49.2
49.2
49.2
49.2
49.2
49.2
51.8
52.4
53.4
53.4
54.4
54.4
55.1
55.1
55.1
55.1
55.1
55.1
55.1
55.1
55.1
55.1
55.1
55.1
55.1
55.1
55.1
55.1
55.1
55.1
55.1
55.1
55.1
55.1
55.1
55.1
55.1
55.1
55.1
55.1
55.1
55.1
55.1
55.1
55.1
55.1
55.1
55.1
55.1
55.1
55.1
55.1
55.1
55.1
55.1
55.1
55.1
55.1
55.1
55.1
55.1
55.1
55.1
55.1
55.1
55.1
55.1
55.1
55.1
55.1
55.1
55.1
55.1
55.1
55.1
55.1
55.1
55.1
55.1
55.1
55.1
55.1
55.1
55.1
55.1
55.1
55.1
55.1
55.1
55.1
55.1
55.1
55.1
55.1
55.1
55.1
55.1
55.1
55.1
55.1
55.1
55.1
55.1
55.1
55.1
55.1
55.1
55.1
55.1
55.1
55.1
55.1
55.1
55.1
55.1
55.1
55.1
55.1
55.1
55.1
55.1
55.1
55.1
55.1
55.1
55.1
55.1
55.1
55.1
55.1
55.1
55.1
55.1
55.1
55.1
55.1
55.1
55.1
55.1
55.1
55.1
55.1
55.1
55.1
55.1
55.1
55.1
55.1
55.1
55.1
55.1
55.1
55.1
55.1
55.1
55.1
55.1
55.1
55.1
55.1
55.1
55.1
55.1
55.1
55.1
55.1
55.1
55.1
55.1
55.1
55.1
55.1
55.1
55.1
55.1
55.1
55.1
55.1
55.1
55.1
55.1
55.1
55.1
55.1
55.1
55.1
55.1
55.1
55.1
55.1
55.1
55.1
55.1
55.1
55.1
55.1
55.1
55.1
55.1
55.1
55.1
55.1
55.1
55.1
55.1
55.1
55.1
55.1
55.1
55.1
55.1
55.1
55.1
55.1
55.1
55.1
55.1
55.1
55.1
55.1
55.1
55.1
55.1
55.1
55.1
55.1
55.1
55.1
55.1
55.1
55.1
55.1
55.1
55.1
55.1
55.1
55.1
55.1
55.1
55.1
55.1
55.1
55.1
55.1
55.1
55.1
55.1
55.1
55.1
55.1
55.1
55.1
55.1
55.1
55.1
55.1
55.1
55.1
55.1
55.1
55.1
55.1
55.1
55.1
55.1
55.1
55.1
55.1
55.1
55.1
55.1
55.1
55.1
55.1
55.1
55.1
55.1
55.1
55.1
55.1
55.1
55.1
55.1
55.1
55.1
55.1
55.1
55.1
55.1
55.1
55.1
55.1
55.1
55.1
55.1
55.1
55.1
55.1
55.1
55.1
55.1
55.1
55.1
55.1
55.1
55.1
55.1
55.1
55.1
55.1
55.1
55.1
55.1
55.1
55.1
55.1
55.1
55.1
55.1
55.1
55.1
55.1
55.1
55.1
55.1
55.1
55.1
55.1
55.1
55.1
55.1
55.1
55.1
55.1
55.1
55.1
55.1
55.1
55.1
55.1
55.1
55.1
55.1
55.1
55.1
55.1
55.1
55.1
55.1
55.1
55.1
55.1
55.1
55.1
55.1
55.1
55.1
55.1
55.1
55.1
55.1
55.1
55.1
55.1
55.1
55.1
55.1
55.1
55.1
55.1
55.1
55.1
55.1
55.1
55.1
55.1
55.1
55.1
55.1
55.1
55.1
55.1
55.1
55.1
55.1
55.1
55.1
55.1
55.1
55.1
55.1
55.1
55.1
55.1
55.1
55.1
55.1
55.1
55.1
55.1
55.1
55.1
55.1
55.1
55.1
55.1
55.1
55.1
55.1
55.1
55.1
55.1
55.1
55.1
55.1
55.1
55.1
55.1
55.1
55.1
55.1
55.1
55.1
55.1
55.1
55.1
55.1
55.1
55.1
55.1
55.1
55.1
55.1
55.1
55.1
55.1
55.1
55.1
55.1
55.1
55.1
55.1
55.1
55.1
55.1
55.1
55.1
55.1
55.1
55.1
55.1
55.1
55.1
55.1
55.1
55.1
55.1
55.1
55.1
55.2
55.2
55.2
55.2
56.6
57.6
57.6
57.6
57.6
57.6
57.6
57.6
57.6
59
59.8
60.2
61
61.3
61.3
61.3
61.3
61.3
61.3
61.3
61.3
61.3
61.3
61.3
61.9
62.9
63
63
63
63
63
63.1
65.4
65.5
65.5
65.5
65.5
65.5
65.5
65.5
65.5
65.5
65.5
65.5
65.5
65.5
65.5
65.6
66.2
66.4
66.4
66.4
66.4
66.4
66.4
66.4
66.4
66.4
66.4
66.4
66.4
66.4
66.4
66.4
66.4
66.4
66.4
66.4
66.4
66.4
66.4
66.4
66.4
66.4
66.4
66.4
66.4
66.4
66.4
66.7
66.9
67.6
67.7
68
68.3
68.3
68.3
68.3
68.3
69.8
69.8
69.8
69.8
69.8
69.8
69.8
69.8
69.8
69.9
70.5
70.5
70.5
70.5
70.5
70.5
72.4
72.4
72.4
72.4
72.4
72.4
72.4
72.4
72.4
72.4
72.4
72.8
72.9
73.7
73.7
73.7
73.7
73.7
73.7
73.7
73.7
73.7
74.5
74.5
74.5
74.5
74.5
74.5
74.5
74.5
74.5
74.5
74.5
74.5
74.5
74.5
74.5
74.6
74.6
74.6
75.2
76.2
76.4
76.9
76.9
76.9
76.9
76.9
76.9
78.6
79.6
80.2
80.2
80.4
80.4
81.4
81.4
81.4
81.4
81.4
82.6
83.7
84.2
84.2
84.2
84.2
84.2
84.4
85.8
85.8
87.5
88
88.8
88.8
89
89
89
89
89
89
89
89
89
89
89
89
89
89
89
89
89
89
89
89
89
89
89
89
89
89
89
89
89
89
89
89
89
89
89
89
89
89
89
89
89
89
89
89
89
89
89
89
89
89
89
89
89
89
89.4
89.4
89.6
89.6
89.6
89.6
89.8
89.8
89.8
89.8
89.8
89.8
89.8
89.8
89.8
89.8
89.8
89.8
89.8
89.8
89.8
89.8
89.8
89.8
90.2
91.1
93.3
95.8
96.9
98.3
98.3
100
100
100
100
100
100
100
100
100
100
100
100
100
100
100
100
100
100
100
100
100
100
