# Supplementary material for: SPOROS: A pipeline to analyze DISE/6mer seed toxicity
Source: PLoS Comput Biol. 2022 Mar 31;18(3):e1010022. doi: 10.1371/journal.pcbi.1010022 (PMC9004739; doi:10.1371/journal.pcbi.1010022)
Supplement: S1 Dataset — (ZIP) [file pcbi.1010022.s005.zip › Final SPOROS output Figure 2/miRNA/Int_seedKeyed.miRNA.human.Figure2.txt]

Seed	Avg of 3 Human Tox	DicerKO.rep1	DicerKO.rep2	DroshaKO.rep1	DroshaKO.rep2	Wildtype.rep1	Wildtype.rep2
AAAAAC	84.3	0	0	0.349	1.416	82.965	109.829
AAAAAG	89.7	0	1.393	6.286	6.609	1.04	1.161
AAAAAU	96.2	0	0	0	0	1.223	1.452
AAAACA	87.5	0	0	0	0	3.301	3.192
AAAACC	57.8	25.348	22.287	0.349	0.944	45.609	60.14
AAAACG	85.1	2.414	0	1.397	0	12.289	11.552
AAAACU	91.6	3.621	1.393	1.047	0.944	80.399	92.586
AAAAGC	69.8	19.312	8.358	1200.319	1370.965	144.467	144.19
AAAAGG	82.4	0.000	0.000	0.000	0.000	0.306	0.058
AAAAGU	70.5	3.621	5.572	0.698	0.944	30.936	38.429
AAAAUC	81	0.000	0.000	1.048	2.360	0.000	0.116
AAAAUG	93.3	1.207	2.786	1.397	0.472	2.812	3.019
AAACAC	100.5	0.000	0.000	0.000	0.000	0.183	0.232
AAACAG	86.8	0	0	0	0	0.734	0.522
AAACAU	97.9	1.207	5.572	0.349	0	14.733	22.928
AAACCA	82.3	9.656	9.751	0	0	10.636	12.712
AAACCC	50.1	0	0	0	0	11.004	9.867
AAACCG	93.4	1.207	0	0	0	2.017	1.625
AAACGU	95.1	0	1.393	0.349	1.888	0.978	0.522
AAACUA	90.3	0	0	0	0	0.428	0.348
AAACUG	93.1	0	0	1.746	2.833	3.852	4.004
AAAGAA	87.9	31.382	26.467	4.889	8.025	1855.295	2341.214
AAAGAC	78.9	0	0	0	0	6.359	7.953
AAAGAG	82.8	0	0	0	0	0.428	0.696
AAAGCA	85.3	1.207	0	8.382	5.193	54.964	50.502
AAAGCU	55.1	444.193	242.375	51397.246	56462.245	9744.316	9490.882
AAAGGA	87.2	1.207	0	0	0	0.795	0.986
AAAGGC	39.7	0	0	3.143	4.72	2.201	1.973
AAAGGG	77.2	0	0	0	0.472	2.875	3.309
AAAGUA	87.4	70.007	80.794	1.047	2.832	279.46	346.209
AAAGUG	89.8	5028.566	2656.367	2297.259	826.635	46910.084	45118.313
AAAGUU	80.6	0	0	0	0	2.568	3.076
AAAUAC	87	0.000	0.000	0.000	0.000	0.122	0.232
AAAUAG	98.7	1.207	0	0	0	4.218	4.062
AAAUAU	97.1	0.000	0.000	0.000	0.000	0.245	0.116
AAAUCA	100.1	6.035	5.572	0	0	1.039	1.16
AAAUCC	71.3	1.207	1.393	1.048	0.472	2.812	3.599
AAAUCU	87.3	6.035	15.323	0	0	0.733	0.696
AAAUGA	78.2	0	0	0	0	1.59	1.625
AAAUGG	77.2	0.000	0.000	0.000	0.000	0.306	0.406
AAAUGU	75.2	0	0	0	0	2.445	3.425
AAAUUA	91.4	1.207	0.000	1.048	0.944	0.000	0.000
AAAUUC	73.8	15.691	13.93	0.349	0.472	40.902	52.36
AAAUUG	85.1	0	0	0	0	1.345	2.264
AACAAA	90.2	18.105	18.109	1.048	0.472	490.697	533.773
AACAAC	83.7	0	0	0	0	6.909	7.43
AACACA	86.5	0	0	0	0	1.712	1.451
AACACC	48.3	397.118	284.164	12.921	9.441	2593.602	2282.993
AACACU	65.6	696.466	381.673	123.972	68.925	28816.001	29313.698
AACAGA	93.2	0	0	0	0	1.223	2.206
AACAGC	43.3	1.207	0	0.349	0	16.508	16.37
AACAGU	61.8	20.52	19.502	5.935	4.721	410.481	364.261
AACAUC	38.2	0	0	0	0	7.153	9.056
AACAUG	89.4	0	0	3.143	2.36	3.056	1.625
AACAUU	80	16.898	22.288	2.444	5.193	35.033	30.184
AACCAC	79.3	0	0	7.334	8.497	5.074	6.559
AACCAU	80.5	3.621	5.572	0.349	0	0.367	0.348
AACCCG	96.3	6.035	2.786	0	0	27.514	27.922
AACCCU	76	1.207	0	3.143	5.192	18.953	19.155
AACCGC	63.5	0.000	0.000	0.349	0.000	0.183	0.232
AACCGU	80.5	123.119	117.007	1.047	2.36	12.167	12.597
AACCUC	64.8	0	0	0	0	2.507	1.858
AACCUG	75.2	4.828	2.786	0	0	0.856	0.638
AACGCA	87.7	0	0	13.272	14.635	1.1	1.45
AACGCU	87.7	0	0	3.492	3.304	0.367	0.871
AACGGA	98.3	883.561	639.367	317.453	166.177	3324.692	2976.691
AACGGC	52.6	6.035	0	4.889	4.721	0.366	0.058
AACGGG	76.6	0	0	2.794	5.193	2.201	1.973
AACGUG	91.3	1.207	0	0.349	0	2.63	2.38
AACUAA	85.5	1.207	2.786	0.349	0.944	2.872	3.077
AACUAG	86.8	0	1.393	0	0	5.686	6.79
AACUAU	92.8	12.07	13.93	0	0	1.1	0.812
AACUCA	89.9	0	0	10.477	8.97	0.855	0.522
AACUCC	53	0	0	0	0	0.612	0.174
AACUCG	85.3	0.000	0.000	0.000	0.000	0.367	0.058
AACUCU	63.4	0	0	0	0	4.646	4.528
AACUGA	80.6	0	2.786	0	0	1.468	2.147
AACUGC	41.9	0	0	0	0	1.59	1.915
AACUGG	43.1	2.414	1.393	0	0	4.16	5.281
AACUGU	55.5	0	0	0	0	1.405	4.468
AACUUA	88.2	41.039	52.932	0.698	0	72.998	93.228
AAGAAC	83.3	1.207	0	0.698	0.944	26.841	27.398
AAGAAU	90	0	1.393	0.349	0.472	37.477	54.044
AAGACA	79.3	3.621	4.179	0	0	31.364	34.132
AAGACC	65.8	0	0	0	0	2.079	1.567
AAGACU	81.6	0	0	0	0	7.031	10.391
AAGAGC	78	8.449	1.393	0	0	5.074	7.662
AAGAGG	74.7	0	0	0	0	3.669	2.263
AAGAUG	85.1	4.828	5.572	0	0	24.088	22.697
AAGCAA	93.3	10.863	15.322	108.612	125.105	4.096	4.875
AAGCAC	76.2	0	0	0	0	5.685	7.489
AAGCAG	93.6	0	0	0	0.472	9.598	10.622
AAGCCU	79.9	0.000	0.000	1.397	0.944	0.122	0.116
AAGCGC	90.9	1.207	0.000	0.349	0.944	0.000	0.290
AAGCUA	96.1	0	1.393	0	0.472	34.056	32.738
AAGCUC	90	7.242	5.572	4.888	7.081	193.135	153.019
AAGCUG	89	53.109	32.038	6891.791	7345.34	894.575	855.993
AAGCUU	92.9	15.692	13.93	1.746	0.944	140.495	175.834
AAGGAA	92.3	0	0	0	0	1.59	1.684
AAGGAC	40.9	0	0	2.095	4.249	0.734	0.348
AAGGAG	83.9	6.035	1.393	0	0	12.839	13.292
AAGGCA	70.8	3.621	6.965	0.349	1.416	77.708	79.702
AAGGCU	47.1	0	0	48.194	47.209	9.11	8.532
AAGGGG	83.9	0	0	0	0	0.672	0.696
AAGGUA	88.2	19.312	9.751	1.396	1.416	55.82	54.68
AAGGUG	90.2	1266.194	764.73	176.011	72.229	5556.117	5507.331
AAGUAA	90.1	22.933	27.859	1.396	0.472	45.06	50.559
AAGUAG	84.5	0	1.393	0	0	2.628	3.075
AAGUAU	68.9	0.000	0.000	0.000	0.000	0.367	0.058
AAGUCA	85.1	80.872	75.219	1.047	0.944	114.389	116.447
AAGUCC	43.4	0	0	0.349	1.416	0.489	0.232
AAGUGA	83.1	0	0	0	0	1.222	1.161
AAGUGC	66.3	66.385	30.646	19.555	6.608	333.385	357.066
AAGUGG	69.8	0	0	0	0	0.795	0.871
AAGUUC	60.8	39.831	32.039	1.047	0.944	32.525	40.228
AAGUUG	84.8	0.000	0.000	0.349	0.000	2.751	2.380
AAGUUU	80.3	0.000	0.000	0.000	0.000	0.306	0.174
AAUAAC	89.3	0	0	0	0	0.856	1.16
AAUAAU	81.7	0.000	0.000	0.000	0.000	0.183	0.290
AAUACA	95.2	3.621	4.179	0	0	2.323	2.786
AAUACU	91.1	328.316	232.626	66.701	62.316	26489.026	25575.323
AAUAGC	42.9	0	2.786	0	0	9.965	13.932
AAUAGU	62.8	0	0	0	0	0.428	0.406
AAUAUA	92	0	0	0	0	0.55	1.625
AAUAUG	88	0	0	0	0	0.794	1.277
AAUAUU	89.8	245.031	217.301	0	0	0.917	0.812
AAUCAA	80.5	0.000	0.000	0.000	0.000	0.306	0.174
AAUCAC	71.9	2.414	0	0	0	33.078	34.537
AAUCAG	78.6	68.802	71.04	0.349	0.472	61.811	67.803
AAUCAU	83.3	6.035	12.537	0.698	0.472	19.626	22.116
AAUCCA	86.5	1.207	1.393	0.000	0.000	1.590	1.451
AAUCCC	35.7	20.519	16.716	11.873	16.995	1.773	2.089
AAUCCG	79.6	38.625	32.038	19.557	29.269	0.611	0.29
AAUCCU	65.7	12.07	8.358	0.698	0	94.276	91.314
AAUCUA	110.9	1.207	0.000	0.000	0.000	0.367	0.639
AAUCUC	71.9	0	0	0	0	1.713	1.16
AAUCUG	87.3	1.207	4.179	0	0	4.097	2.902
AAUGAC	61.9	0	1.393	0	0	5.381	5.282
AAUGAG	81.5	0	0	0	0	0.795	1.393
AAUGCA	95.8	1.207	0	0	0	1.956	1.682
AAUGCC	45.5	10.863	6.965	8.73	2.832	453.276	620.206
AAUGCG	108.7	0.000	0.000	0.000	0.000	0.183	0.174
AAUGCU	65.2	0.000	0.000	0.698	1.888	0.183	0.116
AAUGGA	84.5	0.000	0.000	0.000	0.472	0.978	0.639
AAUGGC	50.4	0	0	0	0	5.748	4.874
AAUGGU	64.5	0	0	0	0	0.673	1.219
AAUGUG	83.1	0	1.393	0.349	0	2.019	2.089
AAUGUU	81.2	1.207	1.393	0	0	116.65	114.938
AAUUAA	99.7	0.000	0.000	0.000	0.000	0.245	0.116
AAUUAC	49.4	20.519	20.895	3.143	7.081	0.366	0.754
AAUUAG	88.6	0	0	0	0	0.489	0.348
AAUUAU	55	0.000	0.000	0.000	0.000	0.061	0.348
AAUUCA	91.9	0	0	0	0	0.428	0.29
AAUUCG	101.9	14.484	15.323	0	0	10.21	13.758
AAUUCU	84.2	0	0	0.349	0	1.65	1.161
AAUUGC	46.6	0	0	0	0	1.039	1.857
AAUUUA	99.1	0	2.786	0	0.472	41.451	53.697
AAUUUU	87.2	10.863	15.323	8.381	6.609	385.967	610.92
ACAAAG	86	0	0	0	0.472	16.813	18.11
ACAAAU	72.5	48.28	29.253	1.396	0	120.137	123.645
ACAACA	84.9	13.277	6.965	0	0	2.14	1.568
ACAACC	34.7	0.000	0.000	0.000	0.000	0.367	0.116
ACAACG	88.5	0	0	0.349	0	4.708	3.947
ACAAGG	62.4	0	0	0	0	5.992	6.618
ACAAGU	61.1	0	0	1.746	3.304	0.488	0.232
ACAAUA	95.6	0.000	0.000	0.000	0.000	0.245	0.348
ACAAUC	43.3	3.621	1.393	0	0	1.04	1.625
ACACAA	79.5	0	0	0	0	4.647	6.094
ACACAC	61.5	6.035	5.572	1.048	2.832	186.899	206.948
ACACAG	61.7	0	0	0	0	1.406	0.987
ACACAU	83.2	0	0	0	0	4.097	3.888
ACACCA	65	329.524	268.84	1.745	0	62.79	55.958
ACACCC	43.6	0	0	0	0	2.935	2.612
ACACCU	23	0.000	0.000	3.842	2.360	0.000	0.000
ACACGA	82.6	0	0	0	0.944	1.345	2.264
ACACGC	39.8	0	0	0	0	1.222	1.045
ACACGG	68.2	0	0	0	0	0.978	1.219
ACACGU	75.2	0	0	0	0	7.276	4.47
ACACUA	92.2	0	0	0	0	1.101	1.393
ACACUC	65.8	0.000	0.000	0.000	0.000	0.183	0.174
ACACUG	79.2	8.449	4.179	0.698	0.472	295.052	300.989
ACAGAA	86.5	0.000	0.000	0.000	0.000	0.183	0.232
ACAGAC	29.3	0	0	0	0	1.712	1.392
ACAGAG	82.7	0.000	0.000	2.794	0.944	0.061	0.000
ACAGAU	30.6	0	0	0	0	1.59	1.625
ACAGCA	79.9	10.863	12.537	3.143	1.416	7.766	9.809
ACAGCC	42.4	0.000	0.000	1.397	1.888	0.061	0.000
ACAGCU	56.2	0	0	4.889	5.665	0.367	0.697
ACAGGC	18.2	0	0	0	0	1.408	1.102
ACAGGG	57.6	0.000	0.000	0.000	0.000	0.183	0.232
ACAGUA	101.6	189.506	80.792	54.829	27.379	1707.651	1782.951
ACAGUC	56.2	2.414	1.393	0.698	0.944	20.664	16.138
ACAGUG	87	4.828	4.179	1.396	0.472	48.971	50.674
ACAUAG	80.6	0	1.393	0	0	9.904	10.506
ACAUAU	70.4	0	0	0	0	7.644	6.094
ACAUCA	79.2	0	0	0	0	1.589	1.335
ACAUCC	35.6	0	0	0.698	0	2.078	2.379
ACAUCU	52	2.414	0	0	0	10.638	8.707
ACAUGG	60.6	0.000	0.000	0.000	0.000	1.712	2.438
ACAUUA	85.8	0	0	0	0	1.773	1.278
ACAUUC	74.6	1822.642	1112.969	239.919	101.025	3124.41	2732.465
ACAUUG	80.2	3.621	2.786	1.047	0.944	70.797	74.593
ACCAAA	85.1	0.000	0.000	0.000	0.000	0.183	0.174
ACCAAU	72.5	257.101	225.658	0	0	3.179	3.773
ACCACA	76.9	14.484	5.572	1.397	0.472	263.873	235.798
ACCACC	30.2	0	0	0.349	0	22.072	28.329
ACCACU	58.8	2.414	0	0	0	2.873	2.727
ACCAGC	23.3	1.207	1.393	25.494	19.356	11.8	12.538
ACCAGG	66.8	0.000	0.000	0.698	0.000	0.122	0.174
ACCAGU	41.2	74.836	73.828	1.047	0.472	1.039	1.508
ACCAUA	85.3	0.000	0.000	0.000	0.000	0.245	0.232
ACCAUC	56	14.484	26.467	0	0	4.402	6.328
ACCAUU	75.5	1.207	1.393	0	1.416	6.665	8.418
ACCCAG	61.8	0	0	0.698	0	11.435	11.028
ACCCAU	51.4	94.151	93.328	4.889	1.416	463.733	416.102
ACCCCC	18	0	0	3.492	1.416	0.794	1.276
ACCCGC	32.1	0	0	16.413	18.411	0.367	0.406
ACCCGG	72.2	1.207	2.786	0.349	0.944	26.84	19.331
ACCCGU	78.3	6005.078	6280.804	40.858	38.711	29023.685	27514.898
ACCCUG	74.6	10220.102	11689.623	114.549	92.529	2942.031	3026.384
ACCGAC	74.2	0.000	0.000	0.698	1.416	0.611	0.464
ACCGAG	101.3	2.414	0	0	0	11.127	10.101
ACCGAU	88.8	1.207	5.572	0.698	0	11.066	12.074
ACCGCA	90.9	2.414	1.393	0.349	0	63.033	56.482
ACCGGA	69	0	0	0	0	0.855	0.754
ACCGGC	46	0.000	0.000	0.000	0.000	0.489	0.290
ACCGUA	99.4	0	0	0	0	0.855	1.335
ACCGUG	75.5	1.207	0	0.349	0	5.074	4.933
ACCUCC	42.8	0	0	0	0	1.406	1.219
ACCUCG	74.5	15.691	15.323	1948.034	1740.615	157.306	147.853
ACCUCU	45.7	0	0	42.607	33.517	1.222	1.741
ACCUGA	76.4	0	0	0.349	0	3.178	2.437
ACCUGC	17.3	264.344	229.837	3.492	3.304	1.284	1.393
ACCUGG	61	10.863	16.716	115.247	108.11	13.572	13.991
ACCUGU	47.2	0.000	0.000	0.000	0.000	0.183	0.174
ACCUUA	80.9	28.969	47.361	1.397	0.472	51.111	87.365
ACCUUC	57	0.000	0.000	0.000	0.000	0.367	0.290
ACCUUG	75.9	1.207	0	3.841	0.944	195.767	169.62
ACCUUU	36.9	0	0	5.588	6.136	0.489	0.638
ACGAAU	93.2	0.000	0.000	0.000	0.000	0.183	0.232
ACGACA	84.6	0	0	0	0	2.08	1.742
ACGACC	41.6	0.000	0.000	0.000	0.000	0.183	0.232
ACGAUC	65.8	0.000	0.000	0.000	0.000	0.183	0.174
ACGCAU	66.2	0	0	0.698	0.472	1.589	1.451
ACGCCC	58.8	0	0	0	0	0.918	0.754
ACGCCU	80.3	0.000	0.000	0.000	0.000	0.183	0.174
ACGCGC	84.9	0	0	0	0.472	0.612	0.174
ACGCGU	78.3	0.000	0.000	0.000	0.000	0.673	0.871
ACGCUA	81.3	0.000	0.000	0.000	0.000	0.306	0.058
ACGCUC	77.2	6.035	4.179	1.047	1.888	542.36	493.018
ACGCUG	88.1	0	1.393	0	0	0.305	0.464
ACGGAA	95	43.453	15.323	11.874	8.025	99.107	90.208
ACGGCA	71.2	0.000	0.000	0.000	0.000	0.306	0.232
ACGGCC	51.4	0	0	2.794	4.721	0	0.058
ACGGCU	43.1	0	0	0	0	2.079	2.554
ACGGGA	79.7	0.000	0.000	0.000	0.000	0.367	0.174
ACGGGC	33.8	3.621	1.393	0.698	2.360	0.183	0.174
ACGGGG	51.6	0	0	1.746	0.472	0.979	0.348
ACGGGU	66.9	1.207	0	9.779	8.497	9.842	8.823
ACGGUG	87.3	0.000	0.000	0.000	0.000	0.306	0.348
ACGUAC	56.4	0.000	0.000	0.000	0.000	0.550	0.755
ACGUAG	87.6	35.004	15.323	5.238	3.777	7.642	11.61
ACGUCA	85.7	0	0	0	0	0.611	0.696
ACGUUC	57	2.414	0	0	0	1.039	0.87
ACGUUG	88.3	0	0	0.349	0	3.24	1.451
ACUAAA	96.4	0.000	0.000	0.000	0.000	0.122	0.232
ACUAAC	68	0	0	0	0	1.161	1.276
ACUAAU	88.7	0	0	0	0	0.428	0.755
ACUACA	88.4	1.207	2.786	1.397	0	29.285	30.069
ACUACU	57.4	0	0	0	0	2.201	2.031
ACUAGA	84.8	10.863	6.965	0.698	0.944	412.314	429.568
ACUAGC	25.7	1.207	0	0	0	17.427	19.563
ACUAGU	36.5	0	0	0	0	1.406	1.626
ACUAUA	91.9	13.277	13.93	1.746	0.472	140.926	155.282
ACUAUG	84.1	1.207	0	0	0	2.323	3.657
ACUAUU	60.8	0	0	0	0	1.468	1.393
ACUCAC	75.7	0.000	0.000	0.000	0.000	0.122	0.232
ACUCAU	71.5	0.000	0.000	0.000	0.000	0.367	0.174
ACUCCA	70	0	0	0	0	0.917	1.103
ACUCCC	48.5	0.000	0.000	0.000	0.000	0.122	0.581
ACUCCU	21.8	1.207	0	0	0	16.876	12.887
ACUCGG	81.3	0	0	0	0	4.585	3.888
ACUCGU	74	0	0	0	0	11.494	11.378
ACUCUC	46.4	44.66	36.217	12.572	13.691	0.428	0.813
ACUCUG	89.4	7.242	4.179	0	0	1.406	1.451
ACUCUU	83.1	0.000	0.000	0.000	0.000	0.183	0.232
ACUGAG	97.9	0	0	0.349	0	0.672	1.741
ACUGAU	81.1	4.828	1.393	0	0	0.611	1.276
ACUGCA	86.5	13.277	6.965	48.893	39.183	18.831	18.863
ACUGCC	41.8	6.035	0	0	0	47.628	43.94
ACUGCG	95.8	0.000	0.000	0.000	0.000	0.917	0.522
ACUGCU	44.4	2.414	11.144	0	0	6.725	6.617
ACUGGA	62.1	0	0	0	0	6.48	7.663
ACUGGC	20.9	36.21	26.467	11.873	7.08	1268.617	1192.982
ACUGGG	37.6	0	0	0	0	0.428	0.522
ACUGUC	68.5	0	1.393	0	0	18.525	21.42
ACUGUG	82.6	0	0	0	0	1.59	1.392
ACUGUU	86.6	3.621	4.179	0	0	18.097	18.517
ACUUAC	51.2	0	0	50.289	60.427	6.235	4.238
ACUUAG	90	0.000	0.000	0.000	0.000	0.550	0.464
ACUUAU	52.2	0	0	0	0	0.917	3.542
ACUUCA	79.5	0	0	0	0	0.795	0.464
ACUUGG	45.2	0.000	0.000	0.000	0.472	0.428	0.232
ACUUGU	68.7	0	0	0	0	2.141	3.018
ACUUUC	55.3	0	0	0	0	0.673	0.812
AGAAAC	75.9	0.000	0.000	0.000	0.000	0.367	0.987
AGAAAG	83.5	0.000	0.000	0.000	0.000	0.061	0.406
AGAACC	69.6	0	0	0	0.472	15.225	17.357
AGAACU	57.7	0	0	0	0	0.978	1.219
AGAAGA	87.1	0	0	0	0	3.118	3.193
AGAAGC	49.8	1.207	1.393	0	0	7.397	7.605
AGAAGG	58	0	0	0.698	1.416	2.201	2.785
AGAAGU	52.4	1.207	2.786	0	0	1.162	2.09
AGAAUA	79	0.000	0.000	0.000	0.000	0.183	0.290
AGAAUC	69.5	0.000	0.000	0.000	0.000	0.550	0.522
AGAAUU	69	0	0	0	0	2.446	2.671
AGACAC	63	0.000	0.000	0.000	0.000	0.245	0.116
AGACAU	85.3	0	0	0.349	0	13.145	13.816
AGACCC	61.5	0	0	0	0	3.79	3.076
AGACCU	82.5	0	0	1.397	3.304	1.284	1.277
AGACGG	60.5	4.828	2.786	1.048	2.36	12.901	11.785
AGACUA	91.4	0	0	0	0.472	2.017	2.612
AGACUG	81.2	0	0	0	0	14.367	14.512
AGAGAA	83.3	0	0	0	0	0.672	1.336
AGAGAG	80.1	0	0	2.095	2.36	0.183	0.29
AGAGCA	82.1	1.207	0	0	0.472	5.013	4.529
AGAGCU	56.5	9.656	12.537	28.637	23.604	5.257	5.572
AGAGGA	79	1.207	0	43.303	42.958	14.918	13.466
AGAGGC	36.8	0	0	0.698	0.472	3.79	3.367
AGAGGU	50.7	0	0	0	1.416	17.913	21.885
AGAGUC	40.1	0.000	0.000	1.048	2.360	0.000	0.000
AGAGUG	73.3	0	0	0	0.472	15.834	16.426
AGAUAA	89.1	0	1.393	0	0	12.716	18.227
AGAUAG	90.3	0	2.786	0	0	3.363	4.702
AGAUCA	77.6	0	0	0	0	0.673	0.232
AGAUCC	63.5	0.000	0.000	0.000	0.000	0.489	0.232
AGAUGA	89.3	0.000	0.000	0.000	0.000	0.306	0.174
AGAUGC	33.7	0.000	0.000	0.000	0.000	1.162	1.045
AGAUGU	73.3	0	0	0	0	12.716	17.414
AGAUUA	95.1	26.554	23.68	0.349	0	57.836	55.671
AGAUUC	61.7	0	0	0	0	2.018	1.973
AGCAAA	94.8	30.175	20.895	5.937	2.36	36.987	34.48
AGCAAG	80.9	15.692	16.715	0	0	13.451	13.872
AGCAAU	81.9	13.278	4.179	0	0	0.979	1.508
AGCACA	79.3	0	2.786	0	0	1.773	2.844
AGCACC	63.1	605.936	442.958	172.167	134.072	50036.878	55310.017
AGCACG	77.2	0	0	0	0	7.764	8.591
AGCACU	60.7	7.242	13.93	0	0	21.826	25.193
AGCAGC	26.2	15313.851	15449.193	143.883	111.412	37516.823	36337.35
AGCAGG	42.9	0	0	0	0	4.28	3.192
AGCAGU	40.5	0	0	0	0	2.078	1.508
AGCAUA	81.6	0.000	0.000	0.000	0.000	0.306	0.174
AGCAUU	80.6	13.277	4.179	2.095	2.833	200.778	205.148
AGCCAC	68.3	2.414	0	0	0	1.284	0.987
AGCCAG	52.4	1.207	0	86.958	75.062	4.034	2.496
AGCCCA	60	0.000	0.000	0.000	0.000	0.122	0.232
AGCCCC	79.9	0	1.393	1.397	1.888	7.458	6.732
AGCCCG	72.8	0	0	35.97	43.904	21.764	20.433
AGCCCU	63.2	0	0	0	0	2.568	2.148
AGCCGC	29.6	0	0	18.159	12.746	1.161	1.16
AGCCGU	64.9	0	0	0	0	1.895	1.625
AGCCUA	87.2	0.000	0.000	0.000	0.000	0.489	0.232
AGCCUC	40.1	0	0	10.477	11.33	0.183	0.232
AGCCUG	52.6	0	0	0	0	0.673	0.29
AGCCUU	47.6	0	0	8.73	10.858	4.095	4.586
AGCGAC	57.9	0	0	0	0	0.489	0.464
AGCGAG	77.8	0	0	0	0	1.956	0.754
AGCGCA	84	2.414	0	0	0	2.69	2.845
AGCGCC	58.9	0	1.393	0.349	0	8.315	6.792
AGCGGA	64.5	0	0	0.349	0	2.446	1.625
AGCGGU	26.1	0	0	0	0	0.673	0.174
AGCGUA	84.8	0.000	0.000	0.000	0.000	0.306	0.174
AGCUAA	81	0	0	0	0	0.734	0.232
AGCUAC	59.1	54.316	1.393	13.62	4.248	267.295	234.632
AGCUAG	52.8	0	0	0	0	7.702	6.556
AGCUAU	48.5	0	0	0	0	1.407	1.567
AGCUCA	82.5	0	0	0	0	3.056	4.586
AGCUCC	38.5	0.000	0.000	0.000	0.000	0.122	0.232
AGCUCG	86.5	24.141	11.144	1.396	4.72	272.492	245.433
AGCUCU	46.3	0.000	0.000	0.000	0.472	0.122	0.232
AGCUGA	83.2	0	0	0	0	0.612	0.464
AGCUGC	25.4	117.083	73.827	11.873	14.635	3138.773	3060.288
AGCUGG	9.3	9.656	2.786	1314.867	1374.271	102.101	98.102
AGCUGU	57.7	0.000	0.000	0.000	0.000	0.245	0.290
AGCUUA	84.2	118330.874	131516.572	676.464	355.959	196203.271	207167.218
AGCUUG	64.4	0	0	0	0	0.795	0.929
AGCUUU	71.4	0.000	0.000	0.000	0.000	0.061	0.464
AGGAAA	77.7	0.000	0.000	0.000	0.000	0.489	0.406
AGGAAC	72.7	0	1.393	2.095	3.776	0.061	0
AGGAAG	75.4	6.035	2.786	1.397	0.944	0.183	0.232
AGGACC	70.7	0	0	1.746	1.888	3.179	3.656
AGGAGC	11.1	335.559	349.63	5.238	5.665	590.776	640.236
AGGAUU	64.7	0	0	0	0	2.201	2.496
AGGCAA	65.5	13.277	15.323	0.349	1.416	258.857	247.756
AGGCAC	34.4	0	0	0	0.472	2.384	1.509
AGGCAG	43.8	0	2.786	6.285	8.024	204.693	197.25
AGGCCA	53.8	4.828	2.786	2.444	0.472	22.926	24.614
AGGCCC	52.4	0	0	14.318	16.995	1.406	0.29
AGGCCU	41	2.414	6.965	0.000	0.000	0.000	0.000
AGGCUA	75.9	0	0	0	0	0.428	0.406
AGGCUC	28.5	0	0	147.378	166.175	14.614	14.743
AGGCUG	60.2	0	0	103.025	107.164	1.896	1.915
AGGCUU	46.2	0.000	0.000	0.000	0.000	0.122	0.232
AGGGAC	20.2	0.000	0.000	0.000	0.000	0.306	0.058
AGGGAG	71.6	0.000	0.000	0.000	0.000	0.245	0.581
AGGGCA	56.3	0	0	4.19	5.665	1.773	2.38
AGGGCC	16.7	6.035	8.358	11.524	8.025	10.028	8.473
AGGGCU	29.9	4.828	0	1.047	1.416	22.804	23.567
AGGGGA	62.2	0	0	6.636	8.497	0.49	0.522
AGGGGC	14.1	0	0	8.73	11.801	10.271	10.447
AGGGGG	25.1	0	0	24.794	19.825	3.365	2.322
AGGGGU	27.2	0.000	0.000	0.000	0.000	0.245	0.290
AGGGUC	19.6	0	0	0	0	3.729	2.554
AGGGUG	76.2	0	0	2.794	0.944	4.523	4.876
AGGGUU	62.5	0	0	0	0	2.017	1.741
AGGUAA	74.2	0	0	0	0	0.733	1.625
AGGUAG	72.6	307.793	312.021	27.235	21.715	1963.517	2077.02
AGGUAU	53.9	0	4.179	0	0	0.428	0.696
AGGUCC	32.8	0.000	0.000	0.000	0.000	1.039	0.639
AGGUGA	70.5	0	0	0.698	0	5.564	4.411
AGGUGC	23.4	12.07	1.393	0.349	0	34.85	37.673
AGGUGG	36.9	2.414	6.965	0.000	0.000	0.000	0.000
AGGUGU	61.1	0	0	0	0	0.673	0.87
AGGUUA	79.6	7.242	5.572	0	0.472	9.599	10.274
AGGUUG	79.1	0.000	0.000	0.000	0.000	0.245	0.174
AGUAAA	85.1	0	1.393	0	0	0.795	0.928
AGUAAC	40	0	0	0	0	3.118	2.96
AGUAAG	76.7	0.000	0.000	0.000	0.000	0.306	0.116
AGUAAU	57.6	0	0	0.349	0.944	9.172	10.679
AGUACA	65.6	0	0	0	0	0.795	0.58
AGUACC	42.3	7.242	6.965	0.698	1.888	83.821	91.313
AGUACU	37	1.207	1.393	0.349	0	20.118	21.942
AGUAGC	13.5	4.828	1.393	0	0	35.89	35.583
AGUAGG	43.5	0.000	0.000	0.000	0.000	0.734	0.000
AGUAGU	20.9	4.828	2.786	1.397	4.721	3.117	3.715
AGUAUA	83	0	0	0	0	0.673	0.29
AGUAUG	67.3	0.000	0.000	0.000	0.000	0.489	0.116
AGUAUU	55.6	0	0	0	0	1.284	1.393
AGUCAA	72.3	0	0	0	0	0.305	0.464
AGUCAC	45.9	0	0	0	0	0.917	1.218
AGUCAU	66.8	0	0	0	0	2.444	2.495
AGUCCA	70.5	0	0	0	0	11.067	10.681
AGUCCC	37.8	4.828	9.751	0.698	0	9.048	8.127
AGUCCU	35.2	0	0	10.477	13.219	1.223	1.276
AGUCGA	93.5	0	0	0	0	0.612	0.174
AGUCUA	91.4	1.207	1.393	0	0	0.918	0.987
AGUCUU	79.4	0.000	0.000	0.000	0.000	0.061	0.290
AGUGAA	85.8	135.188	94.721	0	0	1.529	1.625
AGUGAG	54.7	0	0	0	0	1.223	1.334
AGUGAU	36.2	0.000	0.000	0.000	0.000	0.245	0.116
AGUGCA	88.8	356.078	157.406	307.32	127.936	4671.636	4850.656
AGUGCC	56.4	0	1.393	0.349	0	42.675	38.254
AGUGCU	77	8.449	0	0	0.472	30.143	46.439
AGUGGA	44.5	0	0	0	0	1.223	1.857
AGUGGC	26	0.000	0.000	0.000	0.000	0.428	0.116
AGUGGG	32.7	0.000	0.000	0.000	0.000	0.122	0.464
AGUGGU	46.7	7.242	4.179	3.492	4.249	399.658	439.613
AGUGUA	74.1	0	0	0	0	0.856	0.58
AGUGUG	57.7	0	0	0	0	3.302	2.321
AGUGUU	65.4	9.656	9.751	73.338	42.96	3.24	3.83
AGUUAA	77.4	0	0	0	0	1.162	0.522
AGUUAC	27.6	3.621	1.393	0.698	0.472	124.844	104.431
AGUUAG	70.4	0	0	0	0	1.039	1.276
AGUUAU	51.2	19.312	20.895	0	0	7.824	8.649
AGUUCA	56.1	0	0	0	0	1.101	0.406
AGUUCC	15.5	0.000	0.000	0.000	0.000	1.223	0.522
AGUUCG	67.2	0.000	0.000	0.000	0.000	0.183	0.290
AGUUCU	47.5	0	0	3.493	5.193	2.935	2.553
AGUUGC	16.4	0	0	0	0	3.669	2.728
AGUUGU	31.6	1.207	6.965	0	0	2.262	1.856
AGUUUA	83.6	28.969	32.038	0.349	0	67.252	75.232
AGUUUG	72.4	0	0	0	0	0.918	0.696
AGUUUU	81.6	1.207	1.393	0.698	0	11.678	14.048
AUAAAC	84.3	0	0	0	0	3.24	3.135
AUAAAG	87.4	111.049	23.68	34.923	12.274	29.287	32.914
AUAACA	108.8	0	0	17.112	20.772	41.756	43.999
AUAACC	56.7	0.000	0.000	0.000	0.000	0.061	0.290
AUAACU	86.2	0.000	0.000	0.000	0.000	0.489	0.058
AUAAGG	87.6	0	0	0	0	2.507	2.67
AUAAUA	95	19.312	34.824	0.349	0	60.712	71.63
AUAAUG	91.4	0.000	0.000	0.000	0.000	0.306	0.406
AUAAUU	84.5	0.000	0.000	0.000	0.000	0.183	0.639
AUACAA	90.7	63.972	55.719	1.396	0.944	51.357	55.899
AUACAG	97.4	4.828	6.965	0.349	0	0.305	0.813
AUACCC	47.1	3.621	2.786	0	0	1.284	1.858
AUACCG	81.8	0	0	0	0	0.551	0.348
AUACGA	93.6	4.828	2.786	2.095	0.472	102.896	96.304
AUACGG	90.1	0	0	0	0	1.04	0.755
AUACUG	90.9	3.621	2.786	0.349	0.944	314.127	335.991
AUAGCA	95.8	15.691	13.93	0	2.36	119.342	132.872
AUAGCU	60.4	82.078	115.616	33.527	32.103	163.053	188.836
AUAGGC	34	0	0	0	0	0.673	1.219
AUAGGU	70.1	0	0	0	0	2.69	3.541
AUAGUA	96.9	0.000	0.000	0.000	0.000	0.061	0.290
AUAGUC	92.6	0	0	0	0	1.161	1.161
AUAGUG	90.5	0	0	0	0	0.795	1.568
AUAUAA	93.3	0	0	0	0	6.725	8.128
AUAUAG	79.8	0	0	0	0	0.367	0.406
AUAUAU	87.5	487.647	809.302	9.429	8.025	75.81	142.511
AUAUCA	82.5	0	0	0	0	0.917	1.626
AUAUGG	83.6	0	0	0	0	2.63	3.54
AUAUGU	78.8	0	0	0	0	0.551	0.638
AUAUUA	95.9	224.511	222.872	0	0	2.444	2.031
AUAUUC	85.5	1.207	0	0.349	0	0.734	0.638
AUAUUG	85.8	1.207	0	0.698	0	26.657	21.13
AUCAAA	87.8	6.035	1.393	0	0	0.306	0.232
AUCAAC	83.1	0	0	0	0	0.489	0.58
AUCAAG	88.6	0	0	0	0	1.04	0.696
AUCACA	84.1	13.277	19.502	0	0.944	170.944	172.464
AUCACC	65.8	2.414	0	1.746	0.944	18.403	30.999
AUCACU	62.7	0	0	0	0	1.65	2.38
AUCAGA	82	0	1.393	0	0	7.276	8.358
AUCAGC	50.6	56.731	36.217	1.397	0	55.575	63.447
AUCAGG	84.5	0	0	22.35	19.355	1.345	1.857
AUCAGU	50.3	0	0	9.779	16.995	4.218	3.889
AUCAUA	76.1	0	0	0	0	4.341	5.572
AUCAUG	74.7	3.621	6.965	0	0	2.507	2.786
AUCAUU	81	4.828	6.965	0	0.472	0.611	0.87
AUCCAC	60.7	0	0	0	0	1.467	1.103
AUCCAG	84.6	0	0	0	0	0.183	0.812
AUCCCA	33.9	65.179	68.256	48.892	63.73	0.489	0.638
AUCCCC	35.8	0.000	0.000	0.000	0.000	0.795	1.045
AUCCCU	67.3	4.828	0	2.094	0.472	233.308	216.987
AUCCGA	95.8	240.199	293.915	148.071	202.527	6.297	6.383
AUCCGU	76.7	0	0	0	0	10.027	10.274
AUCCUC	43.5	0	0	0	0	2.201	3.424
AUCCUG	92.9	2.414	1.393	0.698	0	1.1	0.871
AUCCUU	57.4	16.898	18.109	0	1.416	169.168	159.226
AUCGAA	95	1.207	4.179	1.048	0.944	0.061	0.058
AUCGAC	91	42.247	29.252	0	0	3.423	3.019
AUCGAG	97.9	0	0	0	0	5.686	4.933
AUCGCA	99.1	1.207	0	0	0	9.293	9.52
AUCGCU	73	0.000	0.000	0.000	0.000	0.183	0.348
AUCGGG	93.8	2.414	0	1.745	0	113.779	103.445
AUCGUA	104.6	0	0	0.698	1.416	3.546	5.456
AUCUAC	83.6	21.727	26.466	0.000	0.000	0.061	0.058
AUCUAG	78.1	0	0	0	0	0.428	0.348
AUCUCA	74	9.656	2.786	0	0	2.139	1.567
AUCUCC	64.8	26.555	36.216	0	0	0.061	0
AUCUCU	56.9	0	0	2.794	1.416	0.49	0.522
AUCUGA	81.9	2.414	0	0	0	4.952	6.037
AUCUGC	63.7	0.000	0.000	0.000	0.000	0.489	0.871
AUCUGG	32.7	0	0	0	0	1.405	1.334
AUCUUA	95.5	70.007	54.326	0	0.472	286.616	291.294
AUCUUC	48.2	7.242	6.965	0	0.944	212.086	222.447
AUCUUU	84.3	0	0	0.349	0	1.345	1.626
AUGACA	85.3	277.621	201.98	9.778	9.912	3448.555	3127.107
AUGAGA	91.5	0.000	0.000	0.000	0.000	0.245	0.348
AUGAGC	58.8	4.828	0	0.698	0	49.643	58.63
AUGAGG	76.8	0	2.786	16.414	13.218	47.385	55.261
AUGCAA	100.3	1.207	0	0	0	9.171	11.145
AUGCAC	49.4	0	1.393	0	0.944	153.886	154.241
AUGCAG	96.8	0	0	7.334	1.416	5.93	4.76
AUGCCA	98.7	12.07	6.965	0.349	0.472	42.92	40.751
AUGCCC	68.5	0	0	0.349	0	5.014	5.746
AUGCCU	27.2	383.842	317.594	0.349	0	304.224	266.216
AUGCGC	72.3	2.414	2.786	0	0.472	142.027	116.911
AUGCGG	89.2	0	0	0	0	1.528	2.438
AUGCUA	91.8	0	1.393	0	0	12.962	14.803
AUGCUC	74.8	0.000	0.000	0.000	0.000	0.183	0.232
AUGCUG	85.2	0	0	50.988	41.543	3.545	3.135
AUGGAA	109.3	0	0	0	0	3.424	4.005
AUGGAC	75.3	0.000	0.000	0.000	0.000	0.245	0.116
AUGGAG	83.7	0	0	76.481	81.67	5.195	5.687
AUGGCA	84.1	998.229	1000.137	4.19	3.776	516.436	534.059
AUGGCC	57.4	0	0	0	0	0.916	1.393
AUGGCG	88.4	4.828	6.965	2.444	2.832	709.262	616.199
AUGGCU	67.6	277.622	381.669	9.428	6.137	2282.837	2768.93
AUGGGA	89	0.000	0.000	1.048	1.416	0.000	0.000
AUGGGU	59.5	1.207	0	0	0	1.345	1.451
AUGGUA	91.9	0	0	0	0	0.061	0.87
AUGGUG	95.5	0	0	0	0	0.55	0.464
AUGGUU	89.6	0	0	0	0	2.263	1.741
AUGUAA	80.8	0	2.786	0	0	14.246	16.544
AUGUAG	93	12.07	15.322	0	0	0.061	0.406
AUGUCC	37.2	0	0	23.748	24.549	0.978	1.277
AUGUCU	72.7	0	0	0	0	3.546	3.018
AUGUGC	78.4	1.207	8.358	2.793	1.888	105.402	103.036
AUGUGG	59.8	0	0	0	0	0.856	0.58
AUGUUG	100.7	0.000	0.000	0.000	0.000	0.061	0.406
AUGUUU	65.3	0.000	0.000	0.000	0.000	1.284	1.277
AUUAAC	93.7	0	0	0	0	0.733	1.219
AUUACA	87.9	9.656	12.537	19.208	35.88	1.65	1.915
AUUACC	54.3	0.000	0.000	0.000	0.000	0.245	0.290
AUUACU	75	2.414	4.179	0	0	0.733	1.277
AUUAGC	71.2	0	0	0	0	5.807	6.617
AUUAGG	78.5	0	0	0	0	0.611	0.522
AUUAUA	95.9	1.207	1.393	0	0	0.856	1.219
AUUAUC	90	0	0	0	0	1.101	1.219
AUUAUG	101.3	0.000	0.000	0.000	0.000	0.183	0.290
AUUAUU	100.9	10.863	13.93	1.048	1.888	677.17	753.607
AUUCAA	90.9	0	1.393	0.349	0	6.114	8.822
AUUCAC	70.3	1.207	1.393	0	0	30.08	30.706
AUUCAU	89.4	3.621	1.393	250.051	320.082	31.915	41.273
AUUCCC	62.3	0	0	0	0	0.489	0.406
AUUCCU	68.6	0	0	0.349	0	2.079	2.264
AUUCGU	79.3	0	0	0	0	0.856	1.103
AUUCUA	73.7	0.000	0.000	0.000	0.000	0.428	0.174
AUUGAG	89.4	0	0	0	0	0.612	0.116
AUUGCA	80.2	1220.322	642.153	293.7	139.739	27868.007	24603.372
AUUGCC	14.4	0	0	0	0	1.895	2.032
AUUGCU	53.9	0	0	0	0	0.305	0.813
AUUGUA	83.5	0	0	0	0	3.79	3.773
AUUGUC	71	1.207	1.393	0.349	0	3.791	4.005
AUUGUG	87.3	0	0	0	0	0.611	0.638
AUUUAG	94.6	1.207	1.393	0.000	0.000	0.245	0.058
AUUUCA	85.6	0	0	0	0	0.611	0.348
AUUUCC	59.6	0.000	0.000	0.000	0.000	0.306	0.755
AUUUCU	67.5	0.000	1.393	0.000	0.000	0.367	0.290
AUUUGG	86.4	0	0	0	0	3.424	4.934
AUUUUA	96.2	0	0	0	0	3.485	5.341
AUUUUC	46.2	9.656	12.537	0.000	0.000	0.000	0.000
AUUUUG	94	0	0	0.349	1.888	0.55	0.232
AUUUUU	85	0.000	0.000	0.000	0.000	0.306	0.058
CAAAAA	79.2	0	0	0	0	7.947	11.724
CAAAAC	83.1	18.106	19.502	0	0.472	15.408	19.852
CAAAAG	79.3	0	0	1.397	0.472	0.305	0.174
CAAACC	52.5	1.207	0	0	0	1.344	1.102
CAAAGA	84.7	1.207	0	0.698	0.472	16.263	16.545
CAAAGC	46.9	0	0	0.349	0	137.192	126.319
CAAAGG	94	1.207	0	0	0	0.856	1.509
CAAAGU	61.9	125.533	66.864	36.32	7.081	570.298	555.769
CAAAUC	67.1	10.863	11.144	0.698	2.833	14.306	14.569
CAAAUU	89.9	8.449	13.93	0	0	1.834	3.424
CAACAA	85.5	12.07	12.537	0	0	27.572	34.364
CAACAC	77.4	109.842	135.116	0	0.472	41.698	39.647
CAACAG	74.3	0	1.393	0	0	13.329	11.609
CAACCC	50.7	3.621	0	0.349	0	28.552	27.168
CAACCG	81.6	0	0	0	0	1.162	0.987
CAACGG	78	2.414	0	1.746	0.944	12.29	12.189
CAAGAG	82	341.596	462.459	1.746	1.888	517.599	667.694
CAAGAU	66.1	4.828	8.358	0	0	27.45	31.52
CAAGCA	90	0.000	0.000	0.000	0.000	0.245	0.174
CAAGCU	72.1	2.414	0	3.492	3.777	4.156	4.469
CAAGGA	74.2	0	0	0	0	3.118	2.786
CAAGGC	28.7	0	0	0	0	0.795	0.464
CAAGGU	51.5	2.414	0	0	0	3.057	2.206
CAAGUA	83.3	6.035	4.179	0	0	102.956	127.591
CAAGUC	59.7	0.000	0.000	0.000	0.000	0.306	0.232
CAAGUG	82.6	0	0	1.746	1.888	1.712	3.134
CAAUAA	75.4	0	0	0	0	1.1	1.219
CAAUAG	87	0.000	0.000	0.000	0.000	0.245	0.522
CAAUAU	82.7	74.837	80.792	0	0	19.565	21.303
CAAUCA	82.5	12.071	16.715	0.000	0.000	0.000	0.058
CAAUGA	83.9	0.000	0.000	0.000	0.000	0.122	0.348
CAAUGC	50.1	0	0	0	0	0.978	0.87
CAAUGU	69.8	0.000	0.000	0.000	0.000	0.245	0.116
CAAUUU	77.4	0	0	0	0	11.372	13.294
CACAAA	69.5	2.414	9.751	0	0	2.079	2.845
CACAAC	62.7	1.207	0	0	0	0.489	0.522
CACACA	72.4	1.207	0	0	0	17.914	18.749
CACACC	30.9	0	4.179	367.745	330.466	4.094	3.888
CACACU	52.9	0	0	0	0	0.856	0.232
CACAGG	58.4	0	0	5.937	4.721	13.756	11.901
CACAGU	56.7	140.017	91.935	41.906	20.299	1641.684	1494.378
CACAUG	69.8	0.000	0.000	0.000	0.000	0.428	0.000
CACAUU	74.5	16.898	18.109	2.094	1.888	401.187	405.013
CACCAA	76.7	6.035	6.965	0.000	0.000	0.000	0.000
CACCAC	59.8	1.207	0	63.212	55.706	18.954	18.228
CACCAG	73.7	231.753	119.795	1113.713	1127.837	73.487	68.67
CACCAU	67	1.207	1.393	14.318	15.579	44.447	50.096
CACCCC	20.1	0	0	10.127	11.802	0.305	0.638
CACCCG	62.7	0	0	0	0	5.075	4.236
CACCCU	53.4	2.414	0	249.004	245.015	5.928	3.889
CACCUC	53.5	1.207	1.393	0.349	0.472	54.779	51.782
CACCUG	76.9	0	1.393	737.933	679.816	9.658	7.43
CACGCU	75.2	0	0	0	0	0.978	1.509
CACUAC	51.7	0.000	0.000	0.349	0.472	0.061	0.174
CACUAG	59.3	0	0	0	0	0.978	1.625
CACUCA	65.8	0.000	0.000	0.000	0.000	0.183	0.348
CACUCC	31.3	0	0	0.349	0	38.701	36.339
CACUGA	79	0	4.179	0	0	5.87	4.643
CACUGC	23.6	8.449	2.786	3.841	1.888	757.873	617.071
CACUGG	36.6	0	0	0	0	0.244	0.522
CACUGU	44	2.414	0	0	0	21.826	25.251
CACUUG	63.1	1.207	1.393	2.444	2.36	11.064	12.016
CAGAAC	56.3	1.207	0	0	0	17.854	13.293
CAGACA	92.5	0	0	0.349	1.416	2.385	2.902
CAGACU	71.7	0.000	0.000	0.000	0.000	0.428	0.174
CAGAGG	60.6	0	0	6.984	4.249	0.916	0.522
CAGAUU	76.4	0	0	0	0	1.468	1.219
CAGCAA	75.9	4.828	1.393	1.746	1.416	50.99	52.535
CAGCAC	79.2	6.035	5.572	0	0	27.453	26.876
CAGCAG	67.9	38.626	23.68	14.667	11.33	26.411	22.113
CAGCAU	80.2	2.414	0	0.698	0	111.028	108.263
CAGCCA	71.5	0.000	0.000	0.000	0.000	0.367	0.116
CAGCCC	46.4	0	0	1.746	2.832	1.589	1.394
CAGCUA	86.5	3.621	2.786	1.048	1.416	11.617	10.739
CAGCUC	81.8	0	0	1.048	0.944	0.122	0.348
CAGGAG	62.7	0	0	0	0	0.366	0.928
CAGGCA	78.2	1.207	0	4.888	7.553	8.925	9.346
CAGGCC	9.9	0.000	0.000	0.000	0.000	0.061	0.348
CAGGCU	41.3	42.246	22.288	13608.634	13535.46	1272.156	1151.822
CAGGGC	12.8	0	1.393	10.127	9.441	1.833	2.088
CAGGGG	34.6	0.000	0.000	0.000	0.000	0.122	0.232
CAGGUA	82.8	0	0	0	0.472	6.787	8.649
CAGGUG	70.2	1.207	1.393	0	0	39.005	37.903
CAGUAA	89	13.277	16.716	1.396	0.944	29.284	39.532
CAGUAC	44.1	0	0	0.349	0	12.105	14.048
CAGUAG	74.8	18.105	18.109	13.968	14.162	51.416	53.056
CAGUAU	64.3	10.863	6.965	1.047	0	5.624	5.863
CAGUCC	29.2	9.656	4.179	1.745	0.944	380.708	345.92
CAGUCU	72.6	0	1.393	0	0	2.935	2.903
CAGUGA	68	1.207	0	2.095	0.944	3.73	3.714
CAGUGC	61.3	43.452	26.467	20.254	9.441	3389.618	3380.311
CAGUGG	31.1	0	0	0	0	3.608	4.934
CAGUGU	80.8	2.414	0	1.746	1.888	2.996	3.308
CAGUUA	80.2	65.18	68.255	0.698	0.472	50.131	51.549
CAGUUC	64.8	1.207	0	0.349	1.888	36.379	33.376
CAGUUG	71.6	0.000	0.000	0.000	0.000	0.122	0.232
CAGUUU	69.5	0.000	0.000	0.000	0.000	0.611	1.451
CAUAAU	66.7	0	0	0	0	1.895	2.611
CAUACC	52.7	0.000	0.000	0.000	0.000	0.122	0.406
CAUACU	53.7	0.000	0.000	0.000	0.000	0.367	0.406
CAUAGC	20.2	0	0	0	0	1.345	1.74
CAUAGU	48.4	0.000	0.000	0.000	0.000	0.183	0.406
CAUAUG	72.9	0	0	6.286	2.832	0.245	0.174
CAUAUU	67.6	0.000	0.000	0.000	0.000	0.061	0.406
CAUCAC	59.7	0	0	0	0	3.364	4.644
CAUCAG	56.2	0.000	0.000	0.000	0.000	0.122	0.232
CAUCCC	37	1.207	1.393	10.127	7.081	9.11	8.301
CAUCCG	51.8	28.969	59.897	15.016	45.792	0.305	0.87
CAUCCU	54.1	0	0	0.698	0.472	0.55	1.044
CAUCGA	66.9	26.554	19.502	0	0	0.734	0.464
CAUCGC	62.4	0.000	0.000	1.048	2.833	0.000	0.058
CAUCGG	49.9	0	0	0	0.472	4.891	3.772
CAUCUU	68	0	0	0	0	1.956	2.38
CAUGCC	16.2	0	0	0	0	1.161	1.335
CAUGGC	24.5	143.639	89.148	0	0	0.183	0.348
CAUGUA	86	9.656	9.751	0.000	0.000	0.061	0.000
CAUGUG	70.9	0.000	0.000	0.000	0.000	0.245	0.232
CAUUAU	68	0	0	0	0	2.691	2.09
CAUUCA	67.8	18.105	19.502	2.793	0.944	41.756	38.427
CAUUGC	47.2	0	1.393	0	0	33.381	33.261
CAUUGU	52.5	1.207	1.393	0.698	0.944	5.99	5.167
CAUUUG	60.9	0	0	4.54	3.777	5.685	7.836
CCAAAC	69.4	0.000	0.000	0.000	0.000	1.039	0.987
CCAAAG	83.9	1.207	2.786	0.349	0.472	11.006	10.216
CCAAGU	53.5	1.207	0	0	0.472	7.337	8.126
CCAAUA	87.5	89.322	82.184	1.746	1.416	159.511	153.947
CCACAA	65.7	1.207	1.393	0	0	9.17	10.738
CCACAC	65.1	0.000	0.000	2.095	0.000	0.122	0.058
CCACAG	72.9	21.726	6.965	6.635	1.888	404.367	357.706
CCACAU	79.6	1.207	1.393	0	0	11.493	12.596
CCACCA	77.3	0.000	0.000	0.000	0.000	0.367	0.174
CCACCC	44.6	2.414	1.393	4.19	4.248	1.284	1.799
CCACCG	63.5	0	0	0	0	0.55	0.638
CCACCU	47.8	0.000	0.000	0.698	0.472	0.122	0.406
CCACGG	55.3	0	1.393	0.349	0	9.905	6.56
CCACUC	65.9	0	0	52.036	45.319	5.992	4.179
CCACUG	81.9	2.414	1.393	0	0	15.835	12.306
CCACUU	69.3	0	0	0	0	0.612	0.464
CCAGCA	76.6	1.207	1.393	0	0.472	8.804	8.824
CCAGCC	14.8	0	0	8.032	6.137	0.245	0.522
CCAGGA	73.3	0	0	0	0	0.55	0.464
CCAGGC	20.4	0.000	0.000	0.349	0.000	0.367	0.174
CCAGGG	41.7	0	0	4.54	4.721	0.428	0.29
CCAGUA	88.6	2.414	1.393	0.000	0.000	0.122	0.058
CCAGUC	35.8	0.000	0.000	0.000	0.000	0.673	0.348
CCAGUG	69.9	10.863	5.572	10.476	8.025	36.316	34.598
CCAGUU	63.1	0	1.393	0	0	13.695	15.847
CCAUAA	75	7.242	2.786	3.143	1.416	4.646	3.947
CCAUCA	87	0.000	0.000	1.746	0.944	0.000	0.058
CCAUCC	14.7	0	0	10.128	7.081	1.039	1.218
CCAUCG	77.4	13.277	8.358	2.793	0.944	89.568	87.132
CCAUCU	35.3	1.207	0	0	0	4.708	4.179
CCAUGA	85.4	0	0	0	0	2.506	2.96
CCAUGC	21.9	0.000	0.000	0.000	0.000	0.122	0.290
CCAUGU	42.9	0.000	0.000	0.000	0.000	0.122	0.232
CCAUUA	84.4	0.000	0.000	0.349	0.000	0.917	0.697
CCAUUG	94.7	1.207	0	0	0	3.118	3.019
CCAUUU	69.1	0	0	0	0.472	4.708	5.166
CCCAAA	77.2	0	0	0	0	2.75	4.353
CCCACA	68.9	0.000	0.000	0.000	0.000	0.061	0.290
CCCACC	37.9	131.568	132.33	160.299	137.851	8.131	9.112
CCCACG	74.3	0.000	0.000	1.746	0.000	0.000	0.058
CCCAGG	72.3	0	0	16.065	9.441	4.83	3.77
CCCAGU	71.2	0	0	0	0	1.1	1.277
CCCAUG	68.5	15.691	4.179	0	0	0	0
CCCAUU	71.1	1.207	2.786	0	0	5.258	4.76
CCCCAA	95.6	0	0	8.73	8.025	0.794	1.045
CCCCAG	81.3	4.828	2.786	0	0	16.142	16.079
CCCCCA	69.6	6.035	6.965	1.746	0	123.255	114.937
CCCCCU	60.2	0.000	0.000	0.698	0.472	0.183	0.058
CCCCGG	61.7	0	1.393	0	0	27.697	25.483
CCCCGU	79.5	0	0	0	0	0.55	0.812
CCCCUC	47.2	0.000	0.000	0.698	0.472	0.122	0.174
CCCCUG	88.7	8.449	5.572	15.016	14.161	772.542	784.66
CCCCUU	81	0	0	2.445	5.665	2.384	2.031
CCCGCA	75.4	0	0	17.112	16.051	0.367	0.522
CCCGCC	24.3	0	0	43.305	47.683	1.65	0.755
CCCGGC	30.6	1.207	0	0	0	0.733	0.871
CCCGGG	81.7	0	0	55.178	49.096	1.466	1.044
CCCGGU	61.1	0	0	13.62	8.97	6.236	4.294
CCCGUA	83.5	31.383	30.645	0.349	0.472	195.154	180.825
CCCGUC	37.6	1.207	1.393	0.349	0	91.951	79.643
CCCUAU	71.4	91.735	122.58	0	0	11.066	12.248
CCCUCC	31.7	0	0	16.064	9.442	0.489	0.58
CCCUCG	66.7	0	0	41.21	40.127	3.913	4.294
CCCUCU	40.7	0	0	12.573	10.386	0.794	1.45
CCCUGA	72.8	574.555	536.289	73.688	43.433	13476.746	13681.953
CCCUGC	28.2	0	0	3.492	9.442	0.366	0.987
CCCUGG	48.6	2.414	0	0	0	60.159	62.054
CCCUGU	52.4	2144.929	2291.403	39.812	26.907	2148.637	2006.09
CCCUUC	50.2	0	0	20.605	32.575	0.55	0.464
CCCUUG	59.8	0	0	11.525	7.554	0.673	1.277
CCCUUU	66.2	0.000	0.000	4.889	6.137	0.122	0.116
CCGAAC	71	0	0	6.286	4.72	0.244	0.116
CCGAAG	83.8	0.000	0.000	0.000	0.000	0.061	0.290
CCGACC	34.2	0	0	4.191	4.248	0.183	0.348
CCGAGC	46.3	4.828	1.393	0.698	2.36	307.895	290.945
CCGAUU	81	22.933	18.109	0.349	0	9.477	8.591
CCGCAA	76.4	0.000	0.000	0.000	0.000	0.245	0.174
CCGCAC	66.8	2.414	0	0	0	11.555	10.156
CCGCAG	74.6	2.414	1.393	71.592	63.261	5.868	4.468
CCGCGC	58.3	0	0	21.652	16.523	0.488	0.406
CCGGAC	36.8	0.000	0.000	0.000	0.000	1.100	0.697
CCGGCC	23.8	6.035	2.786	67.402	67.982	7.765	7.023
CCGGCU	30.3	0.000	0.000	0.000	0.000	0.183	0.174
CCGGGC	19.7	0.000	0.000	1.397	2.360	0.122	0.000
CCGGGG	40.6	0	0	6.984	4.248	0.917	0.754
CCGGUC	25.4	0	1.393	5.588	2.36	0.122	0.058
CCGGUG	64.5	8.449	1.393	0	0	0.306	0.116
CCGGUU	50.7	1.207	0	0	0	21.827	20.143
CCGUAG	73.8	0	0	0	0	5.442	6.035
CCGUCC	21.7	0.000	0.000	0.000	0.000	0.428	0.697
CCGUCU	51.1	0	1.393	2.095	4.72	45.792	50.677
CCGUGA	71	0	0	0	0	0.672	0.638
CCGUGG	48.7	0	0	0	0.472	19.87	19.157
CCGUGU	63.5	1.207	0	1.047	1.416	0.366	0.406
CCUAAC	71.1	0.000	0.000	0.000	0.000	0.122	0.232
CCUACA	83.4	1.207	0	0	0.944	15.101	25.136
CCUACU	62.4	0.000	0.000	0.000	0.000	0.611	0.639
CCUAGC	21.9	1.207	0	0	0	2.873	2.321
CCUAUG	80.3	0	0	0	0	1.467	2.38
CCUCAC	62.1	0	0	4.54	3.304	0.061	0.232
CCUCAU	86.1	0	0	2.794	1.888	0	0
CCUCCA	76.3	0	0	10.827	9.442	0.122	0.116
CCUCCC	46.2	0	0	6.286	4.721	4.585	3.483
CCUCCU	58.8	2.414	1.393	6.984	7.081	35.888	35.005
CCUCGA	75.8	0.000	0.000	0.000	0.000	0.183	0.464
CCUCGC	59.1	0	0	14.319	12.274	1.222	0.87
CCUCGG	72	0.000	0.000	0.000	0.000	0.245	0.755
CCUCUC	66.7	0	0	43.656	33.517	0.672	0.348
CCUCUU	70.5	3.621	0	729.552	756.296	39.617	40.17
CCUGAA	88.7	0.000	0.000	0.000	0.000	0.245	0.232
CCUGAC	29	4.828	4.179	0.349	0.944	23.906	19.505
CCUGAG	94.1	0	1.393	1.047	0	112.921	115.635
CCUGCA	78.4	0	0	0	0	1.039	1.219
CCUGCC	31	0	0	41.907	52.873	5.443	3.772
CCUGCG	82.9	0	0	3.842	6.609	0.551	0.232
CCUGCU	44.8	35.004	59.897	45.05	39.183	2.261	1.799
CCUGGA	69.4	0.000	0.000	0.000	0.000	0.245	0.348
CCUGGC	11.8	351.253	424.851	2.794	0.944	65.232	69.718
CCUGGG	11	0	1.393	23.747	29.74	2.569	2.088
CCUGUA	86.2	9.656	23.68	0.349	0	41.881	40.111
CCUGUC	38.7	0	0	2.793	2.832	8.497	7.893
CCUGUG	62.9	0	0	0.349	1.888	2.324	1.567
CCUGUU	68.2	0.000	0.000	0.000	0.000	0.122	0.522
CCUUAU	76.8	0	0	0	0	0.672	0.754
CCUUCA	76.9	0	1.393	0.698	0.472	7.764	6.037
CCUUCC	25.1	1.207	0	1.746	0.944	16.325	16.776
CCUUCU	56	1.207	2.786	49.242	51.929	3.973	3.482
CCUUGA	86.8	0	0	0	0	3.791	4.876
CCUUGC	18.2	0	0	0	0	4.463	3.367
CCUUGG	44.4	0	0	0	0	5.074	5.4
CGAAAU	83.2	0.000	0.000	0.000	0.000	0.306	0.232
CGAAGA	81.5	0	0	0	0	1.1	2.38
CGAAGG	76.6	0.000	0.000	0.000	0.000	0.245	0.174
CGAAUC	65.5	2504.631	2650.781	1736.747	1711.349	31.363	31.114
CGACAA	85.2	22.934	23.68	0	0	0.305	0
CGACAG	81.5	10.863	5.572	0	0.472	33.872	32.74
CGACCC	73.7	2.414	1.393	0.349	0	162.139	154.994
CGACCG	80.5	91.734	48.754	23.746	11.329	3702.89	3347.517
CGACCU	81.1	0	0	6.985	8.025	0.673	0.986
CGACGA	80	0	0	0	0	0.795	0.696
CGACUC	80.3	0.000	0.000	0.000	0.000	0.550	0.232
CGAGAG	78.8	0	0	0	0	0.366	0.464
CGAGCC	44.7	0	0	0	0	1.956	1.393
CGAGGA	76.9	397.118	341.274	31.431	18.411	4803.808	4731.549
CGAGGC	39.3	0.000	0.000	0.000	0.000	0.245	0.116
CGAGUA	97.1	0.000	0.000	0.000	0.000	0.061	0.406
CGAUAG	88	0	0	0	0	1.467	1.335
CGAUCC	66.2	20.52	26.466	18.51	18.883	0.061	0.232
CGAUGU	71.2	0.000	0.000	0.000	0.000	0.367	0.232
CGAUUA	86	0.000	0.000	0.000	0.000	0.245	0.116
CGCAAG	92.8	0	0	0	0	2.139	3.599
CGCACC	48.9	0	0	0	0	2.568	2.031
CGCACU	57	7.242	2.786	6.634	2.832	644.457	519.142
CGCAGA	83.3	0.000	0.000	1.048	1.888	0.183	0.058
CGCAGC	41.5	0.000	0.000	0.000	0.000	0.795	0.290
CGCAGG	55.3	0.000	0.000	0.000	2.360	0.061	0.058
CGCAGU	59.2	0.000	0.000	0.000	0.000	0.489	0.929
CGCAUA	71.4	0.000	0.000	1.048	1.888	0.183	0.058
CGCAUC	64.5	12.071	47.361	11.525	47.21	2.691	2.496
CGCCAG	72.9	0.000	0.000	0.000	0.000	0.306	0.058
CGCCCC	65.5	0	0	15.715	8.025	0.183	0.29
CGCCCU	77.3	3.621	0	0.349	0	74.16	69.078
CGCCGU	44.7	2.414	2.786	28.637	18.41	0.856	1.218
CGCCUU	65.8	0	0	3.841	4.72	0.366	0.522
CGCGCC	38.6	0	0	6.285	8.497	0.427	0.348
CGCGGU	44.2	3.621	0	0	0	14.918	13.003
CGCUCA	78	0	0	0.349	0	16.935	17.297
CGCUCU	57.8	0	0	15.366	12.274	0.428	0.581
CGCUGA	82.2	0	0	1.397	1.888	1.039	0.464
CGCUGC	57.6	0	0	0	0	0.367	0.522
CGCUUA	77.6	3.621	2.786	0	0	7.398	5.921
CGGAAU	83.2	0	1.393	0.349	0	4.402	4.527
CGGAGG	18.2	0.000	0.000	0.000	0.000	0.306	0.116
CGGAUC	35.8	371.77	778.659	264.369	524.499	6.176	8.416
CGGCAA	82.7	0	0	0	0	0.795	0.812
CGGCAC	33	0.000	0.000	0.000	0.000	0.306	0.116
CGGCAG	51.5	0	0	5.588	3.304	0.183	0.174
CGGCCC	44.3	0	0	4.19	4.721	0.489	0.29
CGGCCG	51.1	0	0	2.096	3.304	3.607	3.482
CGGCCU	46.4	0	0	22.351	25.964	2.384	1.857
CGGCGU	35.6	0	0	0	0	6.481	6.501
CGGCUC	17.3	0	0	12.223	16.523	6.419	5.513
CGGGAA	74.7	0	1.393	0	0	9.11	7.082
CGGGAG	64	0.000	0.000	1.746	0.000	0.245	0.174
CGGGCA	45.9	0	0	26.542	16.049	0.305	0.348
CGGGCG	41.6	2.414	1.393	1.048	0.000	0.000	0.058
CGGGCU	15.1	7.242	5.572	6.635	12.274	1.345	0.928
CGGGGA	42.5	2.414	0	5.587	5.192	6.114	4.005
CGGGGC	6.1	1.207	0	0.349	0	19.931	18.402
CGGGGG	5.8	0	0	0	0	0.917	0.987
CGGGGU	10.2	0	0	0	0	0.795	0.638
CGGGUU	67.4	6.035	2.786	0	1.416	167.951	172.409
CGGUAA	83	0.000	0.000	0.000	0.000	0.183	0.174
CGGUAG	83.6	0	0	0	0	0.734	0.58
CGGUAU	76.1	0.000	0.000	0.000	0.000	0.122	0.348
CGGUCC	17.2	0	0	0.349	0	2.262	1.567
CGGUCG	50.3	0.000	0.000	1.746	0.944	0.000	0.000
CGGUCU	29.9	20.52	11.144	0	0	1.406	1.916
CGGUGC	15.3	0	0	0	0	1.651	2.031
CGGUGG	12.2	8.449	12.537	0.000	0.000	0.122	0.058
CGGUUA	83	18.105	4.179	0	0	3.424	2.728
CGGUUC	41.4	0.000	0.000	0.000	0.000	0.489	0.000
CGUACA	90.3	0	0	0	0	0.244	0.929
CGUACC	45	13.277	12.537	2.444	1.416	665.369	592.516
CGUAGA	84.6	0	0	0.698	0	4.524	5.747
CGUAGC	19.1	0	0	0	0	1.773	1.45
CGUAUC	63	854.592	1787.153	617.797	1271.828	11.433	20.897
CGUCAA	87.2	0	0	0	0	0.795	0.812
CGUCCC	36.7	0	0	11.873	9.441	0.366	0.29
CGUCUC	49.2	1.207	0	0	0	1.651	2.495
CGUGCC	43.1	0	0	2.095	3.304	0	0.058
CGUGCG	97.1	0.000	0.000	0.000	0.000	0.306	0.290
CGUGUC	69	0	0	0.349	0	7.826	8.591
CGUGUG	82.7	0.000	0.000	0.000	0.000	0.000	0.348
CGUGUU	80.3	4.828	0.000	0.000	0.000	0.183	0.000
CGUUCA	67.2	0.000	0.000	0.000	0.000	0.122	0.232
CGUUGG	46.7	1.207	0	0	0	4.83	3.251
CUAAAC	71.5	0	0	0	0	0.734	0.812
CUAAAG	85.5	2.414	0	0	0	1.284	1.624
CUAACA	74.7	0	0	0	0	8.377	8.938
CUAAGG	72.4	31.383	18.109	38.764	38.239	2.2	0.928
CUAAUA	78.9	0	0	0	0	7.825	7.196
CUAAUU	71.1	1.207	0.000	0.000	0.000	0.245	0.290
CUACAG	77	10.863	5.572	1.746	2.832	226.151	205.206
CUACAU	86.9	30.175	29.253	4.539	1.416	630.454	513.449
CUACCG	84.9	0	0	0	0	0.367	0.696
CUACCU	68.2	0	0	5.588	7.081	0.367	0.522
CUACUG	84.1	6.035	6.965	0	0	0.672	0.464
CUAGAC	74.7	0	0	0	0	29.163	28.211
CUAGAU	71.1	1.207	0	0.349	1.416	21.155	21.653
CUAGCA	81	21.726	16.716	0.349	0	21.765	24.554
CUAGCC	23.2	0	0	0	0	1.957	2.031
CUAGCU	53.1	8.449	9.751	0	0	38.028	40.866
CUAGGA	74.8	0	0	0	0	0.734	1.219
CUAGGU	64.2	0	0	0	0	6.846	7.895
CUAGUA	73.9	0	0	0.349	0	12.839	12.943
CUAGUG	80.8	0.000	0.000	0.000	0.000	0.428	0.697
CUAUAC	82.1	6.035	8.358	0	0	4.89	5.166
CUAUAG	85.9	0	0	0	0	10.64	10.623
CUAUAU	69	0	0	0.349	0	4.401	6.153
CUAUGC	43	13.277	16.716	4.889	3.304	627.705	593.038
CUAUUC	79.8	2.414	2.786	7.683	8.498	12.349	15.092
CUAUUG	77.4	0	0	0	0	5.685	4.123
CUCAAA	74	0	1.393	0	0	16.263	20.202
CUCAAU	81.9	0.000	0.000	0.698	0.000	0.734	0.522
CUCACA	64.1	8.449	6.965	18.16	13.217	435.117	420.339
CUCACC	55.2	0	0	458.196	435.27	21.396	19.793
CUCACU	59.8	0	0	0	0	0.734	0.116
CUCAGC	53.3	0	0	17.461	14.162	3.363	3.134
CUCAGG	67.4	0	0	0	0	5.564	4.411
CUCAGU	72.5	30.175	61.29	0	0.472	28.552	31.697
CUCAUC	64	0.000	0.000	0.349	1.416	0.245	0.116
CUCAUG	67.5	6888.641	4071.587	0	0.944	0.733	0.754
CUCAUU	77.3	0.000	0.000	9.429	8.026	0.550	0.174
CUCCAG	82.5	8.449	16.716	1.397	0	47.871	45.802
CUCCCA	85	3.621	2.786	5.239	1.416	109.56	100.542
CUCCCU	61.9	0	0	28.637	27.379	5.381	5.689
CUCCGU	78.6	0	0	150.521	152.958	8.681	6.211
CUCCUG	76	0	1.393	20.954	15.106	4.036	3.366
CUCGAC	65.6	6.035	11.144	0	0	0	0
CUCGAG	77.2	0	0	0	0	1.652	1.393
CUCGCC	63.8	0	0	5.588	4.249	0.428	0.232
CUCGGA	72.9	0	0	45.75	45.319	1.161	1.335
CUCGGC	29.1	20.519	5.572	29.334	21.244	1705.143	1440.224
CUCGGU	65.3	24.141	19.502	0.349	0.944	45.06	43.421
CUCUCA	76.2	0	0	111.754	121.328	1.773	1.509
CUCUCC	37.8	0	0	6.635	3.304	0.489	0.58
CUCUCG	66.4	35.004	5.572	3828.315	3529.86	455.231	402.342
CUCUCU	59.7	8.449	13.93	17.81	22.659	1.771	1.856
CUCUGA	71.5	0	2.786	0.698	0	47.198	48.294
CUCUGC	32.9	0.000	0.000	2.445	1.416	0.000	0.058
CUCUGG	50.2	21.726	23.681	15.016	12.274	335.157	322.413
CUCUGU	53.7	1.207	0	0	0	1.101	1.102
CUCUUC	32.5	0	0	36.321	42.485	2.322	2.727
CUCUUU	70.7	18.105	11.144	1.047	1.416	201.879	204.974
CUGAAA	86.4	0.000	0.000	0.000	0.000	0.245	0.464
CUGAAG	78.9	0.000	0.000	0.000	0.000	0.367	0.000
CUGAAU	82.3	0.000	0.000	0.349	1.888	0.122	0.116
CUGACC	35.2	0	0	4.539	4.72	0.244	0.174
CUGACU	71.9	10.863	5.572	17.109	6.609	714.337	642.319
CUGAGA	79.6	1.207	0	0.349	0.472	16.63	20.143
CUGAGC	54.2	0	0	0	0	3.545	4.411
CUGAGG	69.6	1.207	0	0	0	9.843	10.155
CUGAUU	81.1	1724.875	2019.775	19.558	14.162	623.18	785.069
CUGCAA	86.5	0	1.393	0	0	7.031	10.217
CUGCAC	70.1	0	0	0	0	2.507	2.96
CUGCAG	77	50.695	12.537	24.795	11.329	580.082	574.057
CUGCAU	85.7	13.277	6.965	0.698	1.416	118.791	146.517
CUGCCA	74.8	0	0	0	0	1.223	1.741
CUGCCC	42.9	20.519	8.358	3.142	3.304	907.286	764.229
CUGCCG	86.7	0	0	0	0.472	11.248	9.752
CUGCCU	50.6	1.207	0	3.492	2.36	5.258	4.354
CUGCGC	78	3.621	2.786	0	0	15.468	16.194
CUGCGG	68.6	1.207	0	2.095	2.36	0.856	1.044
CUGCUA	78.9	6.035	9.751	0	0	0.55	0.232
CUGCUC	65.7	0	0	17.81	19.356	1.712	1.509
CUGCUG	74.5	4.828	8.358	0	2.36	256.168	230.862
CUGGAA	80.3	0	0	0	0	0.917	0.638
CUGGAC	48.5	14.484	8.358	10.126	8.024	1655.988	1619.889
CUGGAG	76.9	0	0	0	0	0.611	0.522
CUGGAU	59.9	0.000	0.000	0.000	0.000	0.367	0.174
CUGGCA	83.3	0	1.393	1.048	0.944	1.345	0.986
CUGGCC	43	33.796	33.431	21.652	16.995	111.703	100.251
CUGGCG	80.6	0	0	10.826	11.329	0.366	0.348
CUGGCU	44.5	19.312	22.288	23.747	18.883	433.708	394.042
CUGGGA	20.9	0	0	1.746	0.472	0.367	0.406
CUGGGC	7.2	0	0	0.349	0	27.879	27.514
CUGGGG	18.8	0	0	16.413	10.385	1.833	1.102
CUGGGU	31.1	0	0	4.539	8.969	2.017	1.392
CUGGUC	46.5	1.207	0	3.143	3.305	0.612	1.218
CUGGUG	79.9	0	0	10.127	8.969	2.2	1.916
CUGGUU	85.8	999.438	1041.927	3.143	5.192	359.677	360.955
CUGUAA	88	0	0	0	0	0.489	0.522
CUGUAC	64.2	0	0	0	0	7.397	5.804
CUGUAG	77.5	0	0	0	0	0.673	1.219
CUGUAU	80.8	0	0	13.62	20.3	0.611	0.58
CUGUCA	73.8	0.000	0.000	1.048	1.888	0.061	0.000
CUGUCC	48.1	0	0	0	0	4.036	3.134
CUGUCU	71.2	0	0	0.698	0.472	11.984	15.093
CUGUGA	69.6	0	1.393	0	0	3.24	3.425
CUGUGC	54.6	4.828	2.786	27.939	27.853	45.364	35.695
CUGUUC	61.3	0	0	0	0	11.188	8.474
CUGUUU	79.5	0.000	0.000	0.000	0.000	0.306	0.232
CUUACA	81.1	0.000	0.000	0.000	0.000	0.306	0.116
CUUACC	46.1	0.000	0.000	0.000	0.000	0.428	0.639
CUUAGC	61.3	0	0	0	0	9.967	9.576
CUUAUC	77.1	53.11	52.933	0.349	0	111.21	142.861
CUUAUG	84.7	4.828	2.786	0.000	0.000	0.000	0.000
CUUAUU	88.8	0.000	0.000	0.000	0.000	0.245	0.348
CUUCAA	88.5	0	0	0	0	0.917	1.624
CUUCAC	75.3	0	0	1.048	1.888	4.157	5.513
CUUCAG	77.3	0	0	0	0	0.673	0.87
CUUCCC	48.9	0	0	26.192	32.575	0.55	0.464
CUUCCU	64.1	0.000	0.000	0.000	0.000	0.550	1.103
CUUCUC	64.4	2.414	0	5.238	8.97	24.577	19.795
CUUCUG	85.8	0	0	13.619	8.969	0.49	0.464
CUUCUU	79.8	0	0	0	0	0.795	0.755
CUUGAU	71.7	0.000	0.000	1.746	0.472	0.000	0.000
CUUGCA	81.7	0	0	0	0	0.49	0.754
CUUGCG	74.3	0.000	0.000	0.000	0.000	1.712	0.987
CUUGCU	58.4	0.000	0.000	1.397	0.944	0.183	0.000
CUUGGC	25.9	0.000	0.000	0.000	0.000	0.673	0.522
CUUGGU	57.1	0	0	0.698	0	0.917	1.277
CUUGUA	89.4	0.000	0.000	0.000	0.000	3.301	4.064
CUUUCA	76.5	4.828	8.358	0	0.472	2.874	2.67
CUUUCC	34.5	0.000	0.000	0.000	0.000	0.183	0.232
CUUUGG	67.3	49.488	45.968	17.81	18.883	1796.668	1930.86
CUUUGU	69	0	0	2.096	3.776	0	0.058
CUUUUC	61.3	0	0	0	0	4.341	5.165
GAAAAC	70.1	3.621	0	0	0	35.339	38.195
GAAAAG	87.5	0	0	5.238	6.137	0.55	0.696
GAAACA	76	0	0	0	0	1.956	2.032
GAAACC	24.4	0	0	0	0	0.611	0.987
GAAACU	44.9	0	0	3.143	1.416	0.183	0.348
GAAAGA	83.1	0	0	0	0	3.729	4.585
GAAAGU	72.3	0.000	0.000	0.000	0.000	0.917	0.929
GAAAUA	89.5	0.000	0.000	0.000	0.000	0.061	0.348
GAAAUG	78.4	1.207	2.786	2.095	3.305	208.85	251.416
GAACAA	90.8	0	0	0	0	4.096	3.541
GAACAU	73.2	0.000	0.000	0.000	0.000	0.245	0.406
GAACCC	59.6	0	0	0	0	5.564	4.701
GAACGG	68.5	0	0	1.746	0.944	0.244	0.232
GAACUA	89	0	0	0	0	0.979	0.754
GAACUG	79.5	0	0	0	0	1.651	1.102
GAAGAA	86.3	0	0	0	0	0.49	0.813
GAAGAC	26.2	3.621	1.393	1.397	0.472	38.884	51.664
GAAGAG	71.1	0.000	0.000	0.000	0.000	0.306	0.232
GAAGCA	72.7	0	0	0	0	3.973	4.063
GAAGCC	18.5	0	0	0	0	2.018	1.741
GAAGCG	85.8	2.414	2.786	265.068	275.232	28.305	21.886
GAAGCU	24.6	1.207	0	25.494	34.463	5.992	5.106
GAAGGA	63.6	0	0	0	0	3.546	6.56
GAAGGC	17.5	0	0	7.682	5.665	2.08	1.392
GAAGGG	47.3	0	0	0	0	3.118	3.366
GAAGUA	81.7	1.207	1.393	0.349	0	20.237	19.619
GAAGUG	73.1	4.828	0	0	0	17.67	15.323
GAAUAA	94.6	0.000	0.000	0.000	0.000	0.122	0.348
GAAUAG	93.1	0	0	0	0	5.32	7.023
GAAUAU	69.8	0.000	0.000	0.000	0.000	0.428	0.348
GAAUCA	81.3	36.21	20.895	2.443	3.304	237.828	210.548
GAAUCC	40.1	44.66	34.824	29.684	26.437	2.69	2.031
GAAUGA	70.5	0.000	0.000	0.000	0.000	0.122	0.232
GAAUGG	39.7	0	0	0.349	0	2.751	2.09
GAAUGU	40.8	0	0	0	0	1.04	0.755
GAAUUA	87.3	10.863	15.323	0.349	0	63.953	71.167
GAAUUC	50.5	0	0	0	0	0.305	0.929
GAAUUG	77.9	0.000	0.000	0.000	0.000	0.306	0.290
GACAAA	90.1	0	0	0	0	0.612	0.29
GACAAC	63.4	28.969	33.431	0	0	0.489	0.406
GACAAG	76.1	1.207	4.179	0	0	19.013	19.794
GACACA	53.8	0	1.393	0	0	22.682	24.611
GACACC	20.9	0	1.393	0	0	2.384	1.276
GACACG	68.8	2.414	1.393	0	0	26.902	23.742
GACACU	30.4	0	0	0	0	10.271	9.461
GACAGC	16.7	8.449	8.358	0	0	27.635	25.251
GACAGU	23.2	0	0	0	0	0.733	1.103
GACAUC	21.6	0	0	0	0	0.917	1.103
GACAUU	64.7	0.000	0.000	0.000	0.000	0.245	0.116
GACCAU	69.1	0.000	0.000	0.000	0.000	0.306	0.058
GACCCA	66.2	0	1.393	4.89	4.721	38.028	41.795
GACCCC	30.2	0	0	7.334	10.858	0.244	0.406
GACCCU	31.6	0	0	3.493	6.609	0.183	0.058
GACCGA	77.1	26.554	22.288	1.047	0	23.477	19.33
GACCGG	66.6	0	0	0	0	24.517	22.233
GACCUA	78.8	0	0	0	0.472	18.219	20.839
GACCUC	57.1	0	0	54.129	50.041	5.074	5.339
GACCUU	20.6	0.000	0.000	1.397	0.944	0.000	0.000
GACGCC	64.6	0.000	0.000	0.698	0.472	0.061	0.116
GACGGA	63	0	0	0	0	1.101	1.799
GACGGG	42.3	0	0	0	0	7.275	4.643
GACGUA	93.5	0	0	0.349	0.472	11.373	16.949
GACUAG	52.4	0	1.393	0	0	4.586	4.932
GACUAU	66.8	0	0	0	0	1.1	1.044
GACUCA	56.2	0	0	0	0	5.564	5.108
GACUCC	17.6	0	0	0	0	4.157	4.586
GACUGA	49.4	2.414	0	3.143	8.026	1.834	1.625
GACUGG	28	0.000	0.000	0.000	0.000	0.245	0.174
GACUUC	40.3	0	0	1.746	5.665	0.428	0.348
GACUUG	69.2	0.000	0.000	0.000	0.000	0.856	1.219
GAGAAA	94.6	0.000	0.000	0.000	0.000	0.061	0.522
GAGAAC	60.9	6.035	11.144	1.745	2.832	160.918	159.519
GAGAAG	82.4	0	0	16.414	19.355	1.345	1.625
GAGACA	72.5	0.000	0.000	0.000	0.000	0.611	0.522
GAGACC	40.4	9.656	5.572	5.936	3.304	229.513	218.268
GAGACG	79.8	0.000	0.000	0.000	0.000	0.673	0.581
GAGAGA	74.5	0	0	0	0	6.481	7.604
GAGAGC	30.2	0.000	0.000	0.000	0.000	0.367	0.232
GAGAGG	25.1	0	0	0	0	1.101	1.16
GAGAGU	43.7	0	0	5.587	5.193	0.061	0.058
GAGAUG	76.2	2.414	6.965	1.397	4.721	31.059	32.334
GAGCAA	74.5	0	0	0	0.472	3.119	2.438
GAGCAC	58.4	0	0	0	0	3.73	1.973
GAGCAG	47.1	0	0	0	0	4.954	4.47
GAGCAU	62.9	0	0	0	0	0.55	0.348
GAGCCA	62.5	0	0	2.095	2.832	0.612	0.813
GAGCCC	21.3	0	0	15.018	9.913	0.366	0.348
GAGCCU	48.8	0.000	0.000	0.000	0.000	0.428	0.348
GAGCGC	70	6.035	2.786	0.698	0	202.854	168.575
GAGCUA	76.8	0	0	0	0	7.948	8.358
GAGCUC	47.1	0	0	0	0	0.49	0.813
GAGCUG	43.3	0	0	1.048	0.472	0.305	0.348
GAGCUU	56.9	54.316	48.754	0.349	0.472	30.202	42.436
GAGGAA	66.2	1.207	2.786	72.29	76.478	7.642	8.766
GAGGAG	49.9	2.414	5.572	1.397	0	32.526	35.701
GAGGAU	32.4	0	0	15.366	15.107	6.784	6.442
GAGGCA	45.7	0	1.393	0.349	0	14.857	12.539
GAGGCC	16.7	0.000	0.000	0.000	0.000	0.489	0.813
GAGGCG	60.4	0	0	5.937	2.832	0.061	0
GAGGCU	23.5	0	0	40.161	68.454	4.217	3.192
GAGGGA	37.7	0	0	1.397	0.472	1.161	0.813
GAGGGC	11.8	1.207	0	22.349	13.218	1.039	1.741
GAGGGG	18.1	247.444	229.839	15.714	15.106	1770.074	1633.578
GAGGGU	12.3	0	0	3.493	2.36	0	0.058
GAGGUA	72.4	4673.684	4437.951	1312.06	1074.479	72354.564	75892.837
GAGGUG	60.9	0	0	0	0	10.272	8.359
GAGUAA	98.5	0.000	0.000	0.000	0.000	0.245	0.174
GAGUAG	50.4	2.414	1.393	0.698	0	15.224	23.158
GAGUCA	70.1	0.000	0.000	0.000	0.472	0.550	0.116
GAGUCG	84.4	0	0	68.798	83.088	2.813	2.379
GAGUCU	57.3	1.207	0	0.349	0.944	13.94	16.892
GAGUGG	39.1	0	0	0.698	2.832	0.244	0.116
GAGUGU	63.6	0	0	0	0	36.193	35.755
GAGUUA	91.6	0.000	0.000	0.000	0.000	0.489	0.290
GAGUUC	55.1	0.000	0.000	0.000	0.000	0.183	0.174
GAGUUG	57.6	0	0	0	0	5.87	6.618
GAUAAA	81.2	0	0	0	0	1.039	0.929
GAUAAC	53.5	13.277	12.537	0	0	0.917	0.754
GAUACA	68	0	0	0.349	0.472	33.444	26.467
GAUACU	49.9	0	0	0	0	6.36	4.992
GAUAGC	25.5	6.035	2.786	0	0	13.144	13.352
GAUAUA	74.5	0.000	0.000	0.000	0.000	0.183	0.174
GAUAUC	33.6	0.000	0.000	0.000	0.000	0.122	0.232
GAUAUG	67.4	21.726	19.502	2.794	1.416	38.887	45.8
GAUAUU	56.8	0	0	0	0	0.917	0.812
GAUCAC	44.3	1.207	0	0	0	5.074	5.572
GAUCCC	64.4	3.621	0	1.397	2.36	0.306	0.348
GAUCCG	82	4.828	5.572	2.444	4.249	0.061	0
GAUCGA	62.9	0.000	0.000	0.000	0.000	0.245	0.232
GAUCGG	67.8	0.000	0.000	0.000	0.000	0.367	0.581
GAUCUA	74	0.000	0.000	0.000	0.000	0.245	0.116
GAUCUC	49.4	0.000	0.000	0.698	0.944	0.183	0.000
GAUGAG	62.4	0.000	0.000	0.000	0.000	0.489	0.406
GAUGAU	48.2	0.000	0.000	0.000	0.000	0.428	0.348
GAUGCG	61.6	0.000	0.000	0.000	0.000	0.245	0.348
GAUGGA	41.6	0.000	0.000	0.000	0.000	0.245	0.174
GAUGGC	12.1	0.000	0.000	0.000	0.000	0.183	0.174
GAUGGG	36	0	0	0	0	0.244	0.522
GAUGUA	61.7	0	4.179	0	0	14.367	17.935
GAUGUC	42.4	0	0	0	0	5.014	4.005
GAUGUG	72.4	0	0	0	0	2.078	2.553
GAUUAG	77.8	0	0	0	0	1.407	0.929
GAUUAU	63.2	0	0	0	0	0.795	0.29
GAUUCA	43.9	0	0	0	0	0.244	0.522
GAUUCC	29.3	0	0	0.349	0	16.324	16.544
GAUUCG	44.6	0	0	0	0	1.161	1.799
GAUUGC	39.3	0.000	0.000	0.000	0.000	0.061	0.290
GAUUGU	57.5	20.52	6.965	12.92	10.385	48.237	45.8
GAUUUC	40.3	12.07	19.501	0	0	5.625	7.603
GCAAAA	92.5	0	0	0.698	0.472	0.917	1.102
GCAAAC	69.7	0	1.393	0	0	6.603	6.21
GCAAAG	75.5	0	0	0	0	0.857	1.567
GCAAAU	60.7	3.621	2.786	2.793	3.305	29.346	40.169
GCAACA	73.7	258.308	236.801	0.698	0	0.488	0.58
GCAACC	37.2	0.000	0.000	0.000	0.000	0.245	0.348
GCAACG	74.5	0.000	0.000	0.349	0.000	0.183	0.464
GCAAGA	84.1	37.418	40.397	1.745	0.944	409.747	376.452
GCAAGG	60.2	0	0	0	0	0.49	0.348
GCAAGU	77.8	0.000	0.000	0.000	0.000	0.428	0.464
GCAAUA	89.2	0	0	0	0	2.079	2.089
GCAAUC	55.3	16.899	4.179	0.000	0.000	0.000	0.000
GCAAUG	75.6	0	0	1.047	0	4.953	5.107
GCAAUU	58.5	0	0	0.349	0	2.507	2.612
GCACAG	62.4	0.000	0.000	0.000	0.000	0.122	0.348
GCACAU	69.1	1.207	0	0.349	0.472	1.161	1.335
GCACCA	58.9	8.449	6.965	1.047	0.472	560.881	632.687
GCACCC	26.6	0.000	0.000	0.000	0.000	0.795	0.290
GCACCG	64.4	0.000	0.000	0.000	0.000	0.367	0.406
GCACCU	67.7	0	0	0.349	0.472	0.367	0.29
GCACGG	43.7	0	0	0	0	10.7	9.347
GCACGU	68.5	0	0	0	0	5.013	4.992
GCACUA	85.7	0.000	0.000	0.000	0.000	0.428	0.581
GCACUC	52.3	0.000	0.000	0.000	0.000	0.122	0.232
GCACUG	64	0	0	0	0	5.44	6.094
GCACUU	47.6	1.207	0	0	0.944	6.359	6.037
GCAGAC	42	0.000	0.000	1.397	0.472	0.000	0.058
GCAGAG	65	0.000	0.000	0.000	0.000	0.367	0.116
GCAGCA	67.7	379.009	221.484	68.797	29.269	13532.872	12763.604
GCAGCU	47.3	0	0	0	0	27.816	24.09
GCAGGA	33.1	0	0	1.048	3.777	2.384	3.017
GCAGGC	5.2	0	0	15.016	15.107	3.851	3.076
GCAGGG	12.6	0	0	4.539	7.081	1.222	1.044
GCAGUA	63.2	0	0	0	0	0.551	0.812
GCAGUC	39.8	0	0	0.349	0	51.418	48.588
GCAGUG	53.9	2.414	4.179	2.445	0.472	79.97	70.878
GCAUAG	72.3	0	0	0	0	38.516	41.157
GCAUCA	71.1	0	0	3.842	4.248	1.407	0.58
GCAUCC	47.3	8.449	9.751	2.794	0	921.475	831.333
GCAUCU	65.3	4.828	2.786	0.000	0.000	0.000	0.000
GCAUGA	71.7	1.207	0	46.099	44.848	2.14	2.03
GCAUGC	33.6	0.000	0.000	0.000	0.000	0.061	0.348
GCAUUA	74.1	0.000	0.000	0.000	0.000	0.489	0.755
GCAUUC	61.2	0	0	0	0	1.956	1.218
GCAUUG	69.1	2.414	0	0	0.472	17.731	21.709
GCCAAG	61.6	0	0	0	0	7.398	10.507
GCCACA	51.8	0	0	7.683	10.386	20.727	19.795
GCCAGC	28	0	0	0.698	0	8.621	6.793
GCCAGG	19.9	0	0	0	0	0.305	0.58
GCCAGU	50.9	0	0	0	0	0.428	0.522
GCCAUG	56.6	0	0	0	0	3.485	2.38
GCCCAG	61.8	0	0	0	0	0.795	0.87
GCCCAU	65.3	0	0	2.444	4.248	0.061	0.174
GCCCCA	72.7	0	0	1.397	2.832	9.11	8.706
GCCCCU	80	0	0	17.112	15.106	11.799	12.829
GCCCGC	47.4	0	1.393	0.698	0	44.816	42.491
GCCCGG	63.5	0	0	0	0	0.672	1.045
GCCCGU	73.4	0	0	0	0	21.277	20.55
GCCCUC	12.1	0	0	2.444	1.416	0.061	0.406
GCCCUG	75.2	12.07	16.716	146.677	128.409	18.647	18.923
GCCCUU	54.4	0	0	18.509	18.884	1.651	1.914
GCCGCA	76.5	0.000	0.000	0.000	0.000	0.245	0.174
GCCGCG	78.1	0.000	0.000	1.048	2.360	0.000	0.116
GCCGCU	33.6	0	0	11.176	8.025	0.245	0.116
GCCUAC	32.8	14.485	4.179	0.349	0.472	29.591	31.058
GCCUCA	50.5	0	0	0	0	3.301	4.122
GCCUCC	25.7	0	0	16.065	17.939	1.65	1.856
GCCUCG	49.6	0	0	2.095	1.888	0.244	0
GCCUCU	51.8	0	0	8.73	13.218	0.55	0.58
GCCUGA	38.5	0	0	0	0	3.912	2.959
GCCUGC	10.9	0	0	3.143	2.36	0.367	0.348
GCCUGG	25.8	0	0	0	0	0.795	0.29
GCCUGU	10.2	0	0	2.444	1.888	0.305	0.29
GCCUUC	12	0.000	0.000	0.000	0.000	0.122	0.348
GCCUUG	57.1	2.414	0.000	0.000	0.000	0.428	0.116
GCGACA	80.1	0	0	0	0	0.489	1.161
GCGACC	26.4	0.000	0.000	0.000	0.000	0.183	0.348
GCGCAA	91.5	4.828	0	1.047	0	30.753	26.412
GCGCAU	82.2	0.000	0.000	0.000	0.000	0.489	0.522
GCGCCA	82.8	0.000	0.000	0.000	0.000	0.000	0.348
GCGCCC	40.9	0	0	8.033	4.248	0.366	0.406
GCGCCG	65.5	0.000	0.000	0.000	0.000	0.122	0.290
GCGCCU	46.6	0	2.786	0.349	0.472	42.98	38.256
GCGCGG	51.8	0	0	46.447	41.072	12.35	8.705
GCGCUC	33.3	0.000	0.000	0.000	0.000	0.367	0.290
GCGCUU	60.3	0.000	0.000	0.000	0.000	0.306	0.755
GCGGAA	59.4	0.000	0.000	1.746	0.472	0.122	0.116
GCGGAG	35	0.000	0.000	0.000	0.000	0.367	0.058
GCGGCA	24.8	0	0	1.047	2.36	8.499	8.184
GCGGCG	11.1	0	0	5.588	3.305	0.306	0.174
GCGGGC	11.1	0	0	1.397	0.944	1.1	0.522
GCGGGG	10.4	24.14	20.895	11.873	9.913	1341.982	1153.741
GCGGGU	23.1	0.000	0.000	2.095	0.944	0.061	0.000
GCGGUA	44.2	2.414	0	0	0	8.5	8.649
GCGGUG	23.8	0	0	0	0	0.673	0.58
GCGUCC	45.5	0.000	0.000	0.000	0.000	0.611	0.406
GCGUGG	61.2	0.000	0.000	1.048	1.416	0.000	0.000
GCGUGU	55	0	0	0	0	0.917	1.045
GCUAAC	3.1	0.000	0.000	0.000	0.000	0.367	0.639
GCUAAU	16.1	0.000	0.000	0.000	0.000	0.122	0.232
GCUACA	68.3	1887.821	887.311	618.837	307.33	91133.455	81955.883
GCUAGA	73.1	0.000	0.000	0.000	0.000	0.183	0.174
GCUAGC	7.1	0	0	0	0	6.846	6.038
GCUAGG	48	0.000	0.000	0.000	0.000	0.245	0.290
GCUAUG	67.2	232.959	132.331	47.147	21.243	6925.056	6502.66
GCUAUU	54.9	0.000	0.000	0.000	0.000	0.183	0.232
GCUCAC	61.2	0	0	10.127	12.746	1.284	0.928
GCUCAG	71.8	19.312	13.93	7.333	1.888	880.083	868.773
GCUCAU	75.5	0	0	0	0	7.029	6.733
GCUCCC	25.1	0	0	0	0	0.428	0.464
GCUCGC	40.5	0	0	8.382	6.136	0.978	0.58
GCUCGG	51.5	68.801	62.684	12.92	14.162	2393.809	2188.72
GCUCUG	58.3	0	0	0	0	3.607	2.844
GCUCUU	77.3	0	0	1.048	0	0.244	0.348
GCUGAC	30.8	0	0	1.048	2.36	1.344	1.16
GCUGCC	15.4	0	0	1.047	0.472	21.826	22.466
GCUGCG	53.4	0	1.393	0	0	0.428	0.348
GCUGGA	54.6	0	0	0	0	45.426	36.862
GCUGGC	20.5	0	0	0	0	2.751	2.322
GCUGGG	6.9	16.899	16.716	25.843	35.406	5.379	6.617
GCUGGU	56.9	3.621	2.786	1.047	0	12.595	10.565
GCUGUA	91.8	0	0	2.793	1.416	0.734	0.986
GCUGUC	42.2	0.000	0.000	0.349	0.944	0.245	0.000
GCUGUG	72.7	0.000	0.000	0.000	0.000	0.122	0.290
GCUGUU	71.6	0.000	0.000	0.000	0.000	1.284	0.929
GCUUAA	83.8	0.000	0.000	0.698	0.000	0.061	0.174
GCUUAC	43.8	0	0	0	0	3.485	3.832
GCUUAG	60.5	0	0	0	0	0.917	1.102
GCUUAU	82.5	573.348	761.944	4.191	3.776	1398.111	1620.818
GCUUCA	61	0	0	0	0	0.366	0.464
GCUUCC	33.2	0.000	0.000	0.000	0.000	0.122	0.232
GCUUCU	56.5	6.035	0	0.698	0.472	44.569	40.344
GCUUGC	31	0	0	3.842	1.888	0.367	0.116
GCUUUU	29.3	0	0	0	0	3.729	2.263
GGAAAC	53.2	0	0	0	0	0.551	0.348
GGAACC	36.4	0	0	6.636	10.386	1.59	1.972
GGAACG	86.9	0	0	24.097	24.549	4.953	4.063
GGAACU	59.9	0.000	0.000	0.000	0.000	0.673	0.058
GGAAGA	62.9	275.204	259.091	140.39	113.774	6934.599	8122.779
GGAAGC	37.2	10.863	9.751	5.587	0	298.234	258.552
GGAAGG	35.1	0.000	0.000	0.349	0.944	0.122	0.058
GGAAGU	47	0	0	0	0	0.734	0.754
GGAAUC	37.3	0	0	0	0	1.345	1.451
GGACCA	74.1	0	0	0	0	2.201	1.567
GGACCG	72.1	0.000	0.000	0.000	0.000	0.245	0.116
GGACCU	56.7	0	0	0.349	2.36	0.367	0.232
GGACGG	36.9	0	0	0	0	2.385	1.219
GGACUG	56.8	0.000	0.000	0.349	0.472	0.122	0.116
GGACUU	74.2	0	0	0	0	8.865	9.693
GGAGAA	69.3	0.000	0.000	0.000	0.000	0.183	0.348
GGAGAC	36.3	0	0	0	0	7.581	7.198
GGAGAG	41.6	19.312	12.537	4.539	1.416	991.05	1060.75
GGAGCA	19.2	0.000	0.000	0.000	0.000	0.367	0.232
GGAGCC	11.6	0	0	0	0.944	42.246	39.474
GGAGCU	14.8	1.207	1.393	0	0	3.302	3.483
GGAGGA	15.1	0	0	0	0	1.651	2.554
GGAGGC	16	0	0	0	0	1.162	1.219
GGAGGG	9.2	0	0	0	0	1.896	1.683
GGAGUC	30.2	0.000	0.000	1.397	0.000	0.061	0.116
GGAGUG	43.5	0.000	0.000	0.698	0.000	0.367	0.290
GGAGUU	49.2	0	0	0	0	1.284	1.568
GGAUAG	60	0	0	0	0	2.202	3.076
GGAUAU	73.7	0	0	0	0	0.488	0.696
GGAUCA	52.2	0	0	0	0	3.242	3.424
GGAUCC	33.4	6.035	2.786	1.746	5.665	0.489	0.29
GGAUGA	54.7	0	0	0	0	6.481	8.127
GGAUUG	71.2	53.11	41.789	0	0	0	0
GGCAAA	66.5	0	0	6.984	14.635	0.916	0.928
GGCAAC	55.3	261.931	178.298	0	0	0.427	0.812
GGCAAG	46.3	3744.271	3581.276	187.536	108.11	44151.712	40515.815
GGCAAU	60.7	0	0	0	0	1.407	3.425
GGCACC	19.1	0	0	0	0	29.774	31.694
GGCACU	26.3	2.414	0	0	0	5.686	5.979
GGCAGA	24.4	0	0	0	0	0.733	0.638
GGCAGC	9.7	4.828	2.786	0	0.472	22.681	19.157
GGCAGG	7.4	0.000	0.000	0.000	0.000	0.306	0.290
GGCAGU	16.2	241.41	167.155	33.875	14.162	2938.238	2538.004
GGCAUC	19.8	0.000	0.000	0.000	0.000	0.183	0.290
GGCAUU	42.2	0	0	0	0	1.468	1.741
GGCCAC	19.2	0	0	4.889	2.832	1.407	0.812
GGCCAG	35.6	0	0	0.698	0.944	0.428	0.116
GGCCAU	28.7	0.000	0.000	0.000	0.000	0.489	0.174
GGCCCA	54.8	0.000	0.000	0.000	0.000	0.306	0.058
GGCCCC	31.6	0	0	0	0	0.611	0.696
GGCCCG	59.5	0	0	16.764	16.523	0.672	0.522
GGCCCU	23.3	6.035	5.572	9.43	6.609	3.668	4.12
GGCCUG	38.3	1.207	0	32.478	20.77	0.366	0.464
GGCGAC	27.8	0.000	0.000	0.000	0.000	0.306	0.174
GGCGCA	37.6	0.000	0.000	0.000	0.000	0.245	0.116
GGCGCC	20	0	0	24.796	37.296	1.223	1.335
GGCGGA	26.8	0	1.393	0.698	0	84.432	82.895
GGCGGC	17.7	0	0	0	0	1.04	0.406
GGCGGG	6.7	0	0	10.477	10.858	20.479	18.284
GGCGUG	41.9	0.000	0.000	0.000	0.000	0.856	0.406
GGCUAA	42.1	0.000	0.000	0.000	0.000	0.183	0.232
GGCUAG	24.7	1.207	0	0.698	0.944	4.096	3.424
GGCUCA	21.6	149.671	140.69	37.019	36.821	13923.545	13621.349
GGCUCC	18.5	0.000	0.000	0.000	0.000	0.367	0.174
GGCUCU	7.3	1.207	0	0	0	27.451	25.655
GGCUGA	38.9	0	0	3.492	3.776	0.061	0.058
GGCUGC	15.8	0	0	2.445	1.416	2.384	2.67
GGCUGG	4.7	15.692	18.109	2.095	0.944	0.367	0.29
GGCUGU	33.7	1.207	1.393	2.793	2.36	0.549	0.29
GGCUUA	52.6	51.902	71.041	0	0	97.637	105.591
GGCUUC	30.9	0	0	1.397	1.888	0.245	0.116
GGCUUU	56	0.000	0.000	0.000	0.000	1.590	3.773
GGGAAA	66.9	0.000	0.000	0.698	0.944	0.000	0.116
GGGAAC	65.8	2.414	5.572	51.337	33.047	7.888	4.992
GGGAAG	71.7	0	0	3.143	1.888	0.122	0.29
GGGACG	69.1	2.414	0	2.444	0.472	82.173	62.807
GGGACU	53.1	1.207	1.393	0	0	2.689	2.031
GGGAGA	20.7	3.621	4.179	0	0.472	4.462	5.224
GGGAGC	19.1	0	0	0.698	1.416	0.672	0.58
GGGAGG	10.3	0	0	2.444	2.832	0.489	0.232
GGGAUC	8.4	0	0	0	0.472	38.395	32.623
GGGAUG	31.3	0	0	5.937	9.442	0.672	0.406
GGGAUU	49.6	2.414	0.000	0.349	0.000	0.061	0.116
GGGCAA	18.2	0	0	0	0	0.733	0.696
GGGCAG	8.3	1.207	0	15.715	14.634	1.528	1.74
GGGCAU	19.7	0	0	2.444	0.472	0.183	0.174
GGGCCA	19	0	0	13.619	11.33	1.713	1.334
GGGCCC	30.4	2.414	0	0.349	0	9.355	10.1
GGGCCG	9.9	0	0	2.445	1.888	0.122	0.232
GGGCGC	20.9	0	0	63.911	54.764	1.65	1.742
GGGCGU	15.8	18.106	15.322	4.540	6.609	1.284	0.755
GGGCUA	18	1.207	1.393	3.492	2.360	0.122	0.116
GGGCUC	17.1	1.207	12.537	2.794	2.832	0.489	0.232
GGGCUG	7.4	0	0	27.588	31.156	3.851	2.784
GGGCUU	27.8	77.251	71.04	0	0	11.126	14.104
GGGGAA	39.6	0	0	0.349	1.888	5.868	5.397
GGGGAC	17.1	0	0	0	0	0.244	0.929
GGGGAG	15.1	0	0	12.573	6.136	11.92	11.142
GGGGCA	7.5	2.414	1.393	3.143	0.944	15.102	13.526
GGGGCC	7.3	2.414	1.393	0	0	5.929	5.282
GGGGCG	9.3	0	0	2.794	2.833	2.019	1.741
GGGGCU	6.8	0	0	3.143	1.416	10.76	9.635
GGGGGA	10	10.863	9.751	9.08	8.496	99.167	110.584
GGGGGC	5	0	1.393	5.936	8.969	0.305	1.161
GGGGGG	8.5	0	0	2.793	3.304	1.712	1.451
GGGGGU	4	0.000	0.000	1.397	0.000	0.061	0.174
GGGGUA	24.4	2.414	0	0.698	0.472	66.091	72.331
GGGGUC	16.9	0	0	0	0	2.385	2.264
GGGGUG	8.2	27.762	4.179	7.333	0.944	61.994	46.963
GGGGUU	23.7	12.07	8.358	1.047	0	21.583	20.664
GGGUAA	34.9	0.000	0.000	0.000	0.000	0.122	0.290
GGGUAG	14.7	1.207	0	0	0	6.482	5.394
GGGUAU	35.3	0	0	0	0	0.979	0.755
GGGUCA	37.3	0.000	0.000	0.000	0.000	0.550	0.232
GGGUCC	20.5	0	0	0	0	2.263	2.032
GGGUCU	18.3	6.035	4.179	0.349	0	50.255	44.873
GGGUGC	7.4	0	0	24.796	20.298	3.729	4.411
GGGUGG	3.3	0.000	0.000	1.048	0.472	0.183	0.116
GGGUGU	19.5	0.000	0.000	0.000	0.000	0.367	0.174
GGGUUA	46	0	1.393	0	0	0.917	0.87
GGGUUC	45.6	0	0	0	0	19.137	20.026
GGGUUG	27.3	0	0	0.698	0	2.567	2.845
GGGUUU	67.9	4.828	0	0.349	0.472	93.357	96.829
GGUAAC	35.2	0	0	0	0	2.262	2.147
GGUAAU	51.2	0	0	0	0	0.673	0.464
GGUACA	50.4	0	0	0	0	4.891	2.786
GGUACC	38.3	0.000	0.000	0.000	0.000	0.122	0.232
GGUAGA	54.4	0.000	0.000	0.000	0.000	0.978	1.219
GGUAGC	24.5	1.207	0	3.143	0.944	17.791	17.588
GGUAGG	21.2	0.000	0.000	0.000	0.000	0.734	0.581
GGUAGU	23.6	2.414	0	0	0.944	60.221	69.311
GGUAUG	49.7	0.000	0.000	0.000	0.000	0.306	0.348
GGUAUU	59.2	1.207	0	0	0	1.712	1.335
GGUCAG	48.5	0	0	3.842	6.609	0.366	0.522
GGUCCA	28.5	0	0	0	0	0.673	0.58
GGUCCC	18.4	0	0	0	0	2.751	2.322
GGUCGC	28.9	0	0	0	0	0.367	0.464
GGUCUG	24.2	4.828	4.179	0.000	0.000	0.367	0.406
GGUGCA	24.6	0	0	2.095	2.832	5.26	4.468
GGUGCG	20.6	9.656	11.144	3550.673	2732.493	189.589	161.552
GGUGGG	4.5	0.000	0.000	1.048	1.416	0.000	0.116
GGUGGU	4.5	10.863	15.322	0.000	0.000	0.061	0.116
GGUGUA	49.6	0	0	0	0.472	0.061	1.335
GGUGUG	38.5	0	0	0	0	2.323	0.87
GGUUAG	56.2	0	0	0	0	0.305	0.754
GGUUAU	80.3	0	0	0	0	0.612	0.638
GGUUCA	43.5	0	0	0	0	4.708	4.121
GGUUCC	24.6	0	0	0	0	0.978	1.161
GGUUCU	44	1.207	1.393	0.349	0	7.215	8.533
GGUUGG	16.9	14.485	0	0.698	0.944	66.519	61.706
GGUUUA	102.1	0.000	0.000	0.000	0.000	0.306	0.174
GGUUUC	87.2	0	0	0	0.472	1.468	1.044
GGUUUG	88.7	1.207	0	0.698	0.944	30.814	31.057
GUAAAC	82.6	2660.336	2724.617	63.904	43.902	11866.919	12289.904
GUAAAG	88	0	0	0	0	1.101	0.87
GUAACA	95.1	2.414	2.786	0.698	0	222.419	204.452
GUAACC	39.9	0.000	0.000	0.000	0.000	0.245	0.174
GUAAGA	63.9	0	0	0.349	0.472	1.406	1.045
GUAAGG	48.6	0.000	0.000	0.000	0.000	0.306	0.116
GUAAUA	76.8	0	0	0	0	5.443	6.559
GUAAUC	31.9	0	0	0.349	0	1.589	1.451
GUAAUU	53.1	3.621	0	0	0	1.651	3.017
GUACAA	84.3	1.207	0	0.349	0	8.376	9.753
GUACAC	70.7	0.000	0.000	0.000	0.000	0.306	0.174
GUACAG	87.7	1.207	0	0	0	2.751	3.774
GUACCA	84.7	0.000	0.000	0.000	0.000	0.122	0.232
GUACCC	26.7	0	0	0	0	0.367	0.58
GUACCG	77.2	10.863	9.751	2.095	1.416	780.614	710.242
GUACUG	94	0	0	0	0	0.612	0.928
GUAGAA	78	0.000	0.000	0.000	0.000	1.284	0.522
GUAGAG	76.3	0	0	6.286	6.609	0.366	0.058
GUAGAU	60.6	0	0	0	0	3.668	5.224
GUAGCA	74.7	1.207	4.179	0.349	0	41.392	41.735
GUAGCU	22.7	14.484	11.144	0	0.944	41.637	40.11
GUAGGA	56.1	0.000	0.000	0.000	0.000	0.000	0.406
GUAGGC	19.1	0	0	0	0	0.489	0.464
GUAGGG	30.7	2.414	1.393	0	0	3.24	3.656
GUAGUA	53.9	0	0	1.047	0	19.44	23.972
GUAGUG	57.6	1448.46	461.066	1059.929	520.25	104.238	67.569
GUAGUU	36.7	0	0	0	0	0.489	0.638
GUAUAC	80.4	0.000	0.000	0.000	0.000	0.183	0.174
GUAUCC	25.4	20.52	40.396	9.779	22.66	0.306	0.232
GUAUGC	22.8	0.000	0.000	0.000	0.000	0.428	0.464
GUAUGG	50.7	0	0	0	0	1.467	1.103
GUAUUC	32.6	0	0	4.54	4.721	0	0.232
GUAUUG	78.2	0	0	0	0	7.397	5.572
GUCAAA	75.5	0.000	0.000	0.000	0.000	0.061	0.290
GUCAAC	41.4	1.207	4.179	1.396	0	293.401	274.634
GUCAAG	78	0	0	0	0	5.808	7.14
GUCACC	26.7	0.000	0.000	0.349	1.888	0.245	0.348
GUCAGG	65.6	0	0	6.635	7.553	0.611	0.174
GUCAGU	56.3	9.656	4.179	1.745	1.416	1.895	1.857
GUCAUA	71.5	0.000	0.000	0.000	0.000	0.306	0.058
GUCAUU	49.5	0	0	0	0	2.079	1.393
GUCCAA	63.4	1.207	0	0	0	3.485	5.341
GUCCAG	52.1	21.727	15.323	0	0	5.258	4.817
GUCCCC	36.5	6.035	8.358	0	0	0.611	0.638
GUCCCG	43.3	0.000	0.000	1.746	0.944	0.000	0.000
GUCCCU	23.6	0	0	0	0	9.048	7.836
GUCCUC	7.8	0	0	1.746	4.249	13.388	9.752
GUCCUU	45.3	0	0	0	0	20.542	18.633
GUCGAC	62.2	0	0	0	0	0.673	1.218
GUCGAG	80.5	0	0	0	0	0.734	0.174
GUCGCU	28.8	0	0	0	0	0.856	0.406
GUCGUG	80.4	0	0	0	0	4.281	3.076
GUCUAC	50.4	0.000	0.000	0.000	0.000	0.367	0.232
GUCUAG	66.2	0.000	0.000	0.000	0.000	0.367	0.000
GUCUAU	51	0	0	0	0	1.222	1.103
GUCUCA	53	0	0	0	0	1.712	2.263
GUCUCC	16.5	0.000	0.000	0.000	0.000	0.306	0.116
GUCUCU	26	0	0	7.683	2.832	0.183	0.174
GUCUGC	14.1	0	0	0	0.472	17.67	11.376
GUCUUA	78.3	3.621	0	0.349	0	142.697	146.575
GUCUUC	27.6	0.000	0.000	1.397	1.416	0.000	0.116
GUCUUU	49.7	1.207	0	1.397	2.36	5.441	5.051
GUGAAA	76.2	0	0	1.047	0.944	9.537	9.984
GUGAAC	52.2	0	0	0	0	3.791	5.109
GUGAAU	55.7	16.899	9.751	0	0	0.122	0.232
GUGACA	62.3	1.207	0	0.349	0	22.072	22.581
GUGACU	24.3	0	0	18.509	20.299	3.24	3.425
GUGAGC	29.9	0	0	0	0	1.407	0.522
GUGAGG	30.3	2.414	8.358	0.349	0	11.004	10.736
GUGCAA	81.4	1595.721	504.248	582.863	251.624	24014.519	23777.342
GUGCAC	47.5	0.000	0.000	0.000	0.000	1.284	1.161
GUGCAG	67.9	0	0	0	0	3.608	3.076
GUGCAU	69.6	0	0	0	0	4.278	4.876
GUGCCA	54.4	1.207	0	229.448	254.458	5.319	5.456
GUGCCU	52.2	8.449	11.144	0	0	29.039	27.049
GUGCGC	56.3	0	0	10.827	12.274	0.978	0.754
GUGCGG	49.2	0.000	0.000	0.000	0.000	0.245	0.116
GUGCGU	63.7	2.414	1.393	1.048	0	4.769	4.178
GUGCUA	84.6	0	0	0	0	1.467	0.813
GUGCUG	51	0	0	0	0	1.956	2.38
GUGCUU	80.4	4.828	1.393	311.168	302.611	20.967	19.268
GUGGAA	69.2	0	0	0	0	0.428	0.696
GUGGAC	36.5	15.692	11.144	0	0	0	0
GUGGAG	25	0	0	3.492	3.305	0.367	0.348
GUGGAU	34.1	0.000	0.000	0.000	0.000	0.611	0.058
GUGGCG	43.7	0.000	0.000	0.000	0.000	0.122	0.348
GUGGCU	43.6	0	0	0	0	1.468	1.51
GUGGGG	16.4	2.414	0	1.396	0	58.082	54.098
GUGGUA	71.7	0	0	0	0	3.486	4.819
GUGGUU	55.9	32.59	40.396	3.142	0.472	22.44	25.077
GUGUAA	73.6	0	0	0	0	5.075	3.48
GUGUAC	50.6	0	0	0	0	1.345	1.625
GUGUAG	60.7	0	0	0	0	0.857	0.986
GUGUCA	64.2	49.489	8.358	11.874	3.777	8.07	5.341
GUGUCC	37.6	1.207	0	3.142	0	13.39	12.249
GUGUCU	43	0.000	0.000	0.000	0.000	0.795	0.697
GUGUGC	22.6	0	0	0	0	14.427	12.827
GUGUGG	19.5	0.000	0.000	0.000	0.000	0.245	0.348
GUGUGU	33.6	0	0	0.698	0.472	0.428	0.522
GUGUUU	48.8	16.898	16.716	167.98	63.26	4.279	4.353
GUUAAC	71.4	0.000	0.000	0.000	0.000	0.489	0.290
GUUACA	52.5	2.414	1.393	0	0.944	29.345	32.393
GUUACC	20	0	0	0	0	2.201	2.38
GUUACU	40	3.621	1.393	3.493	2.832	0	0.116
GUUAGA	76.6	0	0	0	0.472	1.834	1.625
GUUAGC	27.1	0	0	0	0	3.73	4.236
GUUAGG	61.1	0.000	0.000	0.349	0.000	0.245	0.348
GUUAUA	90.6	0.000	0.000	0.000	0.000	0.122	0.232
GUUAUC	41.5	8.449	13.929	0.000	0.000	0.000	0.000
GUUAUG	83.5	1.207	0	0	0	2.507	2.729
GUUAUU	71.2	0	0	0	0	0.734	0.058
GUUCAA	79.1	8.449	8.358	0	0	4.22	6.326
GUUCAC	30.6	2.414	2.786	0	0	10.272	8.648
GUUCAG	62.2	0.000	0.000	0.000	0.000	0.183	0.290
GUUCAU	73.1	0.000	0.000	1.746	4.249	0.122	0.116
GUUCCA	18.4	0	0	0	0	0.856	0.696
GUUCCC	42.1	0	0	0	0	0.673	0.348
GUUCCU	22.4	1.207	0	1.746	0.944	22.01	19.331
GUUCGG	76.8	0.000	0.000	0.000	0.000	0.367	0.639
GUUCGU	73	0	0	0	0	2.14	0.928
GUUCUU	67.5	39.832	48.755	1.048	1.888	108.948	123.88
GUUGAG	61.7	0.000	0.000	0.000	0.000	0.061	0.290
GUUGCA	70	0	0	0	0	5.686	6.5
GUUGCC	8.5	0	0	6.984	9.913	2.017	2.495
GUUGUA	61.2	348.836	395.599	3.841	3.776	101.062	154.238
GUUGUC	28	0.000	0.000	0.349	0.472	0.122	0.116
GUUGUG	65.6	0.000	0.000	0.000	0.000	0.306	0.232
GUUUAU	84	0	0	0	0	0.367	0.638
GUUUGA	71	0	0	0	0	1.896	2.089
GUUUGC	65.8	0	0	0	0.472	6.052	6.212
GUUUGG	66.5	0.000	0.000	0.000	0.000	0.122	0.232
GUUUUC	59.7	30.176	51.539	0	0	1.223	2.728
GUUUUG	78.5	82.077	50.148	5.587	2.36	115.795	118.189
UAAAAC	81.7	1.207	0	0	0.472	10.149	11.433
UAAAAG	95	0.000	0.000	1.048	1.416	0.245	0.232
UAAAAU	91.6	0.000	0.000	0.000	0.000	0.489	0.697
UAAACA	94	35.004	29.253	1.396	0.944	267.42	291.874
UAAAGC	34.6	6.035	4.179	5.587	10.386	448.081	545.379
UAAAGU	42	30.175	6.965	15.714	6.136	73.672	86.785
UAAAUA	90.2	0.000	0.000	0.000	0.000	0.183	0.232
UAAAUG	83.6	0.000	0.000	0.000	0.000	0.122	0.232
UAACAC	76.1	0	0	0.698	0	241.007	241.25
UAACAG	89.8	0	0	0	0	10.271	7.837
UAACAU	81.9	2.414	0	49.591	77.896	8.866	10.042
UAACCA	90.2	0.000	0.000	0.000	0.000	0.061	0.348
UAACCC	53	0	0	1.048	0.472	1.772	1.625
UAACGG	82.2	3.621	4.179	1.746	2.36	0	0.058
UAACUA	93	2.414	6.965	0	0	1.223	1.218
UAACUC	76.7	0	0	0.698	2.833	0.183	0.174
UAAGAC	51.7	8.449	9.751	0	0	28.857	35.411
UAAGCA	79.5	0.000	0.000	1.397	2.360	0.000	0.000
UAAGCU	56.1	0.000	0.000	0.349	1.416	0.122	0.232
UAAGGA	87.5	0	0	66.356	63.731	0.549	0.348
UAAGGC	24.5	0	0	0	0	0.673	0.464
UAAGGG	67.5	14.485	13.93	9.08	6.137	0.061	0.174
UAAGGU	55.3	3.621	0	0	0	19.014	19.563
UAAGUA	94.9	0	0	0	0	0.795	0.812
UAAGUG	51.4	0	0	0	0.472	0.55	1.102
UAAUAC	82.5	9.656	9.751	0.698	0.944	686.884	669.425
UAAUAG	83.7	0	0	0	0	0.489	0.754
UAAUAU	74.9	0.000	0.000	0.000	0.000	1.223	1.567
UAAUCC	32.5	0	0	0	0	0.672	0.29
UAAUCU	78	0.000	0.000	0.000	0.000	1.039	0.755
UAAUGC	61.2	0	0	0	0	2.507	2.263
UAAUUA	90	0.000	0.000	0.000	0.000	0.306	0.174
UAAUUG	83.5	3.621	1.393	0	0	0.734	0.638
UAAUUU	88.2	2.414	0	1.746	1.888	109.011	170.378
UACAAC	81.6	0.000	0.000	0.000	0.000	0.306	0.406
UACAAU	89.4	21.727	20.895	0	0	3.667	6.675
UACACA	84.6	0	0	0	0	0.55	1.567
UACACG	89	0.000	0.000	0.000	0.000	0.183	0.174
UACACU	75.8	0.000	0.000	0.000	0.000	0.367	0.522
UACAGU	68	102.598	52.933	20.953	8.97	1580.239	1609.032
UACAUA	78.4	0.000	0.000	0.000	0.000	0.122	0.232
UACAUC	62.5	1.207	1.393	0.698	0	61.078	60.95
UACAUG	76.9	0.000	0.000	0.000	0.000	0.428	0.058
UACAUU	88.6	0	1.393	0	0	16.996	18.111
UACCAC	53.7	0	0	0	0	0.917	1.742
UACCAG	53.9	0	0	0	0	1.284	0.58
UACCAU	51.7	0.000	0.000	0.000	0.000	0.367	0.000
UACCCA	56.3	0	0	0	0	1.161	1.102
UACCCU	40.7	27.761	40.396	0.349	1.416	28.675	29.316
UACCGU	75.3	0	0	0	0	5.502	5.108
UACCUA	85.1	0	0	0	0	0.55	0.58
UACCUG	74.5	0	0	0	0	1.896	1.626
UACGAC	61.3	0	2.786	0	0	2.201	3.889
UACGCA	88	0.000	0.000	0.000	0.000	0.306	0.116
UACGUA	94	0.000	0.000	0.000	0.000	0.611	0.058
UACGUG	104.1	0.000	0.000	0.000	0.000	0.428	0.058
UACUAA	86	0.000	0.000	0.349	1.416	0.122	0.116
UACUAG	75.5	6.035	11.144	0	0	0.979	0.522
UACUGA	92.3	0.000	0.000	0.000	0.000	0.183	0.290
UACUGC	73.9	188.299	126.76	0	0	24.088	28.56
UACUGU	72.4	0	0	0	0	1.283	2.032
UACUUG	80.3	0	0	0	0	0.55	0.929
UAGAAG	98.6	0.000	0.000	0.000	0.000	0.122	0.290
UAGACC	64.3	0	0	0	0.472	2.507	1.683
UAGACG	92.9	2.414	1.393	0.349	0.472	0.122	0.232
UAGACU	87.6	18.105	25.074	2.445	5.664	1346.689	1442.893
UAGAGA	81.1	0	0	0	0	2.019	2.263
UAGAGC	65.9	0.000	0.000	0.000	0.000	0.122	0.232
UAGAGG	55.1	22.933	9.751	5770.759	5573.559	412.496	383.763
UAGAUA	100	0	1.393	0	0	43.592	59.618
UAGAUU	84.4	0	0	0	0	7.949	7.08
UAGCAA	85.4	0	0	0	0	2.69	5.05
UAGCAC	60.3	57.937	68.256	8.73	7.081	3364.736	3612.805
UAGCAG	78.3	30.175	20.895	0.349	0.472	159.697	155.801
UAGCAU	71.4	0.000	0.000	0.000	0.000	0.367	0.116
UAGCCA	64	0.000	0.000	0.000	0.000	0.489	0.929
UAGCUA	95.9	0	0	0	0	1.957	1.276
UAGCUC	49.6	0	0	6.635	8.025	1.773	1.102
UAGCUU	65.2	339.178	367.741	1.396	2.36	1145.176	1251.903
UAGGAG	78.2	0.000	0.000	0.000	0.000	0.122	0.232
UAGGAU	51.4	0	0	0	0	0.611	1.858
UAGGCA	81.9	0	0	0	0	14.002	13.698
UAGGCC	34.3	0	0	0	0	7.153	6.27
UAGGCU	46	0	0	4.54	7.553	0.428	0.348
UAGGGC	34.9	57.938	58.504	4.189	1.888	453.648	423.587
UAGGGG	63.7	0	1.393	27.589	26.909	1.466	1.277
UAGGGU	51.8	0.000	0.000	0.000	0.000	0.122	0.406
UAGGUA	86.2	24.14	29.253	0	1.416	55.51	60.716
UAGGUC	16.2	0.000	0.000	0.000	0.000	0.306	0.174
UAGUAA	82.9	0.000	0.000	0.000	0.000	0.489	0.174
UAGUAC	52.7	1.207	0	0	0	13.512	14.106
UAGUAG	77.9	1.207	1.393	0.698	2.832	13.817	14.743
UAGUCC	42.3	0.000	0.000	0.000	0.000	0.611	0.639
UAGUCU	83.6	0.000	0.000	0.000	0.000	0.245	0.116
UAGUGA	79.5	0.000	0.000	0.000	0.000	0.306	0.174
UAGUGC	81	0	0	0	0	2.567	2.727
UAGUGU	36.2	490.062	149.046	871.34	445.187	144.528	114.649
UAGUUU	88.1	0.000	0.000	0.000	0.000	0.306	0.116
UAUAAA	95.5	22.933	26.467	1.397	1.888	270.717	370.009
UAUAAC	62.9	0.000	0.000	0.000	0.000	0.122	0.232
UAUAAU	82.8	3006.761	3942.046	18.507	18.411	4347.715	5358.314
UAUACA	80.2	86.905	62.684	7.333	6.136	412.194	469.389
UAUACG	84.8	31.383	9.751	9.776	3.777	798.039	783.614
UAUACU	40.9	0.000	0.000	0.000	0.000	0.367	0.348
UAUAGC	24.3	0	0	0	0	4.648	3.829
UAUAGG	58.9	0.000	0.000	0.000	0.000	0.183	0.290
UAUAGU	37.6	0.000	0.000	0.000	0.000	0.245	0.232
UAUAUA	86.2	3.621	4.179	0	0	2.323	3.83
UAUAUU	70.9	0.000	0.000	0.000	0.000	0.245	0.116
UAUCAC	67.2	0	0	0	0	5.38	7.258
UAUCAG	71.2	228.13	273.019	3.491	2.36	825.546	919.744
UAUCCC	11.7	0.000	0.000	0.349	1.416	0.000	0.116
UAUCCG	80.1	1.207	12.537	5.588	12.747	0.367	0.174
UAUCCU	42.9	0	0	0	0	5.932	6.733
UAUCUA	91.2	15.692	16.715	0.000	0.000	0.000	0.000
UAUCUC	78.1	32.59	48.753	0	0	0	0
UAUGAG	37.5	0	0	0	0	0.795	0.754
UAUGCA	45.6	0	0	0	0	1.04	0.638
UAUGCC	11.4	19.312	18.109	0.698	0	47.503	48.53
UAUGGA	45.2	0	0	3.492	6.609	0.55	0.871
UAUGGC	50.9	0	1.393	0	0	13.02	14.106
UAUGGG	17.8	0	0	0	0	2.384	3.192
UAUGGU	23.5	1.207	5.572	1.397	1.416	235.563	218.903
UAUGUG	46.5	0	0	1.746	0.472	8.559	7.721
UAUUAC	56.8	50.696	58.504	0.698	0	37.783	39.474
UAUUCA	79.8	0.000	0.000	0.000	0.000	0.550	0.522
UAUUCU	59.4	7.242	2.786	0.000	0.000	0.000	0.058
UAUUGC	33.6	8.449	4.179	0.698	0	128.819	112.79
UCAAAA	89.7	14.484	15.323	0	0	0	0
UCAAAC	72.9	0	0	0	0	2.873	2.438
UCAAAG	86.5	0	0	0	0	5.686	4.352
UCAACA	85.9	2.414	6.965	0.698	0	340.663	329.488
UCAACG	83.4	1.207	0	0	0.472	158.775	177.635
UCAAGA	87.1	0	0	0	0	0.673	0.87
UCAAGG	69.8	2.414	5.572	0	0.472	30.629	34.947
UCAAGU	68	1091.171	1044.715	61.114	50.512	12417.585	14443.614
UCAAUA	81.4	0	0	0	0	1.59	2.032
UCACAC	50.1	0	0	9.43	8.498	8.498	8.358
UCACAG	66.9	630.074	589.224	118.036	78.837	27430.008	26886.03
UCACAU	56.6	557.656	364.955	108.608	80.727	18706.497	19100.359
UCACCA	76.4	13.277	6.965	133.407	142.098	732.56	716.333
UCACCC	74.8	0	0	17.811	16.524	0.061	0.174
UCACCU	72.3	0	0	23.05	25.493	0.122	0.348
UCACUC	70.2	0	0	7.684	13.218	0.305	0.174
UCACUG	83.3	10.863	8.358	0	0	3.24	4.702
UCAGAA	82.4	0.000	0.000	0.000	0.000	0.428	0.522
UCAGAU	67.4	0.000	0.000	0.000	0.000	0.183	0.232
UCAGCA	63.1	4.828	9.751	0	0	12.472	12.885
UCAGCC	30.1	0	0	0	0	19.441	16.775
UCAGGC	36.9	0	0	60.067	57.593	4.522	4.583
UCAGGG	77.8	0	0	3.143	3.776	1.407	1.276
UCAGUA	85.7	3.621	2.786	0.349	0.472	102.039	102.227
UCAGUC	67.1	18.105	19.501	0	0	0.795	1.799
UCAGUG	64.8	1.207	1.393	13.271	12.746	10.209	10.1
UCAGUU	56.6	0	0	0	0	1.284	1.857
UCAUAC	80	0	0	0	0	1.04	1.335
UCAUAG	65.1	0	0	0	0	13.878	16.485
UCAUCA	68.6	0.000	0.000	0.000	0.000	0.428	0.058
UCAUCC	47.9	0	0	0.349	1.416	0.673	0.638
UCAUGG	65.9	595.077	459.673	0	0	0.611	0.348
UCAUGU	77.3	22.934	26.466	18.858	21.244	0.794	1.161
UCAUUA	87.5	8.449	6.965	0.000	0.000	0.000	0.000
UCAUUG	79.9	0	0	0	0	2.446	3.366
UCAUUU	73.7	72.423	75.22	40.511	41.071	40.84	46.205
UCCAAA	96.5	3.621	5.572	0.000	0.000	0.000	0.000
UCCACU	67.9	0	0	1.048	0	1.162	0.696
UCCAGC	39.5	10.863	9.751	0	0	8.62	7.488
UCCAGU	69.2	51.902	51.54	16.763	12.274	1602.923	1636.145
UCCAUG	78.1	1.207	0	0	0	2.813	2.961
UCCCAC	49.2	7087.801	6892.31	7193.543	7009.208	98.43	96.417
UCCCCA	90.7	0	1.393	0	0	16.324	18.517
UCCCCC	43.5	7.242	8.358	0	0	0.367	0.29
UCCCCG	86	0	0	1.396	1.416	0.428	0.058
UCCCCU	66	0.000	0.000	0.698	1.416	0.000	0.116
UCCCGG	67.6	0	0	101.278	84.032	5.685	4.875
UCCCGU	73	0	0	0	0	2.507	2.67
UCCCUC	53.1	1.207	2.786	2.794	4.72	76.606	67.803
UCCCUG	82.7	3.621	0	2.444	0.944	47.503	48.527
UCCCUU	82.5	0	0	4.54	6.137	2.995	3.192
UCCGAG	100	2927.095	3187.07	2819.02	2818.88	106.251	100.48
UCCGCG	90.6	0	0	37.718	31.158	1.955	1.625
UCCGCU	58.4	0	0	12.921	9.913	0.306	0.232
UCCGGC	43.8	0	0	0	0	6.541	6.095
UCCGGU	58.8	3.621	6.965	0	0	1.222	2.031
UCCGUC	86.4	1.207	0	0	0	0.428	0.464
UCCGUG	85.9	0	0	8.382	4.72	0.734	0.58
UCCGUU	91.8	0	0	0	0.472	6.419	6.27
UCCUAU	89	0.000	0.000	0.000	0.000	0.183	0.232
UCCUCC	30.1	0	0	8.382	5.664	0.917	0.638
UCCUCU	59	1.207	0	77.529	89.694	6.052	5.745
UCCUGA	92.1	1.207	1.393	0.349	1.888	182.62	165.035
UCCUGC	41.3	0	0	19.905	17.937	6.177	7.428
UCCUGG	59.7	0	0	4.889	4.249	8.682	8.706
UCCUGU	34.1	0	0	0	0	0.428	0.406
UCCUUC	40.9	0	0	8.731	12.746	0.489	0.406
UCCUUG	96.5	0	0	0	0	0.55	0.696
UCGAAU	86	8.449	4.179	3.492	5.193	0.061	0.174
UCGACA	82.2	19.313	11.144	0	0	0.183	0.348
UCGACC	67.8	2.414	9.751	0	0	7.644	8.067
UCGAGG	75.3	8.449	5.572	1.397	0.944	98.493	90.268
UCGAGU	86.5	0	0	0	0	3.424	3.309
UCGCAC	86.1	0.000	0.000	0.000	0.000	0.306	0.232
UCGCAU	84.8	0	0	0	0	0.918	1.044
UCGCCA	95.3	0.000	0.000	0.000	0.000	0.673	0.464
UCGCCC	70.3	0	0	3.143	1.888	0.122	0.348
UCGCCG	99.3	0.000	0.000	1.397	1.416	0.183	0.058
UCGCGG	100	0	0	0	0	0.795	0.464
UCGGCA	88.3	0	0	0	0	2.202	2.902
UCGGCG	84.1	9.656	2.786	3.492	4.248	812.649	706.236
UCGGCU	56.4	0	0	3.143	0.944	0.306	0.058
UCGGGA	87.8	2.414	0	0.349	0.472	86.755	82.661
UCGGGC	17.4	0	0	5.937	4.248	5.199	4.584
UCGGGG	41.3	2.414	0	1.048	0.944	0.795	0.638
UCGGUC	53.4	74.837	59.897	0	0	9.477	9.52
UCGGUG	86.3	1.207	0.000	1.048	2.833	0.000	0.058
UCGUAC	71.8	0	0	0	0.472	38.456	36.048
UCGUAU	72.9	2.414	6.965	2.794	1.416	0	0.058
UCGUCA	95	0	0	1.746	1.888	0	0.232
UCGUGG	56.1	0	0	0	0	0.979	0.813
UCGUUC	70.9	0.000	0.000	0.000	0.000	0.306	0.058
UCUAAA	88.8	0.000	0.000	0.000	0.000	0.795	0.348
UCUAAU	92.9	0	0	0	0	2.629	1.916
UCUACA	92.3	1.207	0	0	0	10.881	12.42
UCUACU	56.4	9.656	8.358	0.000	0.000	0.000	0.000
UCUAGC	38.7	19.312	20.894	1.048	0.472	16.08	14.278
UCUAGG	61.4	0	0	0.349	0.472	6.052	6.153
UCUAGU	55.2	0	0	0	0	4.157	5.572
UCUAUG	84.2	0	0	0	0	1.528	2.264
UCUAUU	71.4	0.000	0.000	0.000	0.000	0.122	0.290
UCUCAC	61.3	3.621	1.393	1437.799	1369.079	35.705	34.249
UCUCAU	70.6	36.211	20.895	0	0	0	0
UCUCCA	74.7	9.656	12.537	0	0	0	0
UCUCCC	47.3	1.207	1.393	1.048	1.416	18.402	18.345
UCUCGA	83.1	10.863	8.358	0.000	0.000	0.000	0.116
UCUCGG	73	3.621	0	37.367	40.126	4.095	5.746
UCUCUC	62	12.07	13.929	20.605	16.049	1.283	1.972
UCUCUG	83	1.207	0	6.285	8.024	30.322	33.551
UCUCUU	74.9	0	0	2.445	0.472	0.306	0.348
UCUGAC	53.1	0.000	0.000	0.000	0.000	0.306	0.406
UCUGCC	23.1	1.207	0	1.396	1.888	62.297	62.402
UCUGGA	72.9	0.000	0.000	0.000	0.000	0.367	0.174
UCUGGC	18.1	0	0	1.397	0.472	0.857	0.87
UCUGGG	22.9	0	0	1.397	2.36	2.568	4.469
UCUUAA	83.4	0.000	0.000	0.000	0.000	0.245	0.116
UCUUAC	65.6	8.449	2.786	0.349	0	35.217	35.816
UCUUAG	93.8	0	0	0	0	0.428	0.29
UCUUAU	83.3	0.000	0.000	0.000	0.000	0.183	0.174
UCUUCA	75.4	0.000	0.000	0.000	0.000	0.306	0.174
UCUUCC	33.5	0	0	5.238	3.304	2.078	1.973
UCUUCU	45.8	0.000	1.393	0.000	0.000	2.262	1.567
UCUUUC	50	0.000	0.000	0.000	0.000	1.406	1.161
UCUUUG	89.6	0	1.393	545.154	912.562	11.613	17.066
UCUUUU	84.5	0	0	0	0	4.463	4.121
UGAAAC	73.2	0	1.393	0	0	1.406	1.857
UGAAAG	86.5	0	0	0	0	2.078	2.322
UGAAAU	67.9	9.656	5.572	12.222	8.97	453.401	489.476
UGAACU	60.3	0	0	0	0	23.537	26.528
UGAAGA	102.1	0	0	0	0	1.528	2.264
UGAAGC	39	1.207	0	1.048	0.472	0.795	0.464
UGAAGG	65	0.000	0.000	0.000	0.000	0.183	0.522
UGAAGU	51.7	0	0	0	0	0.673	1.277
UGAAUA	92.4	0	0	0	0	0.979	0.929
UGAAUC	59	1.207	0.000	3.143	0.472	0.000	0.000
UGAAUU	80.1	19.312	20.895	0	0	14.243	13.526
UGACAA	98.2	0.000	0.000	0.000	0.000	0.306	0.522
UGACAC	65.5	20.519	16.716	1.048	1.888	388.779	337.966
UGACAG	71.7	0	0	0	0	7.275	6.966
UGACAU	90.3	0	0	0	0	12.656	12.423
UGACCC	50.3	0	0	3.143	1.888	0.061	0.116
UGACCG	69.4	0	0	0	0	1.834	1.161
UGACCU	43.2	3.621	1.393	3.841	11.33	46.099	50.852
UGACUA	91.2	0	0	0	0	0.612	0.29
UGACUC	73.3	1.207	0	0	0	5.075	3.89
UGACUG	92.6	1.207	0	4.89	2.36	6.724	6.502
UGAGAA	82.5	0	0	0	0	1.345	1.335
UGAGAC	50	0	0	0	0.944	32.952	30.012
UGAGAG	93.4	0.000	0.000	0.000	0.000	0.061	0.290
UGAGCA	79.7	0	0	0	0	2.017	0.58
UGAGCC	59.2	3.621	11.144	41.21	34.934	1.039	1.102
UGAGCU	48.4	0	0	0	0	1.652	1.219
UGAGGA	69.9	0	0	163.439	165.703	24.637	21.069
UGAGGC	24.3	0	0	15.716	18.411	0.671	1.624
UGAGGG	46	2.414	2.786	14.668	14.162	8.862	8.59
UGAGGU	40.3	4.828	5.572	10.822	6.608	388.655	430.374
UGAGUA	83.5	0	0	11.524	7.553	0.673	0.464
UGAGUC	69.2	0	1.393	2.095	2.36	25.922	33.668
UGAGUG	78.4	0	1.393	12.222	16.049	0.366	0.928
UGAUAG	73.2	0	4.179	0	0	9.355	12.538
UGAUCC	60.2	0.000	0.000	0.000	0.000	0.428	0.058
UGAUGA	77.8	0	0	0	0	0.428	0.29
UGAUGG	66.5	0.000	0.000	0.000	0.000	0.183	0.232
UGAUUA	93.2	0	0	0	0	0.977	1.102
UGAUUC	62.6	0	0	0	0	0.673	0.406
UGAUUU	80	12.07	15.323	0.349	0	6.602	8.185
UGCAAA	98	19.313	6.965	7.333	10.384	278.786	275.211
UGCAAG	101.2	0	0	0	0	5.074	6.85
UGCAAU	71.2	1.207	0	0	0.944	5.688	7.138
UGCACA	72.4	1.207	1.393	0	0	1.162	1.567
UGCACC	37.3	1.207	1.393	0	0	38.945	34.772
UGCACU	61.2	0	2.786	4.539	5.193	34.298	36.337
UGCAGA	68.5	0.000	0.000	0.000	0.000	0.183	0.174
UGCAGC	57.7	1.207	1.393	0	0.472	191.973	177.457
UGCAGG	13.7	0	0	18.858	12.746	2.445	2.32
UGCAGU	60.5	3.621	0	6.983	6.136	161.831	142.801
UGCAUA	89	18.106	19.502	1.397	1.416	753.834	810.028
UGCAUC	39.1	0	0	6.635	3.777	0.795	1.393
UGCAUG	62.5	0	0	2.793	0.472	0.061	0.174
UGCAUU	74	119.496	82.185	37.365	18.883	808.433	717.148
UGCCAA	68.8	12.07	15.323	0	0	5.258	3.714
UGCCAC	40.7	0	0	10.128	12.745	0.366	0.29
UGCCAG	60.7	0	0	0	0	3.057	2.263
UGCCAU	33.5	0.000	0.000	0.000	0.000	0.306	0.174
UGCCCA	77.4	0	0	0.698	0	1.713	0.928
UGCCCC	68	0	0	0	0	8.925	7.139
UGCCCU	52.1	0	0	0.698	0.472	5.993	5.108
UGCCGG	43.7	0	1.393	0	0	5.197	5.921
UGCCUA	91.6	76.042	132.33	0.349	0.944	192.524	206.193
UGCCUC	60.7	0	0	2.445	1.416	0.428	0.348
UGCCUG	14.7	0	0	11.874	11.33	6.236	6.444
UGCCUU	29.4	1.207	0	0	0	11.922	9.404
UGCGAA	104	9.656	8.358	0	0	0.183	0.232
UGCGCA	93.9	14.484	15.323	4.889	2.832	589.922	524.773
UGCGCC	45.7	0	0	0.698	0	5.074	3.541
UGCGCG	80	0.000	0.000	0.000	0.000	0.550	0.522
UGCGCU	98.2	2.414	1.393	0.349	0	14.493	12.538
UGCGGA	79.6	0	0	102.325	97.252	5.38	5.166
UGCGGG	62.4	0	0	2.096	1.888	8.008	6.849
UGCGUG	76.7	0	0	0	0	0.612	0.754
UGCUAA	57	0	0	1.048	0.944	0.122	0.29
UGCUAG	57.9	0	0	0	0	1.222	1.044
UGCUAU	53.6	63.974	73.827	0	0.472	32.038	28.327
UGCUCA	70.1	0	0	1.397	2.36	2.385	2.553
UGCUCC	38.3	0	0	1.746	0.944	0.367	0.174
UGCUCG	80	0.000	0.000	1.397	0.472	0.061	0.116
UGCUCU	58.4	0.000	0.000	1.048	0.944	0.061	0.058
UGCUGA	76.4	10.863	1.393	3.143	2.832	17.547	21.127
UGCUGU	76	6.035	5.572	1.746	0.472	5.075	3.656
UGCUUA	97.9	7.242	4.179	1.745	0	29.225	37.789
UGCUUC	62.2	0.000	0.000	0.000	0.000	0.061	0.290
UGCUUG	84.4	0	0	1.397	0.944	0.978	0.928
UGGAAC	81.4	0	0	0	0	0.673	0.29
UGGAAG	71.8	0	0	1.048	0.944	21.582	28.446
UGGAAU	72.9	0	0	2.793	2.833	0.856	1.16
UGGACA	60.6	0.000	0.000	2.095	0.000	0.061	0.058
UGGACU	40.7	2.414	0	0.349	0	187.514	189.705
[truncated: 214 more rows]
