# Supplementary material for: SPOROS: A pipeline to analyze DISE/6mer seed toxicity
Source: PLoS Comput Biol. 2022 Mar 31;18(3):e1010022. doi: 10.1371/journal.pcbi.1010022 (PMC9004739; doi:10.1371/journal.pcbi.1010022)
Supplement: S1 Dataset — (ZIP) [file pcbi.1010022.s005.zip › Final SPOROS output Figure 2/miRNA/D_toxAnalysis.DicerKO.rep2.miRNA.human.Figure2.txt]

11.1
11.8
11.8
16.2
17.3
18.1
21.6
26.2
26.2
26.2
26.2
26.2
26.2
26.2
26.2
26.2
26.2
26.2
26.2
26.2
26.2
26.2
26.2
26.2
26.2
26.2
26.2
26.2
26.2
26.2
26.2
26.2
26.2
26.2
26.2
26.2
26.2
26.2
26.2
26.2
26.2
26.2
26.2
26.2
26.2
26.2
26.2
26.2
26.2
26.2
26.2
26.2
26.2
26.2
26.2
26.2
26.2
26.2
26.2
26.2
26.2
26.2
26.2
26.2
26.2
26.2
26.2
26.2
26.2
26.2
26.2
26.2
27.2
35.8
35.8
35.8
36.2
37.9
46.3
46.3
46.3
46.3
46.3
46.3
46.3
46.3
46.3
46.3
46.3
46.3
46.3
46.3
46.3
48.3
49.2
49.2
49.2
49.2
49.2
49.2
49.2
49.2
49.2
49.2
49.2
49.2
49.2
49.2
49.2
49.2
49.2
49.2
49.2
49.2
49.2
49.2
49.2
49.2
49.2
49.2
49.2
49.2
49.2
52.4
52.4
52.4
52.4
52.4
52.4
52.4
52.4
52.4
52.4
55.1
55.3
56.6
56.6
57.6
57.6
61.2
61.2
62.9
63
63
63
63
63
63
63
63
63.1
63.1
65
65.2
65.2
65.5
65.5
65.5
65.5
65.5
65.5
65.5
65.5
65.5
65.5
65.5
65.6
65.6
65.9
65.9
66.9
66.9
66.9
67.2
67.5
67.5
67.5
67.5
67.5
67.5
67.5
67.5
67.5
67.5
67.5
67.5
67.5
67.5
67.5
67.5
67.5
67.5
67.6
67.6
67.7
68
68
68
68
68
68.3
68.3
68.3
68.3
71.2
71.4
72.4
72.4
72.4
72.4
72.4
72.4
72.4
72.4
72.4
72.4
72.4
72.4
72.4
72.4
72.4
72.4
72.4
72.4
72.4
72.5
72.6
72.8
72.8
73.7
73.7
73.9
74.5
74.6
74.6
74.6
74.6
74.6
74.6
74.6
74.6
74.6
74.6
74.6
74.6
74.6
74.6
74.6
74.6
74.6
74.6
74.6
74.6
74.6
74.6
74.6
74.6
74.6
74.6
74.6
74.6
74.6
74.6
74.6
74.6
74.6
74.6
74.6
74.6
74.6
74.6
74.6
74.6
74.6
74.6
74.6
74.6
74.6
74.6
74.6
74.6
74.6
74.6
74.6
74.6
74.6
74.6
76.9
77.4
78.2
78.3
78.3
78.3
78.3
78.3
78.3
78.3
78.3
78.3
78.3
78.3
78.3
78.3
78.3
78.3
78.3
78.3
78.3
78.3
78.3
78.3
78.3
78.3
78.3
78.3
78.3
78.3
80.2
80.2
80.2
80.5
81.1
81.1
81.1
81.1
81.1
81.1
81.1
81.1
81.1
81.4
81.4
82
82
82.5
82.5
82.5
82.6
82.6
82.6
82.6
82.6
82.6
82.6
82.6
82.6
82.6
82.6
82.6
82.8
82.8
82.8
82.8
82.8
82.8
82.8
82.8
82.8
82.8
82.8
82.8
82.8
82.8
82.8
82.8
82.8
84
84
84.1
84.1
84.1
84.1
84.1
84.2
84.2
84.2
84.2
84.2
84.2
84.2
84.2
84.2
84.2
84.2
84.2
84.2
84.2
84.2
84.2
84.2
84.2
84.2
84.2
84.2
84.2
84.2
84.2
84.2
84.2
84.2
84.2
84.2
84.2
84.2
84.2
84.2
84.2
84.2
84.2
84.2
84.2
84.2
84.2
84.2
84.2
84.2
84.2
84.2
84.2
84.2
84.2
84.2
84.2
84.2
84.2
84.2
84.2
84.2
84.2
84.2
84.2
84.2
84.2
84.2
84.2
84.2
84.2
84.2
84.2
84.2
84.2
84.2
84.2
84.2
84.2
84.2
84.2
84.2
84.2
84.2
84.2
84.2
84.2
84.2
84.2
84.2
84.2
84.2
84.2
84.2
84.2
84.2
84.2
84.2
84.2
84.2
84.2
84.2
84.2
84.2
84.2
84.2
84.2
84.2
84.2
84.2
84.2
84.2
84.2
84.2
84.2
84.2
84.2
84.2
84.2
84.2
84.2
84.2
84.2
84.2
84.2
84.2
84.2
84.2
84.2
84.2
84.2
84.2
84.2
84.2
84.2
84.2
84.2
84.2
84.2
84.2
84.2
84.2
84.2
84.2
84.2
84.2
84.2
84.2
84.2
84.2
84.2
84.2
84.2
84.2
84.2
84.2
84.2
84.2
84.2
84.2
84.2
84.2
84.2
84.2
84.2
84.2
84.2
84.2
84.2
84.2
84.2
84.2
84.2
84.2
84.2
84.2
84.2
84.2
84.2
84.2
84.2
84.2
84.2
84.2
84.2
84.2
84.2
84.2
84.2
84.2
84.2
84.2
84.2
84.2
84.2
84.2
84.2
84.2
84.2
84.2
84.2
84.2
84.2
84.2
84.2
84.2
84.2
84.2
84.2
84.2
84.2
84.2
84.2
84.2
84.2
84.2
84.2
84.2
84.2
84.2
84.2
84.2
84.2
84.2
84.2
84.2
84.2
84.2
84.2
84.2
84.2
84.2
84.2
84.2
84.2
84.2
84.2
84.2
84.2
84.2
84.2
84.2
84.2
84.2
84.2
84.2
84.2
84.2
84.2
84.2
84.2
84.2
84.2
84.2
84.2
84.2
84.2
84.2
84.2
84.2
84.2
84.2
84.2
84.2
84.2
84.2
84.2
84.2
84.2
84.2
84.2
84.2
84.2
84.2
84.2
84.2
84.2
84.2
84.2
84.2
84.2
84.2
84.2
84.2
84.2
84.2
84.2
84.2
84.2
84.2
84.2
84.2
84.2
84.2
84.2
84.2
84.2
84.2
84.2
84.2
84.2
84.2
84.2
84.2
84.2
84.2
84.2
84.2
84.2
84.2
84.2
84.2
84.2
84.2
84.2
84.2
84.2
84.2
84.2
84.2
84.2
84.2
84.2
84.2
84.2
84.2
84.2
84.2
84.2
84.2
84.2
84.2
84.2
84.2
84.2
84.2
84.2
84.2
84.2
84.2
84.2
84.2
84.2
84.2
84.2
84.2
84.2
84.2
84.2
84.2
84.2
84.2
84.2
84.2
84.2
84.2
84.2
84.2
84.2
84.2
84.2
84.2
84.2
84.2
84.2
84.2
84.2
84.2
84.2
84.2
84.2
84.2
84.2
84.2
84.2
84.2
84.2
84.2
84.2
84.2
84.2
84.2
84.2
84.2
84.2
84.2
84.2
84.2
84.2
84.2
84.2
84.2
84.2
84.2
84.2
84.2
84.2
84.2
84.2
84.2
84.2
84.2
84.2
84.2
84.2
84.2
84.2
84.2
84.2
84.2
84.2
84.2
84.2
84.2
84.2
84.2
84.2
84.2
84.2
84.2
84.2
84.2
84.2
84.2
84.2
84.2
84.2
84.2
84.2
84.2
84.2
84.2
84.2
84.2
84.2
84.2
84.2
84.2
84.2
84.2
84.2
84.2
84.2
84.2
84.2
84.2
84.2
84.2
84.2
84.2
84.2
84.2
84.2
84.2
84.2
84.2
84.2
84.2
84.2
84.2
84.2
84.2
84.2
84.2
84.2
84.2
84.2
84.2
84.2
84.2
84.2
84.2
84.2
84.2
84.2
84.2
84.2
84.2
84.2
84.2
84.2
84.2
84.2
84.2
84.2
84.2
84.2
84.2
84.2
84.2
84.2
84.2
84.2
84.2
84.2
84.2
84.2
84.2
84.2
84.2
84.2
84.2
84.2
84.2
84.2
84.2
84.2
84.2
84.2
84.2
84.2
84.2
84.2
84.2
84.2
84.2
84.2
84.2
84.2
84.2
84.2
84.2
84.2
84.2
84.2
84.2
84.2
84.2
84.2
84.2
84.2
84.2
84.2
84.2
84.2
84.2
84.2
84.2
84.2
84.2
84.2
84.2
84.2
84.2
84.2
84.2
84.2
84.2
84.2
84.2
84.2
84.2
84.2
84.2
84.2
84.2
84.2
84.2
84.2
84.2
84.2
84.2
84.2
84.2
85.3
85.8
85.8
85.8
85.8
85.8
86.4
87.5
87.5
87.5
87.5
88.8
89.8
89.8
89.8
89.8
89.8
89.8
89.8
89.8
89.8
89.8
89.8
89.8
90.2
90.2
90.2
91.1
91.6
95.8
95.9
98.3
98.3
98.3
100
100
100
100
100
100
100
100
100
100
100
100
100
