# Supplementary material for: SPOROS: A pipeline to analyze DISE/6mer seed toxicity
Source: PLoS Comput Biol. 2022 Mar 31;18(3):e1010022. doi: 10.1371/journal.pcbi.1010022 (PMC9004739; doi:10.1371/journal.pcbi.1010022)
Supplement: S1 Dataset — (ZIP) [file pcbi.1010022.s005.zip › Final SPOROS output Figure 2/miRNA/D_toxAnalysis.Wildtype.avg.miRNA.human.Figure2.txt]

10.4
11.1
16.2
16.2
16.2
18.1
18.1
20.9
21.6
21.6
21.6
21.6
21.6
21.6
21.6
21.6
21.6
21.6
21.6
21.6
21.6
21.6
23.6
25.4
25.4
25.4
26.2
26.2
26.2
26.2
26.2
26.2
26.2
26.2
26.2
26.2
26.2
26.2
26.2
26.2
26.2
26.2
26.2
26.2
26.2
26.2
26.2
26.2
26.2
26.2
26.2
26.2
26.2
26.2
26.2
26.2
26.2
26.2
26.2
26.2
26.2
26.2
26.2
26.2
29.1
29.1
34.6
41.3
41.6
42.9
43
45
45.5
46.3
46.3
46.3
46.3
46.3
46.3
46.3
46.3
46.3
46.3
46.3
46.3
46.3
46.3
46.3
46.3
46.3
46.3
46.3
46.3
46.3
46.3
46.3
46.3
46.3
46.3
46.3
46.3
46.3
46.3
46.3
46.3
46.3
46.3
46.3
46.3
46.3
46.3
46.3
46.3
46.3
46.3
46.3
46.3
47.3
48.3
48.3
48.3
48.5
48.5
51.5
51.5
52.4
52.4
55.1
55.1
55.1
55.1
55.1
55.1
55.1
55.1
55.1
55.1
56.6
56.6
56.6
56.6
56.6
56.6
56.6
56.6
56.6
56.6
56.6
56.6
56.6
56.6
56.6
56.6
56.6
56.6
56.6
56.6
56.7
56.7
57
58.9
60.3
60.3
60.3
60.3
61.3
61.3
61.3
61.3
61.9
62.9
62.9
62.9
62.9
62.9
62.9
62.9
62.9
63.1
63.1
63.1
63.1
63.1
63.1
63.1
63.1
63.1
63.1
63.1
63.1
63.1
63.1
63.1
63.1
63.1
63.1
63.1
63.1
63.1
63.1
63.1
63.1
63.1
63.1
63.1
63.1
63.1
63.1
63.1
63.1
63.1
63.1
63.1
63.1
63.1
63.1
63.1
63.1
63.1
63.1
63.1
63.1
63.1
63.1
63.1
63.1
63.1
63.1
63.1
63.1
63.1
63.1
63.1
65.2
65.5
65.6
65.6
65.6
65.6
65.6
65.6
65.6
65.6
65.6
65.6
65.6
65.6
65.6
65.6
65.6
65.6
65.6
65.6
65.6
65.6
65.6
65.6
65.6
65.6
65.6
65.6
65.6
65.6
65.6
65.6
66.9
66.9
66.9
66.9
66.9
66.9
66.9
66.9
66.9
66.9
66.9
66.9
66.9
66.9
66.9
66.9
66.9
66.9
66.9
66.9
66.9
66.9
66.9
66.9
66.9
66.9
66.9
66.9
67.2
67.2
67.2
67.2
67.2
67.2
67.2
67.3
67.3
67.6
67.6
67.6
67.7
67.7
67.7
67.7
67.7
67.7
67.7
67.7
67.7
67.7
67.7
67.7
67.7
67.7
67.9
68
68
68
68
68
68
68
68
68
68
68
68
68
68
68
68
68.3
68.3
68.3
68.3
68.3
68.3
68.3
68.3
68.3
68.3
68.3
68.3
68.3
68.3
68.3
68.3
68.3
68.3
68.3
68.3
68.3
68.3
68.3
68.3
68.3
68.3
68.3
68.3
68.3
68.3
68.3
68.3
68.3
68.3
68.3
68.3
68.3
68.3
68.3
68.3
68.3
68.3
68.3
68.3
68.3
68.3
68.3
68.3
68.3
68.3
68.3
68.3
68.3
68.3
68.3
68.3
68.3
68.3
68.3
68.3
68.3
68.3
68.3
68.3
68.3
68.3
68.3
68.3
68.3
68.3
68.3
68.3
68.3
68.3
68.3
68.3
68.3
68.3
68.3
68.3
68.3
68.3
68.3
68.3
68.3
68.3
68.3
68.3
68.3
68.3
69.2
69.2
71.2
71.8
71.9
72.4
72.4
72.4
72.4
72.4
72.4
72.4
72.4
72.4
72.4
72.4
72.4
72.4
72.4
72.4
72.4
72.4
72.4
72.4
72.4
72.4
72.4
72.4
72.4
72.4
72.4
72.4
72.4
72.4
72.4
72.4
72.4
72.4
72.4
72.4
72.4
72.4
72.4
72.4
72.4
72.4
72.4
72.4
72.4
72.4
72.4
72.4
72.4
72.4
72.4
72.4
72.4
72.4
72.4
72.4
72.4
72.4
72.4
72.4
72.4
72.4
72.4
72.4
72.4
72.4
72.4
72.4
72.4
72.4
72.4
72.4
72.4
72.4
72.4
72.4
72.4
72.4
72.6
72.6
72.8
72.8
72.8
72.8
72.8
72.8
72.8
72.8
72.8
72.8
72.8
72.8
72.8
72.8
74
74.5
74.6
74.6
74.6
74.6
74.6
74.6
76.4
76.9
76.9
76.9
76.9
76.9
77
77.2
78.3
78.3
78.3
78.3
78.3
78.3
78.3
78.3
78.3
78.3
78.3
78.3
78.3
78.3
78.3
78.3
78.3
78.3
78.3
78.3
78.3
78.3
78.3
78.3
78.3
78.3
78.3
78.3
78.3
78.3
78.7
80.2
80.2
80.2
80.2
80.2
80.2
80.2
80.2
80.2
80.2
80.2
80.2
80.2
80.2
80.2
80.2
80.2
80.2
80.2
80.2
80.2
80.2
80.2
80.2
80.2
80.2
80.2
80.2
80.5
80.5
80.5
80.5
81.1
81.4
81.4
81.4
81.4
81.4
81.4
81.4
81.4
81.4
81.4
81.4
81.4
81.4
81.4
81.4
81.4
81.4
81.4
81.4
81.4
81.4
81.4
81.4
81.4
81.4
82
82.5
82.5
82.6
82.6
82.6
82.6
82.6
82.6
82.6
82.6
82.6
82.6
82.6
82.6
82.6
82.8
82.8
82.8
82.8
82.8
83.1
84.1
84.1
84.2
84.2
84.2
84.2
84.2
84.2
84.2
84.2
84.2
84.2
84.2
84.2
84.2
84.2
84.2
84.2
84.2
84.2
84.2
84.2
84.2
84.2
84.2
84.2
84.2
84.2
84.2
84.2
84.2
84.2
84.2
84.2
84.2
84.2
84.2
84.2
84.2
84.2
84.2
84.2
84.2
84.2
84.2
84.2
84.2
84.2
84.2
84.2
84.2
84.2
84.2
84.2
84.2
84.2
84.2
84.2
84.2
84.2
84.2
84.2
84.2
84.2
84.2
84.2
84.2
84.2
84.2
84.2
84.2
84.2
84.2
84.2
84.2
84.2
84.2
84.2
84.2
84.2
84.2
84.2
84.2
84.2
84.2
84.2
84.2
84.2
84.2
84.2
84.2
84.2
84.2
84.2
84.2
84.2
84.2
84.2
84.2
84.2
84.2
84.2
84.2
84.2
84.2
84.2
84.2
84.2
84.2
84.2
84.2
84.2
84.2
84.2
84.2
84.2
84.2
84.2
84.2
84.2
84.2
84.2
84.2
84.2
84.2
84.2
84.2
84.2
84.2
84.2
84.2
84.2
84.2
84.2
84.2
84.2
84.2
84.2
84.2
84.2
84.2
84.2
84.2
84.2
84.2
84.2
84.2
84.2
84.2
84.2
84.2
84.2
84.2
84.2
84.2
84.2
84.2
84.2
84.2
84.2
84.2
84.2
84.2
84.2
84.2
84.2
84.2
84.2
84.2
84.2
84.2
84.2
84.2
84.2
84.2
84.2
84.2
84.2
84.2
84.2
84.2
84.2
84.2
84.2
84.2
84.2
84.2
84.2
84.2
84.2
84.2
84.2
84.2
84.2
84.2
84.2
84.2
84.2
84.2
84.2
84.2
84.2
84.2
84.2
84.2
84.2
84.2
84.2
84.2
84.2
84.2
84.8
85.3
85.3
85.3
86.4
86.4
86.4
86.4
86.4
86.9
87.2
87.6
87.9
87.9
88.4
88.7
88.8
88.8
88.8
88.8
88.8
89
89
89.8
89.8
89.8
89.8
89.8
89.8
89.8
89.8
89.8
89.8
89.8
89.8
89.8
89.8
89.8
89.8
89.8
89.8
89.8
89.8
89.8
89.8
89.8
89.8
89.8
89.8
89.8
89.8
89.8
89.8
89.8
89.8
89.8
89.8
89.8
89.8
89.8
89.8
89.8
89.8
89.8
89.8
89.8
89.8
89.8
89.8
89.8
89.8
90.2
90.2
90.2
90.2
90.2
90.2
90.9
91.1
91.1
91.1
91.1
91.1
91.1
91.1
91.1
91.1
91.1
91.1
91.1
91.1
91.1
91.1
91.1
91.1
91.1
91.1
91.1
91.1
91.1
91.1
91.1
91.1
91.1
91.1
93.9
95.5
98.3
98.3
98.3
100.9
101.6
101.6
