# Supplementary material for: SPOROS: A pipeline to analyze DISE/6mer seed toxicity
Source: PLoS Comput Biol. 2022 Mar 31;18(3):e1010022. doi: 10.1371/journal.pcbi.1010022 (PMC9004739; doi:10.1371/journal.pcbi.1010022)
Supplement: S1 Dataset — (ZIP) [file pcbi.1010022.s005.zip › Final SPOROS output Figure 2/miRNA/E_seedAnalysis.DicerKO.rep1.miRNA.Figure2.txt]

AAAGCU
AAAGCU
AAAGUG
AAAGUG
AAAGUG
AAAGUG
AAAGUG
AAAGUG
AAAGUG
AAAGUG
AAAGUG
AAAGUG
AAAGUG
AAAGUG
AAAGUG
AAAGUG
AAAGUG
AAAGUG
AAAGUG
AAAGUG
AAAGUG
AAAGUG
AAAGUG
AAAGUG
AACACC
AACACC
AACACU
AACACU
AACACU
AACCGU
AACGGA
AACGGA
AACGGA
AACGGA
AAGGUG
AAGGUG
AAGGUG
AAGGUG
AAGGUG
AAUACU
AAUAUU
ACACCA
ACAGUA
ACAUUC
ACAUUC
ACAUUC
ACAUUC
ACAUUC
ACAUUC
ACAUUC
ACAUUC
ACCAAU
ACCCGU
ACCCGU
ACCCGU
ACCCGU
ACCCGU
ACCCGU
ACCCGU
ACCCGU
ACCCGU
ACCCGU
ACCCGU
ACCCGU
ACCCGU
ACCCGU
ACCCGU
ACCCGU
ACCCGU
ACCCGU
ACCCGU
ACCCGU
ACCCGU
ACCCGU
ACCCGU
ACCCGU
ACCCGU
ACCCGU
ACCCUG
ACCCUG
ACCCUG
ACCCUG
ACCCUG
ACCCUG
ACCCUG
ACCCUG
ACCCUG
ACCCUG
ACCCUG
ACCCUG
ACCCUG
ACCCUG
ACCCUG
ACCCUG
ACCCUG
ACCCUG
ACCCUG
ACCCUG
ACCCUG
ACCCUG
ACCCUG
ACCCUG
ACCCUG
ACCCUG
ACCCUG
ACCCUG
ACCCUG
ACCCUG
ACCCUG
ACCCUG
ACCCUG
ACCCUG
ACCCUG
ACCCUG
ACCCUG
ACCCUG
ACCCUG
ACCCUG
ACCCUG
ACCCUG
ACCCUG
ACCCUG
ACCUGC
AGCACC
AGCACC
AGCACC
AGCAGC
AGCAGC
AGCAGC
AGCAGC
AGCAGC
AGCAGC
AGCAGC
AGCAGC
AGCAGC
AGCAGC
AGCAGC
AGCAGC
AGCAGC
AGCAGC
AGCAGC
AGCAGC
AGCAGC
AGCAGC
AGCAGC
AGCAGC
AGCAGC
AGCAGC
AGCAGC
AGCAGC
AGCAGC
AGCAGC
AGCAGC
AGCAGC
AGCAGC
AGCAGC
AGCAGC
AGCAGC
AGCAGC
AGCAGC
AGCAGC
AGCAGC
AGCAGC
AGCAGC
AGCAGC
AGCAGC
AGCAGC
AGCAGC
AGCAGC
AGCAGC
AGCAGC
AGCAGC
AGCAGC
AGCAGC
AGCAGC
AGCAGC
AGCAGC
AGCAGC
AGCAGC
AGCAGC
AGCAGC
AGCAGC
AGCAGC
AGCAGC
AGCAGC
AGCAGC
AGCAGC
AGCAGC
AGCAGC
AGCAGC
AGCAGC
AGCAGC
AGCUGC
AGCUUA
AGCUUA
AGCUUA
AGCUUA
AGCUUA
AGCUUA
AGCUUA
AGCUUA
AGCUUA
AGCUUA
AGCUUA
AGCUUA
AGCUUA
AGCUUA
AGCUUA
AGCUUA
AGCUUA
AGCUUA
AGCUUA
AGCUUA
AGCUUA
AGCUUA
AGCUUA
AGCUUA
AGCUUA
AGCUUA
AGCUUA
AGCUUA
AGCUUA
AGCUUA
AGCUUA
AGCUUA
AGCUUA
AGCUUA
AGCUUA
AGCUUA
AGCUUA
AGCUUA
AGCUUA
AGCUUA
AGCUUA
AGCUUA
AGCUUA
AGCUUA
AGCUUA
AGCUUA
AGCUUA
AGCUUA
AGCUUA
AGCUUA
AGCUUA
AGCUUA
AGCUUA
AGCUUA
AGCUUA
AGCUUA
AGCUUA
AGCUUA
AGCUUA
AGCUUA
AGCUUA
AGCUUA
AGCUUA
AGCUUA
AGCUUA
AGCUUA
AGCUUA
AGCUUA
AGCUUA
AGCUUA
AGCUUA
AGCUUA
AGCUUA
AGCUUA
AGCUUA
AGCUUA
AGCUUA
AGCUUA
AGCUUA
AGCUUA
AGCUUA
AGCUUA
AGCUUA
AGCUUA
AGCUUA
AGCUUA
AGCUUA
AGCUUA
AGCUUA
AGCUUA
AGCUUA
AGCUUA
AGCUUA
AGCUUA
AGCUUA
AGCUUA
AGCUUA
AGCUUA
AGCUUA
AGCUUA
AGCUUA
AGCUUA
AGCUUA
AGCUUA
AGCUUA
AGCUUA
AGCUUA
AGCUUA
AGCUUA
AGCUUA
AGCUUA
AGCUUA
AGCUUA
AGCUUA
AGCUUA
AGCUUA
AGCUUA
AGCUUA
AGCUUA
AGCUUA
AGCUUA
AGCUUA
AGCUUA
AGCUUA
AGCUUA
AGCUUA
AGCUUA
AGCUUA
AGCUUA
AGCUUA
AGCUUA
AGCUUA
AGCUUA
AGCUUA
AGCUUA
AGCUUA
AGCUUA
AGCUUA
AGCUUA
AGCUUA
AGCUUA
AGCUUA
AGCUUA
AGCUUA
AGCUUA
AGCUUA
AGCUUA
AGCUUA
AGCUUA
AGCUUA
AGCUUA
AGCUUA
AGCUUA
AGCUUA
AGCUUA
AGCUUA
AGCUUA
AGCUUA
AGCUUA
AGCUUA
AGCUUA
AGCUUA
AGCUUA
AGCUUA
AGCUUA
AGCUUA
AGCUUA
AGCUUA
AGCUUA
AGCUUA
AGCUUA
AGCUUA
AGCUUA
AGCUUA
AGCUUA
AGCUUA
AGCUUA
AGCUUA
AGCUUA
AGCUUA
AGCUUA
AGCUUA
AGCUUA
AGCUUA
AGCUUA
AGCUUA
AGCUUA
AGCUUA
AGCUUA
AGCUUA
AGCUUA
AGCUUA
AGCUUA
AGCUUA
AGCUUA
AGCUUA
AGCUUA
AGCUUA
AGCUUA
AGCUUA
AGCUUA
AGCUUA
AGCUUA
AGCUUA
AGCUUA
AGCUUA
AGCUUA
AGCUUA
AGCUUA
AGCUUA
AGCUUA
AGCUUA
AGCUUA
AGCUUA
AGCUUA
AGCUUA
AGCUUA
AGCUUA
AGCUUA
AGCUUA
AGCUUA
AGCUUA
AGCUUA
AGCUUA
AGCUUA
AGCUUA
AGCUUA
AGCUUA
AGCUUA
AGCUUA
AGCUUA
AGCUUA
AGCUUA
AGCUUA
AGCUUA
AGCUUA
AGCUUA
AGCUUA
AGCUUA
AGCUUA
AGCUUA
AGCUUA
AGCUUA
AGCUUA
AGCUUA
AGCUUA
AGCUUA
AGCUUA
AGCUUA
AGCUUA
AGCUUA
AGCUUA
AGCUUA
AGCUUA
AGCUUA
AGCUUA
AGCUUA
AGCUUA
AGCUUA
AGCUUA
AGCUUA
AGCUUA
AGCUUA
AGCUUA
AGCUUA
AGCUUA
AGCUUA
AGCUUA
AGCUUA
AGCUUA
AGCUUA
AGCUUA
AGCUUA
AGCUUA
AGCUUA
AGCUUA
AGCUUA
AGCUUA
AGCUUA
AGCUUA
AGCUUA
AGCUUA
AGCUUA
AGCUUA
AGCUUA
AGCUUA
AGCUUA
AGCUUA
AGCUUA
AGCUUA
AGCUUA
AGCUUA
AGCUUA
AGCUUA
AGCUUA
AGCUUA
AGCUUA
AGCUUA
AGCUUA
AGCUUA
AGCUUA
AGCUUA
AGCUUA
AGCUUA
AGCUUA
AGCUUA
AGCUUA
AGCUUA
AGCUUA
AGCUUA
AGCUUA
AGCUUA
AGCUUA
AGCUUA
AGCUUA
AGCUUA
AGCUUA
AGCUUA
AGCUUA
AGCUUA
AGCUUA
AGCUUA
AGCUUA
AGCUUA
AGCUUA
AGCUUA
AGCUUA
AGCUUA
AGCUUA
AGCUUA
AGCUUA
AGCUUA
AGCUUA
AGCUUA
AGCUUA
AGCUUA
AGCUUA
AGCUUA
AGCUUA
AGCUUA
AGCUUA
AGCUUA
AGCUUA
AGCUUA
AGCUUA
AGCUUA
AGCUUA
AGCUUA
AGCUUA
AGCUUA
AGCUUA
AGCUUA
AGCUUA
AGCUUA
AGCUUA
AGCUUA
AGCUUA
AGCUUA
AGCUUA
AGCUUA
AGCUUA
AGCUUA
AGCUUA
AGCUUA
AGCUUA
AGCUUA
AGCUUA
AGCUUA
AGCUUA
AGCUUA
AGCUUA
AGCUUA
AGCUUA
AGCUUA
AGCUUA
AGCUUA
AGCUUA
AGCUUA
AGCUUA
AGCUUA
AGCUUA
AGCUUA
AGCUUA
AGCUUA
AGCUUA
AGCUUA
AGCUUA
AGCUUA
AGCUUA
AGCUUA
AGCUUA
AGCUUA
AGCUUA
AGCUUA
AGCUUA
AGCUUA
AGCUUA
AGCUUA
AGCUUA
AGCUUA
AGCUUA
AGCUUA
AGCUUA
AGCUUA
AGCUUA
AGCUUA
AGCUUA
AGCUUA
AGCUUA
AGCUUA
AGCUUA
AGCUUA
AGCUUA
AGCUUA
AGCUUA
AGCUUA
AGCUUA
AGCUUA
AGCUUA
AGCUUA
AGCUUA
AGCUUA
AGCUUA
AGCUUA
AGCUUA
AGCUUA
AGCUUA
AGCUUA
AGCUUA
AGCUUA
AGCUUA
AGCUUA
AGCUUA
AGCUUA
AGCUUA
AGCUUA
AGCUUA
AGCUUA
AGCUUA
AGCUUA
AGCUUA
AGCUUA
AGCUUA
AGCUUA
AGCUUA
AGCUUA
AGCUUA
AGCUUA
AGCUUA
AGCUUA
AGCUUA
AGCUUA
AGCUUA
AGCUUA
AGCUUA
AGCUUA
AGCUUA
AGCUUA
AGCUUA
AGCUUA
AGCUUA
AGCUUA
AGCUUA
AGCUUA
AGCUUA
AGCUUA
AGCUUA
AGCUUA
AGCUUA
AGCUUA
AGCUUA
AGCUUA
AGCUUA
AGCUUA
AGCUUA
AGCUUA
AGCUUA
AGCUUA
AGCUUA
AGCUUA
AGCUUA
AGCUUA
AGCUUA
AGCUUA
AGCUUA
AGCUUA
AGCUUA
AGCUUA
AGCUUA
AGCUUA
AGCUUA
AGCUUA
AGCUUA
AGCUUA
AGCUUA
AGCUUA
AGCUUA
AGCUUA
AGCUUA
AGCUUA
AGCUUA
AGCUUA
AGCUUA
AGCUUA
AGCUUA
AGCUUA
AGCUUA
AGCUUA
AGCUUA
AGCUUA
AGGAGC
AGGUAG
AGUGAA
AGUGCA
AGUGCA
AUAUAU
AUAUAU
AUAUUA
AUCCGA
AUGACA
AUGCCU
AUGCCU
AUGGCA
AUGGCA
AUGGCA
AUGGCA
AUGGCU
AUUGCA
AUUGCA
AUUGCA
AUUGCA
AUUGCA
CAAAGU
CAAGAG
CACAGU
CACCAG
CAUGGC
CCCACC
CCCUGA
CCCUGA
CCCUGU
CCCUGU
CCCUGU
CCCUGU
CCCUGU
CCCUGU
CCCUGU
CCCUGU
CCCUGU
CCUGGC
CCUGGC
CGAAUC
CGAAUC
CGAAUC
CGAAUC
CGAAUC
CGAAUC
CGAAUC
CGAAUC
CGAAUC
CGAAUC
CGAAUC
CGAGGA
CGAGGA
CGGAUC
CGGAUC
CGUAUC
CGUAUC
CGUAUC
CGUAUC
CUCAUG
CUCAUG
CUCAUG
CUCAUG
CUCAUG
CUCAUG
CUCAUG
CUCAUG
CUCAUG
CUCAUG
CUCAUG
CUCAUG
CUCAUG
CUCAUG
CUCAUG
CUCAUG
CUCAUG
CUCAUG
CUCAUG
CUCAUG
CUCAUG
CUCAUG
CUCAUG
CUCAUG
CUCAUG
CUCAUG
CUCAUG
CUCAUG
CUCAUG
CUCAUG
CUGAUU
CUGAUU
CUGAUU
CUGAUU
CUGAUU
CUGAUU
CUGAUU
CUGGUU
CUGGUU
CUGGUU
CUGGUU
GAGGGG
GAGGUA
GAGGUA
GAGGUA
GAGGUA
GAGGUA
GAGGUA
GAGGUA
GAGGUA
GAGGUA
GAGGUA
GAGGUA
GAGGUA
GAGGUA
GAGGUA
GAGGUA
GAGGUA
GAGGUA
GAGGUA
GAGGUA
GAGGUA
GCAACA
GCAGCA
GCAGCA
GCUACA
GCUACA
GCUACA
GCUACA
GCUACA
GCUACA
GCUACA
GCUACA
GCUAUG
GCUUAU
GCUUAU
GGAAGA
GGCAAC
GGCAAG
GGCAAG
GGCAAG
GGCAAG
GGCAAG
GGCAAG
GGCAAG
GGCAAG
GGCAAG
GGCAAG
GGCAAG
GGCAAG
GGCAAG
GGCAAG
GGCAAG
GGCAAG
GGCAGU
GGCUCA
GUAAAC
GUAAAC
GUAAAC
GUAAAC
GUAAAC
GUAAAC
GUAAAC
GUAAAC
GUAAAC
GUAAAC
GUAAAC
GUAGUG
GUAGUG
GUAGUG
GUAGUG
GUAGUG
GUAGUG
GUGCAA
GUGCAA
GUGCAA
GUGCAA
GUGCAA
GUGCAA
GUGCAA
GUUGUA
GUUGUA
UACUGC
UAGCUU
UAGUGU
UAGUGU
UAUAAU
UAUAAU
UAUAAU
UAUAAU
UAUAAU
UAUAAU
UAUAAU
UAUAAU
UAUAAU
UAUAAU
UAUAAU
UAUAAU
UAUAAU
UAUCAG
UCAAGU
UCAAGU
UCAAGU
UCAAGU
UCAAGU
UCACAG
UCACAG
UCACAG
UCACAU
UCACAU
UCAUGG
UCAUGG
UCAUGG
UCCCAC
UCCCAC
UCCCAC
UCCCAC
UCCCAC
UCCCAC
UCCCAC
UCCCAC
UCCCAC
UCCCAC
UCCCAC
UCCCAC
UCCCAC
UCCCAC
UCCCAC
UCCCAC
UCCCAC
UCCCAC
UCCCAC
UCCCAC
UCCCAC
UCCCAC
UCCCAC
UCCCAC
UCCCAC
UCCCAC
UCCCAC
UCCCAC
UCCCAC
UCCCAC
UCCCAC
UCCGAG
UCCGAG
UCCGAG
UCCGAG
UCCGAG
UCCGAG
UCCGAG
UCCGAG
UCCGAG
UCCGAG
UCCGAG
UCCGAG
UCCGAG
UGCAUU
UGGCAA
UGGCAA
UGGCAA
UUGGCA
