# Supplementary material for: SPOROS: A pipeline to analyze DISE/6mer seed toxicity
Source: PLoS Comput Biol. 2022 Mar 31;18(3):e1010022. doi: 10.1371/journal.pcbi.1010022 (PMC9004739; doi:10.1371/journal.pcbi.1010022)
Supplement: S1 Dataset — (ZIP) [file pcbi.1010022.s005.zip › Final SPOROS output Figure 2/sRNA/D_toxAnalysis.DicerKO.rep2.sRNA.human.Figure2.txt]

11.8
19.7
19.7
19.7
19.7
19.7
19.7
19.7
19.7
19.7
19.7
19.7
19.7
19.7
19.7
19.7
19.7
19.7
19.7
19.7
19.7
19.7
19.7
19.7
19.7
19.7
19.7
19.7
19.7
19.7
19.7
19.7
19.7
19.7
19.7
19.7
19.7
20.2
26.2
26.2
26.2
26.2
26.2
26.2
26.2
26.2
26.2
26.2
26.2
26.2
26.2
26.2
26.2
26.2
28.2
28.2
28.2
28.2
28.2
28.2
28.2
28.2
28.2
28.2
28.2
28.2
28.2
28.2
30.3
30.3
30.3
30.3
30.3
30.3
30.3
30.3
30.6
30.6
30.6
30.6
30.6
30.6
31
31
31
31
31
31
31
31
31
31
33.9
33.9
33.9
35.8
35.8
37.2
37.2
37.2
37.2
37.2
37.9
37.9
37.9
37.9
37.9
37.9
37.9
37.9
37.9
37.9
37.9
38.7
39.7
39.7
39.7
39.7
39.7
39.7
39.7
39.7
39.7
39.7
39.7
39.7
39.7
39.7
39.7
39.7
39.7
39.7
39.7
39.7
39.7
41.3
41.3
41.3
41.3
41.3
41.3
41.3
41.3
41.3
41.3
41.3
41.3
41.3
41.3
41.3
41.3
41.3
42.1
42.2
42.2
43.8
43.8
43.8
43.8
43.8
44.6
44.6
44.8
44.8
44.8
46.3
46.3
46.3
46.3
47.4
48.4
48.6
48.6
48.6
48.6
48.6
48.6
49.2
49.2
49.2
49.2
49.2
49.2
49.2
49.2
49.2
49.2
49.2
49.2
49.2
49.2
49.2
49.2
49.2
49.2
49.2
49.2
49.2
49.2
49.2
49.2
49.2
49.2
49.2
49.2
49.2
49.2
49.2
49.2
49.2
49.2
49.2
49.2
49.2
49.2
49.2
49.2
49.2
49.2
49.2
49.2
49.2
49.2
49.2
49.2
49.2
49.2
49.2
49.2
49.2
49.2
49.2
49.2
49.2
49.2
49.2
49.2
49.2
49.2
49.2
49.2
49.2
49.2
49.2
49.2
49.2
49.2
49.2
49.2
49.2
49.2
49.2
49.2
49.2
49.2
49.2
49.2
49.2
49.2
49.2
50.3
52.4
52.4
52.4
52.4
52.4
52.4
52.4
52.4
52.4
52.4
52.4
53
53.1
53.1
53.1
53.1
53.1
53.1
53.1
53.1
53.1
53.1
55.2
55.3
56
56
57.6
58.8
61
61
61
61
61
61.2
61.3
61.3
61.3
61.7
61.7
61.7
61.7
61.7
61.7
61.7
61.7
61.7
61.7
61.7
61.7
61.7
61.7
61.7
61.7
61.7
61.7
61.7
61.7
61.7
61.7
61.7
61.7
61.7
61.7
61.7
61.7
61.7
61.7
61.7
61.7
61.7
61.7
61.7
61.7
61.7
61.7
61.7
61.7
61.7
61.7
61.7
61.7
61.7
61.7
61.7
61.7
61.7
61.7
61.7
61.7
61.7
61.7
61.7
61.7
61.7
61.7
61.7
61.7
61.7
61.7
61.7
61.7
61.7
61.7
61.7
61.7
61.7
61.7
61.7
61.7
61.7
61.7
61.7
61.7
61.7
61.7
61.7
61.7
61.7
61.7
61.7
61.7
61.7
61.7
61.7
61.7
61.7
61.7
61.7
61.7
61.7
61.7
61.7
61.7
61.7
61.7
61.7
61.7
61.8
61.9
61.9
61.9
62.1
63
63
63.1
65
65
65
65.2
65.3
65.3
65.3
65.3
65.3
65.3
65.3
65.3
65.3
65.3
65.3
65.3
65.3
65.3
65.5
65.5
65.5
65.5
65.5
65.9
66.7
66.9
67.5
67.5
67.5
67.5
67.6
67.6
67.6
67.6
67.6
67.6
67.6
67.6
67.6
67.6
67.6
67.6
67.6
67.6
67.6
67.6
67.6
67.6
67.6
67.6
67.6
67.6
68
68.1
68.1
68.1
68.1
68.1
68.1
68.1
68.1
68.1
68.1
68.1
68.2
68.3
68.9
68.9
69.6
69.6
69.6
69.6
70.5
70.8
70.8
70.8
70.8
70.8
70.8
70.8
70.8
70.8
70.8
70.8
70.8
70.8
70.8
70.8
70.8
70.8
70.8
70.8
70.8
70.8
70.8
70.8
70.8
70.8
70.8
70.8
70.8
70.8
70.8
70.8
70.8
70.8
70.8
70.8
70.8
70.8
70.8
70.8
70.8
70.8
70.8
70.8
70.8
70.8
70.8
70.8
70.8
70.8
70.8
70.8
70.8
70.8
70.8
70.8
70.8
70.8
70.8
70.8
70.8
70.8
70.8
70.8
70.8
70.8
70.8
70.8
70.8
70.8
70.8
70.8
70.8
70.8
70.8
71.2
71.4
72.4
72.4
72.4
72.4
72.4
72.6
72.6
72.8
73
73
73.3
73.3
73.7
73.7
73.7
73.7
73.7
74.5
74.6
74.6
74.6
74.6
74.6
74.6
74.6
74.6
74.6
74.6
74.6
74.6
74.6
75.9
76.4
76.4
76.4
76.4
76.4
76.4
76.4
76.6
76.6
76.6
76.6
77.2
77.7
77.8
78.3
78.3
78.3
78.3
78.3
78.3
78.4
78.4
78.5
78.5
78.6
78.6
78.8
79.5
79.5
79.5
79.5
80.2
80.3
80.3
80.3
80.3
80.3
80.3
80.3
80.3
80.3
80.3
80.3
80.3
80.3
80.3
80.3
80.3
80.3
80.3
80.3
80.3
80.3
80.3
80.3
80.3
80.3
80.3
80.3
80.3
80.3
80.3
80.3
80.3
80.3
80.3
80.3
81.1
81.1
81.2
81.2
81.2
81.3
81.3
81.3
81.3
81.3
81.3
81.3
81.3
81.3
81.3
81.3
81.3
81.3
81.3
81.3
81.3
81.3
81.3
81.3
81.3
81.3
81.3
81.3
81.3
81.3
81.3
81.3
81.3
81.3
81.3
81.4
81.5
81.7
81.7
81.7
81.7
81.7
81.7
81.7
81.7
82
82.5
82.6
82.6
82.6
82.7
82.7
82.7
82.8
82.8
82.8
82.8
83.1
84
84.1
84.2
84.2
84.2
84.2
84.2
84.2
84.2
84.2
84.2
84.2
84.2
84.2
84.2
84.2
84.2
84.2
84.2
84.2
84.2
84.2
84.2
84.2
84.2
84.2
84.2
84.2
84.2
84.2
84.2
84.2
84.2
84.2
84.2
84.2
84.2
84.2
84.2
84.2
84.2
84.2
84.2
84.2
84.2
84.2
84.2
84.2
84.2
84.2
84.2
84.2
84.2
84.2
84.2
84.2
84.2
84.2
84.2
84.2
84.2
84.2
84.2
84.2
84.2
84.2
84.2
84.2
84.2
84.2
84.2
84.2
84.2
84.2
84.2
84.2
84.2
84.2
84.2
84.2
84.2
84.2
84.2
84.2
84.2
84.2
84.2
84.2
84.2
84.2
84.2
84.2
84.2
84.2
84.2
84.2
84.2
84.2
84.2
84.2
84.2
84.2
84.2
84.2
84.2
84.2
84.2
84.2
84.2
84.2
84.2
84.2
84.2
84.2
84.2
84.2
84.2
84.2
84.2
84.2
84.2
84.2
84.2
84.2
84.2
84.2
84.2
84.2
84.2
84.2
84.2
84.2
84.2
84.2
84.2
84.2
84.4
84.4
84.4
84.6
84.7
84.9
85.4
85.4
85.8
86
86
86
86
86
86
86
86
86
86
86
86
86
86
86
86
86
86.6
86.6
86.6
86.6
86.6
86.6
86.6
86.6
86.6
86.6
86.6
86.6
86.6
86.6
86.6
86.6
86.6
86.6
86.6
86.6
86.6
86.6
86.6
86.6
86.6
86.6
86.6
86.6
86.6
86.6
86.6
86.6
86.6
86.6
86.6
86.6
86.6
86.6
86.8
86.8
86.8
86.8
86.8
87.1
87.5
88.1
88.2
88.8
89.8
89.8
89.8
89.8
90.1
90.1
90.1
90.1
90.2
93.8
93.9
94.4
94.4
98.3
100
100
100
100
101.3
101.3
