# Supplementary material for: SPOROS: A pipeline to analyze DISE/6mer seed toxicity
Source: PLoS Comput Biol. 2022 Mar 31;18(3):e1010022. doi: 10.1371/journal.pcbi.1010022 (PMC9004739; doi:10.1371/journal.pcbi.1010022)
Supplement: S1 Dataset — (ZIP) [file pcbi.1010022.s005.zip › Final SPOROS output Figure 2/sRNA/D_toxAnalysis.DroshaKO.rep2.sRNA.human.Figure2.txt]

4.7
5
7.3
7.4
9.3
9.3
9.6
11.1
11.1
11.1
12
12
12.3
12.6
17.7
18.2
19.7
19.7
19.7
19.7
19.7
19.7
19.7
19.7
19.7
19.7
19.7
19.7
19.7
19.7
19.7
19.7
19.7
19.7
19.7
19.7
19.7
19.7
19.7
19.7
19.7
19.7
19.7
19.7
19.7
19.7
20.2
20.6
20.6
20.6
20.9
21.3
23.1
23.1
23.1
23.1
23.1
23.1
23.1
23.1
23.1
23.1
23.1
23.1
23.1
23.1
23.1
23.1
23.1
23.1
23.1
23.1
23.1
23.1
23.1
23.1
23.1
23.1
23.1
23.1
23.1
23.1
23.1
23.1
23.1
23.1
23.1
23.1
23.1
23.1
23.1
23.1
23.1
23.1
23.3
23.3
23.3
23.3
23.3
23.3
23.3
23.3
23.3
23.3
23.3
23.3
24.3
25.4
25.8
25.8
25.8
25.8
25.8
25.8
25.8
25.8
25.8
25.8
25.8
25.8
25.8
25.8
25.8
25.8
25.8
25.8
25.8
25.8
25.8
25.8
25.8
25.8
25.8
25.8
25.8
25.8
25.8
25.8
25.8
25.8
25.8
25.8
25.8
25.8
25.8
25.8
25.8
25.8
25.8
25.8
25.8
25.8
25.8
25.8
25.8
25.8
25.8
25.8
25.8
25.8
25.8
25.8
25.8
25.8
25.8
25.8
25.8
25.8
25.8
25.8
25.8
25.8
25.8
25.8
25.8
25.8
25.8
25.8
25.8
25.8
25.8
25.8
25.8
25.8
25.8
25.8
25.8
25.8
25.8
25.8
25.8
25.8
25.8
25.8
25.8
25.8
25.8
25.8
25.8
25.8
25.8
25.8
25.8
25.8
25.8
25.8
25.8
25.8
25.8
25.8
25.8
25.8
25.8
25.8
25.8
25.8
25.8
25.8
25.8
25.8
25.8
25.8
25.8
25.8
25.8
25.8
25.8
25.8
25.8
25.8
25.8
25.8
25.8
25.8
25.8
25.8
25.8
25.8
25.8
25.8
25.8
25.8
25.8
25.8
25.8
25.8
25.8
25.8
25.8
25.8
25.8
25.8
25.8
25.8
25.8
25.8
25.8
25.8
25.8
25.8
25.8
25.8
25.8
25.8
25.8
25.8
25.8
25.8
25.8
25.8
25.8
25.8
25.8
25.8
25.8
25.8
25.8
25.8
25.8
25.8
25.8
25.8
25.8
25.8
25.8
25.8
25.8
25.8
25.8
25.8
25.8
25.8
25.8
25.8
25.8
27.2
28.2
28.2
28.2
28.2
28.2
28.2
28.2
28.2
30.3
30.3
30.3
30.3
30.3
30.3
30.6
30.6
30.6
30.6
30.6
30.6
30.6
31
31
31
31
31
31
31
31
31.8
31.8
33.9
35.7
35.8
36.1
36.8
37.2
37.2
37.9
37.9
37.9
37.9
37.9
37.9
37.9
37.9
38.7
39.2
39.5
39.7
39.7
39.7
39.7
39.7
39.7
39.7
39.7
39.7
39.7
41.3
41.3
41.3
41.3
41.3
41.3
41.3
41.3
41.3
41.3
41.3
41.3
41.3
41.3
41.3
41.3
41.3
41.3
41.3
41.3
41.3
41.3
41.3
41.3
41.3
41.3
41.3
41.6
42.1
42.8
43.8
43.8
43.8
43.8
44.4
44.6
44.6
44.8
44.8
46.2
46.5
47.3
48.6
48.6
48.6
48.6
48.6
48.6
48.6
48.6
48.6
49.2
49.2
49.2
49.2
49.2
49.2
49.2
49.2
49.2
49.2
49.2
49.2
49.2
49.2
49.2
49.2
49.2
49.2
49.2
49.2
49.2
49.2
49.2
49.2
49.2
49.2
49.2
49.2
49.2
49.2
49.2
49.2
49.2
49.2
49.2
49.2
49.2
49.2
49.2
49.2
49.2
49.2
49.2
49.2
49.2
49.2
49.2
50.3
50.3
52.4
52.4
52.4
52.4
52.4
52.4
52.6
53
53.1
53.1
53.1
53.1
53.1
53.1
54.4
54.5
54.5
54.5
54.5
54.5
55.1
55.1
55.1
55.1
55.1
55.1
55.1
55.1
55.1
55.1
55.1
55.1
55.1
55.1
55.1
55.1
55.1
55.1
55.1
55.1
55.1
55.1
55.1
55.1
55.1
55.1
55.1
55.1
55.1
55.1
55.1
55.1
55.1
55.1
55.1
55.1
55.1
55.1
55.1
55.1
55.1
55.1
55.1
55.1
55.1
55.1
55.1
55.1
55.1
55.1
55.1
55.1
55.1
55.1
55.1
55.1
55.1
55.1
55.1
55.1
55.1
55.1
55.1
55.2
55.2
55.2
55.3
56
56.2
56.3
56.9
56.9
57.6
58
58
58
58.8
59.3
61
61
61
61
61
61
61
61
61
61
61.3
61.3
61.4
61.7
61.7
61.7
61.7
61.7
61.7
61.7
61.7
61.7
61.7
61.7
61.7
61.7
61.7
61.7
61.7
61.7
61.7
61.7
61.7
61.7
61.7
61.7
61.7
61.7
61.7
61.7
61.7
61.7
61.7
61.7
61.7
61.7
61.7
61.7
61.7
61.7
61.7
61.7
61.7
61.7
61.7
61.7
61.7
61.7
61.7
61.7
61.7
61.8
61.9
61.9
62.1
62.1
62.1
62.5
62.5
63
63
63.5
63.5
63.9
64.9
64.9
64.9
65
65.2
65.3
65.3
65.3
65.3
65.3
65.3
65.3
65.3
65.3
65.3
65.3
65.3
65.5
65.5
65.5
66
66.2
66.4
66.4
66.4
66.4
66.6
67.6
67.6
67.6
67.6
67.6
67.6
67.6
67.6
67.6
67.6
67.6
67.6
67.6
67.6
67.6
67.6
67.6
67.6
67.6
67.6
67.6
67.6
68.1
68.1
68.1
68.1
68.1
68.1
68.1
68.1
68.1
68.1
68.2
68.9
69.6
69.6
69.8
69.8
70.5
70.5
70.8
70.8
70.8
70.8
70.8
70.8
70.8
70.8
70.8
70.8
70.8
70.8
70.8
70.8
70.8
70.8
70.8
70.8
70.8
70.8
70.8
70.8
70.8
70.8
71.2
72.2
72.2
72.2
72.3
72.3
72.3
72.3
72.3
72.3
72.3
72.3
72.3
72.3
72.3
72.3
72.3
72.3
72.3
72.3
72.3
72.3
72.3
72.3
72.3
72.3
72.3
72.3
72.3
72.3
72.3
72.3
72.4
72.4
72.6
72.6
72.8
73
73
73.7
73.7
74.5
74.5
74.8
74.9
75.4
75.9
76.4
76.4
76.4
76.4
76.4
76.4
76.4
76.6
76.6
76.6
76.6
76.9
76.9
76.9
76.9
76.9
76.9
76.9
77.8
77.8
78.1
78.4
78.5
78.6
79.5
79.5
79.5
79.5
79.5
79.9
80.3
80.3
80.3
80.3
80.3
80.3
80.3
80.3
80.3
80.3
80.3
80.3
80.3
80.3
80.3
80.3
80.3
80.3
80.3
81.2
81.2
81.3
81.3
81.3
81.3
81.3
81.3
81.3
81.3
81.3
81.3
81.3
81.3
81.3
81.3
81.3
81.5
81.7
81.7
81.7
81.7
81.7
81.7
81.7
81.7
81.9
82.5
82.7
82.7
83.1
84.2
84.4
84.9
84.9
84.9
85.3
85.3
85.3
85.4
85.8
86
86
86
86
86
86
86
86
86
86
86
86
86
86
86
86
86
86
86
86
86
86
86
86
86
86
86
86
86.5
86.6
86.6
86.6
86.6
86.6
86.6
86.6
86.6
86.6
86.6
86.6
86.6
86.6
86.6
86.6
86.6
86.6
86.6
86.6
86.6
86.6
86.6
86.6
87.1
87.5
88.1
88.7
89
89
89
89
89
89
89
89
89.4
89.6
89.8
93.3
93.8
93.8
93.9
94.4
100
100
100
101.3
