# Supplementary material for: SPOROS: A pipeline to analyze DISE/6mer seed toxicity
Source: PLoS Comput Biol. 2022 Mar 31;18(3):e1010022. doi: 10.1371/journal.pcbi.1010022 (PMC9004739; doi:10.1371/journal.pcbi.1010022)
Supplement: S1 Dataset — (ZIP) [file pcbi.1010022.s005.zip › Final SPOROS output Figure 2/sRNA/E_seedAnalysis.Wildtype.rep2.sRNA.Figure2.txt]

AAAGAA
AAAGAA
AAAGCU
AAAGCU
AAAGCU
AAAGCU
AAAGCU
AAAGCU
AAAGCU
AAAGCU
AAAGCU
AAAGCU
AAAGUG
AAAGUG
AAAGUG
AAAGUG
AAAGUG
AAAGUG
AAAGUG
AAAGUG
AAAGUG
AAAGUG
AAAGUG
AAAGUG
AAAGUG
AAAGUG
AAAGUG
AAAGUG
AAAGUG
AAAGUG
AAAGUG
AAAGUG
AAAGUG
AAAGUG
AAAGUG
AAAGUG
AAAGUG
AAAGUG
AAAGUG
AAAGUG
AAAGUG
AAAGUG
AAAGUG
AAAGUG
AAAGUG
AAAGUG
AAAGUG
AAAGUG
AAAGUG
AAAGUG
AAAGUG
AAAGUG
AAAGUG
AAAGUG
AAAGUG
AAAGUG
AAAGUG
AAAGUG
AACAAA
AACACC
AACACC
AACACU
AACACU
AACACU
AACACU
AACACU
AACACU
AACACU
AACACU
AACACU
AACACU
AACACU
AACACU
AACACU
AACACU
AACACU
AACACU
AACACU
AACACU
AACACU
AACACU
AACACU
AACACU
AACACU
AACACU
AACACU
AACACU
AACACU
AACACU
AACACU
AACACU
AACGGA
AACGGA
AACGGA
AAGCUG
AAGGUG
AAGGUG
AAGGUG
AAGGUG
AAGGUG
AAGGUG
AAUACU
AAUACU
AAUACU
AAUACU
AAUACU
AAUACU
AAUACU
AAUACU
AAUACU
AAUACU
AAUACU
AAUACU
AAUACU
AAUACU
AAUACU
AAUACU
AAUACU
AAUACU
AAUACU
AAUACU
AAUACU
AAUACU
AAUACU
AAUACU
AAUACU
AAUACU
AAUGCC
AAUUUU
ACAGUA
ACAGUA
ACAUUC
ACAUUC
ACAUUC
ACCCGU
ACCCGU
ACCCGU
ACCCGU
ACCCGU
ACCCGU
ACCCGU
ACCCGU
ACCCGU
ACCCGU
ACCCGU
ACCCGU
ACCCGU
ACCCGU
ACCCGU
ACCCGU
ACCCGU
ACCCGU
ACCCGU
ACCCGU
ACCCGU
ACCCGU
ACCCGU
ACCCGU
ACCCGU
ACCCGU
ACCCGU
ACCCGU
ACCCUG
ACCCUG
ACCCUG
ACUGGC
AGCACC
AGCACC
AGCACC
AGCACC
AGCACC
AGCACC
AGCACC
AGCACC
AGCACC
AGCACC
AGCACC
AGCACC
AGCACC
AGCACC
AGCACC
AGCACC
AGCACC
AGCACC
AGCACC
AGCACC
AGCACC
AGCACC
AGCACC
AGCACC
AGCACC
AGCACC
AGCACC
AGCACC
AGCACC
AGCACC
AGCACC
AGCACC
AGCACC
AGCACC
AGCACC
AGCACC
AGCACC
AGCACC
AGCACC
AGCACC
AGCACC
AGCACC
AGCACC
AGCACC
AGCACC
AGCACC
AGCACC
AGCACC
AGCACC
AGCACC
AGCACC
AGCACC
AGCACC
AGCACC
AGCACC
AGCACC
AGCAGC
AGCAGC
AGCAGC
AGCAGC
AGCAGC
AGCAGC
AGCAGC
AGCAGC
AGCAGC
AGCAGC
AGCAGC
AGCAGC
AGCAGC
AGCAGC
AGCAGC
AGCAGC
AGCAGC
AGCAGC
AGCAGC
AGCAGC
AGCAGC
AGCAGC
AGCAGC
AGCAGC
AGCAGC
AGCAGC
AGCAGC
AGCAGC
AGCAGC
AGCAGC
AGCAGC
AGCAGC
AGCAGC
AGCAGC
AGCAGC
AGCAGC
AGCAGC
AGCUGC
AGCUGC
AGCUGC
AGCUUA
AGCUUA
AGCUUA
AGCUUA
AGCUUA
AGCUUA
AGCUUA
AGCUUA
AGCUUA
AGCUUA
AGCUUA
AGCUUA
AGCUUA
AGCUUA
AGCUUA
AGCUUA
AGCUUA
AGCUUA
AGCUUA
AGCUUA
AGCUUA
AGCUUA
AGCUUA
AGCUUA
AGCUUA
AGCUUA
AGCUUA
AGCUUA
AGCUUA
AGCUUA
AGCUUA
AGCUUA
AGCUUA
AGCUUA
AGCUUA
AGCUUA
AGCUUA
AGCUUA
AGCUUA
AGCUUA
AGCUUA
AGCUUA
AGCUUA
AGCUUA
AGCUUA
AGCUUA
AGCUUA
AGCUUA
AGCUUA
AGCUUA
AGCUUA
AGCUUA
AGCUUA
AGCUUA
AGCUUA
AGCUUA
AGCUUA
AGCUUA
AGCUUA
AGCUUA
AGCUUA
AGCUUA
AGCUUA
AGCUUA
AGCUUA
AGCUUA
AGCUUA
AGCUUA
AGCUUA
AGCUUA
AGCUUA
AGCUUA
AGCUUA
AGCUUA
AGCUUA
AGCUUA
AGCUUA
AGCUUA
AGCUUA
AGCUUA
AGCUUA
AGCUUA
AGCUUA
AGCUUA
AGCUUA
AGCUUA
AGCUUA
AGCUUA
AGCUUA
AGCUUA
AGCUUA
AGCUUA
AGCUUA
AGCUUA
AGCUUA
AGCUUA
AGCUUA
AGCUUA
AGCUUA
AGCUUA
AGCUUA
AGCUUA
AGCUUA
AGCUUA
AGCUUA
AGCUUA
AGCUUA
AGCUUA
AGCUUA
AGCUUA
AGCUUA
AGCUUA
AGCUUA
AGCUUA
AGCUUA
AGCUUA
AGCUUA
AGCUUA
AGCUUA
AGCUUA
AGCUUA
AGCUUA
AGCUUA
AGCUUA
AGCUUA
AGCUUA
AGCUUA
AGCUUA
AGCUUA
AGCUUA
AGCUUA
AGCUUA
AGCUUA
AGCUUA
AGCUUA
AGCUUA
AGCUUA
AGCUUA
AGCUUA
AGCUUA
AGCUUA
AGCUUA
AGCUUA
AGCUUA
AGCUUA
AGCUUA
AGCUUA
AGCUUA
AGCUUA
AGCUUA
AGCUUA
AGCUUA
AGCUUA
AGCUUA
AGCUUA
AGCUUA
AGCUUA
AGCUUA
AGCUUA
AGCUUA
AGCUUA
AGCUUA
AGCUUA
AGCUUA
AGCUUA
AGCUUA
AGCUUA
AGCUUA
AGCUUA
AGCUUA
AGCUUA
AGCUUA
AGCUUA
AGCUUA
AGCUUA
AGCUUA
AGCUUA
AGCUUA
AGCUUA
AGCUUA
AGCUUA
AGCUUA
AGCUUA
AGCUUA
AGCUUA
AGCUUA
AGCUUA
AGCUUA
AGCUUA
AGCUUA
AGCUUA
AGCUUA
AGCUUA
AGCUUA
AGCUUA
AGCUUA
AGCUUA
AGCUUA
AGCUUA
AGCUUA
AGCUUA
AGCUUA
AGCUUA
AGCUUA
AGCUUA
AGCUUA
AGCUUA
AGCUUA
AGCUUA
AGCUUA
AGGAGC
AGGUAG
AGGUAG
AGUGCA
AGUGCA
AGUGCA
AGUGCA
AGUGCA
AUGACA
AUGACA
AUGACA
AUGGCA
AUGGCG
AUGGCU
AUGGCU
AUGGCU
AUUAUU
AUUGCA
AUUGCA
AUUGCA
AUUGCA
AUUGCA
AUUGCA
AUUGCA
AUUGCA
AUUGCA
AUUGCA
AUUGCA
AUUGCA
AUUGCA
AUUGCA
AUUGCA
AUUGCA
AUUGCA
AUUGCA
AUUGCA
AUUGCA
AUUGCA
AUUGCA
AUUGCA
AUUGCA
AUUGCA
CAAAGU
CAAGAG
CACAGU
CACAGU
CACUGC
CAGGCU
CAGUGC
CAGUGC
CAGUGC
CCCCAC
CCCCGA
CCCCGG
CCCCUG
CCCUGA
CCCUGA
CCCUGA
CCCUGA
CCCUGA
CCCUGA
CCCUGA
CCCUGA
CCCUGA
CCCUGA
CCCUGA
CCCUGA
CCCUGA
CCCUGA
CCCUGU
CCCUGU
CCGAGU
CCGGCU
CCGGGC
CGACCG
CGACCG
CGACCG
CGAGGA
CGAGGA
CGAGGA
CGAGGA
CGAGGA
CGCACU
CGUACC
CUACAU
CUAUGC
CUCGGC
CUGACU
CUGAUU
CUGCAG
CUGCCC
CUGGAC
CUGGAC
CUUUGG
CUUUGG
GAGGGG
GAGGGG
GAGGUA
GAGGUA
GAGGUA
GAGGUA
GAGGUA
GAGGUA
GAGGUA
GAGGUA
GAGGUA
GAGGUA
GAGGUA
GAGGUA
GAGGUA
GAGGUA
GAGGUA
GAGGUA
GAGGUA
GAGGUA
GAGGUA
GAGGUA
GAGGUA
GAGGUA
GAGGUA
GAGGUA
GAGGUA
GAGGUA
GAGGUA
GAGGUA
GAGGUA
GAGGUA
GAGGUA
GAGGUA
GAGGUA
GAGGUA
GAGGUA
GAGGUA
GAGGUA
GAGGUA
GAGGUA
GAGGUA
GAGGUA
GAGGUA
GAGGUA
GAGGUA
GAGGUA
GAGGUA
GAGGUA
GAGGUA
GAGGUA
GAGGUA
GAGGUA
GAGGUA
GAGGUA
GAGGUA
GAGGUA
GAGGUA
GAGGUA
GAGGUA
GAGGUA
GAGGUA
GAGGUA
GAGGUA
GAGGUA
GAGGUA
GAGGUA
GAGGUA
GAGGUA
GAGGUA
GAGGUA
GAGGUA
GAGGUA
GAGGUA
GAGGUA
GAGGUA
GAGGUA
GAGGUA
GAGGUA
GCACCA
GCAGCA
GCAGCA
GCAGCA
GCAGCA
GCAGCA
GCAGCA
GCAGCA
GCAGCA
GCAGCA
GCAGCA
GCAGCA
GCAGCA
GCAGCA
GCAUCC
GCGGGG
GCUACA
GCUACA
GCUACA
GCUACA
GCUACA
GCUACA
GCUACA
GCUACA
GCUACA
GCUACA
GCUACA
GCUACA
GCUACA
GCUACA
GCUACA
GCUACA
GCUACA
GCUACA
GCUACA
GCUACA
GCUACA
GCUACA
GCUACA
GCUACA
GCUACA
GCUACA
GCUACA
GCUACA
GCUACA
GCUACA
GCUACA
GCUACA
GCUACA
GCUACA
GCUACA
GCUACA
GCUACA
GCUACA
GCUACA
GCUACA
GCUACA
GCUACA
GCUACA
GCUACA
GCUACA
GCUACA
GCUACA
GCUACA
GCUACA
GCUACA
GCUACA
GCUACA
GCUACA
GCUACA
GCUACA
GCUACA
GCUACA
GCUACA
GCUACA
GCUACA
GCUACA
GCUACA
GCUACA
GCUACA
GCUACA
GCUACA
GCUACA
GCUACA
GCUACA
GCUACA
GCUACA
GCUACA
GCUACA
GCUACA
GCUACA
GCUACA
GCUACA
GCUACA
GCUACA
GCUACA
GCUACA
GCUACA
GCUACA
GCUAUG
GCUAUG
GCUAUG
GCUAUG
GCUAUG
GCUAUG
GCUAUG
GCUCAG
GCUCGG
GCUCGG
GCUUAU
GCUUAU
GGAAGA
GGAAGA
GGAAGA
GGAAGA
GGAAGA
GGAAGA
GGAAGA
GGAAGA
GGAGAG
GGCAAG
GGCAAG
GGCAAG
GGCAAG
GGCAAG
GGCAAG
GGCAAG
GGCAAG
GGCAAG
GGCAAG
GGCAAG
GGCAAG
GGCAAG
GGCAAG
GGCAAG
GGCAAG
GGCAAG
GGCAAG
GGCAAG
GGCAAG
GGCAAG
GGCAAG
GGCAAG
GGCAAG
GGCAAG
GGCAAG
GGCAAG
GGCAAG
GGCAAG
GGCAAG
GGCAAG
GGCAAG
GGCAAG
GGCAAG
GGCAAG
GGCAAG
GGCAAG
GGCAAG
GGCAAG
GGCAAG
GGCAAG
GGCAGU
GGCAGU
GGCAGU
GGCUCA
GGCUCA
GGCUCA
GGCUCA
GGCUCA
GGCUCA
GGCUCA
GGCUCA
GGCUCA
GGCUCA
GGCUCA
GGCUCA
GGCUCA
GGCUCA
GUAAAC
GUAAAC
GUAAAC
GUAAAC
GUAAAC
GUAAAC
GUAAAC
GUAAAC
GUAAAC
GUAAAC
GUAAAC
GUAAAC
GUACCG
GUGCAA
GUGCAA
GUGCAA
GUGCAA
GUGCAA
GUGCAA
GUGCAA
GUGCAA
GUGCAA
GUGCAA
GUGCAA
GUGCAA
GUGCAA
GUGCAA
GUGCAA
GUGCAA
GUGCAA
GUGCAA
GUGCAA
GUGCAA
GUGCAA
GUGCAA
GUGCAA
GUGCAA
UAAAGC
UAAUAC
UACAGU
UACAGU
UAGACU
UAGCAC
UAGCAC
UAGCAC
UAGCAC
UAGCUU
UAUAAU
UAUAAU
UAUAAU
UAUAAU
UAUAAU
UAUACG
UAUCAG
UCAAGU
UCAAGU
UCAAGU
UCAAGU
UCAAGU
UCAAGU
UCAAGU
UCAAGU
UCAAGU
UCAAGU
UCAAGU
UCAAGU
UCAAGU
UCAAGU
UCAAGU
UCACAG
UCACAG
UCACAG
UCACAG
UCACAG
UCACAG
UCACAG
UCACAG
UCACAG
UCACAG
UCACAG
UCACAG
UCACAG
UCACAG
UCACAG
UCACAG
UCACAG
UCACAG
UCACAG
UCACAG
UCACAG
UCACAG
UCACAG
UCACAG
UCACAG
UCACAG
UCACAG
UCACAU
UCACAU
UCACAU
UCACAU
UCACAU
UCACAU
UCACAU
UCACAU
UCACAU
UCACAU
UCACAU
UCACAU
UCACAU
UCACAU
UCACAU
UCACAU
UCACAU
UCACAU
UCACAU
UCACCA
UCCAGU
UCCAGU
UCCCAC
UCCCCG
UCCUGC
UCGGCG
UGCAUA
UGCAUU
UGCGCA
UGUGCG
UUCCGG
UUGCAC
UUGGCA
UUGGCA
UUGGCA
UUGGCA
UUGGCA
UUUCAG
