# Supplementary material for: SPOROS: A pipeline to analyze DISE/6mer seed toxicity
Source: PLoS Comput Biol. 2022 Mar 31;18(3):e1010022. doi: 10.1371/journal.pcbi.1010022 (PMC9004739; doi:10.1371/journal.pcbi.1010022)
Supplement: S1 Dataset — (ZIP) [file pcbi.1010022.s005.zip › Final SPOROS output Figure 2/sRNA/F_seedExpand.DroshaKO.rep1.sRNA.Figure2.txt]

Seed	Sample	SeedID	Pos	Base
AAAAGA	DroshaKO.rep1	DroshaKO.rep1.1	1	A
AAAAGA	DroshaKO.rep1	DroshaKO.rep1.1	2	A
AAAAGA	DroshaKO.rep1	DroshaKO.rep1.1	3	A
AAAAGA	DroshaKO.rep1	DroshaKO.rep1.1	4	A
AAAAGA	DroshaKO.rep1	DroshaKO.rep1.1	5	G
AAAAGA	DroshaKO.rep1	DroshaKO.rep1.1	6	A
AAAAGC	DroshaKO.rep1	DroshaKO.rep1.2	1	A
AAAAGC	DroshaKO.rep1	DroshaKO.rep1.2	2	A
AAAAGC	DroshaKO.rep1	DroshaKO.rep1.2	3	A
AAAAGC	DroshaKO.rep1	DroshaKO.rep1.2	4	A
AAAAGC	DroshaKO.rep1	DroshaKO.rep1.2	5	G
AAAAGC	DroshaKO.rep1	DroshaKO.rep1.2	6	C
AAAAGC	DroshaKO.rep1	DroshaKO.rep1.3	1	A
AAAAGC	DroshaKO.rep1	DroshaKO.rep1.3	2	A
AAAAGC	DroshaKO.rep1	DroshaKO.rep1.3	3	A
AAAAGC	DroshaKO.rep1	DroshaKO.rep1.3	4	A
AAAAGC	DroshaKO.rep1	DroshaKO.rep1.3	5	G
AAAAGC	DroshaKO.rep1	DroshaKO.rep1.3	6	C
AAAGCA	DroshaKO.rep1	DroshaKO.rep1.4	1	A
AAAGCA	DroshaKO.rep1	DroshaKO.rep1.4	2	A
AAAGCA	DroshaKO.rep1	DroshaKO.rep1.4	3	A
AAAGCA	DroshaKO.rep1	DroshaKO.rep1.4	4	G
AAAGCA	DroshaKO.rep1	DroshaKO.rep1.4	5	C
AAAGCA	DroshaKO.rep1	DroshaKO.rep1.4	6	A
AAAGCA	DroshaKO.rep1	DroshaKO.rep1.5	1	A
AAAGCA	DroshaKO.rep1	DroshaKO.rep1.5	2	A
AAAGCA	DroshaKO.rep1	DroshaKO.rep1.5	3	A
AAAGCA	DroshaKO.rep1	DroshaKO.rep1.5	4	G
AAAGCA	DroshaKO.rep1	DroshaKO.rep1.5	5	C
AAAGCA	DroshaKO.rep1	DroshaKO.rep1.5	6	A
AAAGCU	DroshaKO.rep1	DroshaKO.rep1.6	1	A
AAAGCU	DroshaKO.rep1	DroshaKO.rep1.6	2	A
AAAGCU	DroshaKO.rep1	DroshaKO.rep1.6	3	A
AAAGCU	DroshaKO.rep1	DroshaKO.rep1.6	4	G
AAAGCU	DroshaKO.rep1	DroshaKO.rep1.6	5	C
AAAGCU	DroshaKO.rep1	DroshaKO.rep1.6	6	U
AAAGCU	DroshaKO.rep1	DroshaKO.rep1.7	1	A
AAAGCU	DroshaKO.rep1	DroshaKO.rep1.7	2	A
AAAGCU	DroshaKO.rep1	DroshaKO.rep1.7	3	A
AAAGCU	DroshaKO.rep1	DroshaKO.rep1.7	4	G
AAAGCU	DroshaKO.rep1	DroshaKO.rep1.7	5	C
AAAGCU	DroshaKO.rep1	DroshaKO.rep1.7	6	U
AAAGCU	DroshaKO.rep1	DroshaKO.rep1.8	1	A
AAAGCU	DroshaKO.rep1	DroshaKO.rep1.8	2	A
AAAGCU	DroshaKO.rep1	DroshaKO.rep1.8	3	A
AAAGCU	DroshaKO.rep1	DroshaKO.rep1.8	4	G
AAAGCU	DroshaKO.rep1	DroshaKO.rep1.8	5	C
AAAGCU	DroshaKO.rep1	DroshaKO.rep1.8	6	U
AAAGCU	DroshaKO.rep1	DroshaKO.rep1.9	1	A
AAAGCU	DroshaKO.rep1	DroshaKO.rep1.9	2	A
AAAGCU	DroshaKO.rep1	DroshaKO.rep1.9	3	A
AAAGCU	DroshaKO.rep1	DroshaKO.rep1.9	4	G
AAAGCU	DroshaKO.rep1	DroshaKO.rep1.9	5	C
AAAGCU	DroshaKO.rep1	DroshaKO.rep1.9	6	U
AAAGCU	DroshaKO.rep1	DroshaKO.rep1.10	1	A
AAAGCU	DroshaKO.rep1	DroshaKO.rep1.10	2	A
AAAGCU	DroshaKO.rep1	DroshaKO.rep1.10	3	A
AAAGCU	DroshaKO.rep1	DroshaKO.rep1.10	4	G
AAAGCU	DroshaKO.rep1	DroshaKO.rep1.10	5	C
AAAGCU	DroshaKO.rep1	DroshaKO.rep1.10	6	U
AAAGCU	DroshaKO.rep1	DroshaKO.rep1.11	1	A
AAAGCU	DroshaKO.rep1	DroshaKO.rep1.11	2	A
AAAGCU	DroshaKO.rep1	DroshaKO.rep1.11	3	A
AAAGCU	DroshaKO.rep1	DroshaKO.rep1.11	4	G
AAAGCU	DroshaKO.rep1	DroshaKO.rep1.11	5	C
AAAGCU	DroshaKO.rep1	DroshaKO.rep1.11	6	U
AAAGCU	DroshaKO.rep1	DroshaKO.rep1.12	1	A
AAAGCU	DroshaKO.rep1	DroshaKO.rep1.12	2	A
AAAGCU	DroshaKO.rep1	DroshaKO.rep1.12	3	A
AAAGCU	DroshaKO.rep1	DroshaKO.rep1.12	4	G
AAAGCU	DroshaKO.rep1	DroshaKO.rep1.12	5	C
AAAGCU	DroshaKO.rep1	DroshaKO.rep1.12	6	U
AAAGCU	DroshaKO.rep1	DroshaKO.rep1.13	1	A
AAAGCU	DroshaKO.rep1	DroshaKO.rep1.13	2	A
AAAGCU	DroshaKO.rep1	DroshaKO.rep1.13	3	A
AAAGCU	DroshaKO.rep1	DroshaKO.rep1.13	4	G
AAAGCU	DroshaKO.rep1	DroshaKO.rep1.13	5	C
AAAGCU	DroshaKO.rep1	DroshaKO.rep1.13	6	U
AAAGCU	DroshaKO.rep1	DroshaKO.rep1.14	1	A
AAAGCU	DroshaKO.rep1	DroshaKO.rep1.14	2	A
AAAGCU	DroshaKO.rep1	DroshaKO.rep1.14	3	A
AAAGCU	DroshaKO.rep1	DroshaKO.rep1.14	4	G
AAAGCU	DroshaKO.rep1	DroshaKO.rep1.14	5	C
AAAGCU	DroshaKO.rep1	DroshaKO.rep1.14	6	U
AAAGCU	DroshaKO.rep1	DroshaKO.rep1.15	1	A
AAAGCU	DroshaKO.rep1	DroshaKO.rep1.15	2	A
AAAGCU	DroshaKO.rep1	DroshaKO.rep1.15	3	A
AAAGCU	DroshaKO.rep1	DroshaKO.rep1.15	4	G
AAAGCU	DroshaKO.rep1	DroshaKO.rep1.15	5	C
AAAGCU	DroshaKO.rep1	DroshaKO.rep1.15	6	U
AAAGCU	DroshaKO.rep1	DroshaKO.rep1.16	1	A
AAAGCU	DroshaKO.rep1	DroshaKO.rep1.16	2	A
AAAGCU	DroshaKO.rep1	DroshaKO.rep1.16	3	A
AAAGCU	DroshaKO.rep1	DroshaKO.rep1.16	4	G
AAAGCU	DroshaKO.rep1	DroshaKO.rep1.16	5	C
AAAGCU	DroshaKO.rep1	DroshaKO.rep1.16	6	U
AAAGCU	DroshaKO.rep1	DroshaKO.rep1.17	1	A
AAAGCU	DroshaKO.rep1	DroshaKO.rep1.17	2	A
AAAGCU	DroshaKO.rep1	DroshaKO.rep1.17	3	A
AAAGCU	DroshaKO.rep1	DroshaKO.rep1.17	4	G
AAAGCU	DroshaKO.rep1	DroshaKO.rep1.17	5	C
AAAGCU	DroshaKO.rep1	DroshaKO.rep1.17	6	U
AAAGCU	DroshaKO.rep1	DroshaKO.rep1.18	1	A
AAAGCU	DroshaKO.rep1	DroshaKO.rep1.18	2	A
AAAGCU	DroshaKO.rep1	DroshaKO.rep1.18	3	A
AAAGCU	DroshaKO.rep1	DroshaKO.rep1.18	4	G
AAAGCU	DroshaKO.rep1	DroshaKO.rep1.18	5	C
AAAGCU	DroshaKO.rep1	DroshaKO.rep1.18	6	U
AAAGCU	DroshaKO.rep1	DroshaKO.rep1.19	1	A
AAAGCU	DroshaKO.rep1	DroshaKO.rep1.19	2	A
AAAGCU	DroshaKO.rep1	DroshaKO.rep1.19	3	A
AAAGCU	DroshaKO.rep1	DroshaKO.rep1.19	4	G
AAAGCU	DroshaKO.rep1	DroshaKO.rep1.19	5	C
AAAGCU	DroshaKO.rep1	DroshaKO.rep1.19	6	U
AAAGCU	DroshaKO.rep1	DroshaKO.rep1.20	1	A
AAAGCU	DroshaKO.rep1	DroshaKO.rep1.20	2	A
AAAGCU	DroshaKO.rep1	DroshaKO.rep1.20	3	A
AAAGCU	DroshaKO.rep1	DroshaKO.rep1.20	4	G
AAAGCU	DroshaKO.rep1	DroshaKO.rep1.20	5	C
AAAGCU	DroshaKO.rep1	DroshaKO.rep1.20	6	U
AAAGCU	DroshaKO.rep1	DroshaKO.rep1.21	1	A
AAAGCU	DroshaKO.rep1	DroshaKO.rep1.21	2	A
AAAGCU	DroshaKO.rep1	DroshaKO.rep1.21	3	A
AAAGCU	DroshaKO.rep1	DroshaKO.rep1.21	4	G
AAAGCU	DroshaKO.rep1	DroshaKO.rep1.21	5	C
AAAGCU	DroshaKO.rep1	DroshaKO.rep1.21	6	U
AAAGCU	DroshaKO.rep1	DroshaKO.rep1.22	1	A
AAAGCU	DroshaKO.rep1	DroshaKO.rep1.22	2	A
AAAGCU	DroshaKO.rep1	DroshaKO.rep1.22	3	A
AAAGCU	DroshaKO.rep1	DroshaKO.rep1.22	4	G
AAAGCU	DroshaKO.rep1	DroshaKO.rep1.22	5	C
AAAGCU	DroshaKO.rep1	DroshaKO.rep1.22	6	U
AAAGCU	DroshaKO.rep1	DroshaKO.rep1.23	1	A
AAAGCU	DroshaKO.rep1	DroshaKO.rep1.23	2	A
AAAGCU	DroshaKO.rep1	DroshaKO.rep1.23	3	A
AAAGCU	DroshaKO.rep1	DroshaKO.rep1.23	4	G
AAAGCU	DroshaKO.rep1	DroshaKO.rep1.23	5	C
AAAGCU	DroshaKO.rep1	DroshaKO.rep1.23	6	U
AAAGCU	DroshaKO.rep1	DroshaKO.rep1.24	1	A
AAAGCU	DroshaKO.rep1	DroshaKO.rep1.24	2	A
AAAGCU	DroshaKO.rep1	DroshaKO.rep1.24	3	A
AAAGCU	DroshaKO.rep1	DroshaKO.rep1.24	4	G
AAAGCU	DroshaKO.rep1	DroshaKO.rep1.24	5	C
AAAGCU	DroshaKO.rep1	DroshaKO.rep1.24	6	U
AAAGCU	DroshaKO.rep1	DroshaKO.rep1.25	1	A
AAAGCU	DroshaKO.rep1	DroshaKO.rep1.25	2	A
AAAGCU	DroshaKO.rep1	DroshaKO.rep1.25	3	A
AAAGCU	DroshaKO.rep1	DroshaKO.rep1.25	4	G
AAAGCU	DroshaKO.rep1	DroshaKO.rep1.25	5	C
AAAGCU	DroshaKO.rep1	DroshaKO.rep1.25	6	U
AAAGCU	DroshaKO.rep1	DroshaKO.rep1.26	1	A
AAAGCU	DroshaKO.rep1	DroshaKO.rep1.26	2	A
AAAGCU	DroshaKO.rep1	DroshaKO.rep1.26	3	A
AAAGCU	DroshaKO.rep1	DroshaKO.rep1.26	4	G
AAAGCU	DroshaKO.rep1	DroshaKO.rep1.26	5	C
AAAGCU	DroshaKO.rep1	DroshaKO.rep1.26	6	U
AAAGCU	DroshaKO.rep1	DroshaKO.rep1.27	1	A
AAAGCU	DroshaKO.rep1	DroshaKO.rep1.27	2	A
AAAGCU	DroshaKO.rep1	DroshaKO.rep1.27	3	A
AAAGCU	DroshaKO.rep1	DroshaKO.rep1.27	4	G
AAAGCU	DroshaKO.rep1	DroshaKO.rep1.27	5	C
AAAGCU	DroshaKO.rep1	DroshaKO.rep1.27	6	U
AAAGCU	DroshaKO.rep1	DroshaKO.rep1.28	1	A
AAAGCU	DroshaKO.rep1	DroshaKO.rep1.28	2	A
AAAGCU	DroshaKO.rep1	DroshaKO.rep1.28	3	A
AAAGCU	DroshaKO.rep1	DroshaKO.rep1.28	4	G
AAAGCU	DroshaKO.rep1	DroshaKO.rep1.28	5	C
AAAGCU	DroshaKO.rep1	DroshaKO.rep1.28	6	U
AAAGCU	DroshaKO.rep1	DroshaKO.rep1.29	1	A
AAAGCU	DroshaKO.rep1	DroshaKO.rep1.29	2	A
AAAGCU	DroshaKO.rep1	DroshaKO.rep1.29	3	A
AAAGCU	DroshaKO.rep1	DroshaKO.rep1.29	4	G
AAAGCU	DroshaKO.rep1	DroshaKO.rep1.29	5	C
AAAGCU	DroshaKO.rep1	DroshaKO.rep1.29	6	U
AAAGCU	DroshaKO.rep1	DroshaKO.rep1.30	1	A
AAAGCU	DroshaKO.rep1	DroshaKO.rep1.30	2	A
AAAGCU	DroshaKO.rep1	DroshaKO.rep1.30	3	A
AAAGCU	DroshaKO.rep1	DroshaKO.rep1.30	4	G
AAAGCU	DroshaKO.rep1	DroshaKO.rep1.30	5	C
AAAGCU	DroshaKO.rep1	DroshaKO.rep1.30	6	U
AAAGCU	DroshaKO.rep1	DroshaKO.rep1.31	1	A
AAAGCU	DroshaKO.rep1	DroshaKO.rep1.31	2	A
AAAGCU	DroshaKO.rep1	DroshaKO.rep1.31	3	A
AAAGCU	DroshaKO.rep1	DroshaKO.rep1.31	4	G
AAAGCU	DroshaKO.rep1	DroshaKO.rep1.31	5	C
AAAGCU	DroshaKO.rep1	DroshaKO.rep1.31	6	U
AAAGCU	DroshaKO.rep1	DroshaKO.rep1.32	1	A
AAAGCU	DroshaKO.rep1	DroshaKO.rep1.32	2	A
AAAGCU	DroshaKO.rep1	DroshaKO.rep1.32	3	A
AAAGCU	DroshaKO.rep1	DroshaKO.rep1.32	4	G
AAAGCU	DroshaKO.rep1	DroshaKO.rep1.32	5	C
AAAGCU	DroshaKO.rep1	DroshaKO.rep1.32	6	U
AAAGCU	DroshaKO.rep1	DroshaKO.rep1.33	1	A
AAAGCU	DroshaKO.rep1	DroshaKO.rep1.33	2	A
AAAGCU	DroshaKO.rep1	DroshaKO.rep1.33	3	A
AAAGCU	DroshaKO.rep1	DroshaKO.rep1.33	4	G
AAAGCU	DroshaKO.rep1	DroshaKO.rep1.33	5	C
AAAGCU	DroshaKO.rep1	DroshaKO.rep1.33	6	U
AAAGCU	DroshaKO.rep1	DroshaKO.rep1.34	1	A
AAAGCU	DroshaKO.rep1	DroshaKO.rep1.34	2	A
AAAGCU	DroshaKO.rep1	DroshaKO.rep1.34	3	A
AAAGCU	DroshaKO.rep1	DroshaKO.rep1.34	4	G
AAAGCU	DroshaKO.rep1	DroshaKO.rep1.34	5	C
AAAGCU	DroshaKO.rep1	DroshaKO.rep1.34	6	U
AAAGCU	DroshaKO.rep1	DroshaKO.rep1.35	1	A
AAAGCU	DroshaKO.rep1	DroshaKO.rep1.35	2	A
AAAGCU	DroshaKO.rep1	DroshaKO.rep1.35	3	A
AAAGCU	DroshaKO.rep1	DroshaKO.rep1.35	4	G
AAAGCU	DroshaKO.rep1	DroshaKO.rep1.35	5	C
AAAGCU	DroshaKO.rep1	DroshaKO.rep1.35	6	U
AAAGCU	DroshaKO.rep1	DroshaKO.rep1.36	1	A
AAAGCU	DroshaKO.rep1	DroshaKO.rep1.36	2	A
AAAGCU	DroshaKO.rep1	DroshaKO.rep1.36	3	A
AAAGCU	DroshaKO.rep1	DroshaKO.rep1.36	4	G
AAAGCU	DroshaKO.rep1	DroshaKO.rep1.36	5	C
AAAGCU	DroshaKO.rep1	DroshaKO.rep1.36	6	U
AAAGCU	DroshaKO.rep1	DroshaKO.rep1.37	1	A
AAAGCU	DroshaKO.rep1	DroshaKO.rep1.37	2	A
AAAGCU	DroshaKO.rep1	DroshaKO.rep1.37	3	A
AAAGCU	DroshaKO.rep1	DroshaKO.rep1.37	4	G
AAAGCU	DroshaKO.rep1	DroshaKO.rep1.37	5	C
AAAGCU	DroshaKO.rep1	DroshaKO.rep1.37	6	U
AAAGCU	DroshaKO.rep1	DroshaKO.rep1.38	1	A
AAAGCU	DroshaKO.rep1	DroshaKO.rep1.38	2	A
AAAGCU	DroshaKO.rep1	DroshaKO.rep1.38	3	A
AAAGCU	DroshaKO.rep1	DroshaKO.rep1.38	4	G
AAAGCU	DroshaKO.rep1	DroshaKO.rep1.38	5	C
AAAGCU	DroshaKO.rep1	DroshaKO.rep1.38	6	U
AAAGCU	DroshaKO.rep1	DroshaKO.rep1.39	1	A
AAAGCU	DroshaKO.rep1	DroshaKO.rep1.39	2	A
AAAGCU	DroshaKO.rep1	DroshaKO.rep1.39	3	A
AAAGCU	DroshaKO.rep1	DroshaKO.rep1.39	4	G
AAAGCU	DroshaKO.rep1	DroshaKO.rep1.39	5	C
AAAGCU	DroshaKO.rep1	DroshaKO.rep1.39	6	U
AAAGCU	DroshaKO.rep1	DroshaKO.rep1.40	1	A
AAAGCU	DroshaKO.rep1	DroshaKO.rep1.40	2	A
AAAGCU	DroshaKO.rep1	DroshaKO.rep1.40	3	A
AAAGCU	DroshaKO.rep1	DroshaKO.rep1.40	4	G
AAAGCU	DroshaKO.rep1	DroshaKO.rep1.40	5	C
AAAGCU	DroshaKO.rep1	DroshaKO.rep1.40	6	U
AAAGCU	DroshaKO.rep1	DroshaKO.rep1.41	1	A
AAAGCU	DroshaKO.rep1	DroshaKO.rep1.41	2	A
AAAGCU	DroshaKO.rep1	DroshaKO.rep1.41	3	A
AAAGCU	DroshaKO.rep1	DroshaKO.rep1.41	4	G
AAAGCU	DroshaKO.rep1	DroshaKO.rep1.41	5	C
AAAGCU	DroshaKO.rep1	DroshaKO.rep1.41	6	U
AAAGCU	DroshaKO.rep1	DroshaKO.rep1.42	1	A
AAAGCU	DroshaKO.rep1	DroshaKO.rep1.42	2	A
AAAGCU	DroshaKO.rep1	DroshaKO.rep1.42	3	A
AAAGCU	DroshaKO.rep1	DroshaKO.rep1.42	4	G
AAAGCU	DroshaKO.rep1	DroshaKO.rep1.42	5	C
AAAGCU	DroshaKO.rep1	DroshaKO.rep1.42	6	U
AAAGCU	DroshaKO.rep1	DroshaKO.rep1.43	1	A
AAAGCU	DroshaKO.rep1	DroshaKO.rep1.43	2	A
AAAGCU	DroshaKO.rep1	DroshaKO.rep1.43	3	A
AAAGCU	DroshaKO.rep1	DroshaKO.rep1.43	4	G
AAAGCU	DroshaKO.rep1	DroshaKO.rep1.43	5	C
AAAGCU	DroshaKO.rep1	DroshaKO.rep1.43	6	U
AAAGCU	DroshaKO.rep1	DroshaKO.rep1.44	1	A
AAAGCU	DroshaKO.rep1	DroshaKO.rep1.44	2	A
AAAGCU	DroshaKO.rep1	DroshaKO.rep1.44	3	A
AAAGCU	DroshaKO.rep1	DroshaKO.rep1.44	4	G
AAAGCU	DroshaKO.rep1	DroshaKO.rep1.44	5	C
AAAGCU	DroshaKO.rep1	DroshaKO.rep1.44	6	U
AAAGCU	DroshaKO.rep1	DroshaKO.rep1.45	1	A
AAAGCU	DroshaKO.rep1	DroshaKO.rep1.45	2	A
AAAGCU	DroshaKO.rep1	DroshaKO.rep1.45	3	A
AAAGCU	DroshaKO.rep1	DroshaKO.rep1.45	4	G
AAAGCU	DroshaKO.rep1	DroshaKO.rep1.45	5	C
AAAGCU	DroshaKO.rep1	DroshaKO.rep1.45	6	U
AAAGCU	DroshaKO.rep1	DroshaKO.rep1.46	1	A
AAAGCU	DroshaKO.rep1	DroshaKO.rep1.46	2	A
AAAGCU	DroshaKO.rep1	DroshaKO.rep1.46	3	A
AAAGCU	DroshaKO.rep1	DroshaKO.rep1.46	4	G
AAAGCU	DroshaKO.rep1	DroshaKO.rep1.46	5	C
AAAGCU	DroshaKO.rep1	DroshaKO.rep1.46	6	U
AAAGCU	DroshaKO.rep1	DroshaKO.rep1.47	1	A
AAAGCU	DroshaKO.rep1	DroshaKO.rep1.47	2	A
AAAGCU	DroshaKO.rep1	DroshaKO.rep1.47	3	A
AAAGCU	DroshaKO.rep1	DroshaKO.rep1.47	4	G
AAAGCU	DroshaKO.rep1	DroshaKO.rep1.47	5	C
AAAGCU	DroshaKO.rep1	DroshaKO.rep1.47	6	U
AAAGCU	DroshaKO.rep1	DroshaKO.rep1.48	1	A
AAAGCU	DroshaKO.rep1	DroshaKO.rep1.48	2	A
AAAGCU	DroshaKO.rep1	DroshaKO.rep1.48	3	A
AAAGCU	DroshaKO.rep1	DroshaKO.rep1.48	4	G
AAAGCU	DroshaKO.rep1	DroshaKO.rep1.48	5	C
AAAGCU	DroshaKO.rep1	DroshaKO.rep1.48	6	U
AAAGCU	DroshaKO.rep1	DroshaKO.rep1.49	1	A
AAAGCU	DroshaKO.rep1	DroshaKO.rep1.49	2	A
AAAGCU	DroshaKO.rep1	DroshaKO.rep1.49	3	A
AAAGCU	DroshaKO.rep1	DroshaKO.rep1.49	4	G
AAAGCU	DroshaKO.rep1	DroshaKO.rep1.49	5	C
AAAGCU	DroshaKO.rep1	DroshaKO.rep1.49	6	U
AAAGCU	DroshaKO.rep1	DroshaKO.rep1.50	1	A
AAAGCU	DroshaKO.rep1	DroshaKO.rep1.50	2	A
AAAGCU	DroshaKO.rep1	DroshaKO.rep1.50	3	A
AAAGCU	DroshaKO.rep1	DroshaKO.rep1.50	4	G
AAAGCU	DroshaKO.rep1	DroshaKO.rep1.50	5	C
AAAGCU	DroshaKO.rep1	DroshaKO.rep1.50	6	U
AAAGCU	DroshaKO.rep1	DroshaKO.rep1.51	1	A
AAAGCU	DroshaKO.rep1	DroshaKO.rep1.51	2	A
AAAGCU	DroshaKO.rep1	DroshaKO.rep1.51	3	A
AAAGCU	DroshaKO.rep1	DroshaKO.rep1.51	4	G
AAAGCU	DroshaKO.rep1	DroshaKO.rep1.51	5	C
AAAGCU	DroshaKO.rep1	DroshaKO.rep1.51	6	U
AAAGCU	DroshaKO.rep1	DroshaKO.rep1.52	1	A
AAAGCU	DroshaKO.rep1	DroshaKO.rep1.52	2	A
AAAGCU	DroshaKO.rep1	DroshaKO.rep1.52	3	A
AAAGCU	DroshaKO.rep1	DroshaKO.rep1.52	4	G
AAAGCU	DroshaKO.rep1	DroshaKO.rep1.52	5	C
AAAGCU	DroshaKO.rep1	DroshaKO.rep1.52	6	U
AAAGCU	DroshaKO.rep1	DroshaKO.rep1.53	1	A
AAAGCU	DroshaKO.rep1	DroshaKO.rep1.53	2	A
AAAGCU	DroshaKO.rep1	DroshaKO.rep1.53	3	A
AAAGCU	DroshaKO.rep1	DroshaKO.rep1.53	4	G
AAAGCU	DroshaKO.rep1	DroshaKO.rep1.53	5	C
AAAGCU	DroshaKO.rep1	DroshaKO.rep1.53	6	U
AAAGCU	DroshaKO.rep1	DroshaKO.rep1.54	1	A
AAAGCU	DroshaKO.rep1	DroshaKO.rep1.54	2	A
AAAGCU	DroshaKO.rep1	DroshaKO.rep1.54	3	A
AAAGCU	DroshaKO.rep1	DroshaKO.rep1.54	4	G
AAAGCU	DroshaKO.rep1	DroshaKO.rep1.54	5	C
AAAGCU	DroshaKO.rep1	DroshaKO.rep1.54	6	U
AAAGCU	DroshaKO.rep1	DroshaKO.rep1.55	1	A
AAAGCU	DroshaKO.rep1	DroshaKO.rep1.55	2	A
AAAGCU	DroshaKO.rep1	DroshaKO.rep1.55	3	A
AAAGCU	DroshaKO.rep1	DroshaKO.rep1.55	4	G
AAAGCU	DroshaKO.rep1	DroshaKO.rep1.55	5	C
AAAGCU	DroshaKO.rep1	DroshaKO.rep1.55	6	U
AAAGCU	DroshaKO.rep1	DroshaKO.rep1.56	1	A
AAAGCU	DroshaKO.rep1	DroshaKO.rep1.56	2	A
AAAGCU	DroshaKO.rep1	DroshaKO.rep1.56	3	A
AAAGCU	DroshaKO.rep1	DroshaKO.rep1.56	4	G
AAAGCU	DroshaKO.rep1	DroshaKO.rep1.56	5	C
AAAGCU	DroshaKO.rep1	DroshaKO.rep1.56	6	U
AAAGCU	DroshaKO.rep1	DroshaKO.rep1.57	1	A
AAAGCU	DroshaKO.rep1	DroshaKO.rep1.57	2	A
AAAGCU	DroshaKO.rep1	DroshaKO.rep1.57	3	A
AAAGCU	DroshaKO.rep1	DroshaKO.rep1.57	4	G
AAAGCU	DroshaKO.rep1	DroshaKO.rep1.57	5	C
AAAGCU	DroshaKO.rep1	DroshaKO.rep1.57	6	U
AAAGUG	DroshaKO.rep1	DroshaKO.rep1.58	1	A
AAAGUG	DroshaKO.rep1	DroshaKO.rep1.58	2	A
AAAGUG	DroshaKO.rep1	DroshaKO.rep1.58	3	A
AAAGUG	DroshaKO.rep1	DroshaKO.rep1.58	4	G
AAAGUG	DroshaKO.rep1	DroshaKO.rep1.58	5	U
AAAGUG	DroshaKO.rep1	DroshaKO.rep1.58	6	G
AAAGUG	DroshaKO.rep1	DroshaKO.rep1.59	1	A
AAAGUG	DroshaKO.rep1	DroshaKO.rep1.59	2	A
AAAGUG	DroshaKO.rep1	DroshaKO.rep1.59	3	A
AAAGUG	DroshaKO.rep1	DroshaKO.rep1.59	4	G
AAAGUG	DroshaKO.rep1	DroshaKO.rep1.59	5	U
AAAGUG	DroshaKO.rep1	DroshaKO.rep1.59	6	G
AAGACA	DroshaKO.rep1	DroshaKO.rep1.60	1	A
AAGACA	DroshaKO.rep1	DroshaKO.rep1.60	2	A
AAGACA	DroshaKO.rep1	DroshaKO.rep1.60	3	G
AAGACA	DroshaKO.rep1	DroshaKO.rep1.60	4	A
AAGACA	DroshaKO.rep1	DroshaKO.rep1.60	5	C
AAGACA	DroshaKO.rep1	DroshaKO.rep1.60	6	A
AAGCUG	DroshaKO.rep1	DroshaKO.rep1.61	1	A
AAGCUG	DroshaKO.rep1	DroshaKO.rep1.61	2	A
AAGCUG	DroshaKO.rep1	DroshaKO.rep1.61	3	G
AAGCUG	DroshaKO.rep1	DroshaKO.rep1.61	4	C
AAGCUG	DroshaKO.rep1	DroshaKO.rep1.61	5	U
AAGCUG	DroshaKO.rep1	DroshaKO.rep1.61	6	G
AAGCUG	DroshaKO.rep1	DroshaKO.rep1.62	1	A
AAGCUG	DroshaKO.rep1	DroshaKO.rep1.62	2	A
AAGCUG	DroshaKO.rep1	DroshaKO.rep1.62	3	G
AAGCUG	DroshaKO.rep1	DroshaKO.rep1.62	4	C
AAGCUG	DroshaKO.rep1	DroshaKO.rep1.62	5	U
AAGCUG	DroshaKO.rep1	DroshaKO.rep1.62	6	G
AAGCUG	DroshaKO.rep1	DroshaKO.rep1.63	1	A
AAGCUG	DroshaKO.rep1	DroshaKO.rep1.63	2	A
AAGCUG	DroshaKO.rep1	DroshaKO.rep1.63	3	G
AAGCUG	DroshaKO.rep1	DroshaKO.rep1.63	4	C
AAGCUG	DroshaKO.rep1	DroshaKO.rep1.63	5	U
AAGCUG	DroshaKO.rep1	DroshaKO.rep1.63	6	G
AAGCUG	DroshaKO.rep1	DroshaKO.rep1.64	1	A
AAGCUG	DroshaKO.rep1	DroshaKO.rep1.64	2	A
AAGCUG	DroshaKO.rep1	DroshaKO.rep1.64	3	G
AAGCUG	DroshaKO.rep1	DroshaKO.rep1.64	4	C
AAGCUG	DroshaKO.rep1	DroshaKO.rep1.64	5	U
AAGCUG	DroshaKO.rep1	DroshaKO.rep1.64	6	G
AAGCUG	DroshaKO.rep1	DroshaKO.rep1.65	1	A
AAGCUG	DroshaKO.rep1	DroshaKO.rep1.65	2	A
AAGCUG	DroshaKO.rep1	DroshaKO.rep1.65	3	G
AAGCUG	DroshaKO.rep1	DroshaKO.rep1.65	4	C
AAGCUG	DroshaKO.rep1	DroshaKO.rep1.65	5	U
AAGCUG	DroshaKO.rep1	DroshaKO.rep1.65	6	G
AAGCUG	DroshaKO.rep1	DroshaKO.rep1.66	1	A
AAGCUG	DroshaKO.rep1	DroshaKO.rep1.66	2	A
AAGCUG	DroshaKO.rep1	DroshaKO.rep1.66	3	G
AAGCUG	DroshaKO.rep1	DroshaKO.rep1.66	4	C
AAGCUG	DroshaKO.rep1	DroshaKO.rep1.66	5	U
AAGCUG	DroshaKO.rep1	DroshaKO.rep1.66	6	G
AAGCUG	DroshaKO.rep1	DroshaKO.rep1.67	1	A
AAGCUG	DroshaKO.rep1	DroshaKO.rep1.67	2	A
AAGCUG	DroshaKO.rep1	DroshaKO.rep1.67	3	G
AAGCUG	DroshaKO.rep1	DroshaKO.rep1.67	4	C
AAGCUG	DroshaKO.rep1	DroshaKO.rep1.67	5	U
AAGCUG	DroshaKO.rep1	DroshaKO.rep1.67	6	G
AAUCCC	DroshaKO.rep1	DroshaKO.rep1.68	1	A
AAUCCC	DroshaKO.rep1	DroshaKO.rep1.68	2	A
AAUCCC	DroshaKO.rep1	DroshaKO.rep1.68	3	U
AAUCCC	DroshaKO.rep1	DroshaKO.rep1.68	4	C
AAUCCC	DroshaKO.rep1	DroshaKO.rep1.68	5	C
AAUCCC	DroshaKO.rep1	DroshaKO.rep1.68	6	C
ACCCGG	DroshaKO.rep1	DroshaKO.rep1.69	1	A
ACCCGG	DroshaKO.rep1	DroshaKO.rep1.69	2	C
ACCCGG	DroshaKO.rep1	DroshaKO.rep1.69	3	C
ACCCGG	DroshaKO.rep1	DroshaKO.rep1.69	4	C
ACCCGG	DroshaKO.rep1	DroshaKO.rep1.69	5	G
ACCCGG	DroshaKO.rep1	DroshaKO.rep1.69	6	G
ACCCGG	DroshaKO.rep1	DroshaKO.rep1.70	1	A
ACCCGG	DroshaKO.rep1	DroshaKO.rep1.70	2	C
ACCCGG	DroshaKO.rep1	DroshaKO.rep1.70	3	C
ACCCGG	DroshaKO.rep1	DroshaKO.rep1.70	4	C
ACCCGG	DroshaKO.rep1	DroshaKO.rep1.70	5	G
ACCCGG	DroshaKO.rep1	DroshaKO.rep1.70	6	G
ACCCGG	DroshaKO.rep1	DroshaKO.rep1.71	1	A
ACCCGG	DroshaKO.rep1	DroshaKO.rep1.71	2	C
ACCCGG	DroshaKO.rep1	DroshaKO.rep1.71	3	C
ACCCGG	DroshaKO.rep1	DroshaKO.rep1.71	4	C
ACCCGG	DroshaKO.rep1	DroshaKO.rep1.71	5	G
ACCCGG	DroshaKO.rep1	DroshaKO.rep1.71	6	G
ACCGAG	DroshaKO.rep1	DroshaKO.rep1.72	1	A
ACCGAG	DroshaKO.rep1	DroshaKO.rep1.72	2	C
ACCGAG	DroshaKO.rep1	DroshaKO.rep1.72	3	C
ACCGAG	DroshaKO.rep1	DroshaKO.rep1.72	4	G
ACCGAG	DroshaKO.rep1	DroshaKO.rep1.72	5	A
ACCGAG	DroshaKO.rep1	DroshaKO.rep1.72	6	G
ACCGCC	DroshaKO.rep1	DroshaKO.rep1.73	1	A
ACCGCC	DroshaKO.rep1	DroshaKO.rep1.73	2	C
ACCGCC	DroshaKO.rep1	DroshaKO.rep1.73	3	C
ACCGCC	DroshaKO.rep1	DroshaKO.rep1.73	4	G
ACCGCC	DroshaKO.rep1	DroshaKO.rep1.73	5	C
ACCGCC	DroshaKO.rep1	DroshaKO.rep1.73	6	C
ACCGCC	DroshaKO.rep1	DroshaKO.rep1.74	1	A
ACCGCC	DroshaKO.rep1	DroshaKO.rep1.74	2	C
ACCGCC	DroshaKO.rep1	DroshaKO.rep1.74	3	C
ACCGCC	DroshaKO.rep1	DroshaKO.rep1.74	4	G
ACCGCC	DroshaKO.rep1	DroshaKO.rep1.74	5	C
ACCGCC	DroshaKO.rep1	DroshaKO.rep1.74	6	C
ACCGGG	DroshaKO.rep1	DroshaKO.rep1.75	1	A
ACCGGG	DroshaKO.rep1	DroshaKO.rep1.75	2	C
ACCGGG	DroshaKO.rep1	DroshaKO.rep1.75	3	C
ACCGGG	DroshaKO.rep1	DroshaKO.rep1.75	4	G
ACCGGG	DroshaKO.rep1	DroshaKO.rep1.75	5	G
ACCGGG	DroshaKO.rep1	DroshaKO.rep1.75	6	G
ACCGGG	DroshaKO.rep1	DroshaKO.rep1.76	1	A
ACCGGG	DroshaKO.rep1	DroshaKO.rep1.76	2	C
ACCGGG	DroshaKO.rep1	DroshaKO.rep1.76	3	C
ACCGGG	DroshaKO.rep1	DroshaKO.rep1.76	4	G
ACCGGG	DroshaKO.rep1	DroshaKO.rep1.76	5	G
ACCGGG	DroshaKO.rep1	DroshaKO.rep1.76	6	G
ACCGGG	DroshaKO.rep1	DroshaKO.rep1.77	1	A
ACCGGG	DroshaKO.rep1	DroshaKO.rep1.77	2	C
ACCGGG	DroshaKO.rep1	DroshaKO.rep1.77	3	C
ACCGGG	DroshaKO.rep1	DroshaKO.rep1.77	4	G
ACCGGG	DroshaKO.rep1	DroshaKO.rep1.77	5	G
ACCGGG	DroshaKO.rep1	DroshaKO.rep1.77	6	G
ACCGGG	DroshaKO.rep1	DroshaKO.rep1.78	1	A
ACCGGG	DroshaKO.rep1	DroshaKO.rep1.78	2	C
ACCGGG	DroshaKO.rep1	DroshaKO.rep1.78	3	C
ACCGGG	DroshaKO.rep1	DroshaKO.rep1.78	4	G
ACCGGG	DroshaKO.rep1	DroshaKO.rep1.78	5	G
ACCGGG	DroshaKO.rep1	DroshaKO.rep1.78	6	G
ACCGGG	DroshaKO.rep1	DroshaKO.rep1.79	1	A
ACCGGG	DroshaKO.rep1	DroshaKO.rep1.79	2	C
ACCGGG	DroshaKO.rep1	DroshaKO.rep1.79	3	C
ACCGGG	DroshaKO.rep1	DroshaKO.rep1.79	4	G
ACCGGG	DroshaKO.rep1	DroshaKO.rep1.79	5	G
ACCGGG	DroshaKO.rep1	DroshaKO.rep1.79	6	G
ACCGGG	DroshaKO.rep1	DroshaKO.rep1.80	1	A
ACCGGG	DroshaKO.rep1	DroshaKO.rep1.80	2	C
ACCGGG	DroshaKO.rep1	DroshaKO.rep1.80	3	C
ACCGGG	DroshaKO.rep1	DroshaKO.rep1.80	4	G
ACCGGG	DroshaKO.rep1	DroshaKO.rep1.80	5	G
ACCGGG	DroshaKO.rep1	DroshaKO.rep1.80	6	G
ACCGGG	DroshaKO.rep1	DroshaKO.rep1.81	1	A
ACCGGG	DroshaKO.rep1	DroshaKO.rep1.81	2	C
ACCGGG	DroshaKO.rep1	DroshaKO.rep1.81	3	C
ACCGGG	DroshaKO.rep1	DroshaKO.rep1.81	4	G
ACCGGG	DroshaKO.rep1	DroshaKO.rep1.81	5	G
ACCGGG	DroshaKO.rep1	DroshaKO.rep1.81	6	G
ACCGGG	DroshaKO.rep1	DroshaKO.rep1.82	1	A
ACCGGG	DroshaKO.rep1	DroshaKO.rep1.82	2	C
ACCGGG	DroshaKO.rep1	DroshaKO.rep1.82	3	C
ACCGGG	DroshaKO.rep1	DroshaKO.rep1.82	4	G
ACCGGG	DroshaKO.rep1	DroshaKO.rep1.82	5	G
ACCGGG	DroshaKO.rep1	DroshaKO.rep1.82	6	G
ACCGGG	DroshaKO.rep1	DroshaKO.rep1.83	1	A
ACCGGG	DroshaKO.rep1	DroshaKO.rep1.83	2	C
ACCGGG	DroshaKO.rep1	DroshaKO.rep1.83	3	C
ACCGGG	DroshaKO.rep1	DroshaKO.rep1.83	4	G
ACCGGG	DroshaKO.rep1	DroshaKO.rep1.83	5	G
ACCGGG	DroshaKO.rep1	DroshaKO.rep1.83	6	G
ACCGGG	DroshaKO.rep1	DroshaKO.rep1.84	1	A
ACCGGG	DroshaKO.rep1	DroshaKO.rep1.84	2	C
ACCGGG	DroshaKO.rep1	DroshaKO.rep1.84	3	C
ACCGGG	DroshaKO.rep1	DroshaKO.rep1.84	4	G
ACCGGG	DroshaKO.rep1	DroshaKO.rep1.84	5	G
ACCGGG	DroshaKO.rep1	DroshaKO.rep1.84	6	G
ACCGGG	DroshaKO.rep1	DroshaKO.rep1.85	1	A
ACCGGG	DroshaKO.rep1	DroshaKO.rep1.85	2	C
ACCGGG	DroshaKO.rep1	DroshaKO.rep1.85	3	C
ACCGGG	DroshaKO.rep1	DroshaKO.rep1.85	4	G
ACCGGG	DroshaKO.rep1	DroshaKO.rep1.85	5	G
ACCGGG	DroshaKO.rep1	DroshaKO.rep1.85	6	G
ACCGGG	DroshaKO.rep1	DroshaKO.rep1.86	1	A
ACCGGG	DroshaKO.rep1	DroshaKO.rep1.86	2	C
ACCGGG	DroshaKO.rep1	DroshaKO.rep1.86	3	C
ACCGGG	DroshaKO.rep1	DroshaKO.rep1.86	4	G
ACCGGG	DroshaKO.rep1	DroshaKO.rep1.86	5	G
ACCGGG	DroshaKO.rep1	DroshaKO.rep1.86	6	G
ACCGGG	DroshaKO.rep1	DroshaKO.rep1.87	1	A
ACCGGG	DroshaKO.rep1	DroshaKO.rep1.87	2	C
ACCGGG	DroshaKO.rep1	DroshaKO.rep1.87	3	C
ACCGGG	DroshaKO.rep1	DroshaKO.rep1.87	4	G
ACCGGG	DroshaKO.rep1	DroshaKO.rep1.87	5	G
ACCGGG	DroshaKO.rep1	DroshaKO.rep1.87	6	G
ACCUCC	DroshaKO.rep1	DroshaKO.rep1.88	1	A
ACCUCC	DroshaKO.rep1	DroshaKO.rep1.88	2	C
ACCUCC	DroshaKO.rep1	DroshaKO.rep1.88	3	C
ACCUCC	DroshaKO.rep1	DroshaKO.rep1.88	4	U
ACCUCC	DroshaKO.rep1	DroshaKO.rep1.88	5	C
ACCUCC	DroshaKO.rep1	DroshaKO.rep1.88	6	C
ACCUCG	DroshaKO.rep1	DroshaKO.rep1.89	1	A
ACCUCG	DroshaKO.rep1	DroshaKO.rep1.89	2	C
ACCUCG	DroshaKO.rep1	DroshaKO.rep1.89	3	C
ACCUCG	DroshaKO.rep1	DroshaKO.rep1.89	4	U
ACCUCG	DroshaKO.rep1	DroshaKO.rep1.89	5	C
ACCUCG	DroshaKO.rep1	DroshaKO.rep1.89	6	G
ACCUCG	DroshaKO.rep1	DroshaKO.rep1.90	1	A
ACCUCG	DroshaKO.rep1	DroshaKO.rep1.90	2	C
ACCUCG	DroshaKO.rep1	DroshaKO.rep1.90	3	C
ACCUCG	DroshaKO.rep1	DroshaKO.rep1.90	4	U
ACCUCG	DroshaKO.rep1	DroshaKO.rep1.90	5	C
ACCUCG	DroshaKO.rep1	DroshaKO.rep1.90	6	G
ACCUGG	DroshaKO.rep1	DroshaKO.rep1.91	1	A
ACCUGG	DroshaKO.rep1	DroshaKO.rep1.91	2	C
ACCUGG	DroshaKO.rep1	DroshaKO.rep1.91	3	C
ACCUGG	DroshaKO.rep1	DroshaKO.rep1.91	4	U
ACCUGG	DroshaKO.rep1	DroshaKO.rep1.91	5	G
ACCUGG	DroshaKO.rep1	DroshaKO.rep1.91	6	G
ACCUGG	DroshaKO.rep1	DroshaKO.rep1.92	1	A
ACCUGG	DroshaKO.rep1	DroshaKO.rep1.92	2	C
ACCUGG	DroshaKO.rep1	DroshaKO.rep1.92	3	C
ACCUGG	DroshaKO.rep1	DroshaKO.rep1.92	4	U
ACCUGG	DroshaKO.rep1	DroshaKO.rep1.92	5	G
ACCUGG	DroshaKO.rep1	DroshaKO.rep1.92	6	G
ACCUGG	DroshaKO.rep1	DroshaKO.rep1.93	1	A
ACCUGG	DroshaKO.rep1	DroshaKO.rep1.93	2	C
ACCUGG	DroshaKO.rep1	DroshaKO.rep1.93	3	C
ACCUGG	DroshaKO.rep1	DroshaKO.rep1.93	4	U
ACCUGG	DroshaKO.rep1	DroshaKO.rep1.93	5	G
ACCUGG	DroshaKO.rep1	DroshaKO.rep1.93	6	G
ACCUGG	DroshaKO.rep1	DroshaKO.rep1.94	1	A
ACCUGG	DroshaKO.rep1	DroshaKO.rep1.94	2	C
ACCUGG	DroshaKO.rep1	DroshaKO.rep1.94	3	C
ACCUGG	DroshaKO.rep1	DroshaKO.rep1.94	4	U
ACCUGG	DroshaKO.rep1	DroshaKO.rep1.94	5	G
ACCUGG	DroshaKO.rep1	DroshaKO.rep1.94	6	G
ACCUGG	DroshaKO.rep1	DroshaKO.rep1.95	1	A
ACCUGG	DroshaKO.rep1	DroshaKO.rep1.95	2	C
ACCUGG	DroshaKO.rep1	DroshaKO.rep1.95	3	C
ACCUGG	DroshaKO.rep1	DroshaKO.rep1.95	4	U
ACCUGG	DroshaKO.rep1	DroshaKO.rep1.95	5	G
ACCUGG	DroshaKO.rep1	DroshaKO.rep1.95	6	G
ACCUGG	DroshaKO.rep1	DroshaKO.rep1.96	1	A
ACCUGG	DroshaKO.rep1	DroshaKO.rep1.96	2	C
ACCUGG	DroshaKO.rep1	DroshaKO.rep1.96	3	C
ACCUGG	DroshaKO.rep1	DroshaKO.rep1.96	4	U
ACCUGG	DroshaKO.rep1	DroshaKO.rep1.96	5	G
ACCUGG	DroshaKO.rep1	DroshaKO.rep1.96	6	G
ACCUGG	DroshaKO.rep1	DroshaKO.rep1.97	1	A
ACCUGG	DroshaKO.rep1	DroshaKO.rep1.97	2	C
ACCUGG	DroshaKO.rep1	DroshaKO.rep1.97	3	C
ACCUGG	DroshaKO.rep1	DroshaKO.rep1.97	4	U
ACCUGG	DroshaKO.rep1	DroshaKO.rep1.97	5	G
ACCUGG	DroshaKO.rep1	DroshaKO.rep1.97	6	G
ACCUGG	DroshaKO.rep1	DroshaKO.rep1.98	1	A
ACCUGG	DroshaKO.rep1	DroshaKO.rep1.98	2	C
ACCUGG	DroshaKO.rep1	DroshaKO.rep1.98	3	C
ACCUGG	DroshaKO.rep1	DroshaKO.rep1.98	4	U
ACCUGG	DroshaKO.rep1	DroshaKO.rep1.98	5	G
ACCUGG	DroshaKO.rep1	DroshaKO.rep1.98	6	G
ACCUGG	DroshaKO.rep1	DroshaKO.rep1.99	1	A
ACCUGG	DroshaKO.rep1	DroshaKO.rep1.99	2	C
ACCUGG	DroshaKO.rep1	DroshaKO.rep1.99	3	C
ACCUGG	DroshaKO.rep1	DroshaKO.rep1.99	4	U
ACCUGG	DroshaKO.rep1	DroshaKO.rep1.99	5	G
ACCUGG	DroshaKO.rep1	DroshaKO.rep1.99	6	G
ACCUGG	DroshaKO.rep1	DroshaKO.rep1.100	1	A
ACCUGG	DroshaKO.rep1	DroshaKO.rep1.100	2	C
ACCUGG	DroshaKO.rep1	DroshaKO.rep1.100	3	C
ACCUGG	DroshaKO.rep1	DroshaKO.rep1.100	4	U
ACCUGG	DroshaKO.rep1	DroshaKO.rep1.100	5	G
ACCUGG	DroshaKO.rep1	DroshaKO.rep1.100	6	G
ACGCCU	DroshaKO.rep1	DroshaKO.rep1.101	1	A
ACGCCU	DroshaKO.rep1	DroshaKO.rep1.101	2	C
ACGCCU	DroshaKO.rep1	DroshaKO.rep1.101	3	G
ACGCCU	DroshaKO.rep1	DroshaKO.rep1.101	4	C
ACGCCU	DroshaKO.rep1	DroshaKO.rep1.101	5	C
ACGCCU	DroshaKO.rep1	DroshaKO.rep1.101	6	U
ACGCCU	DroshaKO.rep1	DroshaKO.rep1.102	1	A
ACGCCU	DroshaKO.rep1	DroshaKO.rep1.102	2	C
ACGCCU	DroshaKO.rep1	DroshaKO.rep1.102	3	G
ACGCCU	DroshaKO.rep1	DroshaKO.rep1.102	4	C
ACGCCU	DroshaKO.rep1	DroshaKO.rep1.102	5	C
ACGCCU	DroshaKO.rep1	DroshaKO.rep1.102	6	U
ACGCCU	DroshaKO.rep1	DroshaKO.rep1.103	1	A
ACGCCU	DroshaKO.rep1	DroshaKO.rep1.103	2	C
ACGCCU	DroshaKO.rep1	DroshaKO.rep1.103	3	G
ACGCCU	DroshaKO.rep1	DroshaKO.rep1.103	4	C
ACGCCU	DroshaKO.rep1	DroshaKO.rep1.103	5	C
ACGCCU	DroshaKO.rep1	DroshaKO.rep1.103	6	U
ACUCUG	DroshaKO.rep1	DroshaKO.rep1.104	1	A
ACUCUG	DroshaKO.rep1	DroshaKO.rep1.104	2	C
ACUCUG	DroshaKO.rep1	DroshaKO.rep1.104	3	U
ACUCUG	DroshaKO.rep1	DroshaKO.rep1.104	4	C
ACUCUG	DroshaKO.rep1	DroshaKO.rep1.104	5	U
ACUCUG	DroshaKO.rep1	DroshaKO.rep1.104	6	G
ACUGCU	DroshaKO.rep1	DroshaKO.rep1.105	1	A
ACUGCU	DroshaKO.rep1	DroshaKO.rep1.105	2	C
ACUGCU	DroshaKO.rep1	DroshaKO.rep1.105	3	U
ACUGCU	DroshaKO.rep1	DroshaKO.rep1.105	4	G
ACUGCU	DroshaKO.rep1	DroshaKO.rep1.105	5	C
ACUGCU	DroshaKO.rep1	DroshaKO.rep1.105	6	U
AGCCGU	DroshaKO.rep1	DroshaKO.rep1.106	1	A
AGCCGU	DroshaKO.rep1	DroshaKO.rep1.106	2	G
AGCCGU	DroshaKO.rep1	DroshaKO.rep1.106	3	C
AGCCGU	DroshaKO.rep1	DroshaKO.rep1.106	4	C
AGCCGU	DroshaKO.rep1	DroshaKO.rep1.106	5	G
AGCCGU	DroshaKO.rep1	DroshaKO.rep1.106	6	U
AGCCGU	DroshaKO.rep1	DroshaKO.rep1.107	1	A
AGCCGU	DroshaKO.rep1	DroshaKO.rep1.107	2	G
AGCCGU	DroshaKO.rep1	DroshaKO.rep1.107	3	C
AGCCGU	DroshaKO.rep1	DroshaKO.rep1.107	4	C
AGCCGU	DroshaKO.rep1	DroshaKO.rep1.107	5	G
AGCCGU	DroshaKO.rep1	DroshaKO.rep1.107	6	U
AGCCGU	DroshaKO.rep1	DroshaKO.rep1.108	1	A
AGCCGU	DroshaKO.rep1	DroshaKO.rep1.108	2	G
AGCCGU	DroshaKO.rep1	DroshaKO.rep1.108	3	C
AGCCGU	DroshaKO.rep1	DroshaKO.rep1.108	4	C
AGCCGU	DroshaKO.rep1	DroshaKO.rep1.108	5	G
AGCCGU	DroshaKO.rep1	DroshaKO.rep1.108	6	U
AGCCUG	DroshaKO.rep1	DroshaKO.rep1.109	1	A
AGCCUG	DroshaKO.rep1	DroshaKO.rep1.109	2	G
AGCCUG	DroshaKO.rep1	DroshaKO.rep1.109	3	C
AGCCUG	DroshaKO.rep1	DroshaKO.rep1.109	4	C
AGCCUG	DroshaKO.rep1	DroshaKO.rep1.109	5	U
AGCCUG	DroshaKO.rep1	DroshaKO.rep1.109	6	G
AGCGAG	DroshaKO.rep1	DroshaKO.rep1.110	1	A
AGCGAG	DroshaKO.rep1	DroshaKO.rep1.110	2	G
AGCGAG	DroshaKO.rep1	DroshaKO.rep1.110	3	C
AGCGAG	DroshaKO.rep1	DroshaKO.rep1.110	4	G
AGCGAG	DroshaKO.rep1	DroshaKO.rep1.110	5	A
AGCGAG	DroshaKO.rep1	DroshaKO.rep1.110	6	G
AGCGAG	DroshaKO.rep1	DroshaKO.rep1.111	1	A
AGCGAG	DroshaKO.rep1	DroshaKO.rep1.111	2	G
AGCGAG	DroshaKO.rep1	DroshaKO.rep1.111	3	C
AGCGAG	DroshaKO.rep1	DroshaKO.rep1.111	4	G
AGCGAG	DroshaKO.rep1	DroshaKO.rep1.111	5	A
AGCGAG	DroshaKO.rep1	DroshaKO.rep1.111	6	G
AGCUGG	DroshaKO.rep1	DroshaKO.rep1.112	1	A
AGCUGG	DroshaKO.rep1	DroshaKO.rep1.112	2	G
AGCUGG	DroshaKO.rep1	DroshaKO.rep1.112	3	C
AGCUGG	DroshaKO.rep1	DroshaKO.rep1.112	4	U
AGCUGG	DroshaKO.rep1	DroshaKO.rep1.112	5	G
AGCUGG	DroshaKO.rep1	DroshaKO.rep1.112	6	G
AGCUUA	DroshaKO.rep1	DroshaKO.rep1.113	1	A
AGCUUA	DroshaKO.rep1	DroshaKO.rep1.113	2	G
AGCUUA	DroshaKO.rep1	DroshaKO.rep1.113	3	C
AGCUUA	DroshaKO.rep1	DroshaKO.rep1.113	4	U
AGCUUA	DroshaKO.rep1	DroshaKO.rep1.113	5	U
AGCUUA	DroshaKO.rep1	DroshaKO.rep1.113	6	A
AGGUAG	DroshaKO.rep1	DroshaKO.rep1.114	1	A
AGGUAG	DroshaKO.rep1	DroshaKO.rep1.114	2	G
AGGUAG	DroshaKO.rep1	DroshaKO.rep1.114	3	G
AGGUAG	DroshaKO.rep1	DroshaKO.rep1.114	4	U
AGGUAG	DroshaKO.rep1	DroshaKO.rep1.114	5	A
AGGUAG	DroshaKO.rep1	DroshaKO.rep1.114	6	G
AGUUUC	DroshaKO.rep1	DroshaKO.rep1.115	1	A
AGUUUC	DroshaKO.rep1	DroshaKO.rep1.115	2	G
AGUUUC	DroshaKO.rep1	DroshaKO.rep1.115	3	U
AGUUUC	DroshaKO.rep1	DroshaKO.rep1.115	4	U
AGUUUC	DroshaKO.rep1	DroshaKO.rep1.115	5	U
AGUUUC	DroshaKO.rep1	DroshaKO.rep1.115	6	C
AGUUUC	DroshaKO.rep1	DroshaKO.rep1.116	1	A
AGUUUC	DroshaKO.rep1	DroshaKO.rep1.116	2	G
AGUUUC	DroshaKO.rep1	DroshaKO.rep1.116	3	U
AGUUUC	DroshaKO.rep1	DroshaKO.rep1.116	4	U
AGUUUC	DroshaKO.rep1	DroshaKO.rep1.116	5	U
AGUUUC	DroshaKO.rep1	DroshaKO.rep1.116	6	C
AGUUUC	DroshaKO.rep1	DroshaKO.rep1.117	1	A
AGUUUC	DroshaKO.rep1	DroshaKO.rep1.117	2	G
AGUUUC	DroshaKO.rep1	DroshaKO.rep1.117	3	U
AGUUUC	DroshaKO.rep1	DroshaKO.rep1.117	4	U
AGUUUC	DroshaKO.rep1	DroshaKO.rep1.117	5	U
AGUUUC	DroshaKO.rep1	DroshaKO.rep1.117	6	C
AGUUUC	DroshaKO.rep1	DroshaKO.rep1.118	1	A
AGUUUC	DroshaKO.rep1	DroshaKO.rep1.118	2	G
AGUUUC	DroshaKO.rep1	DroshaKO.rep1.118	3	U
AGUUUC	DroshaKO.rep1	DroshaKO.rep1.118	4	U
AGUUUC	DroshaKO.rep1	DroshaKO.rep1.118	5	U
AGUUUC	DroshaKO.rep1	DroshaKO.rep1.118	6	C
AGUUUC	DroshaKO.rep1	DroshaKO.rep1.119	1	A
AGUUUC	DroshaKO.rep1	DroshaKO.rep1.119	2	G
AGUUUC	DroshaKO.rep1	DroshaKO.rep1.119	3	U
AGUUUC	DroshaKO.rep1	DroshaKO.rep1.119	4	U
AGUUUC	DroshaKO.rep1	DroshaKO.rep1.119	5	U
AGUUUC	DroshaKO.rep1	DroshaKO.rep1.119	6	C
AUCCCA	DroshaKO.rep1	DroshaKO.rep1.120	1	A
AUCCCA	DroshaKO.rep1	DroshaKO.rep1.120	2	U
AUCCCA	DroshaKO.rep1	DroshaKO.rep1.120	3	C
AUCCCA	DroshaKO.rep1	DroshaKO.rep1.120	4	C
AUCCCA	DroshaKO.rep1	DroshaKO.rep1.120	5	C
AUCCCA	DroshaKO.rep1	DroshaKO.rep1.120	6	A
AUCGGG	DroshaKO.rep1	DroshaKO.rep1.121	1	A
AUCGGG	DroshaKO.rep1	DroshaKO.rep1.121	2	U
AUCGGG	DroshaKO.rep1	DroshaKO.rep1.121	3	C
AUCGGG	DroshaKO.rep1	DroshaKO.rep1.121	4	G
AUCGGG	DroshaKO.rep1	DroshaKO.rep1.121	5	G
AUCGGG	DroshaKO.rep1	DroshaKO.rep1.121	6	G
AUCGGG	DroshaKO.rep1	DroshaKO.rep1.122	1	A
AUCGGG	DroshaKO.rep1	DroshaKO.rep1.122	2	U
AUCGGG	DroshaKO.rep1	DroshaKO.rep1.122	3	C
AUCGGG	DroshaKO.rep1	DroshaKO.rep1.122	4	G
AUCGGG	DroshaKO.rep1	DroshaKO.rep1.122	5	G
AUCGGG	DroshaKO.rep1	DroshaKO.rep1.122	6	G
AUGCCU	DroshaKO.rep1	DroshaKO.rep1.123	1	A
AUGCCU	DroshaKO.rep1	DroshaKO.rep1.123	2	U
AUGCCU	DroshaKO.rep1	DroshaKO.rep1.123	3	G
AUGCCU	DroshaKO.rep1	DroshaKO.rep1.123	4	C
AUGCCU	DroshaKO.rep1	DroshaKO.rep1.123	5	C
AUGCCU	DroshaKO.rep1	DroshaKO.rep1.123	6	U
CACCAG	DroshaKO.rep1	DroshaKO.rep1.124	1	C
CACCAG	DroshaKO.rep1	DroshaKO.rep1.124	2	A
CACCAG	DroshaKO.rep1	DroshaKO.rep1.124	3	C
CACCAG	DroshaKO.rep1	DroshaKO.rep1.124	4	C
CACCAG	DroshaKO.rep1	DroshaKO.rep1.124	5	A
CACCAG	DroshaKO.rep1	DroshaKO.rep1.124	6	G
CACCGC	DroshaKO.rep1	DroshaKO.rep1.125	1	C
CACCGC	DroshaKO.rep1	DroshaKO.rep1.125	2	A
CACCGC	DroshaKO.rep1	DroshaKO.rep1.125	3	C
CACCGC	DroshaKO.rep1	DroshaKO.rep1.125	4	C
CACCGC	DroshaKO.rep1	DroshaKO.rep1.125	5	G
CACCGC	DroshaKO.rep1	DroshaKO.rep1.125	6	C
CACCGG	DroshaKO.rep1	DroshaKO.rep1.126	1	C
CACCGG	DroshaKO.rep1	DroshaKO.rep1.126	2	A
CACCGG	DroshaKO.rep1	DroshaKO.rep1.126	3	C
CACCGG	DroshaKO.rep1	DroshaKO.rep1.126	4	C
CACCGG	DroshaKO.rep1	DroshaKO.rep1.126	5	G
CACCGG	DroshaKO.rep1	DroshaKO.rep1.126	6	G
CACCGG	DroshaKO.rep1	DroshaKO.rep1.127	1	C
CACCGG	DroshaKO.rep1	DroshaKO.rep1.127	2	A
CACCGG	DroshaKO.rep1	DroshaKO.rep1.127	3	C
CACCGG	DroshaKO.rep1	DroshaKO.rep1.127	4	C
CACCGG	DroshaKO.rep1	DroshaKO.rep1.127	5	G
CACCGG	DroshaKO.rep1	DroshaKO.rep1.127	6	G
CACCUG	DroshaKO.rep1	DroshaKO.rep1.128	1	C
CACCUG	DroshaKO.rep1	DroshaKO.rep1.128	2	A
CACCUG	DroshaKO.rep1	DroshaKO.rep1.128	3	C
CACCUG	DroshaKO.rep1	DroshaKO.rep1.128	4	C
CACCUG	DroshaKO.rep1	DroshaKO.rep1.128	5	U
CACCUG	DroshaKO.rep1	DroshaKO.rep1.128	6	G
CACCUG	DroshaKO.rep1	DroshaKO.rep1.129	1	C
CACCUG	DroshaKO.rep1	DroshaKO.rep1.129	2	A
CACCUG	DroshaKO.rep1	DroshaKO.rep1.129	3	C
CACCUG	DroshaKO.rep1	DroshaKO.rep1.129	4	C
CACCUG	DroshaKO.rep1	DroshaKO.rep1.129	5	U
CACCUG	DroshaKO.rep1	DroshaKO.rep1.129	6	G
CACCUG	DroshaKO.rep1	DroshaKO.rep1.130	1	C
CACCUG	DroshaKO.rep1	DroshaKO.rep1.130	2	A
CACCUG	DroshaKO.rep1	DroshaKO.rep1.130	3	C
CACCUG	DroshaKO.rep1	DroshaKO.rep1.130	4	C
CACCUG	DroshaKO.rep1	DroshaKO.rep1.130	5	U
CACCUG	DroshaKO.rep1	DroshaKO.rep1.130	6	G
CACCUG	DroshaKO.rep1	DroshaKO.rep1.131	1	C
CACCUG	DroshaKO.rep1	DroshaKO.rep1.131	2	A
CACCUG	DroshaKO.rep1	DroshaKO.rep1.131	3	C
CACCUG	DroshaKO.rep1	DroshaKO.rep1.131	4	C
CACCUG	DroshaKO.rep1	DroshaKO.rep1.131	5	U
CACCUG	DroshaKO.rep1	DroshaKO.rep1.131	6	G
CACCUG	DroshaKO.rep1	DroshaKO.rep1.132	1	C
CACCUG	DroshaKO.rep1	DroshaKO.rep1.132	2	A
CACCUG	DroshaKO.rep1	DroshaKO.rep1.132	3	C
CACCUG	DroshaKO.rep1	DroshaKO.rep1.132	4	C
CACCUG	DroshaKO.rep1	DroshaKO.rep1.132	5	U
CACCUG	DroshaKO.rep1	DroshaKO.rep1.132	6	G
CACCUG	DroshaKO.rep1	DroshaKO.rep1.133	1	C
CACCUG	DroshaKO.rep1	DroshaKO.rep1.133	2	A
CACCUG	DroshaKO.rep1	DroshaKO.rep1.133	3	C
CACCUG	DroshaKO.rep1	DroshaKO.rep1.133	4	C
CACCUG	DroshaKO.rep1	DroshaKO.rep1.133	5	U
CACCUG	DroshaKO.rep1	DroshaKO.rep1.133	6	G
CAGGCU	DroshaKO.rep1	DroshaKO.rep1.134	1	C
CAGGCU	DroshaKO.rep1	DroshaKO.rep1.134	2	A
CAGGCU	DroshaKO.rep1	DroshaKO.rep1.134	3	G
CAGGCU	DroshaKO.rep1	DroshaKO.rep1.134	4	G
CAGGCU	DroshaKO.rep1	DroshaKO.rep1.134	5	C
CAGGCU	DroshaKO.rep1	DroshaKO.rep1.134	6	U
CAGGCU	DroshaKO.rep1	DroshaKO.rep1.135	1	C
CAGGCU	DroshaKO.rep1	DroshaKO.rep1.135	2	A
CAGGCU	DroshaKO.rep1	DroshaKO.rep1.135	3	G
CAGGCU	DroshaKO.rep1	DroshaKO.rep1.135	4	G
CAGGCU	DroshaKO.rep1	DroshaKO.rep1.135	5	C
CAGGCU	DroshaKO.rep1	DroshaKO.rep1.135	6	U
CAGGCU	DroshaKO.rep1	DroshaKO.rep1.136	1	C
CAGGCU	DroshaKO.rep1	DroshaKO.rep1.136	2	A
CAGGCU	DroshaKO.rep1	DroshaKO.rep1.136	3	G
CAGGCU	DroshaKO.rep1	DroshaKO.rep1.136	4	G
CAGGCU	DroshaKO.rep1	DroshaKO.rep1.136	5	C
CAGGCU	DroshaKO.rep1	DroshaKO.rep1.136	6	U
CAGGCU	DroshaKO.rep1	DroshaKO.rep1.137	1	C
CAGGCU	DroshaKO.rep1	DroshaKO.rep1.137	2	A
CAGGCU	DroshaKO.rep1	DroshaKO.rep1.137	3	G
CAGGCU	DroshaKO.rep1	DroshaKO.rep1.137	4	G
CAGGCU	DroshaKO.rep1	DroshaKO.rep1.137	5	C
CAGGCU	DroshaKO.rep1	DroshaKO.rep1.137	6	U
CAGGCU	DroshaKO.rep1	DroshaKO.rep1.138	1	C
CAGGCU	DroshaKO.rep1	DroshaKO.rep1.138	2	A
CAGGCU	DroshaKO.rep1	DroshaKO.rep1.138	3	G
CAGGCU	DroshaKO.rep1	DroshaKO.rep1.138	4	G
CAGGCU	DroshaKO.rep1	DroshaKO.rep1.138	5	C
CAGGCU	DroshaKO.rep1	DroshaKO.rep1.138	6	U
CAGGCU	DroshaKO.rep1	DroshaKO.rep1.139	1	C
CAGGCU	DroshaKO.rep1	DroshaKO.rep1.139	2	A
CAGGCU	DroshaKO.rep1	DroshaKO.rep1.139	3	G
CAGGCU	DroshaKO.rep1	DroshaKO.rep1.139	4	G
CAGGCU	DroshaKO.rep1	DroshaKO.rep1.139	5	C
CAGGCU	DroshaKO.rep1	DroshaKO.rep1.139	6	U
CAGGCU	DroshaKO.rep1	DroshaKO.rep1.140	1	C
CAGGCU	DroshaKO.rep1	DroshaKO.rep1.140	2	A
CAGGCU	DroshaKO.rep1	DroshaKO.rep1.140	3	G
CAGGCU	DroshaKO.rep1	DroshaKO.rep1.140	4	G
CAGGCU	DroshaKO.rep1	DroshaKO.rep1.140	5	C
CAGGCU	DroshaKO.rep1	DroshaKO.rep1.140	6	U
CAGGCU	DroshaKO.rep1	DroshaKO.rep1.141	1	C
CAGGCU	DroshaKO.rep1	DroshaKO.rep1.141	2	A
CAGGCU	DroshaKO.rep1	DroshaKO.rep1.141	3	G
CAGGCU	DroshaKO.rep1	DroshaKO.rep1.141	4	G
CAGGCU	DroshaKO.rep1	DroshaKO.rep1.141	5	C
CAGGCU	DroshaKO.rep1	DroshaKO.rep1.141	6	U
CAGGCU	DroshaKO.rep1	DroshaKO.rep1.142	1	C
CAGGCU	DroshaKO.rep1	DroshaKO.rep1.142	2	A
CAGGCU	DroshaKO.rep1	DroshaKO.rep1.142	3	G
CAGGCU	DroshaKO.rep1	DroshaKO.rep1.142	4	G
CAGGCU	DroshaKO.rep1	DroshaKO.rep1.142	5	C
CAGGCU	DroshaKO.rep1	DroshaKO.rep1.142	6	U
CAGGCU	DroshaKO.rep1	DroshaKO.rep1.143	1	C
CAGGCU	DroshaKO.rep1	DroshaKO.rep1.143	2	A
CAGGCU	DroshaKO.rep1	DroshaKO.rep1.143	3	G
CAGGCU	DroshaKO.rep1	DroshaKO.rep1.143	4	G
CAGGCU	DroshaKO.rep1	DroshaKO.rep1.143	5	C
CAGGCU	DroshaKO.rep1	DroshaKO.rep1.143	6	U
CAGGCU	DroshaKO.rep1	DroshaKO.rep1.144	1	C
CAGGCU	DroshaKO.rep1	DroshaKO.rep1.144	2	A
CAGGCU	DroshaKO.rep1	DroshaKO.rep1.144	3	G
CAGGCU	DroshaKO.rep1	DroshaKO.rep1.144	4	G
CAGGCU	DroshaKO.rep1	DroshaKO.rep1.144	5	C
CAGGCU	DroshaKO.rep1	DroshaKO.rep1.144	6	U
CAGGCU	DroshaKO.rep1	DroshaKO.rep1.145	1	C
CAGGCU	DroshaKO.rep1	DroshaKO.rep1.145	2	A
CAGGCU	DroshaKO.rep1	DroshaKO.rep1.145	3	G
CAGGCU	DroshaKO.rep1	DroshaKO.rep1.145	4	G
CAGGCU	DroshaKO.rep1	DroshaKO.rep1.145	5	C
CAGGCU	DroshaKO.rep1	DroshaKO.rep1.145	6	U
CAGGCU	DroshaKO.rep1	DroshaKO.rep1.146	1	C
CAGGCU	DroshaKO.rep1	DroshaKO.rep1.146	2	A
CAGGCU	DroshaKO.rep1	DroshaKO.rep1.146	3	G
CAGGCU	DroshaKO.rep1	DroshaKO.rep1.146	4	G
CAGGCU	DroshaKO.rep1	DroshaKO.rep1.146	5	C
CAGGCU	DroshaKO.rep1	DroshaKO.rep1.146	6	U
CAGGCU	DroshaKO.rep1	DroshaKO.rep1.147	1	C
CAGGCU	DroshaKO.rep1	DroshaKO.rep1.147	2	A
CAGGCU	DroshaKO.rep1	DroshaKO.rep1.147	3	G
CAGGCU	DroshaKO.rep1	DroshaKO.rep1.147	4	G
CAGGCU	DroshaKO.rep1	DroshaKO.rep1.147	5	C
CAGGCU	DroshaKO.rep1	DroshaKO.rep1.147	6	U
CAUAGC	DroshaKO.rep1	DroshaKO.rep1.148	1	C
CAUAGC	DroshaKO.rep1	DroshaKO.rep1.148	2	A
CAUAGC	DroshaKO.rep1	DroshaKO.rep1.148	3	U
CAUAGC	DroshaKO.rep1	DroshaKO.rep1.148	4	A
CAUAGC	DroshaKO.rep1	DroshaKO.rep1.148	5	G
CAUAGC	DroshaKO.rep1	DroshaKO.rep1.148	6	C
CCACCC	DroshaKO.rep1	DroshaKO.rep1.149	1	C
CCACCC	DroshaKO.rep1	DroshaKO.rep1.149	2	C
CCACCC	DroshaKO.rep1	DroshaKO.rep1.149	3	A
CCACCC	DroshaKO.rep1	DroshaKO.rep1.149	4	C
CCACCC	DroshaKO.rep1	DroshaKO.rep1.149	5	C
CCACCC	DroshaKO.rep1	DroshaKO.rep1.149	6	C
CCACCC	DroshaKO.rep1	DroshaKO.rep1.150	1	C
CCACCC	DroshaKO.rep1	DroshaKO.rep1.150	2	C
CCACCC	DroshaKO.rep1	DroshaKO.rep1.150	3	A
CCACCC	DroshaKO.rep1	DroshaKO.rep1.150	4	C
CCACCC	DroshaKO.rep1	DroshaKO.rep1.150	5	C
CCACCC	DroshaKO.rep1	DroshaKO.rep1.150	6	C
CCACGG	DroshaKO.rep1	DroshaKO.rep1.151	1	C
CCACGG	DroshaKO.rep1	DroshaKO.rep1.151	2	C
CCACGG	DroshaKO.rep1	DroshaKO.rep1.151	3	A
CCACGG	DroshaKO.rep1	DroshaKO.rep1.151	4	C
CCACGG	DroshaKO.rep1	DroshaKO.rep1.151	5	G
CCACGG	DroshaKO.rep1	DroshaKO.rep1.151	6	G
CCAGCU	DroshaKO.rep1	DroshaKO.rep1.152	1	C
CCAGCU	DroshaKO.rep1	DroshaKO.rep1.152	2	C
CCAGCU	DroshaKO.rep1	DroshaKO.rep1.152	3	A
CCAGCU	DroshaKO.rep1	DroshaKO.rep1.152	4	G
CCAGCU	DroshaKO.rep1	DroshaKO.rep1.152	5	C
CCAGCU	DroshaKO.rep1	DroshaKO.rep1.152	6	U
CCCACA	DroshaKO.rep1	DroshaKO.rep1.153	1	C
CCCACA	DroshaKO.rep1	DroshaKO.rep1.153	2	C
CCCACA	DroshaKO.rep1	DroshaKO.rep1.153	3	C
CCCACA	DroshaKO.rep1	DroshaKO.rep1.153	4	A
CCCACA	DroshaKO.rep1	DroshaKO.rep1.153	5	C
CCCACA	DroshaKO.rep1	DroshaKO.rep1.153	6	A
CCCACC	DroshaKO.rep1	DroshaKO.rep1.154	1	C
CCCACC	DroshaKO.rep1	DroshaKO.rep1.154	2	C
CCCACC	DroshaKO.rep1	DroshaKO.rep1.154	3	C
CCCACC	DroshaKO.rep1	DroshaKO.rep1.154	4	A
CCCACC	DroshaKO.rep1	DroshaKO.rep1.154	5	C
CCCACC	DroshaKO.rep1	DroshaKO.rep1.154	6	C
CCCACC	DroshaKO.rep1	DroshaKO.rep1.155	1	C
CCCACC	DroshaKO.rep1	DroshaKO.rep1.155	2	C
CCCACC	DroshaKO.rep1	DroshaKO.rep1.155	3	C
CCCACC	DroshaKO.rep1	DroshaKO.rep1.155	4	A
CCCACC	DroshaKO.rep1	DroshaKO.rep1.155	5	C
CCCACC	DroshaKO.rep1	DroshaKO.rep1.155	6	C
CCCACC	DroshaKO.rep1	DroshaKO.rep1.156	1	C
CCCACC	DroshaKO.rep1	DroshaKO.rep1.156	2	C
CCCACC	DroshaKO.rep1	DroshaKO.rep1.156	3	C
CCCACC	DroshaKO.rep1	DroshaKO.rep1.156	4	A
CCCACC	DroshaKO.rep1	DroshaKO.rep1.156	5	C
CCCACC	DroshaKO.rep1	DroshaKO.rep1.156	6	C
CCCACC	DroshaKO.rep1	DroshaKO.rep1.157	1	C
CCCACC	DroshaKO.rep1	DroshaKO.rep1.157	2	C
CCCACC	DroshaKO.rep1	DroshaKO.rep1.157	3	C
CCCACC	DroshaKO.rep1	DroshaKO.rep1.157	4	A
CCCACC	DroshaKO.rep1	DroshaKO.rep1.157	5	C
CCCACC	DroshaKO.rep1	DroshaKO.rep1.157	6	C
CCCACC	DroshaKO.rep1	DroshaKO.rep1.158	1	C
CCCACC	DroshaKO.rep1	DroshaKO.rep1.158	2	C
CCCACC	DroshaKO.rep1	DroshaKO.rep1.158	3	C
CCCACC	DroshaKO.rep1	DroshaKO.rep1.158	4	A
CCCACC	DroshaKO.rep1	DroshaKO.rep1.158	5	C
CCCACC	DroshaKO.rep1	DroshaKO.rep1.158	6	C
CCCACC	DroshaKO.rep1	DroshaKO.rep1.159	1	C
CCCACC	DroshaKO.rep1	DroshaKO.rep1.159	2	C
CCCACC	DroshaKO.rep1	DroshaKO.rep1.159	3	C
CCCACC	DroshaKO.rep1	DroshaKO.rep1.159	4	A
CCCACC	DroshaKO.rep1	DroshaKO.rep1.159	5	C
CCCACC	DroshaKO.rep1	DroshaKO.rep1.159	6	C
CCCACC	DroshaKO.rep1	DroshaKO.rep1.160	1	C
CCCACC	DroshaKO.rep1	DroshaKO.rep1.160	2	C
CCCACC	DroshaKO.rep1	DroshaKO.rep1.160	3	C
CCCACC	DroshaKO.rep1	DroshaKO.rep1.160	4	A
CCCACC	DroshaKO.rep1	DroshaKO.rep1.160	5	C
CCCACC	DroshaKO.rep1	DroshaKO.rep1.160	6	C
CCCACC	DroshaKO.rep1	DroshaKO.rep1.161	1	C
CCCACC	DroshaKO.rep1	DroshaKO.rep1.161	2	C
CCCACC	DroshaKO.rep1	DroshaKO.rep1.161	3	C
CCCACC	DroshaKO.rep1	DroshaKO.rep1.161	4	A
CCCACC	DroshaKO.rep1	DroshaKO.rep1.161	5	C
CCCACC	DroshaKO.rep1	DroshaKO.rep1.161	6	C
CCCACU	DroshaKO.rep1	DroshaKO.rep1.162	1	C
CCCACU	DroshaKO.rep1	DroshaKO.rep1.162	2	C
CCCACU	DroshaKO.rep1	DroshaKO.rep1.162	3	C
CCCACU	DroshaKO.rep1	DroshaKO.rep1.162	4	A
CCCACU	DroshaKO.rep1	DroshaKO.rep1.162	5	C
CCCACU	DroshaKO.rep1	DroshaKO.rep1.162	6	U
CCCCAC	DroshaKO.rep1	DroshaKO.rep1.163	1	C
CCCCAC	DroshaKO.rep1	DroshaKO.rep1.163	2	C
CCCCAC	DroshaKO.rep1	DroshaKO.rep1.163	3	C
CCCCAC	DroshaKO.rep1	DroshaKO.rep1.163	4	C
CCCCAC	DroshaKO.rep1	DroshaKO.rep1.163	5	A
CCCCAC	DroshaKO.rep1	DroshaKO.rep1.163	6	C
CCCCAC	DroshaKO.rep1	DroshaKO.rep1.164	1	C
CCCCAC	DroshaKO.rep1	DroshaKO.rep1.164	2	C
CCCCAC	DroshaKO.rep1	DroshaKO.rep1.164	3	C
CCCCAC	DroshaKO.rep1	DroshaKO.rep1.164	4	C
CCCCAC	DroshaKO.rep1	DroshaKO.rep1.164	5	A
CCCCAC	DroshaKO.rep1	DroshaKO.rep1.164	6	C
CCCCAC	DroshaKO.rep1	DroshaKO.rep1.165	1	C
CCCCAC	DroshaKO.rep1	DroshaKO.rep1.165	2	C
CCCCAC	DroshaKO.rep1	DroshaKO.rep1.165	3	C
CCCCAC	DroshaKO.rep1	DroshaKO.rep1.165	4	C
CCCCAC	DroshaKO.rep1	DroshaKO.rep1.165	5	A
CCCCAC	DroshaKO.rep1	DroshaKO.rep1.165	6	C
CCCCAC	DroshaKO.rep1	DroshaKO.rep1.166	1	C
CCCCAC	DroshaKO.rep1	DroshaKO.rep1.166	2	C
CCCCAC	DroshaKO.rep1	DroshaKO.rep1.166	3	C
CCCCAC	DroshaKO.rep1	DroshaKO.rep1.166	4	C
CCCCAC	DroshaKO.rep1	DroshaKO.rep1.166	5	A
CCCCAC	DroshaKO.rep1	DroshaKO.rep1.166	6	C
CCCCAC	DroshaKO.rep1	DroshaKO.rep1.167	1	C
CCCCAC	DroshaKO.rep1	DroshaKO.rep1.167	2	C
CCCCAC	DroshaKO.rep1	DroshaKO.rep1.167	3	C
CCCCAC	DroshaKO.rep1	DroshaKO.rep1.167	4	C
CCCCAC	DroshaKO.rep1	DroshaKO.rep1.167	5	A
CCCCAC	DroshaKO.rep1	DroshaKO.rep1.167	6	C
CCCCAC	DroshaKO.rep1	DroshaKO.rep1.168	1	C
CCCCAC	DroshaKO.rep1	DroshaKO.rep1.168	2	C
CCCCAC	DroshaKO.rep1	DroshaKO.rep1.168	3	C
CCCCAC	DroshaKO.rep1	DroshaKO.rep1.168	4	C
CCCCAC	DroshaKO.rep1	DroshaKO.rep1.168	5	A
CCCCAC	DroshaKO.rep1	DroshaKO.rep1.168	6	C
CCCCAC	DroshaKO.rep1	DroshaKO.rep1.169	1	C
CCCCAC	DroshaKO.rep1	DroshaKO.rep1.169	2	C
CCCCAC	DroshaKO.rep1	DroshaKO.rep1.169	3	C
CCCCAC	DroshaKO.rep1	DroshaKO.rep1.169	4	C
CCCCAC	DroshaKO.rep1	DroshaKO.rep1.169	5	A
CCCCAC	DroshaKO.rep1	DroshaKO.rep1.169	6	C
CCCCAC	DroshaKO.rep1	DroshaKO.rep1.170	1	C
CCCCAC	DroshaKO.rep1	DroshaKO.rep1.170	2	C
CCCCAC	DroshaKO.rep1	DroshaKO.rep1.170	3	C
CCCCAC	DroshaKO.rep1	DroshaKO.rep1.170	4	C
CCCCAC	DroshaKO.rep1	DroshaKO.rep1.170	5	A
CCCCAC	DroshaKO.rep1	DroshaKO.rep1.170	6	C
CCCCAC	DroshaKO.rep1	DroshaKO.rep1.171	1	C
CCCCAC	DroshaKO.rep1	DroshaKO.rep1.171	2	C
CCCCAC	DroshaKO.rep1	DroshaKO.rep1.171	3	C
CCCCAC	DroshaKO.rep1	DroshaKO.rep1.171	4	C
CCCCAC	DroshaKO.rep1	DroshaKO.rep1.171	5	A
CCCCAC	DroshaKO.rep1	DroshaKO.rep1.171	6	C
CCCCAC	DroshaKO.rep1	DroshaKO.rep1.172	1	C
CCCCAC	DroshaKO.rep1	DroshaKO.rep1.172	2	C
CCCCAC	DroshaKO.rep1	DroshaKO.rep1.172	3	C
CCCCAC	DroshaKO.rep1	DroshaKO.rep1.172	4	C
CCCCAC	DroshaKO.rep1	DroshaKO.rep1.172	5	A
CCCCAC	DroshaKO.rep1	DroshaKO.rep1.172	6	C
CCCCAC	DroshaKO.rep1	DroshaKO.rep1.173	1	C
CCCCAC	DroshaKO.rep1	DroshaKO.rep1.173	2	C
CCCCAC	DroshaKO.rep1	DroshaKO.rep1.173	3	C
CCCCAC	DroshaKO.rep1	DroshaKO.rep1.173	4	C
CCCCAC	DroshaKO.rep1	DroshaKO.rep1.173	5	A
CCCCAC	DroshaKO.rep1	DroshaKO.rep1.173	6	C
CCCCAC	DroshaKO.rep1	DroshaKO.rep1.174	1	C
CCCCAC	DroshaKO.rep1	DroshaKO.rep1.174	2	C
CCCCAC	DroshaKO.rep1	DroshaKO.rep1.174	3	C
CCCCAC	DroshaKO.rep1	DroshaKO.rep1.174	4	C
CCCCAC	DroshaKO.rep1	DroshaKO.rep1.174	5	A
CCCCAC	DroshaKO.rep1	DroshaKO.rep1.174	6	C
CCCCAC	DroshaKO.rep1	DroshaKO.rep1.175	1	C
CCCCAC	DroshaKO.rep1	DroshaKO.rep1.175	2	C
CCCCAC	DroshaKO.rep1	DroshaKO.rep1.175	3	C
CCCCAC	DroshaKO.rep1	DroshaKO.rep1.175	4	C
CCCCAC	DroshaKO.rep1	DroshaKO.rep1.175	5	A
CCCCAC	DroshaKO.rep1	DroshaKO.rep1.175	6	C
CCCCAC	DroshaKO.rep1	DroshaKO.rep1.176	1	C
CCCCAC	DroshaKO.rep1	DroshaKO.rep1.176	2	C
CCCCAC	DroshaKO.rep1	DroshaKO.rep1.176	3	C
CCCCAC	DroshaKO.rep1	DroshaKO.rep1.176	4	C
CCCCAC	DroshaKO.rep1	DroshaKO.rep1.176	5	A
CCCCAC	DroshaKO.rep1	DroshaKO.rep1.176	6	C
CCCCAC	DroshaKO.rep1	DroshaKO.rep1.177	1	C
CCCCAC	DroshaKO.rep1	DroshaKO.rep1.177	2	C
CCCCAC	DroshaKO.rep1	DroshaKO.rep1.177	3	C
CCCCAC	DroshaKO.rep1	DroshaKO.rep1.177	4	C
CCCCAC	DroshaKO.rep1	DroshaKO.rep1.177	5	A
CCCCAC	DroshaKO.rep1	DroshaKO.rep1.177	6	C
CCCCAC	DroshaKO.rep1	DroshaKO.rep1.178	1	C
CCCCAC	DroshaKO.rep1	DroshaKO.rep1.178	2	C
CCCCAC	DroshaKO.rep1	DroshaKO.rep1.178	3	C
CCCCAC	DroshaKO.rep1	DroshaKO.rep1.178	4	C
CCCCAC	DroshaKO.rep1	DroshaKO.rep1.178	5	A
CCCCAC	DroshaKO.rep1	DroshaKO.rep1.178	6	C
CCCCAC	DroshaKO.rep1	DroshaKO.rep1.179	1	C
CCCCAC	DroshaKO.rep1	DroshaKO.rep1.179	2	C
CCCCAC	DroshaKO.rep1	DroshaKO.rep1.179	3	C
CCCCAC	DroshaKO.rep1	DroshaKO.rep1.179	4	C
CCCCAC	DroshaKO.rep1	DroshaKO.rep1.179	5	A
CCCCAC	DroshaKO.rep1	DroshaKO.rep1.179	6	C
CCCCAC	DroshaKO.rep1	DroshaKO.rep1.180	1	C
CCCCAC	DroshaKO.rep1	DroshaKO.rep1.180	2	C
CCCCAC	DroshaKO.rep1	DroshaKO.rep1.180	3	C
CCCCAC	DroshaKO.rep1	DroshaKO.rep1.180	4	C
CCCCAC	DroshaKO.rep1	DroshaKO.rep1.180	5	A
CCCCAC	DroshaKO.rep1	DroshaKO.rep1.180	6	C
CCCCAC	DroshaKO.rep1	DroshaKO.rep1.181	1	C
CCCCAC	DroshaKO.rep1	DroshaKO.rep1.181	2	C
CCCCAC	DroshaKO.rep1	DroshaKO.rep1.181	3	C
CCCCAC	DroshaKO.rep1	DroshaKO.rep1.181	4	C
CCCCAC	DroshaKO.rep1	DroshaKO.rep1.181	5	A
CCCCAC	DroshaKO.rep1	DroshaKO.rep1.181	6	C
CCCCAC	DroshaKO.rep1	DroshaKO.rep1.182	1	C
CCCCAC	DroshaKO.rep1	DroshaKO.rep1.182	2	C
CCCCAC	DroshaKO.rep1	DroshaKO.rep1.182	3	C
CCCCAC	DroshaKO.rep1	DroshaKO.rep1.182	4	C
CCCCAC	DroshaKO.rep1	DroshaKO.rep1.182	5	A
CCCCAC	DroshaKO.rep1	DroshaKO.rep1.182	6	C
CCCCAC	DroshaKO.rep1	DroshaKO.rep1.183	1	C
CCCCAC	DroshaKO.rep1	DroshaKO.rep1.183	2	C
CCCCAC	DroshaKO.rep1	DroshaKO.rep1.183	3	C
CCCCAC	DroshaKO.rep1	DroshaKO.rep1.183	4	C
CCCCAC	DroshaKO.rep1	DroshaKO.rep1.183	5	A
CCCCAC	DroshaKO.rep1	DroshaKO.rep1.183	6	C
CCCCAC	DroshaKO.rep1	DroshaKO.rep1.184	1	C
CCCCAC	DroshaKO.rep1	DroshaKO.rep1.184	2	C
CCCCAC	DroshaKO.rep1	DroshaKO.rep1.184	3	C
CCCCAC	DroshaKO.rep1	DroshaKO.rep1.184	4	C
CCCCAC	DroshaKO.rep1	DroshaKO.rep1.184	5	A
CCCCAC	DroshaKO.rep1	DroshaKO.rep1.184	6	C
CCCCAC	DroshaKO.rep1	DroshaKO.rep1.185	1	C
CCCCAC	DroshaKO.rep1	DroshaKO.rep1.185	2	C
CCCCAC	DroshaKO.rep1	DroshaKO.rep1.185	3	C
CCCCAC	DroshaKO.rep1	DroshaKO.rep1.185	4	C
CCCCAC	DroshaKO.rep1	DroshaKO.rep1.185	5	A
CCCCAC	DroshaKO.rep1	DroshaKO.rep1.185	6	C
CCCCAC	DroshaKO.rep1	DroshaKO.rep1.186	1	C
CCCCAC	DroshaKO.rep1	DroshaKO.rep1.186	2	C
CCCCAC	DroshaKO.rep1	DroshaKO.rep1.186	3	C
CCCCAC	DroshaKO.rep1	DroshaKO.rep1.186	4	C
CCCCAC	DroshaKO.rep1	DroshaKO.rep1.186	5	A
CCCCAC	DroshaKO.rep1	DroshaKO.rep1.186	6	C
CCCCAG	DroshaKO.rep1	DroshaKO.rep1.187	1	C
CCCCAG	DroshaKO.rep1	DroshaKO.rep1.187	2	C
CCCCAG	DroshaKO.rep1	DroshaKO.rep1.187	3	C
CCCCAG	DroshaKO.rep1	DroshaKO.rep1.187	4	C
CCCCAG	DroshaKO.rep1	DroshaKO.rep1.187	5	A
CCCCAG	DroshaKO.rep1	DroshaKO.rep1.187	6	G
CCCCAG	DroshaKO.rep1	DroshaKO.rep1.188	1	C
CCCCAG	DroshaKO.rep1	DroshaKO.rep1.188	2	C
CCCCAG	DroshaKO.rep1	DroshaKO.rep1.188	3	C
CCCCAG	DroshaKO.rep1	DroshaKO.rep1.188	4	C
CCCCAG	DroshaKO.rep1	DroshaKO.rep1.188	5	A
CCCCAG	DroshaKO.rep1	DroshaKO.rep1.188	6	G
CCCCAG	DroshaKO.rep1	DroshaKO.rep1.189	1	C
CCCCAG	DroshaKO.rep1	DroshaKO.rep1.189	2	C
CCCCAG	DroshaKO.rep1	DroshaKO.rep1.189	3	C
CCCCAG	DroshaKO.rep1	DroshaKO.rep1.189	4	C
CCCCAG	DroshaKO.rep1	DroshaKO.rep1.189	5	A
CCCCAG	DroshaKO.rep1	DroshaKO.rep1.189	6	G
CCCCAG	DroshaKO.rep1	DroshaKO.rep1.190	1	C
CCCCAG	DroshaKO.rep1	DroshaKO.rep1.190	2	C
CCCCAG	DroshaKO.rep1	DroshaKO.rep1.190	3	C
CCCCAG	DroshaKO.rep1	DroshaKO.rep1.190	4	C
CCCCAG	DroshaKO.rep1	DroshaKO.rep1.190	5	A
CCCCAG	DroshaKO.rep1	DroshaKO.rep1.190	6	G
CCCCAG	DroshaKO.rep1	DroshaKO.rep1.191	1	C
CCCCAG	DroshaKO.rep1	DroshaKO.rep1.191	2	C
CCCCAG	DroshaKO.rep1	DroshaKO.rep1.191	3	C
CCCCAG	DroshaKO.rep1	DroshaKO.rep1.191	4	C
CCCCAG	DroshaKO.rep1	DroshaKO.rep1.191	5	A
CCCCAG	DroshaKO.rep1	DroshaKO.rep1.191	6	G
CCCCAG	DroshaKO.rep1	DroshaKO.rep1.192	1	C
CCCCAG	DroshaKO.rep1	DroshaKO.rep1.192	2	C
CCCCAG	DroshaKO.rep1	DroshaKO.rep1.192	3	C
CCCCAG	DroshaKO.rep1	DroshaKO.rep1.192	4	C
CCCCAG	DroshaKO.rep1	DroshaKO.rep1.192	5	A
CCCCAG	DroshaKO.rep1	DroshaKO.rep1.192	6	G
CCCCAG	DroshaKO.rep1	DroshaKO.rep1.193	1	C
CCCCAG	DroshaKO.rep1	DroshaKO.rep1.193	2	C
CCCCAG	DroshaKO.rep1	DroshaKO.rep1.193	3	C
CCCCAG	DroshaKO.rep1	DroshaKO.rep1.193	4	C
CCCCAG	DroshaKO.rep1	DroshaKO.rep1.193	5	A
CCCCAG	DroshaKO.rep1	DroshaKO.rep1.193	6	G
CCCCAG	DroshaKO.rep1	DroshaKO.rep1.194	1	C
CCCCAG	DroshaKO.rep1	DroshaKO.rep1.194	2	C
CCCCAG	DroshaKO.rep1	DroshaKO.rep1.194	3	C
CCCCAG	DroshaKO.rep1	DroshaKO.rep1.194	4	C
CCCCAG	DroshaKO.rep1	DroshaKO.rep1.194	5	A
CCCCAG	DroshaKO.rep1	DroshaKO.rep1.194	6	G
CCCCAG	DroshaKO.rep1	DroshaKO.rep1.195	1	C
CCCCAG	DroshaKO.rep1	DroshaKO.rep1.195	2	C
CCCCAG	DroshaKO.rep1	DroshaKO.rep1.195	3	C
CCCCAG	DroshaKO.rep1	DroshaKO.rep1.195	4	C
CCCCAG	DroshaKO.rep1	DroshaKO.rep1.195	5	A
CCCCAG	DroshaKO.rep1	DroshaKO.rep1.195	6	G
CCCCAG	DroshaKO.rep1	DroshaKO.rep1.196	1	C
CCCCAG	DroshaKO.rep1	DroshaKO.rep1.196	2	C
CCCCAG	DroshaKO.rep1	DroshaKO.rep1.196	3	C
CCCCAG	DroshaKO.rep1	DroshaKO.rep1.196	4	C
CCCCAG	DroshaKO.rep1	DroshaKO.rep1.196	5	A
CCCCAG	DroshaKO.rep1	DroshaKO.rep1.196	6	G
CCCCAG	DroshaKO.rep1	DroshaKO.rep1.197	1	C
CCCCAG	DroshaKO.rep1	DroshaKO.rep1.197	2	C
CCCCAG	DroshaKO.rep1	DroshaKO.rep1.197	3	C
CCCCAG	DroshaKO.rep1	DroshaKO.rep1.197	4	C
CCCCAG	DroshaKO.rep1	DroshaKO.rep1.197	5	A
CCCCAG	DroshaKO.rep1	DroshaKO.rep1.197	6	G
CCCCAG	DroshaKO.rep1	DroshaKO.rep1.198	1	C
CCCCAG	DroshaKO.rep1	DroshaKO.rep1.198	2	C
CCCCAG	DroshaKO.rep1	DroshaKO.rep1.198	3	C
CCCCAG	DroshaKO.rep1	DroshaKO.rep1.198	4	C
CCCCAG	DroshaKO.rep1	DroshaKO.rep1.198	5	A
CCCCAG	DroshaKO.rep1	DroshaKO.rep1.198	6	G
CCCCAG	DroshaKO.rep1	DroshaKO.rep1.199	1	C
CCCCAG	DroshaKO.rep1	DroshaKO.rep1.199	2	C
CCCCAG	DroshaKO.rep1	DroshaKO.rep1.199	3	C
CCCCAG	DroshaKO.rep1	DroshaKO.rep1.199	4	C
CCCCAG	DroshaKO.rep1	DroshaKO.rep1.199	5	A
CCCCAG	DroshaKO.rep1	DroshaKO.rep1.199	6	G
CCCCAG	DroshaKO.rep1	DroshaKO.rep1.200	1	C
CCCCAG	DroshaKO.rep1	DroshaKO.rep1.200	2	C
CCCCAG	DroshaKO.rep1	DroshaKO.rep1.200	3	C
CCCCAG	DroshaKO.rep1	DroshaKO.rep1.200	4	C
CCCCAG	DroshaKO.rep1	DroshaKO.rep1.200	5	A
CCCCAG	DroshaKO.rep1	DroshaKO.rep1.200	6	G
CCCCGA	DroshaKO.rep1	DroshaKO.rep1.201	1	C
CCCCGA	DroshaKO.rep1	DroshaKO.rep1.201	2	C
CCCCGA	DroshaKO.rep1	DroshaKO.rep1.201	3	C
CCCCGA	DroshaKO.rep1	DroshaKO.rep1.201	4	C
CCCCGA	DroshaKO.rep1	DroshaKO.rep1.201	5	G
CCCCGA	DroshaKO.rep1	DroshaKO.rep1.201	6	A
CCCCGA	DroshaKO.rep1	DroshaKO.rep1.202	1	C
CCCCGA	DroshaKO.rep1	DroshaKO.rep1.202	2	C
CCCCGA	DroshaKO.rep1	DroshaKO.rep1.202	3	C
CCCCGA	DroshaKO.rep1	DroshaKO.rep1.202	4	C
CCCCGA	DroshaKO.rep1	DroshaKO.rep1.202	5	G
CCCCGA	DroshaKO.rep1	DroshaKO.rep1.202	6	A
CCCCGA	DroshaKO.rep1	DroshaKO.rep1.203	1	C
CCCCGA	DroshaKO.rep1	DroshaKO.rep1.203	2	C
CCCCGA	DroshaKO.rep1	DroshaKO.rep1.203	3	C
CCCCGA	DroshaKO.rep1	DroshaKO.rep1.203	4	C
CCCCGA	DroshaKO.rep1	DroshaKO.rep1.203	5	G
CCCCGA	DroshaKO.rep1	DroshaKO.rep1.203	6	A
CCCCGA	DroshaKO.rep1	DroshaKO.rep1.204	1	C
CCCCGA	DroshaKO.rep1	DroshaKO.rep1.204	2	C
CCCCGA	DroshaKO.rep1	DroshaKO.rep1.204	3	C
CCCCGA	DroshaKO.rep1	DroshaKO.rep1.204	4	C
CCCCGA	DroshaKO.rep1	DroshaKO.rep1.204	5	G
CCCCGA	DroshaKO.rep1	DroshaKO.rep1.204	6	A
CCCCGA	DroshaKO.rep1	DroshaKO.rep1.205	1	C
CCCCGA	DroshaKO.rep1	DroshaKO.rep1.205	2	C
CCCCGA	DroshaKO.rep1	DroshaKO.rep1.205	3	C
CCCCGA	DroshaKO.rep1	DroshaKO.rep1.205	4	C
CCCCGA	DroshaKO.rep1	DroshaKO.rep1.205	5	G
CCCCGA	DroshaKO.rep1	DroshaKO.rep1.205	6	A
CCCCGA	DroshaKO.rep1	DroshaKO.rep1.206	1	C
CCCCGA	DroshaKO.rep1	DroshaKO.rep1.206	2	C
CCCCGA	DroshaKO.rep1	DroshaKO.rep1.206	3	C
CCCCGA	DroshaKO.rep1	DroshaKO.rep1.206	4	C
CCCCGA	DroshaKO.rep1	DroshaKO.rep1.206	5	G
CCCCGA	DroshaKO.rep1	DroshaKO.rep1.206	6	A
CCCCGA	DroshaKO.rep1	DroshaKO.rep1.207	1	C
CCCCGA	DroshaKO.rep1	DroshaKO.rep1.207	2	C
CCCCGA	DroshaKO.rep1	DroshaKO.rep1.207	3	C
CCCCGA	DroshaKO.rep1	DroshaKO.rep1.207	4	C
CCCCGA	DroshaKO.rep1	DroshaKO.rep1.207	5	G
CCCCGA	DroshaKO.rep1	DroshaKO.rep1.207	6	A
CCCCGA	DroshaKO.rep1	DroshaKO.rep1.208	1	C
CCCCGA	DroshaKO.rep1	DroshaKO.rep1.208	2	C
CCCCGA	DroshaKO.rep1	DroshaKO.rep1.208	3	C
CCCCGA	DroshaKO.rep1	DroshaKO.rep1.208	4	C
CCCCGA	DroshaKO.rep1	DroshaKO.rep1.208	5	G
CCCCGA	DroshaKO.rep1	DroshaKO.rep1.208	6	A
CCCCGA	DroshaKO.rep1	DroshaKO.rep1.209	1	C
CCCCGA	DroshaKO.rep1	DroshaKO.rep1.209	2	C
CCCCGA	DroshaKO.rep1	DroshaKO.rep1.209	3	C
CCCCGA	DroshaKO.rep1	DroshaKO.rep1.209	4	C
CCCCGA	DroshaKO.rep1	DroshaKO.rep1.209	5	G
CCCCGA	DroshaKO.rep1	DroshaKO.rep1.209	6	A
CCCCGA	DroshaKO.rep1	DroshaKO.rep1.210	1	C
CCCCGA	DroshaKO.rep1	DroshaKO.rep1.210	2	C
CCCCGA	DroshaKO.rep1	DroshaKO.rep1.210	3	C
CCCCGA	DroshaKO.rep1	DroshaKO.rep1.210	4	C
CCCCGA	DroshaKO.rep1	DroshaKO.rep1.210	5	G
CCCCGA	DroshaKO.rep1	DroshaKO.rep1.210	6	A
CCCCGA	DroshaKO.rep1	DroshaKO.rep1.211	1	C
CCCCGA	DroshaKO.rep1	DroshaKO.rep1.211	2	C
CCCCGA	DroshaKO.rep1	DroshaKO.rep1.211	3	C
CCCCGA	DroshaKO.rep1	DroshaKO.rep1.211	4	C
CCCCGA	DroshaKO.rep1	DroshaKO.rep1.211	5	G
CCCCGA	DroshaKO.rep1	DroshaKO.rep1.211	6	A
CCCCGA	DroshaKO.rep1	DroshaKO.rep1.212	1	C
CCCCGA	DroshaKO.rep1	DroshaKO.rep1.212	2	C
CCCCGA	DroshaKO.rep1	DroshaKO.rep1.212	3	C
CCCCGA	DroshaKO.rep1	DroshaKO.rep1.212	4	C
CCCCGA	DroshaKO.rep1	DroshaKO.rep1.212	5	G
CCCCGA	DroshaKO.rep1	DroshaKO.rep1.212	6	A
CCCCGA	DroshaKO.rep1	DroshaKO.rep1.213	1	C
CCCCGA	DroshaKO.rep1	DroshaKO.rep1.213	2	C
CCCCGA	DroshaKO.rep1	DroshaKO.rep1.213	3	C
CCCCGA	DroshaKO.rep1	DroshaKO.rep1.213	4	C
CCCCGA	DroshaKO.rep1	DroshaKO.rep1.213	5	G
CCCCGA	DroshaKO.rep1	DroshaKO.rep1.213	6	A
CCCCGA	DroshaKO.rep1	DroshaKO.rep1.214	1	C
CCCCGA	DroshaKO.rep1	DroshaKO.rep1.214	2	C
CCCCGA	DroshaKO.rep1	DroshaKO.rep1.214	3	C
CCCCGA	DroshaKO.rep1	DroshaKO.rep1.214	4	C
CCCCGA	DroshaKO.rep1	DroshaKO.rep1.214	5	G
CCCCGA	DroshaKO.rep1	DroshaKO.rep1.214	6	A
CCCCGA	DroshaKO.rep1	DroshaKO.rep1.215	1	C
CCCCGA	DroshaKO.rep1	DroshaKO.rep1.215	2	C
CCCCGA	DroshaKO.rep1	DroshaKO.rep1.215	3	C
CCCCGA	DroshaKO.rep1	DroshaKO.rep1.215	4	C
CCCCGA	DroshaKO.rep1	DroshaKO.rep1.215	5	G
CCCCGA	DroshaKO.rep1	DroshaKO.rep1.215	6	A
CCCCGA	DroshaKO.rep1	DroshaKO.rep1.216	1	C
CCCCGA	DroshaKO.rep1	DroshaKO.rep1.216	2	C
CCCCGA	DroshaKO.rep1	DroshaKO.rep1.216	3	C
CCCCGA	DroshaKO.rep1	DroshaKO.rep1.216	4	C
CCCCGA	DroshaKO.rep1	DroshaKO.rep1.216	5	G
CCCCGA	DroshaKO.rep1	DroshaKO.rep1.216	6	A
CCCCGA	DroshaKO.rep1	DroshaKO.rep1.217	1	C
CCCCGA	DroshaKO.rep1	DroshaKO.rep1.217	2	C
CCCCGA	DroshaKO.rep1	DroshaKO.rep1.217	3	C
CCCCGA	DroshaKO.rep1	DroshaKO.rep1.217	4	C
CCCCGA	DroshaKO.rep1	DroshaKO.rep1.217	5	G
CCCCGA	DroshaKO.rep1	DroshaKO.rep1.217	6	A
CCCCGA	DroshaKO.rep1	DroshaKO.rep1.218	1	C
CCCCGA	DroshaKO.rep1	DroshaKO.rep1.218	2	C
CCCCGA	DroshaKO.rep1	DroshaKO.rep1.218	3	C
CCCCGA	DroshaKO.rep1	DroshaKO.rep1.218	4	C
CCCCGA	DroshaKO.rep1	DroshaKO.rep1.218	5	G
CCCCGA	DroshaKO.rep1	DroshaKO.rep1.218	6	A
CCCCGA	DroshaKO.rep1	DroshaKO.rep1.219	1	C
CCCCGA	DroshaKO.rep1	DroshaKO.rep1.219	2	C
CCCCGA	DroshaKO.rep1	DroshaKO.rep1.219	3	C
CCCCGA	DroshaKO.rep1	DroshaKO.rep1.219	4	C
CCCCGA	DroshaKO.rep1	DroshaKO.rep1.219	5	G
CCCCGA	DroshaKO.rep1	DroshaKO.rep1.219	6	A
CCCCGA	DroshaKO.rep1	DroshaKO.rep1.220	1	C
CCCCGA	DroshaKO.rep1	DroshaKO.rep1.220	2	C
CCCCGA	DroshaKO.rep1	DroshaKO.rep1.220	3	C
CCCCGA	DroshaKO.rep1	DroshaKO.rep1.220	4	C
CCCCGA	DroshaKO.rep1	DroshaKO.rep1.220	5	G
CCCCGA	DroshaKO.rep1	DroshaKO.rep1.220	6	A
CCCCGA	DroshaKO.rep1	DroshaKO.rep1.221	1	C
CCCCGA	DroshaKO.rep1	DroshaKO.rep1.221	2	C
CCCCGA	DroshaKO.rep1	DroshaKO.rep1.221	3	C
CCCCGA	DroshaKO.rep1	DroshaKO.rep1.221	4	C
CCCCGA	DroshaKO.rep1	DroshaKO.rep1.221	5	G
CCCCGA	DroshaKO.rep1	DroshaKO.rep1.221	6	A
CCCCGC	DroshaKO.rep1	DroshaKO.rep1.222	1	C
CCCCGC	DroshaKO.rep1	DroshaKO.rep1.222	2	C
CCCCGC	DroshaKO.rep1	DroshaKO.rep1.222	3	C
CCCCGC	DroshaKO.rep1	DroshaKO.rep1.222	4	C
CCCCGC	DroshaKO.rep1	DroshaKO.rep1.222	5	G
CCCCGC	DroshaKO.rep1	DroshaKO.rep1.222	6	C
CCCCGG	DroshaKO.rep1	DroshaKO.rep1.223	1	C
CCCCGG	DroshaKO.rep1	DroshaKO.rep1.223	2	C
CCCCGG	DroshaKO.rep1	DroshaKO.rep1.223	3	C
CCCCGG	DroshaKO.rep1	DroshaKO.rep1.223	4	C
CCCCGG	DroshaKO.rep1	DroshaKO.rep1.223	5	G
CCCCGG	DroshaKO.rep1	DroshaKO.rep1.223	6	G
CCCCGG	DroshaKO.rep1	DroshaKO.rep1.224	1	C
CCCCGG	DroshaKO.rep1	DroshaKO.rep1.224	2	C
CCCCGG	DroshaKO.rep1	DroshaKO.rep1.224	3	C
CCCCGG	DroshaKO.rep1	DroshaKO.rep1.224	4	C
CCCCGG	DroshaKO.rep1	DroshaKO.rep1.224	5	G
CCCCGG	DroshaKO.rep1	DroshaKO.rep1.224	6	G
CCCCGG	DroshaKO.rep1	DroshaKO.rep1.225	1	C
CCCCGG	DroshaKO.rep1	DroshaKO.rep1.225	2	C
CCCCGG	DroshaKO.rep1	DroshaKO.rep1.225	3	C
CCCCGG	DroshaKO.rep1	DroshaKO.rep1.225	4	C
CCCCGG	DroshaKO.rep1	DroshaKO.rep1.225	5	G
CCCCGG	DroshaKO.rep1	DroshaKO.rep1.225	6	G
CCCCGG	DroshaKO.rep1	DroshaKO.rep1.226	1	C
CCCCGG	DroshaKO.rep1	DroshaKO.rep1.226	2	C
CCCCGG	DroshaKO.rep1	DroshaKO.rep1.226	3	C
CCCCGG	DroshaKO.rep1	DroshaKO.rep1.226	4	C
CCCCGG	DroshaKO.rep1	DroshaKO.rep1.226	5	G
CCCCGG	DroshaKO.rep1	DroshaKO.rep1.226	6	G
CCCCGG	DroshaKO.rep1	DroshaKO.rep1.227	1	C
CCCCGG	DroshaKO.rep1	DroshaKO.rep1.227	2	C
CCCCGG	DroshaKO.rep1	DroshaKO.rep1.227	3	C
CCCCGG	DroshaKO.rep1	DroshaKO.rep1.227	4	C
CCCCGG	DroshaKO.rep1	DroshaKO.rep1.227	5	G
CCCCGG	DroshaKO.rep1	DroshaKO.rep1.227	6	G
CCCCGG	DroshaKO.rep1	DroshaKO.rep1.228	1	C
CCCCGG	DroshaKO.rep1	DroshaKO.rep1.228	2	C
CCCCGG	DroshaKO.rep1	DroshaKO.rep1.228	3	C
CCCCGG	DroshaKO.rep1	DroshaKO.rep1.228	4	C
CCCCGG	DroshaKO.rep1	DroshaKO.rep1.228	5	G
CCCCGG	DroshaKO.rep1	DroshaKO.rep1.228	6	G
CCCCGG	DroshaKO.rep1	DroshaKO.rep1.229	1	C
CCCCGG	DroshaKO.rep1	DroshaKO.rep1.229	2	C
CCCCGG	DroshaKO.rep1	DroshaKO.rep1.229	3	C
CCCCGG	DroshaKO.rep1	DroshaKO.rep1.229	4	C
CCCCGG	DroshaKO.rep1	DroshaKO.rep1.229	5	G
CCCCGG	DroshaKO.rep1	DroshaKO.rep1.229	6	G
CCCCGG	DroshaKO.rep1	DroshaKO.rep1.230	1	C
CCCCGG	DroshaKO.rep1	DroshaKO.rep1.230	2	C
CCCCGG	DroshaKO.rep1	DroshaKO.rep1.230	3	C
CCCCGG	DroshaKO.rep1	DroshaKO.rep1.230	4	C
CCCCGG	DroshaKO.rep1	DroshaKO.rep1.230	5	G
CCCCGG	DroshaKO.rep1	DroshaKO.rep1.230	6	G
CCCCGG	DroshaKO.rep1	DroshaKO.rep1.231	1	C
CCCCGG	DroshaKO.rep1	DroshaKO.rep1.231	2	C
CCCCGG	DroshaKO.rep1	DroshaKO.rep1.231	3	C
CCCCGG	DroshaKO.rep1	DroshaKO.rep1.231	4	C
CCCCGG	DroshaKO.rep1	DroshaKO.rep1.231	5	G
CCCCGG	DroshaKO.rep1	DroshaKO.rep1.231	6	G
CCCCGG	DroshaKO.rep1	DroshaKO.rep1.232	1	C
CCCCGG	DroshaKO.rep1	DroshaKO.rep1.232	2	C
CCCCGG	DroshaKO.rep1	DroshaKO.rep1.232	3	C
CCCCGG	DroshaKO.rep1	DroshaKO.rep1.232	4	C
CCCCGG	DroshaKO.rep1	DroshaKO.rep1.232	5	G
CCCCGG	DroshaKO.rep1	DroshaKO.rep1.232	6	G
CCCCGG	DroshaKO.rep1	DroshaKO.rep1.233	1	C
CCCCGG	DroshaKO.rep1	DroshaKO.rep1.233	2	C
CCCCGG	DroshaKO.rep1	DroshaKO.rep1.233	3	C
CCCCGG	DroshaKO.rep1	DroshaKO.rep1.233	4	C
CCCCGG	DroshaKO.rep1	DroshaKO.rep1.233	5	G
CCCCGG	DroshaKO.rep1	DroshaKO.rep1.233	6	G
CCCCGG	DroshaKO.rep1	DroshaKO.rep1.234	1	C
CCCCGG	DroshaKO.rep1	DroshaKO.rep1.234	2	C
CCCCGG	DroshaKO.rep1	DroshaKO.rep1.234	3	C
CCCCGG	DroshaKO.rep1	DroshaKO.rep1.234	4	C
CCCCGG	DroshaKO.rep1	DroshaKO.rep1.234	5	G
CCCCGG	DroshaKO.rep1	DroshaKO.rep1.234	6	G
CCCCGG	DroshaKO.rep1	DroshaKO.rep1.235	1	C
CCCCGG	DroshaKO.rep1	DroshaKO.rep1.235	2	C
CCCCGG	DroshaKO.rep1	DroshaKO.rep1.235	3	C
CCCCGG	DroshaKO.rep1	DroshaKO.rep1.235	4	C
CCCCGG	DroshaKO.rep1	DroshaKO.rep1.235	5	G
CCCCGG	DroshaKO.rep1	DroshaKO.rep1.235	6	G
CCCCGG	DroshaKO.rep1	DroshaKO.rep1.236	1	C
CCCCGG	DroshaKO.rep1	DroshaKO.rep1.236	2	C
CCCCGG	DroshaKO.rep1	DroshaKO.rep1.236	3	C
CCCCGG	DroshaKO.rep1	DroshaKO.rep1.236	4	C
CCCCGG	DroshaKO.rep1	DroshaKO.rep1.236	5	G
CCCCGG	DroshaKO.rep1	DroshaKO.rep1.236	6	G
CCCCGG	DroshaKO.rep1	DroshaKO.rep1.237	1	C
CCCCGG	DroshaKO.rep1	DroshaKO.rep1.237	2	C
CCCCGG	DroshaKO.rep1	DroshaKO.rep1.237	3	C
CCCCGG	DroshaKO.rep1	DroshaKO.rep1.237	4	C
CCCCGG	DroshaKO.rep1	DroshaKO.rep1.237	5	G
CCCCGG	DroshaKO.rep1	DroshaKO.rep1.237	6	G
CCCCGG	DroshaKO.rep1	DroshaKO.rep1.238	1	C
CCCCGG	DroshaKO.rep1	DroshaKO.rep1.238	2	C
CCCCGG	DroshaKO.rep1	DroshaKO.rep1.238	3	C
CCCCGG	DroshaKO.rep1	DroshaKO.rep1.238	4	C
CCCCGG	DroshaKO.rep1	DroshaKO.rep1.238	5	G
CCCCGG	DroshaKO.rep1	DroshaKO.rep1.238	6	G
CCCCGG	DroshaKO.rep1	DroshaKO.rep1.239	1	C
CCCCGG	DroshaKO.rep1	DroshaKO.rep1.239	2	C
CCCCGG	DroshaKO.rep1	DroshaKO.rep1.239	3	C
CCCCGG	DroshaKO.rep1	DroshaKO.rep1.239	4	C
CCCCGG	DroshaKO.rep1	DroshaKO.rep1.239	5	G
CCCCGG	DroshaKO.rep1	DroshaKO.rep1.239	6	G
CCCCGG	DroshaKO.rep1	DroshaKO.rep1.240	1	C
CCCCGG	DroshaKO.rep1	DroshaKO.rep1.240	2	C
CCCCGG	DroshaKO.rep1	DroshaKO.rep1.240	3	C
CCCCGG	DroshaKO.rep1	DroshaKO.rep1.240	4	C
CCCCGG	DroshaKO.rep1	DroshaKO.rep1.240	5	G
CCCCGG	DroshaKO.rep1	DroshaKO.rep1.240	6	G
CCCCGG	DroshaKO.rep1	DroshaKO.rep1.241	1	C
CCCCGG	DroshaKO.rep1	DroshaKO.rep1.241	2	C
CCCCGG	DroshaKO.rep1	DroshaKO.rep1.241	3	C
CCCCGG	DroshaKO.rep1	DroshaKO.rep1.241	4	C
CCCCGG	DroshaKO.rep1	DroshaKO.rep1.241	5	G
CCCCGG	DroshaKO.rep1	DroshaKO.rep1.241	6	G
CCCCGG	DroshaKO.rep1	DroshaKO.rep1.242	1	C
CCCCGG	DroshaKO.rep1	DroshaKO.rep1.242	2	C
CCCCGG	DroshaKO.rep1	DroshaKO.rep1.242	3	C
CCCCGG	DroshaKO.rep1	DroshaKO.rep1.242	4	C
CCCCGG	DroshaKO.rep1	DroshaKO.rep1.242	5	G
CCCCGG	DroshaKO.rep1	DroshaKO.rep1.242	6	G
CCCCGG	DroshaKO.rep1	DroshaKO.rep1.243	1	C
CCCCGG	DroshaKO.rep1	DroshaKO.rep1.243	2	C
CCCCGG	DroshaKO.rep1	DroshaKO.rep1.243	3	C
CCCCGG	DroshaKO.rep1	DroshaKO.rep1.243	4	C
CCCCGG	DroshaKO.rep1	DroshaKO.rep1.243	5	G
CCCCGG	DroshaKO.rep1	DroshaKO.rep1.243	6	G
CCCCGG	DroshaKO.rep1	DroshaKO.rep1.244	1	C
CCCCGG	DroshaKO.rep1	DroshaKO.rep1.244	2	C
CCCCGG	DroshaKO.rep1	DroshaKO.rep1.244	3	C
CCCCGG	DroshaKO.rep1	DroshaKO.rep1.244	4	C
CCCCGG	DroshaKO.rep1	DroshaKO.rep1.244	5	G
CCCCGG	DroshaKO.rep1	DroshaKO.rep1.244	6	G
CCCCGG	DroshaKO.rep1	DroshaKO.rep1.245	1	C
CCCCGG	DroshaKO.rep1	DroshaKO.rep1.245	2	C
CCCCGG	DroshaKO.rep1	DroshaKO.rep1.245	3	C
CCCCGG	DroshaKO.rep1	DroshaKO.rep1.245	4	C
CCCCGG	DroshaKO.rep1	DroshaKO.rep1.245	5	G
CCCCGG	DroshaKO.rep1	DroshaKO.rep1.245	6	G
CCCCGG	DroshaKO.rep1	DroshaKO.rep1.246	1	C
CCCCGG	DroshaKO.rep1	DroshaKO.rep1.246	2	C
CCCCGG	DroshaKO.rep1	DroshaKO.rep1.246	3	C
CCCCGG	DroshaKO.rep1	DroshaKO.rep1.246	4	C
CCCCGG	DroshaKO.rep1	DroshaKO.rep1.246	5	G
CCCCGG	DroshaKO.rep1	DroshaKO.rep1.246	6	G
CCCCGG	DroshaKO.rep1	DroshaKO.rep1.247	1	C
CCCCGG	DroshaKO.rep1	DroshaKO.rep1.247	2	C
CCCCGG	DroshaKO.rep1	DroshaKO.rep1.247	3	C
CCCCGG	DroshaKO.rep1	DroshaKO.rep1.247	4	C
CCCCGG	DroshaKO.rep1	DroshaKO.rep1.247	5	G
CCCCGG	DroshaKO.rep1	DroshaKO.rep1.247	6	G
CCCCGG	DroshaKO.rep1	DroshaKO.rep1.248	1	C
CCCCGG	DroshaKO.rep1	DroshaKO.rep1.248	2	C
CCCCGG	DroshaKO.rep1	DroshaKO.rep1.248	3	C
CCCCGG	DroshaKO.rep1	DroshaKO.rep1.248	4	C
CCCCGG	DroshaKO.rep1	DroshaKO.rep1.248	5	G
CCCCGG	DroshaKO.rep1	DroshaKO.rep1.248	6	G
CCCCGG	DroshaKO.rep1	DroshaKO.rep1.249	1	C
CCCCGG	DroshaKO.rep1	DroshaKO.rep1.249	2	C
CCCCGG	DroshaKO.rep1	DroshaKO.rep1.249	3	C
CCCCGG	DroshaKO.rep1	DroshaKO.rep1.249	4	C
CCCCGG	DroshaKO.rep1	DroshaKO.rep1.249	5	G
CCCCGG	DroshaKO.rep1	DroshaKO.rep1.249	6	G
CCCCGG	DroshaKO.rep1	DroshaKO.rep1.250	1	C
CCCCGG	DroshaKO.rep1	DroshaKO.rep1.250	2	C
CCCCGG	DroshaKO.rep1	DroshaKO.rep1.250	3	C
CCCCGG	DroshaKO.rep1	DroshaKO.rep1.250	4	C
CCCCGG	DroshaKO.rep1	DroshaKO.rep1.250	5	G
CCCCGG	DroshaKO.rep1	DroshaKO.rep1.250	6	G
CCCCGG	DroshaKO.rep1	DroshaKO.rep1.251	1	C
CCCCGG	DroshaKO.rep1	DroshaKO.rep1.251	2	C
CCCCGG	DroshaKO.rep1	DroshaKO.rep1.251	3	C
CCCCGG	DroshaKO.rep1	DroshaKO.rep1.251	4	C
CCCCGG	DroshaKO.rep1	DroshaKO.rep1.251	5	G
CCCCGG	DroshaKO.rep1	DroshaKO.rep1.251	6	G
CCCCGG	DroshaKO.rep1	DroshaKO.rep1.252	1	C
CCCCGG	DroshaKO.rep1	DroshaKO.rep1.252	2	C
CCCCGG	DroshaKO.rep1	DroshaKO.rep1.252	3	C
CCCCGG	DroshaKO.rep1	DroshaKO.rep1.252	4	C
CCCCGG	DroshaKO.rep1	DroshaKO.rep1.252	5	G
CCCCGG	DroshaKO.rep1	DroshaKO.rep1.252	6	G
CCCCGG	DroshaKO.rep1	DroshaKO.rep1.253	1	C
CCCCGG	DroshaKO.rep1	DroshaKO.rep1.253	2	C
CCCCGG	DroshaKO.rep1	DroshaKO.rep1.253	3	C
CCCCGG	DroshaKO.rep1	DroshaKO.rep1.253	4	C
CCCCGG	DroshaKO.rep1	DroshaKO.rep1.253	5	G
CCCCGG	DroshaKO.rep1	DroshaKO.rep1.253	6	G
CCCCGG	DroshaKO.rep1	DroshaKO.rep1.254	1	C
CCCCGG	DroshaKO.rep1	DroshaKO.rep1.254	2	C
CCCCGG	DroshaKO.rep1	DroshaKO.rep1.254	3	C
CCCCGG	DroshaKO.rep1	DroshaKO.rep1.254	4	C
CCCCGG	DroshaKO.rep1	DroshaKO.rep1.254	5	G
CCCCGG	DroshaKO.rep1	DroshaKO.rep1.254	6	G
CCCCGG	DroshaKO.rep1	DroshaKO.rep1.255	1	C
CCCCGG	DroshaKO.rep1	DroshaKO.rep1.255	2	C
CCCCGG	DroshaKO.rep1	DroshaKO.rep1.255	3	C
CCCCGG	DroshaKO.rep1	DroshaKO.rep1.255	4	C
CCCCGG	DroshaKO.rep1	DroshaKO.rep1.255	5	G
CCCCGG	DroshaKO.rep1	DroshaKO.rep1.255	6	G
CCCCGG	DroshaKO.rep1	DroshaKO.rep1.256	1	C
CCCCGG	DroshaKO.rep1	DroshaKO.rep1.256	2	C
CCCCGG	DroshaKO.rep1	DroshaKO.rep1.256	3	C
CCCCGG	DroshaKO.rep1	DroshaKO.rep1.256	4	C
CCCCGG	DroshaKO.rep1	DroshaKO.rep1.256	5	G
CCCCGG	DroshaKO.rep1	DroshaKO.rep1.256	6	G
CCCCGG	DroshaKO.rep1	DroshaKO.rep1.257	1	C
CCCCGG	DroshaKO.rep1	DroshaKO.rep1.257	2	C
CCCCGG	DroshaKO.rep1	DroshaKO.rep1.257	3	C
CCCCGG	DroshaKO.rep1	DroshaKO.rep1.257	4	C
CCCCGG	DroshaKO.rep1	DroshaKO.rep1.257	5	G
CCCCGG	DroshaKO.rep1	DroshaKO.rep1.257	6	G
CCCCGG	DroshaKO.rep1	DroshaKO.rep1.258	1	C
CCCCGG	DroshaKO.rep1	DroshaKO.rep1.258	2	C
CCCCGG	DroshaKO.rep1	DroshaKO.rep1.258	3	C
CCCCGG	DroshaKO.rep1	DroshaKO.rep1.258	4	C
CCCCGG	DroshaKO.rep1	DroshaKO.rep1.258	5	G
CCCCGG	DroshaKO.rep1	DroshaKO.rep1.258	6	G
CCCCGG	DroshaKO.rep1	DroshaKO.rep1.259	1	C
CCCCGG	DroshaKO.rep1	DroshaKO.rep1.259	2	C
CCCCGG	DroshaKO.rep1	DroshaKO.rep1.259	3	C
CCCCGG	DroshaKO.rep1	DroshaKO.rep1.259	4	C
CCCCGG	DroshaKO.rep1	DroshaKO.rep1.259	5	G
CCCCGG	DroshaKO.rep1	DroshaKO.rep1.259	6	G
CCCCGG	DroshaKO.rep1	DroshaKO.rep1.260	1	C
CCCCGG	DroshaKO.rep1	DroshaKO.rep1.260	2	C
CCCCGG	DroshaKO.rep1	DroshaKO.rep1.260	3	C
CCCCGG	DroshaKO.rep1	DroshaKO.rep1.260	4	C
CCCCGG	DroshaKO.rep1	DroshaKO.rep1.260	5	G
CCCCGG	DroshaKO.rep1	DroshaKO.rep1.260	6	G
CCCCGG	DroshaKO.rep1	DroshaKO.rep1.261	1	C
CCCCGG	DroshaKO.rep1	DroshaKO.rep1.261	2	C
CCCCGG	DroshaKO.rep1	DroshaKO.rep1.261	3	C
CCCCGG	DroshaKO.rep1	DroshaKO.rep1.261	4	C
CCCCGG	DroshaKO.rep1	DroshaKO.rep1.261	5	G
CCCCGG	DroshaKO.rep1	DroshaKO.rep1.261	6	G
CCCCGG	DroshaKO.rep1	DroshaKO.rep1.262	1	C
CCCCGG	DroshaKO.rep1	DroshaKO.rep1.262	2	C
CCCCGG	DroshaKO.rep1	DroshaKO.rep1.262	3	C
CCCCGG	DroshaKO.rep1	DroshaKO.rep1.262	4	C
CCCCGG	DroshaKO.rep1	DroshaKO.rep1.262	5	G
CCCCGG	DroshaKO.rep1	DroshaKO.rep1.262	6	G
CCCCGG	DroshaKO.rep1	DroshaKO.rep1.263	1	C
CCCCGG	DroshaKO.rep1	DroshaKO.rep1.263	2	C
CCCCGG	DroshaKO.rep1	DroshaKO.rep1.263	3	C
CCCCGG	DroshaKO.rep1	DroshaKO.rep1.263	4	C
CCCCGG	DroshaKO.rep1	DroshaKO.rep1.263	5	G
CCCCGG	DroshaKO.rep1	DroshaKO.rep1.263	6	G
CCCCGG	DroshaKO.rep1	DroshaKO.rep1.264	1	C
CCCCGG	DroshaKO.rep1	DroshaKO.rep1.264	2	C
CCCCGG	DroshaKO.rep1	DroshaKO.rep1.264	3	C
CCCCGG	DroshaKO.rep1	DroshaKO.rep1.264	4	C
CCCCGG	DroshaKO.rep1	DroshaKO.rep1.264	5	G
CCCCGG	DroshaKO.rep1	DroshaKO.rep1.264	6	G
CCCCGG	DroshaKO.rep1	DroshaKO.rep1.265	1	C
CCCCGG	DroshaKO.rep1	DroshaKO.rep1.265	2	C
CCCCGG	DroshaKO.rep1	DroshaKO.rep1.265	3	C
CCCCGG	DroshaKO.rep1	DroshaKO.rep1.265	4	C
CCCCGG	DroshaKO.rep1	DroshaKO.rep1.265	5	G
CCCCGG	DroshaKO.rep1	DroshaKO.rep1.265	6	G
CCCCGG	DroshaKO.rep1	DroshaKO.rep1.266	1	C
CCCCGG	DroshaKO.rep1	DroshaKO.rep1.266	2	C
CCCCGG	DroshaKO.rep1	DroshaKO.rep1.266	3	C
CCCCGG	DroshaKO.rep1	DroshaKO.rep1.266	4	C
CCCCGG	DroshaKO.rep1	DroshaKO.rep1.266	5	G
CCCCGG	DroshaKO.rep1	DroshaKO.rep1.266	6	G
CCCCGG	DroshaKO.rep1	DroshaKO.rep1.267	1	C
CCCCGG	DroshaKO.rep1	DroshaKO.rep1.267	2	C
CCCCGG	DroshaKO.rep1	DroshaKO.rep1.267	3	C
CCCCGG	DroshaKO.rep1	DroshaKO.rep1.267	4	C
CCCCGG	DroshaKO.rep1	DroshaKO.rep1.267	5	G
CCCCGG	DroshaKO.rep1	DroshaKO.rep1.267	6	G
CCCCGG	DroshaKO.rep1	DroshaKO.rep1.268	1	C
CCCCGG	DroshaKO.rep1	DroshaKO.rep1.268	2	C
CCCCGG	DroshaKO.rep1	DroshaKO.rep1.268	3	C
CCCCGG	DroshaKO.rep1	DroshaKO.rep1.268	4	C
CCCCGG	DroshaKO.rep1	DroshaKO.rep1.268	5	G
CCCCGG	DroshaKO.rep1	DroshaKO.rep1.268	6	G
CCCCGG	DroshaKO.rep1	DroshaKO.rep1.269	1	C
CCCCGG	DroshaKO.rep1	DroshaKO.rep1.269	2	C
CCCCGG	DroshaKO.rep1	DroshaKO.rep1.269	3	C
CCCCGG	DroshaKO.rep1	DroshaKO.rep1.269	4	C
CCCCGG	DroshaKO.rep1	DroshaKO.rep1.269	5	G
CCCCGG	DroshaKO.rep1	DroshaKO.rep1.269	6	G
CCCCGG	DroshaKO.rep1	DroshaKO.rep1.270	1	C
CCCCGG	DroshaKO.rep1	DroshaKO.rep1.270	2	C
CCCCGG	DroshaKO.rep1	DroshaKO.rep1.270	3	C
CCCCGG	DroshaKO.rep1	DroshaKO.rep1.270	4	C
CCCCGG	DroshaKO.rep1	DroshaKO.rep1.270	5	G
CCCCGG	DroshaKO.rep1	DroshaKO.rep1.270	6	G
CCCCGU	DroshaKO.rep1	DroshaKO.rep1.271	1	C
CCCCGU	DroshaKO.rep1	DroshaKO.rep1.271	2	C
CCCCGU	DroshaKO.rep1	DroshaKO.rep1.271	3	C
CCCCGU	DroshaKO.rep1	DroshaKO.rep1.271	4	C
CCCCGU	DroshaKO.rep1	DroshaKO.rep1.271	5	G
CCCCGU	DroshaKO.rep1	DroshaKO.rep1.271	6	U
CCCCGU	DroshaKO.rep1	DroshaKO.rep1.272	1	C
CCCCGU	DroshaKO.rep1	DroshaKO.rep1.272	2	C
CCCCGU	DroshaKO.rep1	DroshaKO.rep1.272	3	C
CCCCGU	DroshaKO.rep1	DroshaKO.rep1.272	4	C
CCCCGU	DroshaKO.rep1	DroshaKO.rep1.272	5	G
CCCCGU	DroshaKO.rep1	DroshaKO.rep1.272	6	U
CCCCGU	DroshaKO.rep1	DroshaKO.rep1.273	1	C
CCCCGU	DroshaKO.rep1	DroshaKO.rep1.273	2	C
CCCCGU	DroshaKO.rep1	DroshaKO.rep1.273	3	C
CCCCGU	DroshaKO.rep1	DroshaKO.rep1.273	4	C
CCCCGU	DroshaKO.rep1	DroshaKO.rep1.273	5	G
CCCCGU	DroshaKO.rep1	DroshaKO.rep1.273	6	U
CCCCGU	DroshaKO.rep1	DroshaKO.rep1.274	1	C
CCCCGU	DroshaKO.rep1	DroshaKO.rep1.274	2	C
CCCCGU	DroshaKO.rep1	DroshaKO.rep1.274	3	C
CCCCGU	DroshaKO.rep1	DroshaKO.rep1.274	4	C
CCCCGU	DroshaKO.rep1	DroshaKO.rep1.274	5	G
CCCCGU	DroshaKO.rep1	DroshaKO.rep1.274	6	U
CCCCGU	DroshaKO.rep1	DroshaKO.rep1.275	1	C
CCCCGU	DroshaKO.rep1	DroshaKO.rep1.275	2	C
CCCCGU	DroshaKO.rep1	DroshaKO.rep1.275	3	C
CCCCGU	DroshaKO.rep1	DroshaKO.rep1.275	4	C
CCCCGU	DroshaKO.rep1	DroshaKO.rep1.275	5	G
CCCCGU	DroshaKO.rep1	DroshaKO.rep1.275	6	U
CCCGCA	DroshaKO.rep1	DroshaKO.rep1.276	1	C
CCCGCA	DroshaKO.rep1	DroshaKO.rep1.276	2	C
CCCGCA	DroshaKO.rep1	DroshaKO.rep1.276	3	C
CCCGCA	DroshaKO.rep1	DroshaKO.rep1.276	4	G
CCCGCA	DroshaKO.rep1	DroshaKO.rep1.276	5	C
CCCGCA	DroshaKO.rep1	DroshaKO.rep1.276	6	A
CCCGCG	DroshaKO.rep1	DroshaKO.rep1.277	1	C
CCCGCG	DroshaKO.rep1	DroshaKO.rep1.277	2	C
CCCGCG	DroshaKO.rep1	DroshaKO.rep1.277	3	C
CCCGCG	DroshaKO.rep1	DroshaKO.rep1.277	4	G
CCCGCG	DroshaKO.rep1	DroshaKO.rep1.277	5	C
CCCGCG	DroshaKO.rep1	DroshaKO.rep1.277	6	G
CCCGCG	DroshaKO.rep1	DroshaKO.rep1.278	1	C
CCCGCG	DroshaKO.rep1	DroshaKO.rep1.278	2	C
CCCGCG	DroshaKO.rep1	DroshaKO.rep1.278	3	C
CCCGCG	DroshaKO.rep1	DroshaKO.rep1.278	4	G
CCCGCG	DroshaKO.rep1	DroshaKO.rep1.278	5	C
CCCGCG	DroshaKO.rep1	DroshaKO.rep1.278	6	G
CCCGCG	DroshaKO.rep1	DroshaKO.rep1.279	1	C
CCCGCG	DroshaKO.rep1	DroshaKO.rep1.279	2	C
CCCGCG	DroshaKO.rep1	DroshaKO.rep1.279	3	C
CCCGCG	DroshaKO.rep1	DroshaKO.rep1.279	4	G
CCCGCG	DroshaKO.rep1	DroshaKO.rep1.279	5	C
CCCGCG	DroshaKO.rep1	DroshaKO.rep1.279	6	G
CCCGGA	DroshaKO.rep1	DroshaKO.rep1.280	1	C
CCCGGA	DroshaKO.rep1	DroshaKO.rep1.280	2	C
CCCGGA	DroshaKO.rep1	DroshaKO.rep1.280	3	C
CCCGGA	DroshaKO.rep1	DroshaKO.rep1.280	4	G
CCCGGA	DroshaKO.rep1	DroshaKO.rep1.280	5	G
CCCGGA	DroshaKO.rep1	DroshaKO.rep1.280	6	A
CCCGGA	DroshaKO.rep1	DroshaKO.rep1.281	1	C
CCCGGA	DroshaKO.rep1	DroshaKO.rep1.281	2	C
CCCGGA	DroshaKO.rep1	DroshaKO.rep1.281	3	C
CCCGGA	DroshaKO.rep1	DroshaKO.rep1.281	4	G
CCCGGA	DroshaKO.rep1	DroshaKO.rep1.281	5	G
CCCGGA	DroshaKO.rep1	DroshaKO.rep1.281	6	A
CCCGGA	DroshaKO.rep1	DroshaKO.rep1.282	1	C
CCCGGA	DroshaKO.rep1	DroshaKO.rep1.282	2	C
CCCGGA	DroshaKO.rep1	DroshaKO.rep1.282	3	C
CCCGGA	DroshaKO.rep1	DroshaKO.rep1.282	4	G
CCCGGA	DroshaKO.rep1	DroshaKO.rep1.282	5	G
CCCGGA	DroshaKO.rep1	DroshaKO.rep1.282	6	A
CCCGGA	DroshaKO.rep1	DroshaKO.rep1.283	1	C
CCCGGA	DroshaKO.rep1	DroshaKO.rep1.283	2	C
CCCGGA	DroshaKO.rep1	DroshaKO.rep1.283	3	C
CCCGGA	DroshaKO.rep1	DroshaKO.rep1.283	4	G
CCCGGA	DroshaKO.rep1	DroshaKO.rep1.283	5	G
CCCGGA	DroshaKO.rep1	DroshaKO.rep1.283	6	A
CCCGGC	DroshaKO.rep1	DroshaKO.rep1.284	1	C
CCCGGC	DroshaKO.rep1	DroshaKO.rep1.284	2	C
CCCGGC	DroshaKO.rep1	DroshaKO.rep1.284	3	C
CCCGGC	DroshaKO.rep1	DroshaKO.rep1.284	4	G
CCCGGC	DroshaKO.rep1	DroshaKO.rep1.284	5	G
CCCGGC	DroshaKO.rep1	DroshaKO.rep1.284	6	C
CCCGGC	DroshaKO.rep1	DroshaKO.rep1.285	1	C
CCCGGC	DroshaKO.rep1	DroshaKO.rep1.285	2	C
CCCGGC	DroshaKO.rep1	DroshaKO.rep1.285	3	C
CCCGGC	DroshaKO.rep1	DroshaKO.rep1.285	4	G
CCCGGC	DroshaKO.rep1	DroshaKO.rep1.285	5	G
CCCGGC	DroshaKO.rep1	DroshaKO.rep1.285	6	C
CCCGGC	DroshaKO.rep1	DroshaKO.rep1.286	1	C
CCCGGC	DroshaKO.rep1	DroshaKO.rep1.286	2	C
CCCGGC	DroshaKO.rep1	DroshaKO.rep1.286	3	C
CCCGGC	DroshaKO.rep1	DroshaKO.rep1.286	4	G
CCCGGC	DroshaKO.rep1	DroshaKO.rep1.286	5	G
CCCGGC	DroshaKO.rep1	DroshaKO.rep1.286	6	C
CCCGGC	DroshaKO.rep1	DroshaKO.rep1.287	1	C
CCCGGC	DroshaKO.rep1	DroshaKO.rep1.287	2	C
CCCGGC	DroshaKO.rep1	DroshaKO.rep1.287	3	C
CCCGGC	DroshaKO.rep1	DroshaKO.rep1.287	4	G
CCCGGC	DroshaKO.rep1	DroshaKO.rep1.287	5	G
CCCGGC	DroshaKO.rep1	DroshaKO.rep1.287	6	C
CCCGGC	DroshaKO.rep1	DroshaKO.rep1.288	1	C
CCCGGC	DroshaKO.rep1	DroshaKO.rep1.288	2	C
CCCGGC	DroshaKO.rep1	DroshaKO.rep1.288	3	C
CCCGGC	DroshaKO.rep1	DroshaKO.rep1.288	4	G
CCCGGC	DroshaKO.rep1	DroshaKO.rep1.288	5	G
CCCGGC	DroshaKO.rep1	DroshaKO.rep1.288	6	C
CCCGGC	DroshaKO.rep1	DroshaKO.rep1.289	1	C
CCCGGC	DroshaKO.rep1	DroshaKO.rep1.289	2	C
CCCGGC	DroshaKO.rep1	DroshaKO.rep1.289	3	C
CCCGGC	DroshaKO.rep1	DroshaKO.rep1.289	4	G
CCCGGC	DroshaKO.rep1	DroshaKO.rep1.289	5	G
CCCGGC	DroshaKO.rep1	DroshaKO.rep1.289	6	C
CCCGGC	DroshaKO.rep1	DroshaKO.rep1.290	1	C
CCCGGC	DroshaKO.rep1	DroshaKO.rep1.290	2	C
CCCGGC	DroshaKO.rep1	DroshaKO.rep1.290	3	C
CCCGGC	DroshaKO.rep1	DroshaKO.rep1.290	4	G
CCCGGC	DroshaKO.rep1	DroshaKO.rep1.290	5	G
CCCGGC	DroshaKO.rep1	DroshaKO.rep1.290	6	C
CCCGGG	DroshaKO.rep1	DroshaKO.rep1.291	1	C
CCCGGG	DroshaKO.rep1	DroshaKO.rep1.291	2	C
CCCGGG	DroshaKO.rep1	DroshaKO.rep1.291	3	C
CCCGGG	DroshaKO.rep1	DroshaKO.rep1.291	4	G
CCCGGG	DroshaKO.rep1	DroshaKO.rep1.291	5	G
CCCGGG	DroshaKO.rep1	DroshaKO.rep1.291	6	G
CCCGGG	DroshaKO.rep1	DroshaKO.rep1.292	1	C
CCCGGG	DroshaKO.rep1	DroshaKO.rep1.292	2	C
CCCGGG	DroshaKO.rep1	DroshaKO.rep1.292	3	C
CCCGGG	DroshaKO.rep1	DroshaKO.rep1.292	4	G
CCCGGG	DroshaKO.rep1	DroshaKO.rep1.292	5	G
CCCGGG	DroshaKO.rep1	DroshaKO.rep1.292	6	G
CCCGGG	DroshaKO.rep1	DroshaKO.rep1.293	1	C
CCCGGG	DroshaKO.rep1	DroshaKO.rep1.293	2	C
CCCGGG	DroshaKO.rep1	DroshaKO.rep1.293	3	C
CCCGGG	DroshaKO.rep1	DroshaKO.rep1.293	4	G
CCCGGG	DroshaKO.rep1	DroshaKO.rep1.293	5	G
CCCGGG	DroshaKO.rep1	DroshaKO.rep1.293	6	G
CCCGGG	DroshaKO.rep1	DroshaKO.rep1.294	1	C
CCCGGG	DroshaKO.rep1	DroshaKO.rep1.294	2	C
CCCGGG	DroshaKO.rep1	DroshaKO.rep1.294	3	C
CCCGGG	DroshaKO.rep1	DroshaKO.rep1.294	4	G
CCCGGG	DroshaKO.rep1	DroshaKO.rep1.294	5	G
CCCGGG	DroshaKO.rep1	DroshaKO.rep1.294	6	G
CCCGGG	DroshaKO.rep1	DroshaKO.rep1.295	1	C
CCCGGG	DroshaKO.rep1	DroshaKO.rep1.295	2	C
CCCGGG	DroshaKO.rep1	DroshaKO.rep1.295	3	C
CCCGGG	DroshaKO.rep1	DroshaKO.rep1.295	4	G
CCCGGG	DroshaKO.rep1	DroshaKO.rep1.295	5	G
CCCGGG	DroshaKO.rep1	DroshaKO.rep1.295	6	G
CCCUGC	DroshaKO.rep1	DroshaKO.rep1.296	1	C
CCCUGC	DroshaKO.rep1	DroshaKO.rep1.296	2	C
CCCUGC	DroshaKO.rep1	DroshaKO.rep1.296	3	C
CCCUGC	DroshaKO.rep1	DroshaKO.rep1.296	4	U
CCCUGC	DroshaKO.rep1	DroshaKO.rep1.296	5	G
CCCUGC	DroshaKO.rep1	DroshaKO.rep1.296	6	C
CCCUGC	DroshaKO.rep1	DroshaKO.rep1.297	1	C
CCCUGC	DroshaKO.rep1	DroshaKO.rep1.297	2	C
CCCUGC	DroshaKO.rep1	DroshaKO.rep1.297	3	C
CCCUGC	DroshaKO.rep1	DroshaKO.rep1.297	4	U
CCCUGC	DroshaKO.rep1	DroshaKO.rep1.297	5	G
CCCUGC	DroshaKO.rep1	DroshaKO.rep1.297	6	C
CCCUGC	DroshaKO.rep1	DroshaKO.rep1.298	1	C
CCCUGC	DroshaKO.rep1	DroshaKO.rep1.298	2	C
CCCUGC	DroshaKO.rep1	DroshaKO.rep1.298	3	C
CCCUGC	DroshaKO.rep1	DroshaKO.rep1.298	4	U
CCCUGC	DroshaKO.rep1	DroshaKO.rep1.298	5	G
CCCUGC	DroshaKO.rep1	DroshaKO.rep1.298	6	C
CCCUGC	DroshaKO.rep1	DroshaKO.rep1.299	1	C
CCCUGC	DroshaKO.rep1	DroshaKO.rep1.299	2	C
CCCUGC	DroshaKO.rep1	DroshaKO.rep1.299	3	C
CCCUGC	DroshaKO.rep1	DroshaKO.rep1.299	4	U
CCCUGC	DroshaKO.rep1	DroshaKO.rep1.299	5	G
CCCUGC	DroshaKO.rep1	DroshaKO.rep1.299	6	C
CCCUGC	DroshaKO.rep1	DroshaKO.rep1.300	1	C
CCCUGC	DroshaKO.rep1	DroshaKO.rep1.300	2	C
CCCUGC	DroshaKO.rep1	DroshaKO.rep1.300	3	C
CCCUGC	DroshaKO.rep1	DroshaKO.rep1.300	4	U
CCCUGC	DroshaKO.rep1	DroshaKO.rep1.300	5	G
CCCUGC	DroshaKO.rep1	DroshaKO.rep1.300	6	C
CCCUGC	DroshaKO.rep1	DroshaKO.rep1.301	1	C
CCCUGC	DroshaKO.rep1	DroshaKO.rep1.301	2	C
CCCUGC	DroshaKO.rep1	DroshaKO.rep1.301	3	C
CCCUGC	DroshaKO.rep1	DroshaKO.rep1.301	4	U
CCCUGC	DroshaKO.rep1	DroshaKO.rep1.301	5	G
CCCUGC	DroshaKO.rep1	DroshaKO.rep1.301	6	C
CCCUGC	DroshaKO.rep1	DroshaKO.rep1.302	1	C
CCCUGC	DroshaKO.rep1	DroshaKO.rep1.302	2	C
CCCUGC	DroshaKO.rep1	DroshaKO.rep1.302	3	C
CCCUGC	DroshaKO.rep1	DroshaKO.rep1.302	4	U
CCCUGC	DroshaKO.rep1	DroshaKO.rep1.302	5	G
CCCUGC	DroshaKO.rep1	DroshaKO.rep1.302	6	C
CCCUGC	DroshaKO.rep1	DroshaKO.rep1.303	1	C
CCCUGC	DroshaKO.rep1	DroshaKO.rep1.303	2	C
CCCUGC	DroshaKO.rep1	DroshaKO.rep1.303	3	C
CCCUGC	DroshaKO.rep1	DroshaKO.rep1.303	4	U
CCCUGC	DroshaKO.rep1	DroshaKO.rep1.303	5	G
CCCUGC	DroshaKO.rep1	DroshaKO.rep1.303	6	C
CCCUGG	DroshaKO.rep1	DroshaKO.rep1.304	1	C
CCCUGG	DroshaKO.rep1	DroshaKO.rep1.304	2	C
CCCUGG	DroshaKO.rep1	DroshaKO.rep1.304	3	C
CCCUGG	DroshaKO.rep1	DroshaKO.rep1.304	4	U
CCCUGG	DroshaKO.rep1	DroshaKO.rep1.304	5	G
CCCUGG	DroshaKO.rep1	DroshaKO.rep1.304	6	G
CCCUGG	DroshaKO.rep1	DroshaKO.rep1.305	1	C
CCCUGG	DroshaKO.rep1	DroshaKO.rep1.305	2	C
CCCUGG	DroshaKO.rep1	DroshaKO.rep1.305	3	C
CCCUGG	DroshaKO.rep1	DroshaKO.rep1.305	4	U
CCCUGG	DroshaKO.rep1	DroshaKO.rep1.305	5	G
CCCUGG	DroshaKO.rep1	DroshaKO.rep1.305	6	G
CCCUGG	DroshaKO.rep1	DroshaKO.rep1.306	1	C
CCCUGG	DroshaKO.rep1	DroshaKO.rep1.306	2	C
CCCUGG	DroshaKO.rep1	DroshaKO.rep1.306	3	C
CCCUGG	DroshaKO.rep1	DroshaKO.rep1.306	4	U
CCCUGG	DroshaKO.rep1	DroshaKO.rep1.306	5	G
CCCUGG	DroshaKO.rep1	DroshaKO.rep1.306	6	G
CCCUGG	DroshaKO.rep1	DroshaKO.rep1.307	1	C
CCCUGG	DroshaKO.rep1	DroshaKO.rep1.307	2	C
CCCUGG	DroshaKO.rep1	DroshaKO.rep1.307	3	C
CCCUGG	DroshaKO.rep1	DroshaKO.rep1.307	4	U
CCCUGG	DroshaKO.rep1	DroshaKO.rep1.307	5	G
CCCUGG	DroshaKO.rep1	DroshaKO.rep1.307	6	G
CCCUGG	DroshaKO.rep1	DroshaKO.rep1.308	1	C
CCCUGG	DroshaKO.rep1	DroshaKO.rep1.308	2	C
CCCUGG	DroshaKO.rep1	DroshaKO.rep1.308	3	C
CCCUGG	DroshaKO.rep1	DroshaKO.rep1.308	4	U
CCCUGG	DroshaKO.rep1	DroshaKO.rep1.308	5	G
CCCUGG	DroshaKO.rep1	DroshaKO.rep1.308	6	G
CCCUGG	DroshaKO.rep1	DroshaKO.rep1.309	1	C
CCCUGG	DroshaKO.rep1	DroshaKO.rep1.309	2	C
CCCUGG	DroshaKO.rep1	DroshaKO.rep1.309	3	C
CCCUGG	DroshaKO.rep1	DroshaKO.rep1.309	4	U
CCCUGG	DroshaKO.rep1	DroshaKO.rep1.309	5	G
CCCUGG	DroshaKO.rep1	DroshaKO.rep1.309	6	G
CCCUGG	DroshaKO.rep1	DroshaKO.rep1.310	1	C
CCCUGG	DroshaKO.rep1	DroshaKO.rep1.310	2	C
CCCUGG	DroshaKO.rep1	DroshaKO.rep1.310	3	C
CCCUGG	DroshaKO.rep1	DroshaKO.rep1.310	4	U
CCCUGG	DroshaKO.rep1	DroshaKO.rep1.310	5	G
CCCUGG	DroshaKO.rep1	DroshaKO.rep1.310	6	G
CCCUGG	DroshaKO.rep1	DroshaKO.rep1.311	1	C
CCCUGG	DroshaKO.rep1	DroshaKO.rep1.311	2	C
CCCUGG	DroshaKO.rep1	DroshaKO.rep1.311	3	C
CCCUGG	DroshaKO.rep1	DroshaKO.rep1.311	4	U
CCCUGG	DroshaKO.rep1	DroshaKO.rep1.311	5	G
CCCUGG	DroshaKO.rep1	DroshaKO.rep1.311	6	G
CCCUGG	DroshaKO.rep1	DroshaKO.rep1.312	1	C
CCCUGG	DroshaKO.rep1	DroshaKO.rep1.312	2	C
CCCUGG	DroshaKO.rep1	DroshaKO.rep1.312	3	C
CCCUGG	DroshaKO.rep1	DroshaKO.rep1.312	4	U
CCCUGG	DroshaKO.rep1	DroshaKO.rep1.312	5	G
CCCUGG	DroshaKO.rep1	DroshaKO.rep1.312	6	G
CCCUGU	DroshaKO.rep1	DroshaKO.rep1.313	1	C
CCCUGU	DroshaKO.rep1	DroshaKO.rep1.313	2	C
CCCUGU	DroshaKO.rep1	DroshaKO.rep1.313	3	C
CCCUGU	DroshaKO.rep1	DroshaKO.rep1.313	4	U
CCCUGU	DroshaKO.rep1	DroshaKO.rep1.313	5	G
CCCUGU	DroshaKO.rep1	DroshaKO.rep1.313	6	U
CCCUGU	DroshaKO.rep1	DroshaKO.rep1.314	1	C
CCCUGU	DroshaKO.rep1	DroshaKO.rep1.314	2	C
CCCUGU	DroshaKO.rep1	DroshaKO.rep1.314	3	C
CCCUGU	DroshaKO.rep1	DroshaKO.rep1.314	4	U
CCCUGU	DroshaKO.rep1	DroshaKO.rep1.314	5	G
CCCUGU	DroshaKO.rep1	DroshaKO.rep1.314	6	U
CCCUGU	DroshaKO.rep1	DroshaKO.rep1.315	1	C
CCCUGU	DroshaKO.rep1	DroshaKO.rep1.315	2	C
CCCUGU	DroshaKO.rep1	DroshaKO.rep1.315	3	C
CCCUGU	DroshaKO.rep1	DroshaKO.rep1.315	4	U
CCCUGU	DroshaKO.rep1	DroshaKO.rep1.315	5	G
CCCUGU	DroshaKO.rep1	DroshaKO.rep1.315	6	U
CCCUGU	DroshaKO.rep1	DroshaKO.rep1.316	1	C
CCCUGU	DroshaKO.rep1	DroshaKO.rep1.316	2	C
CCCUGU	DroshaKO.rep1	DroshaKO.rep1.316	3	C
CCCUGU	DroshaKO.rep1	DroshaKO.rep1.316	4	U
CCCUGU	DroshaKO.rep1	DroshaKO.rep1.316	5	G
CCCUGU	DroshaKO.rep1	DroshaKO.rep1.316	6	U
CCCUGU	DroshaKO.rep1	DroshaKO.rep1.317	1	C
CCCUGU	DroshaKO.rep1	DroshaKO.rep1.317	2	C
CCCUGU	DroshaKO.rep1	DroshaKO.rep1.317	3	C
CCCUGU	DroshaKO.rep1	DroshaKO.rep1.317	4	U
CCCUGU	DroshaKO.rep1	DroshaKO.rep1.317	5	G
CCCUGU	DroshaKO.rep1	DroshaKO.rep1.317	6	U
CCGAGU	DroshaKO.rep1	DroshaKO.rep1.318	1	C
CCGAGU	DroshaKO.rep1	DroshaKO.rep1.318	2	C
CCGAGU	DroshaKO.rep1	DroshaKO.rep1.318	3	G
CCGAGU	DroshaKO.rep1	DroshaKO.rep1.318	4	A
CCGAGU	DroshaKO.rep1	DroshaKO.rep1.318	5	G
CCGAGU	DroshaKO.rep1	DroshaKO.rep1.318	6	U
CCGAGU	DroshaKO.rep1	DroshaKO.rep1.319	1	C
CCGAGU	DroshaKO.rep1	DroshaKO.rep1.319	2	C
CCGAGU	DroshaKO.rep1	DroshaKO.rep1.319	3	G
CCGAGU	DroshaKO.rep1	DroshaKO.rep1.319	4	A
CCGAGU	DroshaKO.rep1	DroshaKO.rep1.319	5	G
CCGAGU	DroshaKO.rep1	DroshaKO.rep1.319	6	U
CCGAGU	DroshaKO.rep1	DroshaKO.rep1.320	1	C
CCGAGU	DroshaKO.rep1	DroshaKO.rep1.320	2	C
CCGAGU	DroshaKO.rep1	DroshaKO.rep1.320	3	G
CCGAGU	DroshaKO.rep1	DroshaKO.rep1.320	4	A
CCGAGU	DroshaKO.rep1	DroshaKO.rep1.320	5	G
CCGAGU	DroshaKO.rep1	DroshaKO.rep1.320	6	U
CCGAGU	DroshaKO.rep1	DroshaKO.rep1.321	1	C
CCGAGU	DroshaKO.rep1	DroshaKO.rep1.321	2	C
CCGAGU	DroshaKO.rep1	DroshaKO.rep1.321	3	G
CCGAGU	DroshaKO.rep1	DroshaKO.rep1.321	4	A
CCGAGU	DroshaKO.rep1	DroshaKO.rep1.321	5	G
CCGAGU	DroshaKO.rep1	DroshaKO.rep1.321	6	U
CCGAGU	DroshaKO.rep1	DroshaKO.rep1.322	1	C
CCGAGU	DroshaKO.rep1	DroshaKO.rep1.322	2	C
CCGAGU	DroshaKO.rep1	DroshaKO.rep1.322	3	G
CCGAGU	DroshaKO.rep1	DroshaKO.rep1.322	4	A
CCGAGU	DroshaKO.rep1	DroshaKO.rep1.322	5	G
CCGAGU	DroshaKO.rep1	DroshaKO.rep1.322	6	U
CCGAGU	DroshaKO.rep1	DroshaKO.rep1.323	1	C
CCGAGU	DroshaKO.rep1	DroshaKO.rep1.323	2	C
CCGAGU	DroshaKO.rep1	DroshaKO.rep1.323	3	G
CCGAGU	DroshaKO.rep1	DroshaKO.rep1.323	4	A
CCGAGU	DroshaKO.rep1	DroshaKO.rep1.323	5	G
CCGAGU	DroshaKO.rep1	DroshaKO.rep1.323	6	U
CCGAGU	DroshaKO.rep1	DroshaKO.rep1.324	1	C
CCGAGU	DroshaKO.rep1	DroshaKO.rep1.324	2	C
CCGAGU	DroshaKO.rep1	DroshaKO.rep1.324	3	G
CCGAGU	DroshaKO.rep1	DroshaKO.rep1.324	4	A
CCGAGU	DroshaKO.rep1	DroshaKO.rep1.324	5	G
CCGAGU	DroshaKO.rep1	DroshaKO.rep1.324	6	U
CCGAGU	DroshaKO.rep1	DroshaKO.rep1.325	1	C
CCGAGU	DroshaKO.rep1	DroshaKO.rep1.325	2	C
CCGAGU	DroshaKO.rep1	DroshaKO.rep1.325	3	G
CCGAGU	DroshaKO.rep1	DroshaKO.rep1.325	4	A
CCGAGU	DroshaKO.rep1	DroshaKO.rep1.325	5	G
CCGAGU	DroshaKO.rep1	DroshaKO.rep1.325	6	U
CCGAGU	DroshaKO.rep1	DroshaKO.rep1.326	1	C
CCGAGU	DroshaKO.rep1	DroshaKO.rep1.326	2	C
CCGAGU	DroshaKO.rep1	DroshaKO.rep1.326	3	G
CCGAGU	DroshaKO.rep1	DroshaKO.rep1.326	4	A
CCGAGU	DroshaKO.rep1	DroshaKO.rep1.326	5	G
CCGAGU	DroshaKO.rep1	DroshaKO.rep1.326	6	U
CCGAGU	DroshaKO.rep1	DroshaKO.rep1.327	1	C
CCGAGU	DroshaKO.rep1	DroshaKO.rep1.327	2	C
CCGAGU	DroshaKO.rep1	DroshaKO.rep1.327	3	G
CCGAGU	DroshaKO.rep1	DroshaKO.rep1.327	4	A
CCGAGU	DroshaKO.rep1	DroshaKO.rep1.327	5	G
CCGAGU	DroshaKO.rep1	DroshaKO.rep1.327	6	U
CCGCCG	DroshaKO.rep1	DroshaKO.rep1.328	1	C
CCGCCG	DroshaKO.rep1	DroshaKO.rep1.328	2	C
CCGCCG	DroshaKO.rep1	DroshaKO.rep1.328	3	G
CCGCCG	DroshaKO.rep1	DroshaKO.rep1.328	4	C
CCGCCG	DroshaKO.rep1	DroshaKO.rep1.328	5	C
CCGCCG	DroshaKO.rep1	DroshaKO.rep1.328	6	G
CCGCCG	DroshaKO.rep1	DroshaKO.rep1.329	1	C
CCGCCG	DroshaKO.rep1	DroshaKO.rep1.329	2	C
CCGCCG	DroshaKO.rep1	DroshaKO.rep1.329	3	G
CCGCCG	DroshaKO.rep1	DroshaKO.rep1.329	4	C
CCGCCG	DroshaKO.rep1	DroshaKO.rep1.329	5	C
CCGCCG	DroshaKO.rep1	DroshaKO.rep1.329	6	G
CCGCGG	DroshaKO.rep1	DroshaKO.rep1.330	1	C
CCGCGG	DroshaKO.rep1	DroshaKO.rep1.330	2	C
CCGCGG	DroshaKO.rep1	DroshaKO.rep1.330	3	G
CCGCGG	DroshaKO.rep1	DroshaKO.rep1.330	4	C
CCGCGG	DroshaKO.rep1	DroshaKO.rep1.330	5	G
CCGCGG	DroshaKO.rep1	DroshaKO.rep1.330	6	G
CCGCGG	DroshaKO.rep1	DroshaKO.rep1.331	1	C
CCGCGG	DroshaKO.rep1	DroshaKO.rep1.331	2	C
CCGCGG	DroshaKO.rep1	DroshaKO.rep1.331	3	G
CCGCGG	DroshaKO.rep1	DroshaKO.rep1.331	4	C
CCGCGG	DroshaKO.rep1	DroshaKO.rep1.331	5	G
CCGCGG	DroshaKO.rep1	DroshaKO.rep1.331	6	G
CCGGAG	DroshaKO.rep1	DroshaKO.rep1.332	1	C
CCGGAG	DroshaKO.rep1	DroshaKO.rep1.332	2	C
CCGGAG	DroshaKO.rep1	DroshaKO.rep1.332	3	G
CCGGAG	DroshaKO.rep1	DroshaKO.rep1.332	4	G
CCGGAG	DroshaKO.rep1	DroshaKO.rep1.332	5	A
CCGGAG	DroshaKO.rep1	DroshaKO.rep1.332	6	G
CCGGCG	DroshaKO.rep1	DroshaKO.rep1.333	1	C
CCGGCG	DroshaKO.rep1	DroshaKO.rep1.333	2	C
CCGGCG	DroshaKO.rep1	DroshaKO.rep1.333	3	G
CCGGCG	DroshaKO.rep1	DroshaKO.rep1.333	4	G
CCGGCG	DroshaKO.rep1	DroshaKO.rep1.333	5	C
CCGGCG	DroshaKO.rep1	DroshaKO.rep1.333	6	G
CCGGCG	DroshaKO.rep1	DroshaKO.rep1.334	1	C
[truncated: 3,383 more rows]
