# Supplementary material for: SPOROS: A pipeline to analyze DISE/6mer seed toxicity
Source: PLoS Comput Biol. 2022 Mar 31;18(3):e1010022. doi: 10.1371/journal.pcbi.1010022 (PMC9004739; doi:10.1371/journal.pcbi.1010022)
Supplement: S1 Dataset — (ZIP) [file pcbi.1010022.s005.zip › Final SPOROS output Figure 2/sRNA/E_seedAnalysis.DicerKO.avg.sRNA.Figure2.txt]

AAAGUG
AAAGUG
AAAGUG
AAAGUG
AACCGG
AACCGG
AACGGA
AAGGUG
ACAUUC
ACAUUC
ACCCCA
ACCCCA
ACCCGU
ACCCGU
ACCCGU
ACCCGU
ACCCGU
ACCCGU
ACCCUG
ACCCUG
ACCCUG
ACCCUG
ACCCUG
ACCCUG
ACCCUG
ACCCUG
ACCCUG
ACCCUG
ACCCUG
ACCGAG
ACCGAG
ACCGCC
ACCGCC
ACCGCC
ACCGCC
ACCGGG
ACCGGG
ACCGGG
ACCGGG
ACCGGG
ACCGGG
ACCGGG
ACCGGG
ACCGGG
ACCGGG
ACCGGG
ACCGGG
ACCGGG
ACCGGG
ACCGGG
ACCGGG
ACCGGG
ACCGGG
ACCGGG
ACCGGG
ACCGGG
ACCGGG
ACCGGG
ACCGGG
ACCGGG
ACCGGG
ACCGGG
ACCGGG
ACCGGG
ACCUGG
ACCUGG
ACCUGG
ACCUGG
ACCUGG
ACGCCU
ACGCGA
AGCAGC
AGCAGC
AGCAGC
AGCAGC
AGCAGC
AGCAGC
AGCAGC
AGCAGC
AGCAGC
AGCAGC
AGCAGC
AGCAGC
AGCAGC
AGCAGC
AGCAGC
AGCAGC
AGCUUA
AGCUUA
AGCUUA
AGCUUA
AGCUUA
AGCUUA
AGCUUA
AGCUUA
AGCUUA
AGCUUA
AGCUUA
AGCUUA
AGCUUA
AGCUUA
AGCUUA
AGCUUA
AGCUUA
AGCUUA
AGCUUA
AGCUUA
AGCUUA
AGCUUA
AGCUUA
AGCUUA
AGCUUA
AGCUUA
AGCUUA
AGCUUA
AGCUUA
AGCUUA
AGCUUA
AGCUUA
AGCUUA
AGCUUA
AGCUUA
AGCUUA
AGCUUA
AGCUUA
AGCUUA
AGCUUA
AGCUUA
AGCUUA
AGCUUA
AGCUUA
AGCUUA
AGCUUA
AGCUUA
AGCUUA
AGCUUA
AGCUUA
AGCUUA
AGCUUA
AGCUUA
AGCUUA
AGCUUA
AGCUUA
AGCUUA
AGCUUA
AGCUUA
AGCUUA
AGCUUA
AGCUUA
AGCUUA
AGCUUA
AGCUUA
AGCUUA
AGCUUA
AGCUUA
AGCUUA
AGCUUA
AGCUUA
AGCUUA
AGCUUA
AGCUUA
AGCUUA
AGCUUA
AGCUUA
AGCUUA
AGCUUA
AGCUUA
AGCUUA
AGCUUA
AGCUUA
AGCUUA
AGCUUA
AGCUUA
AGCUUA
AGCUUA
AGCUUA
AGCUUA
AGCUUA
AGCUUA
AGCUUA
AGCUUA
AGCUUA
AGCUUA
AGCUUA
AGCUUA
AGCUUA
AGCUUA
AGCUUA
AGCUUA
AGCUUA
AGCUUA
AGCUUA
AGCUUA
AGCUUA
AGCUUA
AGCUUA
AGCUUA
AGCUUA
AGCUUA
AGCUUA
AGCUUA
AGCUUA
AGCUUA
AGCUUA
AGCUUA
AGCUUA
AGCUUA
AGCUUA
AGCUUA
AGCUUA
AGCUUA
AGCUUA
AGCUUA
AGUACG
AGUACG
AGUACG
AUAUAU
AUCCAG
AUCCCA
AUCCCA
AUCCCC
AUCCGG
AUGGCA
AUUGCA
CAAAAC
CAAGAG
CACCGC
CAUAGC
CCACCC
CCACCC
CCAGGA
CCAGGA
CCCACA
CCCACA
CCCACC
CCCACC
CCCACC
CCCACC
CCCACC
CCCACC
CCCACC
CCCACC
CCCACC
CCCACC
CCCACC
CCCACC
CCCACU
CCCACU
CCCACU
CCCAUA
CCCCAC
CCCCAC
CCCCAC
CCCCAC
CCCCAC
CCCCAC
CCCCAC
CCCCAC
CCCCAC
CCCCAC
CCCCAC
CCCCAC
CCCCAC
CCCCAC
CCCCAC
CCCCAC
CCCCAC
CCCCAC
CCCCAC
CCCCAC
CCCCAC
CCCCAC
CCCCAC
CCCCAC
CCCCAC
CCCCAC
CCCCAC
CCCCAC
CCCCAC
CCCCAC
CCCCAC
CCCCAC
CCCCAC
CCCCAC
CCCCAC
CCCCAC
CCCCAC
CCCCAC
CCCCAC
CCCCAC
CCCCAC
CCCCAC
CCCCAC
CCCCAC
CCCCAC
CCCCAC
CCCCAC
CCCCAC
CCCCAC
CCCCAC
CCCCAC
CCCCAC
CCCCAC
CCCCAC
CCCCAC
CCCCAC
CCCCAC
CCCCAC
CCCCAC
CCCCAC
CCCCAC
CCCCAC
CCCCAC
CCCCAC
CCCCAC
CCCCAC
CCCCAC
CCCCAC
CCCCAC
CCCCAC
CCCCAC
CCCCAC
CCCCAC
CCCCAC
CCCCAG
CCCCAG
CCCCAG
CCCCAG
CCCCAG
CCCCAG
CCCCAG
CCCCAG
CCCCAG
CCCCAG
CCCCAG
CCCCAG
CCCCAG
CCCCAG
CCCCAG
CCCCAG
CCCCAG
CCCCAG
CCCCAG
CCCCAG
CCCCAG
CCCCAG
CCCCAG
CCCCAG
CCCCAG
CCCCAG
CCCCAG
CCCCAG
CCCCAG
CCCCAG
CCCCCA
CCCCGA
CCCCGA
CCCCGA
CCCCGA
CCCCGA
CCCCGA
CCCCGA
CCCCGA
CCCCGA
CCCCGA
CCCCGA
CCCCGA
CCCCGA
CCCCGA
CCCCGA
CCCCGA
CCCCGA
CCCCGA
CCCCGA
CCCCGA
CCCCGA
CCCCGA
CCCCGA
CCCCGA
CCCCGA
CCCCGA
CCCCGA
CCCCGA
CCCCGA
CCCCGA
CCCCGA
CCCCGA
CCCCGA
CCCCGA
CCCCGA
CCCCGA
CCCCGA
CCCCGA
CCCCGA
CCCCGA
CCCCGA
CCCCGG
CCCCGG
CCCCGG
CCCCGG
CCCCGG
CCCCGG
CCCCGG
CCCCGG
CCCCGG
CCCCGG
CCCCGG
CCCCGG
CCCCGG
CCCCGG
CCCCGG
CCCCGG
CCCCGG
CCCCGG
CCCCGG
CCCCGG
CCCCGG
CCCCGG
CCCCGG
CCCCGG
CCCCGG
CCCCGG
CCCCGG
CCCCGG
CCCCGG
CCCCGG
CCCCGG
CCCCGG
CCCCGG
CCCCGG
CCCCGG
CCCCGG
CCCCGG
CCCCGG
CCCCGG
CCCCGG
CCCCGG
CCCCGG
CCCCGG
CCCCGG
CCCCGG
CCCCGG
CCCCGG
CCCCGG
CCCCGG
CCCCGG
CCCCGG
CCCCGG
CCCCGG
CCCCGG
CCCCGG
CCCCGG
CCCCGG
CCCCGG
CCCCGG
CCCCGG
CCCCGG
CCCCGG
CCCCGG
CCCCGG
CCCCGG
CCCCGG
CCCCGG
CCCCGG
CCCCGG
CCCCGG
CCCCGG
CCCCGG
CCCCGG
CCCCGG
CCCCGG
CCCCGG
CCCCGG
CCCCGG
CCCCGG
CCCCGG
CCCCGG
CCCCGG
CCCCGG
CCCCGG
CCCCGG
CCCCGG
CCCCGG
CCCCGG
CCCCGG
CCCCGG
CCCCGG
CCCCGG
CCCCGG
CCCCGG
CCCCGG
CCCCGG
CCCCGG
CCCCGG
CCCCGG
CCCCGG
CCCCGG
CCCCGG
CCCCGU
CCCCGU
CCCCGU
CCCCGU
CCCGCG
CCCGGA
CCCGGA
CCCGGA
CCCGGA
CCCGGC
CCCGGC
CCCGGC
CCCGGC
CCCGGC
CCCGGC
CCCGGG
CCCGGG
CCCGGG
CCCGGG
CCCGGG
CCCUGA
CCCUGC
CCCUGC
CCCUGC
CCCUGC
CCCUGC
CCCUGC
CCCUGC
CCCUGC
CCCUGC
CCCUGC
CCCUGC
CCCUGC
CCCUGC
CCCUGC
CCCUGG
CCCUGG
CCCUGG
CCCUGG
CCCUGG
CCCUGG
CCCUGU
CCCUGU
CCCUGU
CCCUGU
CCCUGU
CCCUGU
CCCUGU
CCCUGU
CCCUGU
CCCUGU
CCCUGU
CCCUGU
CCGAGU
CCGAGU
CCGAGU
CCGAGU
CCGAGU
CCGAGU
CCGAGU
CCGAGU
CCGAGU
CCGAGU
CCGCCG
CCGCCG
CCGGCU
CCGGCU
CCGGCU
CCGGCU
CCGGCU
CCGGCU
CCGGCU
CCGGCU
CCGGGC
CCGGGC
CCGGGC
CCGGGC
CCGGGC
CCGGGC
CCGGGC
CCGGGC
CCGGGC
CCGGGC
CCGGGC
CCGGGC
CCGGGC
CCGGGC
CCGGGC
CCGGGC
CCGGGC
CCGGGC
CCGGGC
CCGGGC
CCGGGC
CCGGGC
CCGGGC
CCGGGC
CCGGGC
CCGGGC
CCGGGC
CCGGGC
CCGGGC
CCGGGC
CCGGGC
CCGGGC
CCGGGC
CCGGGC
CCGGGC
CCGGGU
CCGGGU
CCGGGU
CCGGGU
CCGGGU
CCGGGU
CCGGGU
CCGGGU
CCGGGU
CCGGGU
CCGGGU
CCGGGU
CCGGGU
CCGGGU
CCGGGU
CCGGGU
CCGGGU
CCGGGU
CCGGGU
CCGGGU
CCGGGU
CCUCAC
CCUCGU
CCUCGU
CCUGCC
CCUGCC
CCUGCC
CCUGCC
CCUGCC
CCUGCC
CCUGCC
CCUGCC
CCUGCC
CCUGCC
CCUGCU
CCUGCU
CCUGCU
CCUGGC
CGAAAC
CGAAAC
CGAAUC
CGAAUC
CGAAUC
CGAAUC
CGAUUC
CGCCUG
CGCGAC
CGCGAC
CGGGUG
CGUACG
CGUACG
CGUAUC
CGUAUC
CUCAUG
CUCAUG
CUCAUG
CUCAUG
CUCAUG
CUCAUG
CUCGCU
CUCGCU
CUCGCU
CUCGCU
CUCGCU
CUCGCU
CUCGGU
CUCGGU
CUCGGU
CUCGGU
CUCGGU
CUCGGU
CUCGGU
CUCGGU
CUCGGU
CUCGGU
CUCGGU
CUCGGU
CUCGGU
CUCGGU
CUGAUU
CUGAUU
CUGGUU
GAGGUA
GAGGUA
GAGGUA
GAGGUA
GAGGUA
GCAGAG
GCAGAG
GCCCGC
GCCGUG
GCCUGG
GCGCGU
GCGCGU
GCGCGU
GCUACA
GCUACA
GCUUAU
GGCAAG
GGCAAG
GGCAAG
GGCAAG
GGUACG
GGUACG
GUAAAC
GUAAAC
GUAAAC
GUAGCG
GUAGUG
GUAGUG
GUGCAA
GUGCAA
GUUGUA
UAGCGA
UAUAAU
UAUAAU
UAUAAU
UAUAAU
UCAAGU
UCACAG
UCAGGA
UCAGGA
UCAUGG
UCCCAC
UCCCAC
UCCCAC
UCCCAC
UCCCAC
UCCCAC
UCCCAC
UCCCAC
UCCCAC
UCCCAC
UCCCAC
UCCCAC
UCCCAC
UCCCAC
UCCCAC
UCCCAC
UCCCAC
UCCCAC
UCCCAC
UCCCAC
UCCCAC
UCCCAC
UCCCAC
UCCCAC
UCCCAC
UCCCAC
UCCCAC
UCCCAC
UCCCAC
UCCCAC
UCCCAC
UCCCAC
UCCCAC
UCCCAC
UCCCAC
UCCCAC
UCCCAC
UCCCAC
UCCCAC
UCCCAC
UCCCAC
UCCCAC
UCCCAC
UCCCAC
UCCCAC
UCCCAC
UCCCAC
UCCCAC
UCCCAC
UCCCAC
UCCCAC
UCCCAC
UCCCAC
UCCCAC
UCCCAC
UCCCAC
UCCCAC
UCCCAC
UCCCAC
UCCCAC
UCCCAC
UCCCAC
UCCCAC
UCCCAC
UCCCAC
UCCCAC
UCCCAC
UCCCAC
UCCCAC
UCCCAC
UCCCAC
UCCCAC
UCCCAC
UCCCAC
UCCCAC
UCCCAC
UCCCAC
UCCCAC
UCCCAC
UCCCAC
UCCCAC
UCCCAC
UCCCAC
UCCCAC
UCCCAC
UCCCCG
UCCCCG
UCCCCG
UCCCCG
UCCCCG
UCCCCG
UCCCCG
UCCCCG
UCCCCG
UCCCCG
UCCCCG
UCCCCG
UCCCCG
UCCCCG
UCCCCG
UCCCCG
UCCCCG
UCCCCG
UCCCGG
UCCCGG
UCCCGG
UCCCGG
UCCCGG
UCCCGG
UCCCGG
UCCCGG
UCCCGG
UCCCGG
UCCCGG
UCCCGG
UCCCGG
UCCCGG
UCCCGG
UCCCGG
UCCCGG
UCCCGG
UCCCGG
UCCCGG
UCCCGG
UCCCGG
UCCCUC
UCCCUC
UCCCUC
UCCCUC
UCCCUC
UCCCUC
UCCCUC
UCCCUC
UCCCUC
UCCCUC
UCCCUG
UCCCUG
UCCCUG
UCCGAG
UCCGAG
UCCGAG
UCCGAG
UCCGGC
UCCGGC
UCCGGC
UCCGGC
UCCGGC
UCCGGG
UCCGGG
UCCGGG
UCCGGG
UCCUGC
UCCUGC
UCCUGC
UCCUGC
UCCUGC
UCCUGC
UCCUGC
UCCUGC
UCCUGC
UCCUGC
UCCUGC
UCCUGC
UCCUGC
UCCUGC
UCCUGC
UCCUGC
UCCUGC
UCGCUU
UCUAAA
UCUCAC
UCUCAC
UCUCAC
UCUCGC
UCUCGG
UCUCGG
UGUACG
UGUACG
UGUACG
UGUCUG
UUCCCG
UUCUCA
UUUCCG
UUUCCG
