# Supplementary material for: SPOROS: A pipeline to analyze DISE/6mer seed toxicity
Source: PLoS Comput Biol. 2022 Mar 31;18(3):e1010022. doi: 10.1371/journal.pcbi.1010022 (PMC9004739; doi:10.1371/journal.pcbi.1010022)
Supplement: S1 Dataset — (ZIP) [file pcbi.1010022.s005.zip › Final SPOROS output Figure 2/sRNA/Int_seedKeyed.sRNA.human.Figure2.txt]

Seed	Avg of 3 Human Tox	DicerKO.rep1	DicerKO.rep2	DroshaKO.rep1	DroshaKO.rep2	Wildtype.rep1	Wildtype.rep2
AAAAAA	89.9	9.656	20.895	81.022	31.629	0.978	1.858
AAAAAC	84.3	2.414	4.179	3.492	5.192	95.255	126.894
AAAAAG	89.7	66.387	71.041	431.651	200.163	3.362	3.423
AAAAAU	96.2	30.175	29.252	25.492	23.132	3.975	5.398
AAAACA	87.5	7.242	2.786	0.698	3.305	3.546	3.424
AAAACC	57.8	32.59	33.431	8.38	8.968	55.27	70.817
AAAACG	85.1	2.414	0	1.397	0	12.289	11.552
AAAACU	91.6	6.035	4.179	17.46	21.243	85.35	98.448
AAAAGA	85.8	82.078	105.865	671.579	304.97	1.527	2.321
AAAAGC	69.8	31.382	19.502	1592.159	1810.012	154.983	154.173
AAAAGG	82.4	2.414	1.393	0	1.416	0.428	0.116
AAAAGU	70.5	9.656	16.716	14.317	12.745	34.911	41.737
AAAAUA	85	18.105	11.144	8.38	14.634	0.55	0.87
AAAAUC	81	66.387	71.041	15.367	10.857	0.55	0.754
AAAAUG	93.3	10.863	18.109	5.587	5.192	9.291	11.666
AAAAUU	83.3	77.248	118.404	21.652	25.02	1.465	1.972
AAACAA	104.7	0.000	0.000	0.349	0.472	0.000	0.232
AAACAC	100.5	0	0	0.349	0.472	0.611	0.987
AAACAG	86.8	36.211	4.179	13.27	12.273	2.201	1.856
AAACAU	97.9	1.207	5.572	4.19	3.304	14.794	22.986
AAACCA	82.3	98.975	97.509	74.385	84.503	12.224	14.104
AAACCC	50.1	22.933	29.253	6.634	8.497	18.828	17.878
AAACCG	93.4	56.73	61.291	27.938	36.821	3.912	4.178
AAACCU	81.5	3.621	8.358	21.301	22.66	1.895	2.961
AAACGA	85.5	3.621	5.572	3.142	3.304	0.061	0.232
AAACGC	80.4	1.207	0	0.349	2.832	0.244	0.058
AAACGG	79.9	32.589	33.432	89.752	95.833	0.733	1.102
AAACGU	95.1	0	13.93	3.142	4.248	0.978	0.638
AAACUA	90.3	0	0	0	0	0.428	0.348
AAACUC	87.8	41.039	51.54	129.915	144.46	0.793	0.522
AAACUG	93.1	16.898	25.074	23.399	28.797	8.009	8.241
AAACUU	98.6	0	1.393	6.287	3.305	0.061	0.058
AAAGAA	87.9	62.764	83.579	38.065	46.736	1874.189	2365.764
AAAGAC	78.9	65.18	68.255	390.446	154.846	9.109	10.389
AAAGAG	82.8	0	0	34.574	31.158	3.18	3.25
AAAGAU	92.1	0	0	16.763	27.852	3.73	3.54
AAAGCA	85.3	115.874	151.835	2419.848	2625.322	130.524	129.214
AAAGCC	54.3	6.035	0	52.384	57.593	5.441	5.629
AAAGCG	94	7.242	0	11.176	8.025	41.513	38.137
AAAGCU	55.1	452.642	247.947	51873.939	57063.21	9831.187	9574.977
AAAGGA	87.2	8.449	13.93	9.429	11.33	1.834	1.798
AAAGGC	39.7	9.656	15.323	6.985	12.745	2.262	2.089
AAAGGG	77.2	6.035	9.751	40.86	44.376	5.81	6.559
AAAGGU	60.7	47.073	76.615	75.086	64.203	2.934	4.12
AAAGUA	87.4	74.835	84.973	13.269	8.024	306.667	380.512
AAAGUC	83	105.013	48.754	21.652	20.299	7.579	10.853
AAAGUG	89.8	5215.656	2829.095	2330.775	840.323	47348.878	45606.931
AAAGUU	80.6	7.242	12.537	26.192	24.548	13.941	17.645
AAAUAA	83.2	2.414	5.572	68.449	89.226	1.101	1.335
AAAUAC	87	0	0	4.89	8.97	0.183	0.232
AAAUAG	98.7	1.207	0	0	0	4.218	4.062
AAAUAU	97.1	2.414	0	0.698	3.777	0.245	0.232
AAAUCA	100.1	39.832	33.432	7.683	12.745	2.077	1.682
AAAUCC	71.3	37.417	57.112	54.829	49.566	6.419	6.325
AAAUCU	87.3	24.14	34.825	21.301	21.243	4.276	4.7
AAAUGA	78.2	0	0	0	0	1.59	1.625
AAAUGC	31.9	0.000	0.000	2.445	0.000	0.000	0.058
AAAUGG	77.2	1.207	6.965	3.143	0.944	0.979	0.812
AAAUGU	75.2	13.277	9.751	9.43	7.552	2.75	4.063
AAAUUA	91.4	20.519	23.681	12.921	19.826	0.549	0.754
AAAUUC	73.8	28.968	25.074	13.27	16.049	42.614	53.753
AAAUUG	85.1	0	0	0.698	0.472	5.503	8.069
AAAUUU	88.5	57.936	59.899	24.446	23.132	1.527	1.218
AACAAA	90.2	18.105	18.109	1.746	0.472	492.408	536.849
AACAAC	83.7	9.656	4.179	4.889	8.969	7.031	7.894
AACAAG	81.7	1.207	0.000	2.445	3.305	0.061	0.058
AACAAU	88.3	19.312	9.751	15.016	17.94	9.539	10.04
AACACA	86.5	0	0	2.095	0.472	3.607	4.12
AACACC	48.3	400.739	285.557	26.89	21.716	2628.266	2318.398
AACACG	79.3	4.828	13.93	28.637	32.1	1.834	1.683
AACACU	65.6	706.122	381.673	124.67	69.869	29111.921	29646.257
AACAGA	93.2	1.207	0	1.397	2.36	2.935	4.063
AACAGC	43.3	8.449	2.786	15.715	16.521	17.424	17.356
AACAGG	78.5	4.828	11.144	5.238	6.136	1.651	1.392
AACAGU	61.8	31.383	45.969	11.872	12.745	414.395	368.322
AACAUA	82.9	66.388	51.54	134.453	129.826	41.147	43.012
AACAUC	38.2	106.219	143.475	189.635	173.259	13.024	16.136
AACAUG	89.4	1.207	4.179	4.54	3.776	3.239	1.741
AACAUU	80	21.726	25.074	3.492	5.193	42.369	39.994
AACCAA	96.5	3.621	1.393	4.889	9.913	0.55	0.58
AACCAC	79.3	0	0	9.08	9.441	5.257	6.791
AACCAG	85.4	15.691	27.86	8.73	9.914	0.366	0.464
AACCAU	80.5	16.898	13.93	17.113	16.522	0.794	0.87
AACCCA	81.6	242.616	222.874	193.823	194.026	18.459	15.149
AACCCC	9	277.62	286.949	136.898	154.843	4.461	3.365
AACCCG	96.3	6.035	15.323	3.841	2.832	34.606	34.365
AACCCU	76	70.008	52.933	30.033	36.349	21.948	22.811
AACCGA	87.4	31.382	51.54	22.701	25.964	2.018	1.914
AACCGC	63.5	3.621	4.179	6.285	5.664	1.467	1.566
AACCGG	78.4	1566.75	2305.336	413.487	501.368	18.216	22.288
AACCGU	80.5	130.361	125.365	4.889	5.192	12.533	12.597
AACCUA	86.6	1.207	4.179	0.698	1.888	0.000	0.058
AACCUC	64.8	37.417	40.397	65.655	67.976	7.152	5.746
AACCUG	75.2	49.488	61.291	27.939	30.213	2.321	1.856
AACCUU	82.1	0	1.393	2.445	2.36	0	0.058
AACGAA	92.2	1.207	1.393	0.349	0	1.651	2.438
AACGAC	89.8	1.207	2.786	2.095	4.248	0.122	0.174
AACGAG	89.8	7.242	2.786	0.000	0.472	0.000	0.000
AACGAU	91.5	82.079	80.792	16.761	23.131	1.833	1.509
AACGCA	87.7	4.828	2.786	14.669	14.635	1.896	2.146
AACGCC	78.8	235.373	160.192	76.13	61.841	19.072	17.415
AACGCG	96.5	4.828	8.358	7.683	5.193	1.039	0.232
AACGCU	87.7	63.972	43.183	29.332	30.683	27.698	29.428
AACGGA	98.3	892.01	650.511	353.772	209.608	3357.708	3009.426
AACGGC	52.6	8.449	2.786	6.984	11.801	1.894	1.219
AACGGG	76.6	20.519	18.109	20.952	32.572	7.274	4.468
AACGGU	70	30.176	23.68	17.462	19.827	1.589	1.102
AACGUA	81.5	0.000	0.000	0.000	0.000	0.245	0.464
AACGUC	81	1.207	2.786	2.095	1.888	0.244	0.116
AACGUG	91.3	7.242	4.179	1.746	0.472	2.997	2.612
AACGUU	87.8	0.000	0.000	0.698	3.305	0.122	0.000
AACUAA	85.5	1.207	2.786	0.349	0.944	2.872	3.077
AACUAC	82.2	0	5.572	2.445	0.944	0	0
AACUAG	86.8	0	5.572	46.097	61.369	6.052	6.79
AACUAU	92.8	12.07	16.716	3.842	5.192	1.773	1.218
AACUCA	89.9	6.035	16.716	11.874	13.691	1.16	0.638
AACUCC	53	13.277	13.93	11.173	16.049	1.713	0.986
AACUCG	85.3	0	4.179	4.19	8.97	0.672	0.29
AACUCU	63.4	0	1.393	3.143	2.832	6.174	6.443
AACUGA	80.6	0	2.786	0	0	1.651	2.553
AACUGC	41.9	16.898	18.109	25.143	22.186	2.628	2.901
AACUGG	43.1	57.937	55.719	74.739	76.006	5.992	7.544
AACUGU	55.5	12.07	19.502	16.415	14.633	2.015	4.7
AACUUA	88.2	54.316	71.041	14.668	15.579	75.077	94.446
AACUUC	55	3.621	1.393	1.047	3.305	0.061	0.058
AACUUG	83.6	79.665	48.753	6.635	7.081	2.507	1.8
AACUUU	79.5	7.242	2.786	6.985	4.721	0.366	0.638
AAGAAA	94.5	1.207	8.358	3.143	1.416	0.061	0.058
AAGAAC	83.3	13.277	11.144	7.682	22.188	27.39	28.384
AAGAAG	81.5	132.775	164.369	152.265	148.236	10.148	8.531
AAGAAU	90	0	2.786	6.984	7.081	37.721	54.392
AAGACA	79.3	38.625	39.003	570.997	172.783	33.625	35.814
AAGACC	65.8	0	0	0	0	3.669	3.714
AAGACG	92	0	0	4.54	1.888	0.122	0.174
AAGACU	81.6	13.278	15.322	0.349	4.721	7.275	11.552
AAGAGA	84.4	1.207	1.393	2.095	3.305	0.611	0.697
AAGAGC	78	25.347	29.253	15.714	15.106	6.908	8.416
AAGAGG	74.7	45.866	52.933	26.193	35.403	5.623	5.338
AAGAGU	80.2	2.414	0	45.052	38.24	1.038	0.986
AAGAUA	90.4	0.000	0.000	0.000	0.000	0.245	0.232
AAGAUC	72.1	14.484	12.537	22.003	25.964	0.061	0.232
AAGAUG	85.1	10.863	5.572	1.746	1.416	26.472	25.018
AAGAUU	90.7	10.863	1.393	3.143	2.832	0.122	0.232
AAGCAA	93.3	10.863	15.322	108.612	125.105	5.257	6.151
AAGCAC	76.2	1.207	1.393	2.445	1.416	5.685	7.489
AAGCAG	93.6	123.118	108.652	111.4	115.187	26.777	26.523
AAGCAU	79.4	96.562	114.225	388.349	382.39	8.742	9.053
AAGCCA	89.1	56.73	62.683	141.786	156.259	21.154	23.217
AAGCCC	65.8	0	0	11.524	16.994	0.671	1.16
AAGCCG	90.6	141.225	140.689	81.37	87.336	7.214	7.661
AAGCCU	79.9	3.621	2.786	157.505	169.481	1.526	0.928
AAGCGA	93.3	12.07	13.93	111.405	102.444	2.69	3.772
AAGCGC	90.9	4.828	1.393	7.683	11.802	0.061	0.812
AAGCGG	97	523.858	435.995	226.303	266.258	16.751	11.898
AAGCGU	97.7	0	4.179	3.493	1.888	0.122	0.116
AAGCUA	96.1	2.414	4.179	8.032	6.136	35.341	33.957
AAGCUC	90	8.449	8.358	20.253	18.884	193.379	153.367
AAGCUG	89	61.558	45.968	6945.916	7406.707	900.503	861.735
AAGCUU	92.9	26.555	18.109	10.826	9.913	141.167	176.53
AAGGAA	92.3	2.414	2.786	2.444	3.776	2.14	1.974
AAGGAC	40.9	4.828	5.572	8.73	12.274	0.856	0.696
AAGGAG	83.9	6.035	1.393	1.048	1.888	14.245	14.801
AAGGCA	70.8	3.621	8.358	2.444	4.248	78.503	80.282
AAGGCC	41.9	4.828	8.358	6.286	9.44	1.1	1.392
AAGGCG	71.8	318.658	270.234	311.865	324.801	34.909	33.495
AAGGCU	47.1	3.621	2.786	53.082	55.706	11.372	11.027
AAGGGA	87.5	1.207	4.179	3.143	2.36	0	0.232
AAGGGC	37	2.414	2.786	7.683	6.609	0.244	0.58
AAGGGG	83.9	3.621	6.965	1.746	8.497	1.099	1.624
AAGGGU	66.2	2.414	0	2.445	2.832	0.733	0.522
AAGGUA	88.2	106.22	111.437	59.368	64.675	64.746	63.327
AAGGUC	68.1	1.207	0	36.669	38.239	4.647	5.746
AAGGUG	90.2	1284.299	787.018	188.233	87.807	5608.571	5568.916
AAGGUU	77.3	53.11	52.934	42.606	68.453	3.913	3.887
AAGUAA	90.1	22.933	27.859	5.587	8.025	46.59	52.705
AAGUAC	42.1	7.242	9.751	10.826	14.635	0.244	0.174
AAGUAG	84.5	0	1.393	8.731	0	2.689	3.365
AAGUAU	68.9	0	0	0	30.215	0.611	0.522
AAGUCA	85.1	100.185	93.327	10.476	5.665	115.673	116.911
AAGUCC	43.4	16.899	5.572	15.715	6.136	0.611	0.464
AAGUCG	91.5	129.154	178.298	109.66	129.825	7.03	8.3
AAGUCU	72.1	1.207	1.393	3.143	0	0.061	0.058
AAGUGA	83.1	0	0	7.683	5.193	1.527	1.857
AAGUGC	66.3	477.988	388.634	320.944	327.159	353.254	372.738
AAGUGG	69.8	4.828	2.786	9.78	6.136	1.466	1.277
AAGUGU	70.6	4.828	4.179	8.382	2.832	0.183	0.232
AAGUUA	81.8	1.207	0	1.746	0	0.673	0.987
AAGUUC	60.8	39.831	32.039	1.047	0.944	32.525	40.228
AAGUUG	84.8	0	0	1.047	1.888	3.545	3.715
AAGUUU	80.3	1.207	6.965	149.822	143.045	3.055	1.973
AAUAAA	105.4	3.621	5.572	3.143	8.97	0	0.116
AAUAAC	89.3	20.519	45.968	37.366	46.264	3.423	2.552
AAUAAG	92.9	14.484	18.109	31.081	27.381	0.244	0.116
AAUAAU	81.7	0	0	0	0	7.336	6.675
AAUACA	95.2	3.621	4.179	4.191	2.832	2.323	2.786
AAUACC	66.1	32.59	36.217	12.571	8.498	8.07	9.578
AAUACG	100.5	0.000	0.000	0.000	0.000	0.367	0.174
AAUACU	91.1	334.351	236.805	72.288	64.676	26746.792	25867.769
AAUAGC	42.9	0	2.786	0	0	9.965	13.932
AAUAGG	87.2	1.207	0.000	1.048	0.944	0.000	0.058
AAUAGU	62.8	0	0	0	0	1.345	2.554
AAUAUA	92	67.594	103.079	0	0	0.856	2.147
AAUAUG	88	0	0	0	0	0.794	1.277
AAUAUU	89.8	245.031	217.301	0	0	9.476	10.738
AAUCAA	80.5	4.828	1.393	3.492	3.776	0.611	0.522
AAUCAC	71.9	13.277	8.358	3.493	1.416	33.322	34.711
AAUCAG	78.6	72.423	78.005	21.651	33.989	62.85	68.963
AAUCAU	83.3	21.726	37.611	5.936	8.025	19.748	22.232
AAUCCA	86.5	37.417	71.042	58.671	42.014	6.356	7.138
AAUCCC	35.7	263.132	281.379	696.717	648.184	14.12	15.844
AAUCCG	79.6	94.148	69.648	35.272	44.846	1.771	1.74
AAUCCU	65.7	57.936	57.112	31.777	27.379	96.72	94.388
AAUCGA	83.1	4.828	0.000	0.000	0.000	0.000	0.116
AAUCGC	66.2	6.035	12.537	6.985	7.552	1.039	0.29
AAUCGG	85.1	0.000	0.000	1.746	0.944	0.000	0.000
AAUCUA	110.9	2.414	8.358	1.746	0	0.734	0.987
AAUCUC	71.9	53.109	52.934	19.557	19.827	3.057	2.436
AAUCUG	87.3	195.539	225.661	317.802	379.091	15.407	14.16
AAUCUU	89.9	8.449	4.179	4.889	6.609	0.122	0.29
AAUGAA	95	2.414	4.179	3.492	1.416	0.061	0.348
AAUGAC	61.9	0	2.786	1.397	0.472	5.381	5.282
AAUGAG	81.5	0	0	0	0	0.795	1.393
AAUGCA	95.8	1.207	0	0	0	1.956	1.682
AAUGCC	45.5	16.898	15.323	20.953	12.746	456.212	623.28
AAUGCG	108.7	2.414	4.179	0	0.472	0.366	0.174
AAUGCU	65.2	0	0	1.746	3.304	18.709	16.891
AAUGGA	84.5	6.035	4.179	3.841	7.08	1.406	0.639
AAUGGC	50.4	271.584	174.12	423.275	230.851	9.781	8.356
AAUGGG	63.7	9.656	11.144	4.539	5.664	0.306	0.232
AAUGGU	64.5	3.621	0	2.794	0.472	0.856	1.219
AAUGUA	101.6	20.519	27.859	13.62	15.107	0.55	0.754
AAUGUC	96.5	3.621	1.393	2.445	1.416	0	0.174
AAUGUG	83.1	1.207	4.179	2.793	4.72	2.509	2.495
AAUGUU	81.2	9.656	16.716	5.936	6.137	117.2	115.634
AAUUAA	99.7	1.207	4.179	1.397	3.776	0.306	0.116
AAUUAC	49.4	20.519	20.895	3.143	7.081	0.366	0.754
AAUUAG	88.6	0	0	0	0.944	0.734	0.522
AAUUAU	55	1.207	0	1.746	0.944	0.061	0.348
AAUUCA	91.9	2.414	15.323	11.176	11.803	1.65	1.683
AAUUCC	50.5	26.554	19.502	26.192	26.909	0.795	1.16
AAUUCG	101.9	14.484	16.716	1.397	0.472	10.21	13.816
AAUUCU	84.2	248.65	285.556	88.356	128.409	6.172	5.975
AAUUGA	91.7	1.207	1.393	0.698	2.833	3.974	4.005
AAUUGC	46.6	1.207	0	4.889	0	1.1	1.915
AAUUGG	66.9	1.207	0.000	1.397	0.000	0.061	0.116
AAUUGU	62.6	0.000	0.000	0.000	0.000	0.000	0.348
AAUUUA	99.1	1.207	4.179	3.143	7.081	41.573	54.219
AAUUUC	78.3	32.589	23.681	15.367	15.578	2.75	4.353
AAUUUU	87.2	14.484	19.502	9.079	8.025	388.536	615.038
ACAAAA	84	6.035	5.572	3.492	8.025	0	0
ACAAAC	78.8	4.828	6.965	2.794	3.305	0.55	0.522
ACAAAG	86	4.828	5.572	4.191	3.304	17.608	19.155
ACAAAU	72.5	55.522	34.825	4.538	4.72	120.442	123.877
ACAACA	84.9	24.14	18.109	10.128	12.274	2.446	1.684
ACAACC	34.7	16.898	16.716	44.701	45.793	5.074	2.669
ACAACG	88.5	0	0	1.746	3.777	4.708	4.005
ACAACU	55.2	12.07	4.179	2.096	2.36	0.122	0.29
ACAAGA	87.8	8.449	12.537	0.349	0	0.061	0.174
ACAAGC	52.8	1.207	1.393	0.349	1.416	0.183	0.000
ACAAGG	62.4	4.828	2.786	8.382	4.721	6.42	7.488
ACAAGU	61.1	6.035	4.179	2.095	4.248	0.549	0.29
ACAAUA	95.6	26.554	58.505	82.069	85.449	3.239	3.423
ACAAUC	43.3	3.621	1.393	18.859	26.437	1.223	1.857
ACAAUG	78.2	3.621	5.572	4.888	7.08	0.855	1.218
ACACAA	79.5	63.973	47.36	13.969	12.274	5.93	8.184
ACACAC	61.5	9.656	8.358	18.857	24.076	193.439	212.868
ACACAG	61.7	0	2.786	2.794	1.416	1.834	1.683
ACACAU	83.2	1.207	0	7.334	11.33	4.524	4.758
ACACCA	65	329.524	268.84	4.189	2.36	62.79	55.958
ACACCC	43.6	3.621	4.179	11.873	13.689	3.669	3.888
ACACCG	75.2	39.832	55.719	42.604	41.544	2.811	2.379
ACACCU	23	10.863	0	10.827	12.274	1.774	2.438
ACACGA	82.6	1.207	2.786	2.793	2.36	1.528	2.496
ACACGC	39.8	3.621	9.751	13.969	16.05	1.527	1.161
ACACGG	68.2	13.277	8.358	14.667	8.97	1.345	1.393
ACACGU	75.2	56.73	30.646	88.007	102.915	11.677	7.893
ACACUA	92.2	0	0	0	0	1.346	1.567
ACACUC	65.8	2.414	0	32.828	33.519	1.773	2.205
ACACUG	79.2	21.726	11.144	32.479	32.101	296.335	301.743
ACACUU	79.1	0	2.786	1.746	2.832	0	0
ACAGAA	86.5	67.594	76.613	18.51	29.269	0.549	0.812
ACAGAC	29.3	1.207	5.572	6.984	5.665	2.507	1.566
ACAGAG	82.7	1.207	9.751	5.588	3.304	0.183	0
ACAGAU	30.6	7.242	8.358	6.984	7.553	2.017	1.741
ACAGCA	79.9	49.488	78.007	26.541	26.435	9.599	11.434
ACAGCC	42.4	7.242	12.537	19.207	23.603	1.038	0.58
ACAGCG	88.1	3.621	0	8.033	9.441	0.549	0.348
ACAGCU	56.2	31.382	19.502	30.034	28.324	1.651	1.857
ACAGGA	83.2	6.035	19.502	31.081	28.325	0.793	1.102
ACAGGC	18.2	14.484	4.179	4.54	5.665	2.447	1.682
ACAGGG	57.6	4.828	5.572	2.444	4.248	1.222	1.393
ACAGGU	39.1	1.207	0	7.683	7.553	0.366	0.174
ACAGUA	101.6	203.99	93.329	61.114	35.403	1719.511	1798.796
ACAGUC	56.2	54.315	89.152	408.956	256.812	24.881	20.316
ACAGUG	87	31.382	48.754	52.384	54.29	51.842	53.052
ACAGUU	81.7	12.07	16.716	20.255	11.802	0.734	0.58
ACAUAC	51.9	0	0	1.397	1.416	0.611	0.522
ACAUAG	80.6	179.849	169.942	303.137	331.883	11.859	13.234
ACAUAU	70.4	0	0	1.048	0.944	8.072	6.558
ACAUCA	79.2	13.278	19.501	1.746	3.777	3.608	2.902
ACAUCC	35.6	2.414	1.393	4.189	3.304	2.995	3.075
ACAUCU	52	19.313	12.537	10.827	7.553	11.372	9.345
ACAUGA	75.4	0	8.358	3.144	4.72	0.55	0.116
ACAUGC	16.9	10.863	9.751	2.445	1.416	0.183	0.058
ACAUGG	60.6	21.726	25.074	12.221	13.688	3.728	4.584
ACAUGU	46.8	3.621	5.572	1.746	0.944	0	0
ACAUUA	85.8	14.484	5.572	0.349	2.832	2.751	1.916
ACAUUC	74.6	1834.712	1143.615	245.156	107.634	3146.114	2754.399
ACAUUG	80.2	4.828	4.179	1.745	1.888	70.797	74.593
ACAUUU	67.3	14.484	5.572	1.746	3.304	1.468	1.044
ACCAAA	85.1	2.414	1.393	1.047	2.832	0.366	0.29
ACCAAC	73.3	6.035	4.179	12.223	10.858	0.427	0.232
ACCAAG	70.8	6.035	2.786	5.238	3.304	0	0.232
ACCAAU	72.5	258.308	245.16	2.794	4.248	3.179	3.773
ACCACA	76.9	14.484	5.572	3.142	2.36	264.789	236.436
ACCACC	30.2	16.898	29.252	22.349	25.965	24.027	30.534
ACCACG	80.4	25.347	34.825	39.113	42.959	3.177	2.844
ACCACU	58.8	15.691	5.572	20.603	16.994	4.341	4.061
ACCAGA	80.7	8.449	15.323	4.888	5.193	0.305	0.522
ACCAGC	23.3	9.656	9.751	28.985	20.772	12.289	13.292
ACCAGG	66.8	28.968	39.003	33.875	37.292	1.772	1.972
ACCAGU	41.2	82.078	84.972	4.19	6.609	8.377	7.544
ACCAUA	85.3	2.414	1.393	0.698	1.416	0.245	0.232
ACCAUC	56	41.039	51.541	32.129	44.848	7.274	9.403
ACCAUG	73.4	15.691	19.502	10.826	8.497	1.04	0.928
ACCAUU	75.5	3.621	13.93	2.793	3.304	6.848	8.65
ACCCAA	77	18.105	5.572	6.285	10.384	0.367	0.464
ACCCAC	54.2	44.66	41.79	50.291	47.679	1.77	1.624
ACCCAG	61.8	449.017	611.509	391.138	458.389	44.194	44.922
ACCCAU	51.4	111.05	110.043	12.921	10.857	477.489	427.828
ACCCCA	42.2	1303.615	1509.962	390.794	409.299	13.203	14.104
ACCCCC	18	6.035	8.358	27.938	27.379	1.16	1.914
ACCCCG	71.3	21.726	25.074	44.002	34.931	3.972	3.482
ACCCCU	24.7	1.207	1.393	2.794	1.416	5.26	3.947
ACCCGA	82.4	7.242	5.572	8.032	12.273	1.895	1.742
ACCCGC	32.1	318.658	278.592	205.347	196.386	15.466	14.86
ACCCGG	72.2	127.944	83.58	2834.739	2698.018	85.098	69.362
ACCCGU	78.3	6028.011	6290.555	41.207	40.599	29299.177	27792.77
ACCCUA	91	4.828	8.358	11.175	7.081	1.101	0.696
ACCCUC	41.9	30.176	25.073	22.001	15.577	1.038	0.754
ACCCUG	74.6	10397.534	11941.751	168.678	150.124	2966.238	3054.881
ACCCUU	68.9	9.656	13.93	18.859	20.299	4.464	5.28
ACCGAA	89.4	42.247	36.218	30.384	24.548	3.484	2.727
ACCGAC	74.2	0	0	9.429	9.441	0.733	0.638
ACCGAG	101.3	1868.514	1702.184	1182.509	1187.793	33.93	33.67
ACCGAU	88.8	3.621	5.572	3.492	9.914	11.127	12.306
ACCGCA	90.9	32.589	32.039	30.031	24.075	64.926	57.642
ACCGCC	37.2	4253.643	4460.227	1778.296	1706.147	230.911	212.575
ACCGCG	97.4	30.176	58.505	60.065	64.203	18.461	18.808
ACCGCU	78.5	0	4.179	30.034	24.55	0.183	0.058
ACCGGA	69	6.035	4.179	1.746	3.305	0.855	0.812
ACCGGC	46	20.519	26.467	84.86	101.968	5.375	5.339
ACCGGG	80.3	28306.557	29816.06	13307.25	14370.125	333.376	338.072
ACCGGU	85.9	2.414	0	41.557	32.101	2.873	2.612
ACCGUA	99.4	0	0	0	0	0.855	1.335
ACCGUC	68.7	124.325	104.473	109.311	108.581	4.646	4.12
ACCGUG	75.5	10.863	5.572	4.19	3.776	5.196	4.991
ACCGUU	77.6	1.207	0	3.143	5.193	0	0
ACCUAA	85	7.242	9.751	10.826	12.274	0.061	0.232
ACCUAC	65.1	2.414	2.786	2.445	2.36	0.427	0.232
ACCUCA	65.2	154.5	167.156	106.865	133.127	4.215	3.366
ACCUCC	42.8	63.972	62.684	577.979	550.461	16.931	20.778
ACCUCG	74.5	462.294	626.836	2215.189	2102.701	163.965	155.918
ACCUCU	45.7	13.278	20.894	61.815	51.928	2.444	2.843
ACCUGA	76.4	2.414	0	2.794	1.888	3.483	2.495
ACCUGC	17.3	292.106	250.732	63.21	42.958	2.935	3.192
ACCUGG	61	4699.045	4582.804	9889.977	9973.966	285.017	245.489
ACCUGU	47.2	1.207	5.572	8.731	10.385	15.283	12.829
ACCUUA	80.9	30.176	54.326	2.794	3.776	51.233	87.597
ACCUUC	57	7.242	6.965	5.936	6.609	0.367	0.464
ACCUUG	75.9	7.242	34.824	4.19	10.386	196.379	171.593
ACCUUU	36.9	0	1.393	9.08	15.106	0.489	0.638
ACGAAA	91.9	4.828	2.786	3.841	2.36	0.061	0.116
ACGAAC	80	21.726	13.93	20.954	20.3	0.795	0.29
ACGAAG	84.1	2.414	1.393	1.048	0.000	0.122	0.000
ACGAAU	93.2	0.000	0.000	0.000	0.000	0.183	0.232
ACGACA	84.6	0	0	0	0	2.08	1.742
ACGACC	41.6	2.414	0	0.349	1.888	0.183	0.232
ACGACU	66.2	43.452	54.326	67.053	54.763	1.345	1.334
ACGAGA	78.9	0.000	0.000	0.698	2.360	0.061	0.290
ACGAGC	81.8	4.828	20.894	30.384	23.131	2.629	1.568
ACGAGG	69.2	220.889	189.443	67.749	67.509	3.301	2.843
ACGAGU	75.5	0	0	6.286	8.969	0.061	0.116
ACGAUC	65.8	7.242	4.179	13.969	11.802	5.869	6.327
ACGAUG	74.9	31.382	25.074	28.287	21.243	2.016	3.017
ACGCAA	91.2	8.449	13.93	5.588	3.777	0.061	0.174
ACGCAC	80.9	26.554	22.288	59.719	45.322	1.405	1.566
ACGCAG	91.3	19.312	12.537	25.842	24.546	2.384	2.436
ACGCAU	66.2	77.25	83.579	45.751	43.904	1.894	1.625
ACGCCA	88.3	45.866	26.467	25.142	20.771	3.484	3.075
ACGCCC	58.8	13.277	2.786	18.508	48.152	2.445	2.322
ACGCCG	99.9	20.519	22.288	266.81	257.76	18.707	14.219
ACGCCU	80.3	1103.243	997.352	2651.394	2570.559	208.966	174.904
ACGCGA	88.1	913.735	715.98	488.928	493.808	29.588	26.816
ACGCGC	84.9	8.449	20.895	126.421	130.768	4.157	2.901
ACGCGG	73	207.608	197.802	242.021	215.265	13.2	11.082
ACGCGU	78.3	0	0	3.143	2.36	1.162	1.335
ACGCUA	81.3	0	1.393	0	0	0.551	0.232
ACGCUC	77.2	6.035	4.179	1.047	1.888	544.989	495.977
ACGCUG	88.1	2.414	1.393	3.143	3.305	0.488	0.464
ACGCUU	98.8	0.000	0.000	0.000	0.000	0.489	0.406
ACGGAA	95	47.074	20.895	11.874	8.497	99.107	90.208
ACGGAC	40	25.347	26.467	35.621	37.767	0.61	0.464
ACGGAG	84.4	4.828	8.358	86.26	74.59	0.611	0.58
ACGGCA	71.2	0	0	25.145	18.411	0.55	0.638
ACGGCC	51.4	12.07	5.572	30.035	31.627	1.343	0.986
ACGGCG	68.3	1.207	0	15.016	9.44	0.244	0.58
ACGGCU	43.1	37.419	45.968	69.848	70.341	5.564	6.617
ACGGGA	79.7	0	2.786	8.73	7.553	0.794	0.174
ACGGGC	33.8	27.761	19.502	24.794	22.187	0.979	1.334
ACGGGG	51.6	2.414	1.393	10.126	4.72	1.224	0.754
ACGGGU	66.9	4.828	6.965	50.638	52.4	12.225	10.215
ACGGUA	72.5	0	0	0.349	0	0.978	1.509
ACGGUC	41	8.449	2.786	9.43	10.386	0.061	0.116
ACGGUG	87.3	1.207	0	12.572	10.857	0.55	0.754
ACGGUU	66.9	3.621	1.393	8.033	15.578	0	0.116
ACGUAA	82.7	1.207	0	0	0	2.018	2.089
ACGUAC	56.4	0	0	0	0	0.917	0.871
ACGUAG	87.6	35.004	15.323	5.238	3.777	7.642	11.61
ACGUAU	78.3	0	0	3.142	3.304	0.366	0.29
ACGUCA	85.7	0	0	20.605	18.883	0.733	0.986
ACGUCC	38.2	12.07	12.537	35.969	32.102	0.244	0.638
ACGUCG	76.6	10.863	15.323	45.052	46.261	1.955	1.624
ACGUCU	63.4	0	1.393	28.985	28.795	1.589	1.044
ACGUGA	85.5	0	0	2.095	2.832	0	0
ACGUGC	40.5	9.656	6.965	5.588	4.72	0.427	0.348
ACGUGG	72.6	16.898	12.537	18.51	16.522	0.916	0.754
ACGUGU	63.4	4.828	2.786	1.048	0.944	15.407	15.15
ACGUUA	87.5	0.000	0.000	1.746	2.833	0.245	0.058
ACGUUC	57	2.414	1.393	1.048	2.833	1.039	0.87
ACGUUG	88.3	0	0	8.731	2.36	3.301	1.451
ACGUUU	67.4	0	1.393	0.698	3.776	0.428	0.232
ACUAAA	96.4	0	0	1.048	1.416	0.183	0.232
ACUAAC	68	20.519	9.751	20.604	11.329	1.466	1.624
ACUAAG	97.6	7.242	4.179	6.985	9.914	0.733	0.232
ACUAAU	88.7	4.828	0	22.002	0.472	0.428	0.929
ACUACA	88.4	2.414	5.572	2.445	1.888	29.346	30.069
ACUACC	47.8	0	2.786	2.793	2.832	0	0.116
ACUACG	75.5	2.414	1.393	2.445	1.416	0.244	0.116
ACUACU	57.4	12.07	6.965	25.494	35.88	2.445	2.553
ACUAGA	84.8	22.933	22.288	6.634	8.025	413.476	430.612
ACUAGC	25.7	1.207	0	0.698	1.888	17.427	20.085
ACUAGG	49.9	0	0	0.349	2.833	0.183	0.174
ACUAGU	36.5	3.621	2.786	1.048	1.888	1.406	1.684
ACUAUA	91.9	13.277	19.502	8.731	7.552	141.843	155.804
ACUAUC	57.7	2.414	1.393	4.539	4.249	8.988	8.067
ACUAUG	84.1	1.207	1.393	0	0	15.65	16.66
ACUAUU	60.8	0	0	0	0	1.468	1.393
ACUCAA	86	3.621	2.786	3.492	4.248	0.305	0.348
ACUCAC	75.7	0	0	20.604	34.462	0.794	0.812
ACUCAG	79.4	9.656	9.751	6.635	4.72	0.305	0.232
ACUCAU	71.5	0	2.786	0.698	1.888	0.367	0.174
ACUCCA	70	2.414	5.572	33.175	41.071	1.405	1.393
ACUCCC	48.5	4.828	9.751	16.762	16.521	0.549	0.813
ACUCCG	78.3	2.414	0	9.429	10.857	0.488	0.406
ACUCCU	21.8	3.621	0	20.952	17.467	17.976	13.525
ACUCGA	86.9	0.000	0.000	1.048	1.416	0.000	0.000
ACUCGC	69	1.207	4.179	2.793	1.416	0.122	0.232
ACUCGG	81.3	7.242	6.965	10.127	5.665	5.746	5.572
ACUCGU	74	1.207	0	0	0	13.266	13.642
ACUCUA	88.9	3.621	5.572	0.000	0.000	0.000	0.058
ACUCUC	46.4	49.488	39.003	17.112	16.051	0.734	0.813
ACUCUG	89.4	109.838	105.867	1110.566	1072.596	39.065	36.744
ACUCUU	83.1	119.497	83.579	106.516	94.89	6.419	5.223
ACUGAA	87.6	1.207	9.751	2.794	0.944	0	0.116
ACUGAC	47.8	2.414	30.646	7.683	9.914	2.687	7.834
ACUGAG	97.9	8.449	8.358	16.764	11.802	1.711	2.553
ACUGAU	81.1	4.828	5.572	1.048	0.944	0.611	1.334
ACUGCA	86.5	48.281	51.54	116.992	110.934	22.74	21.937
ACUGCC	41.8	13.277	8.358	12.572	22.66	49.524	47.015
ACUGCG	95.8	16.898	18.109	23.395	28.322	2.323	1.392
ACUGCU	44.4	25.347	18.109	1149.679	1456.415	16.87	17.818
ACUGGA	62.1	4.828	5.572	2.794	1.416	6.48	7.837
ACUGGC	20.9	49.487	33.432	44.702	42.959	1277.175	1201.28
ACUGGG	37.6	26.554	40.397	11.873	9.441	0.733	0.812
ACUGGU	59.5	7.242	11.144	93.942	108.107	20.174	17.586
ACUGUA	87.3	2.414	4.179	4.19	4.72	0.978	0.929
ACUGUC	68.5	12.07	23.681	12.223	12.274	19.563	22.406
ACUGUG	82.6	4.828	5.572	16.064	18.882	3.3	2.668
ACUGUU	86.6	19.313	29.252	1.048	1.416	18.097	18.575
ACUUAA	86.6	68.8	94.722	53.782	74.59	3.974	3.483
ACUUAC	51.2	0	0	50.289	60.427	6.235	4.238
ACUUAG	90	4.828	8.358	1.397	2.832	0.794	0.522
ACUUAU	52.2	1.207	5.572	7.684	7.081	0.978	3.542
ACUUCA	79.5	0	0	3.842	2.36	0.795	0.464
ACUUCC	46.9	9.656	8.358	2.095	6.136	0.305	0.232
ACUUCG	83.1	2.414	8.358	5.936	13.218	0	0.058
ACUUCU	56.5	47.073	30.646	88.357	68.45	0.793	1.624
ACUUGA	69.4	26.555	19.501	9.079	14.163	1.589	1.161
ACUUGC	32.3	0	0	9.081	8.97	0.061	0.116
ACUUGG	45.2	6.035	6.965	8.382	3.776	0.428	0.348
ACUUGU	68.7	1.207	4.179	1.746	2.36	4.037	4.992
ACUUUA	80.8	1.207	0	0	0	0.794	0.638
ACUUUC	55.3	6.035	8.358	22.7	33.045	1.345	1.508
ACUUUG	72.2	32.59	18.109	54.828	65.147	4.83	4.526
ACUUUU	76.3	9.656	19.501	1.746	2.36	0.673	0.581
AGAAAC	75.9	0	0	0	0	0.795	1.277
AGAAAG	83.5	41.038	41.79	3.841	15.104	2.63	3.365
AGAAAU	66	4.828	5.572	3.842	2.36	0.183	0.116
AGAACA	85.5	1.207	9.751	1.397	0.472	0.061	0.058
AGAACC	69.6	4.828	5.572	1.746	3.304	18.77	20.201
AGAACG	78.7	4.828	2.786	1.397	2.832	0.244	0
AGAACU	57.7	73.63	69.647	25.493	63.731	2.688	3.831
AGAAGA	87.1	0	1.393	0.349	0.472	3.424	3.251
AGAAGC	49.8	7.242	6.965	17.112	14.634	9.415	9.925
AGAAGG	58	2.414	0	1.396	2.36	2.201	2.843
AGAAGU	52.4	2.414	5.572	76.831	81.673	2.751	2.844
AGAAUA	79	0	0	0.698	0.472	0.305	0.348
AGAAUC	69.5	0.000	0.000	0.000	0.000	0.550	0.522
AGAAUU	69	130.36	171.334	136.899	100.556	11.433	11.959
AGACAA	96.3	0.000	0.000	0.000	0.000	0.183	0.290
AGACAC	63	8.449	8.358	134.805	49.567	4.219	1.624
AGACAG	77	0	0	0	0	0.612	0.406
AGACAU	85.3	0	2.786	0.698	0.944	13.39	13.932
AGACCA	92.5	7.242	9.751	6.636	4.248	1.039	0.232
AGACCC	61.5	20.519	39.004	95.34	101.5	11.064	9.924
AGACCG	77.7	1.207	4.179	3.841	0.472	0	0.058
AGACCU	82.5	0	0	2.794	4.248	1.406	1.335
AGACGA	87	3.621	0	8.382	7.554	0.183	0.116
AGACGC	57.3	92.942	58.506	307.323	301.193	8.802	8.357
AGACGG	60.5	4.828	2.786	8.381	4.248	13.268	12.017
AGACGU	91.9	2.414	0.000	0.000	1.416	0.122	0.000
AGACUA	91.4	97.769	93.329	53.082	71.285	3.054	4.004
AGACUC	71.6	1.207	6.965	1.746	1.888	0	0
AGACUG	81.2	19.312	25.074	0	0	23.721	23.567
AGACUU	75.5	12.071	13.929	0.349	3.305	0.978	0.755
AGAGAA	83.3	8.449	39.003	13.27	18.882	2.078	3.077
AGAGAC	46.8	2.414	1.393	0.349	0.944	0.000	0.000
AGAGAG	80.1	0	1.393	22	32.101	1.405	1.682
AGAGAU	79.1	0.000	0.000	1.048	0.472	0.183	0.000
AGAGCA	82.1	213.647	243.767	167.284	178.451	7.336	6.734
AGAGCC	38.3	6.035	9.751	102.323	86.862	4.461	4.874
AGAGCG	84.6	7.242	8.358	8.73	14.163	0.244	0.522
AGAGCU	56.5	9.656	12.537	31.43	29.269	6.052	6.268
AGAGGA	79	1.207	1.393	46.795	43.902	15.04	13.524
AGAGGC	36.8	0	4.179	11.173	16.522	4.523	3.889
AGAGGG	63.1	28.968	16.716	11.874	12.745	1.161	0.812
AGAGGU	50.7	0	1.393	2.095	4.72	18.096	21.943
AGAGUA	92.7	0	0	8.731	0.944	0	0.058
AGAGUC	40.1	2.414	0	1.397	2.36	30.018	30.186
AGAGUG	73.3	16.898	15.323	11.873	16.05	17.116	17.238
AGAUAA	89.1	0	1.393	0	0	12.716	18.227
AGAUAC	76.6	0.000	0.000	1.048	1.888	0.000	0.000
AGAUAG	90.3	0	2.786	0	0	3.363	4.702
AGAUAU	91.5	0	0	1.746	1.416	0.489	0.813
AGAUCA	77.6	1.207	1.393	0.698	1.416	1.162	0.348
AGAUCC	63.5	19.312	22.288	10.476	13.69	1.161	0.987
AGAUCU	74.5	16.898	18.109	5.588	8.025	1.528	0.812
AGAUGA	89.3	0.000	0.000	0.000	0.000	0.306	0.174
AGAUGC	33.7	2.414	4.179	1.746	0.472	28.063	26.876
AGAUGG	55.9	4.828	11.144	2.793	2.832	0.305	0.29
AGAUGU	73.3	19.312	6.965	13.619	15.107	14	18.865
AGAUUA	95.1	31.382	27.859	0.349	0	69.759	66.235
AGAUUC	61.7	0	0	0	0	2.018	1.973
AGAUUG	94.6	45.867	66.864	89.753	76.479	1.772	1.799
AGAUUU	90.7	0.000	0.000	1.746	1.416	0.306	0.000
AGCAAA	94.8	32.589	22.288	6.635	2.36	40.289	36.976
AGCAAC	80.5	4.828	4.179	4.191	2.832	29.838	35.002
AGCAAG	80.9	106.22	108.651	18.508	26.909	16.019	16.251
AGCAAU	81.9	13.278	4.179	1.746	1.416	1.04	1.74
AGCACA	79.3	0	4.179	0	0	22.621	23.332
AGCACC	63.1	622.834	458.281	178.801	141.624	50454.997	55817.705
AGCACG	77.2	0	0	7.334	8.026	10.515	12.015
AGCACU	60.7	24.14	37.611	33.175	32.102	46.22	48.76
AGCAGA	77.1	9.656	11.144	2.444	3.776	8.926	6.503
AGCAGC	26.2	15416.447	15564.812	157.5	126.045	37853.015	36714.304
AGCAGG	42.9	45.867	48.755	41.208	58.066	12.474	8.878
AGCAGU	40.5	4.828	6.965	6.287	6.136	16.017	14.743
AGCAUA	81.6	0	1.393	2.445	0.944	8.253	9.693
AGCAUC	74.4	4.828	6.965	3.841	3.777	28.366	33.144
AGCAUG	86.1	14.484	15.323	21.302	27.38	0.488	0.696
AGCAUU	80.6	14.484	8.358	2.793	3.777	202.367	206.656
AGCCAA	72.3	1.207	8.358	13.27	12.273	1.099	1.218
AGCCAC	68.3	2.414	0	18.508	21.716	3.486	2.844
AGCCAG	52.4	4.828	2.786	95.339	82.142	7.213	5.571
AGCCAU	56.4	28.968	20.895	234.684	257.76	27.266	27.63
AGCCCA	60	8.449	1.393	121.18	106.211	8.553	8.124
AGCCCC	79.9	24.14	29.252	43.305	50.511	10.271	9.517
AGCCCG	72.8	10.863	1.393	83.814	89.695	23.902	22.405
AGCCCU	63.2	272.793	83.577	28.636	39.655	7.152	4.76
AGCCGC	29.6	2.414	4.179	32.478	21.243	5.624	5.281
AGCCGG	44.9	33.797	13.93	73.687	95.361	4.216	5.106
AGCCGU	64.9	695.262	426.243	2737.306	2563.481	37.904	26.818
AGCCUA	87.2	79.665	105.865	3.491	0.944	142.024	154.122
AGCCUC	40.1	0	0	40.86	43.904	0.61	0.986
AGCCUG	52.6	19.312	5.572	1368.649	1229.332	11.551	8.646
AGCCUU	47.6	0	0	8.73	10.858	4.095	4.586
AGCGAA	91.2	0.000	0.000	0.000	0.000	0.061	0.290
AGCGAC	57.9	2.414	1.393	1.048	2.36	0.672	0.58
AGCGAG	77.8	509.373	448.532	1524.755	1593.791	33.133	25.828
AGCGAU	74.1	3.621	2.786	2.095	0.472	0.183	0.116
AGCGCA	84	2.414	0	2.095	3.304	2.69	2.845
AGCGCC	58.9	3.621	4.179	38.765	46.735	52.947	58.049
AGCGCG	75.7	0	2.786	27.939	27.381	0.244	0.116
AGCGCU	73.6	1.207	0	116.643	96.307	3.362	4.062
AGCGGA	64.5	0	2.786	3.841	3.304	2.446	1.683
AGCGGC	19.7	16.898	26.467	56.226	43.901	39.25	37.964
AGCGGG	25.5	18.105	4.179	33.875	29.268	2.201	2.088
AGCGGU	26.1	7.242	1.393	2.445	6.137	0.856	0.232
AGCGUA	84.8	3.621	1.393	0	0	5.747	7.025
AGCGUC	59.4	0	0	7.333	3.304	0.122	0.29
AGCGUG	83.4	18.105	16.716	10.477	16.522	0.55	0.058
AGCGUU	85.6	4.828	5.572	0.349	3.304	0	0.058
AGCUAA	81	4.828	2.786	5.937	9.442	7.215	6.269
AGCUAC	59.1	54.316	1.393	13.62	4.248	268.457	235.619
AGCUAG	52.8	0	0	0	0	8.008	7.02
AGCUAU	48.5	12.07	5.572	32.827	18.41	11.922	13.526
AGCUCA	82.5	84.492	80.793	38.414	35.404	114.51	127.361
AGCUCC	38.5	0	5.572	8.382	7.08	3.483	6.676
AGCUCG	86.5	24.141	12.537	9.778	11.329	278.483	251.062
AGCUCU	46.3	0	0	2.794	1.416	1.038	1.916
AGCUGA	83.2	2.414	5.572	0	0	10.578	11.898
AGCUGC	25.4	147.258	104.473	187.536	177.505	3177.224	3098.653
AGCUGG	9.3	19.312	5.572	1333.027	1395.04	103.322	99.03
AGCUGU	57.7	0	0	0.698	2.833	0.918	1.335
AGCUUA	84.2	119489.632	132903.962	686.239	364.928	198185.669	209587.361
AGCUUC	47.8	3.621	8.358	7.334	5.192	6.234	14.569
AGCUUG	64.4	76.042	185.264	28.986	82.616	52.151	54.739
AGCUUU	71.4	1.207	5.572	0	0	1.895	2.902
AGGAAA	77.7	0.000	0.000	0.000	0.000	0.489	0.406
AGGAAC	72.7	4.828	4.179	5.936	8.497	0.795	0.696
AGGAAG	75.4	22.933	11.144	55.529	52.871	4.338	3.249
AGGACC	70.7	30.176	22.287	32.827	31.629	4.828	5.513
AGGAGA	66.2	9.656	5.572	1.397	1.888	0.061	0
AGGAGC	11.1	342.801	355.202	27.238	26.435	594.93	644.53
AGGAGG	33.4	0	0	33.527	39.655	2.628	1.392
AGGAGU	26.3	28.969	26.466	25.843	39.181	1.405	1.276
AGGAUC	31.3	0	0	0	0	0.612	0.174
AGGAUG	80	1.207	5.572	3.492	6.609	0.428	0.986
AGGAUU	64.7	0	0	0.698	1.888	2.201	2.496
AGGCAA	65.5	13.277	15.323	0.349	1.416	258.857	247.756
AGGCAC	34.4	4.828	5.572	1.746	1.888	2.445	1.509
AGGCAG	43.8	7.242	13.93	28.984	31.628	211.907	203.343
AGGCAU	43.4	0	0	6.985	9.442	1.161	0.87
AGGCCA	53.8	10.863	2.786	10.126	6.136	22.987	25.136
AGGCCC	52.4	14.484	6.965	53.781	64.673	4.401	2.32
AGGCCG	63.1	2.414	1.393	27.937	36.349	1.772	1.74
AGGCCU	41	7.242	11.144	5.937	4.72	0.244	0.522
AGGCGA	79.8	2.414	9.751	2.095	8.97	0.306	0.29
AGGCGC	29.8	3.621	12.537	21.652	25.491	1.345	1.508
AGGCGG	53.4	22.933	22.288	16.063	16.521	0.671	0.87
AGGCUA	75.9	0	0	0	0	0.428	0.406
AGGCUC	28.5	1.207	4.179	158.552	174.672	14.859	14.743
AGGCUG	60.2	1.207	2.786	147.377	146.346	3.24	3.307
AGGCUU	46.2	6.035	0	5.238	4.72	0.549	0.522
AGGGAA	92.5	3.621	4.179	4.19	4.72	0.612	1.102
AGGGAC	20.2	4.828	2.786	67.054	69.87	4.341	3.657
AGGGAG	71.6	142.432	154.618	123.279	165.702	5.135	5.863
AGGGAU	35.5	0	0	1.746	1.416	0.061	0.174
AGGGCA	56.3	6.035	4.179	14.668	21.715	2.996	4.236
AGGGCC	16.7	37.417	26.467	65.303	62.315	16.449	14.276
AGGGCG	56.1	7.242	1.393	69.495	74.114	2.196	2.668
AGGGCU	29.9	16.898	13.93	24.794	20.299	25.308	25.482
AGGGGA	62.2	16.899	15.323	24.446	33.045	1.162	1.16
AGGGGC	14.1	12.07	11.144	18.858	23.13	11.005	11.781
AGGGGG	25.1	15.691	18.109	42.255	43.426	3.731	2.844
AGGGGU	27.2	0	4.179	8.381	4.248	0.795	0.58
AGGGUA	82	0.000	0.000	2.794	0.944	0.061	0.116
AGGGUC	19.6	1.207	2.786	3.492	6.609	5.504	3.656
AGGGUG	76.2	38.624	57.112	69.498	53.346	6.479	6.965
AGGGUU	62.5	7.242	5.572	38.065	33.045	12.473	10.156
AGGUAA	74.2	1.207	0	0.698	0.944	1.957	2.031
AGGUAC	53	4.828	9.751	3.492	2.832	0.183	0.116
AGGUAG	72.6	325.898	332.916	703.352	823.807	2128.344	2253.308
AGGUAU	53.9	0	4.179	0	0	0.428	0.696
AGGUCA	80.5	0	0	6.635	3.304	1.467	1.276
AGGUCC	32.8	12.07	9.751	4.889	5.193	1.589	0.929
AGGUCG	62.4	6.035	1.393	43.305	42.96	0.55	0.928
AGGUCU	14.8	0.000	0.000	0.698	1.416	0.061	0.116
AGGUGA	70.5	10.863	11.144	7.334	7.553	6.297	5.34
AGGUGC	23.4	12.07	5.572	10.127	7.081	35.644	38.137
AGGUGG	36.9	13.277	23.681	9.429	6.609	1.958	1.682
AGGUGU	61.1	1.207	0	1.048	0	0.734	0.986
AGGUUA	79.6	7.242	5.572	8.731	0.472	11.128	11.957
AGGUUC	52.1	33.796	48.755	36.669	33.518	1.711	2.669
AGGUUG	79.1	0	2.786	4.889	5.664	0.306	0.174
AGGUUU	83.5	0	0	0	0	0.795	1.103
AGUAAA	85.1	0	1.393	0	0	0.795	0.928
AGUAAC	40	1.207	4.179	1.746	1.416	3.362	3.076
AGUAAG	76.7	6.035	0	6.635	0.944	0.551	0.116
AGUAAU	57.6	1.207	1.393	1.047	1.416	12.229	13.987
AGUACA	65.6	2.414	1.393	0.349	0.944	1.773	1.856
AGUACC	42.3	20.519	16.716	4.538	5.192	88.161	96.014
AGUACG	73.7	971.664	4666.391	6.984	8.969	0.305	0.232
AGUACU	37	3.621	5.572	3.492	0.472	20.179	22.058
AGUAGA	76.6	0.000	0.000	0.349	0.000	0.917	1.451
AGUAGC	13.5	12.07	8.358	6.285	0.944	39.009	38.95
AGUAGG	43.5	0	11.144	15.365	0.944	6.175	6.27
AGUAGU	20.9	4.828	2.786	1.397	4.721	4.217	4.992
AGUAUA	83	0	0	0	0	0.673	0.29
AGUAUC	38.1	4.828	5.572	3.143	2.832	0.55	0.987
AGUAUG	67.3	0	0	0.349	2.36	0.489	0.232
AGUAUU	55.6	0	0	0	0	1.284	1.393
AGUCAA	72.3	1.207	2.786	2.445	0.472	0.855	1.218
AGUCAC	45.9	13.277	11.144	11.523	8.497	1.527	1.624
AGUCAG	59.5	55.524	37.61	23.749	19.355	2.445	1.625
AGUCAU	66.8	1.207	0	2.445	0	2.627	2.553
AGUCCA	70.5	1.207	2.786	10.127	1.416	11.617	11.435
AGUCCC	37.8	24.14	39.004	37.016	23.129	9.965	8.765
AGUCCG	66.7	37.418	30.645	11.176	16.994	1.345	0.87
AGUCCU	35.2	1.207	5.572	17.112	16.995	1.345	1.392
AGUCGA	93.5	56.731	51.54	11.873	12.745	1.712	0.696
AGUCGC	51.3	2.414	4.179	5.936	2.832	0.489	0.116
AGUCGG	74.8	37.417	37.611	19.207	19.354	0.733	1.508
AGUCGU	63.8	44.66	48.753	50.988	55.234	2.079	1.972
AGUCUA	91.4	3.621	2.786	0.698	0.944	0.918	0.987
AGUCUC	41.3	19.313	18.109	36.319	33.518	0.612	1.277
AGUCUG	71.8	1.207	2.786	0.349	0.944	0.000	0.000
AGUCUU	79.4	0	0	0	0	8.864	9.925
AGUGAA	85.8	159.329	121.187	5.936	13.217	3.303	3.481
AGUGAC	37.1	1.207	2.786	8.032	7.081	0.244	0.116
AGUGAG	54.7	13.277	12.537	10.825	16.522	3.852	3.365
AGUGAU	36.2	0	0	2.445	1.888	0.856	1.567
AGUGCA	88.8	356.078	157.406	309.414	128.408	4698.417	4882.402
AGUGCC	56.4	0	1.393	10.826	6.136	43.164	38.718
AGUGCG	81.6	0	0	1.746	1.416	1.039	1.508
AGUGCU	77	9.656	2.786	1.397	0.944	30.449	46.613
AGUGGA	44.5	35.004	19.501	3.492	2.36	1.345	2.089
AGUGGC	26	6.035	6.965	35.971	32.573	12.838	11.782
AGUGGG	32.7	31.382	50.147	15.715	16.522	0.611	0.986
AGUGGU	46.7	42.245	26.467	29.683	25.019	404.549	443.268
AGUGUA	74.1	16.898	15.323	13.969	13.217	2.017	2.611
AGUGUC	51.9	9.656	8.358	3.142	14.163	0.428	0.464
AGUGUG	57.7	0	0	3.492	0	7.215	5.165
AGUGUU	65.4	9.656	9.751	74.386	43.432	3.24	3.946
AGUUAA	77.4	4.828	4.179	0.698	0	1.284	0.638
AGUUAC	27.6	14.484	11.144	4.539	1.888	125.088	104.895
AGUUAG	70.4	3.621	2.786	4.889	6.609	1.344	2.32
AGUUAU	51.2	20.519	23.681	0.349	0.944	8.007	8.707
AGUUCA	56.1	20.52	15.323	10.128	14.635	2.568	2.901
AGUUCC	15.5	27.762	19.502	12.571	17.938	1.956	0.986
AGUUCG	67.2	1.207	8.358	5.587	1.416	0.244	0.464
AGUUCU	47.5	0	0	15.017	15.107	3.057	2.959
AGUUGA	51.1	2.414	0.000	0.698	1.888	0.000	0.000
AGUUGC	16.4	2.414	5.572	0.349	1.416	3.791	2.844
AGUUGG	38.1	6.035	5.572	5.588	7.081	0.244	0.174
AGUUGU	31.6	7.242	9.751	0	0.472	2.874	2.785
AGUUUA	83.6	35.004	50.147	8.381	13.219	71.898	79.237
AGUUUC	54.5	4.828	1.393	4659.143	4870.139	126.858	134.499
AGUUUG	72.4	0	9.751	1.047	2.36	1.346	0.928
AGUUUU	81.6	1.207	1.393	0.698	0	12.228	14.338
AUAAAA	84.9	2.414	1.393	2.445	6.137	0.061	0.058
AUAAAC	84.3	0	0	0	0	5.196	5.283
AUAAAG	87.4	111.049	23.68	34.923	12.274	29.287	32.914
AUAAAU	91.8	0.000	2.786	1.397	0.472	0.000	0.000
AUAACA	108.8	43.453	61.291	87.307	101.027	44.017	46.495
AUAACC	56.7	55.524	69.649	57.973	61.372	4.097	3.772
AUAACG	90.5	6.035	5.572	5.238	3.776	0.795	0.638
AUAACU	86.2	0	0	2.445	1.888	0.489	0.058
AUAAGC	74.6	4.828	5.572	3.493	1.888	0.061	0.174
AUAAGG	87.6	1.207	0	1.746	0.472	2.507	2.67
AUAAUA	95	21.726	39.003	2.095	3.777	60.712	71.63
AUAAUC	88.7	79.666	100.293	31.082	45.792	1.649	1.45
AUAAUG	91.4	253.476	293.915	309.072	306.86	8.19	7.72
AUAAUU	84.5	4.828	4.179	0	0	0.183	0.639
AUACAA	90.7	67.593	55.719	19.207	21.243	52.518	57.349
AUACAC	71.2	0.000	0.000	2.095	0.472	0.061	0.058
AUACAG	97.4	30.175	59.898	75.435	83.087	1.281	2.089
AUACAU	106.5	2.414	1.393	0.349	1.416	1.345	1.974
AUACCA	86.7	4.828	8.358	0.000	0.000	0.000	0.000
AUACCC	47.1	30.176	22.287	15.714	8.497	3.546	3.541
AUACCG	81.8	66.388	69.649	30.034	30.684	3.179	2.901
AUACCU	70.8	2.414	8.358	7.682	8.025	0.183	0.29
AUACGA	93.6	4.828	2.786	2.095	0.472	102.896	96.304
AUACGC	100.3	2.414	8.358	3.841	4.72	0.489	0.522
AUACGG	90.1	0	0	1.048	0.472	1.162	0.813
AUACGU	91.2	7.242	11.144	20.605	15.106	0.183	0.348
AUACUA	100.4	24.141	33.431	233.287	105.275	1.344	0.987
AUACUG	90.9	4.828	5.572	2.095	1.416	314.127	336.223
AUACUU	81.5	19.313	23.681	9.08	11.329	0.306	0.638
AUAGAC	78.3	4.828	0.000	0.349	0.472	0.000	0.058
AUAGAG	94.9	0.000	1.393	0.349	0.944	0.122	0.058
AUAGAU	89.1	1.207	6.965	1.397	0.472	0.000	0.000
AUAGCA	95.8	25.347	23.681	5.938	5.192	119.403	133.162
AUAGCC	31.8	3.621	0	106.167	107.166	1.344	1.625
AUAGCG	80.8	117.083	121.187	152.265	171.369	3.055	3.31
AUAGCU	60.4	90.527	119.795	46.1	46.736	164.276	189.706
AUAGGA	92.9	0	0	3.142	3.776	0.611	0.406
AUAGGC	34	3.621	1.393	22.7	5.193	0.979	1.219
AUAGGG	84.2	10.863	16.716	7.683	5.664	0.488	0.406
AUAGGU	70.1	12.07	5.572	23.398	41.069	3.362	3.831
AUAGUA	96.9	0	4.179	0.349	0.472	0.244	0.522
AUAGUC	92.6	0	0	0	0	1.344	1.567
AUAGUG	90.5	91.733	97.509	77.529	78.838	3.117	4.179
AUAUAA	93.3	21.726	37.61	8.382	6.609	7.092	8.592
AUAUAC	79.1	1.207	0	8.731	15.105	3.791	4.527
AUAUAG	79.8	7.242	0	0	0	0.367	0.406
AUAUAU	87.5	516.615	871.987	145.28	262.955	85.167	156.44
AUAUCA	82.5	0	0	8.381	8.025	1.222	1.974
AUAUCC	43	2.414	15.323	13.62	15.107	0.488	0.638
AUAUCG	85.5	4.828	8.358	20.604	24.548	0.122	0
AUAUCU	92.4	2.414	4.179	3.842	4.72	0.061	0.058
AUAUGA	82.3	0	0	2.794	1.888	1.345	1.741
AUAUGC	19.5	2.414	1.393	2.793	4.248	0.061	0
AUAUGG	83.6	0	0	0	0	2.63	3.54
AUAUGU	78.8	0	0	0	0	1.407	0.986
AUAUUA	95.9	224.511	224.265	0.349	1.416	2.505	2.089
AUAUUC	85.5	1.207	0	0.349	0	0.734	0.638
AUAUUG	85.8	28.969	26.467	55.527	34.462	27.879	23.103
AUAUUU	79.3	8.449	16.716	4.539	3.776	0.428	0.174
AUCAAA	87.8	6.035	1.393	0	0	0.306	0.232
AUCAAC	83.1	0	0	0	0	0.489	0.58
AUCAAG	88.6	2.414	6.965	4.191	6.609	1.345	1.044
AUCAAU	91.6	3.621	6.965	5.238	1.888	0	0.232
AUCACA	84.1	31.382	41.79	7.684	14.633	172.349	173.566
AUCACC	65.8	71.216	61.29	16.414	13.691	23.049	35.469
AUCACG	72.5	14.485	15.323	22.351	16.521	0.916	0.638
AUCACU	62.7	6.035	2.786	1.746	1.416	2.016	2.496
AUCAGA	82	156.916	119.795	35.969	43.428	65.295	77.145
AUCAGC	50.6	230.546	185.262	85.213	116.134	60.651	68.727
AUCAGG	84.5	2.414	0	24.794	21.243	1.65	1.915
AUCAGU	50.3	71.214	62.685	121.882	145.405	9.29	9.17
AUCAUA	76.1	13.277	15.323	0.698	1.416	4.708	5.804
AUCAUC	56.9	0	0	3.493	4.721	0	0.116
AUCAUG	74.7	8.449	9.751	3.493	1.416	2.874	2.902
AUCAUU	81	7.242	12.537	20.255	20.77	1.099	1.682
AUCCAA	87.4	78.456	58.506	35.271	30.683	2.568	2.553
AUCCAC	60.7	0	2.786	12.223	9.913	1.711	1.103
AUCCAG	84.6	723.018	784.239	309.069	343.675	83.021	90.845
AUCCAU	89.1	200.368	181.085	148.421	138.32	24.269	19.847
AUCCCA	33.9	2484.1	2858.346	1061.319	1308.162	34.046	36.448
AUCCCC	35.8	653.009	612.903	235.727	264.367	23.043	21.881
AUCCCG	89.8	467.123	509.825	349.577	406.469	11.181	11.201
AUCCCU	67.3	230.544	235.412	83.464	118.493	236.668	221.688
AUCCGA	95.8	260.719	316.203	156.452	213.385	6.786	7.95
AUCCGC	66	26.554	32.039	20.606	20.298	2.444	1.392
AUCCGG	84.7	499.716	561.363	153.304	191.193	11.672	12.534
AUCCGU	76.7	1.207	6.965	2.445	0.472	11.189	11.202
AUCCUA	93.3	3.621	0	16.763	13.691	4.218	5.107
AUCCUC	43.5	32.59	26.467	17.46	23.605	2.812	3.83
AUCCUG	92.9	327.11	402.566	175.665	172.311	8.62	10.214
AUCCUU	57.4	30.175	22.288	26.887	24.546	173.995	164.914
AUCGAA	95	1.207	6.965	8.033	9.913	0.183	0.232
AUCGAC	91	44.661	37.61	1.048	3.305	3.484	3.135
AUCGAG	97.9	6.035	0	0.349	0	5.747	4.933
AUCGAU	110.4	19.312	15.323	10.128	8.497	0.55	0.522
AUCGCA	99.1	1.207	0	3.842	2.832	10.027	10.158
AUCGCG	91.8	0	2.786	3.842	3.305	0	0
AUCGCU	73	1.207	0	3.143	0.944	0.183	0.406
AUCGGC	74.7	25.348	30.645	29.684	26.436	3.118	2.263
AUCGGG	93.8	309.002	316.207	2426.829	1835.498	119.093	107.679
AUCGGU	84.5	3.621	0	3.492	4.248	0.672	0.754
AUCGUA	104.6	1.207	2.786	1.746	3.776	3.546	5.456
AUCGUC	99.2	26.555	19.502	10.826	8.497	0.978	0.29
AUCGUG	96.8	4.828	1.393	0.698	2.36	0.183	0.058
AUCUAC	83.6	21.727	26.466	0.000	0.000	0.061	0.058
AUCUAG	78.1	0	1.393	1.397	1.888	0.428	0.348
AUCUAU	85.2	2.414	1.393	6.635	7.553	1.1	1.741
AUCUCA	74	66.385	61.292	11.174	10.858	2.873	2.321
AUCUCC	64.8	26.555	36.216	11.524	7.553	1.222	1.451
AUCUCG	81.1	185.882	181.086	99.18	114.717	3.423	3.19
AUCUCU	56.9	0	0	12.572	3.776	1.101	0.812
AUCUGA	81.9	60.35	69.65	61.112	71.752	16.139	20.723
AUCUGC	63.7	0	5.572	11.176	14.162	1.099	1.509
AUCUGG	32.7	1.207	0	15.016	22.188	6.418	5.222
AUCUGU	85.3	7.242	1.393	6.636	8.025	0.244	0.058
AUCUUA	95.5	70.007	54.326	0	0.472	286.616	291.294
AUCUUC	48.2	9.656	11.144	7.683	13.218	213.86	223.723
AUCUUG	80.3	7.242	12.537	4.889	2.832	0	0
AUCUUU	84.3	0	0	0.349	0	1.345	1.626
AUGAAA	92.9	6.035	2.786	8.032	9.441	0.367	0.464
AUGAAG	95.1	8.449	13.93	9.079	9.913	1.406	0.638
AUGACA	85.3	281.242	201.98	10.127	9.912	3476.619	3157.464
AUGACC	54.5	8.449	5.572	11.175	14.634	0	0.174
AUGACG	96.6	0	2.786	0.698	1.416	3.058	4.412
AUGACU	68.9	3.621	5.572	0.698	2.36	1.1	1.103
AUGAGA	91.5	16.898	18.109	40.511	42.96	1.283	1.392
AUGAGC	58.8	275.206	270.233	275.895	241.711	64.378	71.109
AUGAGG	76.8	1.207	2.786	17.811	14.162	47.568	55.377
AUGAGU	80.9	0	1.393	4.191	8.025	0.428	0.871
AUGAUA	86.5	22.934	18.108	6.286	8.969	1.957	1.102
AUGAUG	81.6	4.828	5.572	4.19	1.888	0.917	1.683
AUGAUU	95.5	24.14	27.86	14.668	18.409	2.506	2.844
AUGCAA	100.3	1.207	0	0	0	10.272	11.957
AUGCAC	49.4	0	4.179	8.382	10.858	154.742	154.647
AUGCAG	96.8	14.484	23.681	18.508	14.634	8.192	7.256
AUGCAU	84.9	4.828	0	7.333	8.025	0.917	0.406
AUGCCA	98.7	13.277	6.965	0.349	0.472	49.89	46.555
AUGCCC	68.5	2.414	4.179	14.317	8.969	6.175	7.371
AUGCCG	94.2	51.901	59.899	38.065	47.679	8.986	8.472
AUGCCU	27.2	391.084	318.987	564.016	513.169	339.864	294.889
AUGCGA	93.4	1.207	2.786	0.698	0.472	0.000	0.000
AUGCGC	72.3	2.414	2.786	2.793	2.832	142.088	116.911
AUGCGG	89.2	0	2.786	2.794	3.305	1.589	2.438
AUGCUA	91.8	12.07	18.109	2.095	1.416	13.206	14.919
AUGCUC	74.8	8.449	19.502	14.319	16.051	0.427	0.87
AUGCUG	85.2	14.484	22.288	71.591	66.563	9.477	8.184
AUGCUU	71.5	2.414	0.000	1.746	0.472	0.000	0.000
AUGGAA	109.3	22.934	19.501	8.382	14.634	3.607	4.295
AUGGAC	75.3	6.035	4.179	2.095	0.944	0.673	0.174
AUGGAG	83.7	6.035	18.109	84.862	96.304	7.09	7.892
AUGGAU	85.8	2.414	4.179	5.937	8.024	1.161	0.812
AUGGCA	84.1	1003.057	1004.316	5.936	5.192	521.449	539.748
AUGGCC	57.4	263.133	204.767	276.242	270.506	8.005	8.24
AUGGCG	88.4	18.105	18.109	14.316	22.187	713.237	620.549
AUGGCU	67.6	284.864	391.42	24.097	21.715	2302.033	2794.644
AUGGGA	89	2.414	2.786	8.382	13.218	0.244	0.348
AUGGGC	36.3	8.449	5.572	52.733	37.294	0.244	0.348
AUGGGG	61.5	9.656	4.179	3.492	3.776	0.367	0.232
AUGGGU	59.5	7.242	4.179	11.525	8.024	1.467	1.799
AUGGUA	91.9	6.035	2.786	0.698	0.944	0.061	0.87
AUGGUC	64.3	1.207	1.393	14.668	23.132	1.283	2.67
AUGGUG	95.5	7.242	1.393	27.936	19.354	1.283	1.334
AUGGUU	89.6	91.735	105.864	115.596	148.708	8.008	7.255
AUGUAA	80.8	1.207	5.572	1.047	6.609	14.491	16.602
AUGUAC	61.1	4.828	15.323	2.095	2.832	0	0
AUGUAG	93	72.422	55.718	13.27	31.156	1.65	1.218
AUGUAU	77.2	0.000	0.000	0.000	0.000	0.122	0.348
AUGUCA	93.1	0	5.572	1.746	1.416	0.183	0.174
AUGUCC	37.2	27.761	22.288	49.938	44.375	2.322	2.205
AUGUCU	72.7	3.621	4.179	5.587	4.72	4.402	3.54
AUGUGA	88	2.414	4.179	5.238	7.081	0.183	0.058
AUGUGC	78.4	7.242	23.681	18.158	11.329	109.009	105.474
AUGUGG	59.8	12.07	6.965	5.587	8.968	1.406	0.986
AUGUGU	56.2	0	0	23.398	29.741	1.772	1.857
AUGUUA	93.1	0	0	2.794	7.554	0.306	0.174
AUGUUC	63.3	0	0	2.444	1.416	0.183	0.058
AUGUUG	100.7	33.797	37.61	0	0	0.489	0.754
AUGUUU	65.3	24.14	54.325	19.556	21.716	2.935	3.482
AUUAAA	99	30.175	45.969	22.699	23.602	1.037	1.392
AUUAAC	93.7	10.863	6.965	10.826	13.691	1.222	1.625
AUUAAG	98.2	3.621	5.572	4.54	2.832	0.061	0.058
AUUAAU	95.7	4.828	11.144	9.778	10.858	0.244	0.174
AUUACA	87.9	9.656	13.93	19.208	35.88	9.903	10.099
AUUACC	54.3	13.278	4.179	0	0	0.245	0.348
AUUACU	75	44.661	66.862	0.698	0.472	1.1	1.799
AUUAGA	94.8	7.242	13.93	6.984	8.497	0.183	0.638
AUUAGC	71.2	0	0	0	0	5.807	6.617
AUUAGG	78.5	3.621	6.965	11.525	5.664	0.733	0.522
AUUAUA	95.9	1.207	1.393	1.048	0.472	1.039	1.219
AUUAUC	90	0	0	0	0	1.101	1.219
AUUAUG	101.3	6.035	2.786	1.746	3.305	0.55	0.29
AUUAUU	100.9	35.004	40.396	1.048	1.888	682.733	760.281
AUUCAA	90.9	31.383	47.361	176.712	202.998	12.104	14.452
AUUCAC	70.3	7.242	9.751	8.731	8.497	30.569	31.576
AUUCAG	79.1	15.691	8.358	4.539	7.08	1.65	0.58
AUUCAU	89.4	3.621	5.572	250.749	320.554	32.037	41.273
AUUCCA	88.1	4.828	5.572	5.588	8.498	4.034	4.353
AUUCCC	62.3	226.922	199.196	201.856	207.242	7.089	5.454
AUUCCG	88.8	76.043	45.968	35.621	44.376	3.85	3.714
AUUCCU	68.6	4.828	0	8.032	4.248	2.079	2.554
AUUCGC	68.4	16.898	18.108	67.402	56.179	0.367	0.348
AUUCGU	79.3	170.193	228.446	270.657	264.372	16.138	14.628
AUUCUA	73.7	4.828	30.645	0.698	0.472	0.428	0.174
AUUCUC	77.4	187.091	235.409	43.304	64.204	3.423	4.644
AUUCUG	81.1	10.863	13.93	7.683	3.776	0.183	0.29
AUUCUU	95.6	91.734	93.329	78.225	75.533	3.604	4.005
AUUGAA	92.5	9.656	5.572	1.746	4.248	6.173	5.34
AUUGAC	82.2	26.554	12.537	79.276	33.516	0.671	0.232
AUUGAG	89.4	10.863	12.537	22.001	17.938	0.917	0.406
AUUGAU	79.4	32.59	19.502	16.066	14.162	1.039	1.567
AUUGCA	80.2	1226.357	644.939	302.079	148.237	28130.113	24867.128
AUUGCC	14.4	9.656	6.965	6.285	5.193	31.792	31.23
AUUGCG	87	12.07	2.786	5.237	6.609	15.345	12.945
AUUGCU	53.9	1.207	5.572	3.841	3.776	1.527	1.741
AUUGGA	37.8	2.414	2.786	8.731	8.969	0.978	1.335
AUUGGC	61.2	0	0	0	0	2.201	2.611
AUUGGG	42.7	18.105	11.144	11.873	14.633	0.977	0.406
AUUGGU	46.9	4.828	2.786	0.349	3.777	0.245	0.174
AUUGUA	83.5	2.414	1.393	2.095	1.416	19.565	16.079
AUUGUC	71	3.621	5.572	0.698	0	4.402	5.108
AUUGUG	87.3	22.933	36.217	7.682	6.609	1.467	1.566
AUUGUU	81.1	0	4.179	24.446	22.661	0.428	0.232
AUUUAA	94.7	0.000	4.179	1.746	0.944	0.000	0.000
AUUUAG	94.6	1.207	1.393	0.000	0.000	0.245	0.058
AUUUAU	93.9	0	0	0.698	0.472	0.367	0.58
AUUUCA	85.6	4.828	2.786	4.19	1.888	4.829	5.572
AUUUCC	59.6	14.484	20.895	28.985	33.989	2.138	1.973
AUUUCG	94.8	24.14	33.432	14.318	11.328	0.976	1.102
AUUUCU	67.5	13.277	18.109	13.62	17.939	1.345	1.044
AUUUGA	103.2	1.207	0	0.349	1.416	8.621	8.474
AUUUGG	86.4	2.414	1.393	2.794	8.498	3.424	5.224
AUUUGU	92	2.414	0.000	0.349	0.472	0.061	0.058
AUUUUA	96.2	0	0	1.397	0.472	3.79	5.515
AUUUUC	46.2	9.656	12.537	0	0	0.917	0.754
AUUUUG	94	13.277	9.751	0.698	2.36	0.55	0.232
AUUUUU	85	15.692	12.537	6.636	7.081	0.856	0.29
CAAAAA	79.2	14.484	12.537	1.396	2.36	11.615	15.264
CAAAAC	83.1	611.974	699.261	329.677	391.839	24.822	30.359
CAAAAG	79.3	6.035	6.965	4.191	4.248	1.344	1.392
CAAACA	86.1	0	0	2.095	0	0.183	0.29
CAAACC	52.5	19.312	22.287	22.35	28.797	1.588	1.566
CAAACG	89	19.313	18.109	8.381	13.691	0.55	0.58
CAAACU	64.9	8.449	4.179	3.841	4.721	0.061	0.058
CAAAGA	84.7	1.207	0	2.095	2.36	16.324	16.545
CAAAGC	46.9	14.484	11.144	20.603	14.161	138.719	128.06
CAAAGG	94	36.211	36.218	16.063	21.716	2.201	2.263
CAAAGU	61.9	130.361	78.008	41.209	8.025	571.886	557.393
CAAAUA	80.2	10.863	9.751	10.129	8.496	0.305	0.29
CAAAUC	67.1	411.602	440.176	219.317	197.805	20.235	19.501
CAAAUG	84.1	1.207	2.786	0.000	1.416	0.061	0.000
CAAAUU	89.9	8.449	13.93	0	0	1.834	3.424
CAACAA	85.5	12.07	16.716	3.142	6.137	27.755	34.654
CAACAC	77.4	118.291	143.474	8.033	7.08	41.759	39.937
CAACAG	74.3	0	4.179	0.698	0.944	16.326	13.814
CAACAU	83.6	24.14	43.182	67.75	57.121	2.199	1.624
CAACCA	70.6	51.902	117.007	23.049	65.621	0.611	1.276
CAACCC	50.7	15.691	5.572	34.226	30.685	30.567	28.908
CAACCG	81.6	1.207	1.393	1.048	0.472	1.162	0.987
CAACCU	70.5	1.207	4.179	2.794	4.249	0.306	0.406
CAACGA	74.1	47.074	43.182	8.38	6.609	1.1	1.393
CAACGC	71.1	10.863	4.179	5.936	6.609	0.427	0.232
CAACGG	78	4.828	1.393	3.143	3.304	12.29	12.189
CAACGU	74.6	3.621	0	2.095	0.472	0.122	0
CAACUA	77.7	0.000	0.000	0.349	3.777	0.000	0.000
CAACUC	70.8	6.035	4.179	5.588	10.859	0.428	0.348
CAACUG	80.6	12.07	18.109	30.733	33.045	0.488	0.522
CAACUU	84.8	9.656	15.323	5.238	3.304	1.161	0.58
CAAGAA	87.3	7.242	9.751	4.889	3.776	0.549	0.522
CAAGAC	56.5	0	2.786	7.684	5.664	0	0.232
CAAGAG	82	566.106	679.761	96.039	101.028	525.971	679.416
CAAGAU	66.1	4.828	8.358	0	0	27.939	32.042
CAAGCA	90	10.863	5.572	9.778	6.137	0.856	0.638
CAAGCC	35	22.934	18.109	20.606	17.938	0.489	0.348
CAAGCG	84.3	49.489	37.611	66.704	76.478	2.566	1.276
CAAGCU	72.1	2.414	0	4.19	5.193	4.217	4.527
CAAGGA	74.2	13.277	6.965	5.587	8.497	3.851	3.308
CAAGGC	28.7	2.414	9.751	12.921	16.522	1.528	1.044
CAAGGG	62.6	0	0	2.794	3.304	0.488	0.812
CAAGGU	51.5	6.035	2.786	10.477	5.665	3.362	2.728
CAAGUA	83.3	9.656	12.537	1.746	0.944	103.017	127.649
CAAGUC	59.7	237.789	225.659	96.737	73.646	3.729	3.017
CAAGUG	82.6	51.901	52.934	57.97	69.869	2.873	4.526
CAAGUU	79.1	0	0	1.746	0.944	0.244	0.232
CAAUAA	75.4	30.175	20.895	15.364	27.378	1.649	2.147
CAAUAC	67	25.347	41.79	16.064	22.66	1.099	1.625
CAAUAG	87	1.207	6.965	0.698	1.888	0.367	0.812
CAAUAU	82.7	258.304	247.948	413.495	390.419	21.579	23.275
CAAUCA	82.5	12.071	16.715	2.095	5.665	0	0.116
CAAUCC	49.7	117.083	83.578	82.069	69.397	1.65	1.51
CAAUCU	70.1	0.000	1.393	0.349	1.416	0.000	0.232
CAAUGA	83.9	6.035	1.393	21.653	21.715	0.733	0.87
CAAUGC	50.1	25.347	26.467	13.619	19.827	2.751	1.798
CAAUGG	56.4	2.414	1.393	3.143	2.36	0.061	0.116
CAAUGU	69.8	298.142	318.987	217.574	232.742	17.79	18.168
CAAUUC	68.3	119.497	104.472	54.48	46.737	1.711	1.393
CAAUUU	77.4	0	0	0	0	11.372	13.294
CACAAA	69.5	2.414	9.751	0	0	2.079	2.845
CACAAC	62.7	3.621	1.393	0.698	0.472	0.489	0.522
CACAAU	70	6.035	5.572	2.445	1.416	0.917	0.522
CACACA	72.4	2.414	1.393	2.444	6.609	26.412	25.887
CACACC	30.9	31.383	20.894	406.51	365.4	6.356	6.151
CACACG	67.8	73.628	65.47	346.088	323.385	6.294	7.487
CACACU	52.9	0	0	16.414	15.578	2.078	1.219
CACAGA	59.3	0	0	3.841	4.721	0.428	0.755
CACAGC	24.4	0	0	10.128	8.969	1.528	1.277
CACAGG	58.4	0	0	8.381	5.665	13.939	11.959
CACAGU	56.7	155.708	107.258	49.938	31.156	1658.007	1513.295
CACAUA	65.8	0.000	0.000	1.746	0.472	0.122	0.116
CACAUC	63.3	27.762	25.073	31.779	32.574	1.59	1.045
CACAUG	69.8	2.414	0	3.143	2.36	0.489	0
CACAUU	74.5	45.867	37.61	18.508	16.523	402.226	406.116
CACCAA	76.7	7.242	8.358	2.096	0.472	1.467	1.683
CACCAC	59.8	30.176	22.287	76.483	65.619	19.015	18.344
CACCAG	73.7	251.065	135.118	1136.062	1146.72	74.77	69.598
CACCAU	67	1.207	1.393	16.763	20.772	44.63	50.27
CACCCA	71.4	381.425	367.739	280.082	307.803	26.715	25.829
CACCCC	20.1	212.439	196.407	103.368	135.487	5.744	6.267
CACCCG	62.7	14.484	5.572	20.953	23.603	5.319	4.758
CACCCU	53.4	12.07	4.179	255.29	260.122	6.172	4.527
CACCGA	80.1	8.449	9.751	30.382	24.075	0.305	0.87
CACCGC	42.1	1250.5	1349.774	807.076	774.7	103.375	94.091
CACCGG	62.1	37.417	30.646	1763.981	1710.398	42.665	39.237
CACCGU	62.1	3.621	2.786	1.397	2.833	0.000	0.000
CACCUA	75	1.207	2.786	25.495	19.828	1.894	1.625
CACCUC	53.5	6.035	6.965	19.558	16.05	58.141	54.741
CACCUG	76.9	27.761	23.681	6191.235	6902.981	94.571	94.326
CACCUU	70	94.149	110.044	60.417	51.929	4.341	3.134
CACGAA	77.8	1.207	2.786	4.191	6.61	0	0
CACGAG	59.2	9.656	6.965	40.86	43.904	0.916	0.58
CACGAU	71.6	0	1.393	2.095	2.36	39.984	29.256
CACGCA	68	19.312	23.681	11.524	16.049	0.305	0.522
CACGCC	56.2	22.933	20.895	62.859	290.81	3.179	3.423
CACGCG	63.9	386.252	305.061	211.283	340.372	13.081	11.374
CACGCU	75.2	0	0	0	0	2.078	2.844
CACGGA	62.7	22.933	34.825	50.289	65.621	1.284	0.812
CACGGC	30	3.621	5.572	37.367	25.963	1.71	2.378
CACGGG	70.4	24.14	36.218	63.911	65.618	5.501	4.991
CACGGU	46.7	1.207	0	19.905	20.773	1.344	0.464
CACGUA	80.1	9.656	5.572	2.445	1.416	0.672	1.393
CACGUC	65.7	310.21	349.632	132.36	134.077	2.139	1.393
CACGUG	69.1	4.828	5.572	19.556	20.299	1.222	0.696
CACGUU	65.2	4.828	8.358	6.287	4.248	0.061	0.058
CACUAC	51.7	47.075	51.54	20.954	28.323	1.038	0.754
CACUAG	59.3	0	0	11.872	15.105	0.978	1.625
CACUCA	65.8	0	0	13.969	14.634	1.222	1.683
CACUCC	31.3	15.691	12.537	86.959	108.581	44.081	40.342
CACUCG	72.8	28.968	22.288	60.068	62.785	10.637	8.94
CACUCU	64.1	0	0	19.906	16.995	2.995	2.437
CACUGA	79	3.621	5.572	11.525	10.856	6.908	6.035
CACUGC	23.6	12.07	6.965	17.11	16.05	762.519	621.481
CACUGG	36.6	2.414	2.786	2.445	1.888	0.244	0.522
CACUGU	44	6.035	4.179	19.906	18.882	22.62	25.889
CACUUC	33.8	0	0	9.43	9.914	0.428	0.406
CACUUG	63.1	1.207	4.179	4.539	5.193	11.369	12.074
CACUUU	60.8	0.000	0.000	1.048	0.944	0.061	0.000
CAGAAA	77.4	74.836	80.792	61.465	51.457	1.039	1.567
CAGAAC	56.3	67.594	143.474	35.621	83.561	19.016	15.266
CAGAAG	90.3	6.035	6.965	5.587	8.497	0.122	0.058
CAGAAU	65.6	13.277	2.786	179.856	192.142	12.045	8.88
CAGACA	92.5	1.207	1.393	1.047	3.304	7.887	7.487
CAGACC	53.7	3.621	0	4.54	3.305	0.122	0
CAGACG	79.2	0	8.358	5.238	4.248	0.428	0.29
CAGACU	71.7	7.242	11.144	4.191	8.498	4.585	4.818
CAGAGA	63.6	4.828	11.144	5.936	8.969	0.061	0.058
CAGAGC	60.8	0	4.179	18.509	15.104	2.078	1.74
CAGAGG	60.6	32.589	69.65	77.878	104.331	1.465	1.856
CAGAGU	59.4	3.621	1.393	1.048	0	0.857	0.348
CAGAUA	84.8	51.904	43.181	16.063	21.716	1.344	1.741
CAGAUC	57.1	38.625	50.147	17.111	18.411	1.038	1.45
CAGAUU	76.4	0	0	1.048	0.944	1.59	1.219
CAGCAA	75.9	4.828	1.393	8.032	6.608	51.417	53.289
CAGCAC	79.2	8.449	5.572	35.274	27.379	29.346	29.022
CAGCAG	67.9	50.696	44.575	23.747	17.466	28.061	23.273
CAGCAU	80.2	2.414	0	0.698	0	111.273	108.379
CAGCCA	71.5	18.106	19.502	26.192	26.437	2.015	0.754
CAGCCC	46.4	114.669	68.255	82.767	71.753	5.071	5.107
CAGCCG	74.9	1.207	2.786	26.891	23.131	0.732	1.102
CAGCCU	53.3	3.621	1.393	57.276	58.063	6.172	5.688
CAGCGA	80.6	118.291	111.436	17.809	12.273	1.528	1.45
CAGCGC	68.9	3.621	2.786	39.462	33.988	3.421	3.54
CAGCGG	69.9	36.21	41.79	35.271	39.654	0.915	1.044
CAGCGU	87.3	0	0	21.652	16.994	0.733	0.638
CAGCUA	86.5	4.828	5.572	2.445	1.416	11.617	10.739
CAGCUC	81.8	2.414	1.393	27.24	20.771	0.917	0.928
CAGCUG	84.5	16.898	20.895	19.207	17.937	1.16	0.696
CAGCUU	83.9	0	1.393	10.825	6.136	0.427	0.522
CAGGAA	90.8	3.621	1.393	2.794	3.305	11.312	10.564
CAGGAC	32.8	3.621	6.965	0.698	0.944	0	0.174
CAGGAG	62.7	10.863	8.358	23.049	18.881	2.015	2.726
CAGGAU	68.8	45.866	37.611	20.603	30.685	4.4	3.889
CAGGCA	78.2	1.207	0	7.331	7.553	26.533	25.365
CAGGCC	9.9	13.277	11.144	31.081	30.212	2.445	2.67
CAGGCG	72.3	2.414	2.786	8.73	16.994	0.488	0.29
CAGGCU	41.3	42.246	22.288	13712.704	13643.563	1282.363	1160.001
CAGGGA	69.8	15.691	27.86	31.778	34.933	0.916	0.928
CAGGGC	12.8	15.691	16.716	50.985	54.287	14.607	13.231
CAGGGG	34.6	26.555	26.466	40.161	37.765	5.438	5.047
CAGGGU	22.9	1.207	2.786	18.86	18.883	0.305	0.406
CAGGUA	82.8	0	0	0	0.472	6.787	8.649
CAGGUC	38.7	267.965	282.771	132.361	137.375	6.539	6.617
CAGGUG	70.2	1.207	1.393	4.191	4.248	40.045	38.716
CAGGUU	66.8	2.414	2.786	8.731	8.025	3.057	1.451
CAGUAA	89	13.277	16.716	3.491	2.36	29.284	39.532
CAGUAC	44.1	8.449	6.965	17.111	15.579	13.877	15.673
CAGUAG	74.8	33.796	36.218	339.805	341.324	51.721	53.288
CAGUAU	64.3	10.863	6.965	2.095	0.944	5.624	5.921
CAGUCA	79.5	80.872	84.97	110.708	76.006	1.283	1.741
CAGUCC	29.2	32.59	39.003	28.985	42.486	385.598	350.387
CAGUCG	75.5	47.074	40.397	22.352	21.243	0.671	1.161
CAGUCU	72.6	9.656	6.965	14.668	21.244	8.192	7.895
CAGUGA	68	9.656	1.393	16.414	20.771	6.603	7.137
CAGUGC	61.3	51.901	32.039	22	10.385	3417.683	3409.622
CAGUGG	31.1	3.621	2.786	4.539	7.082	3.852	5.515
CAGUGU	80.8	2.414	0	9.778	14.161	4.646	5.282
CAGUUA	80.2	127.945	129.546	13.269	22.659	50.863	52.361
CAGUUC	64.8	14.484	16.716	9.778	8.497	37.784	34.71
CAGUUG	71.6	1.207	2.786	39.812	25.964	0.915	0.58
CAGUUU	69.5	28.969	15.323	12.922	16.051	0.672	1.567
CAUAAA	75.9	3.621	8.358	5.239	8.969	0	0.058
CAUAAC	54.8	80.871	210.336	62.863	125.576	1.405	3.541
CAUAAG	76.8	18.105	32.039	21.303	21.244	1.222	0.813
CAUAAU	66.7	12.07	12.537	11.525	12.746	3.057	3.307
CAUACA	79.7	0.000	0.000	0.000	0.000	0.550	0.697
CAUACC	52.7	33.797	27.86	36.668	31.629	2.2	2.96
CAUACU	53.7	0.000	0.000	0.000	0.000	0.367	0.406
CAUAGA	75.5	0.000	0.000	0.000	0.000	0.183	0.174
CAUAGC	20.2	659.045	675.583	1210.448	1219.424	15.649	16.598
CAUAGU	48.4	6.035	4.179	27.59	28.325	0.671	1.102
CAUAUA	75	0	0	0	0	0.672	0.754
CAUAUC	72.8	19.312	54.325	13.62	21.244	0.733	0.928
CAUAUG	72.9	0	1.393	10.128	4.248	0.734	0.58
CAUAUU	67.6	2.414	5.572	0	0.472	0.061	0.406
CAUCAA	65.1	0	0	23.748	25.965	0.122	0.116
CAUCAC	59.7	33.797	48.754	15.366	12.746	5.381	6.327
CAUCAG	56.2	0	0	1.048	2.36	0.122	0.232
CAUCAU	60.6	8.449	2.786	0.349	5.193	0.55	0.522
CAUCCA	56.8	20.519	11.144	23.398	18.41	4.157	4.18
CAUCCC	37	24.14	33.432	31.779	35.405	10.148	9.751
CAUCCG	51.8	31.383	80.792	17.81	49.568	0.549	1.16
CAUCCU	54.1	12.07	23.681	11.174	10.384	2.506	2.784
CAUCGA	66.9	31.382	19.502	0.698	0.944	0.795	0.638
CAUCGC	62.4	1.207	5.572	5.587	11.802	0.183	0.116
CAUCGG	49.9	0	0	0.698	2.36	4.891	3.772
CAUCGU	69.7	80.871	52.933	73.689	62.315	6.847	3.191
CAUCUC	44.2	0.000	0.000	0.698	0.944	0.183	0.058
CAUCUG	64.3	1.207	6.965	19.208	19.355	7.274	5.92
CAUCUU	68	12.07	13.93	3.841	1.416	3.484	3.193
CAUGAA	85.3	3.621	1.393	5.238	3.304	0	0.058
CAUGAC	42	16.898	22.288	2.793	4.72	0.244	0.058
CAUGAG	72.9	1.207	0	4.19	3.776	0	0.174
CAUGCA	62.9	9.656	8.358	16.414	15.106	9.536	6.848
CAUGCC	16.2	4.828	6.965	11.874	7.553	1.71	1.683
CAUGCG	53.4	0	0	26.892	21.716	0.428	0.29
CAUGCU	13.3	7.242	4.179	2.445	5.192	0	0.058
CAUGGA	40.4	0.000	0.000	1.048	0.472	0.061	0.232
CAUGGC	24.5	146.053	91.934	0.349	1.416	0.305	0.58
CAUGGG	30.7	217.268	222.871	231.541	217.16	31.545	21.187
CAUGGU	39.8	2.414	6.965	1.746	0.944	0.122	0.29
CAUGUA	86	10.863	15.323	0.698	0.472	0.122	0
CAUGUC	49.1	48.281	45.968	93.593	102.914	1.345	0.986
CAUGUG	70.9	0	1.393	5.937	5.193	2.324	1.857
CAUGUU	56.1	1.207	0	1.397	0.472	3.547	2.844
CAUUAA	75.9	6.035	11.144	4.889	6.61	0.061	0.232
CAUUAU	68	4.828	15.323	0.349	0.472	2.813	2.206
CAUUCA	67.8	18.105	25.074	2.793	1.416	41.939	38.485
CAUUCC	33.4	9.656	30.645	21.303	42.016	0.306	0.638
CAUUCG	63.8	19.312	16.716	23.049	28.798	2.261	2.205
CAUUCU	69.8	19.312	15.323	4.19	6.608	0.061	0.116
CAUUGC	47.2	0	1.393	0	0	33.748	33.435
CAUUGG	36.6	214.853	201.98	129.216	135.963	9.17	5.341
CAUUGU	52.5	26.554	41.789	30.382	37.293	7.089	6.385
CAUUUC	40	377.804	438.78	303.485	313.94	29.527	25.598
CAUUUG	60.9	0	0	4.54	3.777	6.48	8.707
CCAAAA	81.6	2.414	4.179	1.397	2.36	0	0
CCAAAC	69.4	2.414	6.965	2.095	1.416	1.1	0.987
CCAAAG	83.9	61.559	54.327	23.397	27.852	11.678	11.028
CCAAAU	76.2	16.898	6.965	3.141	9.914	0.733	0.29
CCAACA	71.9	0	0	2.095	1.416	0.612	0.174
CCAACC	23.8	4.828	4.179	11.525	6.137	0.061	0.232
CCAACG	82.4	32.589	16.716	9.429	7.081	1.16	1.044
CCAACU	26.8	0	0	130.614	99.613	0.611	0.986
CCAAGA	60	7.242	2.786	2.095	2.36	0.122	0.29
CCAAGC	21.1	12.07	15.323	12.92	18.882	2.139	1.974
CCAAGG	45.8	6.035	2.786	7.682	11.802	0.55	0.58
CCAAGU	53.5	15.691	8.358	5.587	8.969	7.459	8.706
CCAAUA	87.5	121.911	107.258	15.015	23.129	161.16	155.165
CCAAUC	52.7	0	0	4.191	3.304	0	0
CCAAUG	62.8	32.59	25.074	17.112	28.325	2.995	2.38
CCACAA	65.7	1.207	1.393	2.095	0.472	9.17	10.738
CCACAC	65.1	18.106	18.108	14.318	9.441	0.122	0.232
CCACAG	72.9	48.281	25.074	28.985	26.907	407.484	361.824
CCACAU	79.6	19.312	29.253	28.635	31.158	17.729	19.387
CCACCA	77.3	6.035	11.144	18.16	14.162	21.704	16.31
CCACCC	44.6	1752.635	1608.858	1507.993	1510.7	68.472	63.039
CCACCG	63.5	96.562	84.972	144.233	189.307	4.278	5.104
CCACCU	47.8	16.898	25.074	27.587	34.461	0.732	0.928
CCACGA	78.1	2.414	0.000	1.048	0.472	0.000	0.000
CCACGC	57.5	84.492	80.793	49.244	67.506	8.862	8.356
CCACGG	55.3	439.363	385.85	544.456	499.947	105.34	89.801
CCACGU	76.6	2.414	2.786	2.793	1.416	0.061	0.174
CCACUA	82.5	7.242	4.179	0.000	0.000	0.000	0.000
CCACUC	65.9	59.145	59.898	107.214	144.932	7.153	4.875
CCACUG	81.9	14.484	26.467	16.413	12.274	18.342	14.278
CCACUU	69.3	4.828	11.144	6.985	3.776	0.673	0.638
CCAGAA	77.8	171.401	161.583	30.034	33.515	3.422	3.366
CCAGAC	40.1	2.414	1.393	3.143	4.249	0.122	0.058
CCAGAG	69.4	9.656	2.786	43.654	39.654	2.322	1.915
CCAGAU	61.5	10.863	4.179	5.937	4.721	0.856	0.348
CCAGCA	76.6	9.656	11.144	8.381	12.744	10.087	10.275
CCAGCC	14.8	43.452	62.685	85.558	84.972	4.95	5.919
CCAGCG	67.7	12.07	5.572	10.127	11.801	0.55	0.406
CCAGCU	53	191.919	196.407	655.16	746.383	50.868	52.763
CCAGGA	73.3	1555.888	1657.612	225.603	258.234	16.564	17.761
CCAGGC	20.4	173.814	190.835	253.892	237.462	4.216	4.758
CCAGGG	41.7	7.242	18.109	40.161	28.795	2.26	1.624
CCAGGU	24	102.596	89.151	126.773	141.625	15.524	16.367
CCAGUA	88.6	8.449	8.358	2.444	7.081	0.122	0.29
CCAGUC	35.8	45.868	27.859	95.689	93.945	6.418	5.398
CCAGUG	69.9	27.761	26.467	29.334	30.686	37.294	35.7
CCAGUU	63.1	2.414	4.179	4.191	3.777	13.756	15.963
CCAUAA	75	37.418	29.252	13.62	11.33	5.074	4.295
CCAUAC	67.2	1.207	8.358	3.842	2.36	4.525	4.411
CCAUAU	68.7	6.035	2.786	1.397	2.832	0.061	0
CCAUCA	87	1.207	4.179	3.142	3.304	0.244	0.29
CCAUCC	14.7	203.99	169.942	159.601	165.229	4.096	4.468
CCAUCG	77.4	14.484	8.358	5.238	2.36	89.568	87.19
CCAUCU	35.3	13.277	8.358	26.192	28.324	9.906	8.706
CCAUGA	85.4	4.828	1.393	3.842	2.36	3.056	3.134
CCAUGC	21.9	3.621	1.393	4.191	4.248	0.366	0.638
CCAUGG	10	15.691	22.288	51.688	34.933	0.122	0.464
CCAUGU	42.9	3.621	5.572	4.191	3.304	0.122	0.29
CCAUUA	84.4	15.691	12.537	5.936	8.498	1.039	0.871
CCAUUC	62.6	1.207	2.786	5.238	5.192	0.122	0.232
CCAUUG	94.7	12.07	16.716	23.051	24.548	3.667	3.135
CCAUUU	69.1	8.449	15.323	5.587	4.72	4.769	5.282
CCCAAA	77.2	42.245	52.934	37.018	32.102	3.666	5.513
CCCAAC	74.2	18.106	23.68	9.779	10.858	0.122	0.116
CCCAAG	75.1	1.207	11.144	6.985	8.497	0.244	0.29
CCCAAU	90.3	6.035	6.965	4.539	3.304	0.978	0.522
CCCACA	68.9	1394.139	2335.977	634.556	844.104	13.996	18.747
CCCACC	37.9	11819.427	11078.138	7731.349	7685.223	183.891	177.266
CCCACG	74.3	12.07	5.572	28.636	20.77	0.488	0.406
CCCACU	81.2	2919.85	2876.446	1177.615	1189.202	25.485	24.723
CCCAGA	69	63.972	62.684	223.508	246.905	11.859	10.971
CCCAGC	32.5	79.664	94.722	144.233	134.069	4.337	3.017
CCCAGG	72.3	50.695	40.397	158.898	158.616	11.061	10.267
CCCAGU	71.2	278.826	267.447	114.197	112.355	3.485	4.12
CCCAUA	77.7	569.727	863.631	285.322	381.923	5.317	7.139
CCCAUC	64.7	210.026	227.052	77.878	122.742	4.464	3.366
CCCAUG	68.5	27.761	29.253	9.776	9.912	0.366	0.464
CCCAUU	71.1	10.863	11.144	11.875	25.493	5.441	5.282
CCCCAA	95.6	53.109	75.221	39.81	39.653	1.588	2.031
CCCCAC	70.8	73578.221	74350.003	24216.291	23486.304	611.976	614.389
CCCCAG	81.3	29880.54	29180.887	14288.235	14807.273	328.351	337.952
CCCCAU	75.1	36.211	43.181	22.7	24.548	1.101	1.044
CCCCCA	69.6	615.594	604.542	258.433	244.067	142.633	130.14
CCCCCC	18.5	50.694	55.719	51.686	101.967	2.81	4.004
CCCCCG	81.2	137.601	105.866	210.938	371.061	4.521	4.989
CCCCCU	60.2	19.313	6.965	44.002	50.512	1.404	0.986
CCCCGA	86.6	43446.581	37722.455	21147.89	22880.108	1351.917	1293.616
CCCCGC	50.3	467.121	433.215	593.339	1386.055	38.812	34.295
CCCCGG	61.7	104957.919	99278.212	47425.398	48040.024	1077.956	1062.938
CCCCGU	79.5	3960.321	3568.745	5217.564	4974.462	91.019	84.34
CCCCUA	99.3	2.414	6.965	18.161	9.441	0.55	0.464
CCCCUC	47.2	14.484	5.572	91.147	82.139	3.667	4.177
CCCCUG	88.7	125.532	96.116	164.836	152.481	778.226	791.911
CCCCUU	81	13.277	16.716	53.432	60.897	4.766	4.758
CCCGAC	66.4	203.99	197.801	107.212	123.216	7.514	7.545
CCCGAG	81.1	1.207	0	12.572	19.356	1.161	1.103
CCCGCA	75.4	252.269	201.981	557.023	515.995	15.221	13.466
CCCGCC	24.3	53.108	47.362	189.286	389.481	8.92	8.935
CCCGCG	84.9	819.579	814.881	2744.631	2958.131	84.788	75.685
CCCGCU	49.2	22.934	16.715	36.669	236.52	4.035	2.786
CCCGGA	76.6	3652.524	3603.567	3720.047	3641.253	111.197	98.148
CCCGGC	30.6	5837.287	5647.03	6724.508	7030.906	112.721	103.374
CCCGGG	81.7	5286.867	5454.799	4771.224	5051.879	128.618	126.707
CCCGGU	61.1	403.154	387.241	112.452	133.601	20.174	17.819
CCCGUA	83.5	60.351	51.54	28.288	29.741	195.703	181.521
CCCGUC	37.6	15.691	5.572	32.827	32.571	93.172	80.919
CCCGUG	84	54.316	52.933	150.169	141.624	8.619	8.415
CCCGUU	91.4	1.207	4.179	1.397	2.36	0.122	0.116
CCCUAA	72.8	0	4.179	1.746	1.416	18.586	18.226
CCCUAC	75.7	28.969	34.824	13.97	16.051	1.528	0.986
CCCUAG	72.2	13.277	25.074	15.716	23.132	0.49	0.696
CCCUAU	71.4	96.563	130.938	5.937	2.36	11.799	12.596
CCCUCA	74.3	8.449	8.358	241.32	195.446	14.548	11.841
CCCUCC	31.7	362.113	321.772	230.492	237.459	7.577	8.297
CCCUCG	66.7	31.382	29.252	97.434	87.333	5.318	5.396
CCCUCU	40.7	94.148	162.979	163.437	262.953	4.337	8.298
CCCUGA	72.8	605.938	561.363	102.324	66.562	13614.18	13837.858
CCCUGC	28.2	15020.537	14089.676	8158.818	7646.525	387.607	353.516
CCCUGG	48.6	7474.049	6376.927	9182.081	9039.684	205.776	204.095
CCCUGU	52.4	11784.424	11445.875	5458.878	5491.865	2353.853	2206.048
CCCUUA	79	0	0	0	0	1.834	2.264
CCCUUC	50.2	88.114	73.828	99.532	119.912	2.625	1.508
CCCUUG	59.8	4.828	2.786	23.746	20.771	2.017	2.147
CCCUUU	66.2	0	0	9.778	10.385	0.55	0.348
CCGAAA	89.1	181.058	178.296	130.613	142.572	2.995	3.597
CCGAAC	71	100.185	112.83	147.726	148.238	4.218	5.224
CCGAAG	83.8	2.414	13.93	25.842	50.514	1.344	1.508
CCGAAU	84.8	0.000	0.000	0.349	0.944	0.428	0.290
CCGACA	76.9	0	0	0	0	8.009	8.011
CCGACC	34.2	28.968	8.358	168.33	159.092	5.747	4.988
CCGACG	78.4	15.691	18.109	37.368	53.818	1.772	1.74
CCGACU	60.4	2.414	0	25.494	18.883	0.489	0.928
CCGAGA	75.9	21.726	22.288	19.557	21.243	0.672	0.522
CCGAGC	46.3	41.038	33.432	31.779	44.373	311.07	293.903
CCGAGG	59.6	14.484	23.68	11.174	12.274	1.711	1.276
CCGAGU	68.1	10462.698	11025.203	10097.415	10277.515	891.617	888.781
CCGAUA	82	4.828	4.179	1.746	1.888	0.061	0
CCGAUC	57.2	0.000	0.000	2.445	0.472	0.000	0.000
CCGAUG	79.1	1.207	2.786	0.349	0.944	0.000	0.058
CCGAUU	81	22.933	18.109	30.032	20.771	9.904	8.881
CCGCAA	76.4	0	0	4.191	6.138	0.49	0.348
CCGCAC	66.8	2.414	0	8.729	15.106	11.799	10.272
CCGCAG	74.6	88.111	84.973	151.563	155.315	10.266	9.516
CCGCAU	64.6	6.035	15.323	6.985	8.024	0.244	0.174
CCGCCA	69.1	0	2.786	66.354	57.121	4.707	4.584
CCGCCC	45.3	18.105	5.572	104.072	140.678	15.465	13.872
CCGCCG	81.7	1491.91	1526.673	2290.279	2031.415	119.884	112.434
CCGCCU	69.9	9.656	12.537	201.16	177.976	6.725	5.396
CCGCGA	75.5	28.969	8.358	24.094	53.347	1.405	1.334
CCGCGC	58.3	45.867	39.003	317.101	338.953	16.258	15.029
CCGCGG	63.5	316.243	284.166	1603.681	1528.632	42.297	41.553
CCGCGU	70.6	6.035	1.393	11.524	7.552	0.122	0.116
CCGCUA	77	4.828	1.393	2.095	1.416	0.061	0
CCGCUC	46.3	13.277	9.751	279.734	294.578	11.613	11.026
CCGCUG	82.5	1.207	0	56.225	54.287	0.794	1.45
CCGCUU	75.6	0	0	38.415	39.184	2.873	1.972
CCGGAC	36.8	36.21	47.362	65.655	68.45	3.483	3.541
CCGGAG	63.9	60.351	50.147	614.653	603.802	68.775	55.258
CCGGAU	61.7	28.969	40.396	19.558	13.218	1.467	0.986
CCGGCA	58	85.699	69.649	42.259	38.238	1.773	1.276
CCGGCC	23.8	112.252	72.436	306.973	308.743	18.029	15.376
CCGGCG	58	423.67	327.347	1602.984	2633.817	85.833	58.624
CCGGCU	30.3	8850.085	8189.154	5568.538	5588.652	579.757	543.446
CCGGGA	67.7	21.726	27.86	30.734	39.657	3.484	3.308
CCGGGC	19.7	34184.887	36321.135	28116.55	30156.555	497.709	518.142
CCGGGG	40.6	57.936	83.58	117.337	188.357	6.72	6.033
CCGGGU	39.7	20632.108	20975.03	9373.796	9994.718	331.102	339.743
CCGGUA	73	0	1.393	0.349	0.472	33.687	30.128
CCGGUC	25.4	24.14	22.288	52.734	147.293	1.711	1.16
CCGGUG	64.5	10.863	5.572	50.637	38.71	2.015	1.798
CCGGUU	50.7	1.207	0	0	0	21.827	20.143
CCGUAG	73.8	7.242	1.393	11.525	6.609	6.297	7.369
CCGUCA	73.5	0.000	0.000	1.746	0.472	0.245	0.058
CCGUCC	21.7	9.656	6.965	181.95	179.392	12.774	12.824
CCGUCG	71.4	28.969	29.253	35.273	32.573	0.917	0.986
CCGUCU	51.1	12.07	5.572	18.16	74.118	47.319	51.431
CCGUGA	71	19.312	20.894	7.682	3.776	1.039	0.812
CCGUGC	14.4	2.414	6.965	4.54	4.249	0.244	0.232
CCGUGG	48.7	0	1.393	16.065	10.385	19.931	19.157
CCGUGU	63.5	2.414	4.179	48.542	43.43	2.994	2.611
CCGUUC	26.2	7.242	5.572	3.842	4.248	0.061	0.116
CCGUUG	76.9	1.207	0	4.191	5.665	0.122	0
CCUAAA	90.7	30.176	15.323	11.175	11.33	0.428	0.116
CCUAAC	71.1	0	0	14.319	16.523	0.427	0.406
CCUAAG	78.2	33.797	33.431	10.826	18.411	0.244	0.174
CCUAAU	84.7	4.828	6.965	16.414	11.33	0.979	0.638
CCUACA	83.4	2.414	1.393	1.397	0.944	15.101	25.136
CCUACC	42	4.828	5.572	15.015	15.105	0.611	0.464
CCUACG	76.9	0.000	0.000	8.731	8.498	0.428	0.058
CCUACU	62.4	6.035	9.751	6.284	8.969	1.282	1.509
CCUAGC	21.9	1.207	0	22.351	23.131	3.668	3.54
CCUAGU	59.1	1.207	2.786	2.095	1.888	0.000	0.000
CCUAUA	92.5	4.828	2.786	3.492	2.36	0.122	0.058
CCUAUG	80.3	0	0	1.048	1.888	1.467	2.38
CCUCAA	77.3	4.828	0.000	0.349	0.944	0.000	0.000
CCUCAC	62.1	975.294	931.885	842.349	824.271	11.614	12.651
CCUCAG	75.1	299.347	362.168	192.079	263.898	14.244	13.755
CCUCAU	86.1	3.621	2.786	6.636	4.72	0.061	0.174
CCUCCA	76.3	37.419	19.502	16.414	12.746	2.688	2.089
CCUCCC	46.2	33.797	12.537	125.72	104.8	13.387	10.561
CCUCCG	74.3	14.484	6.965	39.811	35.406	4.645	3.714
CCUCCU	58.8	30.176	45.969	70.541	84.498	39.615	37.499
CCUCGA	75.8	30.176	19.502	3.492	6.137	0.855	0.812
CCUCGC	59.1	53.11	51.54	210.241	186.946	8.125	7.598
CCUCGG	72	43.452	47.362	34.575	31.157	1.223	1.915
CCUCGU	78.5	1887.824	1762.083	968.771	1060.789	28.367	36.277
CCUCUA	89.9	7.242	1.393	21.652	24.549	0.122	0.174
CCUCUC	66.7	45.867	41.789	76.479	67.03	2.443	1.856
CCUCUG	74.8	7.242	5.572	52.034	49.569	2.016	1.45
CCUCUU	70.5	37.417	78.006	752.25	820.972	40.41	42.375
CCUGAA	88.7	6.035	2.786	5.587	3.776	0.367	0.58
CCUGAC	29	6.035	6.965	41.909	47.21	25.006	21.535
CCUGAG	94.1	0	1.393	7.682	6.609	113.838	116.97
CCUGAU	81.3	6.035	2.786	1.397	1.888	0.122	0.058
CCUGCA	78.4	0	1.393	14.665	18.883	1.649	1.973
CCUGCC	31	10314.245	10399.754	7631.124	7480.82	267.532	247.111
CCUGCG	82.9	7.242	6.965	13.621	8.969	0.734	0.29
CCUGCU	44.8	2789.491	2826.298	1800.649	1863.824	197.773	199.106
CCUGGA	69.4	31.382	37.611	38.414	42.483	4.401	4.351
CCUGGC	11.8	531.1	612.901	311.87	305.442	71.469	74.94
CCUGGG	11	15.691	18.109	42.954	63.728	8.682	6.383
CCUGGU	36.1	105.01	112.83	1431.858	1400.232	9.536	9.285
CCUGUA	86.2	25.347	48.754	7.333	4.72	42.431	40.227
CCUGUC	38.7	252.274	247.946	139.693	134.074	21.152	16.252
CCUGUG	62.9	16.898	6.965	63.21	67.977	2.629	2.263
CCUGUU	68.2	70.007	78.007	43.654	31.629	1.466	1.798
CCUUAA	81.3	3.621	4.179	1.396	2.832	0.061	0.348
CCUUAU	76.8	4.828	5.572	1.746	3.776	0.733	0.754
CCUUCA	76.9	66.387	64.076	28.986	25.493	10.393	8.533
CCUUCC	25.1	1.207	0	2.793	3.776	16.692	16.892
CCUUCG	86	8.449	5.572	8.031	8.025	0.672	0.406
CCUUCU	56	3.621	2.786	57.973	60.898	4.584	3.83
CCUUGA	86.8	0	0	0	0	4.402	5.398
CCUUGC	18.2	4.828	5.572	8.73	11.801	4.768	3.947
CCUUGG	44.4	1.207	4.179	2.794	6.609	5.074	5.632
CCUUGU	64.7	0	2.786	2.095	2.832	0.306	0.464
CCUUUA	84.9	9.656	0	3.142	8.498	0.122	0.232
CCUUUC	49.1	0	0	3.842	0.944	0.061	0
CCUUUG	78.7	1.207	1.393	2.444	2.833	0.183	0.058
CCUUUU	79.6	8.449	1.393	4.889	1.888	0.061	0.174
CGAAAC	84.4	2295.81	2686.996	1031.64	1268.993	24.881	23.859
CGAAAG	87.7	14.484	2.786	6.984	8.497	0.305	0.348
CGAAAU	83.2	0.000	0.000	0.000	0.000	0.306	0.232
CGAACC	65.7	61.558	61.29	32.828	28.796	1.16	1.044
CGAACG	90.6	25.347	12.537	11.175	16.996	0.916	0.464
CGAACU	74.5	0	0	9.429	15.107	0.061	0.058
CGAAGA	81.5	1.207	0	0	0	2.812	3.715
CGAAGC	38.6	3.621	0.000	1.048	1.888	0.000	0.000
CGAAGG	76.6	120.705	114.223	67.751	72.23	9.232	7.255
CGAAGU	75.7	25.347	18.109	5.237	6.136	0.672	0.522
CGAAUC	65.5	4158.286	4368.292	2546.617	2481.802	66.757	58.22
CGAAUG	77.1	2.414	0	3.492	0	0.305	0.116
CGAAUU	84.6	1.207	0	3.841	0.472	0	0
CGACAA	85.2	22.934	23.68	0	0	0.305	0
CGACAC	77.5	57.938	39.003	14.319	13.691	1.1	1.683
CGACAG	81.5	10.863	5.572	0	0.472	34.728	33.553
CGACCA	95.7	0	0	0.698	1.888	1.895	1.684
CGACCC	73.7	12.07	6.965	10.127	14.633	162.872	155.69
CGACCG	80.5	108.632	61.291	98.829	92.056	3732.97	3377.119
CGACCU	81.1	39.832	15.323	10.826	19.355	2.2	2.32
CGACGA	80	15.691	13.93	8.033	5.192	1.895	1.856
CGACGC	66.2	9.656	12.537	263.67	241.709	3.912	2.32
CGACGG	75.5	3.621	2.786	2.095	3.305	0	0.058
CGACGU	96.7	92.942	100.293	3.143	6.136	3.18	5.108
CGACUA	89.6	0.000	0.000	2.445	1.416	0.061	0.000
CGACUC	80.3	237.787	190.837	103.371	79.308	5.439	3.365
CGACUG	89.7	6.035	6.965	3.143	3.304	7.276	8.069
CGACUU	79.8	0	0	2.445	2.832	0.061	0.058
CGAGAA	83.1	0	0	0	0	1.284	1.219
CGAGAC	75.4	4.828	2.786	6.634	3.776	0	0.116
CGAGAG	78.8	82.079	73.827	97.786	110.469	6.601	5.629
CGAGAU	77.2	1.207	4.179	1.746	3.305	0.245	0.058
CGAGCA	74.3	0.000	0.000	0.000	0.000	0.489	0.406
CGAGCC	44.7	173.815	142.082	151.567	133.125	9.106	4.99
CGAGCG	86.8	1.207	2.786	25.84	24.546	1.161	0.986
CGAGCU	41	9.656	13.93	13.62	13.69	1.71	1.566
CGAGGA	76.9	398.325	341.274	32.828	18.883	4852.841	4785.705
CGAGGC	39.3	12.07	6.965	39.811	33.516	3.973	4.062
CGAGGG	61.7	22.933	16.716	24.795	117.552	7.886	5.919
CGAGGU	76.5	21.726	20.895	9.428	13.688	0.367	0.29
CGAGUA	97.1	0	0	0	0	0.672	1.277
CGAGUC	58.2	214.853	178.301	178.799	173.255	12.104	11.666
CGAGUG	80.1	0	0	9.778	18.411	0.611	0.058
CGAUAA	85.1	7.242	1.393	5.937	1.888	0	0
CGAUAC	91.6	0.000	0.000	0.698	1.888	0.183	0.058
CGAUAG	88	0	0	0	0	1.467	1.335
CGAUAU	87.1	1.207	0.000	1.397	0.472	0.000	0.000
CGAUCA	82.6	3.621	4.179	1.746	4.249	0.306	0.232
CGAUCC	66.2	225.716	252.127	162.393	135.959	4.215	3.598
CGAUCG	83.7	0	1.393	31.083	14.635	1.405	1.334
CGAUGA	81.6	0	0	2.445	3.305	0.978	1.103
CGAUGC	29.9	107.428	97.506	30.734	28.797	0.366	0.754
CGAUGG	65.5	4.828	4.179	5.937	4.721	0.122	0.174
CGAUGU	71.2	0.000	0.000	0.000	0.000	0.367	0.232
CGAUUA	86	0.000	0.000	0.000	0.000	0.245	0.116
CGAUUC	68.2	826.828	676.974	542.359	483.894	27.267	17.181
CGAUUG	88.2	2.414	0.000	1.746	0.000	0.000	0.000
CGCAAC	85.3	16.898	61.29	6.635	26.909	0	0.232
CGCAAG	92.8	0	0	1.048	1.888	2.139	3.599
CGCACA	82.2	0	0	3.143	2.833	0.061	0.058
CGCACC	48.9	0	0	2.444	2.36	5.932	5.163
CGCACG	75.2	41.039	26.467	42.956	37.767	1.832	1.508
CGCACU	57	7.242	2.786	8.729	3.304	648.676	522.158
CGCAGA	83.3	0.000	0.000	1.048	1.888	0.183	0.058
CGCAGC	41.5	3.621	2.786	9.776	14.634	1.529	0.754
CGCAGG	55.3	7.242	11.144	26.19	22.185	0.549	0.638
CGCAGU	59.2	0	0	6.286	7.081	0.734	0.987
CGCAUA	71.4	0.000	0.000	1.048	1.888	0.183	0.058
CGCAUC	64.5	105.013	150.442	47.496	85.448	4.218	3.889
CGCCAA	93.4	10.863	8.358	11.525	13.218	0.183	0.116
CGCCAC	66.7	2.414	6.965	15.715	13.217	1.222	0.987
CGCCAG	72.9	2.414	0	32.478	23.133	6.236	5.861
CGCCAU	82.8	2.414	1.393	0.349	3.776	0	0
CGCCCA	79	1.207	2.786	20.255	17.938	2.015	1.915
CGCCCC	65.5	68.799	62.684	258.778	442.348	10.331	8.761
CGCCCG	74.9	18.105	22.288	528.042	469.251	9.469	7.6
CGCCCU	77.3	7.242	4.179	353.429	325.271	99.959	91.425
CGCCGA	96.5	13.277	19.502	29.335	26.437	5.624	5.281
CGCCGC	12	103.802	66.864	2398.191	1706.617	77.939	72.203
CGCCGG	59.9	25.347	26.467	104.768	212.442	3.725	3.307
CGCCGU	44.7	10.863	8.358	41.209	31.628	1.589	1.798
CGCCUC	47.2	108.633	118.401	243.416	205.828	5.254	4.699
CGCCUG	81.7	614.387	518.18	572.741	456.51	35.887	29.778
CGCCUU	65.8	0	0	6.984	9.913	0.427	0.58
CGCGAA	82.9	41.038	36.218	55.878	79.311	1.038	1.276
CGCGAC	56	2117.167	1621.393	1171.68	1065.519	82.899	70.527
CGCGAG	81.9	214.854	156.011	130.616	681.706	21.153	15.553
CGCGAU	94	0	0	0.349	0.472	18.28	14.047
CGCGCA	84.3	4.828	15.323	5.238	5.664	0.061	0.058
CGCGCC	38.6	30.175	11.144	118.039	143.039	20.601	19.965
CGCGCG	81.8	47.073	34.825	61.464	98.19	2.563	2.842
CGCGCU	59.2	0	0	32.826	31.156	2.568	1.914
CGCGGA	65.9	0	0	12.574	7.081	1.283	0.58
CGCGGC	19.9	13.277	18.109	268.556	255.395	6.967	5.686
CGCGGG	36.8	95.353	83.58	1126.281	1217.527	13.2	10.966
CGCGGU	44.2	31.383	15.323	20.256	18.411	15.591	14.279
CGCGUC	60.7	137.603	126.758	83.467	85.447	3.484	2.09
CGCGUG	75.9	2.414	0	15.017	18.884	0.367	0.522
CGCUCA	78	0	0	2.793	4.72	17.241	17.413
CGCUCC	15.5	3.621	2.786	113.848	101.029	2.566	1.798
CGCUCG	73.7	10.863	6.965	355.865	337.538	7.882	6.383
CGCUCU	57.8	0	0	19.906	17.938	0.977	1.219
CGCUGA	82.2	1.207	0	2.794	1.888	1.039	0.58
CGCUGC	57.6	51.902	22.288	200.811	180.813	6.417	7.66
CGCUGG	29.5	4.828	2.786	25.144	34.933	0.672	0.812
CGCUGU	88.3	0	0	23.05	22.66	1.527	1.915
CGCUUA	77.6	3.621	4.179	1.746	0	7.459	5.921
CGCUUC	56.8	7.242	6.965	8.731	8.496	0.183	0.058
CGCUUG	71.9	0	0	3.842	4.248	0.244	0.29
CGGAAA	73.4	0.000	0.000	2.095	0.472	0.000	0.000
CGGAAC	66.7	162.951	417.885	71.942	176.091	1.651	5.34
CGGAAG	80.4	14.485	5.572	2.793	21.244	0.122	0.174
CGGAAU	83.2	12.071	9.751	1.047	0.944	4.402	4.527
CGGACA	67.7	68.8	72.435	77.529	83.56	1.956	1.625
CGGACC	63.6	6.035	1.393	10.826	12.274	1.466	1.567
CGGACG	63.6	9.656	1.393	29.337	25.492	1.1	0.522
CGGACU	51.2	7.242	4.179	30.383	32.101	4.709	3.83
CGGAGA	60.5	0	0	9.429	10.857	0.734	1.103
CGGAGC	15.3	96.562	101.687	494.165	444.706	5.864	5.453
CGGAGG	18.2	14.484	5.572	716.274	702.945	76.239	71.453
CGGAGU	46.1	0	0	4.54	5.192	0.122	0
CGGAUC	35.8	441.777	894.276	305.578	584.453	8.192	11.666
CGGAUG	75.9	1.207	2.786	0.349	0.944	0.061	0.174
CGGCAA	82.7	3.621	4.179	2.095	0.944	2.568	1.973
CGGCAC	33	39.833	23.681	9.778	10.857	0.55	0.464
CGGCAG	51.5	8.449	8.358	11.874	8.024	0.794	0.638
CGGCAU	64.4	1.207	4.179	1.048	2.360	0.061	0.174
CGGCCA	68.3	7.242	13.93	5.937	8.969	7.642	6.966
CGGCCC	44.3	111.045	89.151	128.511	156.728	9.227	8.877
CGGCCG	51.1	13.277	33.432	393.585	398.441	31.053	27.451
CGGCCU	46.4	2.414	1.393	91.15	92.056	7.273	6.964
CGGCGA	66.5	3.621	4.179	123.976	125.574	2.324	2.785
CGGCGC	21.3	224.508	199.194	274.148	601.447	11.979	8.066
CGGCGG	12.6	126.737	119.797	1026.745	994.694	31.475	26.813
CGGCGU	35.6	3.621	13.93	4.191	2.832	7.153	6.965
CGGCUA	76.1	9.656	12.537	9.779	9.913	1.222	0.638
CGGCUC	17.3	71.214	97.508	75.784	156.263	11.92	10.851
CGGCUG	47.8	9.656	4.179	50.639	34.461	1.527	1.683
CGGCUU	64.6	26.554	32.039	114.897	120.853	7.398	6.5
CGGGAA	74.7	2.414	1.393	0.698	0	9.232	7.082
CGGGAC	55.3	0	0	2.096	3.304	0	0
CGGGAG	64	21.726	11.144	67.053	57.591	1.162	1.74
CGGGCA	45.9	2.414	4.179	37.368	21.241	0.732	0.58
CGGGCC	9.1	53.108	40.397	403.709	415.436	21.762	21.47
CGGGCG	41.6	168.984	164.37	1105.676	1096.201	10.083	9.112
CGGGCU	15.1	13.277	6.965	46.447	57.121	2.445	1.682
CGGGGA	42.5	2.414	0	5.936	6.608	9.477	7.72
CGGGGC	6.1	51.901	32.038	288.466	349.817	28.976	26.526
CGGGGG	5.8	63.972	32.039	34.222	86.39	1.893	2.379
CGGGGU	10.2	1.207	2.786	20.256	25.019	1.954	1.16
CGGGUA	76	0	0	5.937	4.72	0.122	0.464
CGGGUC	9.6	62.766	57.112	741.423	729.861	35.761	31.286
CGGGUG	70.5	504.544	516.789	542.356	763.844	17.118	15.611
CGGGUU	67.4	21.726	18.109	15.017	26.907	168.5	172.873
CGGUAA	83	0.000	0.000	0.000	0.000	0.183	0.174
CGGUAG	83.6	8.449	9.751	7.333	6.137	1.59	1.276
CGGUAU	76.1	0	0	1.397	0.944	0.122	0.348
CGGUCA	65.2	0	1.393	1.397	15.58	0.183	0.116
CGGUCC	17.2	14.484	15.323	40.86	41.072	8.13	6.558
CGGUCG	50.3	48.281	30.645	35.621	298.835	3.3	4.063
CGGUCU	29.9	20.52	11.144	0	0	1.406	1.916
CGGUGA	73.5	72.423	75.22	55.526	48.624	6.234	4.062
CGGUGC	15.3	21.726	36.217	17.112	22.187	2.506	2.727
CGGUGG	12.2	19.312	25.074	17.112	17.465	1.099	0.696
CGGUGU	53.4	0.000	0.000	1.048	0.944	0.122	0.000
CGGUUA	83	18.105	4.179	0	0	3.424	2.728
CGGUUC	41.4	3.621	8.358	5.239	7.081	1.222	0.812
CGGUUG	70.3	19.312	43.182	9.079	21.716	0.306	0.232
CGGUUU	78.7	0.000	0.000	1.048	0.000	0.122	0.058
CGUAAA	94.3	8.449	2.786	6.286	3.776	2.873	3.598
CGUAAC	81.5	391.084	1073.964	195.222	495.228	4.156	9.984
CGUACA	90.3	0	0	0	0	0.244	0.929
CGUACC	45	14.484	18.109	3.491	4.248	669.099	595.939
CGUACG	90.1	940.282	4159.357	27.94	20.299	2.323	2.379
CGUACU	63.2	2.414	0	0.698	0.472	0.305	0.174
CGUAGA	84.6	0	0	0.698	0	4.524	5.747
CGUAGC	19.1	26.555	11.144	2.444	0.944	2.2	1.798
CGUAGG	56.8	0.000	0.000	0.349	0.000	0.306	0.000
CGUAGU	54	7.242	6.965	2.793	3.776	0.061	0.058
CGUAUA	87.4	8.449	8.358	4.191	3.776	0	0
CGUAUC	63	1120.141	2398.658	751.203	1548.473	18.708	34.479
CGUAUU	82.6	21.727	13.93	32.479	25.492	0.61	0.58
CGUCAA	87.2	0	0	0	0	0.795	0.812
CGUCAC	63.2	0	0	2.095	2.832	0.061	0.174
CGUCAG	74.7	1.207	0.000	1.397	0.472	0.061	0.058
CGUCCA	61.8	9.656	5.572	11.873	8.968	0.305	0.058
CGUCCC	36.7	22.933	43.182	32.826	34.933	1.71	1.218
CGUCCG	61.9	42.246	30.645	60.765	176.088	4.767	4.701
CGUCCU	37.8	4.828	1.393	5.238	5.664	0.061	0
CGUCGC	29.1	8.449	0	1.397	18.883	0.917	0.522
CGUCGG	55.4	8.449	11.144	14.318	12.273	0.855	0.812
CGUCGU	57.7	12.07	8.358	24.447	18.882	1.345	0.696
CGUCUC	49.2	133.981	89.151	19.557	114.246	7.641	6.847
CGUCUG	74.8	1.207	4.179	0.000	1.888	0.000	0.000
CGUGAA	86.3	7.242	13.93	3.492	4.248	0.366	0.174
CGUGAC	39.5	0	0	1.746	3.776	0.061	0.058
CGUGAG	74.4	1.207	0	3.142	1.888	0.917	0.696
CGUGCC	43.1	25.347	45.969	26.191	42.487	2.627	2.147
CGUGCG	97.1	18.105	16.716	9.08	9.441	1.468	1.45
CGUGCU	83	4.828	4.179	39.114	30.212	3.791	3.192
CGUGGC	16.7	97.771	73.826	15.716	20.298	0.672	1.102
CGUGGG	28.8	9.656	4.179	5.587	4.721	0.061	0
CGUGGU	36.8	7.242	5.572	0.698	3.304	0.245	0.116
CGUGUC	69	37.417	32.039	26.192	29.741	9.11	10.505
CGUGUG	82.7	2.414	0	1.746	1.416	0.428	0.696
CGUGUU	80.3	48.282	26.467	95.691	103.389	1.773	0.696
CGUUAG	81.3	3.621	4.179	1.746	1.888	0.306	0.29
CGUUCA	67.2	30.176	48.753	1.048	5.193	0.122	0.464
CGUUCC	17.1	22.933	36.217	10.476	22.66	0.305	0.696
CGUUCG	69.3	9.656	13.93	3.144	3.776	1.284	0.812
CGUUGA	72.4	3.621	4.179	8.731	0	0	0
CGUUGC	13.1	18.106	65.469	3.492	16.523	0.122	0.58
CGUUGG	46.7	105.009	84.973	57.62	58.065	7.579	4.991
CGUUGU	54.7	1.207	4.179	3.491	4.248	0.306	0.174
CGUUUC	62.5	249.859	256.303	164.489	210.553	22.989	19.561
CGUUUG	85.1	0.000	1.393	0.349	0.944	0.000	0.116
CUAAAA	80.4	35.003	37.61	23.749	35.879	0.305	0.522
CUAAAC	71.5	260.721	210.336	53.081	41.544	8.315	6.036
CUAAAG	85.5	120.703	158.798	36.669	49.569	3.3	3.828
CUAAAU	80.6	18.105	15.323	0	0	0	0.116
CUAACA	74.7	3.621	6.965	1.047	3.305	8.621	8.938
CUAACC	61.9	30.175	27.86	29.335	22.66	1.038	0.58
CUAACG	73.7	0.000	0.000	0.698	1.888	0.000	0.000
CUAACU	70.9	0.000	2.786	1.048	1.888	0.000	0.000
CUAAGC	70.8	8.449	2.786	220.718	200.637	1.833	2.901
CUAAGG	72.4	45.867	47.362	59.367	64.204	3.177	1.566
CUAAGU	83	25.348	41.789	44.004	50.04	2.75	2.785
CUAAUA	78.9	1.207	0	0.349	1.888	8.192	7.718
CUAAUC	77.5	9.656	11.144	6.286	7.553	0.061	0.116
CUAAUG	80.3	2.414	1.393	0.000	0.000	0.061	0.174
CUAAUU	71.1	4.828	0	12.223	0.944	0.306	0.406
CUACAA	81.1	1.207	1.393	2.095	1.416	0	0.058
CUACAG	77	63.973	68.255	1.746	2.832	227.007	206.134
CUACAU	86.9	30.175	29.253	4.539	1.416	631.004	514.9
CUACCA	74.8	19.312	15.323	23.398	20.77	2.201	1.45
CUACCC	63.6	9.656	8.358	23.747	19.826	0.305	0.348
CUACCG	84.9	0	0	17.81	15.106	0.795	1.102
CUACCU	68.2	0	0	5.588	7.081	0.367	0.522
CUACGA	86.4	0	0	1.397	3.304	0	0.116
CUACGC	69.2	26.555	16.716	83.118	79.783	1.407	0.929
CUACGG	69.6	2.414	4.179	45.052	35.405	0.367	0.638
CUACUC	73.4	0	0	46.798	36.352	0	0
CUACUG	84.1	19.312	29.253	38.066	47.209	1.405	1.682
CUACUU	90	6.035	4.179	1.396	3.776	0.245	0.29
CUAGAC	74.7	2.414	5.572	6.984	4.248	29.224	28.327
CUAGAG	86.1	14.484	12.537	1.397	3.304	0.122	0.116
CUAGAU	71.1	1.207	0	0.349	1.416	21.155	21.653
CUAGCA	81	47.074	57.112	10.826	6.608	27.572	29.547
CUAGCC	23.2	3.621	4.179	45.051	33.045	2.628	3.076
CUAGCG	73.2	2.414	15.323	4.19	3.304	0.366	0.116
CUAGCU	53.1	8.449	9.751	1.397	4.72	38.211	40.866
CUAGGA	74.8	0	0	1.397	0.944	0.734	1.277
CUAGGC	36.9	1.207	0.000	1.048	1.416	0.061	0.000
CUAGGG	73.9	31.383	36.217	32.478	29.269	0.916	0.87
CUAGGU	64.2	0	2.786	1.048	0.472	6.846	7.895
CUAGUA	73.9	12.07	16.716	12.921	14.635	13.573	13.291
CUAGUC	76.3	0.000	0.000	1.746	0.944	0.061	0.000
CUAGUG	80.8	24.14	19.502	15.017	12.746	0.917	1.335
CUAUAA	86.3	0	0	3.143	4.721	0.55	0.581
CUAUAC	82.1	19.312	20.895	5.588	11.33	5.378	5.804
CUAUAG	85.9	0	0	0	0	10.64	10.623
CUAUAU	69	6.035	5.572	1.746	2.36	4.707	6.153
CUAUCA	88.4	0.000	1.393	1.048	1.888	0.000	0.116
CUAUCC	65.8	16.898	4.179	6.984	5.192	0.122	0.406
CUAUCG	77.5	8.449	8.358	38.066	30.684	0.244	0.058
CUAUCU	74.9	4.828	9.751	3.493	2.833	1.039	0.348
CUAUGA	69	1.207	0.000	0.698	2.360	0.000	0.058
CUAUGC	43	13.277	18.109	9.428	13.218	632.105	597.563
CUAUGG	82.8	0	1.393	1.397	2.36	0.672	0.697
CUAUGU	65.3	0.000	0.000	0.000	0.000	0.306	0.348
CUAUUC	79.8	2.414	2.786	7.683	8.498	12.349	15.092
CUAUUG	77.4	0	0	0	0	5.685	4.123
CUAUUU	79.7	1.207	1.393	2.444	1.888	0.061	0.058
CUCAAA	74	0	1.393	0	0	16.263	20.202
CUCAAC	79.2	2.414	1.393	1.746	0.472	0.000	0.058
CUCAAG	65.7	1.207	1.393	5.587	8.969	0.244	0.232
CUCAAU	81.9	15.691	25.073	16.763	23.132	4.035	3.076
CUCACA	64.1	83.286	57.113	68.099	56.647	437.318	422.891
CUCACC	55.2	467.124	511.217	2998.18	3137.541	59.174	55.602
CUCACG	70.9	0	0	19.557	17.466	0.855	0.812
CUCACU	59.8	92.941	107.258	259.83	261.067	118.851	108.145
CUCAGA	68.1	6.035	8.358	10.126	11.328	1.161	1.219
CUCAGC	53.3	1.207	4.179	26.891	20.299	4.462	4.468
CUCAGG	67.4	4.828	8.358	78.577	79.782	9.598	9.345
CUCAGU	72.5	33.796	64.076	11.875	10.384	28.613	31.813
CUCAUA	66.5	101.392	130.938	89.403	91.586	0.733	1.044
CUCAUC	64	9.656	8.358	1.047	5.193	0.367	0.406
CUCAUG	67.5	7277.308	4386.396	9.08	2.832	1.161	0.986
CUCAUU	77.3	0.000	0.000	9.429	8.026	0.550	0.174
CUCCAA	81.4	49.487	48.755	46.099	41.07	3.423	1.508
CUCCAC	78.5	72.422	50.147	17.112	14.633	0.55	0.464
CUCCAG	82.5	53.108	50.148	98.48	115.185	51.782	49.166
CUCCAU	78	0	0	4.19	3.776	0.183	0.058
CUCCCA	85	55.522	73.829	39.463	44.845	114.145	104.777
CUCCCC	58	44.659	19.502	197.314	209.603	6.72	6.729
CUCCCG	80.1	89.318	73.829	105.816	115.658	3.114	5.104
CUCCCU	61.9	366.94	526.538	294.405	403.635	22.192	21.419
CUCCGA	74.7	22.933	9.751	14.666	9.44	0.855	0.638
CUCCGC	47.7	1.207	4.179	62.511	51.929	2.017	2.438
CUCCGG	70.7	61.557	59.899	48.888	59.478	2.748	1.334
CUCCGU	78.6	0	2.786	295.453	311.582	12.532	8.822
CUCCUA	79.5	45.867	39.003	39.114	54.289	1.038	1.799
CUCCUC	41.9	7.242	2.786	44.352	42.016	2.505	2.03
CUCCUG	76	15.692	11.144	42.607	30.683	4.769	4.642
CUCCUU	73.4	0	0	1.397	0.944	0.245	0.174
CUCGAA	82.6	12.07	29.253	89.054	97.25	4.095	4.352
CUCGAC	65.6	54.317	45.968	30.733	36.823	1.895	2.031
CUCGAG	77.2	0	0	0	0	1.652	1.393
CUCGAU	71.5	0	4.179	4.191	5.664	0.061	0
CUCGCA	71.7	0	1.393	3.492	3.304	0.244	0.696
CUCGCC	63.8	105.01	90.545	357.612	313.466	8.737	6.903
CUCGCG	71.7	10.863	18.109	60.764	71.757	1.588	1.682
CUCGCU	76.4	6445.636	6035.656	5230.124	6085.765	131.925	134.258
CUCGGA	72.9	16.898	18.108	49.941	55.705	1.894	2.031
CUCGGC	29.1	79.662	65.47	169.374	157.205	1720.977	1455.717
CUCGGG	72.8	22.933	20.895	233.987	207.247	11.859	10.157
CUCGGU	65.3	13462.211	13678.778	11693.763	12353.782	295.702	307.993
CUCGUA	78.6	12.07	2.786	4.54	7.553	0.061	0
CUCGUC	58.6	24.141	30.645	12.222	14.635	1.162	1.625
CUCGUG	76.1	12.07	15.323	14.319	9.44	0.549	0.174
CUCGUU	78.4	6.035	4.179	3.492	5.192	0.306	0.348
CUCUAC	62.8	0	0	5.239	3.776	0.306	0.116
CUCUAG	77.4	4.828	8.358	3.143	0.944	0.183	0.406
CUCUAU	72.6	0	1.393	5.936	4.72	0.428	0.522
CUCUCA	76.2	16.898	8.358	121.183	128.881	2.139	1.915
CUCUCC	37.8	24.14	15.323	185.093	164.284	7.517	7.311
CUCUCG	66.4	53.109	26.467	3900.606	3596.892	458.776	405.764
CUCUCU	59.7	14.484	19.502	34.572	41.54	3.176	3.016
CUCUGA	71.5	56.73	47.361	19.557	16.523	47.687	48.932
CUCUGC	32.9	3.621	5.572	23.748	16.521	0.488	0.522
CUCUGG	50.2	77.248	80.793	105.114	104.801	337.354	324.675
CUCUGU	53.7	1.207	2.786	39.112	33.989	4.462	4.641
CUCUUA	73.4	9.656	5.572	13.969	40.127	0.427	0.638
CUCUUC	32.5	1.207	2.786	40.861	48.15	2.811	2.727
CUCUUG	76.2	0	0	2.095	1.416	1.04	0.986
CUCUUU	70.7	25.347	33.431	10.476	11.329	203.285	206.135
CUGAAA	86.4	0	0	3.841	3.776	0.367	0.928
CUGAAC	71.8	0	0	4.54	2.832	0.244	0.174
CUGAAG	78.9	0.000	0.000	0.000	0.000	0.367	0.000
CUGAAU	82.3	20.52	12.537	7.681	10.857	0.611	0.929
CUGACA	69.2	2.414	1.393	15.365	10.857	1.955	2.379
CUGACC	35.2	2.414	0	171.473	156.258	4.457	3.829
CUGACG	71.8	0	0	30.731	25.965	0.305	0.638
CUGACU	71.9	14.484	8.358	30.378	27.852	717.577	644.697
CUGAGA	79.6	6.035	1.393	0.349	1.416	16.63	20.143
CUGAGC	54.2	10.863	5.572	71.593	74.116	6.538	7.253
CUGAGG	69.6	19.312	22.288	300.69	332.825	18.092	16.364
CUGAGU	83.7	6.035	6.965	9.429	5.664	0.427	0.174
CUGAUA	75	22.933	27.86	41.21	45.792	0.488	0.696
CUGAUC	70.5	1.207	0	88.007	105.749	9.782	8.3
CUGAUG	81.8	4.828	0	9.08	11.33	0.061	0.232
CUGAUU	81.1	1730.91	2032.312	22.352	16.05	626.544	790.175
CUGCAA	86.5	0	1.393	1.048	0.472	7.153	10.217
CUGCAC	70.1	6.035	6.965	70.194	65.147	11.185	10.737
CUGCAG	77	53.109	12.537	56.925	29.268	584.056	577.421
CUGCAU	85.7	44.659	20.895	47.845	44.375	121.236	149.419
CUGCCA	74.8	7.242	12.537	11.873	15.107	2.139	2.321
CUGCCC	42.9	49.487	47.362	274.497	253.039	916.942	772.468
CUGCCG	86.7	88.113	98.901	376.125	342.263	17.543	15.961
CUGCCU	50.6	10.863	13.93	140.04	149.649	11.308	9.402
CUGCGA	79.1	4.828	1.393	13.619	17.467	0.366	0.348
CUGCGC	78	26.554	18.109	65.304	59.482	18.892	18.514
CUGCGG	68.6	59.145	33.431	68.099	42.014	4.034	3.19
CUGCGU	85	50.694	47.362	118.739	116.605	1.955	2.03
CUGCUA	78.9	10.863	11.144	21.302	21.244	1.833	0.754
CUGCUC	65.7	33.796	16.716	98.829	110.465	6.356	5.163
CUGCUG	74.5	15.691	27.86	19.906	14.634	257.45	231.79
CUGCUU	86.3	98.976	96.114	69.148	102.444	2.323	2.205
CUGGAA	80.3	0	0	1.397	0.944	0.917	0.638
CUGGAC	48.5	91.733	96.116	190.331	230.378	1692.489	1649.951
CUGGAG	76.9	3.621	0	14.317	15.106	0.855	0.928
CUGGAU	59.9	16.898	15.323	8.731	6.136	2.691	1.798
CUGGCA	83.3	2.414	1.393	6.636	3.776	1.589	1.044
CUGGCC	43	33.796	34.824	61.116	47.679	114.146	103.151
CUGGCG	80.6	4.828	6.965	34.573	42.956	0.793	0.87
CUGGCU	44.5	44.659	43.183	154.01	169.004	440.368	400.25
CUGGGA	20.9	26.554	32.039	23.747	22.659	1.895	1.508
CUGGGC	7.2	76.044	91.935	151.22	163.339	42.551	41.734
CUGGGG	18.8	14.484	27.86	79.272	69.866	5.56	4.35
CUGGGU	31.1	20.519	25.074	62.858	80.724	16.508	17.991
CUGGUC	46.5	144.846	25.073	1099.392	1024.915	9.169	5.512
CUGGUG	79.9	245.03	221.481	424.313	395.136	169.106	143.846
CUGGUU	85.8	1021.164	1057.25	83.461	89.692	364.748	365.713
CUGUAA	88	0	0	0.349	0.944	0.795	0.58
CUGUAC	64.2	0	8.358	3.492	5.193	7.519	5.862
CUGUAG	77.5	8.449	6.965	3.842	2.36	1.04	1.567
CUGUAU	80.8	0	0	33.177	41.071	2.935	2.96
CUGUCA	73.8	16.898	11.144	11.874	15.107	4.095	2.495
CUGUCC	48.1	4.828	2.786	59.718	46.734	5.563	5.28
CUGUCU	71.2	196.748	156.012	76.133	70.342	21.643	23.219
CUGUGA	69.6	115.875	83.578	39.812	37.765	8.374	7.661
CUGUGC	54.6	18.105	4.179	61.116	52.872	47.565	38.773
CUGUGG	47.8	4.828	5.572	10.826	9.912	0.857	1.219
CUGUGU	54.8	0	5.572	17.812	17.467	2.2	1.451
CUGUUA	68.3	2.414	8.358	3.143	6.609	0.672	0.812
CUGUUC	61.3	9.656	4.179	8.032	11.329	12.105	9.924
CUGUUG	75.3	18.106	23.68	3.143	5.664	0.122	0.232
CUGUUU	79.5	2.414	0	0.349	0.472	0.489	0.232
CUUAAA	87.9	19.312	36.217	20.256	18.411	1.345	1.567
CUUAAC	83.7	28.969	12.537	2.445	6.137	0.978	0.813
CUUAAU	79.9	4.828	6.965	3.841	4.721	0.183	0.29
CUUACA	81.1	0	0	0.349	0	4.097	4.702
CUUACC	46.1	0	0	3.841	7.082	7.029	7.953
CUUACU	81.5	0.000	0.000	0.000	0.000	0.183	0.232
CUUAGA	78.8	2.414	9.751	3.143	5.192	0.366	0.29
CUUAGC	61.3	21.726	12.537	21.65	20.77	10.516	10.04
CUUAGU	73.8	12.07	13.93	13.268	19.827	0.367	0.522
CUUAUA	78.3	0	0	0.698	0	3.791	3.076
CUUAUC	77.1	67.594	75.221	16.063	26.436	111.942	143.615
CUUAUG	84.7	9.656	4.179	1.047	0.944	0.061	0.116
CUUAUU	88.8	15.691	5.572	6.635	4.249	0.245	0.406
CUUCAA	88.5	3.621	2.786	0.349	0.472	0.917	1.624
CUUCAC	75.3	25.347	32.038	16.415	14.633	4.34	5.803
CUUCAG	77.3	0	1.393	1.047	4.249	0.856	0.87
CUUCAU	75.6	6.035	18.108	0.698	0	0	0
CUUCCA	75.3	89.321	72.435	35.62	30.212	2.2	1.334
CUUCCC	48.9	4.828	4.179	52.032	63.261	4.156	3.829
CUUCCG	78.5	10.863	12.537	10.475	12.272	0.733	0.464
CUUCCU	64.1	15.691	37.61	10.128	30.215	0.672	1.161
CUUCGA	86.3	51.902	68.254	17.113	20.298	0.672	0.696
CUUCGC	61.5	6.035	4.179	3.842	5.193	0.244	0.232
CUUCGG	76.5	12.07	18.109	3.142	9.441	0.55	0.812
CUUCGU	83.2	3.621	4.179	5.588	4.248	0	0.29
CUUCUA	85	3.621	5.572	0.000	0.472	0.000	0.000
CUUCUC	64.4	19.312	12.537	39.812	48.624	26.226	21.42
CUUCUG	85.8	16.898	19.502	28.984	29.267	0.978	1.102
CUUCUU	79.8	37.419	58.504	31.431	34.462	1.834	1.683
CUUGAC	67.5	15.692	4.179	3.143	5.665	0.55	0.232
CUUGAG	70	2.414	1.393	0.698	1.416	0.612	0.522
CUUGAU	71.7	3.621	5.572	4.54	4.72	0.305	0.058
CUUGCA	81.7	6.035	18.109	4.54	6.609	0.551	1.044
CUUGCC	13.8	13.277	16.716	30.731	27.852	3.729	3.54
CUUGCG	74.3	0	0	22.7	13.69	2.568	1.683
CUUGCU	58.4	3.621	2.786	2.445	1.416	6.357	4.875
CUUGGA	24.3	20.519	11.144	19.907	15.108	0.795	0.87
CUUGGC	25.9	6.035	11.144	4.54	4.248	1.223	1.218
CUUGGG	28	25.347	20.895	20.255	23.13	18.889	19.619
CUUGGU	57.1	3.621	1.393	6.983	14.634	1.71	1.857
CUUGUA	89.4	131.568	171.333	45.399	53.346	5.867	8.069
CUUGUC	78.2	0	0	5.238	0.944	1.773	1.626
CUUGUG	79.3	2.414	1.393	1.048	2.36	0.061	0.174
CUUGUU	78	8.449	2.786	9.08	7.553	1.16	0.754
CUUUAA	93.3	2.414	6.965	1.397	0.472	0	0
CUUUAC	76.9	19.313	22.287	0.698	3.305	0.489	0.464
CUUUAG	82.9	0.000	0.000	0.000	0.000	0.306	0.232
CUUUAU	88.3	0	0	2.095	0.472	0.244	0.174
CUUUCA	76.5	13.277	19.502	5.239	4.721	3.057	2.844
CUUUCC	34.5	1.207	4.179	3.142	9.913	0.183	0.348
CUUUCG	83.3	4.828	1.393	2.794	3.304	0.061	0.348
CUUUGA	80.3	35.003	50.147	21.652	23.602	1.773	2.263
CUUUGC	46.3	32.59	32.039	10.827	16.05	0.855	1.045
CUUUGG	67.3	63.973	55.719	19.206	21.715	1811.769	1951.114
CUUUGU	69	3.621	2.786	3.143	6.608	0.306	0.638
CUUUUA	84.9	2.414	5.572	0.698	1.416	0.183	0.348
CUUUUC	61.3	0	0	3.143	3.777	4.463	5.281
CUUUUG	89.4	0.000	0.000	0.000	0.000	0.245	0.290
CUUUUU	77.3	4.828	8.358	3.492	5.193	0.244	0.522
GAAAAA	81.8	3.621	1.393	2.445	1.416	0.183	0.058
GAAAAC	70.1	3.621	0	0	0	36.256	38.891
GAAAAG	87.5	0	1.393	6.984	7.081	0.611	0.754
GAAACA	76	0	0	0	0	1.956	2.032
GAAACC	24.4	57.938	55.718	23.397	32.104	1.833	1.393
GAAACG	90.5	95.356	97.506	33.177	41.072	4.034	3.947
GAAACU	44.9	3.621	2.786	10.825	10.385	1.528	1.973
GAAAGA	83.1	0	0	0	0	3.729	4.585
GAAAGC	42.2	0.000	0.000	0.000	0.000	0.122	0.464
GAAAGG	53.7	25.348	33.431	5.936	8.497	0.183	0.174
GAAAGU	72.3	13.277	2.786	12.223	1.888	1.161	1.045
GAAAUA	89.5	0	0	0	0	0.244	0.522
GAAAUC	46.4	0	0	0.349	0.944	0.489	0.87
GAAAUG	78.4	3.621	11.144	4.888	5.193	209.828	251.996
GAAAUU	86.5	16.899	11.144	0.349	5.665	0	0.58
GAACAA	90.8	0	0	0	0	4.096	3.541
GAACAC	46	0	0	9.08	5.192	0.122	0.174
GAACAG	65.2	467.126	281.378	577.633	640.632	15.467	14.046
GAACAU	73.2	0.000	0.000	0.000	0.000	0.245	0.406
GAACCC	59.6	42.245	27.86	17.46	18.41	6.786	5.977
GAACCG	86.8	152.087	132.333	84.512	82.142	4.585	3.249
GAACCU	85.9	7.242	5.572	4.19	8.97	0.367	0.174
GAACGA	89.3	7.242	8.358	2.445	3.776	0.061	0.116
GAACGC	70.1	14.484	6.965	9.079	6.137	0.244	0.348
GAACGG	68.5	2.414	5.572	6.984	3.304	0.305	0.29
GAACUA	89	7.242	5.572	4.889	1.416	0.979	0.87
GAACUG	79.5	4.828	5.572	4.54	5.192	1.895	1.392
GAAGAA	86.3	0	0	0	0	0.49	0.813
GAAGAC	26.2	3.621	5.572	4.539	3.304	39.006	52.012
GAAGAG	71.1	0	6.965	0.698	1.416	0.367	0.406
GAAGAU	22	2.414	1.393	3.492	1.888	0.244	0.348
GAAGCA	72.7	2.414	2.786	0	0.472	4.034	4.063
GAAGCC	18.5	7.242	2.786	8.731	7.081	2.201	1.857
GAAGCG	85.8	4.828	4.179	267.861	276.176	28.672	22.06
GAAGCU	24.6	1.207	0	28.288	37.767	6.42	5.512
GAAGGA	63.6	0	0	0.698	1.416	3.607	6.56
GAAGGC	17.5	12.07	11.144	68.797	67.033	4.952	3.944
GAAGGG	47.3	8.449	2.786	6.286	8.497	4.157	4.12
GAAGGU	38.1	3.621	27.859	16.763	20.772	0.244	0.232
GAAGUA	81.7	1.207	1.393	0.698	0	23.172	23.101
GAAGUC	11.4	6.035	4.179	0.000	1.416	0.122	0.000
GAAGUG	73.1	31.382	40.397	15.365	13.218	18.77	16.947
GAAGUU	48	0	1.393	216.526	221.41	2.933	3.134
GAAUAA	94.6	4.828	1.393	2.444	4.721	0.122	0.522
GAAUAC	63.1	33.797	32.038	6.287	8.97	0.611	0.522
GAAUAG	93.1	2.414	2.786	3.841	1.416	5.32	7.023
GAAUAU	69.8	0	0	2.095	0.944	0.428	0.348
GAAUCA	81.3	42.245	27.86	4.189	5.192	238.072	211.244
GAAUCC	40.1	188.297	217.304	145.977	98.662	8.74	6.904
GAAUCG	79.9	2.414	0	4.191	0.472	0.061	0.058
GAAUCU	70.3	7.242	9.751	8.731	0.472	0.367	0.174
GAAUGA	70.5	0	1.393	1.397	1.416	0.122	0.232
GAAUGG	39.7	3.621	6.965	9.08	6.609	3.056	2.264
GAAUGU	40.8	9.656	8.358	4.19	6.609	1.651	0.929
GAAUUA	87.3	10.863	19.502	3.841	1.416	63.953	71.341
GAAUUC	50.5	72.422	73.828	22.001	21.714	1.711	1.683
GAAUUG	77.9	1.207	0	1.048	2.833	0.306	0.29
GACAAA	90.1	0	0	0	0	0.612	0.29
GACAAC	63.4	28.969	33.431	0	0	0.489	0.406
GACAAG	76.1	1.207	4.179	0.698	0.472	19.685	20.955
GACAAU	71.4	12.07	11.144	5.239	7.082	0.734	0.929
GACACA	53.8	77.251	64.076	24.096	28.798	25.311	27.397
GACACC	20.9	14.484	16.716	23.748	16.994	6.113	4.179
GACACG	68.8	28.968	19.502	22.001	21.243	27.635	24.09
GACACU	30.4	0	0	0	0	10.271	9.461
GACAGA	53	0	5.572	1.048	3.304	3.424	3.018
GACAGC	16.7	12.07	11.144	13.968	14.162	29.468	26.991
GACAGG	65.4	7.242	11.144	11.525	11.33	0.55	0.522
GACAGU	23.2	7.242	8.358	3.841	3.304	0.916	1.625
GACAUA	86.4	0	0	0	0	1.713	1.045
GACAUC	21.6	0	0	0	0	1.345	1.509
GACAUG	79.5	3.621	0.000	0.000	0.472	0.183	0.116
GACAUU	64.7	0.000	0.000	0.000	0.000	0.245	0.116
GACCAA	78.1	0	0	57.972	67.979	4.827	4.525
GACCAC	43.4	1.207	6.965	73.688	75.062	3.116	2.553
GACCAG	28.7	0	0	1.048	0.944	0.306	0.754
GACCAU	69.1	0	0	6.986	5.192	0.428	0.232
GACCCA	66.2	1.207	4.179	8.033	8.969	38.211	41.853
GACCCC	30.2	107.427	112.83	163.441	178.449	5.135	4.467
GACCCG	76.1	13.277	12.537	34.573	33.987	0.915	1.044
GACCCU	31.6	21.727	33.431	20.954	27.852	1.893	1.973
GACCGA	77.1	26.554	22.288	1.047	0	23.477	19.33
GACCGC	55.8	4.828	15.322	11.524	14.162	0.978	0.813
GACCGG	66.6	74.837	58.504	79.277	558.018	31.547	27.225
GACCGU	74.8	0	0	8.382	3.304	0.061	0.406
GACCUA	78.8	16.898	15.323	165.189	177.036	60.098	64.49
GACCUC	57.1	50.696	15.323	263.668	277.574	14.048	11.429
GACCUG	47.3	0	0	28.287	29.741	2.751	2.961
[truncated: 1,805 more rows]
