# Supplementary material for: SPOROS: A pipeline to analyze DISE/6mer seed toxicity
Source: PLoS Comput Biol. 2022 Mar 31;18(3):e1010022. doi: 10.1371/journal.pcbi.1010022 (PMC9004739; doi:10.1371/journal.pcbi.1010022)
Supplement: S1 Dataset — (ZIP) [file pcbi.1010022.s005.zip › Final SPOROS output Figure 2/sRNA/F_seedExpand.DroshaKO.avg.sRNA.Figure2.txt]

Seed	Sample	SeedID	Pos	Base
AAAAGC	DroshaKO.avg	DroshaKO.1	1	A
AAAAGC	DroshaKO.avg	DroshaKO.1	2	A
AAAAGC	DroshaKO.avg	DroshaKO.1	3	A
AAAAGC	DroshaKO.avg	DroshaKO.1	4	A
AAAAGC	DroshaKO.avg	DroshaKO.1	5	G
AAAAGC	DroshaKO.avg	DroshaKO.1	6	C
AAAAGC	DroshaKO.avg	DroshaKO.2	1	A
AAAAGC	DroshaKO.avg	DroshaKO.2	2	A
AAAAGC	DroshaKO.avg	DroshaKO.2	3	A
AAAAGC	DroshaKO.avg	DroshaKO.2	4	A
AAAAGC	DroshaKO.avg	DroshaKO.2	5	G
AAAAGC	DroshaKO.avg	DroshaKO.2	6	C
AAAGCA	DroshaKO.avg	DroshaKO.3	1	A
AAAGCA	DroshaKO.avg	DroshaKO.3	2	A
AAAGCA	DroshaKO.avg	DroshaKO.3	3	A
AAAGCA	DroshaKO.avg	DroshaKO.3	4	G
AAAGCA	DroshaKO.avg	DroshaKO.3	5	C
AAAGCA	DroshaKO.avg	DroshaKO.3	6	A
AAAGCA	DroshaKO.avg	DroshaKO.4	1	A
AAAGCA	DroshaKO.avg	DroshaKO.4	2	A
AAAGCA	DroshaKO.avg	DroshaKO.4	3	A
AAAGCA	DroshaKO.avg	DroshaKO.4	4	G
AAAGCA	DroshaKO.avg	DroshaKO.4	5	C
AAAGCA	DroshaKO.avg	DroshaKO.4	6	A
AAAGCU	DroshaKO.avg	DroshaKO.5	1	A
AAAGCU	DroshaKO.avg	DroshaKO.5	2	A
AAAGCU	DroshaKO.avg	DroshaKO.5	3	A
AAAGCU	DroshaKO.avg	DroshaKO.5	4	G
AAAGCU	DroshaKO.avg	DroshaKO.5	5	C
AAAGCU	DroshaKO.avg	DroshaKO.5	6	U
AAAGCU	DroshaKO.avg	DroshaKO.6	1	A
AAAGCU	DroshaKO.avg	DroshaKO.6	2	A
AAAGCU	DroshaKO.avg	DroshaKO.6	3	A
AAAGCU	DroshaKO.avg	DroshaKO.6	4	G
AAAGCU	DroshaKO.avg	DroshaKO.6	5	C
AAAGCU	DroshaKO.avg	DroshaKO.6	6	U
AAAGCU	DroshaKO.avg	DroshaKO.7	1	A
AAAGCU	DroshaKO.avg	DroshaKO.7	2	A
AAAGCU	DroshaKO.avg	DroshaKO.7	3	A
AAAGCU	DroshaKO.avg	DroshaKO.7	4	G
AAAGCU	DroshaKO.avg	DroshaKO.7	5	C
AAAGCU	DroshaKO.avg	DroshaKO.7	6	U
AAAGCU	DroshaKO.avg	DroshaKO.8	1	A
AAAGCU	DroshaKO.avg	DroshaKO.8	2	A
AAAGCU	DroshaKO.avg	DroshaKO.8	3	A
AAAGCU	DroshaKO.avg	DroshaKO.8	4	G
AAAGCU	DroshaKO.avg	DroshaKO.8	5	C
AAAGCU	DroshaKO.avg	DroshaKO.8	6	U
AAAGCU	DroshaKO.avg	DroshaKO.9	1	A
AAAGCU	DroshaKO.avg	DroshaKO.9	2	A
AAAGCU	DroshaKO.avg	DroshaKO.9	3	A
AAAGCU	DroshaKO.avg	DroshaKO.9	4	G
AAAGCU	DroshaKO.avg	DroshaKO.9	5	C
AAAGCU	DroshaKO.avg	DroshaKO.9	6	U
AAAGCU	DroshaKO.avg	DroshaKO.10	1	A
AAAGCU	DroshaKO.avg	DroshaKO.10	2	A
AAAGCU	DroshaKO.avg	DroshaKO.10	3	A
AAAGCU	DroshaKO.avg	DroshaKO.10	4	G
AAAGCU	DroshaKO.avg	DroshaKO.10	5	C
AAAGCU	DroshaKO.avg	DroshaKO.10	6	U
AAAGCU	DroshaKO.avg	DroshaKO.11	1	A
AAAGCU	DroshaKO.avg	DroshaKO.11	2	A
AAAGCU	DroshaKO.avg	DroshaKO.11	3	A
AAAGCU	DroshaKO.avg	DroshaKO.11	4	G
AAAGCU	DroshaKO.avg	DroshaKO.11	5	C
AAAGCU	DroshaKO.avg	DroshaKO.11	6	U
AAAGCU	DroshaKO.avg	DroshaKO.12	1	A
AAAGCU	DroshaKO.avg	DroshaKO.12	2	A
AAAGCU	DroshaKO.avg	DroshaKO.12	3	A
AAAGCU	DroshaKO.avg	DroshaKO.12	4	G
AAAGCU	DroshaKO.avg	DroshaKO.12	5	C
AAAGCU	DroshaKO.avg	DroshaKO.12	6	U
AAAGCU	DroshaKO.avg	DroshaKO.13	1	A
AAAGCU	DroshaKO.avg	DroshaKO.13	2	A
AAAGCU	DroshaKO.avg	DroshaKO.13	3	A
AAAGCU	DroshaKO.avg	DroshaKO.13	4	G
AAAGCU	DroshaKO.avg	DroshaKO.13	5	C
AAAGCU	DroshaKO.avg	DroshaKO.13	6	U
AAAGCU	DroshaKO.avg	DroshaKO.14	1	A
AAAGCU	DroshaKO.avg	DroshaKO.14	2	A
AAAGCU	DroshaKO.avg	DroshaKO.14	3	A
AAAGCU	DroshaKO.avg	DroshaKO.14	4	G
AAAGCU	DroshaKO.avg	DroshaKO.14	5	C
AAAGCU	DroshaKO.avg	DroshaKO.14	6	U
AAAGCU	DroshaKO.avg	DroshaKO.15	1	A
AAAGCU	DroshaKO.avg	DroshaKO.15	2	A
AAAGCU	DroshaKO.avg	DroshaKO.15	3	A
AAAGCU	DroshaKO.avg	DroshaKO.15	4	G
AAAGCU	DroshaKO.avg	DroshaKO.15	5	C
AAAGCU	DroshaKO.avg	DroshaKO.15	6	U
AAAGCU	DroshaKO.avg	DroshaKO.16	1	A
AAAGCU	DroshaKO.avg	DroshaKO.16	2	A
AAAGCU	DroshaKO.avg	DroshaKO.16	3	A
AAAGCU	DroshaKO.avg	DroshaKO.16	4	G
AAAGCU	DroshaKO.avg	DroshaKO.16	5	C
AAAGCU	DroshaKO.avg	DroshaKO.16	6	U
AAAGCU	DroshaKO.avg	DroshaKO.17	1	A
AAAGCU	DroshaKO.avg	DroshaKO.17	2	A
AAAGCU	DroshaKO.avg	DroshaKO.17	3	A
AAAGCU	DroshaKO.avg	DroshaKO.17	4	G
AAAGCU	DroshaKO.avg	DroshaKO.17	5	C
AAAGCU	DroshaKO.avg	DroshaKO.17	6	U
AAAGCU	DroshaKO.avg	DroshaKO.18	1	A
AAAGCU	DroshaKO.avg	DroshaKO.18	2	A
AAAGCU	DroshaKO.avg	DroshaKO.18	3	A
AAAGCU	DroshaKO.avg	DroshaKO.18	4	G
AAAGCU	DroshaKO.avg	DroshaKO.18	5	C
AAAGCU	DroshaKO.avg	DroshaKO.18	6	U
AAAGCU	DroshaKO.avg	DroshaKO.19	1	A
AAAGCU	DroshaKO.avg	DroshaKO.19	2	A
AAAGCU	DroshaKO.avg	DroshaKO.19	3	A
AAAGCU	DroshaKO.avg	DroshaKO.19	4	G
AAAGCU	DroshaKO.avg	DroshaKO.19	5	C
AAAGCU	DroshaKO.avg	DroshaKO.19	6	U
AAAGCU	DroshaKO.avg	DroshaKO.20	1	A
AAAGCU	DroshaKO.avg	DroshaKO.20	2	A
AAAGCU	DroshaKO.avg	DroshaKO.20	3	A
AAAGCU	DroshaKO.avg	DroshaKO.20	4	G
AAAGCU	DroshaKO.avg	DroshaKO.20	5	C
AAAGCU	DroshaKO.avg	DroshaKO.20	6	U
AAAGCU	DroshaKO.avg	DroshaKO.21	1	A
AAAGCU	DroshaKO.avg	DroshaKO.21	2	A
AAAGCU	DroshaKO.avg	DroshaKO.21	3	A
AAAGCU	DroshaKO.avg	DroshaKO.21	4	G
AAAGCU	DroshaKO.avg	DroshaKO.21	5	C
AAAGCU	DroshaKO.avg	DroshaKO.21	6	U
AAAGCU	DroshaKO.avg	DroshaKO.22	1	A
AAAGCU	DroshaKO.avg	DroshaKO.22	2	A
AAAGCU	DroshaKO.avg	DroshaKO.22	3	A
AAAGCU	DroshaKO.avg	DroshaKO.22	4	G
AAAGCU	DroshaKO.avg	DroshaKO.22	5	C
AAAGCU	DroshaKO.avg	DroshaKO.22	6	U
AAAGCU	DroshaKO.avg	DroshaKO.23	1	A
AAAGCU	DroshaKO.avg	DroshaKO.23	2	A
AAAGCU	DroshaKO.avg	DroshaKO.23	3	A
AAAGCU	DroshaKO.avg	DroshaKO.23	4	G
AAAGCU	DroshaKO.avg	DroshaKO.23	5	C
AAAGCU	DroshaKO.avg	DroshaKO.23	6	U
AAAGCU	DroshaKO.avg	DroshaKO.24	1	A
AAAGCU	DroshaKO.avg	DroshaKO.24	2	A
AAAGCU	DroshaKO.avg	DroshaKO.24	3	A
AAAGCU	DroshaKO.avg	DroshaKO.24	4	G
AAAGCU	DroshaKO.avg	DroshaKO.24	5	C
AAAGCU	DroshaKO.avg	DroshaKO.24	6	U
AAAGCU	DroshaKO.avg	DroshaKO.25	1	A
AAAGCU	DroshaKO.avg	DroshaKO.25	2	A
AAAGCU	DroshaKO.avg	DroshaKO.25	3	A
AAAGCU	DroshaKO.avg	DroshaKO.25	4	G
AAAGCU	DroshaKO.avg	DroshaKO.25	5	C
AAAGCU	DroshaKO.avg	DroshaKO.25	6	U
AAAGCU	DroshaKO.avg	DroshaKO.26	1	A
AAAGCU	DroshaKO.avg	DroshaKO.26	2	A
AAAGCU	DroshaKO.avg	DroshaKO.26	3	A
AAAGCU	DroshaKO.avg	DroshaKO.26	4	G
AAAGCU	DroshaKO.avg	DroshaKO.26	5	C
AAAGCU	DroshaKO.avg	DroshaKO.26	6	U
AAAGCU	DroshaKO.avg	DroshaKO.27	1	A
AAAGCU	DroshaKO.avg	DroshaKO.27	2	A
AAAGCU	DroshaKO.avg	DroshaKO.27	3	A
AAAGCU	DroshaKO.avg	DroshaKO.27	4	G
AAAGCU	DroshaKO.avg	DroshaKO.27	5	C
AAAGCU	DroshaKO.avg	DroshaKO.27	6	U
AAAGCU	DroshaKO.avg	DroshaKO.28	1	A
AAAGCU	DroshaKO.avg	DroshaKO.28	2	A
AAAGCU	DroshaKO.avg	DroshaKO.28	3	A
AAAGCU	DroshaKO.avg	DroshaKO.28	4	G
AAAGCU	DroshaKO.avg	DroshaKO.28	5	C
AAAGCU	DroshaKO.avg	DroshaKO.28	6	U
AAAGCU	DroshaKO.avg	DroshaKO.29	1	A
AAAGCU	DroshaKO.avg	DroshaKO.29	2	A
AAAGCU	DroshaKO.avg	DroshaKO.29	3	A
AAAGCU	DroshaKO.avg	DroshaKO.29	4	G
AAAGCU	DroshaKO.avg	DroshaKO.29	5	C
AAAGCU	DroshaKO.avg	DroshaKO.29	6	U
AAAGCU	DroshaKO.avg	DroshaKO.30	1	A
AAAGCU	DroshaKO.avg	DroshaKO.30	2	A
AAAGCU	DroshaKO.avg	DroshaKO.30	3	A
AAAGCU	DroshaKO.avg	DroshaKO.30	4	G
AAAGCU	DroshaKO.avg	DroshaKO.30	5	C
AAAGCU	DroshaKO.avg	DroshaKO.30	6	U
AAAGCU	DroshaKO.avg	DroshaKO.31	1	A
AAAGCU	DroshaKO.avg	DroshaKO.31	2	A
AAAGCU	DroshaKO.avg	DroshaKO.31	3	A
AAAGCU	DroshaKO.avg	DroshaKO.31	4	G
AAAGCU	DroshaKO.avg	DroshaKO.31	5	C
AAAGCU	DroshaKO.avg	DroshaKO.31	6	U
AAAGCU	DroshaKO.avg	DroshaKO.32	1	A
AAAGCU	DroshaKO.avg	DroshaKO.32	2	A
AAAGCU	DroshaKO.avg	DroshaKO.32	3	A
AAAGCU	DroshaKO.avg	DroshaKO.32	4	G
AAAGCU	DroshaKO.avg	DroshaKO.32	5	C
AAAGCU	DroshaKO.avg	DroshaKO.32	6	U
AAAGCU	DroshaKO.avg	DroshaKO.33	1	A
AAAGCU	DroshaKO.avg	DroshaKO.33	2	A
AAAGCU	DroshaKO.avg	DroshaKO.33	3	A
AAAGCU	DroshaKO.avg	DroshaKO.33	4	G
AAAGCU	DroshaKO.avg	DroshaKO.33	5	C
AAAGCU	DroshaKO.avg	DroshaKO.33	6	U
AAAGCU	DroshaKO.avg	DroshaKO.34	1	A
AAAGCU	DroshaKO.avg	DroshaKO.34	2	A
AAAGCU	DroshaKO.avg	DroshaKO.34	3	A
AAAGCU	DroshaKO.avg	DroshaKO.34	4	G
AAAGCU	DroshaKO.avg	DroshaKO.34	5	C
AAAGCU	DroshaKO.avg	DroshaKO.34	6	U
AAAGCU	DroshaKO.avg	DroshaKO.35	1	A
AAAGCU	DroshaKO.avg	DroshaKO.35	2	A
AAAGCU	DroshaKO.avg	DroshaKO.35	3	A
AAAGCU	DroshaKO.avg	DroshaKO.35	4	G
AAAGCU	DroshaKO.avg	DroshaKO.35	5	C
AAAGCU	DroshaKO.avg	DroshaKO.35	6	U
AAAGCU	DroshaKO.avg	DroshaKO.36	1	A
AAAGCU	DroshaKO.avg	DroshaKO.36	2	A
AAAGCU	DroshaKO.avg	DroshaKO.36	3	A
AAAGCU	DroshaKO.avg	DroshaKO.36	4	G
AAAGCU	DroshaKO.avg	DroshaKO.36	5	C
AAAGCU	DroshaKO.avg	DroshaKO.36	6	U
AAAGCU	DroshaKO.avg	DroshaKO.37	1	A
AAAGCU	DroshaKO.avg	DroshaKO.37	2	A
AAAGCU	DroshaKO.avg	DroshaKO.37	3	A
AAAGCU	DroshaKO.avg	DroshaKO.37	4	G
AAAGCU	DroshaKO.avg	DroshaKO.37	5	C
AAAGCU	DroshaKO.avg	DroshaKO.37	6	U
AAAGCU	DroshaKO.avg	DroshaKO.38	1	A
AAAGCU	DroshaKO.avg	DroshaKO.38	2	A
AAAGCU	DroshaKO.avg	DroshaKO.38	3	A
AAAGCU	DroshaKO.avg	DroshaKO.38	4	G
AAAGCU	DroshaKO.avg	DroshaKO.38	5	C
AAAGCU	DroshaKO.avg	DroshaKO.38	6	U
AAAGCU	DroshaKO.avg	DroshaKO.39	1	A
AAAGCU	DroshaKO.avg	DroshaKO.39	2	A
AAAGCU	DroshaKO.avg	DroshaKO.39	3	A
AAAGCU	DroshaKO.avg	DroshaKO.39	4	G
AAAGCU	DroshaKO.avg	DroshaKO.39	5	C
AAAGCU	DroshaKO.avg	DroshaKO.39	6	U
AAAGCU	DroshaKO.avg	DroshaKO.40	1	A
AAAGCU	DroshaKO.avg	DroshaKO.40	2	A
AAAGCU	DroshaKO.avg	DroshaKO.40	3	A
AAAGCU	DroshaKO.avg	DroshaKO.40	4	G
AAAGCU	DroshaKO.avg	DroshaKO.40	5	C
AAAGCU	DroshaKO.avg	DroshaKO.40	6	U
AAAGCU	DroshaKO.avg	DroshaKO.41	1	A
AAAGCU	DroshaKO.avg	DroshaKO.41	2	A
AAAGCU	DroshaKO.avg	DroshaKO.41	3	A
AAAGCU	DroshaKO.avg	DroshaKO.41	4	G
AAAGCU	DroshaKO.avg	DroshaKO.41	5	C
AAAGCU	DroshaKO.avg	DroshaKO.41	6	U
AAAGCU	DroshaKO.avg	DroshaKO.42	1	A
AAAGCU	DroshaKO.avg	DroshaKO.42	2	A
AAAGCU	DroshaKO.avg	DroshaKO.42	3	A
AAAGCU	DroshaKO.avg	DroshaKO.42	4	G
AAAGCU	DroshaKO.avg	DroshaKO.42	5	C
AAAGCU	DroshaKO.avg	DroshaKO.42	6	U
AAAGCU	DroshaKO.avg	DroshaKO.43	1	A
AAAGCU	DroshaKO.avg	DroshaKO.43	2	A
AAAGCU	DroshaKO.avg	DroshaKO.43	3	A
AAAGCU	DroshaKO.avg	DroshaKO.43	4	G
AAAGCU	DroshaKO.avg	DroshaKO.43	5	C
AAAGCU	DroshaKO.avg	DroshaKO.43	6	U
AAAGCU	DroshaKO.avg	DroshaKO.44	1	A
AAAGCU	DroshaKO.avg	DroshaKO.44	2	A
AAAGCU	DroshaKO.avg	DroshaKO.44	3	A
AAAGCU	DroshaKO.avg	DroshaKO.44	4	G
AAAGCU	DroshaKO.avg	DroshaKO.44	5	C
AAAGCU	DroshaKO.avg	DroshaKO.44	6	U
AAAGCU	DroshaKO.avg	DroshaKO.45	1	A
AAAGCU	DroshaKO.avg	DroshaKO.45	2	A
AAAGCU	DroshaKO.avg	DroshaKO.45	3	A
AAAGCU	DroshaKO.avg	DroshaKO.45	4	G
AAAGCU	DroshaKO.avg	DroshaKO.45	5	C
AAAGCU	DroshaKO.avg	DroshaKO.45	6	U
AAAGCU	DroshaKO.avg	DroshaKO.46	1	A
AAAGCU	DroshaKO.avg	DroshaKO.46	2	A
AAAGCU	DroshaKO.avg	DroshaKO.46	3	A
AAAGCU	DroshaKO.avg	DroshaKO.46	4	G
AAAGCU	DroshaKO.avg	DroshaKO.46	5	C
AAAGCU	DroshaKO.avg	DroshaKO.46	6	U
AAAGCU	DroshaKO.avg	DroshaKO.47	1	A
AAAGCU	DroshaKO.avg	DroshaKO.47	2	A
AAAGCU	DroshaKO.avg	DroshaKO.47	3	A
AAAGCU	DroshaKO.avg	DroshaKO.47	4	G
AAAGCU	DroshaKO.avg	DroshaKO.47	5	C
AAAGCU	DroshaKO.avg	DroshaKO.47	6	U
AAAGCU	DroshaKO.avg	DroshaKO.48	1	A
AAAGCU	DroshaKO.avg	DroshaKO.48	2	A
AAAGCU	DroshaKO.avg	DroshaKO.48	3	A
AAAGCU	DroshaKO.avg	DroshaKO.48	4	G
AAAGCU	DroshaKO.avg	DroshaKO.48	5	C
AAAGCU	DroshaKO.avg	DroshaKO.48	6	U
AAAGCU	DroshaKO.avg	DroshaKO.49	1	A
AAAGCU	DroshaKO.avg	DroshaKO.49	2	A
AAAGCU	DroshaKO.avg	DroshaKO.49	3	A
AAAGCU	DroshaKO.avg	DroshaKO.49	4	G
AAAGCU	DroshaKO.avg	DroshaKO.49	5	C
AAAGCU	DroshaKO.avg	DroshaKO.49	6	U
AAAGCU	DroshaKO.avg	DroshaKO.50	1	A
AAAGCU	DroshaKO.avg	DroshaKO.50	2	A
AAAGCU	DroshaKO.avg	DroshaKO.50	3	A
AAAGCU	DroshaKO.avg	DroshaKO.50	4	G
AAAGCU	DroshaKO.avg	DroshaKO.50	5	C
AAAGCU	DroshaKO.avg	DroshaKO.50	6	U
AAAGCU	DroshaKO.avg	DroshaKO.51	1	A
AAAGCU	DroshaKO.avg	DroshaKO.51	2	A
AAAGCU	DroshaKO.avg	DroshaKO.51	3	A
AAAGCU	DroshaKO.avg	DroshaKO.51	4	G
AAAGCU	DroshaKO.avg	DroshaKO.51	5	C
AAAGCU	DroshaKO.avg	DroshaKO.51	6	U
AAAGCU	DroshaKO.avg	DroshaKO.52	1	A
AAAGCU	DroshaKO.avg	DroshaKO.52	2	A
AAAGCU	DroshaKO.avg	DroshaKO.52	3	A
AAAGCU	DroshaKO.avg	DroshaKO.52	4	G
AAAGCU	DroshaKO.avg	DroshaKO.52	5	C
AAAGCU	DroshaKO.avg	DroshaKO.52	6	U
AAAGCU	DroshaKO.avg	DroshaKO.53	1	A
AAAGCU	DroshaKO.avg	DroshaKO.53	2	A
AAAGCU	DroshaKO.avg	DroshaKO.53	3	A
AAAGCU	DroshaKO.avg	DroshaKO.53	4	G
AAAGCU	DroshaKO.avg	DroshaKO.53	5	C
AAAGCU	DroshaKO.avg	DroshaKO.53	6	U
AAAGCU	DroshaKO.avg	DroshaKO.54	1	A
AAAGCU	DroshaKO.avg	DroshaKO.54	2	A
AAAGCU	DroshaKO.avg	DroshaKO.54	3	A
AAAGCU	DroshaKO.avg	DroshaKO.54	4	G
AAAGCU	DroshaKO.avg	DroshaKO.54	5	C
AAAGCU	DroshaKO.avg	DroshaKO.54	6	U
AAAGCU	DroshaKO.avg	DroshaKO.55	1	A
AAAGCU	DroshaKO.avg	DroshaKO.55	2	A
AAAGCU	DroshaKO.avg	DroshaKO.55	3	A
AAAGCU	DroshaKO.avg	DroshaKO.55	4	G
AAAGCU	DroshaKO.avg	DroshaKO.55	5	C
AAAGCU	DroshaKO.avg	DroshaKO.55	6	U
AAAGCU	DroshaKO.avg	DroshaKO.56	1	A
AAAGCU	DroshaKO.avg	DroshaKO.56	2	A
AAAGCU	DroshaKO.avg	DroshaKO.56	3	A
AAAGCU	DroshaKO.avg	DroshaKO.56	4	G
AAAGCU	DroshaKO.avg	DroshaKO.56	5	C
AAAGCU	DroshaKO.avg	DroshaKO.56	6	U
AAAGCU	DroshaKO.avg	DroshaKO.57	1	A
AAAGCU	DroshaKO.avg	DroshaKO.57	2	A
AAAGCU	DroshaKO.avg	DroshaKO.57	3	A
AAAGCU	DroshaKO.avg	DroshaKO.57	4	G
AAAGCU	DroshaKO.avg	DroshaKO.57	5	C
AAAGCU	DroshaKO.avg	DroshaKO.57	6	U
AAAGCU	DroshaKO.avg	DroshaKO.58	1	A
AAAGCU	DroshaKO.avg	DroshaKO.58	2	A
AAAGCU	DroshaKO.avg	DroshaKO.58	3	A
AAAGCU	DroshaKO.avg	DroshaKO.58	4	G
AAAGCU	DroshaKO.avg	DroshaKO.58	5	C
AAAGCU	DroshaKO.avg	DroshaKO.58	6	U
AAAGUG	DroshaKO.avg	DroshaKO.59	1	A
AAAGUG	DroshaKO.avg	DroshaKO.59	2	A
AAAGUG	DroshaKO.avg	DroshaKO.59	3	A
AAAGUG	DroshaKO.avg	DroshaKO.59	4	G
AAAGUG	DroshaKO.avg	DroshaKO.59	5	U
AAAGUG	DroshaKO.avg	DroshaKO.59	6	G
AAAGUG	DroshaKO.avg	DroshaKO.60	1	A
AAAGUG	DroshaKO.avg	DroshaKO.60	2	A
AAAGUG	DroshaKO.avg	DroshaKO.60	3	A
AAAGUG	DroshaKO.avg	DroshaKO.60	4	G
AAAGUG	DroshaKO.avg	DroshaKO.60	5	U
AAAGUG	DroshaKO.avg	DroshaKO.60	6	G
AAGCUG	DroshaKO.avg	DroshaKO.61	1	A
AAGCUG	DroshaKO.avg	DroshaKO.61	2	A
AAGCUG	DroshaKO.avg	DroshaKO.61	3	G
AAGCUG	DroshaKO.avg	DroshaKO.61	4	C
AAGCUG	DroshaKO.avg	DroshaKO.61	5	U
AAGCUG	DroshaKO.avg	DroshaKO.61	6	G
AAGCUG	DroshaKO.avg	DroshaKO.62	1	A
AAGCUG	DroshaKO.avg	DroshaKO.62	2	A
AAGCUG	DroshaKO.avg	DroshaKO.62	3	G
AAGCUG	DroshaKO.avg	DroshaKO.62	4	C
AAGCUG	DroshaKO.avg	DroshaKO.62	5	U
AAGCUG	DroshaKO.avg	DroshaKO.62	6	G
AAGCUG	DroshaKO.avg	DroshaKO.63	1	A
AAGCUG	DroshaKO.avg	DroshaKO.63	2	A
AAGCUG	DroshaKO.avg	DroshaKO.63	3	G
AAGCUG	DroshaKO.avg	DroshaKO.63	4	C
AAGCUG	DroshaKO.avg	DroshaKO.63	5	U
AAGCUG	DroshaKO.avg	DroshaKO.63	6	G
AAGCUG	DroshaKO.avg	DroshaKO.64	1	A
AAGCUG	DroshaKO.avg	DroshaKO.64	2	A
AAGCUG	DroshaKO.avg	DroshaKO.64	3	G
AAGCUG	DroshaKO.avg	DroshaKO.64	4	C
AAGCUG	DroshaKO.avg	DroshaKO.64	5	U
AAGCUG	DroshaKO.avg	DroshaKO.64	6	G
AAGCUG	DroshaKO.avg	DroshaKO.65	1	A
AAGCUG	DroshaKO.avg	DroshaKO.65	2	A
AAGCUG	DroshaKO.avg	DroshaKO.65	3	G
AAGCUG	DroshaKO.avg	DroshaKO.65	4	C
AAGCUG	DroshaKO.avg	DroshaKO.65	5	U
AAGCUG	DroshaKO.avg	DroshaKO.65	6	G
AAGCUG	DroshaKO.avg	DroshaKO.66	1	A
AAGCUG	DroshaKO.avg	DroshaKO.66	2	A
AAGCUG	DroshaKO.avg	DroshaKO.66	3	G
AAGCUG	DroshaKO.avg	DroshaKO.66	4	C
AAGCUG	DroshaKO.avg	DroshaKO.66	5	U
AAGCUG	DroshaKO.avg	DroshaKO.66	6	G
AAGCUG	DroshaKO.avg	DroshaKO.67	1	A
AAGCUG	DroshaKO.avg	DroshaKO.67	2	A
AAGCUG	DroshaKO.avg	DroshaKO.67	3	G
AAGCUG	DroshaKO.avg	DroshaKO.67	4	C
AAGCUG	DroshaKO.avg	DroshaKO.67	5	U
AAGCUG	DroshaKO.avg	DroshaKO.67	6	G
AAUCCC	DroshaKO.avg	DroshaKO.68	1	A
AAUCCC	DroshaKO.avg	DroshaKO.68	2	A
AAUCCC	DroshaKO.avg	DroshaKO.68	3	U
AAUCCC	DroshaKO.avg	DroshaKO.68	4	C
AAUCCC	DroshaKO.avg	DroshaKO.68	5	C
AAUCCC	DroshaKO.avg	DroshaKO.68	6	C
ACCCGG	DroshaKO.avg	DroshaKO.69	1	A
ACCCGG	DroshaKO.avg	DroshaKO.69	2	C
ACCCGG	DroshaKO.avg	DroshaKO.69	3	C
ACCCGG	DroshaKO.avg	DroshaKO.69	4	C
ACCCGG	DroshaKO.avg	DroshaKO.69	5	G
ACCCGG	DroshaKO.avg	DroshaKO.69	6	G
ACCCGG	DroshaKO.avg	DroshaKO.70	1	A
ACCCGG	DroshaKO.avg	DroshaKO.70	2	C
ACCCGG	DroshaKO.avg	DroshaKO.70	3	C
ACCCGG	DroshaKO.avg	DroshaKO.70	4	C
ACCCGG	DroshaKO.avg	DroshaKO.70	5	G
ACCCGG	DroshaKO.avg	DroshaKO.70	6	G
ACCCGG	DroshaKO.avg	DroshaKO.71	1	A
ACCCGG	DroshaKO.avg	DroshaKO.71	2	C
ACCCGG	DroshaKO.avg	DroshaKO.71	3	C
ACCCGG	DroshaKO.avg	DroshaKO.71	4	C
ACCCGG	DroshaKO.avg	DroshaKO.71	5	G
ACCCGG	DroshaKO.avg	DroshaKO.71	6	G
ACCGAG	DroshaKO.avg	DroshaKO.72	1	A
ACCGAG	DroshaKO.avg	DroshaKO.72	2	C
ACCGAG	DroshaKO.avg	DroshaKO.72	3	C
ACCGAG	DroshaKO.avg	DroshaKO.72	4	G
ACCGAG	DroshaKO.avg	DroshaKO.72	5	A
ACCGAG	DroshaKO.avg	DroshaKO.72	6	G
ACCGCC	DroshaKO.avg	DroshaKO.73	1	A
ACCGCC	DroshaKO.avg	DroshaKO.73	2	C
ACCGCC	DroshaKO.avg	DroshaKO.73	3	C
ACCGCC	DroshaKO.avg	DroshaKO.73	4	G
ACCGCC	DroshaKO.avg	DroshaKO.73	5	C
ACCGCC	DroshaKO.avg	DroshaKO.73	6	C
ACCGCC	DroshaKO.avg	DroshaKO.74	1	A
ACCGCC	DroshaKO.avg	DroshaKO.74	2	C
ACCGCC	DroshaKO.avg	DroshaKO.74	3	C
ACCGCC	DroshaKO.avg	DroshaKO.74	4	G
ACCGCC	DroshaKO.avg	DroshaKO.74	5	C
ACCGCC	DroshaKO.avg	DroshaKO.74	6	C
ACCGGG	DroshaKO.avg	DroshaKO.75	1	A
ACCGGG	DroshaKO.avg	DroshaKO.75	2	C
ACCGGG	DroshaKO.avg	DroshaKO.75	3	C
ACCGGG	DroshaKO.avg	DroshaKO.75	4	G
ACCGGG	DroshaKO.avg	DroshaKO.75	5	G
ACCGGG	DroshaKO.avg	DroshaKO.75	6	G
ACCGGG	DroshaKO.avg	DroshaKO.76	1	A
ACCGGG	DroshaKO.avg	DroshaKO.76	2	C
ACCGGG	DroshaKO.avg	DroshaKO.76	3	C
ACCGGG	DroshaKO.avg	DroshaKO.76	4	G
ACCGGG	DroshaKO.avg	DroshaKO.76	5	G
ACCGGG	DroshaKO.avg	DroshaKO.76	6	G
ACCGGG	DroshaKO.avg	DroshaKO.77	1	A
ACCGGG	DroshaKO.avg	DroshaKO.77	2	C
ACCGGG	DroshaKO.avg	DroshaKO.77	3	C
ACCGGG	DroshaKO.avg	DroshaKO.77	4	G
ACCGGG	DroshaKO.avg	DroshaKO.77	5	G
ACCGGG	DroshaKO.avg	DroshaKO.77	6	G
ACCGGG	DroshaKO.avg	DroshaKO.78	1	A
ACCGGG	DroshaKO.avg	DroshaKO.78	2	C
ACCGGG	DroshaKO.avg	DroshaKO.78	3	C
ACCGGG	DroshaKO.avg	DroshaKO.78	4	G
ACCGGG	DroshaKO.avg	DroshaKO.78	5	G
ACCGGG	DroshaKO.avg	DroshaKO.78	6	G
ACCGGG	DroshaKO.avg	DroshaKO.79	1	A
ACCGGG	DroshaKO.avg	DroshaKO.79	2	C
ACCGGG	DroshaKO.avg	DroshaKO.79	3	C
ACCGGG	DroshaKO.avg	DroshaKO.79	4	G
ACCGGG	DroshaKO.avg	DroshaKO.79	5	G
ACCGGG	DroshaKO.avg	DroshaKO.79	6	G
ACCGGG	DroshaKO.avg	DroshaKO.80	1	A
ACCGGG	DroshaKO.avg	DroshaKO.80	2	C
ACCGGG	DroshaKO.avg	DroshaKO.80	3	C
ACCGGG	DroshaKO.avg	DroshaKO.80	4	G
ACCGGG	DroshaKO.avg	DroshaKO.80	5	G
ACCGGG	DroshaKO.avg	DroshaKO.80	6	G
ACCGGG	DroshaKO.avg	DroshaKO.81	1	A
ACCGGG	DroshaKO.avg	DroshaKO.81	2	C
ACCGGG	DroshaKO.avg	DroshaKO.81	3	C
ACCGGG	DroshaKO.avg	DroshaKO.81	4	G
ACCGGG	DroshaKO.avg	DroshaKO.81	5	G
ACCGGG	DroshaKO.avg	DroshaKO.81	6	G
ACCGGG	DroshaKO.avg	DroshaKO.82	1	A
ACCGGG	DroshaKO.avg	DroshaKO.82	2	C
ACCGGG	DroshaKO.avg	DroshaKO.82	3	C
ACCGGG	DroshaKO.avg	DroshaKO.82	4	G
ACCGGG	DroshaKO.avg	DroshaKO.82	5	G
ACCGGG	DroshaKO.avg	DroshaKO.82	6	G
ACCGGG	DroshaKO.avg	DroshaKO.83	1	A
ACCGGG	DroshaKO.avg	DroshaKO.83	2	C
ACCGGG	DroshaKO.avg	DroshaKO.83	3	C
ACCGGG	DroshaKO.avg	DroshaKO.83	4	G
ACCGGG	DroshaKO.avg	DroshaKO.83	5	G
ACCGGG	DroshaKO.avg	DroshaKO.83	6	G
ACCGGG	DroshaKO.avg	DroshaKO.84	1	A
ACCGGG	DroshaKO.avg	DroshaKO.84	2	C
ACCGGG	DroshaKO.avg	DroshaKO.84	3	C
ACCGGG	DroshaKO.avg	DroshaKO.84	4	G
ACCGGG	DroshaKO.avg	DroshaKO.84	5	G
ACCGGG	DroshaKO.avg	DroshaKO.84	6	G
ACCGGG	DroshaKO.avg	DroshaKO.85	1	A
ACCGGG	DroshaKO.avg	DroshaKO.85	2	C
ACCGGG	DroshaKO.avg	DroshaKO.85	3	C
ACCGGG	DroshaKO.avg	DroshaKO.85	4	G
ACCGGG	DroshaKO.avg	DroshaKO.85	5	G
ACCGGG	DroshaKO.avg	DroshaKO.85	6	G
ACCGGG	DroshaKO.avg	DroshaKO.86	1	A
ACCGGG	DroshaKO.avg	DroshaKO.86	2	C
ACCGGG	DroshaKO.avg	DroshaKO.86	3	C
ACCGGG	DroshaKO.avg	DroshaKO.86	4	G
ACCGGG	DroshaKO.avg	DroshaKO.86	5	G
ACCGGG	DroshaKO.avg	DroshaKO.86	6	G
ACCGGG	DroshaKO.avg	DroshaKO.87	1	A
ACCGGG	DroshaKO.avg	DroshaKO.87	2	C
ACCGGG	DroshaKO.avg	DroshaKO.87	3	C
ACCGGG	DroshaKO.avg	DroshaKO.87	4	G
ACCGGG	DroshaKO.avg	DroshaKO.87	5	G
ACCGGG	DroshaKO.avg	DroshaKO.87	6	G
ACCGGG	DroshaKO.avg	DroshaKO.88	1	A
ACCGGG	DroshaKO.avg	DroshaKO.88	2	C
ACCGGG	DroshaKO.avg	DroshaKO.88	3	C
ACCGGG	DroshaKO.avg	DroshaKO.88	4	G
ACCGGG	DroshaKO.avg	DroshaKO.88	5	G
ACCGGG	DroshaKO.avg	DroshaKO.88	6	G
ACCUCC	DroshaKO.avg	DroshaKO.89	1	A
ACCUCC	DroshaKO.avg	DroshaKO.89	2	C
ACCUCC	DroshaKO.avg	DroshaKO.89	3	C
ACCUCC	DroshaKO.avg	DroshaKO.89	4	U
ACCUCC	DroshaKO.avg	DroshaKO.89	5	C
ACCUCC	DroshaKO.avg	DroshaKO.89	6	C
ACCUCG	DroshaKO.avg	DroshaKO.90	1	A
ACCUCG	DroshaKO.avg	DroshaKO.90	2	C
ACCUCG	DroshaKO.avg	DroshaKO.90	3	C
ACCUCG	DroshaKO.avg	DroshaKO.90	4	U
ACCUCG	DroshaKO.avg	DroshaKO.90	5	C
ACCUCG	DroshaKO.avg	DroshaKO.90	6	G
ACCUCG	DroshaKO.avg	DroshaKO.91	1	A
ACCUCG	DroshaKO.avg	DroshaKO.91	2	C
ACCUCG	DroshaKO.avg	DroshaKO.91	3	C
ACCUCG	DroshaKO.avg	DroshaKO.91	4	U
ACCUCG	DroshaKO.avg	DroshaKO.91	5	C
ACCUCG	DroshaKO.avg	DroshaKO.91	6	G
ACCUGG	DroshaKO.avg	DroshaKO.92	1	A
ACCUGG	DroshaKO.avg	DroshaKO.92	2	C
ACCUGG	DroshaKO.avg	DroshaKO.92	3	C
ACCUGG	DroshaKO.avg	DroshaKO.92	4	U
ACCUGG	DroshaKO.avg	DroshaKO.92	5	G
ACCUGG	DroshaKO.avg	DroshaKO.92	6	G
ACCUGG	DroshaKO.avg	DroshaKO.93	1	A
ACCUGG	DroshaKO.avg	DroshaKO.93	2	C
ACCUGG	DroshaKO.avg	DroshaKO.93	3	C
ACCUGG	DroshaKO.avg	DroshaKO.93	4	U
ACCUGG	DroshaKO.avg	DroshaKO.93	5	G
ACCUGG	DroshaKO.avg	DroshaKO.93	6	G
ACCUGG	DroshaKO.avg	DroshaKO.94	1	A
ACCUGG	DroshaKO.avg	DroshaKO.94	2	C
ACCUGG	DroshaKO.avg	DroshaKO.94	3	C
ACCUGG	DroshaKO.avg	DroshaKO.94	4	U
ACCUGG	DroshaKO.avg	DroshaKO.94	5	G
ACCUGG	DroshaKO.avg	DroshaKO.94	6	G
ACCUGG	DroshaKO.avg	DroshaKO.95	1	A
ACCUGG	DroshaKO.avg	DroshaKO.95	2	C
ACCUGG	DroshaKO.avg	DroshaKO.95	3	C
ACCUGG	DroshaKO.avg	DroshaKO.95	4	U
ACCUGG	DroshaKO.avg	DroshaKO.95	5	G
ACCUGG	DroshaKO.avg	DroshaKO.95	6	G
ACCUGG	DroshaKO.avg	DroshaKO.96	1	A
ACCUGG	DroshaKO.avg	DroshaKO.96	2	C
ACCUGG	DroshaKO.avg	DroshaKO.96	3	C
ACCUGG	DroshaKO.avg	DroshaKO.96	4	U
ACCUGG	DroshaKO.avg	DroshaKO.96	5	G
ACCUGG	DroshaKO.avg	DroshaKO.96	6	G
ACCUGG	DroshaKO.avg	DroshaKO.97	1	A
ACCUGG	DroshaKO.avg	DroshaKO.97	2	C
ACCUGG	DroshaKO.avg	DroshaKO.97	3	C
ACCUGG	DroshaKO.avg	DroshaKO.97	4	U
ACCUGG	DroshaKO.avg	DroshaKO.97	5	G
ACCUGG	DroshaKO.avg	DroshaKO.97	6	G
ACCUGG	DroshaKO.avg	DroshaKO.98	1	A
ACCUGG	DroshaKO.avg	DroshaKO.98	2	C
ACCUGG	DroshaKO.avg	DroshaKO.98	3	C
ACCUGG	DroshaKO.avg	DroshaKO.98	4	U
ACCUGG	DroshaKO.avg	DroshaKO.98	5	G
ACCUGG	DroshaKO.avg	DroshaKO.98	6	G
ACCUGG	DroshaKO.avg	DroshaKO.99	1	A
ACCUGG	DroshaKO.avg	DroshaKO.99	2	C
ACCUGG	DroshaKO.avg	DroshaKO.99	3	C
ACCUGG	DroshaKO.avg	DroshaKO.99	4	U
ACCUGG	DroshaKO.avg	DroshaKO.99	5	G
ACCUGG	DroshaKO.avg	DroshaKO.99	6	G
ACCUGG	DroshaKO.avg	DroshaKO.100	1	A
ACCUGG	DroshaKO.avg	DroshaKO.100	2	C
ACCUGG	DroshaKO.avg	DroshaKO.100	3	C
ACCUGG	DroshaKO.avg	DroshaKO.100	4	U
ACCUGG	DroshaKO.avg	DroshaKO.100	5	G
ACCUGG	DroshaKO.avg	DroshaKO.100	6	G
ACCUGG	DroshaKO.avg	DroshaKO.101	1	A
ACCUGG	DroshaKO.avg	DroshaKO.101	2	C
ACCUGG	DroshaKO.avg	DroshaKO.101	3	C
ACCUGG	DroshaKO.avg	DroshaKO.101	4	U
ACCUGG	DroshaKO.avg	DroshaKO.101	5	G
ACCUGG	DroshaKO.avg	DroshaKO.101	6	G
ACGCCU	DroshaKO.avg	DroshaKO.102	1	A
ACGCCU	DroshaKO.avg	DroshaKO.102	2	C
ACGCCU	DroshaKO.avg	DroshaKO.102	3	G
ACGCCU	DroshaKO.avg	DroshaKO.102	4	C
ACGCCU	DroshaKO.avg	DroshaKO.102	5	C
ACGCCU	DroshaKO.avg	DroshaKO.102	6	U
ACGCCU	DroshaKO.avg	DroshaKO.103	1	A
ACGCCU	DroshaKO.avg	DroshaKO.103	2	C
ACGCCU	DroshaKO.avg	DroshaKO.103	3	G
ACGCCU	DroshaKO.avg	DroshaKO.103	4	C
ACGCCU	DroshaKO.avg	DroshaKO.103	5	C
ACGCCU	DroshaKO.avg	DroshaKO.103	6	U
ACGCCU	DroshaKO.avg	DroshaKO.104	1	A
ACGCCU	DroshaKO.avg	DroshaKO.104	2	C
ACGCCU	DroshaKO.avg	DroshaKO.104	3	G
ACGCCU	DroshaKO.avg	DroshaKO.104	4	C
ACGCCU	DroshaKO.avg	DroshaKO.104	5	C
ACGCCU	DroshaKO.avg	DroshaKO.104	6	U
ACUCUG	DroshaKO.avg	DroshaKO.105	1	A
ACUCUG	DroshaKO.avg	DroshaKO.105	2	C
ACUCUG	DroshaKO.avg	DroshaKO.105	3	U
ACUCUG	DroshaKO.avg	DroshaKO.105	4	C
ACUCUG	DroshaKO.avg	DroshaKO.105	5	U
ACUCUG	DroshaKO.avg	DroshaKO.105	6	G
ACUGCU	DroshaKO.avg	DroshaKO.106	1	A
ACUGCU	DroshaKO.avg	DroshaKO.106	2	C
ACUGCU	DroshaKO.avg	DroshaKO.106	3	U
ACUGCU	DroshaKO.avg	DroshaKO.106	4	G
ACUGCU	DroshaKO.avg	DroshaKO.106	5	C
ACUGCU	DroshaKO.avg	DroshaKO.106	6	U
AGCCGU	DroshaKO.avg	DroshaKO.107	1	A
AGCCGU	DroshaKO.avg	DroshaKO.107	2	G
AGCCGU	DroshaKO.avg	DroshaKO.107	3	C
AGCCGU	DroshaKO.avg	DroshaKO.107	4	C
AGCCGU	DroshaKO.avg	DroshaKO.107	5	G
AGCCGU	DroshaKO.avg	DroshaKO.107	6	U
AGCCGU	DroshaKO.avg	DroshaKO.108	1	A
AGCCGU	DroshaKO.avg	DroshaKO.108	2	G
AGCCGU	DroshaKO.avg	DroshaKO.108	3	C
AGCCGU	DroshaKO.avg	DroshaKO.108	4	C
AGCCGU	DroshaKO.avg	DroshaKO.108	5	G
AGCCGU	DroshaKO.avg	DroshaKO.108	6	U
AGCCGU	DroshaKO.avg	DroshaKO.109	1	A
AGCCGU	DroshaKO.avg	DroshaKO.109	2	G
AGCCGU	DroshaKO.avg	DroshaKO.109	3	C
AGCCGU	DroshaKO.avg	DroshaKO.109	4	C
AGCCGU	DroshaKO.avg	DroshaKO.109	5	G
AGCCGU	DroshaKO.avg	DroshaKO.109	6	U
AGCCUG	DroshaKO.avg	DroshaKO.110	1	A
AGCCUG	DroshaKO.avg	DroshaKO.110	2	G
AGCCUG	DroshaKO.avg	DroshaKO.110	3	C
AGCCUG	DroshaKO.avg	DroshaKO.110	4	C
AGCCUG	DroshaKO.avg	DroshaKO.110	5	U
AGCCUG	DroshaKO.avg	DroshaKO.110	6	G
AGCGAG	DroshaKO.avg	DroshaKO.111	1	A
AGCGAG	DroshaKO.avg	DroshaKO.111	2	G
AGCGAG	DroshaKO.avg	DroshaKO.111	3	C
AGCGAG	DroshaKO.avg	DroshaKO.111	4	G
AGCGAG	DroshaKO.avg	DroshaKO.111	5	A
AGCGAG	DroshaKO.avg	DroshaKO.111	6	G
AGCGAG	DroshaKO.avg	DroshaKO.112	1	A
AGCGAG	DroshaKO.avg	DroshaKO.112	2	G
AGCGAG	DroshaKO.avg	DroshaKO.112	3	C
AGCGAG	DroshaKO.avg	DroshaKO.112	4	G
AGCGAG	DroshaKO.avg	DroshaKO.112	5	A
AGCGAG	DroshaKO.avg	DroshaKO.112	6	G
AGCUGG	DroshaKO.avg	DroshaKO.113	1	A
AGCUGG	DroshaKO.avg	DroshaKO.113	2	G
AGCUGG	DroshaKO.avg	DroshaKO.113	3	C
AGCUGG	DroshaKO.avg	DroshaKO.113	4	U
AGCUGG	DroshaKO.avg	DroshaKO.113	5	G
AGCUGG	DroshaKO.avg	DroshaKO.113	6	G
AGGUAG	DroshaKO.avg	DroshaKO.114	1	A
AGGUAG	DroshaKO.avg	DroshaKO.114	2	G
AGGUAG	DroshaKO.avg	DroshaKO.114	3	G
AGGUAG	DroshaKO.avg	DroshaKO.114	4	U
AGGUAG	DroshaKO.avg	DroshaKO.114	5	A
AGGUAG	DroshaKO.avg	DroshaKO.114	6	G
AGUUUC	DroshaKO.avg	DroshaKO.115	1	A
AGUUUC	DroshaKO.avg	DroshaKO.115	2	G
AGUUUC	DroshaKO.avg	DroshaKO.115	3	U
AGUUUC	DroshaKO.avg	DroshaKO.115	4	U
AGUUUC	DroshaKO.avg	DroshaKO.115	5	U
AGUUUC	DroshaKO.avg	DroshaKO.115	6	C
AGUUUC	DroshaKO.avg	DroshaKO.116	1	A
AGUUUC	DroshaKO.avg	DroshaKO.116	2	G
AGUUUC	DroshaKO.avg	DroshaKO.116	3	U
AGUUUC	DroshaKO.avg	DroshaKO.116	4	U
AGUUUC	DroshaKO.avg	DroshaKO.116	5	U
AGUUUC	DroshaKO.avg	DroshaKO.116	6	C
AGUUUC	DroshaKO.avg	DroshaKO.117	1	A
AGUUUC	DroshaKO.avg	DroshaKO.117	2	G
AGUUUC	DroshaKO.avg	DroshaKO.117	3	U
AGUUUC	DroshaKO.avg	DroshaKO.117	4	U
AGUUUC	DroshaKO.avg	DroshaKO.117	5	U
AGUUUC	DroshaKO.avg	DroshaKO.117	6	C
AGUUUC	DroshaKO.avg	DroshaKO.118	1	A
AGUUUC	DroshaKO.avg	DroshaKO.118	2	G
AGUUUC	DroshaKO.avg	DroshaKO.118	3	U
AGUUUC	DroshaKO.avg	DroshaKO.118	4	U
AGUUUC	DroshaKO.avg	DroshaKO.118	5	U
AGUUUC	DroshaKO.avg	DroshaKO.118	6	C
AGUUUC	DroshaKO.avg	DroshaKO.119	1	A
AGUUUC	DroshaKO.avg	DroshaKO.119	2	G
AGUUUC	DroshaKO.avg	DroshaKO.119	3	U
AGUUUC	DroshaKO.avg	DroshaKO.119	4	U
AGUUUC	DroshaKO.avg	DroshaKO.119	5	U
AGUUUC	DroshaKO.avg	DroshaKO.119	6	C
AUCCCA	DroshaKO.avg	DroshaKO.120	1	A
AUCCCA	DroshaKO.avg	DroshaKO.120	2	U
AUCCCA	DroshaKO.avg	DroshaKO.120	3	C
AUCCCA	DroshaKO.avg	DroshaKO.120	4	C
AUCCCA	DroshaKO.avg	DroshaKO.120	5	C
AUCCCA	DroshaKO.avg	DroshaKO.120	6	A
AUCGGG	DroshaKO.avg	DroshaKO.121	1	A
AUCGGG	DroshaKO.avg	DroshaKO.121	2	U
AUCGGG	DroshaKO.avg	DroshaKO.121	3	C
AUCGGG	DroshaKO.avg	DroshaKO.121	4	G
AUCGGG	DroshaKO.avg	DroshaKO.121	5	G
AUCGGG	DroshaKO.avg	DroshaKO.121	6	G
AUCGGG	DroshaKO.avg	DroshaKO.122	1	A
AUCGGG	DroshaKO.avg	DroshaKO.122	2	U
AUCGGG	DroshaKO.avg	DroshaKO.122	3	C
AUCGGG	DroshaKO.avg	DroshaKO.122	4	G
AUCGGG	DroshaKO.avg	DroshaKO.122	5	G
AUCGGG	DroshaKO.avg	DroshaKO.122	6	G
AUGCCU	DroshaKO.avg	DroshaKO.123	1	A
AUGCCU	DroshaKO.avg	DroshaKO.123	2	U
AUGCCU	DroshaKO.avg	DroshaKO.123	3	G
AUGCCU	DroshaKO.avg	DroshaKO.123	4	C
AUGCCU	DroshaKO.avg	DroshaKO.123	5	C
AUGCCU	DroshaKO.avg	DroshaKO.123	6	U
CACCAG	DroshaKO.avg	DroshaKO.124	1	C
CACCAG	DroshaKO.avg	DroshaKO.124	2	A
CACCAG	DroshaKO.avg	DroshaKO.124	3	C
CACCAG	DroshaKO.avg	DroshaKO.124	4	C
CACCAG	DroshaKO.avg	DroshaKO.124	5	A
CACCAG	DroshaKO.avg	DroshaKO.124	6	G
CACCGC	DroshaKO.avg	DroshaKO.125	1	C
CACCGC	DroshaKO.avg	DroshaKO.125	2	A
CACCGC	DroshaKO.avg	DroshaKO.125	3	C
CACCGC	DroshaKO.avg	DroshaKO.125	4	C
CACCGC	DroshaKO.avg	DroshaKO.125	5	G
CACCGC	DroshaKO.avg	DroshaKO.125	6	C
CACCGG	DroshaKO.avg	DroshaKO.126	1	C
CACCGG	DroshaKO.avg	DroshaKO.126	2	A
CACCGG	DroshaKO.avg	DroshaKO.126	3	C
CACCGG	DroshaKO.avg	DroshaKO.126	4	C
CACCGG	DroshaKO.avg	DroshaKO.126	5	G
CACCGG	DroshaKO.avg	DroshaKO.126	6	G
CACCGG	DroshaKO.avg	DroshaKO.127	1	C
CACCGG	DroshaKO.avg	DroshaKO.127	2	A
CACCGG	DroshaKO.avg	DroshaKO.127	3	C
CACCGG	DroshaKO.avg	DroshaKO.127	4	C
CACCGG	DroshaKO.avg	DroshaKO.127	5	G
CACCGG	DroshaKO.avg	DroshaKO.127	6	G
CACCUG	DroshaKO.avg	DroshaKO.128	1	C
CACCUG	DroshaKO.avg	DroshaKO.128	2	A
CACCUG	DroshaKO.avg	DroshaKO.128	3	C
CACCUG	DroshaKO.avg	DroshaKO.128	4	C
CACCUG	DroshaKO.avg	DroshaKO.128	5	U
CACCUG	DroshaKO.avg	DroshaKO.128	6	G
CACCUG	DroshaKO.avg	DroshaKO.129	1	C
CACCUG	DroshaKO.avg	DroshaKO.129	2	A
CACCUG	DroshaKO.avg	DroshaKO.129	3	C
CACCUG	DroshaKO.avg	DroshaKO.129	4	C
CACCUG	DroshaKO.avg	DroshaKO.129	5	U
CACCUG	DroshaKO.avg	DroshaKO.129	6	G
CACCUG	DroshaKO.avg	DroshaKO.130	1	C
CACCUG	DroshaKO.avg	DroshaKO.130	2	A
CACCUG	DroshaKO.avg	DroshaKO.130	3	C
CACCUG	DroshaKO.avg	DroshaKO.130	4	C
CACCUG	DroshaKO.avg	DroshaKO.130	5	U
CACCUG	DroshaKO.avg	DroshaKO.130	6	G
CACCUG	DroshaKO.avg	DroshaKO.131	1	C
CACCUG	DroshaKO.avg	DroshaKO.131	2	A
CACCUG	DroshaKO.avg	DroshaKO.131	3	C
CACCUG	DroshaKO.avg	DroshaKO.131	4	C
CACCUG	DroshaKO.avg	DroshaKO.131	5	U
CACCUG	DroshaKO.avg	DroshaKO.131	6	G
CACCUG	DroshaKO.avg	DroshaKO.132	1	C
CACCUG	DroshaKO.avg	DroshaKO.132	2	A
CACCUG	DroshaKO.avg	DroshaKO.132	3	C
CACCUG	DroshaKO.avg	DroshaKO.132	4	C
CACCUG	DroshaKO.avg	DroshaKO.132	5	U
CACCUG	DroshaKO.avg	DroshaKO.132	6	G
CACCUG	DroshaKO.avg	DroshaKO.133	1	C
CACCUG	DroshaKO.avg	DroshaKO.133	2	A
CACCUG	DroshaKO.avg	DroshaKO.133	3	C
CACCUG	DroshaKO.avg	DroshaKO.133	4	C
CACCUG	DroshaKO.avg	DroshaKO.133	5	U
CACCUG	DroshaKO.avg	DroshaKO.133	6	G
CAGGCU	DroshaKO.avg	DroshaKO.134	1	C
CAGGCU	DroshaKO.avg	DroshaKO.134	2	A
CAGGCU	DroshaKO.avg	DroshaKO.134	3	G
CAGGCU	DroshaKO.avg	DroshaKO.134	4	G
CAGGCU	DroshaKO.avg	DroshaKO.134	5	C
CAGGCU	DroshaKO.avg	DroshaKO.134	6	U
CAGGCU	DroshaKO.avg	DroshaKO.135	1	C
CAGGCU	DroshaKO.avg	DroshaKO.135	2	A
CAGGCU	DroshaKO.avg	DroshaKO.135	3	G
CAGGCU	DroshaKO.avg	DroshaKO.135	4	G
CAGGCU	DroshaKO.avg	DroshaKO.135	5	C
CAGGCU	DroshaKO.avg	DroshaKO.135	6	U
CAGGCU	DroshaKO.avg	DroshaKO.136	1	C
CAGGCU	DroshaKO.avg	DroshaKO.136	2	A
CAGGCU	DroshaKO.avg	DroshaKO.136	3	G
CAGGCU	DroshaKO.avg	DroshaKO.136	4	G
CAGGCU	DroshaKO.avg	DroshaKO.136	5	C
CAGGCU	DroshaKO.avg	DroshaKO.136	6	U
CAGGCU	DroshaKO.avg	DroshaKO.137	1	C
CAGGCU	DroshaKO.avg	DroshaKO.137	2	A
CAGGCU	DroshaKO.avg	DroshaKO.137	3	G
CAGGCU	DroshaKO.avg	DroshaKO.137	4	G
CAGGCU	DroshaKO.avg	DroshaKO.137	5	C
CAGGCU	DroshaKO.avg	DroshaKO.137	6	U
CAGGCU	DroshaKO.avg	DroshaKO.138	1	C
CAGGCU	DroshaKO.avg	DroshaKO.138	2	A
CAGGCU	DroshaKO.avg	DroshaKO.138	3	G
CAGGCU	DroshaKO.avg	DroshaKO.138	4	G
CAGGCU	DroshaKO.avg	DroshaKO.138	5	C
CAGGCU	DroshaKO.avg	DroshaKO.138	6	U
CAGGCU	DroshaKO.avg	DroshaKO.139	1	C
CAGGCU	DroshaKO.avg	DroshaKO.139	2	A
CAGGCU	DroshaKO.avg	DroshaKO.139	3	G
CAGGCU	DroshaKO.avg	DroshaKO.139	4	G
CAGGCU	DroshaKO.avg	DroshaKO.139	5	C
CAGGCU	DroshaKO.avg	DroshaKO.139	6	U
CAGGCU	DroshaKO.avg	DroshaKO.140	1	C
CAGGCU	DroshaKO.avg	DroshaKO.140	2	A
CAGGCU	DroshaKO.avg	DroshaKO.140	3	G
CAGGCU	DroshaKO.avg	DroshaKO.140	4	G
CAGGCU	DroshaKO.avg	DroshaKO.140	5	C
CAGGCU	DroshaKO.avg	DroshaKO.140	6	U
CAGGCU	DroshaKO.avg	DroshaKO.141	1	C
CAGGCU	DroshaKO.avg	DroshaKO.141	2	A
CAGGCU	DroshaKO.avg	DroshaKO.141	3	G
CAGGCU	DroshaKO.avg	DroshaKO.141	4	G
CAGGCU	DroshaKO.avg	DroshaKO.141	5	C
CAGGCU	DroshaKO.avg	DroshaKO.141	6	U
CAGGCU	DroshaKO.avg	DroshaKO.142	1	C
CAGGCU	DroshaKO.avg	DroshaKO.142	2	A
CAGGCU	DroshaKO.avg	DroshaKO.142	3	G
CAGGCU	DroshaKO.avg	DroshaKO.142	4	G
CAGGCU	DroshaKO.avg	DroshaKO.142	5	C
CAGGCU	DroshaKO.avg	DroshaKO.142	6	U
CAGGCU	DroshaKO.avg	DroshaKO.143	1	C
CAGGCU	DroshaKO.avg	DroshaKO.143	2	A
CAGGCU	DroshaKO.avg	DroshaKO.143	3	G
CAGGCU	DroshaKO.avg	DroshaKO.143	4	G
CAGGCU	DroshaKO.avg	DroshaKO.143	5	C
CAGGCU	DroshaKO.avg	DroshaKO.143	6	U
CAGGCU	DroshaKO.avg	DroshaKO.144	1	C
CAGGCU	DroshaKO.avg	DroshaKO.144	2	A
CAGGCU	DroshaKO.avg	DroshaKO.144	3	G
CAGGCU	DroshaKO.avg	DroshaKO.144	4	G
CAGGCU	DroshaKO.avg	DroshaKO.144	5	C
CAGGCU	DroshaKO.avg	DroshaKO.144	6	U
CAGGCU	DroshaKO.avg	DroshaKO.145	1	C
CAGGCU	DroshaKO.avg	DroshaKO.145	2	A
CAGGCU	DroshaKO.avg	DroshaKO.145	3	G
CAGGCU	DroshaKO.avg	DroshaKO.145	4	G
CAGGCU	DroshaKO.avg	DroshaKO.145	5	C
CAGGCU	DroshaKO.avg	DroshaKO.145	6	U
CAGGCU	DroshaKO.avg	DroshaKO.146	1	C
CAGGCU	DroshaKO.avg	DroshaKO.146	2	A
CAGGCU	DroshaKO.avg	DroshaKO.146	3	G
CAGGCU	DroshaKO.avg	DroshaKO.146	4	G
CAGGCU	DroshaKO.avg	DroshaKO.146	5	C
CAGGCU	DroshaKO.avg	DroshaKO.146	6	U
CAGGCU	DroshaKO.avg	DroshaKO.147	1	C
CAGGCU	DroshaKO.avg	DroshaKO.147	2	A
CAGGCU	DroshaKO.avg	DroshaKO.147	3	G
CAGGCU	DroshaKO.avg	DroshaKO.147	4	G
CAGGCU	DroshaKO.avg	DroshaKO.147	5	C
CAGGCU	DroshaKO.avg	DroshaKO.147	6	U
CAUAGC	DroshaKO.avg	DroshaKO.148	1	C
CAUAGC	DroshaKO.avg	DroshaKO.148	2	A
CAUAGC	DroshaKO.avg	DroshaKO.148	3	U
CAUAGC	DroshaKO.avg	DroshaKO.148	4	A
CAUAGC	DroshaKO.avg	DroshaKO.148	5	G
CAUAGC	DroshaKO.avg	DroshaKO.148	6	C
CCACCC	DroshaKO.avg	DroshaKO.149	1	C
CCACCC	DroshaKO.avg	DroshaKO.149	2	C
CCACCC	DroshaKO.avg	DroshaKO.149	3	A
CCACCC	DroshaKO.avg	DroshaKO.149	4	C
CCACCC	DroshaKO.avg	DroshaKO.149	5	C
CCACCC	DroshaKO.avg	DroshaKO.149	6	C
CCACCC	DroshaKO.avg	DroshaKO.150	1	C
CCACCC	DroshaKO.avg	DroshaKO.150	2	C
CCACCC	DroshaKO.avg	DroshaKO.150	3	A
CCACCC	DroshaKO.avg	DroshaKO.150	4	C
CCACCC	DroshaKO.avg	DroshaKO.150	5	C
CCACCC	DroshaKO.avg	DroshaKO.150	6	C
CCACGG	DroshaKO.avg	DroshaKO.151	1	C
CCACGG	DroshaKO.avg	DroshaKO.151	2	C
CCACGG	DroshaKO.avg	DroshaKO.151	3	A
CCACGG	DroshaKO.avg	DroshaKO.151	4	C
CCACGG	DroshaKO.avg	DroshaKO.151	5	G
CCACGG	DroshaKO.avg	DroshaKO.151	6	G
CCAGCU	DroshaKO.avg	DroshaKO.152	1	C
CCAGCU	DroshaKO.avg	DroshaKO.152	2	C
CCAGCU	DroshaKO.avg	DroshaKO.152	3	A
CCAGCU	DroshaKO.avg	DroshaKO.152	4	G
CCAGCU	DroshaKO.avg	DroshaKO.152	5	C
CCAGCU	DroshaKO.avg	DroshaKO.152	6	U
CCCACA	DroshaKO.avg	DroshaKO.153	1	C
CCCACA	DroshaKO.avg	DroshaKO.153	2	C
CCCACA	DroshaKO.avg	DroshaKO.153	3	C
CCCACA	DroshaKO.avg	DroshaKO.153	4	A
CCCACA	DroshaKO.avg	DroshaKO.153	5	C
CCCACA	DroshaKO.avg	DroshaKO.153	6	A
CCCACC	DroshaKO.avg	DroshaKO.154	1	C
CCCACC	DroshaKO.avg	DroshaKO.154	2	C
CCCACC	DroshaKO.avg	DroshaKO.154	3	C
CCCACC	DroshaKO.avg	DroshaKO.154	4	A
CCCACC	DroshaKO.avg	DroshaKO.154	5	C
CCCACC	DroshaKO.avg	DroshaKO.154	6	C
CCCACC	DroshaKO.avg	DroshaKO.155	1	C
CCCACC	DroshaKO.avg	DroshaKO.155	2	C
CCCACC	DroshaKO.avg	DroshaKO.155	3	C
CCCACC	DroshaKO.avg	DroshaKO.155	4	A
CCCACC	DroshaKO.avg	DroshaKO.155	5	C
CCCACC	DroshaKO.avg	DroshaKO.155	6	C
CCCACC	DroshaKO.avg	DroshaKO.156	1	C
CCCACC	DroshaKO.avg	DroshaKO.156	2	C
CCCACC	DroshaKO.avg	DroshaKO.156	3	C
CCCACC	DroshaKO.avg	DroshaKO.156	4	A
CCCACC	DroshaKO.avg	DroshaKO.156	5	C
CCCACC	DroshaKO.avg	DroshaKO.156	6	C
CCCACC	DroshaKO.avg	DroshaKO.157	1	C
CCCACC	DroshaKO.avg	DroshaKO.157	2	C
CCCACC	DroshaKO.avg	DroshaKO.157	3	C
CCCACC	DroshaKO.avg	DroshaKO.157	4	A
CCCACC	DroshaKO.avg	DroshaKO.157	5	C
CCCACC	DroshaKO.avg	DroshaKO.157	6	C
CCCACC	DroshaKO.avg	DroshaKO.158	1	C
CCCACC	DroshaKO.avg	DroshaKO.158	2	C
CCCACC	DroshaKO.avg	DroshaKO.158	3	C
CCCACC	DroshaKO.avg	DroshaKO.158	4	A
CCCACC	DroshaKO.avg	DroshaKO.158	5	C
CCCACC	DroshaKO.avg	DroshaKO.158	6	C
CCCACC	DroshaKO.avg	DroshaKO.159	1	C
CCCACC	DroshaKO.avg	DroshaKO.159	2	C
CCCACC	DroshaKO.avg	DroshaKO.159	3	C
CCCACC	DroshaKO.avg	DroshaKO.159	4	A
CCCACC	DroshaKO.avg	DroshaKO.159	5	C
CCCACC	DroshaKO.avg	DroshaKO.159	6	C
CCCACC	DroshaKO.avg	DroshaKO.160	1	C
CCCACC	DroshaKO.avg	DroshaKO.160	2	C
CCCACC	DroshaKO.avg	DroshaKO.160	3	C
CCCACC	DroshaKO.avg	DroshaKO.160	4	A
CCCACC	DroshaKO.avg	DroshaKO.160	5	C
CCCACC	DroshaKO.avg	DroshaKO.160	6	C
CCCACC	DroshaKO.avg	DroshaKO.161	1	C
CCCACC	DroshaKO.avg	DroshaKO.161	2	C
CCCACC	DroshaKO.avg	DroshaKO.161	3	C
CCCACC	DroshaKO.avg	DroshaKO.161	4	A
CCCACC	DroshaKO.avg	DroshaKO.161	5	C
CCCACC	DroshaKO.avg	DroshaKO.161	6	C
CCCACU	DroshaKO.avg	DroshaKO.162	1	C
CCCACU	DroshaKO.avg	DroshaKO.162	2	C
CCCACU	DroshaKO.avg	DroshaKO.162	3	C
CCCACU	DroshaKO.avg	DroshaKO.162	4	A
CCCACU	DroshaKO.avg	DroshaKO.162	5	C
CCCACU	DroshaKO.avg	DroshaKO.162	6	U
CCCCAC	DroshaKO.avg	DroshaKO.163	1	C
CCCCAC	DroshaKO.avg	DroshaKO.163	2	C
CCCCAC	DroshaKO.avg	DroshaKO.163	3	C
CCCCAC	DroshaKO.avg	DroshaKO.163	4	C
CCCCAC	DroshaKO.avg	DroshaKO.163	5	A
CCCCAC	DroshaKO.avg	DroshaKO.163	6	C
CCCCAC	DroshaKO.avg	DroshaKO.164	1	C
CCCCAC	DroshaKO.avg	DroshaKO.164	2	C
CCCCAC	DroshaKO.avg	DroshaKO.164	3	C
CCCCAC	DroshaKO.avg	DroshaKO.164	4	C
CCCCAC	DroshaKO.avg	DroshaKO.164	5	A
CCCCAC	DroshaKO.avg	DroshaKO.164	6	C
CCCCAC	DroshaKO.avg	DroshaKO.165	1	C
CCCCAC	DroshaKO.avg	DroshaKO.165	2	C
CCCCAC	DroshaKO.avg	DroshaKO.165	3	C
CCCCAC	DroshaKO.avg	DroshaKO.165	4	C
CCCCAC	DroshaKO.avg	DroshaKO.165	5	A
CCCCAC	DroshaKO.avg	DroshaKO.165	6	C
CCCCAC	DroshaKO.avg	DroshaKO.166	1	C
CCCCAC	DroshaKO.avg	DroshaKO.166	2	C
CCCCAC	DroshaKO.avg	DroshaKO.166	3	C
CCCCAC	DroshaKO.avg	DroshaKO.166	4	C
CCCCAC	DroshaKO.avg	DroshaKO.166	5	A
CCCCAC	DroshaKO.avg	DroshaKO.166	6	C
CCCCAC	DroshaKO.avg	DroshaKO.167	1	C
CCCCAC	DroshaKO.avg	DroshaKO.167	2	C
CCCCAC	DroshaKO.avg	DroshaKO.167	3	C
CCCCAC	DroshaKO.avg	DroshaKO.167	4	C
CCCCAC	DroshaKO.avg	DroshaKO.167	5	A
CCCCAC	DroshaKO.avg	DroshaKO.167	6	C
CCCCAC	DroshaKO.avg	DroshaKO.168	1	C
CCCCAC	DroshaKO.avg	DroshaKO.168	2	C
CCCCAC	DroshaKO.avg	DroshaKO.168	3	C
CCCCAC	DroshaKO.avg	DroshaKO.168	4	C
CCCCAC	DroshaKO.avg	DroshaKO.168	5	A
CCCCAC	DroshaKO.avg	DroshaKO.168	6	C
CCCCAC	DroshaKO.avg	DroshaKO.169	1	C
CCCCAC	DroshaKO.avg	DroshaKO.169	2	C
CCCCAC	DroshaKO.avg	DroshaKO.169	3	C
CCCCAC	DroshaKO.avg	DroshaKO.169	4	C
CCCCAC	DroshaKO.avg	DroshaKO.169	5	A
CCCCAC	DroshaKO.avg	DroshaKO.169	6	C
CCCCAC	DroshaKO.avg	DroshaKO.170	1	C
CCCCAC	DroshaKO.avg	DroshaKO.170	2	C
CCCCAC	DroshaKO.avg	DroshaKO.170	3	C
CCCCAC	DroshaKO.avg	DroshaKO.170	4	C
CCCCAC	DroshaKO.avg	DroshaKO.170	5	A
CCCCAC	DroshaKO.avg	DroshaKO.170	6	C
CCCCAC	DroshaKO.avg	DroshaKO.171	1	C
CCCCAC	DroshaKO.avg	DroshaKO.171	2	C
CCCCAC	DroshaKO.avg	DroshaKO.171	3	C
CCCCAC	DroshaKO.avg	DroshaKO.171	4	C
CCCCAC	DroshaKO.avg	DroshaKO.171	5	A
CCCCAC	DroshaKO.avg	DroshaKO.171	6	C
CCCCAC	DroshaKO.avg	DroshaKO.172	1	C
CCCCAC	DroshaKO.avg	DroshaKO.172	2	C
CCCCAC	DroshaKO.avg	DroshaKO.172	3	C
CCCCAC	DroshaKO.avg	DroshaKO.172	4	C
CCCCAC	DroshaKO.avg	DroshaKO.172	5	A
CCCCAC	DroshaKO.avg	DroshaKO.172	6	C
CCCCAC	DroshaKO.avg	DroshaKO.173	1	C
CCCCAC	DroshaKO.avg	DroshaKO.173	2	C
CCCCAC	DroshaKO.avg	DroshaKO.173	3	C
CCCCAC	DroshaKO.avg	DroshaKO.173	4	C
CCCCAC	DroshaKO.avg	DroshaKO.173	5	A
CCCCAC	DroshaKO.avg	DroshaKO.173	6	C
CCCCAC	DroshaKO.avg	DroshaKO.174	1	C
CCCCAC	DroshaKO.avg	DroshaKO.174	2	C
CCCCAC	DroshaKO.avg	DroshaKO.174	3	C
CCCCAC	DroshaKO.avg	DroshaKO.174	4	C
CCCCAC	DroshaKO.avg	DroshaKO.174	5	A
CCCCAC	DroshaKO.avg	DroshaKO.174	6	C
CCCCAC	DroshaKO.avg	DroshaKO.175	1	C
CCCCAC	DroshaKO.avg	DroshaKO.175	2	C
CCCCAC	DroshaKO.avg	DroshaKO.175	3	C
CCCCAC	DroshaKO.avg	DroshaKO.175	4	C
CCCCAC	DroshaKO.avg	DroshaKO.175	5	A
CCCCAC	DroshaKO.avg	DroshaKO.175	6	C
CCCCAC	DroshaKO.avg	DroshaKO.176	1	C
CCCCAC	DroshaKO.avg	DroshaKO.176	2	C
CCCCAC	DroshaKO.avg	DroshaKO.176	3	C
CCCCAC	DroshaKO.avg	DroshaKO.176	4	C
CCCCAC	DroshaKO.avg	DroshaKO.176	5	A
CCCCAC	DroshaKO.avg	DroshaKO.176	6	C
CCCCAC	DroshaKO.avg	DroshaKO.177	1	C
CCCCAC	DroshaKO.avg	DroshaKO.177	2	C
CCCCAC	DroshaKO.avg	DroshaKO.177	3	C
CCCCAC	DroshaKO.avg	DroshaKO.177	4	C
CCCCAC	DroshaKO.avg	DroshaKO.177	5	A
CCCCAC	DroshaKO.avg	DroshaKO.177	6	C
CCCCAC	DroshaKO.avg	DroshaKO.178	1	C
CCCCAC	DroshaKO.avg	DroshaKO.178	2	C
CCCCAC	DroshaKO.avg	DroshaKO.178	3	C
CCCCAC	DroshaKO.avg	DroshaKO.178	4	C
CCCCAC	DroshaKO.avg	DroshaKO.178	5	A
CCCCAC	DroshaKO.avg	DroshaKO.178	6	C
CCCCAC	DroshaKO.avg	DroshaKO.179	1	C
CCCCAC	DroshaKO.avg	DroshaKO.179	2	C
CCCCAC	DroshaKO.avg	DroshaKO.179	3	C
CCCCAC	DroshaKO.avg	DroshaKO.179	4	C
CCCCAC	DroshaKO.avg	DroshaKO.179	5	A
CCCCAC	DroshaKO.avg	DroshaKO.179	6	C
CCCCAC	DroshaKO.avg	DroshaKO.180	1	C
CCCCAC	DroshaKO.avg	DroshaKO.180	2	C
CCCCAC	DroshaKO.avg	DroshaKO.180	3	C
CCCCAC	DroshaKO.avg	DroshaKO.180	4	C
CCCCAC	DroshaKO.avg	DroshaKO.180	5	A
CCCCAC	DroshaKO.avg	DroshaKO.180	6	C
CCCCAC	DroshaKO.avg	DroshaKO.181	1	C
CCCCAC	DroshaKO.avg	DroshaKO.181	2	C
CCCCAC	DroshaKO.avg	DroshaKO.181	3	C
CCCCAC	DroshaKO.avg	DroshaKO.181	4	C
CCCCAC	DroshaKO.avg	DroshaKO.181	5	A
CCCCAC	DroshaKO.avg	DroshaKO.181	6	C
CCCCAC	DroshaKO.avg	DroshaKO.182	1	C
CCCCAC	DroshaKO.avg	DroshaKO.182	2	C
CCCCAC	DroshaKO.avg	DroshaKO.182	3	C
CCCCAC	DroshaKO.avg	DroshaKO.182	4	C
CCCCAC	DroshaKO.avg	DroshaKO.182	5	A
CCCCAC	DroshaKO.avg	DroshaKO.182	6	C
CCCCAC	DroshaKO.avg	DroshaKO.183	1	C
CCCCAC	DroshaKO.avg	DroshaKO.183	2	C
CCCCAC	DroshaKO.avg	DroshaKO.183	3	C
CCCCAC	DroshaKO.avg	DroshaKO.183	4	C
CCCCAC	DroshaKO.avg	DroshaKO.183	5	A
CCCCAC	DroshaKO.avg	DroshaKO.183	6	C
CCCCAC	DroshaKO.avg	DroshaKO.184	1	C
CCCCAC	DroshaKO.avg	DroshaKO.184	2	C
CCCCAC	DroshaKO.avg	DroshaKO.184	3	C
CCCCAC	DroshaKO.avg	DroshaKO.184	4	C
CCCCAC	DroshaKO.avg	DroshaKO.184	5	A
CCCCAC	DroshaKO.avg	DroshaKO.184	6	C
CCCCAC	DroshaKO.avg	DroshaKO.185	1	C
CCCCAC	DroshaKO.avg	DroshaKO.185	2	C
CCCCAC	DroshaKO.avg	DroshaKO.185	3	C
CCCCAC	DroshaKO.avg	DroshaKO.185	4	C
CCCCAC	DroshaKO.avg	DroshaKO.185	5	A
CCCCAC	DroshaKO.avg	DroshaKO.185	6	C
CCCCAC	DroshaKO.avg	DroshaKO.186	1	C
CCCCAC	DroshaKO.avg	DroshaKO.186	2	C
CCCCAC	DroshaKO.avg	DroshaKO.186	3	C
CCCCAC	DroshaKO.avg	DroshaKO.186	4	C
CCCCAC	DroshaKO.avg	DroshaKO.186	5	A
CCCCAC	DroshaKO.avg	DroshaKO.186	6	C
CCCCAG	DroshaKO.avg	DroshaKO.187	1	C
CCCCAG	DroshaKO.avg	DroshaKO.187	2	C
CCCCAG	DroshaKO.avg	DroshaKO.187	3	C
CCCCAG	DroshaKO.avg	DroshaKO.187	4	C
CCCCAG	DroshaKO.avg	DroshaKO.187	5	A
CCCCAG	DroshaKO.avg	DroshaKO.187	6	G
CCCCAG	DroshaKO.avg	DroshaKO.188	1	C
CCCCAG	DroshaKO.avg	DroshaKO.188	2	C
CCCCAG	DroshaKO.avg	DroshaKO.188	3	C
CCCCAG	DroshaKO.avg	DroshaKO.188	4	C
CCCCAG	DroshaKO.avg	DroshaKO.188	5	A
CCCCAG	DroshaKO.avg	DroshaKO.188	6	G
CCCCAG	DroshaKO.avg	DroshaKO.189	1	C
CCCCAG	DroshaKO.avg	DroshaKO.189	2	C
CCCCAG	DroshaKO.avg	DroshaKO.189	3	C
CCCCAG	DroshaKO.avg	DroshaKO.189	4	C
CCCCAG	DroshaKO.avg	DroshaKO.189	5	A
CCCCAG	DroshaKO.avg	DroshaKO.189	6	G
CCCCAG	DroshaKO.avg	DroshaKO.190	1	C
CCCCAG	DroshaKO.avg	DroshaKO.190	2	C
CCCCAG	DroshaKO.avg	DroshaKO.190	3	C
CCCCAG	DroshaKO.avg	DroshaKO.190	4	C
CCCCAG	DroshaKO.avg	DroshaKO.190	5	A
CCCCAG	DroshaKO.avg	DroshaKO.190	6	G
CCCCAG	DroshaKO.avg	DroshaKO.191	1	C
CCCCAG	DroshaKO.avg	DroshaKO.191	2	C
CCCCAG	DroshaKO.avg	DroshaKO.191	3	C
CCCCAG	DroshaKO.avg	DroshaKO.191	4	C
CCCCAG	DroshaKO.avg	DroshaKO.191	5	A
CCCCAG	DroshaKO.avg	DroshaKO.191	6	G
CCCCAG	DroshaKO.avg	DroshaKO.192	1	C
CCCCAG	DroshaKO.avg	DroshaKO.192	2	C
CCCCAG	DroshaKO.avg	DroshaKO.192	3	C
CCCCAG	DroshaKO.avg	DroshaKO.192	4	C
CCCCAG	DroshaKO.avg	DroshaKO.192	5	A
CCCCAG	DroshaKO.avg	DroshaKO.192	6	G
CCCCAG	DroshaKO.avg	DroshaKO.193	1	C
CCCCAG	DroshaKO.avg	DroshaKO.193	2	C
CCCCAG	DroshaKO.avg	DroshaKO.193	3	C
CCCCAG	DroshaKO.avg	DroshaKO.193	4	C
CCCCAG	DroshaKO.avg	DroshaKO.193	5	A
CCCCAG	DroshaKO.avg	DroshaKO.193	6	G
CCCCAG	DroshaKO.avg	DroshaKO.194	1	C
CCCCAG	DroshaKO.avg	DroshaKO.194	2	C
CCCCAG	DroshaKO.avg	DroshaKO.194	3	C
CCCCAG	DroshaKO.avg	DroshaKO.194	4	C
CCCCAG	DroshaKO.avg	DroshaKO.194	5	A
CCCCAG	DroshaKO.avg	DroshaKO.194	6	G
CCCCAG	DroshaKO.avg	DroshaKO.195	1	C
CCCCAG	DroshaKO.avg	DroshaKO.195	2	C
CCCCAG	DroshaKO.avg	DroshaKO.195	3	C
CCCCAG	DroshaKO.avg	DroshaKO.195	4	C
CCCCAG	DroshaKO.avg	DroshaKO.195	5	A
CCCCAG	DroshaKO.avg	DroshaKO.195	6	G
CCCCAG	DroshaKO.avg	DroshaKO.196	1	C
CCCCAG	DroshaKO.avg	DroshaKO.196	2	C
CCCCAG	DroshaKO.avg	DroshaKO.196	3	C
CCCCAG	DroshaKO.avg	DroshaKO.196	4	C
CCCCAG	DroshaKO.avg	DroshaKO.196	5	A
CCCCAG	DroshaKO.avg	DroshaKO.196	6	G
CCCCAG	DroshaKO.avg	DroshaKO.197	1	C
CCCCAG	DroshaKO.avg	DroshaKO.197	2	C
CCCCAG	DroshaKO.avg	DroshaKO.197	3	C
CCCCAG	DroshaKO.avg	DroshaKO.197	4	C
CCCCAG	DroshaKO.avg	DroshaKO.197	5	A
CCCCAG	DroshaKO.avg	DroshaKO.197	6	G
CCCCAG	DroshaKO.avg	DroshaKO.198	1	C
CCCCAG	DroshaKO.avg	DroshaKO.198	2	C
CCCCAG	DroshaKO.avg	DroshaKO.198	3	C
CCCCAG	DroshaKO.avg	DroshaKO.198	4	C
CCCCAG	DroshaKO.avg	DroshaKO.198	5	A
CCCCAG	DroshaKO.avg	DroshaKO.198	6	G
CCCCAG	DroshaKO.avg	DroshaKO.199	1	C
CCCCAG	DroshaKO.avg	DroshaKO.199	2	C
CCCCAG	DroshaKO.avg	DroshaKO.199	3	C
CCCCAG	DroshaKO.avg	DroshaKO.199	4	C
CCCCAG	DroshaKO.avg	DroshaKO.199	5	A
CCCCAG	DroshaKO.avg	DroshaKO.199	6	G
CCCCAG	DroshaKO.avg	DroshaKO.200	1	C
CCCCAG	DroshaKO.avg	DroshaKO.200	2	C
CCCCAG	DroshaKO.avg	DroshaKO.200	3	C
CCCCAG	DroshaKO.avg	DroshaKO.200	4	C
CCCCAG	DroshaKO.avg	DroshaKO.200	5	A
CCCCAG	DroshaKO.avg	DroshaKO.200	6	G
CCCCGA	DroshaKO.avg	DroshaKO.201	1	C
CCCCGA	DroshaKO.avg	DroshaKO.201	2	C
CCCCGA	DroshaKO.avg	DroshaKO.201	3	C
CCCCGA	DroshaKO.avg	DroshaKO.201	4	C
CCCCGA	DroshaKO.avg	DroshaKO.201	5	G
CCCCGA	DroshaKO.avg	DroshaKO.201	6	A
CCCCGA	DroshaKO.avg	DroshaKO.202	1	C
CCCCGA	DroshaKO.avg	DroshaKO.202	2	C
CCCCGA	DroshaKO.avg	DroshaKO.202	3	C
CCCCGA	DroshaKO.avg	DroshaKO.202	4	C
CCCCGA	DroshaKO.avg	DroshaKO.202	5	G
CCCCGA	DroshaKO.avg	DroshaKO.202	6	A
CCCCGA	DroshaKO.avg	DroshaKO.203	1	C
CCCCGA	DroshaKO.avg	DroshaKO.203	2	C
CCCCGA	DroshaKO.avg	DroshaKO.203	3	C
CCCCGA	DroshaKO.avg	DroshaKO.203	4	C
CCCCGA	DroshaKO.avg	DroshaKO.203	5	G
CCCCGA	DroshaKO.avg	DroshaKO.203	6	A
CCCCGA	DroshaKO.avg	DroshaKO.204	1	C
CCCCGA	DroshaKO.avg	DroshaKO.204	2	C
CCCCGA	DroshaKO.avg	DroshaKO.204	3	C
CCCCGA	DroshaKO.avg	DroshaKO.204	4	C
CCCCGA	DroshaKO.avg	DroshaKO.204	5	G
CCCCGA	DroshaKO.avg	DroshaKO.204	6	A
CCCCGA	DroshaKO.avg	DroshaKO.205	1	C
CCCCGA	DroshaKO.avg	DroshaKO.205	2	C
CCCCGA	DroshaKO.avg	DroshaKO.205	3	C
CCCCGA	DroshaKO.avg	DroshaKO.205	4	C
CCCCGA	DroshaKO.avg	DroshaKO.205	5	G
CCCCGA	DroshaKO.avg	DroshaKO.205	6	A
CCCCGA	DroshaKO.avg	DroshaKO.206	1	C
CCCCGA	DroshaKO.avg	DroshaKO.206	2	C
CCCCGA	DroshaKO.avg	DroshaKO.206	3	C
CCCCGA	DroshaKO.avg	DroshaKO.206	4	C
CCCCGA	DroshaKO.avg	DroshaKO.206	5	G
CCCCGA	DroshaKO.avg	DroshaKO.206	6	A
CCCCGA	DroshaKO.avg	DroshaKO.207	1	C
CCCCGA	DroshaKO.avg	DroshaKO.207	2	C
CCCCGA	DroshaKO.avg	DroshaKO.207	3	C
CCCCGA	DroshaKO.avg	DroshaKO.207	4	C
CCCCGA	DroshaKO.avg	DroshaKO.207	5	G
CCCCGA	DroshaKO.avg	DroshaKO.207	6	A
CCCCGA	DroshaKO.avg	DroshaKO.208	1	C
CCCCGA	DroshaKO.avg	DroshaKO.208	2	C
CCCCGA	DroshaKO.avg	DroshaKO.208	3	C
CCCCGA	DroshaKO.avg	DroshaKO.208	4	C
CCCCGA	DroshaKO.avg	DroshaKO.208	5	G
CCCCGA	DroshaKO.avg	DroshaKO.208	6	A
CCCCGA	DroshaKO.avg	DroshaKO.209	1	C
CCCCGA	DroshaKO.avg	DroshaKO.209	2	C
CCCCGA	DroshaKO.avg	DroshaKO.209	3	C
CCCCGA	DroshaKO.avg	DroshaKO.209	4	C
CCCCGA	DroshaKO.avg	DroshaKO.209	5	G
CCCCGA	DroshaKO.avg	DroshaKO.209	6	A
CCCCGA	DroshaKO.avg	DroshaKO.210	1	C
CCCCGA	DroshaKO.avg	DroshaKO.210	2	C
CCCCGA	DroshaKO.avg	DroshaKO.210	3	C
CCCCGA	DroshaKO.avg	DroshaKO.210	4	C
CCCCGA	DroshaKO.avg	DroshaKO.210	5	G
CCCCGA	DroshaKO.avg	DroshaKO.210	6	A
CCCCGA	DroshaKO.avg	DroshaKO.211	1	C
CCCCGA	DroshaKO.avg	DroshaKO.211	2	C
CCCCGA	DroshaKO.avg	DroshaKO.211	3	C
CCCCGA	DroshaKO.avg	DroshaKO.211	4	C
CCCCGA	DroshaKO.avg	DroshaKO.211	5	G
CCCCGA	DroshaKO.avg	DroshaKO.211	6	A
CCCCGA	DroshaKO.avg	DroshaKO.212	1	C
CCCCGA	DroshaKO.avg	DroshaKO.212	2	C
CCCCGA	DroshaKO.avg	DroshaKO.212	3	C
CCCCGA	DroshaKO.avg	DroshaKO.212	4	C
CCCCGA	DroshaKO.avg	DroshaKO.212	5	G
CCCCGA	DroshaKO.avg	DroshaKO.212	6	A
CCCCGA	DroshaKO.avg	DroshaKO.213	1	C
CCCCGA	DroshaKO.avg	DroshaKO.213	2	C
CCCCGA	DroshaKO.avg	DroshaKO.213	3	C
CCCCGA	DroshaKO.avg	DroshaKO.213	4	C
CCCCGA	DroshaKO.avg	DroshaKO.213	5	G
CCCCGA	DroshaKO.avg	DroshaKO.213	6	A
CCCCGA	DroshaKO.avg	DroshaKO.214	1	C
CCCCGA	DroshaKO.avg	DroshaKO.214	2	C
CCCCGA	DroshaKO.avg	DroshaKO.214	3	C
CCCCGA	DroshaKO.avg	DroshaKO.214	4	C
CCCCGA	DroshaKO.avg	DroshaKO.214	5	G
CCCCGA	DroshaKO.avg	DroshaKO.214	6	A
CCCCGA	DroshaKO.avg	DroshaKO.215	1	C
CCCCGA	DroshaKO.avg	DroshaKO.215	2	C
CCCCGA	DroshaKO.avg	DroshaKO.215	3	C
CCCCGA	DroshaKO.avg	DroshaKO.215	4	C
CCCCGA	DroshaKO.avg	DroshaKO.215	5	G
CCCCGA	DroshaKO.avg	DroshaKO.215	6	A
CCCCGA	DroshaKO.avg	DroshaKO.216	1	C
CCCCGA	DroshaKO.avg	DroshaKO.216	2	C
CCCCGA	DroshaKO.avg	DroshaKO.216	3	C
CCCCGA	DroshaKO.avg	DroshaKO.216	4	C
CCCCGA	DroshaKO.avg	DroshaKO.216	5	G
CCCCGA	DroshaKO.avg	DroshaKO.216	6	A
CCCCGA	DroshaKO.avg	DroshaKO.217	1	C
CCCCGA	DroshaKO.avg	DroshaKO.217	2	C
CCCCGA	DroshaKO.avg	DroshaKO.217	3	C
CCCCGA	DroshaKO.avg	DroshaKO.217	4	C
CCCCGA	DroshaKO.avg	DroshaKO.217	5	G
CCCCGA	DroshaKO.avg	DroshaKO.217	6	A
CCCCGA	DroshaKO.avg	DroshaKO.218	1	C
CCCCGA	DroshaKO.avg	DroshaKO.218	2	C
CCCCGA	DroshaKO.avg	DroshaKO.218	3	C
CCCCGA	DroshaKO.avg	DroshaKO.218	4	C
CCCCGA	DroshaKO.avg	DroshaKO.218	5	G
CCCCGA	DroshaKO.avg	DroshaKO.218	6	A
CCCCGA	DroshaKO.avg	DroshaKO.219	1	C
CCCCGA	DroshaKO.avg	DroshaKO.219	2	C
CCCCGA	DroshaKO.avg	DroshaKO.219	3	C
CCCCGA	DroshaKO.avg	DroshaKO.219	4	C
CCCCGA	DroshaKO.avg	DroshaKO.219	5	G
CCCCGA	DroshaKO.avg	DroshaKO.219	6	A
CCCCGA	DroshaKO.avg	DroshaKO.220	1	C
CCCCGA	DroshaKO.avg	DroshaKO.220	2	C
CCCCGA	DroshaKO.avg	DroshaKO.220	3	C
CCCCGA	DroshaKO.avg	DroshaKO.220	4	C
CCCCGA	DroshaKO.avg	DroshaKO.220	5	G
CCCCGA	DroshaKO.avg	DroshaKO.220	6	A
CCCCGA	DroshaKO.avg	DroshaKO.221	1	C
CCCCGA	DroshaKO.avg	DroshaKO.221	2	C
CCCCGA	DroshaKO.avg	DroshaKO.221	3	C
CCCCGA	DroshaKO.avg	DroshaKO.221	4	C
CCCCGA	DroshaKO.avg	DroshaKO.221	5	G
CCCCGA	DroshaKO.avg	DroshaKO.221	6	A
CCCCGA	DroshaKO.avg	DroshaKO.222	1	C
CCCCGA	DroshaKO.avg	DroshaKO.222	2	C
CCCCGA	DroshaKO.avg	DroshaKO.222	3	C
CCCCGA	DroshaKO.avg	DroshaKO.222	4	C
CCCCGA	DroshaKO.avg	DroshaKO.222	5	G
CCCCGA	DroshaKO.avg	DroshaKO.222	6	A
CCCCGC	DroshaKO.avg	DroshaKO.223	1	C
CCCCGC	DroshaKO.avg	DroshaKO.223	2	C
CCCCGC	DroshaKO.avg	DroshaKO.223	3	C
CCCCGC	DroshaKO.avg	DroshaKO.223	4	C
CCCCGC	DroshaKO.avg	DroshaKO.223	5	G
CCCCGC	DroshaKO.avg	DroshaKO.223	6	C
CCCCGG	DroshaKO.avg	DroshaKO.224	1	C
CCCCGG	DroshaKO.avg	DroshaKO.224	2	C
CCCCGG	DroshaKO.avg	DroshaKO.224	3	C
CCCCGG	DroshaKO.avg	DroshaKO.224	4	C
CCCCGG	DroshaKO.avg	DroshaKO.224	5	G
CCCCGG	DroshaKO.avg	DroshaKO.224	6	G
CCCCGG	DroshaKO.avg	DroshaKO.225	1	C
CCCCGG	DroshaKO.avg	DroshaKO.225	2	C
CCCCGG	DroshaKO.avg	DroshaKO.225	3	C
CCCCGG	DroshaKO.avg	DroshaKO.225	4	C
CCCCGG	DroshaKO.avg	DroshaKO.225	5	G
CCCCGG	DroshaKO.avg	DroshaKO.225	6	G
CCCCGG	DroshaKO.avg	DroshaKO.226	1	C
CCCCGG	DroshaKO.avg	DroshaKO.226	2	C
CCCCGG	DroshaKO.avg	DroshaKO.226	3	C
CCCCGG	DroshaKO.avg	DroshaKO.226	4	C
CCCCGG	DroshaKO.avg	DroshaKO.226	5	G
CCCCGG	DroshaKO.avg	DroshaKO.226	6	G
CCCCGG	DroshaKO.avg	DroshaKO.227	1	C
CCCCGG	DroshaKO.avg	DroshaKO.227	2	C
CCCCGG	DroshaKO.avg	DroshaKO.227	3	C
CCCCGG	DroshaKO.avg	DroshaKO.227	4	C
CCCCGG	DroshaKO.avg	DroshaKO.227	5	G
CCCCGG	DroshaKO.avg	DroshaKO.227	6	G
CCCCGG	DroshaKO.avg	DroshaKO.228	1	C
CCCCGG	DroshaKO.avg	DroshaKO.228	2	C
CCCCGG	DroshaKO.avg	DroshaKO.228	3	C
CCCCGG	DroshaKO.avg	DroshaKO.228	4	C
CCCCGG	DroshaKO.avg	DroshaKO.228	5	G
CCCCGG	DroshaKO.avg	DroshaKO.228	6	G
CCCCGG	DroshaKO.avg	DroshaKO.229	1	C
CCCCGG	DroshaKO.avg	DroshaKO.229	2	C
CCCCGG	DroshaKO.avg	DroshaKO.229	3	C
CCCCGG	DroshaKO.avg	DroshaKO.229	4	C
CCCCGG	DroshaKO.avg	DroshaKO.229	5	G
CCCCGG	DroshaKO.avg	DroshaKO.229	6	G
CCCCGG	DroshaKO.avg	DroshaKO.230	1	C
CCCCGG	DroshaKO.avg	DroshaKO.230	2	C
CCCCGG	DroshaKO.avg	DroshaKO.230	3	C
CCCCGG	DroshaKO.avg	DroshaKO.230	4	C
CCCCGG	DroshaKO.avg	DroshaKO.230	5	G
CCCCGG	DroshaKO.avg	DroshaKO.230	6	G
CCCCGG	DroshaKO.avg	DroshaKO.231	1	C
CCCCGG	DroshaKO.avg	DroshaKO.231	2	C
CCCCGG	DroshaKO.avg	DroshaKO.231	3	C
CCCCGG	DroshaKO.avg	DroshaKO.231	4	C
CCCCGG	DroshaKO.avg	DroshaKO.231	5	G
CCCCGG	DroshaKO.avg	DroshaKO.231	6	G
CCCCGG	DroshaKO.avg	DroshaKO.232	1	C
CCCCGG	DroshaKO.avg	DroshaKO.232	2	C
CCCCGG	DroshaKO.avg	DroshaKO.232	3	C
CCCCGG	DroshaKO.avg	DroshaKO.232	4	C
CCCCGG	DroshaKO.avg	DroshaKO.232	5	G
CCCCGG	DroshaKO.avg	DroshaKO.232	6	G
CCCCGG	DroshaKO.avg	DroshaKO.233	1	C
CCCCGG	DroshaKO.avg	DroshaKO.233	2	C
CCCCGG	DroshaKO.avg	DroshaKO.233	3	C
CCCCGG	DroshaKO.avg	DroshaKO.233	4	C
CCCCGG	DroshaKO.avg	DroshaKO.233	5	G
CCCCGG	DroshaKO.avg	DroshaKO.233	6	G
CCCCGG	DroshaKO.avg	DroshaKO.234	1	C
CCCCGG	DroshaKO.avg	DroshaKO.234	2	C
CCCCGG	DroshaKO.avg	DroshaKO.234	3	C
CCCCGG	DroshaKO.avg	DroshaKO.234	4	C
CCCCGG	DroshaKO.avg	DroshaKO.234	5	G
CCCCGG	DroshaKO.avg	DroshaKO.234	6	G
CCCCGG	DroshaKO.avg	DroshaKO.235	1	C
CCCCGG	DroshaKO.avg	DroshaKO.235	2	C
CCCCGG	DroshaKO.avg	DroshaKO.235	3	C
CCCCGG	DroshaKO.avg	DroshaKO.235	4	C
CCCCGG	DroshaKO.avg	DroshaKO.235	5	G
CCCCGG	DroshaKO.avg	DroshaKO.235	6	G
CCCCGG	DroshaKO.avg	DroshaKO.236	1	C
CCCCGG	DroshaKO.avg	DroshaKO.236	2	C
CCCCGG	DroshaKO.avg	DroshaKO.236	3	C
CCCCGG	DroshaKO.avg	DroshaKO.236	4	C
CCCCGG	DroshaKO.avg	DroshaKO.236	5	G
CCCCGG	DroshaKO.avg	DroshaKO.236	6	G
CCCCGG	DroshaKO.avg	DroshaKO.237	1	C
CCCCGG	DroshaKO.avg	DroshaKO.237	2	C
CCCCGG	DroshaKO.avg	DroshaKO.237	3	C
CCCCGG	DroshaKO.avg	DroshaKO.237	4	C
CCCCGG	DroshaKO.avg	DroshaKO.237	5	G
CCCCGG	DroshaKO.avg	DroshaKO.237	6	G
CCCCGG	DroshaKO.avg	DroshaKO.238	1	C
CCCCGG	DroshaKO.avg	DroshaKO.238	2	C
CCCCGG	DroshaKO.avg	DroshaKO.238	3	C
CCCCGG	DroshaKO.avg	DroshaKO.238	4	C
CCCCGG	DroshaKO.avg	DroshaKO.238	5	G
CCCCGG	DroshaKO.avg	DroshaKO.238	6	G
CCCCGG	DroshaKO.avg	DroshaKO.239	1	C
CCCCGG	DroshaKO.avg	DroshaKO.239	2	C
CCCCGG	DroshaKO.avg	DroshaKO.239	3	C
CCCCGG	DroshaKO.avg	DroshaKO.239	4	C
CCCCGG	DroshaKO.avg	DroshaKO.239	5	G
CCCCGG	DroshaKO.avg	DroshaKO.239	6	G
CCCCGG	DroshaKO.avg	DroshaKO.240	1	C
CCCCGG	DroshaKO.avg	DroshaKO.240	2	C
CCCCGG	DroshaKO.avg	DroshaKO.240	3	C
CCCCGG	DroshaKO.avg	DroshaKO.240	4	C
CCCCGG	DroshaKO.avg	DroshaKO.240	5	G
CCCCGG	DroshaKO.avg	DroshaKO.240	6	G
CCCCGG	DroshaKO.avg	DroshaKO.241	1	C
CCCCGG	DroshaKO.avg	DroshaKO.241	2	C
CCCCGG	DroshaKO.avg	DroshaKO.241	3	C
CCCCGG	DroshaKO.avg	DroshaKO.241	4	C
CCCCGG	DroshaKO.avg	DroshaKO.241	5	G
CCCCGG	DroshaKO.avg	DroshaKO.241	6	G
CCCCGG	DroshaKO.avg	DroshaKO.242	1	C
CCCCGG	DroshaKO.avg	DroshaKO.242	2	C
CCCCGG	DroshaKO.avg	DroshaKO.242	3	C
CCCCGG	DroshaKO.avg	DroshaKO.242	4	C
CCCCGG	DroshaKO.avg	DroshaKO.242	5	G
CCCCGG	DroshaKO.avg	DroshaKO.242	6	G
CCCCGG	DroshaKO.avg	DroshaKO.243	1	C
CCCCGG	DroshaKO.avg	DroshaKO.243	2	C
CCCCGG	DroshaKO.avg	DroshaKO.243	3	C
CCCCGG	DroshaKO.avg	DroshaKO.243	4	C
CCCCGG	DroshaKO.avg	DroshaKO.243	5	G
CCCCGG	DroshaKO.avg	DroshaKO.243	6	G
CCCCGG	DroshaKO.avg	DroshaKO.244	1	C
CCCCGG	DroshaKO.avg	DroshaKO.244	2	C
CCCCGG	DroshaKO.avg	DroshaKO.244	3	C
CCCCGG	DroshaKO.avg	DroshaKO.244	4	C
CCCCGG	DroshaKO.avg	DroshaKO.244	5	G
CCCCGG	DroshaKO.avg	DroshaKO.244	6	G
CCCCGG	DroshaKO.avg	DroshaKO.245	1	C
CCCCGG	DroshaKO.avg	DroshaKO.245	2	C
CCCCGG	DroshaKO.avg	DroshaKO.245	3	C
CCCCGG	DroshaKO.avg	DroshaKO.245	4	C
CCCCGG	DroshaKO.avg	DroshaKO.245	5	G
CCCCGG	DroshaKO.avg	DroshaKO.245	6	G
CCCCGG	DroshaKO.avg	DroshaKO.246	1	C
CCCCGG	DroshaKO.avg	DroshaKO.246	2	C
CCCCGG	DroshaKO.avg	DroshaKO.246	3	C
CCCCGG	DroshaKO.avg	DroshaKO.246	4	C
CCCCGG	DroshaKO.avg	DroshaKO.246	5	G
CCCCGG	DroshaKO.avg	DroshaKO.246	6	G
CCCCGG	DroshaKO.avg	DroshaKO.247	1	C
CCCCGG	DroshaKO.avg	DroshaKO.247	2	C
CCCCGG	DroshaKO.avg	DroshaKO.247	3	C
CCCCGG	DroshaKO.avg	DroshaKO.247	4	C
CCCCGG	DroshaKO.avg	DroshaKO.247	5	G
CCCCGG	DroshaKO.avg	DroshaKO.247	6	G
CCCCGG	DroshaKO.avg	DroshaKO.248	1	C
CCCCGG	DroshaKO.avg	DroshaKO.248	2	C
CCCCGG	DroshaKO.avg	DroshaKO.248	3	C
CCCCGG	DroshaKO.avg	DroshaKO.248	4	C
CCCCGG	DroshaKO.avg	DroshaKO.248	5	G
CCCCGG	DroshaKO.avg	DroshaKO.248	6	G
CCCCGG	DroshaKO.avg	DroshaKO.249	1	C
CCCCGG	DroshaKO.avg	DroshaKO.249	2	C
CCCCGG	DroshaKO.avg	DroshaKO.249	3	C
CCCCGG	DroshaKO.avg	DroshaKO.249	4	C
CCCCGG	DroshaKO.avg	DroshaKO.249	5	G
CCCCGG	DroshaKO.avg	DroshaKO.249	6	G
CCCCGG	DroshaKO.avg	DroshaKO.250	1	C
CCCCGG	DroshaKO.avg	DroshaKO.250	2	C
CCCCGG	DroshaKO.avg	DroshaKO.250	3	C
CCCCGG	DroshaKO.avg	DroshaKO.250	4	C
CCCCGG	DroshaKO.avg	DroshaKO.250	5	G
CCCCGG	DroshaKO.avg	DroshaKO.250	6	G
CCCCGG	DroshaKO.avg	DroshaKO.251	1	C
CCCCGG	DroshaKO.avg	DroshaKO.251	2	C
CCCCGG	DroshaKO.avg	DroshaKO.251	3	C
CCCCGG	DroshaKO.avg	DroshaKO.251	4	C
CCCCGG	DroshaKO.avg	DroshaKO.251	5	G
CCCCGG	DroshaKO.avg	DroshaKO.251	6	G
CCCCGG	DroshaKO.avg	DroshaKO.252	1	C
CCCCGG	DroshaKO.avg	DroshaKO.252	2	C
CCCCGG	DroshaKO.avg	DroshaKO.252	3	C
CCCCGG	DroshaKO.avg	DroshaKO.252	4	C
CCCCGG	DroshaKO.avg	DroshaKO.252	5	G
CCCCGG	DroshaKO.avg	DroshaKO.252	6	G
CCCCGG	DroshaKO.avg	DroshaKO.253	1	C
CCCCGG	DroshaKO.avg	DroshaKO.253	2	C
CCCCGG	DroshaKO.avg	DroshaKO.253	3	C
CCCCGG	DroshaKO.avg	DroshaKO.253	4	C
CCCCGG	DroshaKO.avg	DroshaKO.253	5	G
CCCCGG	DroshaKO.avg	DroshaKO.253	6	G
CCCCGG	DroshaKO.avg	DroshaKO.254	1	C
CCCCGG	DroshaKO.avg	DroshaKO.254	2	C
CCCCGG	DroshaKO.avg	DroshaKO.254	3	C
CCCCGG	DroshaKO.avg	DroshaKO.254	4	C
CCCCGG	DroshaKO.avg	DroshaKO.254	5	G
CCCCGG	DroshaKO.avg	DroshaKO.254	6	G
CCCCGG	DroshaKO.avg	DroshaKO.255	1	C
CCCCGG	DroshaKO.avg	DroshaKO.255	2	C
CCCCGG	DroshaKO.avg	DroshaKO.255	3	C
CCCCGG	DroshaKO.avg	DroshaKO.255	4	C
CCCCGG	DroshaKO.avg	DroshaKO.255	5	G
CCCCGG	DroshaKO.avg	DroshaKO.255	6	G
CCCCGG	DroshaKO.avg	DroshaKO.256	1	C
CCCCGG	DroshaKO.avg	DroshaKO.256	2	C
CCCCGG	DroshaKO.avg	DroshaKO.256	3	C
CCCCGG	DroshaKO.avg	DroshaKO.256	4	C
CCCCGG	DroshaKO.avg	DroshaKO.256	5	G
CCCCGG	DroshaKO.avg	DroshaKO.256	6	G
CCCCGG	DroshaKO.avg	DroshaKO.257	1	C
CCCCGG	DroshaKO.avg	DroshaKO.257	2	C
CCCCGG	DroshaKO.avg	DroshaKO.257	3	C
CCCCGG	DroshaKO.avg	DroshaKO.257	4	C
CCCCGG	DroshaKO.avg	DroshaKO.257	5	G
CCCCGG	DroshaKO.avg	DroshaKO.257	6	G
CCCCGG	DroshaKO.avg	DroshaKO.258	1	C
CCCCGG	DroshaKO.avg	DroshaKO.258	2	C
CCCCGG	DroshaKO.avg	DroshaKO.258	3	C
CCCCGG	DroshaKO.avg	DroshaKO.258	4	C
CCCCGG	DroshaKO.avg	DroshaKO.258	5	G
CCCCGG	DroshaKO.avg	DroshaKO.258	6	G
CCCCGG	DroshaKO.avg	DroshaKO.259	1	C
CCCCGG	DroshaKO.avg	DroshaKO.259	2	C
CCCCGG	DroshaKO.avg	DroshaKO.259	3	C
CCCCGG	DroshaKO.avg	DroshaKO.259	4	C
CCCCGG	DroshaKO.avg	DroshaKO.259	5	G
CCCCGG	DroshaKO.avg	DroshaKO.259	6	G
CCCCGG	DroshaKO.avg	DroshaKO.260	1	C
CCCCGG	DroshaKO.avg	DroshaKO.260	2	C
CCCCGG	DroshaKO.avg	DroshaKO.260	3	C
CCCCGG	DroshaKO.avg	DroshaKO.260	4	C
CCCCGG	DroshaKO.avg	DroshaKO.260	5	G
CCCCGG	DroshaKO.avg	DroshaKO.260	6	G
CCCCGG	DroshaKO.avg	DroshaKO.261	1	C
CCCCGG	DroshaKO.avg	DroshaKO.261	2	C
CCCCGG	DroshaKO.avg	DroshaKO.261	3	C
CCCCGG	DroshaKO.avg	DroshaKO.261	4	C
CCCCGG	DroshaKO.avg	DroshaKO.261	5	G
CCCCGG	DroshaKO.avg	DroshaKO.261	6	G
CCCCGG	DroshaKO.avg	DroshaKO.262	1	C
CCCCGG	DroshaKO.avg	DroshaKO.262	2	C
CCCCGG	DroshaKO.avg	DroshaKO.262	3	C
CCCCGG	DroshaKO.avg	DroshaKO.262	4	C
CCCCGG	DroshaKO.avg	DroshaKO.262	5	G
CCCCGG	DroshaKO.avg	DroshaKO.262	6	G
CCCCGG	DroshaKO.avg	DroshaKO.263	1	C
CCCCGG	DroshaKO.avg	DroshaKO.263	2	C
CCCCGG	DroshaKO.avg	DroshaKO.263	3	C
CCCCGG	DroshaKO.avg	DroshaKO.263	4	C
CCCCGG	DroshaKO.avg	DroshaKO.263	5	G
CCCCGG	DroshaKO.avg	DroshaKO.263	6	G
CCCCGG	DroshaKO.avg	DroshaKO.264	1	C
CCCCGG	DroshaKO.avg	DroshaKO.264	2	C
CCCCGG	DroshaKO.avg	DroshaKO.264	3	C
CCCCGG	DroshaKO.avg	DroshaKO.264	4	C
CCCCGG	DroshaKO.avg	DroshaKO.264	5	G
CCCCGG	DroshaKO.avg	DroshaKO.264	6	G
CCCCGG	DroshaKO.avg	DroshaKO.265	1	C
CCCCGG	DroshaKO.avg	DroshaKO.265	2	C
CCCCGG	DroshaKO.avg	DroshaKO.265	3	C
CCCCGG	DroshaKO.avg	DroshaKO.265	4	C
CCCCGG	DroshaKO.avg	DroshaKO.265	5	G
CCCCGG	DroshaKO.avg	DroshaKO.265	6	G
CCCCGG	DroshaKO.avg	DroshaKO.266	1	C
CCCCGG	DroshaKO.avg	DroshaKO.266	2	C
CCCCGG	DroshaKO.avg	DroshaKO.266	3	C
CCCCGG	DroshaKO.avg	DroshaKO.266	4	C
CCCCGG	DroshaKO.avg	DroshaKO.266	5	G
CCCCGG	DroshaKO.avg	DroshaKO.266	6	G
CCCCGG	DroshaKO.avg	DroshaKO.267	1	C
CCCCGG	DroshaKO.avg	DroshaKO.267	2	C
CCCCGG	DroshaKO.avg	DroshaKO.267	3	C
CCCCGG	DroshaKO.avg	DroshaKO.267	4	C
CCCCGG	DroshaKO.avg	DroshaKO.267	5	G
CCCCGG	DroshaKO.avg	DroshaKO.267	6	G
CCCCGG	DroshaKO.avg	DroshaKO.268	1	C
CCCCGG	DroshaKO.avg	DroshaKO.268	2	C
CCCCGG	DroshaKO.avg	DroshaKO.268	3	C
CCCCGG	DroshaKO.avg	DroshaKO.268	4	C
CCCCGG	DroshaKO.avg	DroshaKO.268	5	G
CCCCGG	DroshaKO.avg	DroshaKO.268	6	G
CCCCGG	DroshaKO.avg	DroshaKO.269	1	C
CCCCGG	DroshaKO.avg	DroshaKO.269	2	C
CCCCGG	DroshaKO.avg	DroshaKO.269	3	C
CCCCGG	DroshaKO.avg	DroshaKO.269	4	C
CCCCGG	DroshaKO.avg	DroshaKO.269	5	G
CCCCGG	DroshaKO.avg	DroshaKO.269	6	G
CCCCGG	DroshaKO.avg	DroshaKO.270	1	C
CCCCGG	DroshaKO.avg	DroshaKO.270	2	C
CCCCGG	DroshaKO.avg	DroshaKO.270	3	C
CCCCGG	DroshaKO.avg	DroshaKO.270	4	C
CCCCGG	DroshaKO.avg	DroshaKO.270	5	G
CCCCGG	DroshaKO.avg	DroshaKO.270	6	G
CCCCGG	DroshaKO.avg	DroshaKO.271	1	C
CCCCGG	DroshaKO.avg	DroshaKO.271	2	C
CCCCGG	DroshaKO.avg	DroshaKO.271	3	C
CCCCGG	DroshaKO.avg	DroshaKO.271	4	C
CCCCGG	DroshaKO.avg	DroshaKO.271	5	G
CCCCGG	DroshaKO.avg	DroshaKO.271	6	G
CCCCGU	DroshaKO.avg	DroshaKO.272	1	C
CCCCGU	DroshaKO.avg	DroshaKO.272	2	C
CCCCGU	DroshaKO.avg	DroshaKO.272	3	C
CCCCGU	DroshaKO.avg	DroshaKO.272	4	C
CCCCGU	DroshaKO.avg	DroshaKO.272	5	G
CCCCGU	DroshaKO.avg	DroshaKO.272	6	U
CCCCGU	DroshaKO.avg	DroshaKO.273	1	C
CCCCGU	DroshaKO.avg	DroshaKO.273	2	C
CCCCGU	DroshaKO.avg	DroshaKO.273	3	C
CCCCGU	DroshaKO.avg	DroshaKO.273	4	C
CCCCGU	DroshaKO.avg	DroshaKO.273	5	G
CCCCGU	DroshaKO.avg	DroshaKO.273	6	U
CCCCGU	DroshaKO.avg	DroshaKO.274	1	C
CCCCGU	DroshaKO.avg	DroshaKO.274	2	C
CCCCGU	DroshaKO.avg	DroshaKO.274	3	C
CCCCGU	DroshaKO.avg	DroshaKO.274	4	C
CCCCGU	DroshaKO.avg	DroshaKO.274	5	G
CCCCGU	DroshaKO.avg	DroshaKO.274	6	U
CCCCGU	DroshaKO.avg	DroshaKO.275	1	C
CCCCGU	DroshaKO.avg	DroshaKO.275	2	C
CCCCGU	DroshaKO.avg	DroshaKO.275	3	C
CCCCGU	DroshaKO.avg	DroshaKO.275	4	C
CCCCGU	DroshaKO.avg	DroshaKO.275	5	G
CCCCGU	DroshaKO.avg	DroshaKO.275	6	U
CCCCGU	DroshaKO.avg	DroshaKO.276	1	C
CCCCGU	DroshaKO.avg	DroshaKO.276	2	C
CCCCGU	DroshaKO.avg	DroshaKO.276	3	C
CCCCGU	DroshaKO.avg	DroshaKO.276	4	C
CCCCGU	DroshaKO.avg	DroshaKO.276	5	G
CCCCGU	DroshaKO.avg	DroshaKO.276	6	U
CCCGCA	DroshaKO.avg	DroshaKO.277	1	C
CCCGCA	DroshaKO.avg	DroshaKO.277	2	C
CCCGCA	DroshaKO.avg	DroshaKO.277	3	C
CCCGCA	DroshaKO.avg	DroshaKO.277	4	G
CCCGCA	DroshaKO.avg	DroshaKO.277	5	C
CCCGCA	DroshaKO.avg	DroshaKO.277	6	A
CCCGCG	DroshaKO.avg	DroshaKO.278	1	C
CCCGCG	DroshaKO.avg	DroshaKO.278	2	C
CCCGCG	DroshaKO.avg	DroshaKO.278	3	C
CCCGCG	DroshaKO.avg	DroshaKO.278	4	G
CCCGCG	DroshaKO.avg	DroshaKO.278	5	C
CCCGCG	DroshaKO.avg	DroshaKO.278	6	G
CCCGCG	DroshaKO.avg	DroshaKO.279	1	C
CCCGCG	DroshaKO.avg	DroshaKO.279	2	C
CCCGCG	DroshaKO.avg	DroshaKO.279	3	C
CCCGCG	DroshaKO.avg	DroshaKO.279	4	G
CCCGCG	DroshaKO.avg	DroshaKO.279	5	C
CCCGCG	DroshaKO.avg	DroshaKO.279	6	G
CCCGCG	DroshaKO.avg	DroshaKO.280	1	C
CCCGCG	DroshaKO.avg	DroshaKO.280	2	C
CCCGCG	DroshaKO.avg	DroshaKO.280	3	C
CCCGCG	DroshaKO.avg	DroshaKO.280	4	G
CCCGCG	DroshaKO.avg	DroshaKO.280	5	C
CCCGCG	DroshaKO.avg	DroshaKO.280	6	G
CCCGGA	DroshaKO.avg	DroshaKO.281	1	C
CCCGGA	DroshaKO.avg	DroshaKO.281	2	C
CCCGGA	DroshaKO.avg	DroshaKO.281	3	C
CCCGGA	DroshaKO.avg	DroshaKO.281	4	G
CCCGGA	DroshaKO.avg	DroshaKO.281	5	G
CCCGGA	DroshaKO.avg	DroshaKO.281	6	A
CCCGGA	DroshaKO.avg	DroshaKO.282	1	C
CCCGGA	DroshaKO.avg	DroshaKO.282	2	C
CCCGGA	DroshaKO.avg	DroshaKO.282	3	C
CCCGGA	DroshaKO.avg	DroshaKO.282	4	G
CCCGGA	DroshaKO.avg	DroshaKO.282	5	G
CCCGGA	DroshaKO.avg	DroshaKO.282	6	A
CCCGGA	DroshaKO.avg	DroshaKO.283	1	C
CCCGGA	DroshaKO.avg	DroshaKO.283	2	C
CCCGGA	DroshaKO.avg	DroshaKO.283	3	C
CCCGGA	DroshaKO.avg	DroshaKO.283	4	G
CCCGGA	DroshaKO.avg	DroshaKO.283	5	G
CCCGGA	DroshaKO.avg	DroshaKO.283	6	A
CCCGGA	DroshaKO.avg	DroshaKO.284	1	C
CCCGGA	DroshaKO.avg	DroshaKO.284	2	C
CCCGGA	DroshaKO.avg	DroshaKO.284	3	C
CCCGGA	DroshaKO.avg	DroshaKO.284	4	G
CCCGGA	DroshaKO.avg	DroshaKO.284	5	G
CCCGGA	DroshaKO.avg	DroshaKO.284	6	A
CCCGGC	DroshaKO.avg	DroshaKO.285	1	C
CCCGGC	DroshaKO.avg	DroshaKO.285	2	C
CCCGGC	DroshaKO.avg	DroshaKO.285	3	C
CCCGGC	DroshaKO.avg	DroshaKO.285	4	G
CCCGGC	DroshaKO.avg	DroshaKO.285	5	G
CCCGGC	DroshaKO.avg	DroshaKO.285	6	C
CCCGGC	DroshaKO.avg	DroshaKO.286	1	C
CCCGGC	DroshaKO.avg	DroshaKO.286	2	C
CCCGGC	DroshaKO.avg	DroshaKO.286	3	C
CCCGGC	DroshaKO.avg	DroshaKO.286	4	G
CCCGGC	DroshaKO.avg	DroshaKO.286	5	G
CCCGGC	DroshaKO.avg	DroshaKO.286	6	C
CCCGGC	DroshaKO.avg	DroshaKO.287	1	C
CCCGGC	DroshaKO.avg	DroshaKO.287	2	C
CCCGGC	DroshaKO.avg	DroshaKO.287	3	C
CCCGGC	DroshaKO.avg	DroshaKO.287	4	G
CCCGGC	DroshaKO.avg	DroshaKO.287	5	G
CCCGGC	DroshaKO.avg	DroshaKO.287	6	C
CCCGGC	DroshaKO.avg	DroshaKO.288	1	C
CCCGGC	DroshaKO.avg	DroshaKO.288	2	C
CCCGGC	DroshaKO.avg	DroshaKO.288	3	C
CCCGGC	DroshaKO.avg	DroshaKO.288	4	G
CCCGGC	DroshaKO.avg	DroshaKO.288	5	G
CCCGGC	DroshaKO.avg	DroshaKO.288	6	C
CCCGGC	DroshaKO.avg	DroshaKO.289	1	C
CCCGGC	DroshaKO.avg	DroshaKO.289	2	C
CCCGGC	DroshaKO.avg	DroshaKO.289	3	C
CCCGGC	DroshaKO.avg	DroshaKO.289	4	G
CCCGGC	DroshaKO.avg	DroshaKO.289	5	G
CCCGGC	DroshaKO.avg	DroshaKO.289	6	C
CCCGGC	DroshaKO.avg	DroshaKO.290	1	C
CCCGGC	DroshaKO.avg	DroshaKO.290	2	C
CCCGGC	DroshaKO.avg	DroshaKO.290	3	C
CCCGGC	DroshaKO.avg	DroshaKO.290	4	G
CCCGGC	DroshaKO.avg	DroshaKO.290	5	G
CCCGGC	DroshaKO.avg	DroshaKO.290	6	C
CCCGGC	DroshaKO.avg	DroshaKO.291	1	C
CCCGGC	DroshaKO.avg	DroshaKO.291	2	C
CCCGGC	DroshaKO.avg	DroshaKO.291	3	C
CCCGGC	DroshaKO.avg	DroshaKO.291	4	G
CCCGGC	DroshaKO.avg	DroshaKO.291	5	G
CCCGGC	DroshaKO.avg	DroshaKO.291	6	C
CCCGGG	DroshaKO.avg	DroshaKO.292	1	C
CCCGGG	DroshaKO.avg	DroshaKO.292	2	C
CCCGGG	DroshaKO.avg	DroshaKO.292	3	C
CCCGGG	DroshaKO.avg	DroshaKO.292	4	G
CCCGGG	DroshaKO.avg	DroshaKO.292	5	G
CCCGGG	DroshaKO.avg	DroshaKO.292	6	G
CCCGGG	DroshaKO.avg	DroshaKO.293	1	C
CCCGGG	DroshaKO.avg	DroshaKO.293	2	C
CCCGGG	DroshaKO.avg	DroshaKO.293	3	C
CCCGGG	DroshaKO.avg	DroshaKO.293	4	G
CCCGGG	DroshaKO.avg	DroshaKO.293	5	G
CCCGGG	DroshaKO.avg	DroshaKO.293	6	G
CCCGGG	DroshaKO.avg	DroshaKO.294	1	C
CCCGGG	DroshaKO.avg	DroshaKO.294	2	C
CCCGGG	DroshaKO.avg	DroshaKO.294	3	C
CCCGGG	DroshaKO.avg	DroshaKO.294	4	G
CCCGGG	DroshaKO.avg	DroshaKO.294	5	G
CCCGGG	DroshaKO.avg	DroshaKO.294	6	G
CCCGGG	DroshaKO.avg	DroshaKO.295	1	C
CCCGGG	DroshaKO.avg	DroshaKO.295	2	C
CCCGGG	DroshaKO.avg	DroshaKO.295	3	C
CCCGGG	DroshaKO.avg	DroshaKO.295	4	G
CCCGGG	DroshaKO.avg	DroshaKO.295	5	G
CCCGGG	DroshaKO.avg	DroshaKO.295	6	G
CCCGGG	DroshaKO.avg	DroshaKO.296	1	C
CCCGGG	DroshaKO.avg	DroshaKO.296	2	C
CCCGGG	DroshaKO.avg	DroshaKO.296	3	C
CCCGGG	DroshaKO.avg	DroshaKO.296	4	G
CCCGGG	DroshaKO.avg	DroshaKO.296	5	G
CCCGGG	DroshaKO.avg	DroshaKO.296	6	G
CCCUGC	DroshaKO.avg	DroshaKO.297	1	C
CCCUGC	DroshaKO.avg	DroshaKO.297	2	C
CCCUGC	DroshaKO.avg	DroshaKO.297	3	C
CCCUGC	DroshaKO.avg	DroshaKO.297	4	U
CCCUGC	DroshaKO.avg	DroshaKO.297	5	G
CCCUGC	DroshaKO.avg	DroshaKO.297	6	C
CCCUGC	DroshaKO.avg	DroshaKO.298	1	C
CCCUGC	DroshaKO.avg	DroshaKO.298	2	C
CCCUGC	DroshaKO.avg	DroshaKO.298	3	C
CCCUGC	DroshaKO.avg	DroshaKO.298	4	U
CCCUGC	DroshaKO.avg	DroshaKO.298	5	G
CCCUGC	DroshaKO.avg	DroshaKO.298	6	C
CCCUGC	DroshaKO.avg	DroshaKO.299	1	C
CCCUGC	DroshaKO.avg	DroshaKO.299	2	C
CCCUGC	DroshaKO.avg	DroshaKO.299	3	C
CCCUGC	DroshaKO.avg	DroshaKO.299	4	U
CCCUGC	DroshaKO.avg	DroshaKO.299	5	G
CCCUGC	DroshaKO.avg	DroshaKO.299	6	C
CCCUGC	DroshaKO.avg	DroshaKO.300	1	C
CCCUGC	DroshaKO.avg	DroshaKO.300	2	C
CCCUGC	DroshaKO.avg	DroshaKO.300	3	C
CCCUGC	DroshaKO.avg	DroshaKO.300	4	U
CCCUGC	DroshaKO.avg	DroshaKO.300	5	G
CCCUGC	DroshaKO.avg	DroshaKO.300	6	C
CCCUGC	DroshaKO.avg	DroshaKO.301	1	C
CCCUGC	DroshaKO.avg	DroshaKO.301	2	C
CCCUGC	DroshaKO.avg	DroshaKO.301	3	C
CCCUGC	DroshaKO.avg	DroshaKO.301	4	U
CCCUGC	DroshaKO.avg	DroshaKO.301	5	G
CCCUGC	DroshaKO.avg	DroshaKO.301	6	C
CCCUGC	DroshaKO.avg	DroshaKO.302	1	C
CCCUGC	DroshaKO.avg	DroshaKO.302	2	C
CCCUGC	DroshaKO.avg	DroshaKO.302	3	C
CCCUGC	DroshaKO.avg	DroshaKO.302	4	U
CCCUGC	DroshaKO.avg	DroshaKO.302	5	G
CCCUGC	DroshaKO.avg	DroshaKO.302	6	C
CCCUGC	DroshaKO.avg	DroshaKO.303	1	C
CCCUGC	DroshaKO.avg	DroshaKO.303	2	C
CCCUGC	DroshaKO.avg	DroshaKO.303	3	C
CCCUGC	DroshaKO.avg	DroshaKO.303	4	U
CCCUGC	DroshaKO.avg	DroshaKO.303	5	G
CCCUGC	DroshaKO.avg	DroshaKO.303	6	C
CCCUGC	DroshaKO.avg	DroshaKO.304	1	C
CCCUGC	DroshaKO.avg	DroshaKO.304	2	C
CCCUGC	DroshaKO.avg	DroshaKO.304	3	C
CCCUGC	DroshaKO.avg	DroshaKO.304	4	U
CCCUGC	DroshaKO.avg	DroshaKO.304	5	G
CCCUGC	DroshaKO.avg	DroshaKO.304	6	C
CCCUGG	DroshaKO.avg	DroshaKO.305	1	C
CCCUGG	DroshaKO.avg	DroshaKO.305	2	C
CCCUGG	DroshaKO.avg	DroshaKO.305	3	C
CCCUGG	DroshaKO.avg	DroshaKO.305	4	U
CCCUGG	DroshaKO.avg	DroshaKO.305	5	G
CCCUGG	DroshaKO.avg	DroshaKO.305	6	G
CCCUGG	DroshaKO.avg	DroshaKO.306	1	C
CCCUGG	DroshaKO.avg	DroshaKO.306	2	C
CCCUGG	DroshaKO.avg	DroshaKO.306	3	C
CCCUGG	DroshaKO.avg	DroshaKO.306	4	U
CCCUGG	DroshaKO.avg	DroshaKO.306	5	G
CCCUGG	DroshaKO.avg	DroshaKO.306	6	G
CCCUGG	DroshaKO.avg	DroshaKO.307	1	C
CCCUGG	DroshaKO.avg	DroshaKO.307	2	C
CCCUGG	DroshaKO.avg	DroshaKO.307	3	C
CCCUGG	DroshaKO.avg	DroshaKO.307	4	U
CCCUGG	DroshaKO.avg	DroshaKO.307	5	G
CCCUGG	DroshaKO.avg	DroshaKO.307	6	G
CCCUGG	DroshaKO.avg	DroshaKO.308	1	C
CCCUGG	DroshaKO.avg	DroshaKO.308	2	C
CCCUGG	DroshaKO.avg	DroshaKO.308	3	C
CCCUGG	DroshaKO.avg	DroshaKO.308	4	U
CCCUGG	DroshaKO.avg	DroshaKO.308	5	G
CCCUGG	DroshaKO.avg	DroshaKO.308	6	G
CCCUGG	DroshaKO.avg	DroshaKO.309	1	C
CCCUGG	DroshaKO.avg	DroshaKO.309	2	C
CCCUGG	DroshaKO.avg	DroshaKO.309	3	C
CCCUGG	DroshaKO.avg	DroshaKO.309	4	U
CCCUGG	DroshaKO.avg	DroshaKO.309	5	G
CCCUGG	DroshaKO.avg	DroshaKO.309	6	G
CCCUGG	DroshaKO.avg	DroshaKO.310	1	C
CCCUGG	DroshaKO.avg	DroshaKO.310	2	C
CCCUGG	DroshaKO.avg	DroshaKO.310	3	C
CCCUGG	DroshaKO.avg	DroshaKO.310	4	U
CCCUGG	DroshaKO.avg	DroshaKO.310	5	G
CCCUGG	DroshaKO.avg	DroshaKO.310	6	G
CCCUGG	DroshaKO.avg	DroshaKO.311	1	C
CCCUGG	DroshaKO.avg	DroshaKO.311	2	C
CCCUGG	DroshaKO.avg	DroshaKO.311	3	C
CCCUGG	DroshaKO.avg	DroshaKO.311	4	U
CCCUGG	DroshaKO.avg	DroshaKO.311	5	G
CCCUGG	DroshaKO.avg	DroshaKO.311	6	G
CCCUGG	DroshaKO.avg	DroshaKO.312	1	C
CCCUGG	DroshaKO.avg	DroshaKO.312	2	C
CCCUGG	DroshaKO.avg	DroshaKO.312	3	C
CCCUGG	DroshaKO.avg	DroshaKO.312	4	U
CCCUGG	DroshaKO.avg	DroshaKO.312	5	G
CCCUGG	DroshaKO.avg	DroshaKO.312	6	G
CCCUGG	DroshaKO.avg	DroshaKO.313	1	C
CCCUGG	DroshaKO.avg	DroshaKO.313	2	C
CCCUGG	DroshaKO.avg	DroshaKO.313	3	C
CCCUGG	DroshaKO.avg	DroshaKO.313	4	U
CCCUGG	DroshaKO.avg	DroshaKO.313	5	G
CCCUGG	DroshaKO.avg	DroshaKO.313	6	G
CCCUGU	DroshaKO.avg	DroshaKO.314	1	C
CCCUGU	DroshaKO.avg	DroshaKO.314	2	C
CCCUGU	DroshaKO.avg	DroshaKO.314	3	C
CCCUGU	DroshaKO.avg	DroshaKO.314	4	U
CCCUGU	DroshaKO.avg	DroshaKO.314	5	G
CCCUGU	DroshaKO.avg	DroshaKO.314	6	U
CCCUGU	DroshaKO.avg	DroshaKO.315	1	C
CCCUGU	DroshaKO.avg	DroshaKO.315	2	C
CCCUGU	DroshaKO.avg	DroshaKO.315	3	C
CCCUGU	DroshaKO.avg	DroshaKO.315	4	U
CCCUGU	DroshaKO.avg	DroshaKO.315	5	G
CCCUGU	DroshaKO.avg	DroshaKO.315	6	U
CCCUGU	DroshaKO.avg	DroshaKO.316	1	C
CCCUGU	DroshaKO.avg	DroshaKO.316	2	C
CCCUGU	DroshaKO.avg	DroshaKO.316	3	C
CCCUGU	DroshaKO.avg	DroshaKO.316	4	U
CCCUGU	DroshaKO.avg	DroshaKO.316	5	G
CCCUGU	DroshaKO.avg	DroshaKO.316	6	U
CCCUGU	DroshaKO.avg	DroshaKO.317	1	C
CCCUGU	DroshaKO.avg	DroshaKO.317	2	C
CCCUGU	DroshaKO.avg	DroshaKO.317	3	C
CCCUGU	DroshaKO.avg	DroshaKO.317	4	U
CCCUGU	DroshaKO.avg	DroshaKO.317	5	G
CCCUGU	DroshaKO.avg	DroshaKO.317	6	U
CCCUGU	DroshaKO.avg	DroshaKO.318	1	C
CCCUGU	DroshaKO.avg	DroshaKO.318	2	C
CCCUGU	DroshaKO.avg	DroshaKO.318	3	C
CCCUGU	DroshaKO.avg	DroshaKO.318	4	U
CCCUGU	DroshaKO.avg	DroshaKO.318	5	G
CCCUGU	DroshaKO.avg	DroshaKO.318	6	U
CCCUGU	DroshaKO.avg	DroshaKO.319	1	C
CCCUGU	DroshaKO.avg	DroshaKO.319	2	C
CCCUGU	DroshaKO.avg	DroshaKO.319	3	C
CCCUGU	DroshaKO.avg	DroshaKO.319	4	U
CCCUGU	DroshaKO.avg	DroshaKO.319	5	G
CCCUGU	DroshaKO.avg	DroshaKO.319	6	U
CCGAGU	DroshaKO.avg	DroshaKO.320	1	C
CCGAGU	DroshaKO.avg	DroshaKO.320	2	C
CCGAGU	DroshaKO.avg	DroshaKO.320	3	G
CCGAGU	DroshaKO.avg	DroshaKO.320	4	A
CCGAGU	DroshaKO.avg	DroshaKO.320	5	G
CCGAGU	DroshaKO.avg	DroshaKO.320	6	U
CCGAGU	DroshaKO.avg	DroshaKO.321	1	C
CCGAGU	DroshaKO.avg	DroshaKO.321	2	C
CCGAGU	DroshaKO.avg	DroshaKO.321	3	G
CCGAGU	DroshaKO.avg	DroshaKO.321	4	A
CCGAGU	DroshaKO.avg	DroshaKO.321	5	G
CCGAGU	DroshaKO.avg	DroshaKO.321	6	U
CCGAGU	DroshaKO.avg	DroshaKO.322	1	C
CCGAGU	DroshaKO.avg	DroshaKO.322	2	C
CCGAGU	DroshaKO.avg	DroshaKO.322	3	G
CCGAGU	DroshaKO.avg	DroshaKO.322	4	A
CCGAGU	DroshaKO.avg	DroshaKO.322	5	G
CCGAGU	DroshaKO.avg	DroshaKO.322	6	U
CCGAGU	DroshaKO.avg	DroshaKO.323	1	C
CCGAGU	DroshaKO.avg	DroshaKO.323	2	C
CCGAGU	DroshaKO.avg	DroshaKO.323	3	G
CCGAGU	DroshaKO.avg	DroshaKO.323	4	A
CCGAGU	DroshaKO.avg	DroshaKO.323	5	G
CCGAGU	DroshaKO.avg	DroshaKO.323	6	U
CCGAGU	DroshaKO.avg	DroshaKO.324	1	C
CCGAGU	DroshaKO.avg	DroshaKO.324	2	C
CCGAGU	DroshaKO.avg	DroshaKO.324	3	G
CCGAGU	DroshaKO.avg	DroshaKO.324	4	A
CCGAGU	DroshaKO.avg	DroshaKO.324	5	G
CCGAGU	DroshaKO.avg	DroshaKO.324	6	U
CCGAGU	DroshaKO.avg	DroshaKO.325	1	C
CCGAGU	DroshaKO.avg	DroshaKO.325	2	C
CCGAGU	DroshaKO.avg	DroshaKO.325	3	G
CCGAGU	DroshaKO.avg	DroshaKO.325	4	A
CCGAGU	DroshaKO.avg	DroshaKO.325	5	G
CCGAGU	DroshaKO.avg	DroshaKO.325	6	U
CCGAGU	DroshaKO.avg	DroshaKO.326	1	C
CCGAGU	DroshaKO.avg	DroshaKO.326	2	C
CCGAGU	DroshaKO.avg	DroshaKO.326	3	G
CCGAGU	DroshaKO.avg	DroshaKO.326	4	A
CCGAGU	DroshaKO.avg	DroshaKO.326	5	G
CCGAGU	DroshaKO.avg	DroshaKO.326	6	U
CCGAGU	DroshaKO.avg	DroshaKO.327	1	C
CCGAGU	DroshaKO.avg	DroshaKO.327	2	C
CCGAGU	DroshaKO.avg	DroshaKO.327	3	G
CCGAGU	DroshaKO.avg	DroshaKO.327	4	A
CCGAGU	DroshaKO.avg	DroshaKO.327	5	G
CCGAGU	DroshaKO.avg	DroshaKO.327	6	U
CCGAGU	DroshaKO.avg	DroshaKO.328	1	C
CCGAGU	DroshaKO.avg	DroshaKO.328	2	C
CCGAGU	DroshaKO.avg	DroshaKO.328	3	G
CCGAGU	DroshaKO.avg	DroshaKO.328	4	A
CCGAGU	DroshaKO.avg	DroshaKO.328	5	G
CCGAGU	DroshaKO.avg	DroshaKO.328	6	U
CCGAGU	DroshaKO.avg	DroshaKO.329	1	C
CCGAGU	DroshaKO.avg	DroshaKO.329	2	C
CCGAGU	DroshaKO.avg	DroshaKO.329	3	G
CCGAGU	DroshaKO.avg	DroshaKO.329	4	A
CCGAGU	DroshaKO.avg	DroshaKO.329	5	G
CCGAGU	DroshaKO.avg	DroshaKO.329	6	U
CCGCCG	DroshaKO.avg	DroshaKO.330	1	C
CCGCCG	DroshaKO.avg	DroshaKO.330	2	C
CCGCCG	DroshaKO.avg	DroshaKO.330	3	G
CCGCCG	DroshaKO.avg	DroshaKO.330	4	C
CCGCCG	DroshaKO.avg	DroshaKO.330	5	C
CCGCCG	DroshaKO.avg	DroshaKO.330	6	G
CCGCCG	DroshaKO.avg	DroshaKO.331	1	C
CCGCCG	DroshaKO.avg	DroshaKO.331	2	C
CCGCCG	DroshaKO.avg	DroshaKO.331	3	G
CCGCCG	DroshaKO.avg	DroshaKO.331	4	C
CCGCCG	DroshaKO.avg	DroshaKO.331	5	C
CCGCCG	DroshaKO.avg	DroshaKO.331	6	G
CCGCGG	DroshaKO.avg	DroshaKO.332	1	C
CCGCGG	DroshaKO.avg	DroshaKO.332	2	C
CCGCGG	DroshaKO.avg	DroshaKO.332	3	G
CCGCGG	DroshaKO.avg	DroshaKO.332	4	C
CCGCGG	DroshaKO.avg	DroshaKO.332	5	G
CCGCGG	DroshaKO.avg	DroshaKO.332	6	G
CCGCGG	DroshaKO.avg	DroshaKO.333	1	C
CCGCGG	DroshaKO.avg	DroshaKO.333	2	C
CCGCGG	DroshaKO.avg	DroshaKO.333	3	G
CCGCGG	DroshaKO.avg	DroshaKO.333	4	C
CCGCGG	DroshaKO.avg	DroshaKO.333	5	G
CCGCGG	DroshaKO.avg	DroshaKO.333	6	G
CCGGAG	DroshaKO.avg	DroshaKO.334	1	C
[truncated: 3,335 more rows]
