# Supplementary material for: SPOROS: A pipeline to analyze DISE/6mer seed toxicity
Source: PLoS Comput Biol. 2022 Mar 31;18(3):e1010022. doi: 10.1371/journal.pcbi.1010022 (PMC9004739; doi:10.1371/journal.pcbi.1010022)
Supplement: S1 Dataset — (ZIP) [file pcbi.1010022.s005.zip › Final SPOROS output Figure 2/sRNA/E_seedAnalysis.DroshaKO.rep1.sRNA.Figure2.txt]

AAAAGA
AAAAGC
AAAAGC
AAAGCA
AAAGCA
AAAGCU
AAAGCU
AAAGCU
AAAGCU
AAAGCU
AAAGCU
AAAGCU
AAAGCU
AAAGCU
AAAGCU
AAAGCU
AAAGCU
AAAGCU
AAAGCU
AAAGCU
AAAGCU
AAAGCU
AAAGCU
AAAGCU
AAAGCU
AAAGCU
AAAGCU
AAAGCU
AAAGCU
AAAGCU
AAAGCU
AAAGCU
AAAGCU
AAAGCU
AAAGCU
AAAGCU
AAAGCU
AAAGCU
AAAGCU
AAAGCU
AAAGCU
AAAGCU
AAAGCU
AAAGCU
AAAGCU
AAAGCU
AAAGCU
AAAGCU
AAAGCU
AAAGCU
AAAGCU
AAAGCU
AAAGCU
AAAGCU
AAAGCU
AAAGCU
AAAGCU
AAAGUG
AAAGUG
AAGACA
AAGCUG
AAGCUG
AAGCUG
AAGCUG
AAGCUG
AAGCUG
AAGCUG
AAUCCC
ACCCGG
ACCCGG
ACCCGG
ACCGAG
ACCGCC
ACCGCC
ACCGGG
ACCGGG
ACCGGG
ACCGGG
ACCGGG
ACCGGG
ACCGGG
ACCGGG
ACCGGG
ACCGGG
ACCGGG
ACCGGG
ACCGGG
ACCUCC
ACCUCG
ACCUCG
ACCUGG
ACCUGG
ACCUGG
ACCUGG
ACCUGG
ACCUGG
ACCUGG
ACCUGG
ACCUGG
ACCUGG
ACGCCU
ACGCCU
ACGCCU
ACUCUG
ACUGCU
AGCCGU
AGCCGU
AGCCGU
AGCCUG
AGCGAG
AGCGAG
AGCUGG
AGCUUA
AGGUAG
AGUUUC
AGUUUC
AGUUUC
AGUUUC
AGUUUC
AUCCCA
AUCGGG
AUCGGG
AUGCCU
CACCAG
CACCGC
CACCGG
CACCGG
CACCUG
CACCUG
CACCUG
CACCUG
CACCUG
CACCUG
CAGGCU
CAGGCU
CAGGCU
CAGGCU
CAGGCU
CAGGCU
CAGGCU
CAGGCU
CAGGCU
CAGGCU
CAGGCU
CAGGCU
CAGGCU
CAGGCU
CAUAGC
CCACCC
CCACCC
CCACGG
CCAGCU
CCCACA
CCCACC
CCCACC
CCCACC
CCCACC
CCCACC
CCCACC
CCCACC
CCCACC
CCCACU
CCCCAC
CCCCAC
CCCCAC
CCCCAC
CCCCAC
CCCCAC
CCCCAC
CCCCAC
CCCCAC
CCCCAC
CCCCAC
CCCCAC
CCCCAC
CCCCAC
CCCCAC
CCCCAC
CCCCAC
CCCCAC
CCCCAC
CCCCAC
CCCCAC
CCCCAC
CCCCAC
CCCCAC
CCCCAG
CCCCAG
CCCCAG
CCCCAG
CCCCAG
CCCCAG
CCCCAG
CCCCAG
CCCCAG
CCCCAG
CCCCAG
CCCCAG
CCCCAG
CCCCAG
CCCCGA
CCCCGA
CCCCGA
CCCCGA
CCCCGA
CCCCGA
CCCCGA
CCCCGA
CCCCGA
CCCCGA
CCCCGA
CCCCGA
CCCCGA
CCCCGA
CCCCGA
CCCCGA
CCCCGA
CCCCGA
CCCCGA
CCCCGA
CCCCGA
CCCCGC
CCCCGG
CCCCGG
CCCCGG
CCCCGG
CCCCGG
CCCCGG
CCCCGG
CCCCGG
CCCCGG
CCCCGG
CCCCGG
CCCCGG
CCCCGG
CCCCGG
CCCCGG
CCCCGG
CCCCGG
CCCCGG
CCCCGG
CCCCGG
CCCCGG
CCCCGG
CCCCGG
CCCCGG
CCCCGG
CCCCGG
CCCCGG
CCCCGG
CCCCGG
CCCCGG
CCCCGG
CCCCGG
CCCCGG
CCCCGG
CCCCGG
CCCCGG
CCCCGG
CCCCGG
CCCCGG
CCCCGG
CCCCGG
CCCCGG
CCCCGG
CCCCGG
CCCCGG
CCCCGG
CCCCGG
CCCCGG
CCCCGU
CCCCGU
CCCCGU
CCCCGU
CCCCGU
CCCGCA
CCCGCG
CCCGCG
CCCGCG
CCCGGA
CCCGGA
CCCGGA
CCCGGA
CCCGGC
CCCGGC
CCCGGC
CCCGGC
CCCGGC
CCCGGC
CCCGGC
CCCGGG
CCCGGG
CCCGGG
CCCGGG
CCCGGG
CCCUGC
CCCUGC
CCCUGC
CCCUGC
CCCUGC
CCCUGC
CCCUGC
CCCUGC
CCCUGG
CCCUGG
CCCUGG
CCCUGG
CCCUGG
CCCUGG
CCCUGG
CCCUGG
CCCUGG
CCCUGU
CCCUGU
CCCUGU
CCCUGU
CCCUGU
CCGAGU
CCGAGU
CCGAGU
CCGAGU
CCGAGU
CCGAGU
CCGAGU
CCGAGU
CCGAGU
CCGAGU
CCGCCG
CCGCCG
CCGCGG
CCGCGG
CCGGAG
CCGGCG
CCGGCG
CCGGCU
CCGGCU
CCGGCU
CCGGCU
CCGGCU
CCGGCU
CCGGGC
CCGGGC
CCGGGC
CCGGGC
CCGGGC
CCGGGC
CCGGGC
CCGGGC
CCGGGC
CCGGGC
CCGGGC
CCGGGC
CCGGGC
CCGGGC
CCGGGC
CCGGGC
CCGGGC
CCGGGC
CCGGGC
CCGGGC
CCGGGC
CCGGGC
CCGGGC
CCGGGC
CCGGGC
CCGGGC
CCGGGC
CCGGGC
CCGGGU
CCGGGU
CCGGGU
CCGGGU
CCGGGU
CCGGGU
CCGGGU
CCGGGU
CCGGGU
CCUCAC
CCUCGU
CCUCUU
CCUGCC
CCUGCC
CCUGCC
CCUGCC
CCUGCC
CCUGCC
CCUGCC
CCUGCC
CCUGCU
CCUGCU
CCUGGU
CGAAAC
CGAAUC
CGAAUC
CGAAUC
CGAUUC
CGCCCG
CGCCGC
CGCCGC
CGCCUG
CGCGAC
CGCGGG
CGGAGG
CGGCGG
CGGGCG
CGGGUC
CGGGUG
CGUAUC
CUCACC
CUCACC
CUCACC
CUCGCU
CUCGCU
CUCGCU
CUCGCU
CUCGCU
CUCGGU
CUCGGU
CUCGGU
CUCGGU
CUCGGU
CUCGGU
CUCGGU
CUCGGU
CUCGGU
CUCGGU
CUCGGU
CUCGGU
CUCUCG
CUCUCG
CUCUCG
CUCUCG
CUGGUC
GAACAG
GAGCCA
GAGCCA
GAGGGU
GAGGUA
GCAUCC
GCCGCG
GCCUGG
GCCUGG
GCCUGG
GCCUGG
GCCUGG
GCCUGG
GCCUGG
GCCUGG
GCCUGG
GCCUGG
GCCUGG
GCCUGG
GCCUGG
GCCUGG
GCCUGG
GCCUGG
GCCUGG
GCCUGG
GCCUGG
GCCUGG
GCCUGG
GCCUGG
GCCUGG
GCCUGG
GCCUGG
GCCUGG
GCCUGG
GCCUGG
GCCUGG
GCCUGG
GCCUGG
GCCUGG
GCCUGG
GCCUGG
GCCUGG
GCCUGG
GCCUGG
GCCUGG
GCCUGG
GCCUGG
GCCUGG
GCCUGG
GCCUGG
GCCUGG
GCCUGG
GCCUGG
GCCUGG
GCCUGG
GCCUGG
GCCUGG
GCCUGG
GCCUGG
GCCUGG
GCCUGG
GCCUGG
GCCUGG
GCCUGG
GCCUGG
GCCUGG
GCCUGG
GCCUGG
GCCUGG
GCCUGG
GCCUGG
GCCUGG
GCCUGG
GCCUGG
GCCUGG
GCCUGG
GCCUGG
GCCUGG
GCCUGG
GCCUGG
GCCUGG
GCCUGG
GCCUGG
GCCUGG
GCCUGG
GCCUGG
GCCUGG
GCCUGG
GCCUGG
GCCUGG
GCCUGG
GCCUGG
GCCUGG
GCCUGG
GCCUGG
GCCUGG
GCCUGG
GCCUGG
GCCUGG
GCCUGG
GCCUGG
GCCUGG
GCCUGG
GCCUGG
GCCUGG
GCCUGG
GCCUGG
GCCUGG
GCCUGG
GCCUGG
GCCUGG
GCCUGG
GCCUGG
GCCUGG
GCCUGG
GCCUGG
GCCUGG
GCCUGG
GCCUGG
GCCUGG
GCCUGG
GCCUGG
GCCUGG
GCCUGG
GCCUGG
GCCUGG
GCCUGG
GCCUGG
GCCUGG
GCCUGG
GCCUGG
GCCUGG
GCCUGG
GCCUGG
GCCUGG
GCCUGG
GCCUGG
GCCUGG
GCCUGG
GCCUGG
GCCUGG
GCCUGG
GCCUGG
GCCUGG
GCCUGG
GCCUGG
GCCUGG
GCCUGG
GCCUGG
GCCUGG
GCCUGG
GCCUGG
GCCUGG
GCCUGG
GCCUGG
GCCUGG
GCCUGG
GCCUGG
GCCUGG
GCCUGG
GCCUGG
GCCUGG
GCCUGG
GCCUGG
GCCUGG
GCCUGG
GCCUGG
GCCUGG
GCCUGG
GCCUGG
GCCUGG
GCCUGG
GCCUGG
GCCUGG
GCCUGG
GCCUGG
GCCUGG
GCCUGG
GCCUGG
GCCUGG
GCCUGG
GCCUGG
GCCUGG
GCCUGG
GCCUGG
GCCUGG
GCCUGG
GCCUGG
GCCUGG
GCCUGG
GCCUGG
GCCUGG
GCCUGG
GCCUGG
GCCUGG
GCCUGG
GCCUGG
GCCUGG
GCCUGG
GCCUGG
GCCUGG
GCCUGG
GCCUGG
GCCUGG
GCCUGG
GCCUGG
GCCUGG
GCCUGG
GCCUGG
GCCUGG
GCCUGG
GCCUGG
GCCUGG
GCCUGG
GCCUGG
GCCUGG
GCCUGG
GCGAGG
GCGCGU
GCGGGC
GCGGGC
GCGGGC
GCGGGU
GCGGGU
GCGGGU
GCGGGU
GCGGGU
GCGGGU
GCGGGU
GCGGGU
GCGGGU
GCGGGU
GCGGGU
GCGGGU
GCGGGU
GCGGGU
GCGGGU
GCGGGU
GCGGGU
GCGGGU
GCGGGU
GCGGGU
GCGGGU
GCGGGU
GCGGGU
GCGGGU
GCGGGU
GCGGGU
GCGGGU
GCGGGU
GCGGGU
GCGGGU
GCGGGU
GCGGGU
GCGGGU
GCGGGU
GCGGGU
GCGGGU
GCGGGU
GCGGGU
GCGGGU
GCGGGU
GCGGGU
GCUACA
GCUCGA
GCUGGU
GCUGGU
GGCCGA
GGCCGA
GGCGGC
GGCUGG
GGGCUG
GGGGCC
GGGUCG
GGGUCG
GGGUCG
GGGUCG
GGGUCG
GGGUCG
GGGUCG
GGGUCG
GGGUCG
GGGUCG
GGGUCG
GGGUCG
GGUGCG
GGUGCG
GGUGCG
GGUGCG
GUAGCG
GUAGUG
GUAGUG
GUGCAA
GUGCGC
GUUUCU
UAAGCC
UAGAGG
UAGAGG
UAGAGG
UAGAGG
UAGAGG
UAGAGG
UAGCGA
UAGUGU
UCACCU
UCACCU
UCACCU
UCACCU
UCACCU
UCACCU
UCACCU
UCACCU
UCACCU
UCACCU
UCACCU
UCACCU
UCACCU
UCACCU
UCACCU
UCACCU
UCACCU
UCACCU
UCACCU
UCACCU
UCACCU
UCACCU
UCACCU
UCACCU
UCACCU
UCCAGC
UCCCAC
UCCCAC
UCCCAC
UCCCAC
UCCCAC
UCCCAC
UCCCAC
UCCCAC
UCCCAC
UCCCAC
UCCCAC
UCCCAC
UCCCAC
UCCCAC
UCCCAC
UCCCAC
UCCCAC
UCCCAC
UCCCAC
UCCCAC
UCCCAC
UCCCAC
UCCCAC
UCCCAC
UCCCAC
UCCCAC
UCCCAC
UCCCAC
UCCCAC
UCCCAC
UCCCAC
UCCCAC
UCCCAC
UCCCAC
UCCCAC
UCCCAC
UCCCAC
UCCCAC
UCCCAC
UCCCAC
UCCCAC
UCCCAC
UCCCAC
UCCCAC
UCCCAC
UCCCAC
UCCCAC
UCCCCG
UCCCCG
UCCCCG
UCCCCG
UCCCCG
UCCCCG
UCCCCG
UCCCCG
UCCCCG
UCCCCG
UCCCCG
UCCCCG
UCCCCG
UCCCCG
UCCCCG
UCCCCG
UCCCCG
UCCCCG
UCCCCG
UCCCCG
UCCCCG
UCCCCG
UCCCCG
UCCCCG
UCCCCU
UCCCGG
UCCCGG
UCCCGG
UCCCGG
UCCCGG
UCCCGG
UCCCGG
UCCCGG
UCCCGG
UCCCGG
UCCCGG
UCCCGG
UCCCGG
UCCCGG
UCCCGG
UCCCGG
UCCCGG
UCCCGG
UCCCGG
UCCCGG
UCCCGG
UCCCUC
UCCCUC
UCCCUC
UCCCUC
UCCCUC
UCCCUG
UCCCUG
UCCGAG
UCCGAG
UCCGAG
UCCGGC
UCCGGC
UCCGGC
UCCGGC
UCCGGG
UCCGGG
UCCUGC
UCCUGC
UCCUGC
UCCUGC
UCCUGC
UCCUGC
UCCUGC
UCCUGC
UCCUGC
UCCUGC
UCCUGC
UCCUGC
UCCUGC
UCGCUU
UCUCAC
UCUCAC
UCUCGC
UCUCGG
UCUCGG
UCUUUG
UGCCGC
UGGUCC
UUCCCG
UUCGAU
UUUCCG
