# Supplementary material for: SPOROS: A pipeline to analyze DISE/6mer seed toxicity
Source: PLoS Comput Biol. 2022 Mar 31;18(3):e1010022. doi: 10.1371/journal.pcbi.1010022 (PMC9004739; doi:10.1371/journal.pcbi.1010022)
Supplement: S2 Dataset — (ZIP) [file pcbi.1010022.s006.zip]

Archive with 153 entries (134 files):
- Final SPOROS output Figure 3/
- Final SPOROS output Figure 3/differential/
- Final SPOROS output Figure 3/differential/.DS_Store
- __MACOSX/
- __MACOSX/Final SPOROS output Figure 3/
- __MACOSX/Final SPOROS output Figure 3/differential/
- __MACOSX/Final SPOROS output Figure 3/differential/._.DS_Store
- Final SPOROS output Figure 3/differential/ADnTPDvsCtrl/
- Final SPOROS output Figure 3/differential/ADnTPDvsCtrl/adjp/
- Final SPOROS output Figure 3/differential/ADnTPDvsCtrl/adjp/miRNA/
- Final SPOROS output Figure 3/differential/ADnTPDvsCtrl/adjp/miRNA/E_seedAnalysis.Delta.miRNA.dn.txt
- __MACOSX/Final SPOROS output Figure 3/differential/ADnTPDvsCtrl/
- __MACOSX/Final SPOROS output Figure 3/differential/ADnTPDvsCtrl/adjp/
- __MACOSX/Final SPOROS output Figure 3/differential/ADnTPDvsCtrl/adjp/miRNA/
- __MACOSX/Final SPOROS output Figure 3/differential/ADnTPDvsCtrl/adjp/miRNA/._E_seedAnalysis.Delta.miRNA.dn.txt
- Final SPOROS output Figure 3/differential/ADnTPDvsCtrl/adjp/miRNA/E_seedAnalysis.Delta.miRNA.up.png
- __MACOSX/Final SPOROS output Figure 3/differential/ADnTPDvsCtrl/adjp/miRNA/._E_seedAnalysis.Delta.miRNA.up.png
- Final SPOROS output Figure 3/differential/ADnTPDvsCtrl/adjp/miRNA/E_seedAnalysis.Delta.miRNA.dn.png
- __MACOSX/Final SPOROS output Figure 3/differential/ADnTPDvsCtrl/adjp/miRNA/._E_seedAnalysis.Delta.miRNA.dn.png
- Final SPOROS output Figure 3/differential/ADnTPDvsCtrl/adjp/miRNA/E_seedAnalysis.Delta.miRNA.up.txt
- __MACOSX/Final SPOROS output Figure 3/differential/ADnTPDvsCtrl/adjp/miRNA/._E_seedAnalysis.Delta.miRNA.up.txt
- Final SPOROS output Figure 3/differential/ADnTPDvsCtrl/adjp/miRNA/D_toxAnalysis.combined.miRNA.txt.box.png
- __MACOSX/Final SPOROS output Figure 3/differential/ADnTPDvsCtrl/adjp/miRNA/._D_toxAnalysis.combined.miRNA.txt.box.png
- Final SPOROS output Figure 3/differential/ADnTPDvsCtrl/adjp/miRNA/F_seedExpand.Delta.miRNA.dn.txt
- __MACOSX/Final SPOROS output Figure 3/differential/ADnTPDvsCtrl/adjp/miRNA/._F_seedExpand.Delta.miRNA.dn.txt
- Final SPOROS output Figure 3/differential/ADnTPDvsCtrl/adjp/miRNA/Int_seedKeyed.miRNA.human.ADnTPDvsCtrl.delta.dn.txt
- __MACOSX/Final SPOROS output Figure 3/differential/ADnTPDvsCtrl/adjp/miRNA/._Int_seedKeyed.miRNA.human.ADnTPDvsCtrl.delta.dn.txt
- Final SPOROS output Figure 3/differential/ADnTPDvsCtrl/adjp/miRNA/C_binned.miRNA.human.ADnTPDvsCtrl.diff.avgd.txt
- __MACOSX/Final SPOROS output Figure 3/differential/ADnTPDvsCtrl/adjp/miRNA/._C_binned.miRNA.human.ADnTPDvsCtrl.diff.avgd.txt
- Final SPOROS output Figure 3/differential/ADnTPDvsCtrl/adjp/miRNA/D_toxAnalysis.combined.miRNA.txt
- __MACOSX/Final SPOROS output Figure 3/differential/ADnTPDvsCtrl/adjp/miRNA/._D_toxAnalysis.combined.miRNA.txt
- Final SPOROS output Figure 3/differential/ADnTPDvsCtrl/adjp/miRNA/D_toxAnalysis.delta.up.txt
- __MACOSX/Final SPOROS output Figure 3/differential/ADnTPDvsCtrl/adjp/miRNA/._D_toxAnalysis.delta.up.txt
- Final SPOROS output Figure 3/differential/ADnTPDvsCtrl/adjp/miRNA/Int_seedKeyed.miRNA.human.ADnTPDvsCtrl.diff.avgd.txt
- __MACOSX/Final SPOROS output Figure 3/differential/ADnTPDvsCtrl/adjp/miRNA/._Int_seedKeyed.miRNA.human.ADnTPDvsCtrl.diff.avgd.txt
- Final SPOROS output Figure 3/differential/ADnTPDvsCtrl/adjp/miRNA/Int_seedKeyed.miRNA.human.ADnTPDvsCtrl.delta.up.txt
- __MACOSX/Final SPOROS output Figure 3/differential/ADnTPDvsCtrl/adjp/miRNA/._Int_seedKeyed.miRNA.human.ADnTPDvsCtrl.delta.up.txt
- Final SPOROS output Figure 3/differential/ADnTPDvsCtrl/adjp/miRNA/F_seedExpand.Delta.miRNA.up.txt
- __MACOSX/Final SPOROS output Figure 3/differential/ADnTPDvsCtrl/adjp/miRNA/._F_seedExpand.Delta.miRNA.up.txt
- Final SPOROS output Figure 3/differential/ADnTPDvsCtrl/adjp/miRNA/D_toxAnalysis.delta.dn.txt
- __MACOSX/Final SPOROS output Figure 3/differential/ADnTPDvsCtrl/adjp/miRNA/._D_toxAnalysis.delta.dn.txt
- Final SPOROS output Figure 3/differential/ADnTPDvsCtrl/adjp/A_normCounts.ADnTPDvsCtrl.diff.txt
- __MACOSX/Final SPOROS output Figure 3/differential/ADnTPDvsCtrl/adjp/._A_normCounts.ADnTPDvsCtrl.diff.txt
- Final SPOROS output Figure 3/differential/ADnTPDvsCtrl/adjp/B_collapsed.ADnTPDvsCtrl.diff.avgd.txt
- __MACOSX/Final SPOROS output Figure 3/differential/ADnTPDvsCtrl/adjp/._B_collapsed.ADnTPDvsCtrl.diff.avgd.txt
- Final SPOROS output Figure 3/differential/ADnTPDvsCtrl/adjp/sRNA/
- Final SPOROS output Figure 3/differential/ADnTPDvsCtrl/adjp/sRNA/F_seedExpand.Delta.sRNA.dn.txt
- __MACOSX/Final SPOROS output Figure 3/differential/ADnTPDvsCtrl/adjp/sRNA/
- __MACOSX/Final SPOROS output Figure 3/differential/ADnTPDvsCtrl/adjp/sRNA/._F_seedExpand.Delta.sRNA.dn.txt
- Final SPOROS output Figure 3/differential/ADnTPDvsCtrl/adjp/sRNA/Int_seedKeyed.sRNA.human.ADnTPDvsCtrl.delta.up.txt
- __MACOSX/Final SPOROS output Figure 3/differential/ADnTPDvsCtrl/adjp/sRNA/._Int_seedKeyed.sRNA.human.ADnTPDvsCtrl.delta.up.txt
- Final SPOROS output Figure 3/differential/ADnTPDvsCtrl/adjp/sRNA/D_toxAnalysis.combined.sRNA.txt.box.png
- __MACOSX/Final SPOROS output Figure 3/differential/ADnTPDvsCtrl/adjp/sRNA/._D_toxAnalysis.combined.sRNA.txt.box.png
- Final SPOROS output Figure 3/differential/ADnTPDvsCtrl/adjp/sRNA/F_seedExpand.Delta.sRNA.up.txt
- __MACOSX/Final SPOROS output Figure 3/differential/ADnTPDvsCtrl/adjp/sRNA/._F_seedExpand.Delta.sRNA.up.txt
- Final SPOROS output Figure 3/differential/ADnTPDvsCtrl/adjp/sRNA/Int_seedKeyed.sRNA.human.ADnTPDvsCtrl.delta.dn.txt
- __MACOSX/Final SPOROS output Figure 3/differential/ADnTPDvsCtrl/adjp/sRNA/._Int_seedKeyed.sRNA.human.ADnTPDvsCtrl.delta.dn.txt
- Final SPOROS output Figure 3/differential/ADnTPDvsCtrl/adjp/sRNA/D_toxAnalysis.combined.sRNA.txt
- __MACOSX/Final SPOROS output Figure 3/differential/ADnTPDvsCtrl/adjp/sRNA/._D_toxAnalysis.combined.sRNA.txt
- Final SPOROS output Figure 3/differential/ADnTPDvsCtrl/adjp/sRNA/E_seedAnalysis.Delta.sRNA.up.png
- __MACOSX/Final SPOROS output Figure 3/differential/ADnTPDvsCtrl/adjp/sRNA/._E_seedAnalysis.Delta.sRNA.up.png
- Final SPOROS output Figure 3/differential/ADnTPDvsCtrl/adjp/sRNA/Int_seedKeyed.sRNA.human.ADnTPDvsCtrl.diff.avgd.txt
- __MACOSX/Final SPOROS output Figure 3/differential/ADnTPDvsCtrl/adjp/sRNA/._Int_seedKeyed.sRNA.human.ADnTPDvsCtrl.diff.avgd.txt
- Final SPOROS output Figure 3/differential/ADnTPDvsCtrl/adjp/sRNA/E_seedAnalysis.Delta.sRNA.dn.txt
- __MACOSX/Final SPOROS output Figure 3/differential/ADnTPDvsCtrl/adjp/sRNA/._E_seedAnalysis.Delta.sRNA.dn.txt
- Final SPOROS output Figure 3/differential/ADnTPDvsCtrl/adjp/sRNA/D_toxAnalysis.delta.up.txt
- __MACOSX/Final SPOROS output Figure 3/differential/ADnTPDvsCtrl/adjp/sRNA/._D_toxAnalysis.delta.up.txt
- Final SPOROS output Figure 3/differential/ADnTPDvsCtrl/adjp/sRNA/E_seedAnalysis.Delta.sRNA.up.txt
- __MACOSX/Final SPOROS output Figure 3/differential/ADnTPDvsCtrl/adjp/sRNA/._E_seedAnalysis.Delta.sRNA.up.txt
- Final SPOROS output Figure 3/differential/ADnTPDvsCtrl/adjp/sRNA/E_seedAnalysis.Delta.sRNA.dn.png
- __MACOSX/Final SPOROS output Figure 3/differential/ADnTPDvsCtrl/adjp/sRNA/._E_seedAnalysis.Delta.sRNA.dn.png
- Final SPOROS output Figure 3/differential/ADnTPDvsCtrl/adjp/sRNA/C_binned.sRNA.human.ADnTPDvsCtrl.diff.avgd.txt
- __MACOSX/Final SPOROS output Figure 3/differential/ADnTPDvsCtrl/adjp/sRNA/._C_binned.sRNA.human.ADnTPDvsCtrl.diff.avgd.txt
- Final SPOROS output Figure 3/differential/ADnTPDvsCtrl/adjp/sRNA/D_toxAnalysis.delta.dn.txt
- __MACOSX/Final SPOROS output Figure 3/differential/ADnTPDvsCtrl/adjp/sRNA/._D_toxAnalysis.delta.dn.txt
- Final SPOROS output Figure 3/differential/ADnTPDvsCtrl/adjp/B_collapsed.ADnTPDvsCtrl.diff.txt
- __MACOSX/Final SPOROS output Figure 3/differential/ADnTPDvsCtrl/adjp/._B_collapsed.ADnTPDvsCtrl.diff.txt
- Final SPOROS output Figure 3/differential/ADnTPDvsCtrl/.DS_Store
- __MACOSX/Final SPOROS output Figure 3/differential/ADnTPDvsCtrl/._.DS_Store
- Final SPOROS output Figure 3/differential/ADnTPDvsCtrl/pvalue/
- Final SPOROS output Figure 3/differential/ADnTPDvsCtrl/pvalue/.DS_Store
- __MACOSX/Final SPOROS output Figure 3/differential/ADnTPDvsCtrl/pvalue/
- __MACOSX/Final SPOROS output Figure 3/differential/ADnTPDvsCtrl/pvalue/._.DS_Store
- Final SPOROS output Figure 3/differential/ADnTPDvsCtrl/pvalue/miRNA/
- Final SPOROS output Figure 3/differential/ADnTPDvsCtrl/pvalue/miRNA/E_seedAnalysis.Delta.miRNA.dn.txt
- __MACOSX/Final SPOROS output Figure 3/differential/ADnTPDvsCtrl/pvalue/miRNA/
- __MACOSX/Final SPOROS output Figure 3/differential/ADnTPDvsCtrl/pvalue/miRNA/._E_seedAnalysis.Delta.miRNA.dn.txt
- Final SPOROS output Figure 3/differential/ADnTPDvsCtrl/pvalue/miRNA/E_seedAnalysis.Delta.miRNA.up.png
- __MACOSX/Final SPOROS output Figure 3/differential/ADnTPDvsCtrl/pvalue/miRNA/._E_seedAnalysis.Delta.miRNA.up.png
- Final SPOROS output Figure 3/differential/ADnTPDvsCtrl/pvalue/miRNA/E_seedAnalysis.Delta.miRNA.dn.png
- __MACOSX/Final SPOROS output Figure 3/differential/ADnTPDvsCtrl/pvalue/miRNA/._E_seedAnalysis.Delta.miRNA.dn.png
- Final SPOROS output Figure 3/differential/ADnTPDvsCtrl/pvalue/miRNA/E_seedAnalysis.Delta.miRNA.up.txt
- __MACOSX/Final SPOROS output Figure 3/differential/ADnTPDvsCtrl/pvalue/miRNA/._E_seedAnalysis.Delta.miRNA.up.txt
- Final SPOROS output Figure 3/differential/ADnTPDvsCtrl/pvalue/miRNA/D_toxAnalysis.combined.miRNA.txt.box.png
- __MACOSX/Final SPOROS output Figure 3/differential/ADnTPDvsCtrl/pvalue/miRNA/._D_toxAnalysis.combined.miRNA.txt.box.png
- Final SPOROS output Figure 3/differential/ADnTPDvsCtrl/pvalue/miRNA/F_seedExpand.Delta.miRNA.dn.txt
- __MACOSX/Final SPOROS output Figure 3/differential/ADnTPDvsCtrl/pvalue/miRNA/._F_seedExpand.Delta.miRNA.dn.txt
- Final SPOROS output Figure 3/differential/ADnTPDvsCtrl/pvalue/miRNA/Int_seedKeyed.miRNA.human.ADnTPDvsCtrl.delta.dn.txt
- __MACOSX/Final SPOROS output Figure 3/differential/ADnTPDvsCtrl/pvalue/miRNA/._Int_seedKeyed.miRNA.human.ADnTPDvsCtrl.delta.dn.txt
- Final SPOROS output Figure 3/differential/ADnTPDvsCtrl/pvalue/miRNA/C_binned.miRNA.human.ADnTPDvsCtrl.diff.avgd.txt
- __MACOSX/Final SPOROS output Figure 3/differential/ADnTPDvsCtrl/pvalue/miRNA/._C_binned.miRNA.human.ADnTPDvsCtrl.diff.avgd.txt
- Final SPOROS output Figure 3/differential/ADnTPDvsCtrl/pvalue/miRNA/D_toxAnalysis.combined.miRNA.txt
- __MACOSX/Final SPOROS output Figure 3/differential/ADnTPDvsCtrl/pvalue/miRNA/._D_toxAnalysis.combined.miRNA.txt
- Final SPOROS output Figure 3/differential/ADnTPDvsCtrl/pvalue/miRNA/D_toxAnalysis.delta.up.txt
- __MACOSX/Final SPOROS output Figure 3/differential/ADnTPDvsCtrl/pvalue/miRNA/._D_toxAnalysis.delta.up.txt
- Final SPOROS output Figure 3/differential/ADnTPDvsCtrl/pvalue/miRNA/Int_seedKeyed.miRNA.human.ADnTPDvsCtrl.diff.avgd.txt
- __MACOSX/Final SPOROS output Figure 3/differential/ADnTPDvsCtrl/pvalue/miRNA/._Int_seedKeyed.miRNA.human.ADnTPDvsCtrl.diff.avgd.txt
- Final SPOROS output Figure 3/differential/ADnTPDvsCtrl/pvalue/miRNA/Int_seedKeyed.miRNA.human.ADnTPDvsCtrl.delta.up.txt
- __MACOSX/Final SPOROS output Figure 3/differential/ADnTPDvsCtrl/pvalue/miRNA/._Int_seedKeyed.miRNA.human.ADnTPDvsCtrl.delta.up.txt
- Final SPOROS output Figure 3/differential/ADnTPDvsCtrl/pvalue/miRNA/F_seedExpand.Delta.miRNA.up.txt
- __MACOSX/Final SPOROS output Figure 3/differential/ADnTPDvsCtrl/pvalue/miRNA/._F_seedExpand.Delta.miRNA.up.txt
- Final SPOROS output Figure 3/differential/ADnTPDvsCtrl/pvalue/miRNA/D_toxAnalysis.delta.dn.txt
- __MACOSX/Final SPOROS output Figure 3/differential/ADnTPDvsCtrl/pvalue/miRNA/._D_toxAnalysis.delta.dn.txt
- Final SPOROS output Figure 3/differential/ADnTPDvsCtrl/pvalue/A_normCounts.ADnTPDvsCtrl.diff.txt
- __MACOSX/Final SPOROS output Figure 3/differential/ADnTPDvsCtrl/pvalue/._A_normCounts.ADnTPDvsCtrl.diff.txt
- Final SPOROS output Figure 3/differential/ADnTPDvsCtrl/pvalue/B_collapsed.ADnTPDvsCtrl.diff.avgd.txt
- __MACOSX/Final SPOROS output Figure 3/differential/ADnTPDvsCtrl/pvalue/._B_collapsed.ADnTPDvsCtrl.diff.avgd.txt
- Final SPOROS output Figure 3/differential/ADnTPDvsCtrl/pvalue/sRNA/
- Final SPOROS output Figure 3/differential/ADnTPDvsCtrl/pvalue/sRNA/F_seedExpand.Delta.sRNA.dn.txt
- __MACOSX/Final SPOROS output Figure 3/differential/ADnTPDvsCtrl/pvalue/sRNA/
- __MACOSX/Final SPOROS output Figure 3/differential/ADnTPDvsCtrl/pvalue/sRNA/._F_seedExpand.Delta.sRNA.dn.txt
- Final SPOROS output Figure 3/differential/ADnTPDvsCtrl/pvalue/sRNA/Int_seedKeyed.sRNA.human.ADnTPDvsCtrl.delta.up.txt
- __MACOSX/Final SPOROS output Figure 3/differential/ADnTPDvsCtrl/pvalue/sRNA/._Int_seedKeyed.sRNA.human.ADnTPDvsCtrl.delta.up.txt
- Final SPOROS output Figure 3/differential/ADnTPDvsCtrl/pvalue/sRNA/D_toxAnalysis.combined.sRNA.txt.box.png
- __MACOSX/Final SPOROS output Figure 3/differential/ADnTPDvsCtrl/pvalue/sRNA/._D_toxAnalysis.combined.sRNA.txt.box.png
- Final SPOROS output Figure 3/differential/ADnTPDvsCtrl/pvalue/sRNA/F_seedExpand.Delta.sRNA.up.txt
- __MACOSX/Final SPOROS output Figure 3/differential/ADnTPDvsCtrl/pvalue/sRNA/._F_seedExpand.Delta.sRNA.up.txt
- Final SPOROS output Figure 3/differential/ADnTPDvsCtrl/pvalue/sRNA/Int_seedKeyed.sRNA.human.ADnTPDvsCtrl.delta.dn.txt
- __MACOSX/Final SPOROS output Figure 3/differential/ADnTPDvsCtrl/pvalue/sRNA/._Int_seedKeyed.sRNA.human.ADnTPDvsCtrl.delta.dn.txt
- Final SPOROS output Figure 3/differential/ADnTPDvsCtrl/pvalue/sRNA/D_toxAnalysis.combined.sRNA.txt
- __MACOSX/Final SPOROS output Figure 3/differential/ADnTPDvsCtrl/pvalue/sRNA/._D_toxAnalysis.combined.sRNA.txt
- Final SPOROS output Figure 3/differential/ADnTPDvsCtrl/pvalue/sRNA/E_seedAnalysis.Delta.sRNA.up.png
- __MACOSX/Final SPOROS output Figure 3/differential/ADnTPDvsCtrl/pvalue/sRNA/._E_seedAnalysis.Delta.sRNA.up.png
- Final SPOROS output Figure 3/differential/ADnTPDvsCtrl/pvalue/sRNA/Int_seedKeyed.sRNA.human.ADnTPDvsCtrl.diff.avgd.txt
- __MACOSX/Final SPOROS output Figure 3/differential/ADnTPDvsCtrl/pvalue/sRNA/._Int_seedKeyed.sRNA.human.ADnTPDvsCtrl.diff.avgd.txt
- Final SPOROS output Figure 3/differential/ADnTPDvsCtrl/pvalue/sRNA/E_seedAnalysis.Delta.sRNA.dn.txt
- __MACOSX/Final SPOROS output Figure 3/differential/ADnTPDvsCtrl/pvalue/sRNA/._E_seedAnalysis.Delta.sRNA.dn.txt
- Final SPOROS output Figure 3/differential/ADnTPDvsCtrl/pvalue/sRNA/D_toxAnalysis.delta.up.txt
- __MACOSX/Final SPOROS output Figure 3/differential/ADnTPDvsCtrl/pvalue/sRNA/._D_toxAnalysis.delta.up.txt
- Final SPOROS output Figure 3/differential/ADnTPDvsCtrl/pvalue/sRNA/E_seedAnalysis.Delta.sRNA.up.txt
- __MACOSX/Final SPOROS output Figure 3/differential/ADnTPDvsCtrl/pvalue/sRNA/._E_seedAnalysis.Delta.sRNA.up.txt
- Final SPOROS output Figure 3/differential/ADnTPDvsCtrl/pvalue/sRNA/E_seedAnalysis.Delta.sRNA.dn.png
- __MACOSX/Final SPOROS output Figure 3/differential/ADnTPDvsCtrl/pvalue/sRNA/._E_seedAnalysis.Delta.sRNA.dn.png
- Final SPOROS output Figure 3/differential/ADnTPDvsCtrl/pvalue/sRNA/C_binned.sRNA.human.ADnTPDvsCtrl.diff.avgd.txt
- __MACOSX/Final SPOROS output Figure 3/differential/ADnTPDvsCtrl/pvalue/sRNA/._C_binned.sRNA.human.ADnTPDvsCtrl.diff.avgd.txt
- Final SPOROS output Figure 3/differential/ADnTPDvsCtrl/pvalue/sRNA/D_toxAnalysis.delta.dn.txt
- __MACOSX/Final SPOROS output Figure 3/differential/ADnTPDvsCtrl/pvalue/sRNA/._D_toxAnalysis.delta.dn.txt
- Final SPOROS output Figure 3/differential/ADnTPDvsCtrl/pvalue/B_collapsed.ADnTPDvsCtrl.diff.txt
- __MACOSX/Final SPOROS output Figure 3/differential/ADnTPDvsCtrl/pvalue/._B_collapsed.ADnTPDvsCtrl.diff.txt
- Final SPOROS output Figure 3/differential/ADnTPDvsCtrl/A_normCounts.ADnTPDvsCtrl.all.txt
- __MACOSX/Final SPOROS output Figure 3/differential/ADnTPDvsCtrl/._A_normCounts.ADnTPDvsCtrl.all.txt
- Final SPOROS output Figure 3/.DS_Store
- __MACOSX/Final SPOROS output Figure 3/._.DS_Store
