# Supplementary material for: SPOROS: A pipeline to analyze DISE/6mer seed toxicity
Source: PLoS Comput Biol. 2022 Mar 31;18(3):e1010022. doi: 10.1371/journal.pcbi.1010022 (PMC9004739; doi:10.1371/journal.pcbi.1010022)
Supplement: S2 Dataset — (ZIP) [file pcbi.1010022.s006.zip › Final SPOROS output Figure 3/differential/ADnTPDvsCtrl/adjp/miRNA/E_seedAnalysis.Delta.miRNA.dn.txt]

AAUUGU
AAUUGU
AAUUGU
AAUUGU
AAUUGU
AAUUGU
AAUUGU
AAUUGU
AAUUGU
AAUUGU
AAUUGU
AAUUGU
AAUUGU
AAUUGU
AAUUGU
AAUUGU
AAUUGU
AAUUGU
AAUUGU
AAUUGU
AAUUGU
AAUUGU
AAUUGU
AAUUGU
AAUUGU
AAUUGU
AAUUGU
AAUUGU
AAUUGU
AAUUGU
AAUUGU
AAUUGU
AAUUGU
AAUUGU
AAUUGU
AAUUGU
AAUUGU
AAUUGU
AAUUGU
AAUUGU
AAUUGU
AAUUGU
AAUUGU
AAUUGU
AAUUGU
AAUUGU
AAUUGU
AAUUGU
AAUUGU
AAUUGU
AAUUGU
AAUUGU
AAUUGU
AAUUGU
AAUUGU
AAUUGU
AAUUGU
AAUUGU
AAUUGU
AAUUGU
AAUUGU
AAUUGU
AAUUGU
AAUUGU
AAUUGU
AAUUGU
AAUUGU
AAUUGU
AAUUGU
AAUUGU
AAUUGU
AAUUGU
AAUUGU
AAUUGU
AAUUGU
AAUUGU
AAUUGU
AAUUGU
AAUUGU
AAUUGU
AAUUGU
AAUUGU
AAUUGU
AAUUGU
AAUUGU
AAUUGU
AAUUGU
AAUUGU
AAUUGU
AAUUGU
AAUUGU
AAUUGU
AAUUGU
AAUUGU
AAUUGU
AAUUGU
AAUUGU
AAUUGU
AAUUGU
AAUUGU
AAUUGU
AAUUGU
AAUUGU
AAUUGU
AAUUGU
AAUUGU
AAUUGU
AAUUGU
AAUUGU
AAUUGU
AAUUGU
AAUUGU
AAUUGU
AAUUGU
AAUUGU
AAUUGU
AAUUGU
AAUUGU
AAUUGU
AAUUGU
AAUUGU
AAUUGU
AAUUGU
AAUUGU
AAUUGU
AAUUGU
AAUUGU
AAUUGU
AAUUGU
AAUUGU
AAUUGU
AAUUGU
AAUUGU
AAUUGU
AAUUGU
AAUUGU
AAUUGU
AAUUGU
AAUUGU
AAUUGU
AAUUGU
AAUUGU
AAUUGU
AAUUGU
AAUUGU
AAUUGU
AAUUGU
AAUUGU
AAUUGU
AAUUGU
AAUUGU
AAUUGU
AAUUGU
AAUUGU
AAUUGU
AAUUGU
AAUUGU
AAUUGU
AAUUGU
AAUUGU
AAUUGU
AAUUGU
AAUUGU
AAUUGU
AAUUGU
AAUUGU
AAUUGU
AAUUGU
AAUUGU
AAUUGU
AAUUGU
AAUUGU
AAUUGU
AAUUGU
AAUUGU
AAUUGU
AAUUGU
AAUUGU
AAUUGU
AAUUGU
AAUUGU
AAUUGU
AAUUGU
AAUUGU
AAUUGU
AAUUGU
AAUUGU
AAUUGU
AAUUGU
AAUUGU
AAUUGU
AAUUGU
AAUUGU
AAUUGU
AAUUGU
AAUUGU
AAUUGU
AAUUGU
AAUUGU
AAUUGU
AAUUGU
AAUUGU
AAUUGU
AAUUGU
AAUUGU
AAUUGU
AAUUGU
AAUUGU
AAUUGU
AAUUGU
AAUUGU
AAUUGU
AAUUGU
AAUUGU
AAUUGU
AAUUGU
AAUUGU
AAUUGU
AAUUGU
AAUUGU
AAUUGU
AAUUGU
AGACUA
AUUGUC
AUUGUC
AUUGUC
AUUGUC
AUUGUC
AUUGUC
AUUGUC
AUUGUC
AUUGUC
AUUGUC
AUUGUC
AUUGUC
AUUGUC
AUUGUC
AUUGUC
AUUGUC
AUUGUC
AUUGUC
AUUGUC
CAAUAU
CUGACU
CUGACU
CUGACU
CUGACU
GAAUUG
GAAUUG
GAAUUG
GAAUUG
GAAUUG
GAAUUG
GAAUUG
GAAUUG
GAAUUG
GAAUUG
GAAUUG
GAAUUG
GAAUUG
GAAUUG
GAAUUG
GAAUUG
GAAUUG
GAAUUG
GAAUUG
GAAUUG
GAAUUG
GAAUUG
GAAUUG
GAAUUG
GAAUUG
GAAUUG
GAAUUG
GAAUUG
GAAUUG
GAAUUG
GAAUUG
GAAUUG
GAAUUG
GAAUUG
GAAUUG
GAAUUG
GAAUUG
GAAUUG
GAAUUG
GAAUUG
GAAUUG
GAAUUG
GAAUUG
GAAUUG
GAAUUG
GAAUUG
GAAUUG
GAAUUG
GAAUUG
GAAUUG
GAAUUG
GAAUUG
GAAUUG
GAAUUG
GAAUUG
GAAUUG
GAAUUG
GAAUUG
GAAUUG
GAAUUG
GAAUUG
GAAUUG
GAAUUG
GAAUUG
GAAUUG
GAAUUG
GAAUUG
GAAUUG
GAAUUG
GAAUUG
GAAUUG
GAAUUG
GAAUUG
GAAUUG
GAAUUG
GAAUUG
GAAUUG
GAAUUG
GAAUUG
GAAUUG
GAAUUG
GAAUUG
GAAUUG
GAAUUG
GAAUUG
GAAUUG
GAAUUG
GAAUUG
GAAUUG
GAAUUG
GAAUUG
GAAUUG
GAAUUG
GAAUUG
GAAUUG
GAAUUG
GAAUUG
GAAUUG
GAAUUG
GAAUUG
GAAUUG
GAAUUG
GAAUUG
GAAUUG
GAAUUG
GAAUUG
GAAUUG
GAAUUG
GAAUUG
GAAUUG
GAAUUG
GAAUUG
GAAUUG
GAAUUG
GAAUUG
GAAUUG
GAAUUG
GAAUUG
GAAUUG
GAAUUG
GAAUUG
GAAUUG
GAAUUG
GAAUUG
GAAUUG
GAAUUG
GAAUUG
GAAUUG
GAAUUG
GAAUUG
GAAUUG
GAAUUG
GAAUUG
GAAUUG
GAAUUG
GAAUUG
GAAUUG
GAAUUG
GAAUUG
GAAUUG
GAAUUG
GAAUUG
GAAUUG
GAAUUG
GAAUUG
GAAUUG
GAAUUG
GAAUUG
GAAUUG
GAAUUG
GAAUUG
GAAUUG
GAAUUG
GAAUUG
GAAUUG
GAAUUG
GAAUUG
GAAUUG
GAAUUG
GAAUUG
GAAUUG
GAAUUG
GAAUUG
GAAUUG
GAAUUG
GAAUUG
GAAUUG
GAAUUG
GAAUUG
GAAUUG
GAAUUG
GAAUUG
GAAUUG
GAAUUG
GAAUUG
GAAUUG
GAAUUG
GAAUUG
GAAUUG
GAAUUG
GAAUUG
GAAUUG
GAAUUG
GAAUUG
GAAUUG
GAAUUG
GAAUUG
GAAUUG
GAAUUG
GAAUUG
GAAUUG
GAAUUG
GAAUUG
GAAUUG
GAAUUG
GAAUUG
GAAUUG
GAAUUG
GAAUUG
GAAUUG
GAAUUG
GAAUUG
GAAUUG
GAAUUG
GAAUUG
GAAUUG
GAAUUG
GAAUUG
GAAUUG
GAAUUG
GAAUUG
GAAUUG
GAAUUG
GAAUUG
GAAUUG
GAAUUG
GAAUUG
GAAUUG
GAAUUG
GAAUUG
GAAUUG
GAAUUG
GAAUUG
GAAUUG
GAAUUG
GAAUUG
GAAUUG
GAAUUG
GAAUUG
GAAUUG
GAAUUG
GAAUUG
GAAUUG
GAAUUG
GAAUUG
GAAUUG
GAAUUG
GAAUUG
GAAUUG
GAAUUG
GAAUUG
GAAUUG
GAAUUG
GAAUUG
GAAUUG
GAAUUG
GAAUUG
GAAUUG
GAAUUG
GAAUUG
GAAUUG
GAAUUG
GAAUUG
GAAUUG
GAAUUG
GAAUUG
GAAUUG
GAAUUG
GAAUUG
GAAUUG
GAAUUG
GAAUUG
GAAUUG
GAAUUG
GAAUUG
GAAUUG
GAAUUG
GAAUUG
GAAUUG
GAAUUG
GAAUUG
GAAUUG
GAAUUG
GAAUUG
GAAUUG
GAAUUG
GAAUUG
GAAUUG
GAAUUG
GAAUUG
GAAUUG
GAAUUG
GAAUUG
GAAUUG
GAAUUG
GAAUUG
GAAUUG
GAAUUG
GAAUUG
GAAUUG
GAAUUG
GAAUUG
GAAUUG
GAAUUG
GAAUUG
GAAUUG
GAAUUG
GAAUUG
GAAUUG
GAAUUG
GAAUUG
GAAUUG
GAAUUG
GAAUUG
GAAUUG
GAAUUG
GAAUUG
GAAUUG
GAAUUG
GAAUUG
GAAUUG
GAAUUG
GAAUUG
GAAUUG
GAAUUG
GAAUUG
GAAUUG
GAAUUG
GAAUUG
GAAUUG
GAAUUG
GAAUUG
GAAUUG
GAAUUG
GAAUUG
GAAUUG
GAAUUG
GAAUUG
GAAUUG
GAAUUG
GAAUUG
GAAUUG
GAAUUG
GAAUUG
GAAUUG
GAAUUG
GAAUUG
GAAUUG
GAAUUG
GAAUUG
GAAUUG
GAAUUG
GAAUUG
GAAUUG
GAAUUG
GAAUUG
GAAUUG
GAAUUG
GAAUUG
GAAUUG
GAAUUG
GAAUUG
GAAUUG
GAAUUG
GAAUUG
GAAUUG
GAAUUG
GAAUUG
GAAUUG
GAAUUG
GAAUUG
GAAUUG
GAAUUG
GAAUUG
GAAUUG
GAAUUG
GAAUUG
GAAUUG
GAAUUG
GAAUUG
GAAUUG
GAAUUG
GAAUUG
GAAUUG
GAAUUG
GAAUUG
GAAUUG
GAAUUG
GAAUUG
GAAUUG
GAAUUG
GAAUUG
GAAUUG
GAAUUG
GAAUUG
GAAUUG
GAAUUG
GAAUUG
GAAUUG
GAAUUG
GAAUUG
GAAUUG
GAAUUG
GAAUUG
GAAUUG
GAAUUG
GAAUUG
GAAUUG
GAAUUG
GAAUUG
GAAUUG
GAAUUG
GAAUUG
GAAUUG
GAAUUG
GAAUUG
GAAUUG
GAAUUG
GAAUUG
GAAUUG
GAAUUG
GAAUUG
GAAUUG
GAAUUG
GAAUUG
GAAUUG
GAAUUG
GAAUUG
GAAUUG
GAAUUG
GAAUUG
GAAUUG
GAAUUG
GAAUUG
GAAUUG
GAAUUG
GAAUUG
GAAUUG
GAAUUG
GAAUUG
GAAUUG
GAAUUG
GAAUUG
GAAUUG
GAAUUG
GAAUUG
GAAUUG
GAAUUG
GAAUUG
GAAUUG
GAAUUG
GAAUUG
GAAUUG
GAAUUG
GAAUUG
GAAUUG
GAAUUG
GAAUUG
GAAUUG
GAAUUG
GAAUUG
GAAUUG
GAAUUG
GAAUUG
GAAUUG
GAAUUG
GAAUUG
GAAUUG
GAAUUG
GAAUUG
GAAUUG
GAAUUG
GAAUUG
GAAUUG
GAAUUG
GAAUUG
GAAUUG
GAAUUG
GAAUUG
GAAUUG
GAAUUG
GAAUUG
GAAUUG
GAAUUG
GAAUUG
GAAUUG
GAAUUG
GAAUUG
GAAUUG
GAAUUG
GAAUUG
GAAUUG
GAAUUG
GAAUUG
GAAUUG
GAAUUG
GAAUUG
GAAUUG
GAAUUG
GAAUUG
GAAUUG
GAAUUG
GAAUUG
GAAUUG
GAAUUG
GAAUUG
GAAUUG
GAAUUG
GAAUUG
GAAUUG
GAAUUG
GAAUUG
GAAUUG
GAAUUG
GAAUUG
GAAUUG
GAAUUG
GAAUUG
GAUUGU
GAUUGU
GAUUGU
GAUUGU
GAUUGU
GAUUGU
GAUUGU
GAUUGU
GAUUGU
GAUUGU
GAUUGU
GAUUGU
GAUUGU
GAUUGU
GAUUGU
GAUUGU
GAUUGU
GAUUGU
GAUUGU
GAUUGU
GAUUGU
GAUUGU
GAUUGU
GAUUGU
GAUUGU
GAUUGU
GAUUGU
GAUUGU
GAUUGU
GAUUGU
GAUUGU
GAUUGU
GAUUGU
GAUUGU
GAUUGU
GAUUGU
GAUUGU
GAUUGU
GAUUGU
GAUUGU
GAUUGU
GAUUGU
GAUUGU
GAUUGU
GAUUGU
GAUUGU
GAUUGU
GAUUGU
GAUUGU
GAUUGU
GAUUGU
GAUUGU
GAUUGU
GAUUGU
GAUUGU
GAUUGU
GAUUGU
GAUUGU
GAUUGU
GAUUGU
GAUUGU
GAUUGU
GAUUGU
GAUUGU
GAUUGU
GAUUGU
GAUUGU
GAUUGU
GAUUGU
GAUUGU
GAUUGU
GAUUGU
GAUUGU
GAUUGU
GAUUGU
GAUUGU
GAUUGU
GAUUGU
GAUUGU
GAUUGU
GAUUGU
GAUUGU
GAUUGU
GAUUGU
GAUUGU
GAUUGU
GAUUGU
GAUUGU
GAUUGU
GAUUGU
GAUUGU
GAUUGU
GAUUGU
GAUUGU
GAUUGU
GAUUGU
GAUUGU
GAUUGU
GAUUGU
GAUUGU
GAUUGU
GAUUGU
GAUUGU
GAUUGU
GAUUGU
GAUUGU
GAUUGU
GAUUGU
GAUUGU
GAUUGU
GAUUGU
GAUUGU
GAUUGU
GAUUGU
GAUUGU
GAUUGU
GAUUGU
GAUUGU
GAUUGU
GAUUGU
GAUUGU
GAUUGU
GAUUGU
GAUUGU
GAUUGU
GAUUGU
GAUUGU
GAUUGU
GAUUGU
GAUUGU
GAUUGU
GAUUGU
GAUUGU
GAUUGU
GAUUGU
GAUUGU
GAUUGU
GAUUGU
GAUUGU
GAUUGU
GAUUGU
GAUUGU
GAUUGU
GAUUGU
GAUUGU
GAUUGU
GAUUGU
GAUUGU
GAUUGU
GAUUGU
GAUUGU
GAUUGU
GAUUGU
GAUUGU
GAUUGU
GAUUGU
GAUUGU
GAUUGU
GAUUGU
GAUUGU
GAUUGU
GAUUGU
GAUUGU
GAUUGU
GAUUGU
GAUUGU
GAUUGU
GAUUGU
GAUUGU
GAUUGU
GAUUGU
GAUUGU
GAUUGU
GAUUGU
GGCAGU
GGCAGU
GGCAGU
UGCAUU
UGCAUU
UGCAUU
UGCAUU
UGCAUU
UGCAUU
UGCAUU
UGCAUU
UGCAUU
UGCAUU
UGCAUU
UGCAUU
UGCAUU
UGCAUU
UGCAUU
UGCAUU
UGCAUU
UGCAUU
UGCAUU
UGCAUU
UGCAUU
UGCAUU
UGCAUU
UGCAUU
UGCAUU
UGCAUU
UGCAUU
UGCAUU
UGCAUU
UGCAUU
UGCAUU
UGCAUU
UGCAUU
UGCAUU
UGCAUU
UGCAUU
UGCAUU
UGCAUU
UGCAUU
UGCAUU
UGCAUU
UGCAUU
UGCAUU
UGCAUU
UGCAUU
UGCAUU
UGCAUU
UGCAUU
UGCAUU
UGCAUU
UGCAUU
UGCAUU
UGCAUU
UGCAUU
UGCAUU
UGCAUU
UGCAUU
UGCAUU
UGCAUU
UGCAUU
UGCAUU
UGCAUU
UGCAUU
UGCAUU
UGCAUU
UGCAUU
UGCAUU
UGCAUU
