# Supplementary material for: SPOROS: A pipeline to analyze DISE/6mer seed toxicity
Source: PLoS Comput Biol. 2022 Mar 31;18(3):e1010022. doi: 10.1371/journal.pcbi.1010022 (PMC9004739; doi:10.1371/journal.pcbi.1010022)
Supplement: S2 Dataset — (ZIP) [file pcbi.1010022.s006.zip › Final SPOROS output Figure 3/differential/ADnTPDvsCtrl/adjp/miRNA/F_seedExpand.Delta.miRNA.dn.txt]

Seed	Sample	SeedID	Pos	Base
AAUUGU	Delta	Delta.1	1	A
AAUUGU	Delta	Delta.1	2	A
AAUUGU	Delta	Delta.1	3	U
AAUUGU	Delta	Delta.1	4	U
AAUUGU	Delta	Delta.1	5	G
AAUUGU	Delta	Delta.1	6	U
AAUUGU	Delta	Delta.2	1	A
AAUUGU	Delta	Delta.2	2	A
AAUUGU	Delta	Delta.2	3	U
AAUUGU	Delta	Delta.2	4	U
AAUUGU	Delta	Delta.2	5	G
AAUUGU	Delta	Delta.2	6	U
AAUUGU	Delta	Delta.3	1	A
AAUUGU	Delta	Delta.3	2	A
AAUUGU	Delta	Delta.3	3	U
AAUUGU	Delta	Delta.3	4	U
AAUUGU	Delta	Delta.3	5	G
AAUUGU	Delta	Delta.3	6	U
AAUUGU	Delta	Delta.4	1	A
AAUUGU	Delta	Delta.4	2	A
AAUUGU	Delta	Delta.4	3	U
AAUUGU	Delta	Delta.4	4	U
AAUUGU	Delta	Delta.4	5	G
AAUUGU	Delta	Delta.4	6	U
AAUUGU	Delta	Delta.5	1	A
AAUUGU	Delta	Delta.5	2	A
AAUUGU	Delta	Delta.5	3	U
AAUUGU	Delta	Delta.5	4	U
AAUUGU	Delta	Delta.5	5	G
AAUUGU	Delta	Delta.5	6	U
AAUUGU	Delta	Delta.6	1	A
AAUUGU	Delta	Delta.6	2	A
AAUUGU	Delta	Delta.6	3	U
AAUUGU	Delta	Delta.6	4	U
AAUUGU	Delta	Delta.6	5	G
AAUUGU	Delta	Delta.6	6	U
AAUUGU	Delta	Delta.7	1	A
AAUUGU	Delta	Delta.7	2	A
AAUUGU	Delta	Delta.7	3	U
AAUUGU	Delta	Delta.7	4	U
AAUUGU	Delta	Delta.7	5	G
AAUUGU	Delta	Delta.7	6	U
AAUUGU	Delta	Delta.8	1	A
AAUUGU	Delta	Delta.8	2	A
AAUUGU	Delta	Delta.8	3	U
AAUUGU	Delta	Delta.8	4	U
AAUUGU	Delta	Delta.8	5	G
AAUUGU	Delta	Delta.8	6	U
AAUUGU	Delta	Delta.9	1	A
AAUUGU	Delta	Delta.9	2	A
AAUUGU	Delta	Delta.9	3	U
AAUUGU	Delta	Delta.9	4	U
AAUUGU	Delta	Delta.9	5	G
AAUUGU	Delta	Delta.9	6	U
AAUUGU	Delta	Delta.10	1	A
AAUUGU	Delta	Delta.10	2	A
AAUUGU	Delta	Delta.10	3	U
AAUUGU	Delta	Delta.10	4	U
AAUUGU	Delta	Delta.10	5	G
AAUUGU	Delta	Delta.10	6	U
AAUUGU	Delta	Delta.11	1	A
AAUUGU	Delta	Delta.11	2	A
AAUUGU	Delta	Delta.11	3	U
AAUUGU	Delta	Delta.11	4	U
AAUUGU	Delta	Delta.11	5	G
AAUUGU	Delta	Delta.11	6	U
AAUUGU	Delta	Delta.12	1	A
AAUUGU	Delta	Delta.12	2	A
AAUUGU	Delta	Delta.12	3	U
AAUUGU	Delta	Delta.12	4	U
AAUUGU	Delta	Delta.12	5	G
AAUUGU	Delta	Delta.12	6	U
AAUUGU	Delta	Delta.13	1	A
AAUUGU	Delta	Delta.13	2	A
AAUUGU	Delta	Delta.13	3	U
AAUUGU	Delta	Delta.13	4	U
AAUUGU	Delta	Delta.13	5	G
AAUUGU	Delta	Delta.13	6	U
AAUUGU	Delta	Delta.14	1	A
AAUUGU	Delta	Delta.14	2	A
AAUUGU	Delta	Delta.14	3	U
AAUUGU	Delta	Delta.14	4	U
AAUUGU	Delta	Delta.14	5	G
AAUUGU	Delta	Delta.14	6	U
AAUUGU	Delta	Delta.15	1	A
AAUUGU	Delta	Delta.15	2	A
AAUUGU	Delta	Delta.15	3	U
AAUUGU	Delta	Delta.15	4	U
AAUUGU	Delta	Delta.15	5	G
AAUUGU	Delta	Delta.15	6	U
AAUUGU	Delta	Delta.16	1	A
AAUUGU	Delta	Delta.16	2	A
AAUUGU	Delta	Delta.16	3	U
AAUUGU	Delta	Delta.16	4	U
AAUUGU	Delta	Delta.16	5	G
AAUUGU	Delta	Delta.16	6	U
AAUUGU	Delta	Delta.17	1	A
AAUUGU	Delta	Delta.17	2	A
AAUUGU	Delta	Delta.17	3	U
AAUUGU	Delta	Delta.17	4	U
AAUUGU	Delta	Delta.17	5	G
AAUUGU	Delta	Delta.17	6	U
AAUUGU	Delta	Delta.18	1	A
AAUUGU	Delta	Delta.18	2	A
AAUUGU	Delta	Delta.18	3	U
AAUUGU	Delta	Delta.18	4	U
AAUUGU	Delta	Delta.18	5	G
AAUUGU	Delta	Delta.18	6	U
AAUUGU	Delta	Delta.19	1	A
AAUUGU	Delta	Delta.19	2	A
AAUUGU	Delta	Delta.19	3	U
AAUUGU	Delta	Delta.19	4	U
AAUUGU	Delta	Delta.19	5	G
AAUUGU	Delta	Delta.19	6	U
AAUUGU	Delta	Delta.20	1	A
AAUUGU	Delta	Delta.20	2	A
AAUUGU	Delta	Delta.20	3	U
AAUUGU	Delta	Delta.20	4	U
AAUUGU	Delta	Delta.20	5	G
AAUUGU	Delta	Delta.20	6	U
AAUUGU	Delta	Delta.21	1	A
AAUUGU	Delta	Delta.21	2	A
AAUUGU	Delta	Delta.21	3	U
AAUUGU	Delta	Delta.21	4	U
AAUUGU	Delta	Delta.21	5	G
AAUUGU	Delta	Delta.21	6	U
AAUUGU	Delta	Delta.22	1	A
AAUUGU	Delta	Delta.22	2	A
AAUUGU	Delta	Delta.22	3	U
AAUUGU	Delta	Delta.22	4	U
AAUUGU	Delta	Delta.22	5	G
AAUUGU	Delta	Delta.22	6	U
AAUUGU	Delta	Delta.23	1	A
AAUUGU	Delta	Delta.23	2	A
AAUUGU	Delta	Delta.23	3	U
AAUUGU	Delta	Delta.23	4	U
AAUUGU	Delta	Delta.23	5	G
AAUUGU	Delta	Delta.23	6	U
AAUUGU	Delta	Delta.24	1	A
AAUUGU	Delta	Delta.24	2	A
AAUUGU	Delta	Delta.24	3	U
AAUUGU	Delta	Delta.24	4	U
AAUUGU	Delta	Delta.24	5	G
AAUUGU	Delta	Delta.24	6	U
AAUUGU	Delta	Delta.25	1	A
AAUUGU	Delta	Delta.25	2	A
AAUUGU	Delta	Delta.25	3	U
AAUUGU	Delta	Delta.25	4	U
AAUUGU	Delta	Delta.25	5	G
AAUUGU	Delta	Delta.25	6	U
AAUUGU	Delta	Delta.26	1	A
AAUUGU	Delta	Delta.26	2	A
AAUUGU	Delta	Delta.26	3	U
AAUUGU	Delta	Delta.26	4	U
AAUUGU	Delta	Delta.26	5	G
AAUUGU	Delta	Delta.26	6	U
AAUUGU	Delta	Delta.27	1	A
AAUUGU	Delta	Delta.27	2	A
AAUUGU	Delta	Delta.27	3	U
AAUUGU	Delta	Delta.27	4	U
AAUUGU	Delta	Delta.27	5	G
AAUUGU	Delta	Delta.27	6	U
AAUUGU	Delta	Delta.28	1	A
AAUUGU	Delta	Delta.28	2	A
AAUUGU	Delta	Delta.28	3	U
AAUUGU	Delta	Delta.28	4	U
AAUUGU	Delta	Delta.28	5	G
AAUUGU	Delta	Delta.28	6	U
AAUUGU	Delta	Delta.29	1	A
AAUUGU	Delta	Delta.29	2	A
AAUUGU	Delta	Delta.29	3	U
AAUUGU	Delta	Delta.29	4	U
AAUUGU	Delta	Delta.29	5	G
AAUUGU	Delta	Delta.29	6	U
AAUUGU	Delta	Delta.30	1	A
AAUUGU	Delta	Delta.30	2	A
AAUUGU	Delta	Delta.30	3	U
AAUUGU	Delta	Delta.30	4	U
AAUUGU	Delta	Delta.30	5	G
AAUUGU	Delta	Delta.30	6	U
AAUUGU	Delta	Delta.31	1	A
AAUUGU	Delta	Delta.31	2	A
AAUUGU	Delta	Delta.31	3	U
AAUUGU	Delta	Delta.31	4	U
AAUUGU	Delta	Delta.31	5	G
AAUUGU	Delta	Delta.31	6	U
AAUUGU	Delta	Delta.32	1	A
AAUUGU	Delta	Delta.32	2	A
AAUUGU	Delta	Delta.32	3	U
AAUUGU	Delta	Delta.32	4	U
AAUUGU	Delta	Delta.32	5	G
AAUUGU	Delta	Delta.32	6	U
AAUUGU	Delta	Delta.33	1	A
AAUUGU	Delta	Delta.33	2	A
AAUUGU	Delta	Delta.33	3	U
AAUUGU	Delta	Delta.33	4	U
AAUUGU	Delta	Delta.33	5	G
AAUUGU	Delta	Delta.33	6	U
AAUUGU	Delta	Delta.34	1	A
AAUUGU	Delta	Delta.34	2	A
AAUUGU	Delta	Delta.34	3	U
AAUUGU	Delta	Delta.34	4	U
AAUUGU	Delta	Delta.34	5	G
AAUUGU	Delta	Delta.34	6	U
AAUUGU	Delta	Delta.35	1	A
AAUUGU	Delta	Delta.35	2	A
AAUUGU	Delta	Delta.35	3	U
AAUUGU	Delta	Delta.35	4	U
AAUUGU	Delta	Delta.35	5	G
AAUUGU	Delta	Delta.35	6	U
AAUUGU	Delta	Delta.36	1	A
AAUUGU	Delta	Delta.36	2	A
AAUUGU	Delta	Delta.36	3	U
AAUUGU	Delta	Delta.36	4	U
AAUUGU	Delta	Delta.36	5	G
AAUUGU	Delta	Delta.36	6	U
AAUUGU	Delta	Delta.37	1	A
AAUUGU	Delta	Delta.37	2	A
AAUUGU	Delta	Delta.37	3	U
AAUUGU	Delta	Delta.37	4	U
AAUUGU	Delta	Delta.37	5	G
AAUUGU	Delta	Delta.37	6	U
AAUUGU	Delta	Delta.38	1	A
AAUUGU	Delta	Delta.38	2	A
AAUUGU	Delta	Delta.38	3	U
AAUUGU	Delta	Delta.38	4	U
AAUUGU	Delta	Delta.38	5	G
AAUUGU	Delta	Delta.38	6	U
AAUUGU	Delta	Delta.39	1	A
AAUUGU	Delta	Delta.39	2	A
AAUUGU	Delta	Delta.39	3	U
AAUUGU	Delta	Delta.39	4	U
AAUUGU	Delta	Delta.39	5	G
AAUUGU	Delta	Delta.39	6	U
AAUUGU	Delta	Delta.40	1	A
AAUUGU	Delta	Delta.40	2	A
AAUUGU	Delta	Delta.40	3	U
AAUUGU	Delta	Delta.40	4	U
AAUUGU	Delta	Delta.40	5	G
AAUUGU	Delta	Delta.40	6	U
AAUUGU	Delta	Delta.41	1	A
AAUUGU	Delta	Delta.41	2	A
AAUUGU	Delta	Delta.41	3	U
AAUUGU	Delta	Delta.41	4	U
AAUUGU	Delta	Delta.41	5	G
AAUUGU	Delta	Delta.41	6	U
AAUUGU	Delta	Delta.42	1	A
AAUUGU	Delta	Delta.42	2	A
AAUUGU	Delta	Delta.42	3	U
AAUUGU	Delta	Delta.42	4	U
AAUUGU	Delta	Delta.42	5	G
AAUUGU	Delta	Delta.42	6	U
AAUUGU	Delta	Delta.43	1	A
AAUUGU	Delta	Delta.43	2	A
AAUUGU	Delta	Delta.43	3	U
AAUUGU	Delta	Delta.43	4	U
AAUUGU	Delta	Delta.43	5	G
AAUUGU	Delta	Delta.43	6	U
AAUUGU	Delta	Delta.44	1	A
AAUUGU	Delta	Delta.44	2	A
AAUUGU	Delta	Delta.44	3	U
AAUUGU	Delta	Delta.44	4	U
AAUUGU	Delta	Delta.44	5	G
AAUUGU	Delta	Delta.44	6	U
AAUUGU	Delta	Delta.45	1	A
AAUUGU	Delta	Delta.45	2	A
AAUUGU	Delta	Delta.45	3	U
AAUUGU	Delta	Delta.45	4	U
AAUUGU	Delta	Delta.45	5	G
AAUUGU	Delta	Delta.45	6	U
AAUUGU	Delta	Delta.46	1	A
AAUUGU	Delta	Delta.46	2	A
AAUUGU	Delta	Delta.46	3	U
AAUUGU	Delta	Delta.46	4	U
AAUUGU	Delta	Delta.46	5	G
AAUUGU	Delta	Delta.46	6	U
AAUUGU	Delta	Delta.47	1	A
AAUUGU	Delta	Delta.47	2	A
AAUUGU	Delta	Delta.47	3	U
AAUUGU	Delta	Delta.47	4	U
AAUUGU	Delta	Delta.47	5	G
AAUUGU	Delta	Delta.47	6	U
AAUUGU	Delta	Delta.48	1	A
AAUUGU	Delta	Delta.48	2	A
AAUUGU	Delta	Delta.48	3	U
AAUUGU	Delta	Delta.48	4	U
AAUUGU	Delta	Delta.48	5	G
AAUUGU	Delta	Delta.48	6	U
AAUUGU	Delta	Delta.49	1	A
AAUUGU	Delta	Delta.49	2	A
AAUUGU	Delta	Delta.49	3	U
AAUUGU	Delta	Delta.49	4	U
AAUUGU	Delta	Delta.49	5	G
AAUUGU	Delta	Delta.49	6	U
AAUUGU	Delta	Delta.50	1	A
AAUUGU	Delta	Delta.50	2	A
AAUUGU	Delta	Delta.50	3	U
AAUUGU	Delta	Delta.50	4	U
AAUUGU	Delta	Delta.50	5	G
AAUUGU	Delta	Delta.50	6	U
AAUUGU	Delta	Delta.51	1	A
AAUUGU	Delta	Delta.51	2	A
AAUUGU	Delta	Delta.51	3	U
AAUUGU	Delta	Delta.51	4	U
AAUUGU	Delta	Delta.51	5	G
AAUUGU	Delta	Delta.51	6	U
AAUUGU	Delta	Delta.52	1	A
AAUUGU	Delta	Delta.52	2	A
AAUUGU	Delta	Delta.52	3	U
AAUUGU	Delta	Delta.52	4	U
AAUUGU	Delta	Delta.52	5	G
AAUUGU	Delta	Delta.52	6	U
AAUUGU	Delta	Delta.53	1	A
AAUUGU	Delta	Delta.53	2	A
AAUUGU	Delta	Delta.53	3	U
AAUUGU	Delta	Delta.53	4	U
AAUUGU	Delta	Delta.53	5	G
AAUUGU	Delta	Delta.53	6	U
AAUUGU	Delta	Delta.54	1	A
AAUUGU	Delta	Delta.54	2	A
AAUUGU	Delta	Delta.54	3	U
AAUUGU	Delta	Delta.54	4	U
AAUUGU	Delta	Delta.54	5	G
AAUUGU	Delta	Delta.54	6	U
AAUUGU	Delta	Delta.55	1	A
AAUUGU	Delta	Delta.55	2	A
AAUUGU	Delta	Delta.55	3	U
AAUUGU	Delta	Delta.55	4	U
AAUUGU	Delta	Delta.55	5	G
AAUUGU	Delta	Delta.55	6	U
AAUUGU	Delta	Delta.56	1	A
AAUUGU	Delta	Delta.56	2	A
AAUUGU	Delta	Delta.56	3	U
AAUUGU	Delta	Delta.56	4	U
AAUUGU	Delta	Delta.56	5	G
AAUUGU	Delta	Delta.56	6	U
AAUUGU	Delta	Delta.57	1	A
AAUUGU	Delta	Delta.57	2	A
AAUUGU	Delta	Delta.57	3	U
AAUUGU	Delta	Delta.57	4	U
AAUUGU	Delta	Delta.57	5	G
AAUUGU	Delta	Delta.57	6	U
AAUUGU	Delta	Delta.58	1	A
AAUUGU	Delta	Delta.58	2	A
AAUUGU	Delta	Delta.58	3	U
AAUUGU	Delta	Delta.58	4	U
AAUUGU	Delta	Delta.58	5	G
AAUUGU	Delta	Delta.58	6	U
AAUUGU	Delta	Delta.59	1	A
AAUUGU	Delta	Delta.59	2	A
AAUUGU	Delta	Delta.59	3	U
AAUUGU	Delta	Delta.59	4	U
AAUUGU	Delta	Delta.59	5	G
AAUUGU	Delta	Delta.59	6	U
AAUUGU	Delta	Delta.60	1	A
AAUUGU	Delta	Delta.60	2	A
AAUUGU	Delta	Delta.60	3	U
AAUUGU	Delta	Delta.60	4	U
AAUUGU	Delta	Delta.60	5	G
AAUUGU	Delta	Delta.60	6	U
AAUUGU	Delta	Delta.61	1	A
AAUUGU	Delta	Delta.61	2	A
AAUUGU	Delta	Delta.61	3	U
AAUUGU	Delta	Delta.61	4	U
AAUUGU	Delta	Delta.61	5	G
AAUUGU	Delta	Delta.61	6	U
AAUUGU	Delta	Delta.62	1	A
AAUUGU	Delta	Delta.62	2	A
AAUUGU	Delta	Delta.62	3	U
AAUUGU	Delta	Delta.62	4	U
AAUUGU	Delta	Delta.62	5	G
AAUUGU	Delta	Delta.62	6	U
AAUUGU	Delta	Delta.63	1	A
AAUUGU	Delta	Delta.63	2	A
AAUUGU	Delta	Delta.63	3	U
AAUUGU	Delta	Delta.63	4	U
AAUUGU	Delta	Delta.63	5	G
AAUUGU	Delta	Delta.63	6	U
AAUUGU	Delta	Delta.64	1	A
AAUUGU	Delta	Delta.64	2	A
AAUUGU	Delta	Delta.64	3	U
AAUUGU	Delta	Delta.64	4	U
AAUUGU	Delta	Delta.64	5	G
AAUUGU	Delta	Delta.64	6	U
AAUUGU	Delta	Delta.65	1	A
AAUUGU	Delta	Delta.65	2	A
AAUUGU	Delta	Delta.65	3	U
AAUUGU	Delta	Delta.65	4	U
AAUUGU	Delta	Delta.65	5	G
AAUUGU	Delta	Delta.65	6	U
AAUUGU	Delta	Delta.66	1	A
AAUUGU	Delta	Delta.66	2	A
AAUUGU	Delta	Delta.66	3	U
AAUUGU	Delta	Delta.66	4	U
AAUUGU	Delta	Delta.66	5	G
AAUUGU	Delta	Delta.66	6	U
AAUUGU	Delta	Delta.67	1	A
AAUUGU	Delta	Delta.67	2	A
AAUUGU	Delta	Delta.67	3	U
AAUUGU	Delta	Delta.67	4	U
AAUUGU	Delta	Delta.67	5	G
AAUUGU	Delta	Delta.67	6	U
AAUUGU	Delta	Delta.68	1	A
AAUUGU	Delta	Delta.68	2	A
AAUUGU	Delta	Delta.68	3	U
AAUUGU	Delta	Delta.68	4	U
AAUUGU	Delta	Delta.68	5	G
AAUUGU	Delta	Delta.68	6	U
AAUUGU	Delta	Delta.69	1	A
AAUUGU	Delta	Delta.69	2	A
AAUUGU	Delta	Delta.69	3	U
AAUUGU	Delta	Delta.69	4	U
AAUUGU	Delta	Delta.69	5	G
AAUUGU	Delta	Delta.69	6	U
AAUUGU	Delta	Delta.70	1	A
AAUUGU	Delta	Delta.70	2	A
AAUUGU	Delta	Delta.70	3	U
AAUUGU	Delta	Delta.70	4	U
AAUUGU	Delta	Delta.70	5	G
AAUUGU	Delta	Delta.70	6	U
AAUUGU	Delta	Delta.71	1	A
AAUUGU	Delta	Delta.71	2	A
AAUUGU	Delta	Delta.71	3	U
AAUUGU	Delta	Delta.71	4	U
AAUUGU	Delta	Delta.71	5	G
AAUUGU	Delta	Delta.71	6	U
AAUUGU	Delta	Delta.72	1	A
AAUUGU	Delta	Delta.72	2	A
AAUUGU	Delta	Delta.72	3	U
AAUUGU	Delta	Delta.72	4	U
AAUUGU	Delta	Delta.72	5	G
AAUUGU	Delta	Delta.72	6	U
AAUUGU	Delta	Delta.73	1	A
AAUUGU	Delta	Delta.73	2	A
AAUUGU	Delta	Delta.73	3	U
AAUUGU	Delta	Delta.73	4	U
AAUUGU	Delta	Delta.73	5	G
AAUUGU	Delta	Delta.73	6	U
AAUUGU	Delta	Delta.74	1	A
AAUUGU	Delta	Delta.74	2	A
AAUUGU	Delta	Delta.74	3	U
AAUUGU	Delta	Delta.74	4	U
AAUUGU	Delta	Delta.74	5	G
AAUUGU	Delta	Delta.74	6	U
AAUUGU	Delta	Delta.75	1	A
AAUUGU	Delta	Delta.75	2	A
AAUUGU	Delta	Delta.75	3	U
AAUUGU	Delta	Delta.75	4	U
AAUUGU	Delta	Delta.75	5	G
AAUUGU	Delta	Delta.75	6	U
AAUUGU	Delta	Delta.76	1	A
AAUUGU	Delta	Delta.76	2	A
AAUUGU	Delta	Delta.76	3	U
AAUUGU	Delta	Delta.76	4	U
AAUUGU	Delta	Delta.76	5	G
AAUUGU	Delta	Delta.76	6	U
AAUUGU	Delta	Delta.77	1	A
AAUUGU	Delta	Delta.77	2	A
AAUUGU	Delta	Delta.77	3	U
AAUUGU	Delta	Delta.77	4	U
AAUUGU	Delta	Delta.77	5	G
AAUUGU	Delta	Delta.77	6	U
AAUUGU	Delta	Delta.78	1	A
AAUUGU	Delta	Delta.78	2	A
AAUUGU	Delta	Delta.78	3	U
AAUUGU	Delta	Delta.78	4	U
AAUUGU	Delta	Delta.78	5	G
AAUUGU	Delta	Delta.78	6	U
AAUUGU	Delta	Delta.79	1	A
AAUUGU	Delta	Delta.79	2	A
AAUUGU	Delta	Delta.79	3	U
AAUUGU	Delta	Delta.79	4	U
AAUUGU	Delta	Delta.79	5	G
AAUUGU	Delta	Delta.79	6	U
AAUUGU	Delta	Delta.80	1	A
AAUUGU	Delta	Delta.80	2	A
AAUUGU	Delta	Delta.80	3	U
AAUUGU	Delta	Delta.80	4	U
AAUUGU	Delta	Delta.80	5	G
AAUUGU	Delta	Delta.80	6	U
AAUUGU	Delta	Delta.81	1	A
AAUUGU	Delta	Delta.81	2	A
AAUUGU	Delta	Delta.81	3	U
AAUUGU	Delta	Delta.81	4	U
AAUUGU	Delta	Delta.81	5	G
AAUUGU	Delta	Delta.81	6	U
AAUUGU	Delta	Delta.82	1	A
AAUUGU	Delta	Delta.82	2	A
AAUUGU	Delta	Delta.82	3	U
AAUUGU	Delta	Delta.82	4	U
AAUUGU	Delta	Delta.82	5	G
AAUUGU	Delta	Delta.82	6	U
AAUUGU	Delta	Delta.83	1	A
AAUUGU	Delta	Delta.83	2	A
AAUUGU	Delta	Delta.83	3	U
AAUUGU	Delta	Delta.83	4	U
AAUUGU	Delta	Delta.83	5	G
AAUUGU	Delta	Delta.83	6	U
AAUUGU	Delta	Delta.84	1	A
AAUUGU	Delta	Delta.84	2	A
AAUUGU	Delta	Delta.84	3	U
AAUUGU	Delta	Delta.84	4	U
AAUUGU	Delta	Delta.84	5	G
AAUUGU	Delta	Delta.84	6	U
AAUUGU	Delta	Delta.85	1	A
AAUUGU	Delta	Delta.85	2	A
AAUUGU	Delta	Delta.85	3	U
AAUUGU	Delta	Delta.85	4	U
AAUUGU	Delta	Delta.85	5	G
AAUUGU	Delta	Delta.85	6	U
AAUUGU	Delta	Delta.86	1	A
AAUUGU	Delta	Delta.86	2	A
AAUUGU	Delta	Delta.86	3	U
AAUUGU	Delta	Delta.86	4	U
AAUUGU	Delta	Delta.86	5	G
AAUUGU	Delta	Delta.86	6	U
AAUUGU	Delta	Delta.87	1	A
AAUUGU	Delta	Delta.87	2	A
AAUUGU	Delta	Delta.87	3	U
AAUUGU	Delta	Delta.87	4	U
AAUUGU	Delta	Delta.87	5	G
AAUUGU	Delta	Delta.87	6	U
AAUUGU	Delta	Delta.88	1	A
AAUUGU	Delta	Delta.88	2	A
AAUUGU	Delta	Delta.88	3	U
AAUUGU	Delta	Delta.88	4	U
AAUUGU	Delta	Delta.88	5	G
AAUUGU	Delta	Delta.88	6	U
AAUUGU	Delta	Delta.89	1	A
AAUUGU	Delta	Delta.89	2	A
AAUUGU	Delta	Delta.89	3	U
AAUUGU	Delta	Delta.89	4	U
AAUUGU	Delta	Delta.89	5	G
AAUUGU	Delta	Delta.89	6	U
AAUUGU	Delta	Delta.90	1	A
AAUUGU	Delta	Delta.90	2	A
AAUUGU	Delta	Delta.90	3	U
AAUUGU	Delta	Delta.90	4	U
AAUUGU	Delta	Delta.90	5	G
AAUUGU	Delta	Delta.90	6	U
AAUUGU	Delta	Delta.91	1	A
AAUUGU	Delta	Delta.91	2	A
AAUUGU	Delta	Delta.91	3	U
AAUUGU	Delta	Delta.91	4	U
AAUUGU	Delta	Delta.91	5	G
AAUUGU	Delta	Delta.91	6	U
AAUUGU	Delta	Delta.92	1	A
AAUUGU	Delta	Delta.92	2	A
AAUUGU	Delta	Delta.92	3	U
AAUUGU	Delta	Delta.92	4	U
AAUUGU	Delta	Delta.92	5	G
AAUUGU	Delta	Delta.92	6	U
AAUUGU	Delta	Delta.93	1	A
AAUUGU	Delta	Delta.93	2	A
AAUUGU	Delta	Delta.93	3	U
AAUUGU	Delta	Delta.93	4	U
AAUUGU	Delta	Delta.93	5	G
AAUUGU	Delta	Delta.93	6	U
AAUUGU	Delta	Delta.94	1	A
AAUUGU	Delta	Delta.94	2	A
AAUUGU	Delta	Delta.94	3	U
AAUUGU	Delta	Delta.94	4	U
AAUUGU	Delta	Delta.94	5	G
AAUUGU	Delta	Delta.94	6	U
AAUUGU	Delta	Delta.95	1	A
AAUUGU	Delta	Delta.95	2	A
AAUUGU	Delta	Delta.95	3	U
AAUUGU	Delta	Delta.95	4	U
AAUUGU	Delta	Delta.95	5	G
AAUUGU	Delta	Delta.95	6	U
AAUUGU	Delta	Delta.96	1	A
AAUUGU	Delta	Delta.96	2	A
AAUUGU	Delta	Delta.96	3	U
AAUUGU	Delta	Delta.96	4	U
AAUUGU	Delta	Delta.96	5	G
AAUUGU	Delta	Delta.96	6	U
AAUUGU	Delta	Delta.97	1	A
AAUUGU	Delta	Delta.97	2	A
AAUUGU	Delta	Delta.97	3	U
AAUUGU	Delta	Delta.97	4	U
AAUUGU	Delta	Delta.97	5	G
AAUUGU	Delta	Delta.97	6	U
AAUUGU	Delta	Delta.98	1	A
AAUUGU	Delta	Delta.98	2	A
AAUUGU	Delta	Delta.98	3	U
AAUUGU	Delta	Delta.98	4	U
AAUUGU	Delta	Delta.98	5	G
AAUUGU	Delta	Delta.98	6	U
AAUUGU	Delta	Delta.99	1	A
AAUUGU	Delta	Delta.99	2	A
AAUUGU	Delta	Delta.99	3	U
AAUUGU	Delta	Delta.99	4	U
AAUUGU	Delta	Delta.99	5	G
AAUUGU	Delta	Delta.99	6	U
AAUUGU	Delta	Delta.100	1	A
AAUUGU	Delta	Delta.100	2	A
AAUUGU	Delta	Delta.100	3	U
AAUUGU	Delta	Delta.100	4	U
AAUUGU	Delta	Delta.100	5	G
AAUUGU	Delta	Delta.100	6	U
AAUUGU	Delta	Delta.101	1	A
AAUUGU	Delta	Delta.101	2	A
AAUUGU	Delta	Delta.101	3	U
AAUUGU	Delta	Delta.101	4	U
AAUUGU	Delta	Delta.101	5	G
AAUUGU	Delta	Delta.101	6	U
AAUUGU	Delta	Delta.102	1	A
AAUUGU	Delta	Delta.102	2	A
AAUUGU	Delta	Delta.102	3	U
AAUUGU	Delta	Delta.102	4	U
AAUUGU	Delta	Delta.102	5	G
AAUUGU	Delta	Delta.102	6	U
AAUUGU	Delta	Delta.103	1	A
AAUUGU	Delta	Delta.103	2	A
AAUUGU	Delta	Delta.103	3	U
AAUUGU	Delta	Delta.103	4	U
AAUUGU	Delta	Delta.103	5	G
AAUUGU	Delta	Delta.103	6	U
AAUUGU	Delta	Delta.104	1	A
AAUUGU	Delta	Delta.104	2	A
AAUUGU	Delta	Delta.104	3	U
AAUUGU	Delta	Delta.104	4	U
AAUUGU	Delta	Delta.104	5	G
AAUUGU	Delta	Delta.104	6	U
AAUUGU	Delta	Delta.105	1	A
AAUUGU	Delta	Delta.105	2	A
AAUUGU	Delta	Delta.105	3	U
AAUUGU	Delta	Delta.105	4	U
AAUUGU	Delta	Delta.105	5	G
AAUUGU	Delta	Delta.105	6	U
AAUUGU	Delta	Delta.106	1	A
AAUUGU	Delta	Delta.106	2	A
AAUUGU	Delta	Delta.106	3	U
AAUUGU	Delta	Delta.106	4	U
AAUUGU	Delta	Delta.106	5	G
AAUUGU	Delta	Delta.106	6	U
AAUUGU	Delta	Delta.107	1	A
AAUUGU	Delta	Delta.107	2	A
AAUUGU	Delta	Delta.107	3	U
AAUUGU	Delta	Delta.107	4	U
AAUUGU	Delta	Delta.107	5	G
AAUUGU	Delta	Delta.107	6	U
AAUUGU	Delta	Delta.108	1	A
AAUUGU	Delta	Delta.108	2	A
AAUUGU	Delta	Delta.108	3	U
AAUUGU	Delta	Delta.108	4	U
AAUUGU	Delta	Delta.108	5	G
AAUUGU	Delta	Delta.108	6	U
AAUUGU	Delta	Delta.109	1	A
AAUUGU	Delta	Delta.109	2	A
AAUUGU	Delta	Delta.109	3	U
AAUUGU	Delta	Delta.109	4	U
AAUUGU	Delta	Delta.109	5	G
AAUUGU	Delta	Delta.109	6	U
AAUUGU	Delta	Delta.110	1	A
AAUUGU	Delta	Delta.110	2	A
AAUUGU	Delta	Delta.110	3	U
AAUUGU	Delta	Delta.110	4	U
AAUUGU	Delta	Delta.110	5	G
AAUUGU	Delta	Delta.110	6	U
AAUUGU	Delta	Delta.111	1	A
AAUUGU	Delta	Delta.111	2	A
AAUUGU	Delta	Delta.111	3	U
AAUUGU	Delta	Delta.111	4	U
AAUUGU	Delta	Delta.111	5	G
AAUUGU	Delta	Delta.111	6	U
AAUUGU	Delta	Delta.112	1	A
AAUUGU	Delta	Delta.112	2	A
AAUUGU	Delta	Delta.112	3	U
AAUUGU	Delta	Delta.112	4	U
AAUUGU	Delta	Delta.112	5	G
AAUUGU	Delta	Delta.112	6	U
AAUUGU	Delta	Delta.113	1	A
AAUUGU	Delta	Delta.113	2	A
AAUUGU	Delta	Delta.113	3	U
AAUUGU	Delta	Delta.113	4	U
AAUUGU	Delta	Delta.113	5	G
AAUUGU	Delta	Delta.113	6	U
AAUUGU	Delta	Delta.114	1	A
AAUUGU	Delta	Delta.114	2	A
AAUUGU	Delta	Delta.114	3	U
AAUUGU	Delta	Delta.114	4	U
AAUUGU	Delta	Delta.114	5	G
AAUUGU	Delta	Delta.114	6	U
AAUUGU	Delta	Delta.115	1	A
AAUUGU	Delta	Delta.115	2	A
AAUUGU	Delta	Delta.115	3	U
AAUUGU	Delta	Delta.115	4	U
AAUUGU	Delta	Delta.115	5	G
AAUUGU	Delta	Delta.115	6	U
AAUUGU	Delta	Delta.116	1	A
AAUUGU	Delta	Delta.116	2	A
AAUUGU	Delta	Delta.116	3	U
AAUUGU	Delta	Delta.116	4	U
AAUUGU	Delta	Delta.116	5	G
AAUUGU	Delta	Delta.116	6	U
AAUUGU	Delta	Delta.117	1	A
AAUUGU	Delta	Delta.117	2	A
AAUUGU	Delta	Delta.117	3	U
AAUUGU	Delta	Delta.117	4	U
AAUUGU	Delta	Delta.117	5	G
AAUUGU	Delta	Delta.117	6	U
AAUUGU	Delta	Delta.118	1	A
AAUUGU	Delta	Delta.118	2	A
AAUUGU	Delta	Delta.118	3	U
AAUUGU	Delta	Delta.118	4	U
AAUUGU	Delta	Delta.118	5	G
AAUUGU	Delta	Delta.118	6	U
AAUUGU	Delta	Delta.119	1	A
AAUUGU	Delta	Delta.119	2	A
AAUUGU	Delta	Delta.119	3	U
AAUUGU	Delta	Delta.119	4	U
AAUUGU	Delta	Delta.119	5	G
AAUUGU	Delta	Delta.119	6	U
AAUUGU	Delta	Delta.120	1	A
AAUUGU	Delta	Delta.120	2	A
AAUUGU	Delta	Delta.120	3	U
AAUUGU	Delta	Delta.120	4	U
AAUUGU	Delta	Delta.120	5	G
AAUUGU	Delta	Delta.120	6	U
AAUUGU	Delta	Delta.121	1	A
AAUUGU	Delta	Delta.121	2	A
AAUUGU	Delta	Delta.121	3	U
AAUUGU	Delta	Delta.121	4	U
AAUUGU	Delta	Delta.121	5	G
AAUUGU	Delta	Delta.121	6	U
AAUUGU	Delta	Delta.122	1	A
AAUUGU	Delta	Delta.122	2	A
AAUUGU	Delta	Delta.122	3	U
AAUUGU	Delta	Delta.122	4	U
AAUUGU	Delta	Delta.122	5	G
AAUUGU	Delta	Delta.122	6	U
AAUUGU	Delta	Delta.123	1	A
AAUUGU	Delta	Delta.123	2	A
AAUUGU	Delta	Delta.123	3	U
AAUUGU	Delta	Delta.123	4	U
AAUUGU	Delta	Delta.123	5	G
AAUUGU	Delta	Delta.123	6	U
AAUUGU	Delta	Delta.124	1	A
AAUUGU	Delta	Delta.124	2	A
AAUUGU	Delta	Delta.124	3	U
AAUUGU	Delta	Delta.124	4	U
AAUUGU	Delta	Delta.124	5	G
AAUUGU	Delta	Delta.124	6	U
AAUUGU	Delta	Delta.125	1	A
AAUUGU	Delta	Delta.125	2	A
AAUUGU	Delta	Delta.125	3	U
AAUUGU	Delta	Delta.125	4	U
AAUUGU	Delta	Delta.125	5	G
AAUUGU	Delta	Delta.125	6	U
AAUUGU	Delta	Delta.126	1	A
AAUUGU	Delta	Delta.126	2	A
AAUUGU	Delta	Delta.126	3	U
AAUUGU	Delta	Delta.126	4	U
AAUUGU	Delta	Delta.126	5	G
AAUUGU	Delta	Delta.126	6	U
AAUUGU	Delta	Delta.127	1	A
AAUUGU	Delta	Delta.127	2	A
AAUUGU	Delta	Delta.127	3	U
AAUUGU	Delta	Delta.127	4	U
AAUUGU	Delta	Delta.127	5	G
AAUUGU	Delta	Delta.127	6	U
AAUUGU	Delta	Delta.128	1	A
AAUUGU	Delta	Delta.128	2	A
AAUUGU	Delta	Delta.128	3	U
AAUUGU	Delta	Delta.128	4	U
AAUUGU	Delta	Delta.128	5	G
AAUUGU	Delta	Delta.128	6	U
AAUUGU	Delta	Delta.129	1	A
AAUUGU	Delta	Delta.129	2	A
AAUUGU	Delta	Delta.129	3	U
AAUUGU	Delta	Delta.129	4	U
AAUUGU	Delta	Delta.129	5	G
AAUUGU	Delta	Delta.129	6	U
AAUUGU	Delta	Delta.130	1	A
AAUUGU	Delta	Delta.130	2	A
AAUUGU	Delta	Delta.130	3	U
AAUUGU	Delta	Delta.130	4	U
AAUUGU	Delta	Delta.130	5	G
AAUUGU	Delta	Delta.130	6	U
AAUUGU	Delta	Delta.131	1	A
AAUUGU	Delta	Delta.131	2	A
AAUUGU	Delta	Delta.131	3	U
AAUUGU	Delta	Delta.131	4	U
AAUUGU	Delta	Delta.131	5	G
AAUUGU	Delta	Delta.131	6	U
AAUUGU	Delta	Delta.132	1	A
AAUUGU	Delta	Delta.132	2	A
AAUUGU	Delta	Delta.132	3	U
AAUUGU	Delta	Delta.132	4	U
AAUUGU	Delta	Delta.132	5	G
AAUUGU	Delta	Delta.132	6	U
AAUUGU	Delta	Delta.133	1	A
AAUUGU	Delta	Delta.133	2	A
AAUUGU	Delta	Delta.133	3	U
AAUUGU	Delta	Delta.133	4	U
AAUUGU	Delta	Delta.133	5	G
AAUUGU	Delta	Delta.133	6	U
AAUUGU	Delta	Delta.134	1	A
AAUUGU	Delta	Delta.134	2	A
AAUUGU	Delta	Delta.134	3	U
AAUUGU	Delta	Delta.134	4	U
AAUUGU	Delta	Delta.134	5	G
AAUUGU	Delta	Delta.134	6	U
AAUUGU	Delta	Delta.135	1	A
AAUUGU	Delta	Delta.135	2	A
AAUUGU	Delta	Delta.135	3	U
AAUUGU	Delta	Delta.135	4	U
AAUUGU	Delta	Delta.135	5	G
AAUUGU	Delta	Delta.135	6	U
AAUUGU	Delta	Delta.136	1	A
AAUUGU	Delta	Delta.136	2	A
AAUUGU	Delta	Delta.136	3	U
AAUUGU	Delta	Delta.136	4	U
AAUUGU	Delta	Delta.136	5	G
AAUUGU	Delta	Delta.136	6	U
AAUUGU	Delta	Delta.137	1	A
AAUUGU	Delta	Delta.137	2	A
AAUUGU	Delta	Delta.137	3	U
AAUUGU	Delta	Delta.137	4	U
AAUUGU	Delta	Delta.137	5	G
AAUUGU	Delta	Delta.137	6	U
AAUUGU	Delta	Delta.138	1	A
AAUUGU	Delta	Delta.138	2	A
AAUUGU	Delta	Delta.138	3	U
AAUUGU	Delta	Delta.138	4	U
AAUUGU	Delta	Delta.138	5	G
AAUUGU	Delta	Delta.138	6	U
AAUUGU	Delta	Delta.139	1	A
AAUUGU	Delta	Delta.139	2	A
AAUUGU	Delta	Delta.139	3	U
AAUUGU	Delta	Delta.139	4	U
AAUUGU	Delta	Delta.139	5	G
AAUUGU	Delta	Delta.139	6	U
AAUUGU	Delta	Delta.140	1	A
AAUUGU	Delta	Delta.140	2	A
AAUUGU	Delta	Delta.140	3	U
AAUUGU	Delta	Delta.140	4	U
AAUUGU	Delta	Delta.140	5	G
AAUUGU	Delta	Delta.140	6	U
AAUUGU	Delta	Delta.141	1	A
AAUUGU	Delta	Delta.141	2	A
AAUUGU	Delta	Delta.141	3	U
AAUUGU	Delta	Delta.141	4	U
AAUUGU	Delta	Delta.141	5	G
AAUUGU	Delta	Delta.141	6	U
AAUUGU	Delta	Delta.142	1	A
AAUUGU	Delta	Delta.142	2	A
AAUUGU	Delta	Delta.142	3	U
AAUUGU	Delta	Delta.142	4	U
AAUUGU	Delta	Delta.142	5	G
AAUUGU	Delta	Delta.142	6	U
AAUUGU	Delta	Delta.143	1	A
AAUUGU	Delta	Delta.143	2	A
AAUUGU	Delta	Delta.143	3	U
AAUUGU	Delta	Delta.143	4	U
AAUUGU	Delta	Delta.143	5	G
AAUUGU	Delta	Delta.143	6	U
AAUUGU	Delta	Delta.144	1	A
AAUUGU	Delta	Delta.144	2	A
AAUUGU	Delta	Delta.144	3	U
AAUUGU	Delta	Delta.144	4	U
AAUUGU	Delta	Delta.144	5	G
AAUUGU	Delta	Delta.144	6	U
AAUUGU	Delta	Delta.145	1	A
AAUUGU	Delta	Delta.145	2	A
AAUUGU	Delta	Delta.145	3	U
AAUUGU	Delta	Delta.145	4	U
AAUUGU	Delta	Delta.145	5	G
AAUUGU	Delta	Delta.145	6	U
AAUUGU	Delta	Delta.146	1	A
AAUUGU	Delta	Delta.146	2	A
AAUUGU	Delta	Delta.146	3	U
AAUUGU	Delta	Delta.146	4	U
AAUUGU	Delta	Delta.146	5	G
AAUUGU	Delta	Delta.146	6	U
AAUUGU	Delta	Delta.147	1	A
AAUUGU	Delta	Delta.147	2	A
AAUUGU	Delta	Delta.147	3	U
AAUUGU	Delta	Delta.147	4	U
AAUUGU	Delta	Delta.147	5	G
AAUUGU	Delta	Delta.147	6	U
AAUUGU	Delta	Delta.148	1	A
AAUUGU	Delta	Delta.148	2	A
AAUUGU	Delta	Delta.148	3	U
AAUUGU	Delta	Delta.148	4	U
AAUUGU	Delta	Delta.148	5	G
AAUUGU	Delta	Delta.148	6	U
AAUUGU	Delta	Delta.149	1	A
AAUUGU	Delta	Delta.149	2	A
AAUUGU	Delta	Delta.149	3	U
AAUUGU	Delta	Delta.149	4	U
AAUUGU	Delta	Delta.149	5	G
AAUUGU	Delta	Delta.149	6	U
AAUUGU	Delta	Delta.150	1	A
AAUUGU	Delta	Delta.150	2	A
AAUUGU	Delta	Delta.150	3	U
AAUUGU	Delta	Delta.150	4	U
AAUUGU	Delta	Delta.150	5	G
AAUUGU	Delta	Delta.150	6	U
AAUUGU	Delta	Delta.151	1	A
AAUUGU	Delta	Delta.151	2	A
AAUUGU	Delta	Delta.151	3	U
AAUUGU	Delta	Delta.151	4	U
AAUUGU	Delta	Delta.151	5	G
AAUUGU	Delta	Delta.151	6	U
AAUUGU	Delta	Delta.152	1	A
AAUUGU	Delta	Delta.152	2	A
AAUUGU	Delta	Delta.152	3	U
AAUUGU	Delta	Delta.152	4	U
AAUUGU	Delta	Delta.152	5	G
AAUUGU	Delta	Delta.152	6	U
AAUUGU	Delta	Delta.153	1	A
AAUUGU	Delta	Delta.153	2	A
AAUUGU	Delta	Delta.153	3	U
AAUUGU	Delta	Delta.153	4	U
AAUUGU	Delta	Delta.153	5	G
AAUUGU	Delta	Delta.153	6	U
AAUUGU	Delta	Delta.154	1	A
AAUUGU	Delta	Delta.154	2	A
AAUUGU	Delta	Delta.154	3	U
AAUUGU	Delta	Delta.154	4	U
AAUUGU	Delta	Delta.154	5	G
AAUUGU	Delta	Delta.154	6	U
AAUUGU	Delta	Delta.155	1	A
AAUUGU	Delta	Delta.155	2	A
AAUUGU	Delta	Delta.155	3	U
AAUUGU	Delta	Delta.155	4	U
AAUUGU	Delta	Delta.155	5	G
AAUUGU	Delta	Delta.155	6	U
AAUUGU	Delta	Delta.156	1	A
AAUUGU	Delta	Delta.156	2	A
AAUUGU	Delta	Delta.156	3	U
AAUUGU	Delta	Delta.156	4	U
AAUUGU	Delta	Delta.156	5	G
AAUUGU	Delta	Delta.156	6	U
AAUUGU	Delta	Delta.157	1	A
AAUUGU	Delta	Delta.157	2	A
AAUUGU	Delta	Delta.157	3	U
AAUUGU	Delta	Delta.157	4	U
AAUUGU	Delta	Delta.157	5	G
AAUUGU	Delta	Delta.157	6	U
AAUUGU	Delta	Delta.158	1	A
AAUUGU	Delta	Delta.158	2	A
AAUUGU	Delta	Delta.158	3	U
AAUUGU	Delta	Delta.158	4	U
AAUUGU	Delta	Delta.158	5	G
AAUUGU	Delta	Delta.158	6	U
AAUUGU	Delta	Delta.159	1	A
AAUUGU	Delta	Delta.159	2	A
AAUUGU	Delta	Delta.159	3	U
AAUUGU	Delta	Delta.159	4	U
AAUUGU	Delta	Delta.159	5	G
AAUUGU	Delta	Delta.159	6	U
AAUUGU	Delta	Delta.160	1	A
AAUUGU	Delta	Delta.160	2	A
AAUUGU	Delta	Delta.160	3	U
AAUUGU	Delta	Delta.160	4	U
AAUUGU	Delta	Delta.160	5	G
AAUUGU	Delta	Delta.160	6	U
AAUUGU	Delta	Delta.161	1	A
AAUUGU	Delta	Delta.161	2	A
AAUUGU	Delta	Delta.161	3	U
AAUUGU	Delta	Delta.161	4	U
AAUUGU	Delta	Delta.161	5	G
AAUUGU	Delta	Delta.161	6	U
AAUUGU	Delta	Delta.162	1	A
AAUUGU	Delta	Delta.162	2	A
AAUUGU	Delta	Delta.162	3	U
AAUUGU	Delta	Delta.162	4	U
AAUUGU	Delta	Delta.162	5	G
AAUUGU	Delta	Delta.162	6	U
AAUUGU	Delta	Delta.163	1	A
AAUUGU	Delta	Delta.163	2	A
AAUUGU	Delta	Delta.163	3	U
AAUUGU	Delta	Delta.163	4	U
AAUUGU	Delta	Delta.163	5	G
AAUUGU	Delta	Delta.163	6	U
AAUUGU	Delta	Delta.164	1	A
AAUUGU	Delta	Delta.164	2	A
AAUUGU	Delta	Delta.164	3	U
AAUUGU	Delta	Delta.164	4	U
AAUUGU	Delta	Delta.164	5	G
AAUUGU	Delta	Delta.164	6	U
AAUUGU	Delta	Delta.165	1	A
AAUUGU	Delta	Delta.165	2	A
AAUUGU	Delta	Delta.165	3	U
AAUUGU	Delta	Delta.165	4	U
AAUUGU	Delta	Delta.165	5	G
AAUUGU	Delta	Delta.165	6	U
AAUUGU	Delta	Delta.166	1	A
AAUUGU	Delta	Delta.166	2	A
AAUUGU	Delta	Delta.166	3	U
AAUUGU	Delta	Delta.166	4	U
AAUUGU	Delta	Delta.166	5	G
AAUUGU	Delta	Delta.166	6	U
AAUUGU	Delta	Delta.167	1	A
AAUUGU	Delta	Delta.167	2	A
AAUUGU	Delta	Delta.167	3	U
AAUUGU	Delta	Delta.167	4	U
AAUUGU	Delta	Delta.167	5	G
AAUUGU	Delta	Delta.167	6	U
AAUUGU	Delta	Delta.168	1	A
AAUUGU	Delta	Delta.168	2	A
AAUUGU	Delta	Delta.168	3	U
AAUUGU	Delta	Delta.168	4	U
AAUUGU	Delta	Delta.168	5	G
AAUUGU	Delta	Delta.168	6	U
AAUUGU	Delta	Delta.169	1	A
AAUUGU	Delta	Delta.169	2	A
AAUUGU	Delta	Delta.169	3	U
AAUUGU	Delta	Delta.169	4	U
AAUUGU	Delta	Delta.169	5	G
AAUUGU	Delta	Delta.169	6	U
AAUUGU	Delta	Delta.170	1	A
AAUUGU	Delta	Delta.170	2	A
AAUUGU	Delta	Delta.170	3	U
AAUUGU	Delta	Delta.170	4	U
AAUUGU	Delta	Delta.170	5	G
AAUUGU	Delta	Delta.170	6	U
AAUUGU	Delta	Delta.171	1	A
AAUUGU	Delta	Delta.171	2	A
AAUUGU	Delta	Delta.171	3	U
AAUUGU	Delta	Delta.171	4	U
AAUUGU	Delta	Delta.171	5	G
AAUUGU	Delta	Delta.171	6	U
AAUUGU	Delta	Delta.172	1	A
AAUUGU	Delta	Delta.172	2	A
AAUUGU	Delta	Delta.172	3	U
AAUUGU	Delta	Delta.172	4	U
AAUUGU	Delta	Delta.172	5	G
AAUUGU	Delta	Delta.172	6	U
AAUUGU	Delta	Delta.173	1	A
AAUUGU	Delta	Delta.173	2	A
AAUUGU	Delta	Delta.173	3	U
AAUUGU	Delta	Delta.173	4	U
AAUUGU	Delta	Delta.173	5	G
AAUUGU	Delta	Delta.173	6	U
AAUUGU	Delta	Delta.174	1	A
AAUUGU	Delta	Delta.174	2	A
AAUUGU	Delta	Delta.174	3	U
AAUUGU	Delta	Delta.174	4	U
AAUUGU	Delta	Delta.174	5	G
AAUUGU	Delta	Delta.174	6	U
AAUUGU	Delta	Delta.175	1	A
AAUUGU	Delta	Delta.175	2	A
AAUUGU	Delta	Delta.175	3	U
AAUUGU	Delta	Delta.175	4	U
AAUUGU	Delta	Delta.175	5	G
AAUUGU	Delta	Delta.175	6	U
AAUUGU	Delta	Delta.176	1	A
AAUUGU	Delta	Delta.176	2	A
AAUUGU	Delta	Delta.176	3	U
AAUUGU	Delta	Delta.176	4	U
AAUUGU	Delta	Delta.176	5	G
AAUUGU	Delta	Delta.176	6	U
AAUUGU	Delta	Delta.177	1	A
AAUUGU	Delta	Delta.177	2	A
AAUUGU	Delta	Delta.177	3	U
AAUUGU	Delta	Delta.177	4	U
AAUUGU	Delta	Delta.177	5	G
AAUUGU	Delta	Delta.177	6	U
AAUUGU	Delta	Delta.178	1	A
AAUUGU	Delta	Delta.178	2	A
AAUUGU	Delta	Delta.178	3	U
AAUUGU	Delta	Delta.178	4	U
AAUUGU	Delta	Delta.178	5	G
AAUUGU	Delta	Delta.178	6	U
AAUUGU	Delta	Delta.179	1	A
AAUUGU	Delta	Delta.179	2	A
AAUUGU	Delta	Delta.179	3	U
AAUUGU	Delta	Delta.179	4	U
AAUUGU	Delta	Delta.179	5	G
AAUUGU	Delta	Delta.179	6	U
AAUUGU	Delta	Delta.180	1	A
AAUUGU	Delta	Delta.180	2	A
AAUUGU	Delta	Delta.180	3	U
AAUUGU	Delta	Delta.180	4	U
AAUUGU	Delta	Delta.180	5	G
AAUUGU	Delta	Delta.180	6	U
AAUUGU	Delta	Delta.181	1	A
AAUUGU	Delta	Delta.181	2	A
AAUUGU	Delta	Delta.181	3	U
AAUUGU	Delta	Delta.181	4	U
AAUUGU	Delta	Delta.181	5	G
AAUUGU	Delta	Delta.181	6	U
AAUUGU	Delta	Delta.182	1	A
AAUUGU	Delta	Delta.182	2	A
AAUUGU	Delta	Delta.182	3	U
AAUUGU	Delta	Delta.182	4	U
AAUUGU	Delta	Delta.182	5	G
AAUUGU	Delta	Delta.182	6	U
AAUUGU	Delta	Delta.183	1	A
AAUUGU	Delta	Delta.183	2	A
AAUUGU	Delta	Delta.183	3	U
AAUUGU	Delta	Delta.183	4	U
AAUUGU	Delta	Delta.183	5	G
AAUUGU	Delta	Delta.183	6	U
AAUUGU	Delta	Delta.184	1	A
AAUUGU	Delta	Delta.184	2	A
AAUUGU	Delta	Delta.184	3	U
AAUUGU	Delta	Delta.184	4	U
AAUUGU	Delta	Delta.184	5	G
AAUUGU	Delta	Delta.184	6	U
AAUUGU	Delta	Delta.185	1	A
AAUUGU	Delta	Delta.185	2	A
AAUUGU	Delta	Delta.185	3	U
AAUUGU	Delta	Delta.185	4	U
AAUUGU	Delta	Delta.185	5	G
AAUUGU	Delta	Delta.185	6	U
AAUUGU	Delta	Delta.186	1	A
AAUUGU	Delta	Delta.186	2	A
AAUUGU	Delta	Delta.186	3	U
AAUUGU	Delta	Delta.186	4	U
AAUUGU	Delta	Delta.186	5	G
AAUUGU	Delta	Delta.186	6	U
AAUUGU	Delta	Delta.187	1	A
AAUUGU	Delta	Delta.187	2	A
AAUUGU	Delta	Delta.187	3	U
AAUUGU	Delta	Delta.187	4	U
AAUUGU	Delta	Delta.187	5	G
AAUUGU	Delta	Delta.187	6	U
AAUUGU	Delta	Delta.188	1	A
AAUUGU	Delta	Delta.188	2	A
AAUUGU	Delta	Delta.188	3	U
AAUUGU	Delta	Delta.188	4	U
AAUUGU	Delta	Delta.188	5	G
AAUUGU	Delta	Delta.188	6	U
AAUUGU	Delta	Delta.189	1	A
AAUUGU	Delta	Delta.189	2	A
AAUUGU	Delta	Delta.189	3	U
AAUUGU	Delta	Delta.189	4	U
AAUUGU	Delta	Delta.189	5	G
AAUUGU	Delta	Delta.189	6	U
AAUUGU	Delta	Delta.190	1	A
AAUUGU	Delta	Delta.190	2	A
AAUUGU	Delta	Delta.190	3	U
AAUUGU	Delta	Delta.190	4	U
AAUUGU	Delta	Delta.190	5	G
AAUUGU	Delta	Delta.190	6	U
AAUUGU	Delta	Delta.191	1	A
AAUUGU	Delta	Delta.191	2	A
AAUUGU	Delta	Delta.191	3	U
AAUUGU	Delta	Delta.191	4	U
AAUUGU	Delta	Delta.191	5	G
AAUUGU	Delta	Delta.191	6	U
AAUUGU	Delta	Delta.192	1	A
AAUUGU	Delta	Delta.192	2	A
AAUUGU	Delta	Delta.192	3	U
AAUUGU	Delta	Delta.192	4	U
AAUUGU	Delta	Delta.192	5	G
AAUUGU	Delta	Delta.192	6	U
AAUUGU	Delta	Delta.193	1	A
AAUUGU	Delta	Delta.193	2	A
AAUUGU	Delta	Delta.193	3	U
AAUUGU	Delta	Delta.193	4	U
AAUUGU	Delta	Delta.193	5	G
AAUUGU	Delta	Delta.193	6	U
AAUUGU	Delta	Delta.194	1	A
AAUUGU	Delta	Delta.194	2	A
AAUUGU	Delta	Delta.194	3	U
AAUUGU	Delta	Delta.194	4	U
AAUUGU	Delta	Delta.194	5	G
AAUUGU	Delta	Delta.194	6	U
AAUUGU	Delta	Delta.195	1	A
AAUUGU	Delta	Delta.195	2	A
AAUUGU	Delta	Delta.195	3	U
AAUUGU	Delta	Delta.195	4	U
AAUUGU	Delta	Delta.195	5	G
AAUUGU	Delta	Delta.195	6	U
AAUUGU	Delta	Delta.196	1	A
AAUUGU	Delta	Delta.196	2	A
AAUUGU	Delta	Delta.196	3	U
AAUUGU	Delta	Delta.196	4	U
AAUUGU	Delta	Delta.196	5	G
AAUUGU	Delta	Delta.196	6	U
AAUUGU	Delta	Delta.197	1	A
AAUUGU	Delta	Delta.197	2	A
AAUUGU	Delta	Delta.197	3	U
AAUUGU	Delta	Delta.197	4	U
AAUUGU	Delta	Delta.197	5	G
AAUUGU	Delta	Delta.197	6	U
AAUUGU	Delta	Delta.198	1	A
AAUUGU	Delta	Delta.198	2	A
AAUUGU	Delta	Delta.198	3	U
AAUUGU	Delta	Delta.198	4	U
AAUUGU	Delta	Delta.198	5	G
AAUUGU	Delta	Delta.198	6	U
AAUUGU	Delta	Delta.199	1	A
AAUUGU	Delta	Delta.199	2	A
AAUUGU	Delta	Delta.199	3	U
AAUUGU	Delta	Delta.199	4	U
AAUUGU	Delta	Delta.199	5	G
AAUUGU	Delta	Delta.199	6	U
AAUUGU	Delta	Delta.200	1	A
AAUUGU	Delta	Delta.200	2	A
AAUUGU	Delta	Delta.200	3	U
AAUUGU	Delta	Delta.200	4	U
AAUUGU	Delta	Delta.200	5	G
AAUUGU	Delta	Delta.200	6	U
AAUUGU	Delta	Delta.201	1	A
AAUUGU	Delta	Delta.201	2	A
AAUUGU	Delta	Delta.201	3	U
AAUUGU	Delta	Delta.201	4	U
AAUUGU	Delta	Delta.201	5	G
AAUUGU	Delta	Delta.201	6	U
AAUUGU	Delta	Delta.202	1	A
AAUUGU	Delta	Delta.202	2	A
AAUUGU	Delta	Delta.202	3	U
AAUUGU	Delta	Delta.202	4	U
AAUUGU	Delta	Delta.202	5	G
AAUUGU	Delta	Delta.202	6	U
AAUUGU	Delta	Delta.203	1	A
AAUUGU	Delta	Delta.203	2	A
AAUUGU	Delta	Delta.203	3	U
AAUUGU	Delta	Delta.203	4	U
AAUUGU	Delta	Delta.203	5	G
AAUUGU	Delta	Delta.203	6	U
AAUUGU	Delta	Delta.204	1	A
AAUUGU	Delta	Delta.204	2	A
AAUUGU	Delta	Delta.204	3	U
AAUUGU	Delta	Delta.204	4	U
AAUUGU	Delta	Delta.204	5	G
AAUUGU	Delta	Delta.204	6	U
AAUUGU	Delta	Delta.205	1	A
AAUUGU	Delta	Delta.205	2	A
AAUUGU	Delta	Delta.205	3	U
AAUUGU	Delta	Delta.205	4	U
AAUUGU	Delta	Delta.205	5	G
AAUUGU	Delta	Delta.205	6	U
AAUUGU	Delta	Delta.206	1	A
AAUUGU	Delta	Delta.206	2	A
AAUUGU	Delta	Delta.206	3	U
AAUUGU	Delta	Delta.206	4	U
AAUUGU	Delta	Delta.206	5	G
AAUUGU	Delta	Delta.206	6	U
AAUUGU	Delta	Delta.207	1	A
AAUUGU	Delta	Delta.207	2	A
AAUUGU	Delta	Delta.207	3	U
AAUUGU	Delta	Delta.207	4	U
AAUUGU	Delta	Delta.207	5	G
AAUUGU	Delta	Delta.207	6	U
AAUUGU	Delta	Delta.208	1	A
AAUUGU	Delta	Delta.208	2	A
AAUUGU	Delta	Delta.208	3	U
AAUUGU	Delta	Delta.208	4	U
AAUUGU	Delta	Delta.208	5	G
AAUUGU	Delta	Delta.208	6	U
AAUUGU	Delta	Delta.209	1	A
AAUUGU	Delta	Delta.209	2	A
AAUUGU	Delta	Delta.209	3	U
AAUUGU	Delta	Delta.209	4	U
AAUUGU	Delta	Delta.209	5	G
AAUUGU	Delta	Delta.209	6	U
AAUUGU	Delta	Delta.210	1	A
AAUUGU	Delta	Delta.210	2	A
AAUUGU	Delta	Delta.210	3	U
AAUUGU	Delta	Delta.210	4	U
AAUUGU	Delta	Delta.210	5	G
AAUUGU	Delta	Delta.210	6	U
AAUUGU	Delta	Delta.211	1	A
AAUUGU	Delta	Delta.211	2	A
AAUUGU	Delta	Delta.211	3	U
AAUUGU	Delta	Delta.211	4	U
AAUUGU	Delta	Delta.211	5	G
AAUUGU	Delta	Delta.211	6	U
AAUUGU	Delta	Delta.212	1	A
AAUUGU	Delta	Delta.212	2	A
AAUUGU	Delta	Delta.212	3	U
AAUUGU	Delta	Delta.212	4	U
AAUUGU	Delta	Delta.212	5	G
AAUUGU	Delta	Delta.212	6	U
AAUUGU	Delta	Delta.213	1	A
AAUUGU	Delta	Delta.213	2	A
AAUUGU	Delta	Delta.213	3	U
AAUUGU	Delta	Delta.213	4	U
AAUUGU	Delta	Delta.213	5	G
AAUUGU	Delta	Delta.213	6	U
AAUUGU	Delta	Delta.214	1	A
AAUUGU	Delta	Delta.214	2	A
AAUUGU	Delta	Delta.214	3	U
AAUUGU	Delta	Delta.214	4	U
AAUUGU	Delta	Delta.214	5	G
AAUUGU	Delta	Delta.214	6	U
AAUUGU	Delta	Delta.215	1	A
AAUUGU	Delta	Delta.215	2	A
AAUUGU	Delta	Delta.215	3	U
AAUUGU	Delta	Delta.215	4	U
AAUUGU	Delta	Delta.215	5	G
AAUUGU	Delta	Delta.215	6	U
AAUUGU	Delta	Delta.216	1	A
AAUUGU	Delta	Delta.216	2	A
AAUUGU	Delta	Delta.216	3	U
AAUUGU	Delta	Delta.216	4	U
AAUUGU	Delta	Delta.216	5	G
AAUUGU	Delta	Delta.216	6	U
AAUUGU	Delta	Delta.217	1	A
AAUUGU	Delta	Delta.217	2	A
AAUUGU	Delta	Delta.217	3	U
AAUUGU	Delta	Delta.217	4	U
AAUUGU	Delta	Delta.217	5	G
AAUUGU	Delta	Delta.217	6	U
AAUUGU	Delta	Delta.218	1	A
AAUUGU	Delta	Delta.218	2	A
AAUUGU	Delta	Delta.218	3	U
AAUUGU	Delta	Delta.218	4	U
AAUUGU	Delta	Delta.218	5	G
AAUUGU	Delta	Delta.218	6	U
AAUUGU	Delta	Delta.219	1	A
AAUUGU	Delta	Delta.219	2	A
AAUUGU	Delta	Delta.219	3	U
AAUUGU	Delta	Delta.219	4	U
AAUUGU	Delta	Delta.219	5	G
AAUUGU	Delta	Delta.219	6	U
AAUUGU	Delta	Delta.220	1	A
AAUUGU	Delta	Delta.220	2	A
AAUUGU	Delta	Delta.220	3	U
AAUUGU	Delta	Delta.220	4	U
AAUUGU	Delta	Delta.220	5	G
AAUUGU	Delta	Delta.220	6	U
AAUUGU	Delta	Delta.221	1	A
AAUUGU	Delta	Delta.221	2	A
AAUUGU	Delta	Delta.221	3	U
AAUUGU	Delta	Delta.221	4	U
AAUUGU	Delta	Delta.221	5	G
AAUUGU	Delta	Delta.221	6	U
AAUUGU	Delta	Delta.222	1	A
AAUUGU	Delta	Delta.222	2	A
AAUUGU	Delta	Delta.222	3	U
AAUUGU	Delta	Delta.222	4	U
AAUUGU	Delta	Delta.222	5	G
AAUUGU	Delta	Delta.222	6	U
AGACUA	Delta	Delta.223	1	A
AGACUA	Delta	Delta.223	2	G
AGACUA	Delta	Delta.223	3	A
AGACUA	Delta	Delta.223	4	C
AGACUA	Delta	Delta.223	5	U
AGACUA	Delta	Delta.223	6	A
AUUGUC	Delta	Delta.224	1	A
AUUGUC	Delta	Delta.224	2	U
AUUGUC	Delta	Delta.224	3	U
AUUGUC	Delta	Delta.224	4	G
AUUGUC	Delta	Delta.224	5	U
AUUGUC	Delta	Delta.224	6	C
AUUGUC	Delta	Delta.225	1	A
AUUGUC	Delta	Delta.225	2	U
AUUGUC	Delta	Delta.225	3	U
AUUGUC	Delta	Delta.225	4	G
AUUGUC	Delta	Delta.225	5	U
AUUGUC	Delta	Delta.225	6	C
AUUGUC	Delta	Delta.226	1	A
AUUGUC	Delta	Delta.226	2	U
AUUGUC	Delta	Delta.226	3	U
AUUGUC	Delta	Delta.226	4	G
AUUGUC	Delta	Delta.226	5	U
AUUGUC	Delta	Delta.226	6	C
AUUGUC	Delta	Delta.227	1	A
AUUGUC	Delta	Delta.227	2	U
AUUGUC	Delta	Delta.227	3	U
AUUGUC	Delta	Delta.227	4	G
AUUGUC	Delta	Delta.227	5	U
AUUGUC	Delta	Delta.227	6	C
AUUGUC	Delta	Delta.228	1	A
AUUGUC	Delta	Delta.228	2	U
AUUGUC	Delta	Delta.228	3	U
AUUGUC	Delta	Delta.228	4	G
AUUGUC	Delta	Delta.228	5	U
AUUGUC	Delta	Delta.228	6	C
AUUGUC	Delta	Delta.229	1	A
AUUGUC	Delta	Delta.229	2	U
AUUGUC	Delta	Delta.229	3	U
AUUGUC	Delta	Delta.229	4	G
AUUGUC	Delta	Delta.229	5	U
AUUGUC	Delta	Delta.229	6	C
AUUGUC	Delta	Delta.230	1	A
AUUGUC	Delta	Delta.230	2	U
AUUGUC	Delta	Delta.230	3	U
AUUGUC	Delta	Delta.230	4	G
AUUGUC	Delta	Delta.230	5	U
AUUGUC	Delta	Delta.230	6	C
AUUGUC	Delta	Delta.231	1	A
AUUGUC	Delta	Delta.231	2	U
AUUGUC	Delta	Delta.231	3	U
AUUGUC	Delta	Delta.231	4	G
AUUGUC	Delta	Delta.231	5	U
AUUGUC	Delta	Delta.231	6	C
AUUGUC	Delta	Delta.232	1	A
AUUGUC	Delta	Delta.232	2	U
AUUGUC	Delta	Delta.232	3	U
AUUGUC	Delta	Delta.232	4	G
AUUGUC	Delta	Delta.232	5	U
AUUGUC	Delta	Delta.232	6	C
AUUGUC	Delta	Delta.233	1	A
AUUGUC	Delta	Delta.233	2	U
AUUGUC	Delta	Delta.233	3	U
AUUGUC	Delta	Delta.233	4	G
AUUGUC	Delta	Delta.233	5	U
AUUGUC	Delta	Delta.233	6	C
AUUGUC	Delta	Delta.234	1	A
AUUGUC	Delta	Delta.234	2	U
AUUGUC	Delta	Delta.234	3	U
AUUGUC	Delta	Delta.234	4	G
AUUGUC	Delta	Delta.234	5	U
AUUGUC	Delta	Delta.234	6	C
AUUGUC	Delta	Delta.235	1	A
AUUGUC	Delta	Delta.235	2	U
AUUGUC	Delta	Delta.235	3	U
AUUGUC	Delta	Delta.235	4	G
AUUGUC	Delta	Delta.235	5	U
AUUGUC	Delta	Delta.235	6	C
AUUGUC	Delta	Delta.236	1	A
AUUGUC	Delta	Delta.236	2	U
AUUGUC	Delta	Delta.236	3	U
AUUGUC	Delta	Delta.236	4	G
AUUGUC	Delta	Delta.236	5	U
AUUGUC	Delta	Delta.236	6	C
AUUGUC	Delta	Delta.237	1	A
AUUGUC	Delta	Delta.237	2	U
AUUGUC	Delta	Delta.237	3	U
AUUGUC	Delta	Delta.237	4	G
AUUGUC	Delta	Delta.237	5	U
AUUGUC	Delta	Delta.237	6	C
AUUGUC	Delta	Delta.238	1	A
AUUGUC	Delta	Delta.238	2	U
AUUGUC	Delta	Delta.238	3	U
AUUGUC	Delta	Delta.238	4	G
AUUGUC	Delta	Delta.238	5	U
AUUGUC	Delta	Delta.238	6	C
AUUGUC	Delta	Delta.239	1	A
AUUGUC	Delta	Delta.239	2	U
AUUGUC	Delta	Delta.239	3	U
AUUGUC	Delta	Delta.239	4	G
AUUGUC	Delta	Delta.239	5	U
AUUGUC	Delta	Delta.239	6	C
AUUGUC	Delta	Delta.240	1	A
AUUGUC	Delta	Delta.240	2	U
AUUGUC	Delta	Delta.240	3	U
AUUGUC	Delta	Delta.240	4	G
AUUGUC	Delta	Delta.240	5	U
AUUGUC	Delta	Delta.240	6	C
AUUGUC	Delta	Delta.241	1	A
AUUGUC	Delta	Delta.241	2	U
AUUGUC	Delta	Delta.241	3	U
AUUGUC	Delta	Delta.241	4	G
AUUGUC	Delta	Delta.241	5	U
AUUGUC	Delta	Delta.241	6	C
AUUGUC	Delta	Delta.242	1	A
AUUGUC	Delta	Delta.242	2	U
AUUGUC	Delta	Delta.242	3	U
AUUGUC	Delta	Delta.242	4	G
AUUGUC	Delta	Delta.242	5	U
AUUGUC	Delta	Delta.242	6	C
CAAUAU	Delta	Delta.243	1	C
CAAUAU	Delta	Delta.243	2	A
CAAUAU	Delta	Delta.243	3	A
CAAUAU	Delta	Delta.243	4	U
CAAUAU	Delta	Delta.243	5	A
CAAUAU	Delta	Delta.243	6	U
CUGACU	Delta	Delta.244	1	C
CUGACU	Delta	Delta.244	2	U
CUGACU	Delta	Delta.244	3	G
CUGACU	Delta	Delta.244	4	A
CUGACU	Delta	Delta.244	5	C
CUGACU	Delta	Delta.244	6	U
CUGACU	Delta	Delta.245	1	C
CUGACU	Delta	Delta.245	2	U
CUGACU	Delta	Delta.245	3	G
CUGACU	Delta	Delta.245	4	A
CUGACU	Delta	Delta.245	5	C
CUGACU	Delta	Delta.245	6	U
CUGACU	Delta	Delta.246	1	C
CUGACU	Delta	Delta.246	2	U
CUGACU	Delta	Delta.246	3	G
CUGACU	Delta	Delta.246	4	A
CUGACU	Delta	Delta.246	5	C
CUGACU	Delta	Delta.246	6	U
CUGACU	Delta	Delta.247	1	C
CUGACU	Delta	Delta.247	2	U
CUGACU	Delta	Delta.247	3	G
CUGACU	Delta	Delta.247	4	A
CUGACU	Delta	Delta.247	5	C
CUGACU	Delta	Delta.247	6	U
GAAUUG	Delta	Delta.248	1	G
GAAUUG	Delta	Delta.248	2	A
GAAUUG	Delta	Delta.248	3	A
GAAUUG	Delta	Delta.248	4	U
GAAUUG	Delta	Delta.248	5	U
GAAUUG	Delta	Delta.248	6	G
GAAUUG	Delta	Delta.249	1	G
GAAUUG	Delta	Delta.249	2	A
GAAUUG	Delta	Delta.249	3	A
GAAUUG	Delta	Delta.249	4	U
GAAUUG	Delta	Delta.249	5	U
GAAUUG	Delta	Delta.249	6	G
GAAUUG	Delta	Delta.250	1	G
GAAUUG	Delta	Delta.250	2	A
GAAUUG	Delta	Delta.250	3	A
GAAUUG	Delta	Delta.250	4	U
GAAUUG	Delta	Delta.250	5	U
GAAUUG	Delta	Delta.250	6	G
GAAUUG	Delta	Delta.251	1	G
GAAUUG	Delta	Delta.251	2	A
GAAUUG	Delta	Delta.251	3	A
GAAUUG	Delta	Delta.251	4	U
GAAUUG	Delta	Delta.251	5	U
GAAUUG	Delta	Delta.251	6	G
GAAUUG	Delta	Delta.252	1	G
GAAUUG	Delta	Delta.252	2	A
GAAUUG	Delta	Delta.252	3	A
GAAUUG	Delta	Delta.252	4	U
GAAUUG	Delta	Delta.252	5	U
GAAUUG	Delta	Delta.252	6	G
GAAUUG	Delta	Delta.253	1	G
GAAUUG	Delta	Delta.253	2	A
GAAUUG	Delta	Delta.253	3	A
GAAUUG	Delta	Delta.253	4	U
GAAUUG	Delta	Delta.253	5	U
GAAUUG	Delta	Delta.253	6	G
GAAUUG	Delta	Delta.254	1	G
GAAUUG	Delta	Delta.254	2	A
GAAUUG	Delta	Delta.254	3	A
GAAUUG	Delta	Delta.254	4	U
GAAUUG	Delta	Delta.254	5	U
GAAUUG	Delta	Delta.254	6	G
GAAUUG	Delta	Delta.255	1	G
GAAUUG	Delta	Delta.255	2	A
GAAUUG	Delta	Delta.255	3	A
GAAUUG	Delta	Delta.255	4	U
GAAUUG	Delta	Delta.255	5	U
GAAUUG	Delta	Delta.255	6	G
GAAUUG	Delta	Delta.256	1	G
GAAUUG	Delta	Delta.256	2	A
GAAUUG	Delta	Delta.256	3	A
GAAUUG	Delta	Delta.256	4	U
GAAUUG	Delta	Delta.256	5	U
GAAUUG	Delta	Delta.256	6	G
GAAUUG	Delta	Delta.257	1	G
GAAUUG	Delta	Delta.257	2	A
GAAUUG	Delta	Delta.257	3	A
GAAUUG	Delta	Delta.257	4	U
GAAUUG	Delta	Delta.257	5	U
GAAUUG	Delta	Delta.257	6	G
GAAUUG	Delta	Delta.258	1	G
GAAUUG	Delta	Delta.258	2	A
GAAUUG	Delta	Delta.258	3	A
GAAUUG	Delta	Delta.258	4	U
GAAUUG	Delta	Delta.258	5	U
GAAUUG	Delta	Delta.258	6	G
GAAUUG	Delta	Delta.259	1	G
GAAUUG	Delta	Delta.259	2	A
GAAUUG	Delta	Delta.259	3	A
GAAUUG	Delta	Delta.259	4	U
GAAUUG	Delta	Delta.259	5	U
GAAUUG	Delta	Delta.259	6	G
GAAUUG	Delta	Delta.260	1	G
GAAUUG	Delta	Delta.260	2	A
GAAUUG	Delta	Delta.260	3	A
GAAUUG	Delta	Delta.260	4	U
GAAUUG	Delta	Delta.260	5	U
GAAUUG	Delta	Delta.260	6	G
GAAUUG	Delta	Delta.261	1	G
GAAUUG	Delta	Delta.261	2	A
GAAUUG	Delta	Delta.261	3	A
GAAUUG	Delta	Delta.261	4	U
GAAUUG	Delta	Delta.261	5	U
GAAUUG	Delta	Delta.261	6	G
GAAUUG	Delta	Delta.262	1	G
GAAUUG	Delta	Delta.262	2	A
GAAUUG	Delta	Delta.262	3	A
GAAUUG	Delta	Delta.262	4	U
GAAUUG	Delta	Delta.262	5	U
GAAUUG	Delta	Delta.262	6	G
GAAUUG	Delta	Delta.263	1	G
GAAUUG	Delta	Delta.263	2	A
GAAUUG	Delta	Delta.263	3	A
GAAUUG	Delta	Delta.263	4	U
GAAUUG	Delta	Delta.263	5	U
GAAUUG	Delta	Delta.263	6	G
GAAUUG	Delta	Delta.264	1	G
GAAUUG	Delta	Delta.264	2	A
GAAUUG	Delta	Delta.264	3	A
GAAUUG	Delta	Delta.264	4	U
GAAUUG	Delta	Delta.264	5	U
GAAUUG	Delta	Delta.264	6	G
GAAUUG	Delta	Delta.265	1	G
GAAUUG	Delta	Delta.265	2	A
GAAUUG	Delta	Delta.265	3	A
GAAUUG	Delta	Delta.265	4	U
GAAUUG	Delta	Delta.265	5	U
GAAUUG	Delta	Delta.265	6	G
GAAUUG	Delta	Delta.266	1	G
GAAUUG	Delta	Delta.266	2	A
GAAUUG	Delta	Delta.266	3	A
GAAUUG	Delta	Delta.266	4	U
GAAUUG	Delta	Delta.266	5	U
GAAUUG	Delta	Delta.266	6	G
GAAUUG	Delta	Delta.267	1	G
GAAUUG	Delta	Delta.267	2	A
GAAUUG	Delta	Delta.267	3	A
GAAUUG	Delta	Delta.267	4	U
GAAUUG	Delta	Delta.267	5	U
GAAUUG	Delta	Delta.267	6	G
GAAUUG	Delta	Delta.268	1	G
GAAUUG	Delta	Delta.268	2	A
GAAUUG	Delta	Delta.268	3	A
GAAUUG	Delta	Delta.268	4	U
GAAUUG	Delta	Delta.268	5	U
GAAUUG	Delta	Delta.268	6	G
GAAUUG	Delta	Delta.269	1	G
GAAUUG	Delta	Delta.269	2	A
GAAUUG	Delta	Delta.269	3	A
GAAUUG	Delta	Delta.269	4	U
GAAUUG	Delta	Delta.269	5	U
GAAUUG	Delta	Delta.269	6	G
GAAUUG	Delta	Delta.270	1	G
GAAUUG	Delta	Delta.270	2	A
GAAUUG	Delta	Delta.270	3	A
GAAUUG	Delta	Delta.270	4	U
GAAUUG	Delta	Delta.270	5	U
GAAUUG	Delta	Delta.270	6	G
GAAUUG	Delta	Delta.271	1	G
GAAUUG	Delta	Delta.271	2	A
GAAUUG	Delta	Delta.271	3	A
GAAUUG	Delta	Delta.271	4	U
GAAUUG	Delta	Delta.271	5	U
GAAUUG	Delta	Delta.271	6	G
GAAUUG	Delta	Delta.272	1	G
GAAUUG	Delta	Delta.272	2	A
GAAUUG	Delta	Delta.272	3	A
GAAUUG	Delta	Delta.272	4	U
GAAUUG	Delta	Delta.272	5	U
GAAUUG	Delta	Delta.272	6	G
GAAUUG	Delta	Delta.273	1	G
GAAUUG	Delta	Delta.273	2	A
GAAUUG	Delta	Delta.273	3	A
GAAUUG	Delta	Delta.273	4	U
GAAUUG	Delta	Delta.273	5	U
GAAUUG	Delta	Delta.273	6	G
GAAUUG	Delta	Delta.274	1	G
GAAUUG	Delta	Delta.274	2	A
GAAUUG	Delta	Delta.274	3	A
GAAUUG	Delta	Delta.274	4	U
GAAUUG	Delta	Delta.274	5	U
GAAUUG	Delta	Delta.274	6	G
GAAUUG	Delta	Delta.275	1	G
GAAUUG	Delta	Delta.275	2	A
GAAUUG	Delta	Delta.275	3	A
GAAUUG	Delta	Delta.275	4	U
GAAUUG	Delta	Delta.275	5	U
GAAUUG	Delta	Delta.275	6	G
GAAUUG	Delta	Delta.276	1	G
GAAUUG	Delta	Delta.276	2	A
GAAUUG	Delta	Delta.276	3	A
GAAUUG	Delta	Delta.276	4	U
GAAUUG	Delta	Delta.276	5	U
GAAUUG	Delta	Delta.276	6	G
GAAUUG	Delta	Delta.277	1	G
GAAUUG	Delta	Delta.277	2	A
GAAUUG	Delta	Delta.277	3	A
GAAUUG	Delta	Delta.277	4	U
GAAUUG	Delta	Delta.277	5	U
GAAUUG	Delta	Delta.277	6	G
GAAUUG	Delta	Delta.278	1	G
GAAUUG	Delta	Delta.278	2	A
GAAUUG	Delta	Delta.278	3	A
GAAUUG	Delta	Delta.278	4	U
GAAUUG	Delta	Delta.278	5	U
GAAUUG	Delta	Delta.278	6	G
GAAUUG	Delta	Delta.279	1	G
GAAUUG	Delta	Delta.279	2	A
GAAUUG	Delta	Delta.279	3	A
GAAUUG	Delta	Delta.279	4	U
GAAUUG	Delta	Delta.279	5	U
GAAUUG	Delta	Delta.279	6	G
GAAUUG	Delta	Delta.280	1	G
GAAUUG	Delta	Delta.280	2	A
GAAUUG	Delta	Delta.280	3	A
GAAUUG	Delta	Delta.280	4	U
GAAUUG	Delta	Delta.280	5	U
GAAUUG	Delta	Delta.280	6	G
GAAUUG	Delta	Delta.281	1	G
GAAUUG	Delta	Delta.281	2	A
GAAUUG	Delta	Delta.281	3	A
GAAUUG	Delta	Delta.281	4	U
GAAUUG	Delta	Delta.281	5	U
GAAUUG	Delta	Delta.281	6	G
GAAUUG	Delta	Delta.282	1	G
GAAUUG	Delta	Delta.282	2	A
GAAUUG	Delta	Delta.282	3	A
GAAUUG	Delta	Delta.282	4	U
GAAUUG	Delta	Delta.282	5	U
GAAUUG	Delta	Delta.282	6	G
GAAUUG	Delta	Delta.283	1	G
GAAUUG	Delta	Delta.283	2	A
GAAUUG	Delta	Delta.283	3	A
GAAUUG	Delta	Delta.283	4	U
GAAUUG	Delta	Delta.283	5	U
GAAUUG	Delta	Delta.283	6	G
GAAUUG	Delta	Delta.284	1	G
GAAUUG	Delta	Delta.284	2	A
GAAUUG	Delta	Delta.284	3	A
GAAUUG	Delta	Delta.284	4	U
GAAUUG	Delta	Delta.284	5	U
GAAUUG	Delta	Delta.284	6	G
GAAUUG	Delta	Delta.285	1	G
GAAUUG	Delta	Delta.285	2	A
GAAUUG	Delta	Delta.285	3	A
GAAUUG	Delta	Delta.285	4	U
GAAUUG	Delta	Delta.285	5	U
GAAUUG	Delta	Delta.285	6	G
GAAUUG	Delta	Delta.286	1	G
GAAUUG	Delta	Delta.286	2	A
GAAUUG	Delta	Delta.286	3	A
GAAUUG	Delta	Delta.286	4	U
GAAUUG	Delta	Delta.286	5	U
GAAUUG	Delta	Delta.286	6	G
GAAUUG	Delta	Delta.287	1	G
GAAUUG	Delta	Delta.287	2	A
GAAUUG	Delta	Delta.287	3	A
GAAUUG	Delta	Delta.287	4	U
GAAUUG	Delta	Delta.287	5	U
GAAUUG	Delta	Delta.287	6	G
GAAUUG	Delta	Delta.288	1	G
GAAUUG	Delta	Delta.288	2	A
GAAUUG	Delta	Delta.288	3	A
GAAUUG	Delta	Delta.288	4	U
GAAUUG	Delta	Delta.288	5	U
GAAUUG	Delta	Delta.288	6	G
GAAUUG	Delta	Delta.289	1	G
GAAUUG	Delta	Delta.289	2	A
GAAUUG	Delta	Delta.289	3	A
GAAUUG	Delta	Delta.289	4	U
GAAUUG	Delta	Delta.289	5	U
GAAUUG	Delta	Delta.289	6	G
GAAUUG	Delta	Delta.290	1	G
GAAUUG	Delta	Delta.290	2	A
GAAUUG	Delta	Delta.290	3	A
GAAUUG	Delta	Delta.290	4	U
GAAUUG	Delta	Delta.290	5	U
GAAUUG	Delta	Delta.290	6	G
GAAUUG	Delta	Delta.291	1	G
GAAUUG	Delta	Delta.291	2	A
GAAUUG	Delta	Delta.291	3	A
GAAUUG	Delta	Delta.291	4	U
GAAUUG	Delta	Delta.291	5	U
GAAUUG	Delta	Delta.291	6	G
GAAUUG	Delta	Delta.292	1	G
GAAUUG	Delta	Delta.292	2	A
GAAUUG	Delta	Delta.292	3	A
GAAUUG	Delta	Delta.292	4	U
GAAUUG	Delta	Delta.292	5	U
GAAUUG	Delta	Delta.292	6	G
GAAUUG	Delta	Delta.293	1	G
GAAUUG	Delta	Delta.293	2	A
GAAUUG	Delta	Delta.293	3	A
GAAUUG	Delta	Delta.293	4	U
GAAUUG	Delta	Delta.293	5	U
GAAUUG	Delta	Delta.293	6	G
GAAUUG	Delta	Delta.294	1	G
GAAUUG	Delta	Delta.294	2	A
GAAUUG	Delta	Delta.294	3	A
GAAUUG	Delta	Delta.294	4	U
GAAUUG	Delta	Delta.294	5	U
GAAUUG	Delta	Delta.294	6	G
GAAUUG	Delta	Delta.295	1	G
GAAUUG	Delta	Delta.295	2	A
GAAUUG	Delta	Delta.295	3	A
GAAUUG	Delta	Delta.295	4	U
GAAUUG	Delta	Delta.295	5	U
GAAUUG	Delta	Delta.295	6	G
GAAUUG	Delta	Delta.296	1	G
GAAUUG	Delta	Delta.296	2	A
GAAUUG	Delta	Delta.296	3	A
GAAUUG	Delta	Delta.296	4	U
GAAUUG	Delta	Delta.296	5	U
GAAUUG	Delta	Delta.296	6	G
GAAUUG	Delta	Delta.297	1	G
GAAUUG	Delta	Delta.297	2	A
GAAUUG	Delta	Delta.297	3	A
GAAUUG	Delta	Delta.297	4	U
GAAUUG	Delta	Delta.297	5	U
GAAUUG	Delta	Delta.297	6	G
GAAUUG	Delta	Delta.298	1	G
GAAUUG	Delta	Delta.298	2	A
GAAUUG	Delta	Delta.298	3	A
GAAUUG	Delta	Delta.298	4	U
GAAUUG	Delta	Delta.298	5	U
GAAUUG	Delta	Delta.298	6	G
GAAUUG	Delta	Delta.299	1	G
GAAUUG	Delta	Delta.299	2	A
GAAUUG	Delta	Delta.299	3	A
GAAUUG	Delta	Delta.299	4	U
GAAUUG	Delta	Delta.299	5	U
GAAUUG	Delta	Delta.299	6	G
GAAUUG	Delta	Delta.300	1	G
GAAUUG	Delta	Delta.300	2	A
GAAUUG	Delta	Delta.300	3	A
GAAUUG	Delta	Delta.300	4	U
GAAUUG	Delta	Delta.300	5	U
GAAUUG	Delta	Delta.300	6	G
GAAUUG	Delta	Delta.301	1	G
GAAUUG	Delta	Delta.301	2	A
GAAUUG	Delta	Delta.301	3	A
GAAUUG	Delta	Delta.301	4	U
GAAUUG	Delta	Delta.301	5	U
GAAUUG	Delta	Delta.301	6	G
GAAUUG	Delta	Delta.302	1	G
GAAUUG	Delta	Delta.302	2	A
GAAUUG	Delta	Delta.302	3	A
GAAUUG	Delta	Delta.302	4	U
GAAUUG	Delta	Delta.302	5	U
GAAUUG	Delta	Delta.302	6	G
GAAUUG	Delta	Delta.303	1	G
GAAUUG	Delta	Delta.303	2	A
GAAUUG	Delta	Delta.303	3	A
GAAUUG	Delta	Delta.303	4	U
GAAUUG	Delta	Delta.303	5	U
GAAUUG	Delta	Delta.303	6	G
GAAUUG	Delta	Delta.304	1	G
GAAUUG	Delta	Delta.304	2	A
GAAUUG	Delta	Delta.304	3	A
GAAUUG	Delta	Delta.304	4	U
GAAUUG	Delta	Delta.304	5	U
GAAUUG	Delta	Delta.304	6	G
GAAUUG	Delta	Delta.305	1	G
GAAUUG	Delta	Delta.305	2	A
GAAUUG	Delta	Delta.305	3	A
GAAUUG	Delta	Delta.305	4	U
GAAUUG	Delta	Delta.305	5	U
GAAUUG	Delta	Delta.305	6	G
GAAUUG	Delta	Delta.306	1	G
GAAUUG	Delta	Delta.306	2	A
GAAUUG	Delta	Delta.306	3	A
GAAUUG	Delta	Delta.306	4	U
GAAUUG	Delta	Delta.306	5	U
GAAUUG	Delta	Delta.306	6	G
GAAUUG	Delta	Delta.307	1	G
GAAUUG	Delta	Delta.307	2	A
GAAUUG	Delta	Delta.307	3	A
GAAUUG	Delta	Delta.307	4	U
GAAUUG	Delta	Delta.307	5	U
GAAUUG	Delta	Delta.307	6	G
GAAUUG	Delta	Delta.308	1	G
GAAUUG	Delta	Delta.308	2	A
GAAUUG	Delta	Delta.308	3	A
GAAUUG	Delta	Delta.308	4	U
GAAUUG	Delta	Delta.308	5	U
GAAUUG	Delta	Delta.308	6	G
GAAUUG	Delta	Delta.309	1	G
GAAUUG	Delta	Delta.309	2	A
GAAUUG	Delta	Delta.309	3	A
GAAUUG	Delta	Delta.309	4	U
GAAUUG	Delta	Delta.309	5	U
GAAUUG	Delta	Delta.309	6	G
GAAUUG	Delta	Delta.310	1	G
GAAUUG	Delta	Delta.310	2	A
GAAUUG	Delta	Delta.310	3	A
GAAUUG	Delta	Delta.310	4	U
GAAUUG	Delta	Delta.310	5	U
GAAUUG	Delta	Delta.310	6	G
GAAUUG	Delta	Delta.311	1	G
GAAUUG	Delta	Delta.311	2	A
GAAUUG	Delta	Delta.311	3	A
GAAUUG	Delta	Delta.311	4	U
GAAUUG	Delta	Delta.311	5	U
GAAUUG	Delta	Delta.311	6	G
GAAUUG	Delta	Delta.312	1	G
GAAUUG	Delta	Delta.312	2	A
GAAUUG	Delta	Delta.312	3	A
GAAUUG	Delta	Delta.312	4	U
GAAUUG	Delta	Delta.312	5	U
GAAUUG	Delta	Delta.312	6	G
GAAUUG	Delta	Delta.313	1	G
GAAUUG	Delta	Delta.313	2	A
GAAUUG	Delta	Delta.313	3	A
GAAUUG	Delta	Delta.313	4	U
GAAUUG	Delta	Delta.313	5	U
GAAUUG	Delta	Delta.313	6	G
GAAUUG	Delta	Delta.314	1	G
GAAUUG	Delta	Delta.314	2	A
GAAUUG	Delta	Delta.314	3	A
GAAUUG	Delta	Delta.314	4	U
GAAUUG	Delta	Delta.314	5	U
GAAUUG	Delta	Delta.314	6	G
GAAUUG	Delta	Delta.315	1	G
GAAUUG	Delta	Delta.315	2	A
GAAUUG	Delta	Delta.315	3	A
GAAUUG	Delta	Delta.315	4	U
GAAUUG	Delta	Delta.315	5	U
GAAUUG	Delta	Delta.315	6	G
GAAUUG	Delta	Delta.316	1	G
GAAUUG	Delta	Delta.316	2	A
GAAUUG	Delta	Delta.316	3	A
GAAUUG	Delta	Delta.316	4	U
GAAUUG	Delta	Delta.316	5	U
GAAUUG	Delta	Delta.316	6	G
GAAUUG	Delta	Delta.317	1	G
GAAUUG	Delta	Delta.317	2	A
GAAUUG	Delta	Delta.317	3	A
GAAUUG	Delta	Delta.317	4	U
GAAUUG	Delta	Delta.317	5	U
GAAUUG	Delta	Delta.317	6	G
GAAUUG	Delta	Delta.318	1	G
GAAUUG	Delta	Delta.318	2	A
GAAUUG	Delta	Delta.318	3	A
GAAUUG	Delta	Delta.318	4	U
GAAUUG	Delta	Delta.318	5	U
GAAUUG	Delta	Delta.318	6	G
GAAUUG	Delta	Delta.319	1	G
GAAUUG	Delta	Delta.319	2	A
GAAUUG	Delta	Delta.319	3	A
GAAUUG	Delta	Delta.319	4	U
GAAUUG	Delta	Delta.319	5	U
GAAUUG	Delta	Delta.319	6	G
GAAUUG	Delta	Delta.320	1	G
GAAUUG	Delta	Delta.320	2	A
GAAUUG	Delta	Delta.320	3	A
GAAUUG	Delta	Delta.320	4	U
GAAUUG	Delta	Delta.320	5	U
GAAUUG	Delta	Delta.320	6	G
GAAUUG	Delta	Delta.321	1	G
GAAUUG	Delta	Delta.321	2	A
GAAUUG	Delta	Delta.321	3	A
GAAUUG	Delta	Delta.321	4	U
GAAUUG	Delta	Delta.321	5	U
GAAUUG	Delta	Delta.321	6	G
GAAUUG	Delta	Delta.322	1	G
GAAUUG	Delta	Delta.322	2	A
GAAUUG	Delta	Delta.322	3	A
GAAUUG	Delta	Delta.322	4	U
GAAUUG	Delta	Delta.322	5	U
GAAUUG	Delta	Delta.322	6	G
GAAUUG	Delta	Delta.323	1	G
GAAUUG	Delta	Delta.323	2	A
GAAUUG	Delta	Delta.323	3	A
GAAUUG	Delta	Delta.323	4	U
GAAUUG	Delta	Delta.323	5	U
GAAUUG	Delta	Delta.323	6	G
GAAUUG	Delta	Delta.324	1	G
GAAUUG	Delta	Delta.324	2	A
GAAUUG	Delta	Delta.324	3	A
GAAUUG	Delta	Delta.324	4	U
GAAUUG	Delta	Delta.324	5	U
GAAUUG	Delta	Delta.324	6	G
GAAUUG	Delta	Delta.325	1	G
GAAUUG	Delta	Delta.325	2	A
GAAUUG	Delta	Delta.325	3	A
GAAUUG	Delta	Delta.325	4	U
GAAUUG	Delta	Delta.325	5	U
GAAUUG	Delta	Delta.325	6	G
GAAUUG	Delta	Delta.326	1	G
GAAUUG	Delta	Delta.326	2	A
GAAUUG	Delta	Delta.326	3	A
GAAUUG	Delta	Delta.326	4	U
GAAUUG	Delta	Delta.326	5	U
GAAUUG	Delta	Delta.326	6	G
GAAUUG	Delta	Delta.327	1	G
GAAUUG	Delta	Delta.327	2	A
GAAUUG	Delta	Delta.327	3	A
GAAUUG	Delta	Delta.327	4	U
GAAUUG	Delta	Delta.327	5	U
GAAUUG	Delta	Delta.327	6	G
GAAUUG	Delta	Delta.328	1	G
GAAUUG	Delta	Delta.328	2	A
GAAUUG	Delta	Delta.328	3	A
GAAUUG	Delta	Delta.328	4	U
GAAUUG	Delta	Delta.328	5	U
GAAUUG	Delta	Delta.328	6	G
GAAUUG	Delta	Delta.329	1	G
GAAUUG	Delta	Delta.329	2	A
GAAUUG	Delta	Delta.329	3	A
GAAUUG	Delta	Delta.329	4	U
GAAUUG	Delta	Delta.329	5	U
GAAUUG	Delta	Delta.329	6	G
GAAUUG	Delta	Delta.330	1	G
GAAUUG	Delta	Delta.330	2	A
GAAUUG	Delta	Delta.330	3	A
GAAUUG	Delta	Delta.330	4	U
GAAUUG	Delta	Delta.330	5	U
GAAUUG	Delta	Delta.330	6	G
GAAUUG	Delta	Delta.331	1	G
GAAUUG	Delta	Delta.331	2	A
GAAUUG	Delta	Delta.331	3	A
GAAUUG	Delta	Delta.331	4	U
GAAUUG	Delta	Delta.331	5	U
GAAUUG	Delta	Delta.331	6	G
GAAUUG	Delta	Delta.332	1	G
GAAUUG	Delta	Delta.332	2	A
GAAUUG	Delta	Delta.332	3	A
GAAUUG	Delta	Delta.332	4	U
GAAUUG	Delta	Delta.332	5	U
GAAUUG	Delta	Delta.332	6	G
GAAUUG	Delta	Delta.333	1	G
GAAUUG	Delta	Delta.333	2	A
GAAUUG	Delta	Delta.333	3	A
GAAUUG	Delta	Delta.333	4	U
GAAUUG	Delta	Delta.333	5	U
GAAUUG	Delta	Delta.333	6	G
GAAUUG	Delta	Delta.334	1	G
[truncated: 4,001 more rows]
