# Supplementary material for: SPOROS: A pipeline to analyze DISE/6mer seed toxicity
Source: PLoS Comput Biol. 2022 Mar 31;18(3):e1010022. doi: 10.1371/journal.pcbi.1010022 (PMC9004739; doi:10.1371/journal.pcbi.1010022)
Supplement: S2 Dataset — (ZIP) [file pcbi.1010022.s006.zip › Final SPOROS output Figure 3/differential/ADnTPDvsCtrl/adjp/miRNA/Int_seedKeyed.miRNA.human.ADnTPDvsCtrl.delta.dn.txt]

Seed	Avg of 3 Human Tox	Delta
AAUUGU	62.6	359.157797897844
AGACUA	91.4	1.84789780585864
AUUGUC	71	31.52360667511
CAAUAU	82.7	1.15656463096719
CUGACU	71.9	7.06322296997533
GAAUUG	77.9	823.560129035159
GAUUGU	57.5	281.292496088444
GGCAGU	16.2	4.24891394495161
UGCAUU	74	110.318244842799
