# Supplementary material for: SPOROS: A pipeline to analyze DISE/6mer seed toxicity
Source: PLoS Comput Biol. 2022 Mar 31;18(3):e1010022. doi: 10.1371/journal.pcbi.1010022 (PMC9004739; doi:10.1371/journal.pcbi.1010022)
Supplement: S2 Dataset — (ZIP) [file pcbi.1010022.s006.zip › Final SPOROS output Figure 3/differential/ADnTPDvsCtrl/adjp/miRNA/Int_seedKeyed.miRNA.human.ADnTPDvsCtrl.diff.avgd.txt]

Seed	Avg of 3 Human Tox	ADnTPDvsCtrl.Group1	ADnTPDvsCtrl.Group2
AAUUGU	62.6	423.359206750039	64.2014088521951
AGACUA	91.4	2.15442270873633	0.30652490287769
AUUGUC	71	38.4519709135806	6.92836423847057
CAAUAU	82.7	1.35760237595388	0.201037744986694
CUGACU	71.9	9.09578445513318	2.03256148515785
GAAUUG	77.9	1101.02844170548	277.468312670321
GAUUGU	57.5	356.418553889056	75.1260578006118
GGCAGU	16.2	4.88382829790326	0.634914352951652
UGCAUU	74	127.508842113112	17.1905972703129
