# Supplementary material for: SPOROS: A pipeline to analyze DISE/6mer seed toxicity
Source: PLoS Comput Biol. 2022 Mar 31;18(3):e1010022. doi: 10.1371/journal.pcbi.1010022 (PMC9004739; doi:10.1371/journal.pcbi.1010022)
Supplement: S2 Dataset — (ZIP) [file pcbi.1010022.s006.zip › Final SPOROS output Figure 3/differential/ADnTPDvsCtrl/adjp/miRNA/D_toxAnalysis.delta.dn.txt]

16.2
16.2
16.2
57.5
57.5
57.5
57.5
57.5
57.5
57.5
57.5
57.5
57.5
57.5
57.5
57.5
57.5
57.5
57.5
57.5
57.5
57.5
57.5
57.5
57.5
57.5
57.5
57.5
57.5
57.5
57.5
57.5
57.5
57.5
57.5
57.5
57.5
57.5
57.5
57.5
57.5
57.5
57.5
57.5
57.5
57.5
57.5
57.5
57.5
57.5
57.5
57.5
57.5
57.5
57.5
57.5
57.5
57.5
57.5
57.5
57.5
57.5
57.5
57.5
57.5
57.5
57.5
57.5
57.5
57.5
57.5
57.5
57.5
57.5
57.5
57.5
57.5
57.5
57.5
57.5
57.5
57.5
57.5
57.5
57.5
57.5
57.5
57.5
57.5
57.5
57.5
57.5
57.5
57.5
57.5
57.5
57.5
57.5
57.5
57.5
57.5
57.5
57.5
57.5
57.5
57.5
57.5
57.5
57.5
57.5
57.5
57.5
57.5
57.5
57.5
57.5
57.5
57.5
57.5
57.5
57.5
57.5
57.5
57.5
57.5
57.5
57.5
57.5
57.5
57.5
57.5
57.5
57.5
57.5
57.5
57.5
57.5
57.5
57.5
57.5
57.5
57.5
57.5
57.5
57.5
57.5
57.5
57.5
57.5
57.5
57.5
57.5
57.5
57.5
57.5
57.5
57.5
57.5
57.5
57.5
57.5
57.5
57.5
57.5
57.5
57.5
57.5
57.5
57.5
57.5
57.5
57.5
57.5
57.5
57.5
57.5
57.5
62.6
62.6
62.6
62.6
62.6
62.6
62.6
62.6
62.6
62.6
62.6
62.6
62.6
62.6
62.6
62.6
62.6
62.6
62.6
62.6
62.6
62.6
62.6
62.6
62.6
62.6
62.6
62.6
62.6
62.6
62.6
62.6
62.6
62.6
62.6
62.6
62.6
62.6
62.6
62.6
62.6
62.6
62.6
62.6
62.6
62.6
62.6
62.6
62.6
62.6
62.6
62.6
62.6
62.6
62.6
62.6
62.6
62.6
62.6
62.6
62.6
62.6
62.6
62.6
62.6
62.6
62.6
62.6
62.6
62.6
62.6
62.6
62.6
62.6
62.6
62.6
62.6
62.6
62.6
62.6
62.6
62.6
62.6
62.6
62.6
62.6
62.6
62.6
62.6
62.6
62.6
62.6
62.6
62.6
62.6
62.6
62.6
62.6
62.6
62.6
62.6
62.6
62.6
62.6
62.6
62.6
62.6
62.6
62.6
62.6
62.6
62.6
62.6
62.6
62.6
62.6
62.6
62.6
62.6
62.6
62.6
62.6
62.6
62.6
62.6
62.6
62.6
62.6
62.6
62.6
62.6
62.6
62.6
62.6
62.6
62.6
62.6
62.6
62.6
62.6
62.6
62.6
62.6
62.6
62.6
62.6
62.6
62.6
62.6
62.6
62.6
62.6
62.6
62.6
62.6
62.6
62.6
62.6
62.6
62.6
62.6
62.6
62.6
62.6
62.6
62.6
62.6
62.6
62.6
62.6
62.6
62.6
62.6
62.6
62.6
62.6
62.6
62.6
62.6
62.6
62.6
62.6
62.6
62.6
62.6
62.6
62.6
62.6
62.6
62.6
62.6
62.6
62.6
62.6
62.6
62.6
62.6
62.6
62.6
62.6
62.6
62.6
62.6
62.6
62.6
62.6
62.6
62.6
62.6
62.6
62.6
62.6
62.6
62.6
62.6
62.6
62.6
62.6
62.6
62.6
62.6
62.6
71
71
71
71
71
71
71
71
71
71
71
71
71
71
71
71
71
71
71
71.9
71.9
71.9
71.9
74
74
74
74
74
74
74
74
74
74
74
74
74
74
74
74
74
74
74
74
74
74
74
74
74
74
74
74
74
74
74
74
74
74
74
74
74
74
74
74
74
74
74
74
74
74
74
74
74
74
74
74
74
74
74
74
74
74
74
74
74
74
74
74
74
74
74
74
77.9
77.9
77.9
77.9
77.9
77.9
77.9
77.9
77.9
77.9
77.9
77.9
77.9
77.9
77.9
77.9
77.9
77.9
77.9
77.9
77.9
77.9
77.9
77.9
77.9
77.9
77.9
77.9
77.9
77.9
77.9
77.9
77.9
77.9
77.9
77.9
77.9
77.9
77.9
77.9
77.9
77.9
77.9
77.9
77.9
77.9
77.9
77.9
77.9
77.9
77.9
77.9
77.9
77.9
77.9
77.9
77.9
77.9
77.9
77.9
77.9
77.9
77.9
77.9
77.9
77.9
77.9
77.9
77.9
77.9
77.9
77.9
77.9
77.9
77.9
77.9
77.9
77.9
77.9
77.9
77.9
77.9
77.9
77.9
77.9
77.9
77.9
77.9
77.9
77.9
77.9
77.9
77.9
77.9
77.9
77.9
77.9
77.9
77.9
77.9
77.9
77.9
77.9
77.9
77.9
77.9
77.9
77.9
77.9
77.9
77.9
77.9
77.9
77.9
77.9
77.9
77.9
77.9
77.9
77.9
77.9
77.9
77.9
77.9
77.9
77.9
77.9
77.9
77.9
77.9
77.9
77.9
77.9
77.9
77.9
77.9
77.9
77.9
77.9
77.9
77.9
77.9
77.9
77.9
77.9
77.9
77.9
77.9
77.9
77.9
77.9
77.9
77.9
77.9
77.9
77.9
77.9
77.9
77.9
77.9
77.9
77.9
77.9
77.9
77.9
77.9
77.9
77.9
77.9
77.9
77.9
77.9
77.9
77.9
77.9
77.9
77.9
77.9
77.9
77.9
77.9
77.9
77.9
77.9
77.9
77.9
77.9
77.9
77.9
77.9
77.9
77.9
77.9
77.9
77.9
77.9
77.9
77.9
77.9
77.9
77.9
77.9
77.9
77.9
77.9
77.9
77.9
77.9
77.9
77.9
77.9
77.9
77.9
77.9
77.9
77.9
77.9
77.9
77.9
77.9
77.9
77.9
77.9
77.9
77.9
77.9
77.9
77.9
77.9
77.9
77.9
77.9
77.9
77.9
77.9
77.9
77.9
77.9
77.9
77.9
77.9
77.9
77.9
77.9
77.9
77.9
77.9
77.9
77.9
77.9
77.9
77.9
77.9
77.9
77.9
77.9
77.9
77.9
77.9
77.9
77.9
77.9
77.9
77.9
77.9
77.9
77.9
77.9
77.9
77.9
77.9
77.9
77.9
77.9
77.9
77.9
77.9
77.9
77.9
77.9
77.9
77.9
77.9
77.9
77.9
77.9
77.9
77.9
77.9
77.9
77.9
77.9
77.9
77.9
77.9
77.9
77.9
77.9
77.9
77.9
77.9
77.9
77.9
77.9
77.9
77.9
77.9
77.9
77.9
77.9
77.9
77.9
77.9
77.9
77.9
77.9
77.9
77.9
77.9
77.9
77.9
77.9
77.9
77.9
77.9
77.9
77.9
77.9
77.9
77.9
77.9
77.9
77.9
77.9
77.9
77.9
77.9
77.9
77.9
77.9
77.9
77.9
77.9
77.9
77.9
77.9
77.9
77.9
77.9
77.9
77.9
77.9
77.9
77.9
77.9
77.9
77.9
77.9
77.9
77.9
77.9
77.9
77.9
77.9
77.9
77.9
77.9
77.9
77.9
77.9
77.9
77.9
77.9
77.9
77.9
77.9
77.9
77.9
77.9
77.9
77.9
77.9
77.9
77.9
77.9
77.9
77.9
77.9
77.9
77.9
77.9
77.9
77.9
77.9
77.9
77.9
77.9
77.9
77.9
77.9
77.9
77.9
77.9
77.9
77.9
77.9
77.9
77.9
77.9
77.9
77.9
77.9
77.9
77.9
77.9
77.9
77.9
77.9
77.9
77.9
77.9
77.9
77.9
77.9
77.9
77.9
77.9
77.9
77.9
77.9
77.9
77.9
77.9
77.9
77.9
77.9
77.9
77.9
77.9
77.9
77.9
77.9
77.9
77.9
77.9
77.9
77.9
77.9
77.9
77.9
77.9
77.9
77.9
77.9
77.9
77.9
77.9
77.9
77.9
77.9
77.9
77.9
77.9
77.9
77.9
77.9
77.9
77.9
77.9
77.9
77.9
77.9
77.9
77.9
77.9
77.9
77.9
77.9
77.9
77.9
77.9
77.9
77.9
77.9
77.9
77.9
77.9
77.9
77.9
77.9
77.9
77.9
77.9
77.9
77.9
77.9
77.9
77.9
77.9
77.9
77.9
77.9
77.9
77.9
77.9
77.9
77.9
77.9
82.7
91.4
