# Supplementary material for: SPOROS: A pipeline to analyze DISE/6mer seed toxicity
Source: PLoS Comput Biol. 2022 Mar 31;18(3):e1010022. doi: 10.1371/journal.pcbi.1010022 (PMC9004739; doi:10.1371/journal.pcbi.1010022)
Supplement: S2 Dataset — (ZIP) [file pcbi.1010022.s006.zip › Final SPOROS output Figure 3/differential/ADnTPDvsCtrl/adjp/A_normCounts.ADnTPDvsCtrl.diff.txt]

Read	Seed	Average viability (%) 3human	Average viability (%) 3mouse	Ctr10.GSM1551187.A687	Ctr11.GSM1551188.A689	Ctr12.GSM1551185.A685	Ctr13.GSM1551184.A684	Ctr14.GSM1551173.A671	Ctr15.GSM1551183.A683	Ctr16.GSM1551174.A672	AD1.GSM1551178.A677	AD2.GSM1551181.A681	AD3.GSM1551177.A676	AD4.GSM1551179.A678	AD5.GSM1551176.A675	AD6.GSM1551175.A673	TPD7.GSM1551182.A682	TPD8.GSM1551180.A679	TPD9.GSM1551186.A686	miRNA	RNAworld
TGGCCCCTGCGCAAGGATGAC	GGCCCC	31.6	20.8	0.435756366291572	0	0.106225933850774	0.125065753319808	0.36001886329423	0	0.181242949649259	1.99836508756274	0	2.68625804403702	3.96685766382975	1.08792994311396	4.10735044133024	0.273515045789154	1.02152290068513	0.17135918075232	noMatch	RNU6-9_ENST00000384776_prec|snRNA_prec|human
AGGGATTGGGGGTTCGTGTCCC	GGGAUU	49.6	24.8	0	0	0.106225933850774	0	0.0635327405813347	0	0	1.18652927074038	0	1.34312902201851	1.18161717645992	1.26925160029962	0.730195634014265	0.136757522894577	0.260814357621736	0	noMatch	trnaR4G37TA58T|tRNA|human
TGATTGTCCAAACGCAAT	GAUUGU	57.5	88.5	858.294789472301	441.710844529985	290.95283281727	547.412802280799	39.0302802971333	208.420072137052	109.108255688854	70.3799204276002	66.5625294452748	54.2474888337476	50.3031312264368	143.788074148228	72.0155444046569	100.927051896198	42.5127402923429	75.3980395310208	hsa-miR-219a-5p	hsa-mir-219-2|hsa-mir-219-2|miRNA|human
CGATGCTCTTAGCTGAGTGT	GAUGCU	12.4	9.9	0.435756366291572	0.813463802081003	1.06225933850774	0.875460273238655	0.275308542519117	1.28410470984913	1.44994359719407	0.0624489089863356	0.432224217177109	0	0.168802453779989	0	0	0.136757522894577	0.0217345298018113	0.25703877112848	noMatch	rna18s5A60GC456AT1578G|rRNA|human
GCTTGCTCCGTCCACTCC	CUUGCU	58.4	62.5	0.145252122097191	0	0	0	0.148243061356448	0	0	11.9901905253764	0	0.820801069011312	0.253203680669984	3.26378982934187	0.456372271258916	0	0.130407178810868	0.08567959037616	noMatch	rnu2-2pA83GA|snRNA|human
GACTCCAGATCAGAAGGTTGC	ACUCCA	70	73.6	0	0	0.106225933850774	0.375197259959424	0.0635327405813347	0	0	3.12244544931678	0	1.86545697502571	0.253203680669984	9.42872617365429	0.182548908503566	0.136757522894577	0.195610768216302	0.08567959037616	noMatch	trnaW7A57G|tRNA|human
GAGGTTCCGGGTTCGGATCCCGGC	AGGUUC	52.1	42.1	0	0	0	0	0	0	0	1.56122272465839	0	0.149236558002057	0.0844012268899946	4.35171977245583	0.182548908503566	0	0.0434690596036226	0	noMatch	CHFR_CHFR-003_ENSG00000072609_ENST00000450056.2|mRNA|human
TGTCTGGGTTGTTCGAGACCC	GUCUGG	14.7	9.8	0	0.464836458332002	0.424903735403096	0.125065753319808	0.465906764263121	0.493886426865051	0.181242949649259	7.3689712603876	2.73742004212169	4.4770967400617	1.94122821846988	4.53304142964149	0.912744542517831	0.136757522894577	1.151930079496	0.25703877112848	noMatch	VTRNA1-1_ENST00000363120|scRNA|human
GCATTGGCCTCCTAAGCCA	CAUUGG	36.6	56.5	0	0	0	0	0	0	0	9.304887438964	0	0.149236558002057	2.11003067224986	0	0.456372271258916	0.273515045789154	0.0434690596036226	0.17135918075232	noMatch	TRNAR18|tRNA|human
AAGGTCCCCGGTTCGTAACCGGGC	AGGUCC	32.8	22.6	0	0.116209114583	0.637355603104644	0.250131506639616	0.148243061356448	0	0	72.7529789690809	0.288149478118073	2.91011288104011	0.0844012268899946	21.9399205194648	0.182548908503566	0	0.130407178810868	0	noMatch	trnaV27A58T|tRNA|human
AGGTTGTGGGTTCGAGTCCCACC	GGUUGU	62.9	81.9	0.145252122097191	0.464836458332002	2.54942241241858	1.00052602655846	1.75773915608359	0.296331856119031	0.724971798597035	106.787634366634	0.144074739059036	12.3120160351697	7.7649128738795	187.849236844343	6.02411398061769	0.136757522894577	0.260814357621736	0.25703877112848	noMatch	TRNAR12|tRNA|human
AAGGTTCCGGGCTCGTGTCCCGGC	AGGUUC	52.1	42.1	0	0	0	0	0.0211775801937782	0.0987772853730102	0	7.99346035025095	0.144074739059036	1.64160213802262	0.506407361339967	24.478423720064	0.547646725510699	0	0.130407178810868	0	noMatch	IL1RL2_IL1RL2-001_ENSG00000115598_ENST00000264257.2|mRNA|human
AAGGTTGCGGGTTCGGGTCCCGGC	AGGUUG	79.1	79.6	0	0	0	0	0.0423551603875565	0	0	4.30897472005715	0	0.596946232008227	0.337604907559978	13.2364809745531	0.182548908503566	0	0	0	noMatch	RPL39L_RPL39L-002_ENSG00000163923_ENST00000296277.4|mRNA|human
TATCCGGTAAAGCGAATGATT	AUCCGG	84.7	86.8	1.01676485468034	0.697254687498003	0.849807470806192	0.125065753319808	0.36001886329423	1.58043656596816	1.26870064754481	0.124897817972671	0	0.0746182790010284	0	0	0.182548908503566	0	0.152141708612679	0	noMatch	RNA45S5_NR_046235_prec3.3|rRNA_prec|human
GAGGTTCCAGGTTCGGGTCCCGGC	AGGUUC	52.1	42.1	0	0	0	0	0	0	0	2.06081399654907	0	0.0746182790010284	0.253203680669984	7.43418794461204	0.0912744542517831	0	0.0434690596036226	0	noMatch	SLC3A2_SLC3A2-201_ENSG00000168003_ENST00000377892.1|mRNA|human
AGGTTCGGGGTTCGGGTCCCGGC	GGUUCG	62.2	54.6	0	0	0	0	0.105887900968891	0	0	4.43387253802983	0	0.373091395005142	0.675209815119957	10.3353344595826	0.273823362755349	0	0.217345298018113	0	noMatch	SSTR1_SSTR1-002_ENSG00000139874_ENST00000267377.2|mRNA|human
CTGACTTCGTATCAGAAGA	UGACUU	89.3	79.3	0	0	0	0	0.0211775801937782	0	0	6.80693107951058	0	1.5669838590216	0.0844012268899946	3.26378982934187	0.0912744542517831	0.136757522894577	0.17387623841449	0.17135918075232	noMatch	BCLAF1_BCLAF1-003_ENSG00000029363_ENST00000531224.1|mRNA|human
GGGAGCGGTCGGGCGGCGGC	GGAGCG	18.5	20.9	1.30726909887472	0.697254687498003	0.956033404656966	1.50078903983769	1.50360819375826	2.76576399044429	0.724971798597035	0.0624489089863356	0.288149478118073	0.223854837003085	0.0844012268899946	0	0.0912744542517831	0.547030091578308	0.282548887423547	0.8567959037616	noMatch	RNA45S5_NR_046235_prec3.3|rRNA_prec|human
GAGGTTCCGGGGTCGGGTCCCGGC	AGGUUC	52.1	42.1	0	0	0	0	0.0635327405813347	0	0	2.49795635945342	0	0.0746182790010284	0.168802453779989	12.1485510314392	0.456372271258916	0	0.0434690596036226	0	noMatch	HIST2H3C_HIST2H3C-001_ENSG00000203811_ENST00000369158.1|HIST2H3A_HIST2H3A-001_ENSG00000203852_ENST00000403683.1|mRNA|human
AAGGTTCCGGGTTCGGGGCCCGGC	AGGUUC	52.1	42.1	0	0	1.06225933850774	1.12559177987827	0.402374023681787	0.493886426865051	0.543728848947776	49.5219848261641	0.720373695295182	9.02881175912444	2.53203680669984	167.178567925178	2.55568471904993	0.273515045789154	0.738974013261584	0.25703877112848	noMatch	SIAH2_SIAH2-001_ENSG00000181788_ENST00000312960.3|mRNA|human
AAGGTTCCGGGTTCGTATCCCGGC	AGGUUC	52.1	42.1	0	0	0	0.125065753319808	0.0211775801937782	0.0987772853730102	0.181242949649259	6.30733980761989	0	1.19389246401645	0.590808588229962	15.4123408607811	0.0912744542517831	0	0.108672649009056	0	noMatch	ANXA2R_ANXA2R-001_ENSG00000177721_ENST00000314890.3|mRNA|human
GAGGTTCCGGGTTCGTGTCCCGGC	AGGUUC	52.1	42.1	0.145252122097191	0	4.46148922173251	0.750394519918847	3.6001886329423	0.19755457074602	1.26870064754481	304.750675853318	0.288149478118073	17.9083869602468	21.6067140838386	1255.10851103913	43.9942869493595	0.273515045789154	4.54251672857856	2.22766934978016	noMatch	TRNAR16_prec|tRNA_prec|human
AGGTTCCGGGCTCGGGTCCCGGC	GGUUCC	24.6	20.9	0.145252122097191	0	0.318677801552322	0.250131506639616	0.995346269107578	0.19755457074602	0.181242949649259	25.2293592304796	0	1.71622041702365	1.94122821846988	45.3304142964149	0.821470088266048	0.136757522894577	0.782443072865207	0	noMatch	PIGQ_PIGQ-001_ENSG00000007541_ENST00000321878.5|mRNA|human
AGGTTCCGGGTTCGAGTCCCGGC	GGUUCC	24.6	20.9	4.7933200292073	3.71869166665601	17.6335050192285	23.7624931307635	24.7777688267205	7.90218282984082	7.24971798597035	589.892394284926	5.61891482330242	63.2763005928721	40.3437864534174	1352.65956260502	24.005181468219	1.09406018315662	19.235058874603	3.94126115730336	noMatch	TRNAR15|tRNA|human
AAGGTTCCGGGTTCGGATCCCGGC	AGGUUC	52.1	42.1	0.290504244194382	0	0	0.125065753319808	0.084710320775113	0.19755457074602	0.181242949649259	7.49386907836027	0	0.820801069011312	0.253203680669984	25.2037103488067	1.0952934510214	0	0.217345298018113	0	noMatch	CHFR_CHFR-003_ENSG00000072609_ENST00000450056.2|mRNA|human
AGACTGAGGGTTCGTGTCCCT	GACUGA	49.4	52.1	0	0	0	0	0.105887900968891	0	0.181242949649259	3.18489435830311	0	0.522327953007199	1.85682699157988	6.16493634431242	3.55970371581954	0	0.217345298018113	0.08567959037616	noMatch	trnaR25T34CA58T|tRNA|human
TGATTGTCCAAACGCAAAA	GAUUGU	57.5	88.5	26.2906340995915	13.9450937499601	11.3661749220328	30.0157807967539	1.73656157588982	10.6679468202851	1.63118654684333	5.24570835485219	2.73742004212169	2.23854837003085	2.70083926047983	3.08246817215621	1.82548908503566	3.14542302657527	2.15171845037932	1.97063057865168	noMatch	hsa-mir-219-2|hsa-mir-219-2|miRNA|human
AGGCTGTGGGTTCGTGTCCCACC	GGCUGU	33.7	19.3	0	0	0	0	0.084710320775113	0	0	5.6204018087702	0	0.44770967400617	0.422006134449973	11.4232644026965	0.273823362755349	0	0.0652035894054339	0	noMatch	trnaR4G37TA58T|tRNA|human
GCGGAGCGCTGAGAAGACG	CGGAGC	15.3	13.8	1.88827758726348	1.62692760416201	1.06225933850774	1.87598629979712	0.84710320775113	2.17310027820622	7.97468978456738	0.124897817972671	0.864448434354218	0.373091395005142	0.422006134449973	0.181321657185659	0.365097817007133	0.820545137367461	0.391221536432603	0.68543672300928	noMatch	rna18s5A60GC456AT1578G|rRNA|human
GTCTCTGTGGCGCAATCGG	UCUCUG	83	69.9	15.1062206981078	48.8078281248602	24.8568685210811	28.5149917569162	73.4226705318292	47.5118742644179	14.1369500726422	868.664323999928	106.903456381805	1600.18899317705	29.4560281846081	474.337455197685	193.866940830787	33.0953205404876	104.521353816911	18.3354323404982	noMatch	trnaN1A59G|tRNA|human
AAAGGTTCCGGGTTCGTGTCCCGGC	AAGGUU	77.3	62.9	0	0	0	0	0.0423551603875565	0	0	3.05999654033044	0	0.0746182790010284	0.0844012268899946	15.5936625179667	0.182548908503566	0	0.0434690596036226	0	noMatch	TRNAR15|tRNA|human
GAGGTTCCGGGTTCGAGTCCCGGC	AGGUUC	52.1	42.1	0.290504244194382	0	1.80584087546316	0.375197259959424	1.48243061356448	0	0.724971798597035	88.1778594887058	0.288149478118073	7.23797306309975	9.53733863856939	424.292677814443	12.6871491409979	0	1.47794802652317	0.77111631338544	noMatch	TRNAR16_prec|tRNA_prec|human
TGATTCTCCAAACGCAATTCT	GAUUCU	46.1	11.9	19.3185322389264	12.085747916632	5.94865229564334	16.1334821782552	1.37654271259559	4.8400869832775	0.543728848947776	2.06081399654907	1.72889686870844	1.11927418501543	1.18161717645992	0.181321657185659	0.912744542517831	3.96596816394273	1.41274443711773	2.141989759404	noMatch	hsa-mir-219-2|hsa-mir-219-2|miRNA|human
AAGGTTCCGGGGTCGTGTCCCGGC	AGGUUC	52.1	42.1	0	0	0.212451867701548	0	0.148243061356448	0	0.181242949649259	10.8036612546361	0	1.41774730101954	0.92841349578994	36.8082964086889	0.821470088266048	0	0.0652035894054339	0	noMatch	noMatch
AAGGTTCCGGGATCGGGTCCCGGC	AGGUUC	52.1	42.1	0	0	0	0	0.0211775801937782	0.0987772853730102	0	4.12162799309815	0.144074739059036	0.596946232008227	0.506407361339967	10.6979777739539	0.182548908503566	0	0.0434690596036226	0	noMatch	SLC38A7_SLC38A7-004_ENSG00000103042_ENST00000570101.1|mRNA|human
AAGGCTCCGGGTTCGGGTCCCGGC	AGGCUC	28.5	13.2	0	0	0.318677801552322	0.125065753319808	0.0423551603875565	0.0987772853730102	0.362485899298517	9.24243852997766	0.144074739059036	1.5669838590216	0.422006134449973	25.022388691621	0.273823362755349	0.136757522894577	0.195610768216302	0	noMatch	MON2_MON2-202_ENSG00000061987_ENST00000393630.3|mRNA|human
AAGTTTCCGGGTTCGGGTCCCGGC	AGUUUC	54.5	77.7	0	0	0.106225933850774	0.250131506639616	0.465906764263121	0	1.08745769789555	59.5138102639778	0.144074739059036	8.58110208511827	2.95404294114981	172.436895983562	3.28588035306419	0.136757522894577	0.738974013261584	0.08567959037616	noMatch	TRNAR15|tRNA|human
ATTTTGGGTTCGGGTCCCATC	UUUUGG	79.2	42.8	0	0	0	0	0	0	0	1.18652927074038	0	0.0746182790010284	0.590808588229962	1.99453822904225	0.456372271258916	0	0.0652035894054339	0	noMatch	trnaR4A58G|tRNA|human
CTGACTGCGGATCAGAAGA	UGACUG	92.6	83.2	1.45252122097191	0.464836458332002	5.3112966925387	2.25118355975654	1.88480463724626	3.06209584656332	1.81242949649259	111.034160177705	1.15259791247229	20.4454084462818	2.78524048736982	64.9131532724661	14.33008931753	3.96596816394273	0.67377042385615	1.02815508451392	noMatch	trnaR2A19GA34G|tRNA|human
CTGATTCCGGATCAGAAGA	UGAUUC	62.6	50.8	0.290504244194382	0.116209114583	1.06225933850774	0.250131506639616	1.92715979763382	0.790218282984082	0.181242949649259	76.8746069621791	0.144074739059036	28.877273973398	1.43482085712991	72.8913061886351	5.38519280085521	0.820545137367461	0.369487006630792	0.4283979518808	noMatch	TRNAR9|tRNA|human
CCATAAGGTAGGTATTGCAAC	CAUAAG	76.8	68.8	0.290504244194382	4.88078281248602	1.16848527235851	0.750394519918847	0.931813528526243	4.04986870029342	0.362485899298517	0.187346726959007	0	0.0746182790010284	0.0844012268899946	0	0	0.136757522894577	0.0217345298018113	0.25703877112848	noMatch	AMER2_AMER2-001_ENSG00000165566_ENST00000357816.2|mRNA|human
AGGGTGTGGGTTCGAGTCCCACC	GGGUGU	19.5	33.9	0	0	0	0	0.0211775801937782	0	0	3.43468999424846	0	0.596946232008227	0.168802453779989	7.25286628742638	0.547646725510699	0	0.0434690596036226	0	noMatch	TRNAR18|tRNA|human
AGGTTGTGGGTTCGTCCCACC	GGUUGU	62.9	81.9	0	0	0.424903735403096	0	0.169420641550226	0	0	15.2375337926659	0	2.16393009102982	0.590808588229962	37.8962263518028	1.00401899676961	0	0.0869381192072452	0.17135918075232	noMatch	TRNAR12|tRNA|human
AGGTTGTGGGTTCGAATCCCACC	GGUUGU	62.9	81.9	0.145252122097191	0	3.29300394937399	1.75092054647731	0.550617085038234	0.19755457074602	0.181242949649259	86.1794944011431	0.144074739059036	3.50705911304833	8.77772759655944	69.8088380164789	2.92078253605706	0.136757522894577	0.195610768216302	0.4283979518808	noMatch	TRNAR1_prec|tRNA_prec|human
AGCAGCGTTGTACAGGGCT	GCAGCG	61.9	43.1	0.145252122097191	0	0	0	0.190598221744004	0	0.181242949649259	2.18571181452174	0.144074739059036	0.820801069011312	0.844012268899946	1.81321657185659	0.273823362755349	0.547030091578308	0.260814357621736	0.34271836150464	noMatch	KIAA1429_KIAA1429-001_ENSG00000164944_ENST00000297591.5|mRNA|human
AAGGTTCCGGGTTCGTGCCCCGGC	AGGUUC	52.1	42.1	0	0	0	0	0.0211775801937782	0.0987772853730102	0	5.18325944586585	0	1.34312902201851	0.253203680669984	14.3244109176671	0.273823362755349	0	0.0434690596036226	0	noMatch	RSF1_RSF1-001_ENSG00000048649_ENST00000308488.6|mRNA|human
AGGTTCCGGGTTCGCGTCCCGGC	GGUUCC	24.6	20.9	0.435756366291572	0.348627343749001	1.48716307391084	2.50131506639616	1.44007545317692	0.888995568357092	1.26870064754481	60.2007482628275	0.288149478118073	4.9994246930689	2.44763557980984	113.688679055408	2.28186135629458	0.136757522894577	1.69529332454128	0.25703877112848	noMatch	TRNAR15|tRNA|human
AAGTTTCCGGGTTCGTGTCCCGGC	AGUUUC	54.5	77.7	0	0	0.318677801552322	0.375197259959424	0.232953382131561	0.0987772853730102	0.543728848947776	40.2795462961864	0.144074739059036	7.83491929510798	3.20724662181979	120.760223685649	2.55568471904993	0	0.543363245045282	0.08567959037616	noMatch	TRNAR15|tRNA|human
AAGCTTCCGGGTTCGGGGCCCGGC	AGCUUC	47.8	20.1	0	0	0	0	0	0	0	2.31060963249442	0	0.298473116004114	0.0844012268899946	4.71436308682715	0.0912744542517831	0	0.0217345298018113	0	noMatch	SIAH2_SIAH2-001_ENSG00000181788_ENST00000312960.3|mRNA|human
CAGGTTCCGGGTTCGTGTCCCGGC	AGGUUC	52.1	42.1	0	0	0	0.125065753319808	0.0635327405813347	0.19755457074602	0	3.80938344816647	0.144074739059036	0.149236558002057	0.168802453779989	20.8519905763508	0.638921179762482	0	0.217345298018113	0	noMatch	TRNAR15|tRNA|human
CTGACTCCAGATCAGAAGGCT	UGACUC	73.3	56.7	0	0	0	0.125065753319808	0.0423551603875565	0.19755457074602	0	4.93346380992051	0.144074739059036	0.970037627013369	0	1.08792994311396	0.730195634014265	0.410272568683731	0.0652035894054339	0.17135918075232	noMatch	trnaW5T70C|tRNA|human
AAGTTTCCGGGTTCGGGGCCCGGC	AGUUUC	54.5	77.7	0	0	0	0	0	0	0.362485899298517	6.80693107951058	0	1.26851074301748	0.422006134449973	25.022388691621	0.638921179762482	0	0.108672649009056	0	noMatch	SIAH2_SIAH2-001_ENSG00000181788_ENST00000312960.3|mRNA|human
CCCAAGAACAGGGTGA	CCAAGA	60	59.1	2.32403395355505	3.48627343749001	0.212451867701548	1.75092054647731	0	2.8645412758173	0	0	0	0.0746182790010284	0.337604907559978	0	0.273823362755349	0	0.0869381192072452	0	noMatch	SCNN1G_SCNN1G-001_ENSG00000166828_ENST00000300061.2|mRNA|human
GAGATTCCGGGTTCGTGTCCCGGC	AGAUUC	61.7	73.7	0	0	0	0	0.0211775801937782	0	0	1.81101836060373	0	0.0746182790010284	0	10.1540128023969	0.182548908503566	0	0.0652035894054339	0	noMatch	TRNAR15|tRNA|human
AAGGTTCCGGGTTCGAGTCCCGGC	AGGUUC	52.1	42.1	5.81008488388763	2.09176406249401	20.3953792993486	17.5092054647731	4.21433845856187	5.92663712238061	7.06847503632109	469.178653214339	12.9667265153133	104.540208880441	30.553244134178	1577.31709585805	19.1676353928745	3.00866550368069	6.06393381470535	2.9987856631656	noMatch	TRNAR15|tRNA|human
GATGGAGGGTTCGTGTCCCT	AUGGAG	83.7	87.6	0	0	0	0.125065753319808	0.804748047363573	0.0987772853730102	0.724971798597035	11.4905992534857	0	2.61163976503599	15.951831882209	13.9617676032958	22.727339108694	0	2.19518750998294	0.08567959037616	noMatch	trnaR25T34CA58T|tRNA|human
GGTCGATGATGAGAACCTT	GUCGAU	66.3	56.5	24.6928607565224	32.5385520832401	35.3732359723077	16.5086794382146	180.644759052928	59.8590349360442	128.320008351675	4085.90721715796	57.1976714064374	865.049708458922	23.8011459829785	207.61329747758	130.796292942805	167.527965545857	100.370058624765	68.2009539394233	noMatch	SNORD115-40_ENST00000606510|snoRNA|human
AGGTTGTGGGTTCGGGTCCCACC	GGUUGU	62.9	81.9	0.581008488388763	0.348627343749001	10.8350452527789	5.75302465271116	8.2804338557673	0.888995568357092	2.1749153957911	479.295376470125	0.864448434354218	55.217526460761	30.3000404535081	948.130945423813	26.10449391601	0.136757522894577	1.65182426493766	2.05631016902784	noMatch	TRNAR12|tRNA|human
GAGGTTCCGGGTTCGGTCCCGGC	AGGUUC	52.1	42.1	0	0	0.212451867701548	0	0.190598221744004	0	0	7.30652235140126	0	0.373091395005142	0.844012268899946	31.1873250359334	1.36911681377675	0.136757522894577	0.108672649009056	0	noMatch	TRNAR16_prec|tRNA_prec|human
CTGTCTGGGTTGTTCGAGACCCGC	UGUCUG	77.2	58.7	0	0	0.212451867701548	0.125065753319808	0.762392886976017	0.296331856119031	0	22.1069137811628	0.288149478118073	20.967736399289	0.590808588229962	4.17039811527017	0.273823362755349	0	0.543363245045282	0.17135918075232	noMatch	VTRNA1-1_ENST00000363120|scRNA|human
TTAACTAAGTGTTTGTGGGTTT	UAACUA	93	87	1.5977733430691	0.348627343749001	2.12451867701548	0.500263013279232	3.55783347255475	1.9755457074602	2.35615834544036	5.80774853572921	7.78003590918796	14.0282364521933	5.23287606717966	6.89022297305506	4.10735044133024	6.97463366762342	7.82443072865207	6.425969278212	noMatch	MT-TN|mt_tRNA|human
GAATTGTGGCTGGACATCTGT	AAUUGU	62.6	43.8	245.766590588447	519.222323956846	278.311946689028	778.284182909165	34.2017920129519	349.671590220456	14.6806789215899	9.67958089288201	64.8336325765664	34.7721180144792	31.397256403078	10.5166561167682	15.973029494062	155.219788485345	66.5293957233444	36.3281463194918	hsa-miR-219a-2-3p	hsa-mir-219-2|hsa-mir-219-2|miRNA|human
ACTCCAGATCAGAAGGTTGC	CUCCAG	82.5	78.3	0	0	4.35526328788173	0.250131506639616	1.08005658988269	0.493886426865051	0	37.8440388457193	0.432224217177109	22.2362471423065	1.01281472267993	116.227182256008	2.73823362755349	0.957302660262038	1.45621349672136	0.51407754225696	noMatch	trnaW7A57G|tRNA|human
AGGCAGTGTCATTAGCTGATTG	GGCAGU	16.2	25.1	5.95533700598482	6.50771041664802	3.71790768477709	9.12979999234598	0.381196443488008	8.49484654207888	0	0.874284725808698	1.15259791247229	0.0746182790010284	0.168802453779989	0.543964971556978	0.0912744542517831	1.36757522894577	0.412956066234415	1.02815508451392	hsa-miR-34b-5p	hsa-mir-34b|hsa-mir-34b|miRNA|human
GATTAGCATGGCCCCTGC	AUUAGC	71.2	46.9	0	0.348627343749001	1.38093714006006	0.250131506639616	0.0635327405813347	0.691440997611071	0	10.9285590726087	1.15259791247229	8.28262896911415	1.94122821846988	17.7695224041946	0.912744542517831	1.09406018315662	0.260814357621736	0.4283979518808	noMatch	RNU6-9_ENST00000384776_prec|snRNA_prec|human
CAAGGTTCCGGGTTCGGGTCCCGGC	AAGGUU	77.3	62.9	0	0	0	0	0.084710320775113	0	0	4.30897472005715	0.144074739059036	0.746182790010284	0.253203680669984	24.1157804056927	0.0912744542517831	0	0.0652035894054339	0	noMatch	TRNAR15|tRNA|human
AAGGTTCCGGGGTCGGGTCCCGGC	AGGUUC	52.1	42.1	0	0	0.106225933850774	0.250131506639616	0.169420641550226	0	0.543728848947776	14.3632490668572	0.144074739059036	2.01469353302777	0.590808588229962	54.7591404700691	0.912744542517831	0	0.0869381192072452	0.08567959037616	noMatch	HIST2H3C_HIST2H3C-001_ENSG00000203811_ENST00000369158.1|HIST2H3A_HIST2H3A-001_ENSG00000203852_ENST00000403683.1|mRNA|human
AAGGTTCCGGGTTCGTCCCGGC	AGGUUC	52.1	42.1	0.581008488388763	0.232418229166001	0.743581536955418	1.37572328651789	0.444729184069343	1.18532742447612	1.08745769789555	60.0134015358685	1.29667265153133	9.25266659612752	3.20724662181979	160.83230992368	2.46441026479814	0.410272568683731	0.521628715243471	0.34271836150464	noMatch	TRNAR15|tRNA|human
AGAGTGTAGCTTAACAC	GAGUGU	63.6	39.2	17.1397504074685	0.697254687498003	1.16848527235851	0.250131506639616	0.211775801937783	1.08655013910311	1.08745769789555	0.187346726959007	1.29667265153133	0.149236558002057	0	0.181321657185659	0.0912744542517831	0.273515045789154	0.0434690596036226	0.51407754225696	noMatch	MT-TV|mt_tRNA|human
CAGAGTGTTGCTTAACAC	AGAGUG	73.3	55.7	561.54470402774	43.8108361977912	49.5012851744607	18.884928751291	12.7277256964607	25.2869850554906	24.2865552530007	3.80938344816647	41.3494501099434	2.68625804403702	0.675209815119957	4.17039811527017	8.1234264284087	17.5049629305058	8.25912132468829	33.6720790178309	noMatch	mt-TVA9T|mt_tRNA|human
GTCTCTTGCGCAATCGG	UCUCUU	74.9	67	0.435756366291572	1.85934583332801	1.59338900776161	1.12559177987827	2.24482350054049	2.56820941969826	0.906214748246293	36.47016284802	6.19521377953856	69.9173274239636	0.844012268899946	23.934458748507	7.48450524864622	1.91460532052408	3.62966647690249	0.94247549413776	noMatch	chr1_243209280-243257080|piRNA|human
AAAGGTTCCGGGTTCGGGTCCCGGC	AAGGUU	77.3	62.9	0	0	0.212451867701548	0	0.0211775801937782	0	0	5.24570835485219	0	0.373091395005142	0.337604907559978	21.9399205194648	0.182548908503566	0.136757522894577	0.0217345298018113	0	noMatch	TRNAR15|tRNA|human
GAATTGTGGCTGGACATAA	AAUUGU	62.6	43.8	0.581008488388763	2.55660052082601	0.424903735403096	1.25065753319808	0.0211775801937782	0.592663712238061	0	0	0	0	0	0	0	0	0.130407178810868	0	noMatch	hsa-mir-219-2|hsa-mir-219-2|miRNA|human
AGAATTGTGGCTGGACATCT	GAAUUG	77.9	65.1	1317.58199954362	2033.42708697334	867.122298023868	1800.82178205191	370.94649467422	1053.95363493002	189.217639433826	31.6615968560721	253.571540743904	408.087367856624	168.718052553099	133.27141803146	293.264821510979	433.521347575809	527.323162051546	233.819602136541	hsa-miR-219a-2-3p	hsa-mir-219-2|hsa-mir-219-2|miRNA|human
AAGGTTGTGGGTTCGAGTCCCACC	AGGUUG	79.1	79.6	0.145252122097191	0	0.53112966925387	0.125065753319808	0.127065481162669	0.19755457074602	0.181242949649259	15.2999827016522	0	8.20801069011312	1.09721594956993	41.3413378383304	1.0952934510214	0	0	0.25703877112848	noMatch	TRNAR12|tRNA|human
AGGGATTGTGGGTTCGTGTCCCATC	GGGAUU	49.6	24.8	2.03352970936067	0	4.99261889098638	3.75197259959424	1.96951495802138	3.16087313193633	1.99367244614185	22.4816072350808	15.992296035553	10.1480859441399	6.83649937808956	29.1927868068912	20.2629288438959	6.01733100736138	1.13019554969419	6.16893050708352	noMatch	trnaR4G37TA58T|tRNA|human
CTCCAGATCAGAAGGTTGC	UCCAGA	81.3	83	0.145252122097191	0.116209114583	1.06225933850774	1.00052602655846	0.169420641550226	0.592663712238061	0.362485899298517	24.2301766866982	0.432224217177109	6.19331715708536	0.253203680669984	30.2807167500051	1.46039126802853	0.410272568683731	0.108672649009056	0.51407754225696	noMatch	trnaW7A57G|tRNA|human
GATAGAGGGTTCGGGTCCCT	AUAGAG	94.9	92.2	0	0	0	0	0.084710320775113	0	0.181242949649259	2.37305854148075	0	0.895419348012341	3.71365398315976	1.99453822904225	3.92480153282667	0	0.412956066234415	0	noMatch	trnaR25T34CA58G|tRNA|human
AGAATTGTGGCTGGACAAA	GAAUUG	77.9	65.1	2.03352970936067	7.20496510414603	2.76187428012012	4.87756437947251	0.381196443488008	2.07432299283321	0.362485899298517	0.0624489089863356	0.720373695295182	0.223854837003085	0.253203680669984	0	0	0.273515045789154	1.02152290068513	0.51407754225696	noMatch	hsa-mir-219-2|hsa-mir-219-2|miRNA|human
TTTTTCCCGGCGGCGG	UUUUCC	44	38.4	216.425661924814	8.83189270830803	2.97432614782167	4.12716985955366	1.84244947685871	3.06209584656332	10.3308481300077	0.686937998849691	4.32224217177109	0.895419348012341	3.37604907559978	2.53850320059923	4.10735044133024	12.8552071520902	2.45600186760468	6.08325091670736	noMatch	MEG8|lincRNA|human
AAGGTTCCGGGTTCATGTCCCGGC	AGGUUC	52.1	42.1	0	0	0	0	0.084710320775113	0.0987772853730102	0	5.99509526268821	0.144074739059036	1.11927418501543	0.253203680669984	14.1430892604814	0.0912744542517831	0.136757522894577	0	0	noMatch	ANXA2R_ANXA2R-001_ENSG00000177721_ENST00000314890.3|mRNA|human
GAATTTTGGCTGGACATCTGT	AAUUUU	87.2	91.9	0.726260610485954	1.278300260413	1.27471120620929	3.1266438329952	0.36001886329423	1.38288199522214	0.362485899298517	0.0624489089863356	0	0.149236558002057	0.253203680669984	0	0.0912744542517831	0.410272568683731	0.456425125838037	0	noMatch	hsa-mir-219-2|hsa-mir-219-2|miRNA|human
AAGGTTCCGGGTTCGTGTCCCAGC	AGGUUC	52.1	42.1	0	0	0.106225933850774	0.125065753319808	0.0211775801937782	0	0	8.30570489518263	0.144074739059036	0.820801069011312	0.422006134449973	19.5827389760512	0.273823362755349	0	0.0217345298018113	0.17135918075232	noMatch	TRNAR15|tRNA|human
AGGTATTGTGGGTTCGGGTCCC	GGUAUU	59.2	71.5	0	0	0	0	0.275308542519117	0	0.362485899298517	3.62203672120746	0	4.92480641406787	3.0384441680398	1.81321657185659	2.82950808180528	0	0.912850251676075	0	noMatch	trnaR4A58G|tRNA|human
AAGGTTCCGGATTCGTGTCCCGGC	AGGUUC	52.1	42.1	0	0.116209114583	0	0	0.0211775801937782	0.0987772853730102	0	5.37060617282486	0.144074739059036	0.44770967400617	0.675209815119957	28.4675001781485	0.182548908503566	0	0.0652035894054339	0	noMatch	SDC2_SDC2-001_ENSG00000169439_ENST00000302190.4|mRNA|human
AGGGTGTGGGTTCGTGTCCCACC	GGGUGU	19.5	33.9	0	0	0	0	0.275308542519117	0	0	13.0518219781441	0	2.38778492803291	1.09721594956993	31.7312900074904	0.912744542517831	0	0.0869381192072452	0	noMatch	trnaR4G37TA58T|tRNA|human
AAGGTTGTGGGTTCGTGTCCCACC	AGGUUG	79.1	79.6	0.435756366291572	0	2.23074461086625	1.12559177987827	0.296486122712895	0.19755457074602	0.181242949649259	65.508905526666	0.432224217177109	30.8173492274247	2.95404294114981	161.194953238051	5.84156507211412	0	0.152141708612679	0.4283979518808	noMatch	TRNAR12|tRNA|human
AGGTTCCGGGTTCGGGTCCCAGC	GGUUCC	24.6	20.9	0	0	0.106225933850774	0.250131506639616	0.190598221744004	0.0987772853730102	0	14.1759023398982	0.288149478118073	0.596946232008227	0.590808588229962	20.3080256047939	0.273823362755349	0	0.217345298018113	0.08567959037616	noMatch	TRNAR15|tRNA|human
GTCTCTGTAGCGCAATCGG	UCUCUG	83	69.9	0.290504244194382	2.20797317707701	1.48716307391084	3.00157807967539	3.68489895371742	2.96331856119031	0.543728848947776	49.5219848261641	4.32224217177109	98.5707465603585	1.26601840334992	25.9289969775493	7.75832861140157	1.91460532052408	4.58598578818218	1.02815508451392	noMatch	hsa-mir-203|hsa-mir-203|miRNA|human
AGGTTCCGGGTTCGGGTCCCGGC	GGUUCC	24.6	20.9	13.7989515992331	12.899211718713	76.2702205048557	103.92964100876	101.546497029167	27.7564171898159	23.1990975551051	2641.83864575794	23.3401077275639	200.200842559759	139.262024368491	4412.64384927021	106.608562566083	9.43626907972581	73.0062856042842	10.6242692066438	noMatch	TRNAR15|tRNA|human
TCCGGTAAAGCGAATGATT	CCGGUA	73	69.1	1.88827758726348	0.813463802081003	1.16848527235851	0.375197259959424	0.275308542519117	1.08655013910311	3.80610194263443	0.249795635945342	0	0	0	0.543964971556978	0.365097817007133	0.136757522894577	0.217345298018113	0.17135918075232	noMatch	RNA45S5_NR_046235_prec3.3|rRNA_prec|human
GAATTGTGGCTGGACATCTG	AAUUGU	62.6	43.8	14.2347079655247	23.4742411457661	18.6957643577362	46.3993944816487	3.19781460926052	26.2747579092207	1.08745769789555	0.124897817972671	6.19521377953856	1.49236558002057	1.26601840334992	0.906608285928297	0.638921179762482	7.38490623630715	3.91221536432603	1.02815508451392	hsa-miR-219a-2-3p	hsa-mir-219-2|hsa-mir-219-2|miRNA|human
TGATTGTCCAAACGCA	GAUUGU	57.5	88.5	101.821737590131	55.6641658852572	43.9775366142204	108.181876621634	1.60949609472715	21.1383390698242	2.89988719438814	4.87101490093417	7.20373695295182	6.41717199408844	4.55766625205971	6.89022297305506	5.11136943809986	15.5903576099818	1.69529332454128	16.4504813522227	noMatch	hsa-mir-219-2|hsa-mir-219-2|miRNA|human
TGGCCCCTGCGCAAGGATGA	GGCCCC	31.6	20.8	2.61453819774943	0.697254687498003	0.53112966925387	1.50078903983769	2.56248720344717	3.95109141492041	1.44994359719407	9.55468307490934	0.864448434354218	22.2362471423065	40.4281876803074	19.0387740044942	15.6992061313067	4.23948320973188	3.41232117888437	2.141989759404	noMatch	RNU6-9_ENST00000384776_prec|snRNA_prec|human
AAGGTTCCGGGTTCAGGTCCCGGC	AGGUUC	52.1	42.1	0	0	0.106225933850774	0.250131506639616	0.0635327405813347	0	0.362485899298517	7.49386907836027	0.720373695295182	1.19389246401645	0.506407361339967	23.7531370913214	0.638921179762482	0	0.130407178810868	0	noMatch	CDHR4_CDHR4-001_ENSG00000187492_ENST00000412678.2|mRNA|human
AGGTTGTGGGTTCGTGTCCCACC	GGUUGU	62.9	81.9	0.581008488388763	0.813463802081003	11.1537230543313	3.37677533963481	6.58622744026504	1.48165928059515	0.724971798597035	414.785653487241	0.432224217177109	41.935472798578	26.1643803358983	768.62250481001	19.4414587556298	0.547030091578308	1.5431516159286	2.39902853053248	noMatch	TRNAR12|tRNA|human
GGATTGTGGGTTCGGGTCCCACC	GAUUGU	57.5	88.5	0.145252122097191	0.116209114583	0	0.250131506639616	0.190598221744004	0.0987772853730102	0	6.18244198964722	0	0.44770967400617	0.337604907559978	23.0278504625787	0.638921179762482	0.136757522894577	0	0.34271836150464	noMatch	trnaR4A58G|tRNA|human
AAGGTTCCGGGTTCGAGCCCCGGC	AGGUUC	52.1	42.1	0	0	0	0.125065753319808	0.0635327405813347	0	0	3.12244544931678	0	0.746182790010284	0.337604907559978	9.79136948802561	0.0912744542517831	0	0.0869381192072452	0.08567959037616	noMatch	TRNAR15|tRNA|human
AGGTTCCGGGCTCGTGTCCCGGC	GGUUCC	24.6	20.9	0	0	0	0.375197259959424	0.4870843444569	0.0987772853730102	0	13.6763110680075	0.288149478118073	1.71622041702365	1.09721594956993	25.2037103488067	1.18656790527318	0	0.412956066234415	0	noMatch	IL1RL2_IL1RL2-001_ENSG00000115598_ENST00000264257.2|mRNA|human
GCTGACTCCTAGTCCAGGGCTCA	CUGACU	71.9	65.9	4.06705941872134	5.11320104165202	20.2891533654978	11.5060493054223	2.6260199440285	19.162793362364	0.906214748246293	1.49877381567205	2.88149478118073	1.11927418501543	1.77242576468989	1.99453822904225	2.00803799353923	2.87190798078612	2.34732921859562	1.79927139789936	hsa-miR-345-5p	hsa-mir-345|hsa-mir-345|miRNA|human
GAGGTTCCGGGTTCGGGGCCCGGC	AGGUUC	52.1	42.1	0	0	0.212451867701548	0	0.084710320775113	0.0987772853730102	0.181242949649259	9.304887438964	0	0.44770967400617	0.590808588229962	38.9841562949168	1.6429401765321	0.136757522894577	0.17387623841449	0	noMatch	SIAH2_SIAH2-001_ENSG00000181788_ENST00000312960.3|mRNA|human
GTCTCTGTTGCGCAATCGG	UCUCUG	83	69.9	5.51958063969325	14.0613028645431	8.71052657576347	8.87966848570636	20.245766665252	14.7178155205785	5.2560455398285	270.528673728806	36.7390584600543	546.056565729526	8.77772759655944	141.068249290443	47.6452651194308	10.9406018315662	26.2118429409844	6.34028968783584	noMatch	ARSK_ARSK-001_ENSG00000164291_ENST00000380009.4|mRNA|human
AGGTTGTGGGTTCGGGGCCCACC	GGUUGU	62.9	81.9	0	0	0	0	0.0211775801937782	0	0	5.55795289978386	0	0.671564511009256	0.422006134449973	6.7089013158694	0.0912744542517831	0	0	0.08567959037616	noMatch	TRNAR1_prec|tRNA_prec|human
AAGGTTCCGGGTTCGGGCCCCGGC	AGGUUC	52.1	42.1	0	0.116209114583	0.212451867701548	0.625328766599039	0.169420641550226	0	0.543728848947776	16.0493696094882	0.144074739059036	2.16393009102982	0.844012268899946	43.1545544101869	0.821470088266048	0	0.0869381192072452	0.25703877112848	noMatch	CHFR_CHFR-003_ENSG00000072609_ENST00000450056.2|mRNA|human
GCTGATGATGAGAACCTT	CUGAUG	81.8	66.2	0	0.116209114583	0	0	0.190598221744004	0	0	5.80774853572921	0.288149478118073	1.94007525402674	0	0.725286628742638	1.00401899676961	0.683787614472885	0.0869381192072452	0.4283979518808	noMatch	SNORD115-27_ENST00000364430_prec|snoRNA_prec|human
CAGAGTGTGGCTTAACAC	AGAGUG	73.3	55.7	195.073599976527	12.550584374964	15.0840826068099	7.75407670582809	3.1131042884854	9.08751025431694	5.79977438877628	1.68612054263106	11.6700538637819	0.820801069011312	0.0844012268899946	1.45057325748528	3.19460589881241	7.38490623630715	2.26039109938838	10.4529100258915	noMatch	mt-TVA9G|mt_tRNA|human
AAGTTTCCGGGTTCGTGGCCCGGC	AGUUUC	54.5	77.7	0	0	0	0	0	0	0	2.62285417742609	0	0.373091395005142	0.0844012268899946	7.6155096017977	0.0912744542517831	0	0.0217345298018113	0	noMatch	MGAT5B_MGAT5B-001_ENSG00000167889_ENST00000301618.4|mRNA|human
TAAACCGAAGATCACGGGTTCGA	AAACCG	93.4	85.8	3.48605093033258	1.045882031247	1.69961494161238	11.0057862921431	0.296486122712895	0.987772853730102	0.181242949649259	0.124897817972671	0.432224217177109	0.671564511009256	0.168802453779989	0	0.365097817007133	0.273515045789154	0.391221536432603	0.77111631338544	noMatch	TRNAT6|tRNA|human
TCAGTAAGTTGCAATAC	CAGUAA	89	70.5	2.90504244194382	0.929672916664004	0.637355603104644	2.87651232635558	0.169420641550226	1.18532742447612	0.724971798597035	0	0.144074739059036	0.0746182790010284	0	0.362643314371319	0.182548908503566	0.136757522894577	0.0434690596036226	0.51407754225696	noMatch	MT-TW|mt_tRNA|human
CCCCGACGGGGAGCCA	CCCGAC	66.4	50.7	3.34079880823539	1.16209114583	5.62997449409102	7.37887944586867	0.105887900968891	8.79117839819791	0.181242949649259	0.374693453918013	0.576298956236145	0.223854837003085	0.253203680669984	0.362643314371319	0.0912744542517831	1.50433275184035	0.239079827819924	0	noMatch	TRNAD9|tRNA|human
CTGACTTCGCATCAGAAGA	UGACUU	89.3	79.3	0	0	0	0	0.0211775801937782	0	0	4.43387253802983	0	1.0446559060144	0.0844012268899946	1.99453822904225	0	0.410272568683731	0	0.17135918075232	noMatch	NAV3_NAV3-201_ENSG00000067798_ENST00000228327.6|mRNA|human
ACAGGACTCTTTCGAGGCCCT	CAGGAC	32.8	47	1.01676485468034	1.85934583332801	0.53112966925387	0.750394519918847	0.825925627557352	2.46943213432525	0.362485899298517	0.124897817972671	0.144074739059036	0.223854837003085	0.0844012268899946	0.181321657185659	0.0912744542517831	0.957302660262038	0.130407178810868	0.08567959037616	noMatch	rna18s5A60GC456AT1578G|rRNA|human
AAGGTTACGGGTTCGGGTCCCGGC	AGGUUA	79.6	67.1	0	0	0.106225933850774	0	0.0211775801937782	0	0	3.37224108526212	0.144074739059036	0.223854837003085	0.337604907559978	10.5166561167682	0.0912744542517831	0	0.108672649009056	0	noMatch	PPP1R10_PPP1R10-001_ENSG00000204569_ENST00000376511.2|mRNA|human
GTCTCTCTGGCGCAATCGG	UCUCUC	62	37.9	0	0	0	0	0.169420641550226	0.296331856119031	0	1.18652927074038	0.432224217177109	9.10343003812546	0.337604907559978	0.543964971556978	2.64695917330171	0.273515045789154	0.326017947027169	0	noMatch	PDXK_PDXK-002_ENSG00000160209_ENST00000291565.4|mRNA|human
AAGGATCCGGGTTCGTGTCCCGGC	AGGAUC	31.3	68.6	0.145252122097191	0	0.212451867701548	0	0.0211775801937782	0	0	3.80938344816647	0.288149478118073	1.26851074301748	0.0844012268899946	16.6815924610807	0.0912744542517831	0	0.0652035894054339	0	noMatch	DKK3_DKK3-004_ENSG00000050165_ENST00000396505.2|mRNA|human
TGATTCTCCAAACGCAATTA	GAUUCU	46.1	11.9	4.93857215130449	1.278300260413	1.59338900776161	2.50131506639616	0.148243061356448	0.395109141492041	0.181242949649259	0.0624489089863356	0.144074739059036	0.0746182790010284	0.168802453779989	0	0.182548908503566	0.410272568683731	0.0217345298018113	0.25703877112848	noMatch	SLC24A4_SLC24A4-001_ENSG00000140090_ENST00000532405.1|mRNA|human
AAGGGTCCGGGTTCGGGTCCCGGC	AGGGUC	19.6	13.1	0	0.116209114583	0.318677801552322	0.250131506639616	0.169420641550226	0.493886426865051	0.181242949649259	13.1142708871305	0.432224217177109	3.20858599704422	0.92841349578994	43.6985193817439	0.547646725510699	0.136757522894577	0.304283417225358	0	noMatch	PPP1R10_PPP1R10-001_ENSG00000204569_ENST00000376511.2|mRNA|human
AAGGTTCCGGGTTCGGGTCCCAGC	AGGUUC	52.1	42.1	0.145252122097191	0	0.318677801552322	0	0.105887900968891	0	0.362485899298517	11.3657014355131	0.144074739059036	1.71622041702365	0.590808588229962	25.3850320059923	0.0912744542517831	0	0.0869381192072452	0	noMatch	TRNAR15|tRNA|human
GAGGGTCCGGGTTCGTGTCCCGGC	AGGGUC	19.6	13.1	0	0	0	0	0	0	0	2.31060963249442	0	0.373091395005142	0.0844012268899946	9.06608285928297	0.182548908503566	0	0.0434690596036226	0	noMatch	trnaR4G37TA58T|tRNA|human
CTTTCTGAGATCTGCTTT	UUUCUG	83.8	79.7	0	0	0.106225933850774	0	1.41889787298314	0.19755457074602	0.362485899298517	54.1432040911529	0.576298956236145	6.0440805990833	0.168802453779989	11.6045860598822	0.638921179762482	0.547030091578308	0.695504953657962	0.08567959037616	noMatch	SCARNA9_ENST00000530422_prec|scaRNA_prec|human
AGAATCGTGGCTGGACATCTGT	GAAUCG	79.9	78	6.97210186066516	14.6423484374581	8.28562284036037	18.6347972446514	0.84710320775113	8.79117839819791	1.08745769789555	0.312244544931678	2.01704634682651	0.895419348012341	1.09721594956993	0.181321657185659	0.638921179762482	4.23948320973188	1.65182426493766	1.62791221714704	noMatch	hsa-mir-219-2|hsa-mir-219-2|miRNA|human
TCTGGACTTTGAATCCAGC	CUGGAC	48.5	20.4	0.290504244194382	0	0	0.125065753319808	0.148243061356448	0.0987772853730102	0	25.7289505023702	0	0.223854837003085	0.168802453779989	7.07154463024072	0.273823362755349	0.547030091578308	0.0869381192072452	0	noMatch	TRNAQ2_prec|tRNA_prec|human
AAGCTTCCGGGTTCGAGTCCCGGC	AGCUUC	47.8	20.1	0	0	0	0	0.0211775801937782	0	0	1.43632490668572	0	0.373091395005142	0.0844012268899946	5.98361468712676	0.182548908503566	0	0.0652035894054339	0	noMatch	TRNAR15|tRNA|human
TTCGACTCCCGGTGTG	UCGACU	68.8	80.1	0.581008488388763	0	0.212451867701548	7.00368218590924	1.08005658988269	0.493886426865051	2.1749153957911	0	0	0	0	0	0	0	0.282548887423547	0.34271836150464	noMatch	TRNAE7_prec|tRNA_prec|human
AAGGATCCGGGTTCGGGTCCCGGC	AGGAUC	31.3	68.6	0	0	0.106225933850774	0.250131506639616	0.0635327405813347	0.0987772853730102	0	4.87101490093417	0	1.0446559060144	0.253203680669984	18.3134873757516	0.547646725510699	0	0.152141708612679	0	noMatch	DKK3_DKK3-004_ENSG00000050165_ENST00000396505.2|mRNA|human
AAGCTTCCGGGTTCGGGTCCCGGC	AGCUUC	47.8	20.1	0	0	0	0.250131506639616	0.0635327405813347	0	0.181242949649259	9.492234165923	0	1.71622041702365	0.590808588229962	27.3795702350346	1.36911681377675	0	0.130407178810868	0	noMatch	TRNAR15|tRNA|human
GTCTCTGGCGCAATCGG	UCUCUG	83	69.9	11.3296655235809	33.2358067707381	17.2086012838254	19.51025751789	41.2327486372862	34.3744953098075	9.42463338176145	552.485497802111	84.1396476104772	961.083433533246	16.9646466048889	311.147963730592	97.207293778149	24.889869166813	51.945526226329	14.1371324120664	noMatch	PDXK_PDXK-002_ENSG00000160209_ENST00000291565.4|mRNA|human
GATTGTCCAAACGCAATTA	AUUGUC	71	58.3	22.6593310471618	6.62391953123103	7.32958943570341	23.5123616241239	0.889458368138687	2.96331856119031	2.53740129508962	2.37305854148075	0.144074739059036	2.01469353302777	1.43482085712991	1.08792994311396	1.36911681377675	3.555695595259	0.934584781477886	1.2851938556424	hsa-miR-219a-5p	hsa-mir-219-2|hsa-mir-219-2|miRNA|human
GTCTCTGTGCGCAATCGG	UCUCUG	83	69.9	0	0.581045572915002	0.212451867701548	0.750394519918847	0.804748047363573	1.18532742447612	0.543728848947776	11.2408036175404	2.59334530306265	25.3702148603497	0.0844012268899946	7.79683125898336	2.92078253605706	1.09406018315662	1.76049691394672	0.17135918075232	noMatch	ADAMTSL5_ADAMTSL5-001_ENSG00000185761_ENST00000330475.4|mRNA|human
ACTCCAGATCAGAAGGCTGC	CUCCAG	82.5	78.3	0	0	0.318677801552322	0	0.127065481162669	0	0	3.6844856301938	0.432224217177109	1.41774730101954	0.506407361339967	19.7640606332369	0.182548908503566	0	0.0652035894054339	0	noMatch	trnaW5T70C|tRNA|human
AGGGTTCCGGGTTCGGGTCCCGGC	GGGUUC	45.6	48	0	0	0	0.125065753319808	0.0423551603875565	0	0	2.99754763134411	0	0.44770967400617	0.422006134449973	9.61004783083995	0.365097817007133	0	0.0652035894054339	0.08567959037616	noMatch	TRNAR15|tRNA|human
CCGGTAAAGCGAATGATT	CGGUAA	83	80.8	1.88827758726348	1.045882031247	1.48716307391084	0	0.148243061356448	1.77799113671418	2.53740129508962	0.0624489089863356	0.144074739059036	0	0.0844012268899946	0.362643314371319	0.182548908503566	0	0.195610768216302	0.08567959037616	noMatch	RNA45S5_NR_046235_prec3.3|rRNA_prec|human
GAAGCGGGTGCTCGTATTT	AAGCGG	97	62.4	0	0	0.743581536955418	0	1.86362705705249	0	2.53740129508962	0	0	0	0	0	0	0	0	0	noMatch	ELL_ELL-001_ENSG00000105656_ENST00000262809.4|mRNA|human
GTTGTGGTGGTTTTCTTTT	UUGUGG	66.2	50.8	0	0.116209114583	0	0.250131506639616	0.211775801937783	0.296331856119031	0	30.0379252224274	0.144074739059036	3.58167739204936	0.168802453779989	5.62097137275544	0.0912744542517831	0	0.369487006630792	0.08567959037616	noMatch	SNORA12_ENST00000391162|snoRNA|human
ATCGATGATGACTTCCTT	UCGAUG	88.7	79.2	0	0.116209114583	0	0	0	0	0	22.1069137811628	0	1.11927418501543	0	0	0	1.23081770605119	0.17387623841449	0	noMatch	SNORD116-18_ENST00000383961|snoRNA|human
TAAACAGGAGATCCTGGGTTCGA	AAACAG	86.8	84.4	13.6536994771359	4.18352812498802	6.58600789874799	33.0173588764293	1.12241175027025	7.11196454685673	0.724971798597035	0.936733634795033	1.44074739059036	1.5669838590216	1.68802453779989	0.543964971556978	2.1905869020428	2.87190798078612	1.78223144374853	1.79927139789936	noMatch	TRNAT14|tRNA|human
AGAATAGTGGCTGGACATCTG	GAAUAG	93.1	67.5	0.871512732583145	0.697254687498003	0.743581536955418	3.00157807967539	0	1.58043656596816	0	0	0	0	0	0	0	0.273515045789154	0.0434690596036226	0	noMatch	hsa-mir-219-2|hsa-mir-219-2|miRNA|human
AGAAGTGTGGCTGGACATCTGT	GAAGUG	73.1	54.7	2.32403395355505	4.64836458332002	2.4431964785678	6.00315615935078	0.338841283100452	2.66698670507128	0.181242949649259	0.0624489089863356	0	0.223854837003085	0.0844012268899946	0.725286628742638	0.182548908503566	1.09406018315662	0.67377042385615	0.17135918075232	noMatch	hsa-mir-219-2|hsa-mir-219-2|miRNA|human
AGAGGTTCCGGGTTCGAGTCCCGGC	GAGGUU	53.5	46.4	0	0	0	0.125065753319808	0.105887900968891	0	0.181242949649259	9.492234165923	0	3.65629567105039	1.01281472267993	182.228265471588	2.64695917330171	0.136757522894577	0.152141708612679	0.08567959037616	noMatch	TRNAR16_prec|tRNA_prec|human
AAGTTTGTGGGTTCGGGTCCCACC	AGUUUG	72.4	62.5	0	0	0	0	0	0	0	1.81101836060373	0	0.746182790010284	0.0844012268899946	4.53304142964149	0.456372271258916	0	0	0	noMatch	trnaR4A58G|tRNA|human
TGATTCTCCAAACGCAAT	GAUUCU	46.1	11.9	3.48605093033258	0.929672916664004	1.38093714006006	2.50131506639616	0	1.08655013910311	0	0.0624489089863356	0	0.0746182790010284	0	0	0.0912744542517831	0.547030091578308	0.0217345298018113	0.08567959037616	noMatch	SLC24A4_SLC24A4-001_ENSG00000140090_ENST00000532405.1|mRNA|human
CTGATTCCGAATCAGAAGA	UGAUUC	62.6	50.8	0	0	0	0	0.0211775801937782	0.0987772853730102	0	3.43468999424846	0	0.970037627013369	0.0844012268899946	3.26378982934187	0.182548908503566	0.136757522894577	0.0217345298018113	0	noMatch	FREM1_FREM1-202_ENSG00000164946_ENST00000422223.2|mRNA|human
AAGGTTGTGGGTTCGGGTCCCACC	AGGUUG	79.1	79.6	0.290504244194382	0	3.71790768477709	1.50078903983769	0.402374023681787	0.296331856119031	0.543728848947776	76.9995047801518	0.144074739059036	36.0406287574967	2.27883312602985	194.920781474584	7.66705415714978	0.683787614472885	0.130407178810868	0.25703877112848	noMatch	TRNAR12|tRNA|human
GCTAAACCTAGCCCCAAACACA	CUAAAC	71.5	74.3	0	0.116209114583	0.212451867701548	0	0.36001886329423	0.0987772853730102	0.362485899298517	0.124897817972671	0.144074739059036	0.0746182790010284	0.168802453779989	0.181321657185659	0.730195634014265	106.944382903559	0.260814357621736	1.2851938556424	noMatch	MT-RNR2_ENST00000387347|mt-rnr2A275CA685GA817CA947T|mt_rRNA|human
TGATTCTCCAAACGCAATTCTTG	GAUUCU	46.1	11.9	2.61453819774943	1.39450937499601	0.424903735403096	2.50131506639616	0.211775801937783	0.987772853730102	0.181242949649259	0.0624489089863356	0.144074739059036	0	0	0.362643314371319	0.0912744542517831	0.136757522894577	0.130407178810868	0.34271836150464	noMatch	hsa-mir-219-2|hsa-mir-219-2|miRNA|human
AGAGTCCGGGTTCGGGTCCCGGC	GAGUCC	25.9	3.3	0	0	0	0	0	0	0	2.37305854148075	0	0.149236558002057	0.253203680669984	3.26378982934187	0.0912744542517831	0	0.130407178810868	0	noMatch	PPP1R10_PPP1R10-001_ENSG00000204569_ENST00000376511.2|mRNA|human
AGAGGTTCCGGGTTCGGGTCCCGGC	GAGGUU	53.5	46.4	0	0.116209114583	4.78016702328483	1.37572328651789	0.169420641550226	0	1.26870064754481	41.4036266579405	0.288149478118073	13.2820536621831	6.49889447052958	507.156675148289	20.2629288438959	0.820545137367461	0.521628715243471	0.4283979518808	noMatch	TRNAR16_prec|tRNA_prec|human
GATTGGCCAAACGCAATTCT	AUUGGC	61.2	17.9	2.32403395355505	1.97555494791101	0.743581536955418	2.00105205311693	0.0423551603875565	0.296331856119031	0	0	0.144074739059036	0	0	0	0	0.410272568683731	0.0434690596036226	0.08567959037616	noMatch	hsa-mir-219-2|hsa-mir-219-2|miRNA|human
GAAGCGGGTGCTCGTATTTT	AAGCGG	97	62.4	0	0	0	0	4.04491781701165	0	1.63118654684333	0	0	0	0	0	0	0	0	0	noMatch	TRNAS21_prec|tRNA_prec|human
GAGGTTCCGGGTTCGCGTCCCGGC	AGGUUC	52.1	42.1	0	0	0.106225933850774	0	0.0635327405813347	0	0.181242949649259	8.61794944011431	0	0.223854837003085	0.675209815119957	37.8962263518028	1.27784235952496	0	0.260814357621736	0	noMatch	TRNAR16_prec|tRNA_prec|human
GAGGTTCCGGGGTCGTGTCCCGGC	AGGUUC	52.1	42.1	0	0	0	0	0	0	0	1.43632490668572	0	0.149236558002057	0	7.07154463024072	0.273823362755349	0	0.0217345298018113	0	noMatch	noMatch
AGGTTGTGGGTTCGCGTCCCACC	GGUUGU	62.9	81.9	0	0	0	0	0.0635327405813347	0	0	6.61958435255157	0	0.820801069011312	0.253203680669984	11.7859077170679	0.456372271258916	0.136757522894577	0	0	noMatch	TRNAR12|tRNA|human
ACAATATCCTGGTGCTGAGTA	CAAUAU	82.7	80.3	1.74302546516629	2.20797317707701	0.849807470806192	3.75197259959424	0.275308542519117	0.493886426865051	0.181242949649259	0.124897817972671	0.288149478118073	0.149236558002057	0.168802453779989	0	0.0912744542517831	0.273515045789154	0.456425125838037	0.25703877112848	hsa-miR-338-5p	hsa-mir-338|hsa-mir-338|miRNA|human
TTAACTAAGTGTTTGTGGGTT	UAACUA	93	87	1.30726909887472	0.697254687498003	1.38093714006006	0.375197259959424	4.3837591001121	1.77799113671418	1.99367244614185	6.4946865345789	10.2293064731916	22.9078116533157	8.44012268899946	7.6155096017977	4.47244825833737	9.02599651104208	10.8455303711038	5.05509583219344	noMatch	MT-TN|mt_tRNA|human
AGGTTCCGGGTTCGGGACCCGGC	GGUUCC	24.6	20.9	0	0	0	0	0.211775801937783	0.0987772853730102	0.181242949649259	7.49386907836027	0.144074739059036	0.746182790010284	0.92841349578994	13.5991242889245	0.638921179762482	0	0.217345298018113	0	noMatch	CHFR_CHFR-003_ENSG00000072609_ENST00000450056.2|mRNA|human
GAGGTTCCGGGCTCGTGTCCCGGC	AGGUUC	52.1	42.1	0	0	0	0	0	0	0	1.37387599769938	0	0.298473116004114	0.253203680669984	4.71436308682715	0.0912744542517831	0	0.0652035894054339	0	noMatch	chr18_11610120-11689440_rev|piRNA|human
AAGATTAGCATGGCCCCTGC	AGAUUA	95.1	77.9	2.75979031984663	1.278300260413	8.92297844346502	0.750394519918847	0.974168688913799	2.46943213432525	1.81242949649259	93.8607102064623	3.60186847647591	60.0677145958279	5.57048097473964	78.5122775613905	4.74627162109272	2.73515045789154	2.1082493907757	1.19951426526624	noMatch	RNU6-9_ENST00000384776_prec|snRNA_prec|human
TCCCGGGTTCAAATCCCGGA	CCCGGG	81.7	78.3	1.74302546516629	0.116209114583	0.106225933850774	6.3783534193102	0.762392886976017	0	0.362485899298517	0.187346726959007	0	0	0	0.181321657185659	0	0	0.0217345298018113	0	noMatch	TRNAP9_prec|tRNA_prec|human
GTCTCTGTGGCGCAATCGA	UCUCUG	83	69.9	0	0.116209114583	0	0.125065753319808	0.169420641550226	0.19755457074602	0.181242949649259	2.8102009043851	0.144074739059036	7.23797306309975	0.0844012268899946	0.906608285928297	0.365097817007133	0.136757522894577	0.456425125838037	0.25703877112848	noMatch	trnaN1A59G|tRNA|human
AAGATTGCAGGTTCGGGTCCTTCC	AGAUUG	94.6	80.7	0	0	0	0	0	0	0	3.93428126613914	0	0.223854837003085	0.337604907559978	1.26925160029962	0.182548908503566	0	0.0434690596036226	0	noMatch	trnaR22A58G|tRNA|human
TTAACTAAGTGTTTGTGGGTTA	UAACUA	93	87	2.32403395355505	1.16209114583	2.54942241241858	1.6258547931575	4.97673134553789	1.87676842208719	3.26237309368666	8.86774507605965	9.65300751695544	9.92423110713678	12.2381778990492	15.2310192035954	4.38117380408559	8.47896641946377	10.019618238635	8.05388149535904	noMatch	MT-TN|mt_tRNA|human
AAGGTTCCGGGTTCGCGTCCCGGC	AGGUUC	52.1	42.1	0.145252122097191	0.464836458332002	1.38093714006006	2.25118355975654	0.402374023681787	0.691440997611071	0.362485899298517	50.5211673699455	0.432224217177109	8.58110208511827	3.0384441680398	149.771688835355	3.46842926156776	0.273515045789154	0.391221536432603	0.51407754225696	noMatch	TRNAR15|tRNA|human
GGATTGTGGGTTCGAGTCCCATC	GAUUGU	57.5	88.5	0.145252122097191	0.116209114583	0.849807470806192	0.375197259959424	0.0635327405813347	0.395109141492041	0.543728848947776	9.86692761984102	0	0.671564511009256	1.43482085712991	48.4128824685711	1.6429401765321	0.136757522894577	0.0217345298018113	0.68543672300928	noMatch	trnaR4G37T|tRNA|human
AAGATTCCGGGTTCGTGTCCCGGC	AGAUUC	61.7	73.7	0.290504244194382	0	0.106225933850774	0.500263013279232	0.127065481162669	0.19755457074602	0.181242949649259	11.9901905253764	0.144074739059036	2.01469353302777	0.759611042009951	36.9896180658745	0.730195634014265	0	0.17387623841449	0.08567959037616	noMatch	TRNAR15|tRNA|human
GAGGTTCCGGGTTCGGGTCCCAGC	AGGUUC	52.1	42.1	0	0	0	0	0	0	0	2.31060963249442	0	0.0746182790010284	0.168802453779989	6.52757965868374	0.182548908503566	0	0.0652035894054339	0	noMatch	TRNAR16_prec|tRNA_prec|human
CGGGGGCGCGCCGGCGTCTCC	GGGGGC	5	13	0.145252122097191	0	0.106225933850774	0.250131506639616	1.92715979763382	0.296331856119031	3.80610194263443	0.187346726959007	0	0	0	0	0.0912744542517831	0	0.0869381192072452	0	noMatch	RNA45S5_NR_046235_prec3.3|rRNA_prec|human
AAGACTAGTGATTTTGTTGT	AGACUA	91.4	69.9	0.435756366291572	0.697254687498003	5.62997449409102	1.75092054647731	0.211775801937783	5.63030526626158	0.724971798597035	0.249795635945342	0.288149478118073	0.149236558002057	0.337604907559978	0.362643314371319	0.365097817007133	0.273515045789154	0.304283417225358	0.4283979518808	hsa-miR-7-5p	hsa-mir-7-3|hsa-mir-7-3|miRNA|human
AAGGCTCCGGGTTCGTGTCCCGGC	AGGCUC	28.5	13.2	0	0	0.106225933850774	0.250131506639616	0.0635327405813347	0.0987772853730102	0	5.18325944586585	0.288149478118073	1.19389246401645	0.337604907559978	23.3904937769501	0.0912744542517831	0	0.0217345298018113	0	noMatch	MON2_MON2-202_ENSG00000061987_ENST00000393630.3|mRNA|human
GATTGTCCAAACGCAAT	AUUGUC	71	58.3	20.3352970936067	6.04287395831602	5.09884482483715	10.3804575255441	0.296486122712895	1.77799113671418	5.2560455398285	0.624489089863356	0.720373695295182	0.820801069011312	0.844012268899946	0.725286628742638	0.821470088266048	1.23081770605119	0.391221536432603	0.4283979518808	noMatch	hsa-mir-219-2|hsa-mir-219-2|miRNA|human
AGGTTGTGGGTTCGGTCCCACC	GGUUGU	62.9	81.9	0.290504244194382	0	0.212451867701548	0	0.0423551603875565	0	0	6.24489089863356	0	0.671564511009256	0.422006134449973	17.2255574326376	0.365097817007133	0	0.0217345298018113	0.08567959037616	noMatch	TRNAR12|tRNA|human
AAGGTTCCGGGTTCGGGTCCCTGC	AGGUUC	52.1	42.1	0	0	0	0	0.0635327405813347	0	0.181242949649259	4.93346380992051	0	0.895419348012341	0.168802453779989	12.1485510314392	0.365097817007133	0	0.0217345298018113	0	noMatch	TRNAR15|tRNA|human
AAGGTTCCGGGTTCGAGGCCCGGC	AGGUUC	52.1	42.1	0	0	0.106225933850774	0.250131506639616	0.0423551603875565	0	0.181242949649259	6.43223762559256	0	1.94007525402674	0.506407361339967	26.4729619491063	0.456372271258916	0	0.152141708612679	0	noMatch	TRNAR15|tRNA|human
AGTCAGTTACAGATCGAACTCC	GUCAGU	56.3	31.3	0.726260610485954	0.464836458332002	0.106225933850774	2.00105205311693	0.148243061356448	0.691440997611071	0.181242949649259	59.2640146280324	0.720373695295182	12.3120160351697	0.590808588229962	25.7476753203636	0.638921179762482	1.91460532052408	0.67377042385615	0.4283979518808	noMatch	rny1T112A|scRNA|human
AGGGATTGGGGGTTCGGGTCCC	GGGAUU	49.6	24.8	0	0	0.106225933850774	0	0.0423551603875565	0	0	1.81101836060373	0.144074739059036	2.16393009102982	1.09721594956993	1.63189491467093	1.46039126802853	0	0.239079827819924	0	noMatch	trnaR4A58G|tRNA|human
GTGCATTGCTGTTGCATTG	UGCAUU	74	87	102.40274607852	31.9575065103251	54.4939040654471	83.7940547242713	4.46846942088721	3.8523141295474	1.63118654684333	6.55713544356523	3.45779373741687	4.4770967400617	7.34290673942953	16.500270803895	6.11538843486947	5.3335433928885	4.58598578818218	5.39781419369808	hsa-miR-33b-5p	hsa-mir-33b|hsa-mir-33b|miRNA|human
AGGTTCCGGGTTCGTGTCCCGGC	GGUUCC	24.6	20.9	11.3296655235809	9.99398385413804	57.1495524117164	68.0357698059755	64.6127971712174	21.3358936405702	20.1179674110677	1833.49996783881	15.704146557435	140.282364521933	101.787879629333	3191.07984481042	74.7537780322104	4.37624073262646	52.641031179987	8.48227944723984	noMatch	TRNAR15|tRNA|human
TCTGACTGCGGATCAGAAGA	CUGACU	71.9	65.9	0.435756366291572	0	1.38093714006006	1.00052602655846	1.92715979763382	1.58043656596816	0.543728848947776	34.7840423053889	0	12.2373977561687	2.95404294114981	21.5772772050935	8.76234760817118	4.92327082420477	0.543363245045282	1.19951426526624	noMatch	trnaR2A19GA34G|tRNA|human
GTCTCTGGGGCAATCGG	UCUCUG	83	69.9	0	0	0.106225933850774	0	0.084710320775113	0	0	1.87346726959007	0.144074739059036	5.22327953007199	0.0844012268899946	1.45057325748528	0.547646725510699	0	0.195610768216302	0	noMatch	MORC1_MORC1-001_ENSG00000114487_ENST00000232603.5|mRNA|human
AGAATCGTGGCTGGACATC	GAAUCG	79.9	78	2.32403395355505	2.67280963540901	1.27471120620929	2.00105205311693	0.084710320775113	1.38288199522214	0.362485899298517	0.0624489089863356	0.432224217177109	0.0746182790010284	0.168802453779989	0	0.0912744542517831	0.273515045789154	0.0869381192072452	0.25703877112848	noMatch	B3GNT7_B3GNT7-001_ENSG00000156966_ENST00000287590.5|mRNA|human
TGATTCTCCAAACGCAATTC	GAUUCU	46.1	11.9	9.15088369212302	7.08875598956303	5.3112966925387	10.1303260189044	0.614149825619569	3.8523141295474	0.362485899298517	2.37305854148075	0.576298956236145	0.298473116004114	0.506407361339967	0.543964971556978	0.365097817007133	1.36757522894577	0.521628715243471	0.34271836150464	noMatch	hsa-mir-219-2|hsa-mir-219-2|miRNA|human
AGAACTGTGGCTGGACATCT	GAACUG	79.5	55.7	2.32403395355505	1.85934583332801	0.956033404656966	1.75092054647731	0.444729184069343	1.28410470984913	0.543728848947776	0.0624489089863356	0	0.522327953007199	0.168802453779989	0	0.365097817007133	0.136757522894577	0.347752476828981	0.34271836150464	noMatch	hsa-mir-219-2|hsa-mir-219-2|miRNA|human
AGGTTCCAGGTTCGTGTCCCGGC	GGUUCC	24.6	20.9	0	0	0	0.375197259959424	0.211775801937783	0.0987772853730102	0	9.42978525693667	0.144074739059036	0.373091395005142	0.422006134449973	11.6045860598822	0.456372271258916	0	0.260814357621736	0.17135918075232	noMatch	PEX26_PEX26-001_ENSG00000215193_ENST00000329627.7|mRNA|human
AGGGATTGTGGGTTCGAGTCCCATC	GGGAUU	49.6	24.8	0.871512732583145	0.116209114583	1.69961494161238	0.750394519918847	0.402374023681787	1.08655013910311	0.543728848947776	7.24407344241493	3.74594321553495	4.10400534505656	2.19443189913986	9.61004783083995	6.20666288912125	2.05136284341865	0.260814357621736	2.39902853053248	noMatch	TRNAR27_prec|tRNA_prec|human
TAGTACACCAGTTTTGT	AGUACA	65.6	77.8	11.0391612793865	6.62391953123103	0	0	0	0	0	0	0	0	0.0844012268899946	0	0	0	0	0	noMatch	SCAF11_SCAF11-001_ENSG00000139218_ENST00000369367.3|mRNA|human
AGGTTCCGGGTTCGGGTCCCGAC	GGUUCC	24.6	20.9	0	0	0.106225933850774	0.375197259959424	0.317663702906674	0.19755457074602	0	14.8003914297615	0	0.820801069011312	0.675209815119957	18.3134873757516	0.365097817007133	0	0.326017947027169	0.08567959037616	noMatch	TRNAR15|tRNA|human
GAGGGTCCGGGTTCGGGTCCCGGC	AGGGUC	19.6	13.1	0	0	0	0	0.0423551603875565	0	0.181242949649259	2.49795635945342	0.144074739059036	0.149236558002057	0.168802453779989	11.6045860598822	0.456372271258916	0	0.0434690596036226	0	noMatch	PPP1R10_PPP1R10-001_ENSG00000204569_ENST00000376511.2|mRNA|human
AAGGTTCCGGGGTCGAGTCCCGGC	AGGUUC	52.1	42.1	0	0	0	0	0.0423551603875565	0	0	2.06081399654907	0	0.895419348012341	0.0844012268899946	7.43418794461204	0.0912744542517831	0	0.0217345298018113	0	noMatch	TRNAR15|tRNA|human
AGGCTGTGGGTTCGGGTCCCACC	GGCUGU	33.7	19.3	0	0	0	0	0.084710320775113	0	0.181242949649259	6.18244198964722	0	0.970037627013369	0.422006134449973	13.4178026317388	0.456372271258916	0	0.0217345298018113	0	noMatch	trnaR4A58G|tRNA|human
CGTGTTAGGACCCGAAA	GUGUUA	64.3	67	0.871512732583145	1.045882031247	9.02920437731579	1.00052602655846	0.148243061356448	1.9755457074602	0	0.0624489089863356	0	0	0.0844012268899946	0	0	0	0.0434690596036226	0.94247549413776	noMatch	RNA45S5_NR_046235_prec3.3|rRNA_prec|human
TGGTTATCACGTTCGCCTGAC	GGUUAU	80.3	78.3	0.145252122097191	0.232418229166001	0.212451867701548	1.6258547931575	0.677682566200904	0.19755457074602	0.181242949649259	6.86937998849691	0.576298956236145	2.98473116004114	3.20724662181979	4.53304142964149	3.55970371581954	0.273515045789154	1.91263862255939	1.02815508451392	noMatch	trnaV8A34G|tRNA|human
GAGGTTCCGAGTTCGTGTCCCGGC	AGGUUC	52.1	42.1	0	0	0	0	0	0	0	1.12408036175404	0	0.0746182790010284	0.0844012268899946	6.16493634431242	0.0912744542517831	0	0.0434690596036226	0	noMatch	ZNF319_ZNF319-001_ENSG00000166188_ENST00000299237.2|mRNA|human
AAGGTTCCGGATTCGAGTCCCGGC	AGGUUC	52.1	42.1	0	0	0	0	0.0211775801937782	0	0	1.81101836060373	0.144074739059036	0.223854837003085	0.0844012268899946	15.4123408607811	0.0912744542517831	0	0.0217345298018113	0	noMatch	TRNAR15|tRNA|human
AAGGTTCCGGGTTCGGGTCCCGGC	AGGUUC	52.1	42.1	19.8995407273151	8.25084713539303	75.5266389679003	89.6721451303023	16.4126246501781	28.941744614292	35.1611322319562	2320.91370247716	60.7995398829133	369.957427287099	130.653099225712	6954.04819638441	113.180323272211	13.4022372436685	24.7773639740649	14.5655303639472	noMatch	TRNAR15|tRNA|human
GTCTGGCACGGTGAAGA	UCUGGC	18.1	23	1.30726909887472	1.85934583332801	0.212451867701548	0.625328766599039	0.0211775801937782	0.790218282984082	0.724971798597035	0	0.288149478118073	0	0.0844012268899946	0	0	0	0.0217345298018113	0	noMatch	RNA45S5_NR_046235_prec3.3|rRNA_prec|human
AGGTTCGTGTCCTGCCGC	GGUUCG	62.2	54.6	0.145252122097191	0	0.106225933850774	0.125065753319808	0.0635327405813347	0	0	5.6204018087702	0.576298956236145	1.0446559060144	0.337604907559978	1.99453822904225	1.82548908503566	0.273515045789154	0.0869381192072452	0.08567959037616	noMatch	trnaR22A58T|tRNA|human
TAATTGTCCAAACGCAAT	AAUUGU	62.6	43.8	1.74302546516629	1.62692760416201	0.849807470806192	1.37572328651789	0.148243061356448	0.790218282984082	0.362485899298517	0.124897817972671	0.288149478118073	0.0746182790010284	0.337604907559978	0	0.0912744542517831	0	0.130407178810868	0	noMatch	hsa-mir-219-2|hsa-mir-219-2|miRNA|human
AAGGTTCCGGGTTCGTGTCCCGGC	AGGUUC	52.1	42.1	12.6369346224556	5.92666484373302	62.2483972365536	62.1576793999445	12.4947723143292	0	22.4741257565081	1621.73571746615	38.3238805897037	275.490686071797	92.756948352104	4908.73990333017	80.1389708330656	12.3081770605119	18.6047575103505	10.4529100258915	noMatch	TRNAR15|tRNA|human
AGGTTCCGGGGTCGTGTCCCGGC	GGUUCC	24.6	20.9	0	0	0.318677801552322	0.375197259959424	0.550617085038234	0.296331856119031	0.362485899298517	18.1726325150236	0.288149478118073	1.26851074301748	0.675209815119957	26.4729619491063	1.00401899676961	0	0.630301364252528	0.08567959037616	noMatch	noMatch
TTCACGGTGGCTAAGTTA	UCACGG	78.8	64.5	1.01676485468034	1.278300260413	3.29300394937399	1.6258547931575	0.0211775801937782	0.987772853730102	0	0.0624489089863356	0.432224217177109	0	0	0	0	0.136757522894577	0.0217345298018113	0.17135918075232	noMatch	noMatch
TCGGCCTTTTGGCTAAGATC	CGGCCU	46.4	28	3.48605093033258	0.697254687498003	7.86071910495728	3.50184109295462	2.18129075995916	5.03764155402352	0.724971798597035	11.7403948894311	5.90706430142049	7.31259134210078	22.6195288065185	103.353344595826	35.5970371581954	10.3935717399878	0.695504953657962	9.33907535100144	noMatch	rnu2-2pA83GA|snRNA|human
AAGGTTCCGGGTTCGTGTCCCTGC	AGGUUC	52.1	42.1	0	0	0	0	0.084710320775113	0.0987772853730102	0	4.24652581107082	0	1.71622041702365	0.422006134449973	9.06608285928297	0.0912744542517831	0	0.0869381192072452	0	noMatch	TRNAR15|tRNA|human
AGAATCGTGGCTGGACATCT	GAAUCG	79.9	78	6.68159761647078	11.388493229134	4.8863929571356	7.62901095250828	0.296486122712895	5.23519612476954	0.181242949649259	0	0.576298956236145	0.596946232008227	0.168802453779989	0	0.456372271258916	2.18812036631323	0.391221536432603	1.19951426526624	noMatch	hsa-mir-219-2|hsa-mir-219-2|miRNA|human
TGATTGTCCAAACGTAATTA	GAUUGU	57.5	88.5	1.5977733430691	2.09176406249401	1.48716307391084	3.37677533963481	0.592972245425791	0.888995568357092	0.543728848947776	0.437142362904349	0.144074739059036	0.223854837003085	0.253203680669984	0.181321657185659	0.547646725510699	0.410272568683731	0.521628715243471	0.25703877112848	noMatch	ZNF207_ZNF207-001_ENSG00000010244_ENST00000394670.4|mRNA|human
CGGCGGATCTTTCCCGC	GGCGGA	26.8	35.2	1.45252122097191	0.232418229166001	1.38093714006006	4.12716985955366	2.41424414209072	3.06209584656332	3.0811301440374	0.0624489089863356	0	0	0.0844012268899946	0.362643314371319	0.182548908503566	0.957302660262038	0.369487006630792	1.02815508451392	noMatch	RNA45S5_NR_046235_prec3.3|rRNA_prec|human
AGACTGAGGGTTCGGGTCCCT	GACUGA	49.4	52.1	0	0	0.106225933850774	0	0.127065481162669	0	0.181242949649259	2.93509872235777	0	0.44770967400617	2.27883312602985	4.53304142964149	3.10333144456063	0	0.326017947027169	0	noMatch	trnaR25T34CA58G|tRNA|human
GAGTTTCCGGGTTCGTGTCCCGGC	AGUUUC	54.5	77.7	0	0	0	0	0.148243061356448	0	0	6.99427780646958	0	0.373091395005142	0.253203680669984	30.8246817215621	1.00401899676961	0	0.108672649009056	0	noMatch	TRNAR15|tRNA|human
TGATTATCCAAACGCAAT	GAUUAU	63.2	32.4	7.69836247115111	5.46182838540102	2.01829274316471	4.25223561287347	0.148243061356448	1.28410470984913	0.362485899298517	0.374693453918013	0.720373695295182	0.298473116004114	0.337604907559978	0.362643314371319	0.365097817007133	0.547030091578308	0.130407178810868	0.59975713263312	noMatch	NOL11_NOL11-001_ENSG00000130935_ENST00000253247.4|mRNA|human
AGTTCTGGTCTCCGGATGGAGGC	GUUCUG	66.8	59.5	0.145252122097191	0	0.424903735403096	0	0.084710320775113	0.19755457074602	0.181242949649259	0.874284725808698	0.432224217177109	5.67098920407816	0.759611042009951	1.08792994311396	0.638921179762482	0.410272568683731	0.239079827819924	0.25703877112848	noMatch	TRNAL19|tRNA|human
AAGGTTGTGGGTTCGTATCCCACC	AGGUUG	79.1	79.6	0	0	0.424903735403096	0.375197259959424	0	0.0987772853730102	0.181242949649259	54.5178975450709	0	3.9547687870545	1.09721594956993	25.022388691621	1.36911681377675	0.273515045789154	0.0434690596036226	0	noMatch	TRNAR1_prec|tRNA_prec|human
TTAACTAAGTGTTTGTGGGT	UAACUA	93	87	0.435756366291572	1.39450937499601	1.80584087546316	0.625328766599039	2.73190784499739	1.48165928059515	1.99367244614185	3.62203672120746	6.77151273577471	16.2667848222242	3.37604907559978	6.16493634431242	3.74225262432311	5.60705843867765	5.47710151005645	3.25582443429408	noMatch	MT-TN|mt_tRNA|human
TGATTGTCCAAACGCAA	GAUUGU	57.5	88.5	131.888926864249	17.5475763020331	13.8093714006006	47.7751177681666	1.69420641550226	6.12419169312663	1.26870064754481	1.87346726959007	2.88149478118073	0.970037627013369	1.77242576468989	2.90114651497055	1.18656790527318	0.957302660262038	1.60835520533404	6.425969278212	noMatch	hsa-mir-219-2|hsa-mir-219-2|miRNA|human
GACTTCGGATCAGAAGA	ACUUCG	83.1	76.8	0.290504244194382	0.348627343749001	0	2.37624931307635	0.317663702906674	1.87676842208719	1.44994359719407	4.7461170829615	0.576298956236145	4.9994246930689	0.92841349578994	89.5728986497158	18.3461653046084	3.41893807236442	0.130407178810868	1.7135918075232	noMatch	TRNAR22|tRNA|human
GATCTTGATTTTCAGTAA	AUCUUG	80.3	95.7	0.435756366291572	1.62692760416201	1.80584087546316	2.87651232635558	0.148243061356448	3.35842770268235	0.181242949649259	0.187346726959007	0.288149478118073	0.0746182790010284	0.253203680669984	0.181321657185659	0.0912744542517831	0.273515045789154	0.0434690596036226	0	noMatch	RNA45S5_NR_046235_prec3.3|rRNA_prec|human
GTGTATGATGACAACTCGGT	UGUAUG	80.2	53.5	0.290504244194382	0.581045572915002	1.16848527235851	0.875460273238655	2.88015090635384	0.790218282984082	0.181242949649259	125.647204880507	0.864448434354218	16.9383493332334	1.35041963023991	10.3353344595826	1.91676353928745	0.410272568683731	3.99915348353328	0.77111631338544	noMatch	SNORD55_ENST00000581525|snoRNA|human
AAGGTTCCGGATTCGGGTCCCGGC	AGGUUC	52.1	42.1	0.145252122097191	0	0.637355603104644	0.125065753319808	0.0635327405813347	0.19755457074602	0	10.0542743468	0.576298956236145	0.970037627013369	0.590808588229962	28.8301434925199	0.456372271258916	0	0.239079827819924	0.08567959037616	noMatch	noMatch
TTATTGCTTACGAATACGCGT	UAUUGC	33.6	51.3	0.290504244194382	1.045882031247	1.48716307391084	0.500263013279232	6.88271356297793	2.17310027820622	4.89355964052998	14.4256979758435	1.15259791247229	25.2955965813486	32.8320772602079	40.2534078952164	14.1475404090264	1.91460532052408	26.6682680668225	2.5703877112848	noMatch	hsa-mir-137|hsa-mir-137|miRNA|human
GTCTCTGTCGCGCAATCGG	UCUCUG	83	69.9	0.871512732583145	3.71869166665601	1.91206680931393	2.62638081971597	5.10379682670056	3.65475955880138	0.906214748246293	59.7636058999231	8.35633486542411	98.8692196763626	1.6036233109099	33.1818632649757	11.9569535069836	3.00866550368069	5.71618133787637	0.94247549413776	noMatch	noMatch
GGGAATGATGATTTCACAGACT	GGAAUG	57.1	51.7	0	0.116209114583	0.106225933850774	1.00052602655846	1.69420641550226	0.395109141492041	0.724971798597035	35.1587357593069	0.720373695295182	7.90953757410901	0.759611042009951	14.1430892604814	1.55166572228031	0.410272568683731	3.28191400007351	0.25703877112848	noMatch	SNORD52_ENST00000364884_prec|snoRNA_prec|human
GTCCCCGGTTCGTAACCGGGC	UCCCCG	86	53.1	0	0	0.106225933850774	0.500263013279232	0.190598221744004	0	0.181242949649259	66.3207413434884	0	0.149236558002057	0.337604907559978	10.5166561167682	0.182548908503566	0.273515045789154	0.108672649009056	0.17135918075232	noMatch	trnaV27A58T|tRNA|human
GCTAAACCTAGCCCCAAACAC	CUAAAC	71.5	74.3	0.290504244194382	0.232418229166001	0.318677801552322	0.125065753319808	1.41889787298314	0.493886426865051	1.26870064754481	0.749386907836027	0.720373695295182	0.522327953007199	1.68802453779989	0.362643314371319	1.73421463078388	508.874742690721	1.23886819870324	2.48470812090864	noMatch	MT-RNR2_ENST00000387347|mt-rnr2A275CA685GA817CA947T|mt_rRNA|human
AAGTTTCCGGGTTCGAGTCCCGGC	AGUUUC	54.5	77.7	0	0	0	0.125065753319808	0.148243061356448	0	0	10.8661101636224	0.144074739059036	1.94007525402674	0.675209815119957	42.2479461242586	0.638921179762482	0	0.108672649009056	0	noMatch	TRNAR15|tRNA|human
GTCTCTGTGACGCAATCGG	UCUCUG	83	69.9	0	0.232418229166001	0.212451867701548	0.125065753319808	0.508261924650678	0.395109141492041	0	3.99673017512548	0.288149478118073	17.3860590072396	0.168802453779989	1.99453822904225	2.46441026479814	0.410272568683731	1.17366460929781	0	noMatch	noMatch
AGGTTCCGGATTCGTGTCCCGGC	GGUUCC	24.6	20.9	0.145252122097191	0	0	0.125065753319808	0.211775801937783	0	0	10.5538656186907	0.144074739059036	1.0446559060144	0.422006134449973	20.1267039476082	0.730195634014265	0	0.195610768216302	0	noMatch	SDC2_SDC2-001_ENSG00000169439_ENST00000302190.4|mRNA|human
AAGGTTGGTGGTTCGAGCCCACCC	AGGUUG	79.1	79.6	0	0	0	0	0	0	0	6.99427780646958	0	0.223854837003085	0	1.26925160029962	0	0	0.0217345298018113	0	noMatch	TRNAN41_prec|tRNA_prec|human
GAATTGTGGCTGGACATCTGA	AAUUGU	62.6	43.8	28.4694159310494	14.9909757812071	16.46501974687	41.1466328422168	3.38841283100452	21.4346709259432	5.79977438877628	5.99509526268821	3.1696442592988	6.34255371508741	4.47326502516971	2.35718154341357	1.46039126802853	5.06002834709935	5.75965039747999	1.7135918075232	hsa-miR-219a-2-3p	hsa-mir-219-2|hsa-mir-219-2|miRNA|human
GTCGTGGGTTCGGGCCC	UCGUGG	56.1	62.3	3.1955466861382	1.97555494791101	2.97432614782167	11.3809835521025	0.36001886329423	3.16087313193633	1.81242949649259	0.437142362904349	0	0.0746182790010284	0.337604907559978	0.543964971556978	0.638921179762482	1.09406018315662	0.434690596036226	1.54223262677088	noMatch	trnaK6C41TA58G|tRNA|human
GAGGTTCCGGGTTCGGGTCCCGGC	AGGUUC	52.1	42.1	0.581008488388763	0.116209114583	8.92297844346502	0.875460273238655	6.3320964779397	0.888995568357092	2.35615834544036	436.95501617739	0.576298956236145	27.9072363463846	32.9164784870979	1733.4350426949	52.9391834660342	0.547030091578308	6.65076611935426	1.19951426526624	noMatch	TRNAR16_prec|tRNA_prec|human
AAGGTTCCGGGCTCGGGTCCCGGC	AGGUUC	52.1	42.1	0	0	0.106225933850774	0	0.0635327405813347	0.0987772853730102	0.181242949649259	10.6787634366634	0	1.71622041702365	0.506407361339967	33.3631849221613	0.821470088266048	0	0.282548887423547	0	noMatch	PIGQ_PIGQ-001_ENSG00000007541_ENST00000321878.5|mRNA|human
AAGGTTCCGGGTTCGGGACCCGGC	AGGUUC	52.1	42.1	0	0	0	0.125065753319808	0.0423551603875565	0	0	5.43305508181119	0	0.746182790010284	0.0844012268899946	16.1376274895237	0.0912744542517831	0	0.0217345298018113	0	noMatch	CHFR_CHFR-003_ENSG00000072609_ENST00000450056.2|mRNA|human
AAGGGTCCGGGTTCGAGTCCCGGC	AGGGUC	19.6	13.1	0	0	0.106225933850774	0	0.0211775801937782	0	0	2.74775199539876	0.144074739059036	0.671564511009256	0	10.8792994311396	0.0912744542517831	0	0.0434690596036226	0	noMatch	TRNAR15|tRNA|human
TGATTGTCCAAACGCAAA	GAUUGU	57.5	88.5	22.5140789250646	10.691238541636	10.7288193189282	22.3867698442456	0.952991108720021	10.7667241056581	0.906214748246293	1.7485694516174	3.60186847647591	0.746182790010284	1.01281472267993	1.26925160029962	0.547646725510699	1.50433275184035	0.978053841081508	1.7135918075232	noMatch	hsa-mir-219-2|hsa-mir-219-2|miRNA|human
TCCCCGTCCTCCCCCCTCCC	CCCCGU	79.5	74.8	0.145252122097191	0	0	0	2.16011317976538	0.691440997611071	1.63118654684333	0	0	0	0	0	0	0	0.0434690596036226	0	noMatch	RNA45S5_NR_046235_prec3.3|rRNA_prec|human
GATGGAGGGTTCGGGTCCCTTC	AUGGAG	83.7	87.6	0	0	0	0	0	0	0	1.0616314527677	0	0.298473116004114	0.844012268899946	1.08792994311396	1.0952934510214	0	0.0434690596036226	0	noMatch	trnaR25T34CA58G|tRNA|human
AAGGTTCCGGGTTCGGTCCCGGC	AGGUUC	52.1	42.1	0.435756366291572	0.116209114583	1.69961494161238	2.00105205311693	0.317663702906674	0.19755457074602	0.362485899298517	40.9040353860498	1.29667265153133	6.71564511009256	1.77242576468989	126.925160029962	2.09931244779101	0	0.652035894054339	0	noMatch	TRNAR15|tRNA|human
AAGGTTCCAGGTTCGGGTCCCGGC	AGGUUC	52.1	42.1	0.145252122097191	0	0.106225933850774	0.125065753319808	0.0635327405813347	0	0.181242949649259	11.6779459804448	0.288149478118073	1.49236558002057	0.844012268899946	27.7422135494059	0.638921179762482	0	0.130407178810868	0	noMatch	SLC3A2_SLC3A2-201_ENSG00000168003_ENST00000377892.1|mRNA|human
AAGGTTCCGGGTTCGTGGCCCGGC	AGGUUC	52.1	42.1	0	0	0.212451867701548	0.125065753319808	0.148243061356448	0	0.362485899298517	11.1783547085541	0.288149478118073	2.16393009102982	0.92841349578994	37.7149046946172	0.365097817007133	0	0.152141708612679	0	noMatch	MGAT5B_MGAT5B-001_ENSG00000167889_ENST00000301618.4|mRNA|human
TCGTTTCCCGGTCAGGGAA	CGUUUC	62.5	70.8	1.30726909887472	0	0.637355603104644	1.12559177987827	0.381196443488008	0.592663712238061	0.362485899298517	0.0624489089863356	0	0.0746182790010284	0	0.181321657185659	0	0	0.0434690596036226	0.08567959037616	noMatch	trnaE5A57T|tRNA|human
AGGGTGTGGGTTCGGGTCCCACC	GGGUGU	19.5	33.9	0	0	0	0	0.254130962325339	0	0.181242949649259	14.9252892477342	0	2.01469353302777	1.35041963023991	32.6378982934187	0.456372271258916	0	0.17387623841449	0	noMatch	trnaR4A58G|tRNA|human
CACGTGTTAGGACCCGAAA	ACGUGU	63.4	66.3	1.45252122097191	2.67280963540901	9.98523778197276	3.00157807967539	0.444729184069343	5.03764155402352	1.08745769789555	0.56204018087702	0.720373695295182	0.298473116004114	0.92841349578994	0	0.273823362755349	1.09406018315662	0.195610768216302	1.19951426526624	noMatch	RNA45S5_NR_046235_prec3.3|rRNA_prec|human
GAGTTTCCGGGTTCGGGTCCCGGC	AGUUUC	54.5	77.7	0	0	0.106225933850774	0	0.211775801937783	0	0.181242949649259	9.80447871085468	0	0.373091395005142	0.92841349578994	41.1600161811447	1.36911681377675	0	0.152141708612679	0	noMatch	TRNAR15|tRNA|human
CTGACTTCGGATCAGAAGA	UGACUU	89.3	79.3	0	0.116209114583	2.8681002139709	0.125065753319808	4.34140393972454	0	0.543728848947776	309.30944620932	0.288149478118073	67.6787790539328	4.05125889071974	165.909316324878	15.5166572228031	4.92327082420477	0.67377042385615	0.51407754225696	noMatch	TRNAR22|tRNA|human
AGGTTCCGGGTTCGGTCCCGGC	GGUUCC	24.6	20.9	0.145252122097191	0.232418229166001	0.956033404656966	2.87651232635558	2.24482350054049	0.0987772853730102	0.362485899298517	48.4603533733964	0.432224217177109	4.02938706605553	2.36323435291985	97.9136948802561	2.1905869020428	0.273515045789154	1.17366460929781	0.34271836150464	noMatch	TRNAR15|tRNA|human
TCTCGGTGGAACCTCCAT	CUCGGU	65.3	59.1	1.30726909887472	2.09176406249401	2.12451867701548	4.87756437947251	0.190598221744004	4.24742327103944	0	0.187346726959007	0.576298956236145	0.149236558002057	0.337604907559978	0.362643314371319	0.273823362755349	0.683787614472885	0.130407178810868	0.59975713263312	noMatch	trnaQ1A57GA58G|tRNA|human
AGAATGAGGGTTCGTGTCCCT	GAAUGA	70.5	58.7	0	0	0	0	0.084710320775113	0	0	1.37387599769938	0	0.223854837003085	1.01281472267993	2.71982485778489	1.91676353928745	0	0.217345298018113	0	noMatch	trnaR25T34CA58T|tRNA|human
CGGGAGCGGGGGACCACC	GGGAGC	19.1	19.5	3.34079880823539	1.045882031247	14.8716307391084	3.87703835291404	3.8966747556552	5.43275069551556	1.44994359719407	369.822439017079	2.59334530306265	32.8320427604525	15.192220840199	36.6269747515032	24.0964559224707	3.14542302657527	3.80354271531698	3.51286320542256	noMatch	rn7sl1C53TT54GT70C|scRNA|human
GAGGTTCCGAGTTCGGGTCCCGGC	AGGUUC	52.1	42.1	0	0	0	0	0	0	0	1.56122272465839	0	0.298473116004114	0.168802453779989	5.43964971556978	0.182548908503566	0	0.0217345298018113	0	noMatch	noMatch
GATTGTCCAAACGCAATT	AUUGUC	71	58.3	84.1009786942735	23.9390776040981	18.3770865561839	53.1529451609183	4.17198329817432	10.5691695349121	8.3371756838659	4.37142362904349	3.89001795459398	3.88015050805348	5.99248710918961	0.362643314371319	4.38117380408559	15.0433275184035	2.6950816954246	7.53980395310208	hsa-miR-219a-5p	hsa-mir-219-2|hsa-mir-219-2|miRNA|human
CGGCGGATCTTTCCCGCC	GGCGGA	26.8	35.2	1.01676485468034	0.116209114583	0.318677801552322	0.625328766599039	1.80009431647115	0.691440997611071	1.44994359719407	0.187346726959007	0	0	0	0.181321657185659	0	0	0.152141708612679	0	noMatch	RNA45S5_NR_046235_prec3.3|rRNA_prec|human
AGAGGTTCCGGGTTCGCGTCCCGGC	GAGGUU	53.5	46.4	0	0	0	0	0	0.0987772853730102	0	1.0616314527677	0	0.298473116004114	0.168802453779989	13.5991242889245	0.273823362755349	0	0	0.08567959037616	noMatch	TRNAR16_prec|tRNA_prec|human
GATTGTCCAAACGCAATA	AUUGUC	71	58.3	2.90504244194382	0.929672916664004	0.637355603104644	2.25118355975654	0.169420641550226	0.395109141492041	0.362485899298517	0.0624489089863356	0.144074739059036	0.0746182790010284	0.0844012268899946	0	0.0912744542517831	0.273515045789154	0.0869381192072452	0.25703877112848	noMatch	hsa-mir-219-2|hsa-mir-219-2|miRNA|human
AAGGTTCCGGGTTCGAGTCCCAGC	AGGUUC	52.1	42.1	0	0	0	0	0	0	0	2.49795635945342	0	0.671564511009256	0.0844012268899946	7.43418794461204	0	0	0.0217345298018113	0	noMatch	TRNAR15|tRNA|human
TAGTAGTTTGTGCTGTT	AGUAGU	20.9	55.4	0.435756366291572	12.201957031215	2.65564834626935	1.6258547931575	0.254130962325339	0.987772853730102	0	0.0624489089863356	0.288149478118073	0.596946232008227	0.168802453779989	0	0.273823362755349	0.547030091578308	0.0869381192072452	0.4283979518808	noMatch	hsa-let-7i|hsa-let-7i|miRNA|human
AGAGGTTCCGGGTTCGTGTCCCGGC	GAGGUU	53.5	46.4	0	0	2.76187428012012	1.00052602655846	0.105887900968891	0	1.08745769789555	31.5366990380995	0.144074739059036	10.2227042231409	4.22006134449973	359.923489513534	14.9690104972924	0	0.195610768216302	0.34271836150464	noMatch	TRNAR16_prec|tRNA_prec|human
GTGCATTGCTGTTGCATTGA	UGCAUU	74	87	162.972880993048	51.1320104165202	30.3806170813214	316.166224392474	14.6337079139008	28.1515263313079	6.52474618737331	16.7363076083379	2.30519582494458	8.50648380611724	8.86212882344943	9.24740451646863	6.29793734337304	5.88057348446681	8.23738679488648	28.8740219567659	hsa-miR-33b-5p	hsa-mir-33b|hsa-mir-33b|miRNA|human
CGATTCCCCGACGGGGAGCC	GAUUCC	29.3	28.1	0.726260610485954	0.581045572915002	1.16848527235851	5.37782739275174	5.88736729387035	2.37065484895224	2.53740129508962	0.249795635945342	0.288149478118073	0.149236558002057	0.168802453779989	0.362643314371319	0.273823362755349	0.273515045789154	0.760708543063395	0.34271836150464	noMatch	TRNAD9|tRNA|human
AGAATTGTGGCTGGACATAA	GAAUUG	77.9	65.1	5.81008488388763	23.3580320311831	14.4467270037053	14.3825616317779	2.64719752422228	12.9398243838643	0.543728848947776	0.686937998849691	1.44074739059036	2.0893118120288	0.506407361339967	0.181321657185659	1.27784235952496	1.91460532052408	5.10761450342565	0.77111631338544	hsa-miR-219a-2-3p	hsa-mir-219-2|hsa-mir-219-2|miRNA|human
TGATTCTCGCTTTGGGTGCGAGA	GAUUCU	46.1	11.9	0.290504244194382	0.348627343749001	0.424903735403096	0	0.148243061356448	0	0	22.8563006889988	0	3.50705911304833	1.18161717645992	19.0387740044942	0.365097817007133	0	0.304283417225358	0.25703877112848	noMatch	TRNAP19_prec|tRNA_prec|human
AAGGTCCCCGGTTCGAAACCGGGC	AGGUCC	32.8	22.6	0.145252122097191	0	0.212451867701548	0.125065753319808	0.084710320775113	0	0	51.2081053687952	0.288149478118073	2.0893118120288	0.168802453779989	12.6925160029962	0	0	0.0217345298018113	0	noMatch	trnaV2G26T|tRNA|human
AAGCTTCCGGGTTCGTGTCCCGGC	AGCUUC	47.8	20.1	0	0	0.212451867701548	0	0.0423551603875565	0.0987772853730102	0	6.30733980761989	0	1.79083869602468	0.506407361339967	21.9399205194648	0.547646725510699	0	0	0	noMatch	TRNAR15|tRNA|human
AGGTATTGTGGGTTCGTGTCCC	GGUAUU	59.2	71.5	0	0	0	0	0.254130962325339	0	0	3.37224108526212	0	4.32786018205965	3.20724662181979	3.44511148652753	2.73823362755349	0	0.760708543063395	0	noMatch	trnaR4G37TA58T|tRNA|human
TCCAGAATCAGTGATTTTGTTGA	CCAGAA	77.8	79.5	3.63130305242977	8.94810182289103	2.01829274316471	4.62743287283289	0.402374023681787	2.56820941969826	0.362485899298517	0.249795635945342	0.288149478118073	0.373091395005142	0.0844012268899946	0	0.547646725510699	1.91460532052408	0.282548887423547	0.94247549413776	noMatch	hsa-mir-338|hsa-mir-338|miRNA|human
TCAGATTGTGAATCTGA	CAGAUU	76.4	66.1	0	0.116209114583	0.424903735403096	0	0.0635327405813347	0.0987772853730102	0	10.5538656186907	0.144074739059036	0.149236558002057	25.9111766552283	0.725286628742638	0.0912744542517831	0	0.0217345298018113	0.4283979518808	noMatch	mt-THA10G|mt_tRNA|human
ATGGGGCATGAGACCA	UGGGGC	26.9	17.5	0	0	15.8276641437653	6.62848492594982	0	0	0	0	0	0	0	0	0	0	0	0	noMatch	REG3A_REG3A-201_ENSG00000172016_ENST00000393878.1|mRNA|human
CGGTAAAGCGAATGATT	GGUAAA	86.7	74.9	0.290504244194382	1.74313671874501	2.54942241241858	0.125065753319808	0.0423551603875565	1.87676842208719	0.906214748246293	0.0624489089863356	0	0	0	0.181321657185659	0.182548908503566	0	0.0434690596036226	0	noMatch	RNA45S5_NR_046235_prec3.3|rRNA_prec|human
AAGATTCCGGGTTCGGGTCCCGGC	AGAUUC	61.7	73.7	0	0.116209114583	0.106225933850774	0.250131506639616	0.105887900968891	0.19755457074602	0.181242949649259	15.8620228825292	0.576298956236145	2.01469353302777	0.337604907559978	45.3304142964149	0.821470088266048	0	0.17387623841449	0	noMatch	TRNAR15|tRNA|human
GAATTGTGGCTGGACATCT	AAUUGU	62.6	43.8	90.3468199444527	130.851463020459	56.5121968086118	126.316410853006	6.75564808181526	63.9089036363376	3.62485899298517	0.437142362904349	16.2804455136711	7.98415585311004	3.20724662181979	1.99453822904225	7.11940743163908	29.2661098994395	9.17197157636437	17.8213547982413	hsa-miR-219a-2-3p	hsa-mir-219-2|hsa-mir-219-2|miRNA|human
