# Supplementary material for: SPOROS: A pipeline to analyze DISE/6mer seed toxicity
Source: PLoS Comput Biol. 2022 Mar 31;18(3):e1010022. doi: 10.1371/journal.pcbi.1010022 (PMC9004739; doi:10.1371/journal.pcbi.1010022)
Supplement: S2 Dataset — (ZIP) [file pcbi.1010022.s006.zip › Final SPOROS output Figure 3/differential/ADnTPDvsCtrl/adjp/B_collapsed.ADnTPDvsCtrl.diff.avgd.txt]

Seed	miRNA	RNAworld	Avg of 3 Human Tox	Avg of 3 Mouse Tox	ADnTPDvsCtrl.Group1	ADnTPDvsCtrl.Group2
AAACAG	noMatch	TRNAT14	86.8	84.4	9.48570606757503	1.64671690202674
AAACCG	noMatch	TRNAT6	93.4	85.8	2.67183373163247	0.355382190283706
AAGCGG	noMatch	ELL_ELL-001_ENSG00000105656_ENST00000262809.4	97	62.4	0.734944269871075	0
AAGCGG	noMatch	TRNAS21_prec	97	62.4	0.810872051979283	0
AAGGUU	noMatch	TRNAR15	77.3	62.9	0.051527847008285	8.55563967216931
AAUUGU	hsa-miR-219a-2-3p	hsa-mir-219-2	62.6	43.8	423.359206750039	64.2014088521951
AAUUGU	noMatch	hsa-mir-219-2	62.6	43.8	1.76049180579132	0.130817699391697
AAUUUU	noMatch	hsa-mir-219-2	87.2	91.9	1.21590038113119	0.158095699603548
ACGUGU	noMatch	RNA45S5_NR_046235_prec3.3	63.4	66.3	3.38313930771678	0.585812118595641
ACUCCA	noMatch	trnaW7A57G	70	73.6	0.077850847770219	1.69671434096193
ACUUCG	noMatch	TRNAR22	83.1	76.8	0.951393803315381	13.8258061378977
AGACUA	hsa-miR-7-5p	hsa-mir-7-3	91.4	69.9	2.15442270873633	0.30652490287769
AGAGUG	noMatch	mt-TVA9G	73.3	55.7	35.4946760851011	4.33386258002211
AGAGUG	noMatch	mt-TVA9T	73.3	55.7	105.149002879462	13.361143248219
AGAUUA	noMatch	RNU6-9_ENST00000384776_prec	95.1	77.9	2.70964198048216	28.0446930611025
AGAUUC	noMatch	TRNAR15	61.7	73.7	0.340183678501953	14.4768580233902
AGAUUG	noMatch	trnaR22A58G	94.6	80.7	0	0.665667842123223
AGCUUC	noMatch	SIAH2_SIAH2-001_ENSG00000181788_ENST00000312960.3	47.8	20.1	0	0.835650671807697
AGCUUC	noMatch	TRNAR15	47.8	20.1	0.124238441503729	8.87729946915283
AGGAUC	noMatch	DKK3_DKK3-004_ENSG00000050165_ENST00000396505.2	31.3	68.6	0.128221290919607	5.27451841093594
AGGCUC	noMatch	MON2_MON2-202_ENSG00000061987_ENST00000393630.3	28.5	13.2	0.209432766625135	7.50116585161773
AGGGUC	noMatch	PPP1R10_PPP1R10-001_ENSG00000204569_ENST00000376511.2	19.6	13.1	0.250452364410898	8.60391101617284
AGGGUC	noMatch	TRNAR15	19.6	13.1	0.0182005020063646	1.61971491005134
AGGGUC	noMatch	trnaR4G37TA58T	19.6	13.1	0	1.34002256464219
AGGUCC	noMatch	trnaV27A58T	32.8	22.6	0.164562755097673	10.9209465735454
AGGUCC	noMatch	trnaV2G26T	32.8	22.6	0.0810685805562371	7.38540218283556
AGGUUA	noMatch	PPP1R10_PPP1R10-001_ENSG00000204569_ENST00000376511.2	79.6	67.1	0.0182005020063646	1.64381986543481
AGGUUC	noMatch	ANXA2R_ANXA2R-001_ENSG00000177721_ENST00000314890.3	52.1	42.1	0.0871073106691397	5.06523310321874
AGGUUC	noMatch	CDHR4_CDHR4-001_ENSG00000187492_ENST00000412678.2	52.1	42.1	0.111768011481463	3.82633422765629
AGGUUC	noMatch	CHFR_CHFR-003_ENSG00000072609_ENST00000450056.2	52.1	42.1	0.387662570253362	14.1658316495062
AGGUUC	noMatch	HIST2H3C_HIST2H3C-001_ENSG00000203811_ENST00000369158.1	52.1	42.1	0.161862810224247	9.8163442337645
AGGUUC	noMatch	IL1RL2_IL1RL2-001_ENSG00000115598_ENST00000264257.2	52.1	42.1	0.0171364093666841	3.93800246811757
AGGUUC	noMatch	MGAT5B_MGAT5B-001_ENSG00000167889_ENST00000301618.4	52.1	42.1	0.121178083096617	5.865665777081
AGGUUC	noMatch	PIGQ_PIGQ-001_ENSG00000007541_ENST00000321878.5	52.1	42.1	0.064254129922054	5.26317723476421
AGGUUC	noMatch	RSF1_RSF1-001_ENSG00000048649_ENST00000308488.6	52.1	42.1	0.0171364093666841	2.3801439431756
AGGUUC	noMatch	SDC2_SDC2-001_ENSG00000169439_ENST00000302190.4	52.1	42.1	0.0337377114499698	3.92809478634084
AGGUUC	noMatch	SIAH2_SIAH2-001_ENSG00000181788_ENST00000312960.3	52.1	42.1	0.600717548768508	31.5653470550721
AGGUUC	noMatch	SLC38A7_SLC38A7-004_ENSG00000103042_ENST00000570101.1	52.1	42.1	0.0171364093666841	1.8103391186185
AGGUUC	noMatch	SLC3A2_SLC3A2-201_ENSG00000168003_ENST00000377892.1	52.1	42.1	0.0887599284997667	5.8635091811278
AGGUUC	noMatch	TRNAR15	52.1	42.1	76.3042143989722	2237.87944829405
AGGUUC	noMatch	TRNAR16_prec	52.1	42.1	5.13278327595709	509.767106864023
AGGUUC	noMatch	ZNF319_ZNF319-001_ENSG00000166188_ENST00000299237.2	52.1	42.1	0	0.842531080645876
AGGUUC	noMatch	chr18_11610120-11689440_rev	52.1	42.1	0	0.755154880539761
AGGUUC	noMatch	noMatch	52.1	42.1	0.244385524079465	12.1413980304293
AGGUUG	noMatch	RPL39L_RPL39L-002_ENSG00000163923_ENST00000296277.4	79.1	79.6	0.00605073719822236	2.07361730474245
AGGUUG	noMatch	TRNAN41_prec	79.1	79.6	0	0.945457641508233
AGGUUG	noMatch	TRNAR12	79.1	79.6	1.78947466341869	72.6389522093083
AGGUUG	noMatch	TRNAR1_prec	79.1	79.6	0.154303032912113	9.58648576583176
AGUACA	noMatch	SCAF11_SCAF11-001_ENSG00000139218_ENST00000369367.3	65.6	77.8	2.52329725865965	0.00937791409888829
AGUAGU	noMatch	hsa-let-7i	20.9	55.4	2.59444576471269	0.27250406647937
AGUUUC	noMatch	MGAT5B_MGAT5B-001_ENSG00000167889_ENST00000301618.4	54.5	77.7	0	1.20098504279695
AGUUUC	noMatch	SIAH2_SIAH2-001_ENSG00000181788_ENST00000312960.3	54.5	77.7	0.0517836998997881	3.8074922752634
AGUUUC	noMatch	TRNAR15	54.5	77.7	0.628550434583383	63.6949077960317
AGUUUG	noMatch	trnaR4A58G	72.4	62.5	0	0.847890675378268
AUAGAG	noMatch	trnaR25T34CA58G	94.9	92.2	0.0379933243463389	1.47938085563958
AUCCGG	noMatch	RNA45S5_NR_046235_prec3.3	84.7	86.8	0.842578406158792	0.0593563015655494
AUCUUG	noMatch	RNA45S5_NR_046235_prec3.3	80.3	95.7	1.4904215551372	0.154766486842035
AUGGAG	noMatch	trnaR25T34CA58G	83.7	87.6	0	0.492312143490082
AUGGAG	noMatch	trnaR25T34CA58T	83.7	87.6	0.250508983521918	7.66933830145329
AUUAGC	noMatch	RNU6-9_ENST00000384776_prec	71.2	46.9	0.390667104091583	4.75228373467073
AUUGGC	noMatch	hsa-mir-219-2	61.2	17.9	1.05470135829214	0.0759439953025055
AUUGUC	hsa-miR-219a-5p	hsa-mir-219-2	71	58.3	38.4519709135806	6.92836423847057
AUUGUC	noMatch	hsa-mir-219-2	71	58.3	8.11975234362418	0.85346439763957
CAAUAU	hsa-miR-338-5p	hsa-mir-338	82.7	80.3	1.35760237595388	0.201037744986694
CAGAUU	noMatch	mt-THA10G	76.4	66.1	0.100488982277206	4.22500523729524
CAGGAC	noMatch	rna18s5A60GC456AT1578G	32.8	47	1.11649693405174	0.224801573534588
CAGUAA	noMatch	MT-TW	89	70.5	1.34690045038449	0.162021040632234
CAUAAG	noMatch	AMER2_AMER2-001_ENSG00000165566_ENST00000357816.2	76.8	68.8	1.77633356815371	0.0846552285194331
CAUUGG	noMatch	TRNAR18	36.6	56.5	0	1.38987446962444
CCAAGA	noMatch	SCNN1G_SCNN1G-001_ENSG00000166828_ENST00000300061.2	60	59.1	1.51974586872017	0.0858871853915112
CCAGAA	noMatch	hsa-mir-338	77.8	79.5	3.22259997628528	0.520301573728293
CCCCGU	noMatch	RNA45S5_NR_046235_prec3.3	79.5	74.8	0.661141835188139	0.00482989551151362
CCCGAC	noMatch	TRNAD9	66.4	50.7	3.79857902040588	0.402820141790067
CCCGGG	noMatch	TRNAP9_prec	81.7	78.3	1.35267038845497	0.0433781015496086
CCGGUA	noMatch	RNA45S5_NR_046235_prec3.3	73	69.1	1.34476922084558	0.187146714019385
CGGAGC	noMatch	rna18s5A60GC456AT1578G	15.3	13.8	2.49262058575073	0.469785183642682
CGGCCU	noMatch	rnu2-2pA83GA	46.4	28	3.35568141833174	22.9953459042377
CGGUAA	noMatch	RNA45S5_NR_046235_prec3.3	83	80.8	1.26927974079737	0.124156384044746
CGUUUC	noMatch	trnaE5A57T	62.5	70.8	0.629508933840317	0.0497263883503117
CUAAAC	noMatch	MT-RNR2_ENST00000387347	71.5	74.3	0.756870572267974	69.8099546385847
CUCCAG	noMatch	trnaW5T70C	82.5	78.3	0.0636776118164273	2.89474196009737
CUCCAG	noMatch	trnaW7A57G	82.5	78.3	0.882762544467012	20.3798149456316
CUCGGU	noMatch	trnaQ1A57GA58G	65.3	59.1	2.11987681580574	0.366767305755636
CUGACU	hsa-miR-345-5p	hsa-mir-345	71.9	65.9	9.09578445513318	2.03256148515785
CUGACU	noMatch	trnaR2A19GA34G	71.9	65.9	0.981220677922835	9.66458401672093
CUGAUG	noMatch	SNORD115-27_ENST00000364430_prec	81.8	66.2	0.0438296194752863	1.21826695321636
CUGGAC	noMatch	TRNAQ2_prec	48.5	20.4	0.0946557634633783	3.78899377743721
CUUGCU	noMatch	rnu2-2pA83GA	58.4	62.5	0.0419278833505199	1.88893823831617
GAACUG	noMatch	hsa-mir-219-2	79.5	55.7	1.3089852115548	0.216211721556539
GAAGUG	noMatch	hsa-mir-219-2	73.1	54.7	2.65797458751638	0.357525588654523
GAAUAG	noMatch	hsa-mir-219-2	93.1	67.5	0.984909086097159	0.035220456154753
GAAUCG	noMatch	B3GNT7_B3GNT7-001_ENSG00000156966_ENST00000287590.5	79.9	78	1.44324072336944	0.160762249924569
GAAUCG	noMatch	hsa-mir-219-2	79.9	78	13.65128994848	2.0265183110445
GAAUGA	noMatch	trnaR25T34CA58T	70.5	58.7	0.0121014743964447	0.829386583608094
GAAUUG	hsa-miR-219a-2-3p	hsa-mir-219-2	77.9	65.1	1101.02844170548	277.468312670321
GAAUUG	noMatch	hsa-mir-219-2	77.9	65.1	2.81370554410272	0.340999623409537
GACUGA	noMatch	trnaR25T34CA58G	49.4	52.1	0.0592191949518146	1.51378137151368
GACUGA	noMatch	trnaR25T34CA58T	49.4	52.1	0.04101869294545	1.73241269460182
GAGGUU	noMatch	TRNAR16_prec	53.5	46.4	1.88242007261925	136.346216760204
GAGUCC	noMatch	PPP1R10_PPP1R10-001_ENSG00000204569_ENST00000376511.2	25.9	3.3	0	0.695663360284146
GAGUGU	noMatch	MT-TV	63.6	39.2	3.09162935898587	0.304101521731064
GAUGCU	noMatch	rna18s5A60GC456AT1578G	12.4	9.9	0.885185232811612	0.1198896004187
GAUUAU	noMatch	NOL11_NOL11-001_ENSG00000130935_ENST00000253247.4	63.2	32.4	3.03222184044206	0.415120078575337
GAUUCC	noMatch	TRNAD9	29.3	28.1	2.66414889806049	0.318821417036591
GAUUCU	noMatch	SLC24A4_SLC24A4-001_ENSG00000140090_ENST00000532405.1	46.1	11.9	2.91724254727556	0.244925001437712
GAUUCU	noMatch	TRNAP19_prec	46.1	11.9	0.173182626386132	5.2789078875958
GAUUCU	noMatch	hsa-mir-219-2	46.1	11.9	15.0104347716763	2.54121314845537
GAUUGU	hsa-miR-219a-5p	hsa-mir-219-2	57.5	88.5	356.418553889056	75.1260578006118
GAUUGU	noMatch	ZNF207_ZNF207-001_ENSG00000010244_ENST00000394670.4	57.5	88.5	1.51131035454849	0.33068711748761
GAUUGU	noMatch	hsa-mir-219-2	57.5	88.5	104.285906466466	14.1760710346425
GAUUGU	noMatch	trnaR4A58G	57.5	88.5	0.114424035776689	3.45711156643931
GAUUGU	noMatch	trnaR4G37T	57.5	88.5	0.355548099780994	6.98589604542101
GCAGCG	noMatch	KIAA1429_KIAA1429-001_ENSG00000164944_ENST00000297591.5	61.9	43.1	0.0738704704986363	0.803578070756517
GGAAUG	noMatch	SNORD52_ENST00000364884_prec	57.1	51.7	0.576749775797653	7.1324709325965
GGAGCG	noMatch	RNA45S5_NR_046235_prec3.3	18.5	20.9	1.35081288766671	0.270722643112525
GGCAGU	hsa-miR-34b-5p	hsa-mir-34b	16.2	25.1	4.88382829790326	0.634914352951652
GGCCCC	noMatch	RNU6-9_ENST00000384776_prec	31.6	20.8	2.07364909661518	14.7698332136443
GGCGGA	noMatch	RNA45S5_NR_046235_prec3.3	26.8	35.2	3.10985371873344	0.396421911435034
GGCUGU	noMatch	trnaR4A58G	33.7	19.3	0.0379933243463389	2.3855994648789
GGCUGU	noMatch	trnaR4G37TA58T	33.7	19.3	0.0121014743964447	2.02804544134263
GGGAGC	noMatch	rn7sl1C53TT54GT70C	19.1	19.5	4.8449598542671	54.6250341713424
GGGAUU	noMatch	TRNAR27_prec	49.6	24.8	0.781483474347149	4.20181892818671
GGGAUU	noMatch	trnaR4A58G	49.6	24.8	0.0212258706054758	0.949733905642434
GGGAUU	noMatch	trnaR4G37TA58T	49.6	24.8	2.58170577292471	13.8154395435376
GGGGGC	noMatch	RNA45S5_NR_046235_prec3.3	5	13	0.933029022710695	0.0406177000464484
GGGUGU	noMatch	TRNAR18	19.5	33.9	0.00302536859911117	1.3382689725086
GGGUGU	noMatch	trnaR4A58G	19.5	33.9	0.0621962731392283	5.72872769045489
GGGUGU	noMatch	trnaR4G37TA58T	19.5	33.9	0.0393297917884453	5.4741995027736
GGGUUC	noMatch	TRNAR15	45.6	48	0.0239172733867664	1.55481025193655
GGUAAA	noMatch	RNA45S5_NR_046235_prec3.3	86.7	74.9	1.07620963705697	0.0521987260310204
GGUAUU	noMatch	trnaR4A58G	59.2	71.5	0.0911134916882334	1.9045402454059
GGUAUU	noMatch	trnaR4G37TA58T	59.2	71.5	0.0363044231893341	1.98348906069844
GGUUAU	noMatch	trnaV8A34G	80.3	78.3	0.467493871245489	2.77163451387972
GGUUCC	noMatch	CHFR_CHFR-003_ENSG00000072609_ENST00000450056.2	24.6	20.9	0.0702565767085789	2.6408812077694
GGUUCC	noMatch	IL1RL2_IL1RL2-001_ENSG00000115598_ENST00000264257.2	24.6	20.9	0.137294127112762	4.84234791478149
GGUUCC	noMatch	PEX26_PEX26-001_ENSG00000215193_ENST00000329627.7	24.6	20.9	0.0979643353243167	2.54023215499622
GGUUCC	noMatch	PIGQ_PIGQ-001_ENSG00000007541_ENST00000321878.5	24.6	20.9	0.298315031398855	8.43976587182376
GGUUCC	noMatch	SDC2_SDC2-001_ENSG00000169439_ENST00000302190.4	24.6	20.9	0.0688705253363974	3.69079030533921
GGUUCC	noMatch	TRNAR15	24.6	20.9	102.677522373469	1728.30369352492
GGUUCC	noMatch	noMatch	24.6	20.9	0.27190141456679	5.39971827242041
GGUUCG	noMatch	SSTR1_SSTR1-002_ENSG00000139874_ENST00000267377.2	62.2	54.6	0.0151268429955559	1.81207520761233
GGUUCG	noMatch	trnaR22A58T	62.2	54.6	0.0628680785498725	1.31612462755902
GGUUGU	noMatch	TRNAR12	62.9	81.9	8.81744685449433	360.380577766354
GGUUGU	noMatch	TRNAR1_prec	62.9	81.9	0.877109829082254	20.6262357278976
GUCAGU	noMatch	rny1T112A	56.3	31.3	0.617043152057491	11.3656203492349
GUCGAU	noMatch	SNORD115-40_ENST00000606510	66.3	56.5	68.2767329415617	634.051590170748
GUCUGG	noMatch	VTRNA1-1_ENST00000363120	14.7	9.8	0.307977441118905	2.61291428963547
GUGUUA	noMatch	RNA45S5_NR_046235_prec3.3	64.3	67	2.01013056236015	0.12586607662419
GUUCUG	noMatch	TRNAL19	66.8	59.5	0.14766624266724	1.15226127550917
UAACUA	noMatch	MT-TN	93	87	7.51753584189792	32.3654877160592
UAUUGC	noMatch	hsa-mir-137	33.6	51.3	2.46759797776365	17.6955754591941
UCACGG	noMatch	noMatch	78.8	64.5	1.1746963273641	0.0916138177346837
UCCAGA	noMatch	trnaW7A57G	81.3	83	0.492688122119028	7.09811694662378
UCCCCG	noMatch	trnaV27A58T	86	53.1	0.139761445503324	8.67337052331919
UCGACU	noMatch	TRNAE7_prec	68.8	80.1	1.6494287077912	0.0694741387697985
UCGAUG	noMatch	SNORD116-18_ENST00000383961	88.7	79.2	0.0166013020832857	2.73676465673821
UCGUGG	noMatch	trnaK6C41TA58G	56.1	62.3	3.55139040367093	0.56702612297206
UCUCUC	noMatch	PDXK_PDXK-002_ENSG00000160209_ENST00000291565.4	62	37.9	0.0665360710956081	1.65002728569755
UCUCUG	noMatch	ADAMTSL5_ADAMTSL5-001_ENSG00000185761_ENST00000330475.4	83	69.9	0.582528040188981	5.8924772311932
UCUCUG	noMatch	ARSK_ARSK-001_ENSG00000164291_ENST00000380009.4	83	69.9	11.0558151844807	121.589808265023
UCUCUG	noMatch	MORC1_MORC1-001_ENSG00000114487_ENST00000232603.5	83	69.9	0.0272766078036981	1.05767261298037
UCUCUG	noMatch	PDXK_PDXK-002_ENSG00000160209_ENST00000291565.4	83	69.9	23.7594583464128	234.889001207186
UCUCUG	noMatch	hsa-mir-203	83	69.9	2.02559499124473	21.6552293048683
UCUCUG	noMatch	noMatch	83	69.9	2.89524715404962	27.9201721829287
UCUCUG	noMatch	trnaN1A59G	83	69.9	36.163842428529	382.418653547332
UCUCUU	noMatch	chr1_243209280-243257080	74.9	67	1.53333295082064	16.8147141787933
UCUGGC	noMatch	RNA45S5_NR_046235_prec3.3	18.1	23	0.791537604039745	0.043809470534431
UGACUC	noMatch	trnaW5T70C	73.3	56.7	0.0521393549219121	0.945837454662514
UGACUG	noMatch	trnaR2A19GA34G	92.6	83.2	2.31988113027162	24.4809492540153
UGACUU	noMatch	BCLAF1_BCLAF1-003_ENSG00000029363_ENST00000531224.1	89.3	79.3	0.00302536859911117	1.36615259900858
UGACUU	noMatch	NAV3_NAV3-201_ENSG00000067798_ENST00000228327.6	89.3	79.3	0.00302536859911117	0.904344405490281
UGACUU	noMatch	TRNAR22	89.3	79.3	1.14207255293515	63.2071917744544
UGAUUC	noMatch	FREM1_FREM1-202_ENSG00000164946_ENST00000422223.2	62.6	50.8	0.0171364093666841	0.899328848743739
UGAUUC	noMatch	TRNAR9	62.6	50.8	0.659675033455986	20.8028561796817
UGCAUU	hsa-miR-33b-5p	hsa-mir-33b	74	87	127.508842113112	17.1905972703129
UGGGGC	noMatch	REG3A_REG3A-201_ENSG00000172016_ENST00000393878.1	26.9	17.5	3.20802129567359	0
UGUAUG	noMatch	SNORD55_ENST00000581525	80.2	53.5	0.966729643099104	18.0258958492008
UGUCUG	noMatch	VTRNA1-1_ENST00000363120	77.2	58.7	0.199463194873772	5.45695023895811
UUGUGG	noMatch	SNORA12_ENST00000391162	66.2	50.8	0.124921182754204	4.45554358125888
UUUCUG	noMatch	SCARNA9_ENST00000530422_prec	83.8	79.7	0.297880610982636	8.27823421950105
UUUUCC	noMatch	MEG8	44	38.4	35.370634870561	4.1467735747294
UUUUGG	noMatch	trnaR4A58G	79.2	42.8	0	0.485341136408663
