# Supplementary material for: SPOROS: A pipeline to analyze DISE/6mer seed toxicity
Source: PLoS Comput Biol. 2022 Mar 31;18(3):e1010022. doi: 10.1371/journal.pcbi.1010022 (PMC9004739; doi:10.1371/journal.pcbi.1010022)
Supplement: S2 Dataset — (ZIP) [file pcbi.1010022.s006.zip › Final SPOROS output Figure 3/differential/ADnTPDvsCtrl/adjp/sRNA/Int_seedKeyed.sRNA.human.ADnTPDvsCtrl.delta.up.txt]

Seed	Avg of 3 Human Tox	Delta
AAGGUU	77.3	8.50411182516102
ACUCCA	70	1.61886349319171
ACUUCG	83.1	12.8744123345823
AGAUUA	95.1	25.3350510806203
AGAUUC	61.7	14.1366743448882
AGAUUG	94.6	0.665667842123223
AGCUUC	47.8	9.5887116994568
AGGAUC	31.3	5.14629712001633
AGGCUC	28.5	7.29173308499259
AGGGUC	19.6	11.2949956244491
AGGUCC	32.8	18.0607174207271
AGGUUA	79.6	1.62561936342845
AGGUUC	52.1	2771.48382139666
AGGUUG	79.1	83.2946844878618
AGUUUC	54.5	68.0230509796088
AGUUUG	72.4	0.847890675378268
AUAGAG	94.9	1.44138753129324
AUGGAG	83.7	7.91114146142145
AUUAGC	71.2	4.36161663057915
CAGAUU	76.4	4.12451625501803
CAUUGG	36.6	1.38987446962444
CGGCCU	46.4	19.639664485906
CUAAAC	71.5	69.0530840663167
CUCCAG	82.5	22.3281167494456
CUGACU	71.9	1.6201403688228
CUGAUG	81.8	1.17443733374107
CUGGAC	48.5	3.69433801397383
CUUGCU	58.4	1.84701035496565
GAAUGA	70.5	0.817285109211649
GACUGA	49.4	3.14595617821823
GAGGUU	53.5	134.463796687585
GAGUCC	25.9	0.695663360284146
GCAGCG	61.9	0.729707600257881
GGAAUG	57.1	6.55572115679885
GGCCCC	31.6	12.6961841170291
GGCUGU	33.7	4.36355010747875
GGGAGC	19.1	49.7800743170753
GGGAUU	49.6	15.5825772594894
GGGUGU	19.5	12.4366447322103
GGGUUC	45.6	1.53089297854978
GGUAUU	59.2	3.76061139122677
GGUUAU	80.3	2.30414064263423
GGUUCC	24.6	1652.23530486813
GGUUCG	62.2	3.05020491362592
GGUUGU	62.9	371.312256810675
GUCAGU	56.3	10.7485771971774
GUCGAU	66.3	565.774857229186
GUCUGG	14.7	2.30493684851657
GUUCUG	66.8	1.00459503284193
UAACUA	93	24.8479518741613
UAUUGC	33.6	15.2279774814305
UCCAGA	81.3	6.60542882450475
UCCCCG	86	8.53360907781587
UCGAUG	88.7	2.72016335465492
UCUCUC	62	1.58349121460194
UCUCUG	83	718.913251598801
UCUCUU	74.9	15.2813812279727
UGACUC	73.3	0.893698099740602
UGACUG	92.6	22.1610681237437
UGACUU	89.3	64.3295654888199
UGAUUC	62.6	21.0253735856027
UGUAUG	80.2	17.0591662061017
UGUCUG	77.2	5.25748704408434
UUGUGG	66.2	4.33062239850468
UUUCUG	83.8	7.98035360851841
UUUUGG	79.2	0.485341136408663
