# Supplementary material for: SPOROS: A pipeline to analyze DISE/6mer seed toxicity
Source: PLoS Comput Biol. 2022 Mar 31;18(3):e1010022. doi: 10.1371/journal.pcbi.1010022 (PMC9004739; doi:10.1371/journal.pcbi.1010022)
Supplement: S2 Dataset — (ZIP) [file pcbi.1010022.s006.zip › Final SPOROS output Figure 3/differential/ADnTPDvsCtrl/adjp/sRNA/Int_seedKeyed.sRNA.human.ADnTPDvsCtrl.delta.dn.txt]

Seed	Avg of 3 Human Tox	Delta
AAACAG	86.8	7.83898916554829
AAACCG	93.4	2.31645154134876
AAGCGG	97	1.54581632185036
AAUUGU	62.6	360.787472004243
AAUUUU	87.2	1.05780468152764
ACGUGU	63.4	2.79732718912114
AGACUA	91.4	1.84789780585864
AGAGUG	73.3	122.948673136322
AGUACA	65.6	2.51391934456076
AGUAGU	20.9	2.32194169823332
AUCCGG	84.7	0.783222104593243
AUCUUG	80.3	1.33565506829516
AUUGGC	61.2	0.978757362989635
AUUGUC	71	38.7898946210947
CAAUAU	82.7	1.15656463096719
CAGGAC	32.8	0.891695360517152
CAGUAA	89	1.18487940975226
CAUAAG	76.8	1.69167833963428
CCAAGA	60	1.43385868332866
CCAGAA	77.8	2.70229840255699
CCCCGU	79.5	0.656311939676625
CCCGAC	66.4	3.39575887861581
CCCGGG	81.7	1.30929228690536
CCGGUA	73	1.15762250682619
CGGAGC	15.3	2.02283540210805
CGGUAA	83	1.14512335675262
CGUUUC	62.5	0.579782545490005
CUCGGU	65.3	1.7531095100501
GAACUG	79.5	1.09277348999826
GAAGUG	73.1	2.30044899886186
GAAUAG	93.1	0.949688629942406
GAAUCG	79.9	12.9072501108803
GAAUUG	77.9	826.03283495585
GAGUGU	63.6	2.78752783725481
GAUGCU	12.4	0.765295632392912
GAUUAU	63.2	2.61710176186672
GAUUCC	29.3	2.3453274810239
GAUUCU	46.1	10.0358139078491
GAUUGU	57.5	362.609919281026
GGAGCG	18.5	1.08009024455419
GGCAGU	16.2	4.24891394495161
GGCGGA	26.8	2.71343180729841
GGGGGC	5	0.892411322664247
GGUAAA	86.7	1.02401091102595
GUGUUA	64.3	1.88426448573596
UCACGG	78.8	1.08308250962942
UCGACU	68.8	1.5799545690214
UCGUGG	56.1	2.98436428069887
UCUGGC	18.1	0.747728133505314
UGCAUU	74	110.318244842799
UGGGGC	26.9	3.20802129567359
UUUUCC	44	31.2238612958316
