# Supplementary material for: SPOROS: A pipeline to analyze DISE/6mer seed toxicity
Source: PLoS Comput Biol. 2022 Mar 31;18(3):e1010022. doi: 10.1371/journal.pcbi.1010022 (PMC9004739; doi:10.1371/journal.pcbi.1010022)
Supplement: S2 Dataset — (ZIP) [file pcbi.1010022.s006.zip › Final SPOROS output Figure 3/differential/ADnTPDvsCtrl/adjp/sRNA/D_toxAnalysis.combined.sRNA.txt]

delta.dn.txt	delta.up.txt
15.3	19.1
16.2	19.1
16.2	19.1
18.5	19.1
20.9	19.1
26.8	19.1
26.9	19.1
26.9	19.5
29.3	19.5
44	19.6
44	19.6
44	24.6
44	24.6
44	24.6
44	24.6
44	24.6
44	24.6
44	24.6
44	24.6
44	24.6
44	24.6
44	24.6
44	24.6
44	24.6
44	24.6
46.1	24.6
46.1	24.6
46.1	24.6
46.1	24.6
46.1	24.6
56.1	24.6
56.1	24.6
57.5	24.6
57.5	24.6
57.5	24.6
57.5	24.6
57.5	24.6
57.5	24.6
57.5	24.6
57.5	24.6
57.5	24.6
57.5	24.6
57.5	24.6
57.5	24.6
57.5	24.6
57.5	24.6
57.5	24.6
57.5	24.6
57.5	24.6
57.5	24.6
57.5	24.6
57.5	24.6
57.5	24.6
57.5	24.6
57.5	24.6
57.5	24.6
57.5	24.6
57.5	24.6
57.5	24.6
57.5	24.6
57.5	24.6
57.5	24.6
57.5	24.6
57.5	24.6
57.5	24.6
57.5	24.6
57.5	24.6
57.5	24.6
57.5	24.6
57.5	24.6
57.5	24.6
57.5	24.6
57.5	24.6
57.5	24.6
57.5	24.6
57.5	24.6
57.5	24.6
57.5	24.6
57.5	24.6
57.5	24.6
57.5	24.6
57.5	24.6
57.5	24.6
57.5	24.6
57.5	24.6
57.5	24.6
57.5	24.6
57.5	24.6
57.5	24.6
57.5	24.6
57.5	24.6
57.5	24.6
57.5	24.6
57.5	24.6
57.5	24.6
57.5	24.6
57.5	24.6
57.5	24.6
57.5	24.6
57.5	24.6
57.5	24.6
57.5	24.6
57.5	24.6
57.5	24.6
57.5	24.6
57.5	24.6
57.5	24.6
57.5	24.6
57.5	24.6
57.5	24.6
57.5	24.6
57.5	24.6
57.5	24.6
57.5	24.6
57.5	24.6
57.5	24.6
57.5	24.6
57.5	24.6
57.5	24.6
57.5	24.6
57.5	24.6
57.5	24.6
57.5	24.6
57.5	24.6
57.5	24.6
57.5	24.6
57.5	24.6
57.5	24.6
57.5	24.6
57.5	24.6
57.5	24.6
57.5	24.6
57.5	24.6
57.5	24.6
57.5	24.6
57.5	24.6
57.5	24.6
57.5	24.6
57.5	24.6
57.5	24.6
57.5	24.6
57.5	24.6
57.5	24.6
57.5	24.6
57.5	24.6
57.5	24.6
57.5	24.6
57.5	24.6
57.5	24.6
57.5	24.6
57.5	24.6
57.5	24.6
57.5	24.6
57.5	24.6
57.5	24.6
57.5	24.6
57.5	24.6
57.5	24.6
57.5	24.6
57.5	24.6
57.5	24.6
57.5	24.6
57.5	24.6
57.5	24.6
57.5	24.6
57.5	24.6
57.5	24.6
57.5	24.6
57.5	24.6
57.5	24.6
57.5	24.6
57.5	24.6
57.5	24.6
57.5	24.6
57.5	24.6
57.5	24.6
57.5	24.6
57.5	24.6
57.5	24.6
57.5	24.6
57.5	24.6
57.5	24.6
57.5	24.6
57.5	24.6
57.5	24.6
57.5	24.6
57.5	24.6
57.5	24.6
57.5	24.6
57.5	24.6
57.5	24.6
57.5	24.6
57.5	24.6
57.5	24.6
57.5	24.6
57.5	24.6
57.5	24.6
57.5	24.6
57.5	24.6
57.5	24.6
57.5	24.6
57.5	24.6
57.5	24.6
57.5	24.6
57.5	24.6
57.5	24.6
57.5	24.6
57.5	24.6
57.5	24.6
57.5	24.6
57.5	24.6
57.5	24.6
57.5	24.6
57.5	24.6
57.5	24.6
57.5	24.6
57.5	24.6
60	24.6
61.2	24.6
62.6	24.6
62.6	24.6
62.6	24.6
62.6	24.6
62.6	24.6
62.6	24.6
62.6	24.6
62.6	24.6
62.6	24.6
62.6	24.6
62.6	24.6
62.6	24.6
62.6	24.6
62.6	24.6
62.6	24.6
62.6	24.6
62.6	24.6
62.6	24.6
62.6	24.6
62.6	24.6
62.6	24.6
62.6	24.6
62.6	24.6
62.6	24.6
62.6	24.6
62.6	24.6
62.6	24.6
62.6	24.6
62.6	24.6
62.6	28.5
62.6	31.3
62.6	31.6
62.6	31.6
62.6	32.8
62.6	32.8
62.6	32.8
62.6	33.6
62.6	33.6
62.6	33.7
62.6	46.4
62.6	46.4
62.6	46.4
62.6	47.8
62.6	48.5
62.6	49.6
62.6	49.6
62.6	52.1
62.6	52.1
62.6	52.1
62.6	52.1
62.6	52.1
62.6	52.1
62.6	52.1
62.6	52.1
62.6	52.1
62.6	52.1
62.6	52.1
62.6	52.1
62.6	52.1
62.6	52.1
62.6	52.1
62.6	52.1
62.6	52.1
62.6	52.1
62.6	52.1
62.6	52.1
62.6	52.1
62.6	52.1
62.6	52.1
62.6	52.1
62.6	52.1
62.6	52.1
62.6	52.1
62.6	52.1
62.6	52.1
62.6	52.1
62.6	52.1
62.6	52.1
62.6	52.1
62.6	52.1
62.6	52.1
62.6	52.1
62.6	52.1
62.6	52.1
62.6	52.1
62.6	52.1
62.6	52.1
62.6	52.1
62.6	52.1
62.6	52.1
62.6	52.1
62.6	52.1
62.6	52.1
62.6	52.1
62.6	52.1
62.6	52.1
62.6	52.1
62.6	52.1
62.6	52.1
62.6	52.1
62.6	52.1
62.6	52.1
62.6	52.1
62.6	52.1
62.6	52.1
62.6	52.1
62.6	52.1
62.6	52.1
62.6	52.1
62.6	52.1
62.6	52.1
62.6	52.1
62.6	52.1
62.6	52.1
62.6	52.1
62.6	52.1
62.6	52.1
62.6	52.1
62.6	52.1
62.6	52.1
62.6	52.1
62.6	52.1
62.6	52.1
62.6	52.1
62.6	52.1
62.6	52.1
62.6	52.1
62.6	52.1
62.6	52.1
62.6	52.1
62.6	52.1
62.6	52.1
62.6	52.1
62.6	52.1
62.6	52.1
62.6	52.1
62.6	52.1
62.6	52.1
62.6	52.1
62.6	52.1
62.6	52.1
62.6	52.1
62.6	52.1
62.6	52.1
62.6	52.1
62.6	52.1
62.6	52.1
62.6	52.1
62.6	52.1
62.6	52.1
62.6	52.1
62.6	52.1
62.6	52.1
62.6	52.1
62.6	52.1
62.6	52.1
62.6	52.1
62.6	52.1
62.6	52.1
62.6	52.1
62.6	52.1
62.6	52.1
62.6	52.1
62.6	52.1
62.6	52.1
62.6	52.1
62.6	52.1
62.6	52.1
62.6	52.1
62.6	52.1
62.6	52.1
62.6	52.1
62.6	52.1
62.6	52.1
62.6	52.1
62.6	52.1
62.6	52.1
62.6	52.1
62.6	52.1
62.6	52.1
62.6	52.1
62.6	52.1
62.6	52.1
62.6	52.1
63.2	52.1
63.4	52.1
63.6	52.1
64.3	52.1
65.3	52.1
65.6	52.1
66.4	52.1
66.4	52.1
68.8	52.1
71	52.1
71	52.1
71	52.1
71	52.1
71	52.1
71	52.1
71	52.1
71	52.1
71	52.1
71	52.1
71	52.1
71	52.1
71	52.1
71	52.1
71	52.1
71	52.1
71	52.1
71	52.1
71	52.1
71	52.1
73	52.1
73.1	52.1
73.3	52.1
73.3	52.1
73.3	52.1
73.3	52.1
73.3	52.1
73.3	52.1
73.3	52.1
73.3	52.1
73.3	52.1
73.3	52.1
73.3	52.1
73.3	52.1
73.3	52.1
73.3	52.1
73.3	52.1
73.3	52.1
73.3	52.1
73.3	52.1
73.3	52.1
73.3	52.1
73.3	52.1
73.3	52.1
73.3	52.1
73.3	52.1
73.3	52.1
73.3	52.1
73.3	52.1
73.3	52.1
73.3	52.1
73.3	52.1
73.3	52.1
73.3	52.1
73.3	52.1
73.3	52.1
73.3	52.1
73.3	52.1
73.3	52.1
73.3	52.1
73.3	52.1
73.3	52.1
73.3	52.1
73.3	52.1
73.3	52.1
73.3	52.1
73.3	52.1
73.3	52.1
73.3	52.1
73.3	52.1
73.3	52.1
73.3	52.1
73.3	52.1
73.3	52.1
73.3	52.1
73.3	52.1
73.3	52.1
73.3	52.1
73.3	52.1
73.3	52.1
73.3	52.1
73.3	52.1
73.3	52.1
73.3	52.1
73.3	52.1
74	52.1
74	52.1
74	52.1
74	52.1
74	52.1
74	52.1
74	52.1
74	52.1
74	52.1
74	52.1
74	52.1
74	52.1
74	52.1
74	52.1
74	52.1
74	52.1
74	52.1
74	52.1
74	52.1
74	52.1
74	52.1
74	52.1
74	52.1
74	52.1
74	52.1
74	52.1
74	52.1
74	52.1
74	52.1
74	52.1
74	52.1
74	52.1
74	52.1
74	52.1
74	52.1
74	52.1
74	52.1
74	52.1
74	52.1
74	52.1
74	52.1
74	52.1
74	52.1
74	52.1
74	52.1
74	52.1
74	52.1
74	52.1
74	52.1
74	52.1
74	52.1
74	52.1
74	52.1
74	52.1
74	52.1
74	52.1
76.8	52.1
77.8	52.1
77.9	52.1
77.9	52.1
77.9	52.1
77.9	52.1
77.9	52.1
77.9	52.1
77.9	52.1
77.9	52.1
77.9	52.1
77.9	52.1
77.9	52.1
77.9	52.1
77.9	52.1
77.9	52.1
77.9	52.1
77.9	52.1
77.9	52.1
77.9	52.1
77.9	52.1
77.9	52.1
77.9	52.1
77.9	52.1
77.9	52.1
77.9	52.1
77.9	52.1
77.9	52.1
77.9	52.1
77.9	52.1
77.9	52.1
77.9	52.1
77.9	52.1
77.9	52.1
77.9	52.1
77.9	52.1
77.9	52.1
77.9	52.1
77.9	52.1
77.9	52.1
77.9	52.1
77.9	52.1
77.9	52.1
77.9	52.1
77.9	52.1
77.9	52.1
77.9	52.1
77.9	52.1
77.9	52.1
77.9	52.1
77.9	52.1
77.9	52.1
77.9	52.1
77.9	52.1
77.9	52.1
77.9	52.1
77.9	52.1
77.9	52.1
77.9	52.1
77.9	52.1
77.9	52.1
77.9	52.1
77.9	52.1
77.9	52.1
77.9	52.1
77.9	52.1
77.9	52.1
77.9	52.1
77.9	52.1
77.9	52.1
77.9	52.1
77.9	52.1
77.9	52.1
77.9	52.1
77.9	52.1
77.9	52.1
77.9	52.1
77.9	52.1
77.9	52.1
77.9	52.1
77.9	52.1
77.9	52.1
77.9	52.1
77.9	52.1
77.9	52.1
77.9	52.1
77.9	52.1
77.9	52.1
77.9	52.1
77.9	52.1
77.9	52.1
77.9	52.1
77.9	52.1
77.9	52.1
77.9	52.1
77.9	52.1
77.9	52.1
77.9	52.1
77.9	52.1
77.9	52.1
77.9	52.1
77.9	52.1
77.9	52.1
77.9	52.1
77.9	52.1
77.9	52.1
77.9	52.1
77.9	52.1
77.9	52.1
77.9	52.1
77.9	53.5
77.9	53.5
77.9	53.5
77.9	53.5
77.9	53.5
77.9	53.5
77.9	53.5
77.9	53.5
77.9	53.5
77.9	53.5
77.9	53.5
77.9	53.5
77.9	53.5
77.9	53.5
77.9	53.5
77.9	53.5
77.9	53.5
77.9	53.5
77.9	53.5
77.9	54.5
77.9	54.5
77.9	54.5
77.9	54.5
77.9	54.5
77.9	54.5
77.9	54.5
77.9	54.5
77.9	54.5
77.9	54.5
77.9	56.3
77.9	56.3
77.9	57.1
77.9	59.2
77.9	61.7
77.9	61.7
77.9	62.6
77.9	62.6
77.9	62.6
77.9	62.9
77.9	62.9
77.9	62.9
77.9	62.9
77.9	62.9
77.9	62.9
77.9	62.9
77.9	62.9
77.9	62.9
77.9	62.9
77.9	62.9
77.9	62.9
77.9	62.9
77.9	62.9
77.9	62.9
77.9	62.9
77.9	62.9
77.9	62.9
77.9	62.9
77.9	62.9
77.9	62.9
77.9	62.9
77.9	62.9
77.9	62.9
77.9	62.9
77.9	62.9
77.9	62.9
77.9	62.9
77.9	62.9
77.9	62.9
77.9	62.9
77.9	62.9
77.9	62.9
77.9	62.9
77.9	62.9
77.9	62.9
77.9	62.9
77.9	62.9
77.9	62.9
77.9	62.9
77.9	62.9
77.9	62.9
77.9	62.9
77.9	62.9
77.9	62.9
77.9	62.9
77.9	62.9
77.9	62.9
77.9	62.9
77.9	62.9
77.9	62.9
77.9	62.9
77.9	62.9
77.9	66.2
77.9	66.3
77.9	66.3
77.9	66.3
77.9	66.3
77.9	66.3
77.9	66.3
77.9	66.3
77.9	66.3
77.9	66.3
77.9	66.3
77.9	66.3
77.9	66.3
77.9	66.3
77.9	66.3
77.9	66.3
77.9	66.3
77.9	66.3
77.9	66.3
77.9	66.3
77.9	66.3
77.9	66.3
77.9	66.3
77.9	66.3
77.9	66.3
77.9	66.3
77.9	66.3
77.9	66.3
77.9	66.3
77.9	66.3
77.9	66.3
77.9	66.3
77.9	66.3
77.9	66.3
77.9	66.3
77.9	66.3
77.9	66.3
77.9	66.3
77.9	66.3
77.9	66.3
77.9	66.3
77.9	66.3
77.9	66.3
77.9	66.3
77.9	66.3
77.9	66.3
77.9	66.3
77.9	66.3
77.9	66.3
77.9	66.3
77.9	66.3
77.9	66.3
77.9	66.3
77.9	66.3
77.9	66.3
77.9	66.3
77.9	66.3
77.9	66.3
77.9	66.3
77.9	66.3
77.9	66.3
77.9	66.3
77.9	66.3
77.9	66.3
77.9	66.3
77.9	66.3
77.9	66.3
77.9	66.3
77.9	66.3
77.9	66.3
77.9	66.3
77.9	66.3
77.9	66.3
77.9	66.3
77.9	66.3
77.9	66.3
77.9	66.3
77.9	66.3
77.9	66.3
77.9	66.3
77.9	66.3
77.9	66.3
77.9	71.2
77.9	71.5
77.9	71.5
77.9	71.5
77.9	71.5
77.9	71.5
77.9	71.5
77.9	71.5
77.9	71.5
77.9	71.5
77.9	71.5
77.9	74.9
77.9	74.9
77.9	76.4
77.9	77.2
77.9	77.3
77.9	79.1
77.9	79.1
77.9	79.1
77.9	79.1
77.9	79.1
77.9	79.1
77.9	79.1
77.9	79.1
77.9	79.1
77.9	79.1
77.9	79.1
77.9	79.1
77.9	80.2
77.9	80.2
77.9	81.3
77.9	82.5
77.9	82.5
77.9	82.5
77.9	83
77.9	83
77.9	83
77.9	83
77.9	83
77.9	83
77.9	83
77.9	83
77.9	83
77.9	83
77.9	83
77.9	83
77.9	83
77.9	83
77.9	83
77.9	83
77.9	83
77.9	83
77.9	83
77.9	83
77.9	83
77.9	83
77.9	83
77.9	83
77.9	83
77.9	83
77.9	83
77.9	83
77.9	83
77.9	83
77.9	83
77.9	83
77.9	83
77.9	83
77.9	83
77.9	83
77.9	83
77.9	83
77.9	83
77.9	83
77.9	83
77.9	83
77.9	83
77.9	83
77.9	83
77.9	83
77.9	83
77.9	83
77.9	83
77.9	83
77.9	83
77.9	83
77.9	83
77.9	83
77.9	83
77.9	83
77.9	83
77.9	83
77.9	83
77.9	83
77.9	83
77.9	83
77.9	83
77.9	83
77.9	83
77.9	83
77.9	83
77.9	83
77.9	83
77.9	83
77.9	83
77.9	83
77.9	83
77.9	83
77.9	83
77.9	83
77.9	83
77.9	83
77.9	83
77.9	83
77.9	83
77.9	83
77.9	83
77.9	83
77.9	83
77.9	83
77.9	83
77.9	83
77.9	83
77.9	83
77.9	83
77.9	83
77.9	83
77.9	83
77.9	83
77.9	83
77.9	83
77.9	83
77.9	83
77.9	83
77.9	83
77.9	83
77.9	83
77.9	83.1
77.9	83.1
77.9	83.7
77.9	83.8
78.8	86
79.5	89.3
79.9	89.3
79.9	89.3
79.9	89.3
79.9	89.3
79.9	89.3
79.9	89.3
79.9	89.3
80.3	89.3
81.7	92.6
82.7	92.6
83	92.6
86.7	93
86.8	93
86.8	93
86.8	93
86.8	95.1
87.2	95.1
89	95.1
91.4	95.1
93.4
97
