# Supplementary material for: SPOROS: A pipeline to analyze DISE/6mer seed toxicity
Source: PLoS Comput Biol. 2022 Mar 31;18(3):e1010022. doi: 10.1371/journal.pcbi.1010022 (PMC9004739; doi:10.1371/journal.pcbi.1010022)
Supplement: S2 Dataset — (ZIP) [file pcbi.1010022.s006.zip › Final SPOROS output Figure 3/differential/ADnTPDvsCtrl/adjp/sRNA/Int_seedKeyed.sRNA.human.ADnTPDvsCtrl.diff.avgd.txt]

Seed	Avg of 3 Human Tox	ADnTPDvsCtrl.Group1	ADnTPDvsCtrl.Group2
AAACAG	86.8	9.48570606757503	1.64671690202674
AAACCG	93.4	2.67183373163247	0.355382190283706
AAGCGG	97	1.54581632185036	0
AAGGUU	77.3	0.051527847008285	8.55563967216931
AAUUGU	62.6	425.11969855583	64.3322265515868
AAUUUU	87.2	1.21590038113119	0.158095699603548
ACGUGU	63.4	3.38313930771678	0.585812118595641
ACUCCA	70	0.077850847770219	1.69671434096193
ACUUCG	83.1	0.951393803315381	13.8258061378977
AGACUA	91.4	2.15442270873633	0.30652490287769
AGAGUG	73.3	140.643678964563	17.6950058282411
AGAUUA	95.1	2.70964198048216	28.0446930611025
AGAUUC	61.7	0.340183678501953	14.4768580233902
AGAUUG	94.6	0	0.665667842123223
AGCUUC	47.8	0.124238441503729	9.71295014096053
AGGAUC	31.3	0.128221290919607	5.27451841093594
AGGCUC	28.5	0.209432766625135	7.50116585161773
AGGGUC	19.6	0.268652866417263	11.5636484908664
AGGUCC	32.8	0.24563133565391	18.306348756381
AGGUUA	79.6	0.0182005020063646	1.64381986543481
AGGUUC	52.1	83.389840531474	2854.87366192813
AGGUUG	79.1	1.94982843352902	85.2445129213908
AGUACA	65.6	2.52329725865965	0.00937791409888829
AGUAGU	20.9	2.59444576471269	0.27250406647937
AGUUUC	54.5	0.680334134483171	68.703385114092
AGUUUG	72.4	0	0.847890675378268
AUAGAG	94.9	0.0379933243463389	1.47938085563958
AUCCGG	84.7	0.842578406158792	0.0593563015655494
AUCUUG	80.3	1.4904215551372	0.154766486842035
AUGGAG	83.7	0.250508983521918	8.16165044494337
AUUAGC	71.2	0.390667104091583	4.75228373467073
AUUGGC	61.2	1.05470135829214	0.0759439953025055
AUUGUC	71	46.5717232572048	7.78182863611014
CAAUAU	82.7	1.35760237595388	0.201037744986694
CAGAUU	76.4	0.100488982277206	4.22500523729524
CAGGAC	32.8	1.11649693405174	0.224801573534588
CAGUAA	89	1.34690045038449	0.162021040632234
CAUAAG	76.8	1.77633356815371	0.0846552285194331
CAUUGG	36.6	0	1.38987446962444
CCAAGA	60	1.51974586872017	0.0858871853915112
CCAGAA	77.8	3.22259997628528	0.520301573728293
CCCCGU	79.5	0.661141835188139	0.00482989551151362
CCCGAC	66.4	3.79857902040588	0.402820141790067
CCCGGG	81.7	1.35267038845497	0.0433781015496086
CCGGUA	73	1.34476922084558	0.187146714019385
CGGAGC	15.3	2.49262058575073	0.469785183642682
CGGCCU	46.4	3.35568141833174	22.9953459042377
CGGUAA	83	1.26927974079737	0.124156384044746
CGUUUC	62.5	0.629508933840317	0.0497263883503117
CUAAAC	71.5	0.756870572267974	69.8099546385847
CUCCAG	82.5	0.946440156283439	23.274556905729
CUCGGU	65.3	2.11987681580574	0.366767305755636
CUGACU	71.9	10.077005133056	11.6971455018788
CUGAUG	81.8	0.0438296194752863	1.21826695321636
CUGGAC	48.5	0.0946557634633783	3.78899377743721
CUUGCU	58.4	0.0419278833505199	1.88893823831617
GAACUG	79.5	1.3089852115548	0.216211721556539
GAAGUG	73.1	2.65797458751638	0.357525588654523
GAAUAG	93.1	0.984909086097159	0.035220456154753
GAAUCG	79.9	15.0945306718494	2.18728056096907
GAAUGA	70.5	0.0121014743964447	0.829386583608094
GAAUUG	77.9	1103.84214724958	277.80931229373
GACUGA	49.4	0.100237887897265	3.2461940661155
GAGGUU	53.5	1.88242007261925	136.346216760204
GAGUCC	25.9	0	0.695663360284146
GAGUGU	63.6	3.09162935898587	0.304101521731064
GAUGCU	12.4	0.885185232811612	0.1198896004187
GAUUAU	63.2	3.03222184044206	0.415120078575337
GAUUCC	29.3	2.66414889806049	0.318821417036591
GAUUCU	46.1	18.100859945338	8.06504603748888
GAUUGU	57.5	462.685742845628	100.075823564602
GCAGCG	61.9	0.0738704704986363	0.803578070756517
GGAAUG	57.1	0.576749775797653	7.1324709325965
GGAGCG	18.5	1.35081288766671	0.270722643112525
GGCAGU	16.2	4.88382829790326	0.634914352951652
GGCCCC	31.6	2.07364909661518	14.7698332136443
GGCGGA	26.8	3.10985371873344	0.396421911435034
GGCUGU	33.7	0.0500947987427836	4.41364490622153
GGGAGC	19.1	4.8449598542671	54.6250341713424
GGGAUU	49.6	3.38441511787734	18.9669923773667
GGGGGC	5	0.933029022710695	0.0406177000464484
GGGUGU	19.5	0.104551433526785	12.5411961657371
GGGUUC	45.6	0.0239172733867664	1.55481025193655
GGUAAA	86.7	1.07620963705697	0.0521987260310204
GGUAUU	59.2	0.127417914877568	3.88802930610434
GGUUAU	80.3	0.467493871245489	2.77163451387972
GGUUCC	24.6	103.622124383917	1755.85742925205
GGUUCG	62.2	0.0779949215454284	3.12819983517135
GGUUGU	62.9	9.69455668357658	381.006813494252
GUCAGU	56.3	0.617043152057491	11.3656203492349
GUCGAU	66.3	68.2767329415617	634.051590170748
GUCUGG	14.7	0.307977441118905	2.61291428963547
GUGUUA	64.3	2.01013056236015	0.12586607662419
GUUCUG	66.8	0.14766624266724	1.15226127550917
UAACUA	93	7.51753584189792	32.3654877160592
UAUUGC	33.6	2.46759797776365	17.6955754591941
UCACGG	78.8	1.1746963273641	0.0916138177346837
UCCAGA	81.3	0.492688122119028	7.09811694662378
UCCCCG	86	0.139761445503324	8.67337052331919
UCGACU	68.8	1.6494287077912	0.0694741387697985
UCGAUG	88.7	0.0166013020832857	2.73676465673821
UCGUGG	56.1	3.55139040367093	0.56702612297206
UCUCUC	62	0.0665360710956081	1.65002728569755
UCUCUG	83	76.5097627527095	795.423014351511
UCUCUU	74.9	1.53333295082064	16.8147141787933
UCUGGC	18.1	0.791537604039745	0.043809470534431
UGACUC	73.3	0.0521393549219121	0.945837454662514
UGACUG	92.6	2.31988113027162	24.4809492540153
UGACUU	89.3	1.14812329013337	65.4776887789533
UGAUUC	62.6	0.67681144282267	21.7021850284254
UGCAUU	74	127.508842113112	17.1905972703129
UGGGGC	26.9	3.20802129567359	0
UGUAUG	80.2	0.966729643099104	18.0258958492008
UGUCUG	77.2	0.199463194873772	5.45695023895811
UUGUGG	66.2	0.124921182754204	4.45554358125888
UUUCUG	83.8	0.297880610982636	8.27823421950105
UUUUCC	44	35.370634870561	4.1467735747294
UUUUGG	79.2	0	0.485341136408663
