# Supplementary material for: SPOROS: A pipeline to analyze DISE/6mer seed toxicity
Source: PLoS Comput Biol. 2022 Mar 31;18(3):e1010022. doi: 10.1371/journal.pcbi.1010022 (PMC9004739; doi:10.1371/journal.pcbi.1010022)
Supplement: S2 Dataset — (ZIP) [file pcbi.1010022.s006.zip › Final SPOROS output Figure 3/differential/ADnTPDvsCtrl/adjp/sRNA/E_seedAnalysis.Delta.sRNA.dn.txt]

AAACAG
AAACAG
AAACAG
AAACAG
AAACCG
AAGCGG
AAUUGU
AAUUGU
AAUUGU
AAUUGU
AAUUGU
AAUUGU
AAUUGU
AAUUGU
AAUUGU
AAUUGU
AAUUGU
AAUUGU
AAUUGU
AAUUGU
AAUUGU
AAUUGU
AAUUGU
AAUUGU
AAUUGU
AAUUGU
AAUUGU
AAUUGU
AAUUGU
AAUUGU
AAUUGU
AAUUGU
AAUUGU
AAUUGU
AAUUGU
AAUUGU
AAUUGU
AAUUGU
AAUUGU
AAUUGU
AAUUGU
AAUUGU
AAUUGU
AAUUGU
AAUUGU
AAUUGU
AAUUGU
AAUUGU
AAUUGU
AAUUGU
AAUUGU
AAUUGU
AAUUGU
AAUUGU
AAUUGU
AAUUGU
AAUUGU
AAUUGU
AAUUGU
AAUUGU
AAUUGU
AAUUGU
AAUUGU
AAUUGU
AAUUGU
AAUUGU
AAUUGU
AAUUGU
AAUUGU
AAUUGU
AAUUGU
AAUUGU
AAUUGU
AAUUGU
AAUUGU
AAUUGU
AAUUGU
AAUUGU
AAUUGU
AAUUGU
AAUUGU
AAUUGU
AAUUGU
AAUUGU
AAUUGU
AAUUGU
AAUUGU
AAUUGU
AAUUGU
AAUUGU
AAUUGU
AAUUGU
AAUUGU
AAUUGU
AAUUGU
AAUUGU
AAUUGU
AAUUGU
AAUUGU
AAUUGU
AAUUGU
AAUUGU
AAUUGU
AAUUGU
AAUUGU
AAUUGU
AAUUGU
AAUUGU
AAUUGU
AAUUGU
AAUUGU
AAUUGU
AAUUGU
AAUUGU
AAUUGU
AAUUGU
AAUUGU
AAUUGU
AAUUGU
AAUUGU
AAUUGU
AAUUGU
AAUUGU
AAUUGU
AAUUGU
AAUUGU
AAUUGU
AAUUGU
AAUUGU
AAUUGU
AAUUGU
AAUUGU
AAUUGU
AAUUGU
AAUUGU
AAUUGU
AAUUGU
AAUUGU
AAUUGU
AAUUGU
AAUUGU
AAUUGU
AAUUGU
AAUUGU
AAUUGU
AAUUGU
AAUUGU
AAUUGU
AAUUGU
AAUUGU
AAUUGU
AAUUGU
AAUUGU
AAUUGU
AAUUGU
AAUUGU
AAUUGU
AAUUGU
AAUUGU
AAUUGU
AAUUGU
AAUUGU
AAUUGU
AAUUGU
AAUUGU
AAUUGU
AAUUGU
AAUUGU
AAUUGU
AAUUGU
AAUUGU
AAUUGU
AAUUGU
AAUUGU
AAUUGU
AAUUGU
AAUUGU
AAUUGU
AAUUGU
AAUUGU
AAUUGU
AAUUGU
AAUUGU
AAUUGU
AAUUGU
AAUUGU
AAUUGU
AAUUGU
AAUUGU
AAUUGU
AAUUUU
ACGUGU
AGACUA
AGAGUG
AGAGUG
AGAGUG
AGAGUG
AGAGUG
AGAGUG
AGAGUG
AGAGUG
AGAGUG
AGAGUG
AGAGUG
AGAGUG
AGAGUG
AGAGUG
AGAGUG
AGAGUG
AGAGUG
AGAGUG
AGAGUG
AGAGUG
AGAGUG
AGAGUG
AGAGUG
AGAGUG
AGAGUG
AGAGUG
AGAGUG
AGAGUG
AGAGUG
AGAGUG
AGAGUG
AGAGUG
AGAGUG
AGAGUG
AGAGUG
AGAGUG
AGAGUG
AGAGUG
AGAGUG
AGAGUG
AGAGUG
AGAGUG
AGAGUG
AGAGUG
AGAGUG
AGAGUG
AGAGUG
AGAGUG
AGAGUG
AGAGUG
AGAGUG
AGAGUG
AGAGUG
AGAGUG
AGAGUG
AGAGUG
AGAGUG
AGAGUG
AGAGUG
AGAGUG
AGAGUG
AGAGUG
AGAGUG
AGUACA
AGUAGU
AUCUUG
AUUGGC
AUUGUC
AUUGUC
AUUGUC
AUUGUC
AUUGUC
AUUGUC
AUUGUC
AUUGUC
AUUGUC
AUUGUC
AUUGUC
AUUGUC
AUUGUC
AUUGUC
AUUGUC
AUUGUC
AUUGUC
AUUGUC
AUUGUC
AUUGUC
CAAUAU
CAGUAA
CAUAAG
CCAAGA
CCAGAA
CCCGAC
CCCGAC
CCCGGG
CCGGUA
CGGAGC
CGGUAA
CUCGGU
GAACUG
GAAGUG
GAAUCG
GAAUCG
GAAUCG
GAAUCG
GAAUCG
GAAUCG
GAAUCG
GAAUUG
GAAUUG
GAAUUG
GAAUUG
GAAUUG
GAAUUG
GAAUUG
GAAUUG
GAAUUG
GAAUUG
GAAUUG
GAAUUG
GAAUUG
GAAUUG
GAAUUG
GAAUUG
GAAUUG
GAAUUG
GAAUUG
GAAUUG
GAAUUG
GAAUUG
GAAUUG
GAAUUG
GAAUUG
GAAUUG
GAAUUG
GAAUUG
GAAUUG
GAAUUG
GAAUUG
GAAUUG
GAAUUG
GAAUUG
GAAUUG
GAAUUG
GAAUUG
GAAUUG
GAAUUG
GAAUUG
GAAUUG
GAAUUG
GAAUUG
GAAUUG
GAAUUG
GAAUUG
GAAUUG
GAAUUG
GAAUUG
GAAUUG
GAAUUG
GAAUUG
GAAUUG
GAAUUG
GAAUUG
GAAUUG
GAAUUG
GAAUUG
GAAUUG
GAAUUG
GAAUUG
GAAUUG
GAAUUG
GAAUUG
GAAUUG
GAAUUG
GAAUUG
GAAUUG
GAAUUG
GAAUUG
GAAUUG
GAAUUG
GAAUUG
GAAUUG
GAAUUG
GAAUUG
GAAUUG
GAAUUG
GAAUUG
GAAUUG
GAAUUG
GAAUUG
GAAUUG
GAAUUG
GAAUUG
GAAUUG
GAAUUG
GAAUUG
GAAUUG
GAAUUG
GAAUUG
GAAUUG
GAAUUG
GAAUUG
GAAUUG
GAAUUG
GAAUUG
GAAUUG
GAAUUG
GAAUUG
GAAUUG
GAAUUG
GAAUUG
GAAUUG
GAAUUG
GAAUUG
GAAUUG
GAAUUG
GAAUUG
GAAUUG
GAAUUG
GAAUUG
GAAUUG
GAAUUG
GAAUUG
GAAUUG
GAAUUG
GAAUUG
GAAUUG
GAAUUG
GAAUUG
GAAUUG
GAAUUG
GAAUUG
GAAUUG
GAAUUG
GAAUUG
GAAUUG
GAAUUG
GAAUUG
GAAUUG
GAAUUG
GAAUUG
GAAUUG
GAAUUG
GAAUUG
GAAUUG
GAAUUG
GAAUUG
GAAUUG
GAAUUG
GAAUUG
GAAUUG
GAAUUG
GAAUUG
GAAUUG
GAAUUG
GAAUUG
GAAUUG
GAAUUG
GAAUUG
GAAUUG
GAAUUG
GAAUUG
GAAUUG
GAAUUG
GAAUUG
GAAUUG
GAAUUG
GAAUUG
GAAUUG
GAAUUG
GAAUUG
GAAUUG
GAAUUG
GAAUUG
GAAUUG
GAAUUG
GAAUUG
GAAUUG
GAAUUG
GAAUUG
GAAUUG
GAAUUG
GAAUUG
GAAUUG
GAAUUG
GAAUUG
GAAUUG
GAAUUG
GAAUUG
GAAUUG
GAAUUG
GAAUUG
GAAUUG
GAAUUG
GAAUUG
GAAUUG
GAAUUG
GAAUUG
GAAUUG
GAAUUG
GAAUUG
GAAUUG
GAAUUG
GAAUUG
GAAUUG
GAAUUG
GAAUUG
GAAUUG
GAAUUG
GAAUUG
GAAUUG
GAAUUG
GAAUUG
GAAUUG
GAAUUG
GAAUUG
GAAUUG
GAAUUG
GAAUUG
GAAUUG
GAAUUG
GAAUUG
GAAUUG
GAAUUG
GAAUUG
GAAUUG
GAAUUG
GAAUUG
GAAUUG
GAAUUG
GAAUUG
GAAUUG
GAAUUG
GAAUUG
GAAUUG
GAAUUG
GAAUUG
GAAUUG
GAAUUG
GAAUUG
GAAUUG
GAAUUG
GAAUUG
GAAUUG
GAAUUG
GAAUUG
GAAUUG
GAAUUG
GAAUUG
GAAUUG
GAAUUG
GAAUUG
GAAUUG
GAAUUG
GAAUUG
GAAUUG
GAAUUG
GAAUUG
GAAUUG
GAAUUG
GAAUUG
GAAUUG
GAAUUG
GAAUUG
GAAUUG
GAAUUG
GAAUUG
GAAUUG
GAAUUG
GAAUUG
GAAUUG
GAAUUG
GAAUUG
GAAUUG
GAAUUG
GAAUUG
GAAUUG
GAAUUG
GAAUUG
GAAUUG
GAAUUG
GAAUUG
GAAUUG
GAAUUG
GAAUUG
GAAUUG
GAAUUG
GAAUUG
GAAUUG
GAAUUG
GAAUUG
GAAUUG
GAAUUG
GAAUUG
GAAUUG
GAAUUG
GAAUUG
GAAUUG
GAAUUG
GAAUUG
GAAUUG
GAAUUG
GAAUUG
GAAUUG
GAAUUG
GAAUUG
GAAUUG
GAAUUG
GAAUUG
GAAUUG
GAAUUG
GAAUUG
GAAUUG
GAAUUG
GAAUUG
GAAUUG
GAAUUG
GAAUUG
GAAUUG
GAAUUG
GAAUUG
GAAUUG
GAAUUG
GAAUUG
GAAUUG
GAAUUG
GAAUUG
GAAUUG
GAAUUG
GAAUUG
GAAUUG
GAAUUG
GAAUUG
GAAUUG
GAAUUG
GAAUUG
GAAUUG
GAAUUG
GAAUUG
GAAUUG
GAAUUG
GAAUUG
GAAUUG
GAAUUG
GAAUUG
GAAUUG
GAAUUG
GAAUUG
GAAUUG
GAAUUG
GAAUUG
GAAUUG
GAAUUG
GAAUUG
GAAUUG
GAAUUG
GAAUUG
GAAUUG
GAAUUG
GAAUUG
GAAUUG
GAAUUG
GAAUUG
GAAUUG
GAAUUG
GAAUUG
GAAUUG
GAAUUG
GAAUUG
GAAUUG
GAAUUG
GAAUUG
GAAUUG
GAAUUG
GAAUUG
GAAUUG
GAAUUG
GAAUUG
GAAUUG
GAAUUG
GAAUUG
GAAUUG
GAAUUG
GAAUUG
GAAUUG
GAAUUG
GAAUUG
GAAUUG
GAAUUG
GAAUUG
GAAUUG
GAAUUG
GAAUUG
GAAUUG
GAAUUG
GAAUUG
GAAUUG
GAAUUG
GAAUUG
GAAUUG
GAAUUG
GAAUUG
GAAUUG
GAAUUG
GAAUUG
GAAUUG
GAAUUG
GAAUUG
GAAUUG
GAAUUG
GAAUUG
GAAUUG
GAAUUG
GAAUUG
GAAUUG
GAAUUG
GAAUUG
GAAUUG
GAAUUG
GAAUUG
GAAUUG
GAAUUG
GAAUUG
GAAUUG
GAAUUG
GAAUUG
GAAUUG
GAAUUG
GAAUUG
GAAUUG
GAGUGU
GAUUAU
GAUUCC
GAUUCU
GAUUCU
GAUUCU
GAUUCU
GAUUCU
GAUUGU
GAUUGU
GAUUGU
GAUUGU
GAUUGU
GAUUGU
GAUUGU
GAUUGU
GAUUGU
GAUUGU
GAUUGU
GAUUGU
GAUUGU
GAUUGU
GAUUGU
GAUUGU
GAUUGU
GAUUGU
GAUUGU
GAUUGU
GAUUGU
GAUUGU
GAUUGU
GAUUGU
GAUUGU
GAUUGU
GAUUGU
GAUUGU
GAUUGU
GAUUGU
GAUUGU
GAUUGU
GAUUGU
GAUUGU
GAUUGU
GAUUGU
GAUUGU
GAUUGU
GAUUGU
GAUUGU
GAUUGU
GAUUGU
GAUUGU
GAUUGU
GAUUGU
GAUUGU
GAUUGU
GAUUGU
GAUUGU
GAUUGU
GAUUGU
GAUUGU
GAUUGU
GAUUGU
GAUUGU
GAUUGU
GAUUGU
GAUUGU
GAUUGU
GAUUGU
GAUUGU
GAUUGU
GAUUGU
GAUUGU
GAUUGU
GAUUGU
GAUUGU
GAUUGU
GAUUGU
GAUUGU
GAUUGU
GAUUGU
GAUUGU
GAUUGU
GAUUGU
GAUUGU
GAUUGU
GAUUGU
GAUUGU
GAUUGU
GAUUGU
GAUUGU
GAUUGU
GAUUGU
GAUUGU
GAUUGU
GAUUGU
GAUUGU
GAUUGU
GAUUGU
GAUUGU
GAUUGU
GAUUGU
GAUUGU
GAUUGU
GAUUGU
GAUUGU
GAUUGU
GAUUGU
GAUUGU
GAUUGU
GAUUGU
GAUUGU
GAUUGU
GAUUGU
GAUUGU
GAUUGU
GAUUGU
GAUUGU
GAUUGU
GAUUGU
GAUUGU
GAUUGU
GAUUGU
GAUUGU
GAUUGU
GAUUGU
GAUUGU
GAUUGU
GAUUGU
GAUUGU
GAUUGU
GAUUGU
GAUUGU
GAUUGU
GAUUGU
GAUUGU
GAUUGU
GAUUGU
GAUUGU
GAUUGU
GAUUGU
GAUUGU
GAUUGU
GAUUGU
GAUUGU
GAUUGU
GAUUGU
GAUUGU
GAUUGU
GAUUGU
GAUUGU
GAUUGU
GAUUGU
GAUUGU
GAUUGU
GAUUGU
GAUUGU
GAUUGU
GAUUGU
GAUUGU
GAUUGU
GAUUGU
GAUUGU
GAUUGU
GAUUGU
GAUUGU
GAUUGU
GAUUGU
GAUUGU
GAUUGU
GAUUGU
GAUUGU
GAUUGU
GAUUGU
GAUUGU
GAUUGU
GAUUGU
GAUUGU
GAUUGU
GAUUGU
GAUUGU
GAUUGU
GAUUGU
GAUUGU
GAUUGU
GAUUGU
GAUUGU
GAUUGU
GAUUGU
GAUUGU
GAUUGU
GAUUGU
GAUUGU
GAUUGU
GGAGCG
GGCAGU
GGCAGU
GGCGGA
GGUAAA
GUGUUA
UCACGG
UCGACU
UCGUGG
UCGUGG
UGCAUU
UGCAUU
UGCAUU
UGCAUU
UGCAUU
UGCAUU
UGCAUU
UGCAUU
UGCAUU
UGCAUU
UGCAUU
UGCAUU
UGCAUU
UGCAUU
UGCAUU
UGCAUU
UGCAUU
UGCAUU
UGCAUU
UGCAUU
UGCAUU
UGCAUU
UGCAUU
UGCAUU
UGCAUU
UGCAUU
UGCAUU
UGCAUU
UGCAUU
UGCAUU
UGCAUU
UGCAUU
UGCAUU
UGCAUU
UGCAUU
UGCAUU
UGCAUU
UGCAUU
UGCAUU
UGCAUU
UGCAUU
UGCAUU
UGCAUU
UGCAUU
UGCAUU
UGCAUU
UGCAUU
UGCAUU
UGCAUU
UGCAUU
UGCAUU
UGCAUU
UGCAUU
UGCAUU
UGCAUU
UGCAUU
UGGGGC
UGGGGC
UUUUCC
UUUUCC
UUUUCC
UUUUCC
UUUUCC
UUUUCC
UUUUCC
UUUUCC
UUUUCC
UUUUCC
UUUUCC
UUUUCC
UUUUCC
UUUUCC
UUUUCC
UUUUCC
