# Supplementary material for: SPOROS: A pipeline to analyze DISE/6mer seed toxicity
Source: PLoS Comput Biol. 2022 Mar 31;18(3):e1010022. doi: 10.1371/journal.pcbi.1010022 (PMC9004739; doi:10.1371/journal.pcbi.1010022)
Supplement: S2 Dataset — (ZIP) [file pcbi.1010022.s006.zip › Final SPOROS output Figure 3/differential/ADnTPDvsCtrl/adjp/sRNA/D_toxAnalysis.delta.up.txt]

19.1
19.1
19.1
19.1
19.1
19.1
19.1
19.5
19.5
19.6
19.6
24.6
24.6
24.6
24.6
24.6
24.6
24.6
24.6
24.6
24.6
24.6
24.6
24.6
24.6
24.6
24.6
24.6
24.6
24.6
24.6
24.6
24.6
24.6
24.6
24.6
24.6
24.6
24.6
24.6
24.6
24.6
24.6
24.6
24.6
24.6
24.6
24.6
24.6
24.6
24.6
24.6
24.6
24.6
24.6
24.6
24.6
24.6
24.6
24.6
24.6
24.6
24.6
24.6
24.6
24.6
24.6
24.6
24.6
24.6
24.6
24.6
24.6
24.6
24.6
24.6
24.6
24.6
24.6
24.6
24.6
24.6
24.6
24.6
24.6
24.6
24.6
24.6
24.6
24.6
24.6
24.6
24.6
24.6
24.6
24.6
24.6
24.6
24.6
24.6
24.6
24.6
24.6
24.6
24.6
24.6
24.6
24.6
24.6
24.6
24.6
24.6
24.6
24.6
24.6
24.6
24.6
24.6
24.6
24.6
24.6
24.6
24.6
24.6
24.6
24.6
24.6
24.6
24.6
24.6
24.6
24.6
24.6
24.6
24.6
24.6
24.6
24.6
24.6
24.6
24.6
24.6
24.6
24.6
24.6
24.6
24.6
24.6
24.6
24.6
24.6
24.6
24.6
24.6
24.6
24.6
24.6
24.6
24.6
24.6
24.6
24.6
24.6
24.6
24.6
24.6
24.6
24.6
24.6
24.6
24.6
24.6
24.6
24.6
24.6
24.6
24.6
24.6
24.6
24.6
24.6
24.6
24.6
24.6
24.6
24.6
24.6
24.6
24.6
24.6
24.6
24.6
24.6
24.6
24.6
24.6
24.6
24.6
24.6
24.6
24.6
24.6
24.6
24.6
24.6
24.6
24.6
24.6
24.6
24.6
24.6
24.6
24.6
24.6
24.6
24.6
24.6
24.6
24.6
24.6
24.6
24.6
24.6
24.6
24.6
24.6
24.6
24.6
24.6
24.6
24.6
24.6
24.6
24.6
24.6
24.6
24.6
24.6
24.6
24.6
24.6
24.6
24.6
24.6
24.6
24.6
24.6
24.6
28.5
31.3
31.6
31.6
32.8
32.8
32.8
33.6
33.6
33.7
46.4
46.4
46.4
47.8
48.5
49.6
49.6
52.1
52.1
52.1
52.1
52.1
52.1
52.1
52.1
52.1
52.1
52.1
52.1
52.1
52.1
52.1
52.1
52.1
52.1
52.1
52.1
52.1
52.1
52.1
52.1
52.1
52.1
52.1
52.1
52.1
52.1
52.1
52.1
52.1
52.1
52.1
52.1
52.1
52.1
52.1
52.1
52.1
52.1
52.1
52.1
52.1
52.1
52.1
52.1
52.1
52.1
52.1
52.1
52.1
52.1
52.1
52.1
52.1
52.1
52.1
52.1
52.1
52.1
52.1
52.1
52.1
52.1
52.1
52.1
52.1
52.1
52.1
52.1
52.1
52.1
52.1
52.1
52.1
52.1
52.1
52.1
52.1
52.1
52.1
52.1
52.1
52.1
52.1
52.1
52.1
52.1
52.1
52.1
52.1
52.1
52.1
52.1
52.1
52.1
52.1
52.1
52.1
52.1
52.1
52.1
52.1
52.1
52.1
52.1
52.1
52.1
52.1
52.1
52.1
52.1
52.1
52.1
52.1
52.1
52.1
52.1
52.1
52.1
52.1
52.1
52.1
52.1
52.1
52.1
52.1
52.1
52.1
52.1
52.1
52.1
52.1
52.1
52.1
52.1
52.1
52.1
52.1
52.1
52.1
52.1
52.1
52.1
52.1
52.1
52.1
52.1
52.1
52.1
52.1
52.1
52.1
52.1
52.1
52.1
52.1
52.1
52.1
52.1
52.1
52.1
52.1
52.1
52.1
52.1
52.1
52.1
52.1
52.1
52.1
52.1
52.1
52.1
52.1
52.1
52.1
52.1
52.1
52.1
52.1
52.1
52.1
52.1
52.1
52.1
52.1
52.1
52.1
52.1
52.1
52.1
52.1
52.1
52.1
52.1
52.1
52.1
52.1
52.1
52.1
52.1
52.1
52.1
52.1
52.1
52.1
52.1
52.1
52.1
52.1
52.1
52.1
52.1
52.1
52.1
52.1
52.1
52.1
52.1
52.1
52.1
52.1
52.1
52.1
52.1
52.1
52.1
52.1
52.1
52.1
52.1
52.1
52.1
52.1
52.1
52.1
52.1
52.1
52.1
52.1
52.1
52.1
52.1
52.1
52.1
52.1
52.1
52.1
52.1
52.1
52.1
52.1
52.1
52.1
52.1
52.1
52.1
52.1
52.1
52.1
52.1
52.1
52.1
52.1
52.1
52.1
52.1
52.1
52.1
52.1
52.1
52.1
52.1
52.1
52.1
52.1
52.1
52.1
52.1
52.1
52.1
52.1
52.1
52.1
52.1
52.1
52.1
52.1
52.1
52.1
52.1
52.1
52.1
52.1
52.1
52.1
52.1
52.1
52.1
52.1
52.1
52.1
52.1
52.1
52.1
52.1
52.1
52.1
52.1
52.1
52.1
52.1
52.1
52.1
52.1
52.1
52.1
52.1
52.1
52.1
52.1
52.1
52.1
52.1
52.1
52.1
52.1
52.1
52.1
52.1
52.1
52.1
52.1
52.1
52.1
52.1
52.1
52.1
52.1
52.1
52.1
52.1
52.1
52.1
52.1
52.1
52.1
52.1
52.1
52.1
52.1
52.1
52.1
52.1
52.1
52.1
52.1
52.1
52.1
52.1
52.1
52.1
52.1
52.1
52.1
52.1
52.1
52.1
52.1
52.1
52.1
52.1
52.1
52.1
52.1
52.1
52.1
52.1
52.1
52.1
52.1
52.1
52.1
52.1
52.1
52.1
52.1
52.1
52.1
52.1
52.1
52.1
52.1
52.1
52.1
53.5
53.5
53.5
53.5
53.5
53.5
53.5
53.5
53.5
53.5
53.5
53.5
53.5
53.5
53.5
53.5
53.5
53.5
53.5
54.5
54.5
54.5
54.5
54.5
54.5
54.5
54.5
54.5
54.5
56.3
56.3
57.1
59.2
61.7
61.7
62.6
62.6
62.6
62.9
62.9
62.9
62.9
62.9
62.9
62.9
62.9
62.9
62.9
62.9
62.9
62.9
62.9
62.9
62.9
62.9
62.9
62.9
62.9
62.9
62.9
62.9
62.9
62.9
62.9
62.9
62.9
62.9
62.9
62.9
62.9
62.9
62.9
62.9
62.9
62.9
62.9
62.9
62.9
62.9
62.9
62.9
62.9
62.9
62.9
62.9
62.9
62.9
62.9
62.9
62.9
62.9
66.2
66.3
66.3
66.3
66.3
66.3
66.3
66.3
66.3
66.3
66.3
66.3
66.3
66.3
66.3
66.3
66.3
66.3
66.3
66.3
66.3
66.3
66.3
66.3
66.3
66.3
66.3
66.3
66.3
66.3
66.3
66.3
66.3
66.3
66.3
66.3
66.3
66.3
66.3
66.3
66.3
66.3
66.3
66.3
66.3
66.3
66.3
66.3
66.3
66.3
66.3
66.3
66.3
66.3
66.3
66.3
66.3
66.3
66.3
66.3
66.3
66.3
66.3
66.3
66.3
66.3
66.3
66.3
66.3
66.3
66.3
66.3
66.3
66.3
66.3
66.3
66.3
66.3
66.3
66.3
66.3
66.3
71.2
71.5
71.5
71.5
71.5
71.5
71.5
71.5
71.5
71.5
71.5
74.9
74.9
76.4
77.2
77.3
79.1
79.1
79.1
79.1
79.1
79.1
79.1
79.1
79.1
79.1
79.1
79.1
80.2
80.2
81.3
82.5
82.5
82.5
83
83
83
83
83
83
83
83
83
83
83
83
83
83
83
83
83
83
83
83
83
83
83
83
83
83
83
83
83
83
83
83
83
83
83
83
83
83
83
83
83
83
83
83
83
83
83
83
83
83
83
83
83
83
83
83
83
83
83
83
83
83
83
83
83
83
83
83
83
83
83
83
83
83
83
83
83
83
83
83
83
83
83
83
83
83
83
83
83
83
83
83
83
83
83
83
83
83
83
83
83
83
83
83.1
83.1
83.7
83.8
86
89.3
89.3
89.3
89.3
89.3
89.3
89.3
89.3
89.3
92.6
92.6
92.6
93
93
93
93
95.1
95.1
95.1
95.1
