# Supplementary material for: SPOROS: A pipeline to analyze DISE/6mer seed toxicity
Source: PLoS Comput Biol. 2022 Mar 31;18(3):e1010022. doi: 10.1371/journal.pcbi.1010022 (PMC9004739; doi:10.1371/journal.pcbi.1010022)
Supplement: S2 Dataset — (ZIP) [file pcbi.1010022.s006.zip › Final SPOROS output Figure 3/differential/ADnTPDvsCtrl/adjp/sRNA/E_seedAnalysis.Delta.sRNA.up.txt]

AAGGUU
ACUUCG
ACUUCG
AGAUUA
AGAUUA
AGAUUA
AGAUUA
AGAUUC
AGAUUC
AGCUUC
AGGAUC
AGGCUC
AGGGUC
AGGGUC
AGGUCC
AGGUCC
AGGUCC
AGGUUC
AGGUUC
AGGUUC
AGGUUC
AGGUUC
AGGUUC
AGGUUC
AGGUUC
AGGUUC
AGGUUC
AGGUUC
AGGUUC
AGGUUC
AGGUUC
AGGUUC
AGGUUC
AGGUUC
AGGUUC
AGGUUC
AGGUUC
AGGUUC
AGGUUC
AGGUUC
AGGUUC
AGGUUC
AGGUUC
AGGUUC
AGGUUC
AGGUUC
AGGUUC
AGGUUC
AGGUUC
AGGUUC
AGGUUC
AGGUUC
AGGUUC
AGGUUC
AGGUUC
AGGUUC
AGGUUC
AGGUUC
AGGUUC
AGGUUC
AGGUUC
AGGUUC
AGGUUC
AGGUUC
AGGUUC
AGGUUC
AGGUUC
AGGUUC
AGGUUC
AGGUUC
AGGUUC
AGGUUC
AGGUUC
AGGUUC
AGGUUC
AGGUUC
AGGUUC
AGGUUC
AGGUUC
AGGUUC
AGGUUC
AGGUUC
AGGUUC
AGGUUC
AGGUUC
AGGUUC
AGGUUC
AGGUUC
AGGUUC
AGGUUC
AGGUUC
AGGUUC
AGGUUC
AGGUUC
AGGUUC
AGGUUC
AGGUUC
AGGUUC
AGGUUC
AGGUUC
AGGUUC
AGGUUC
AGGUUC
AGGUUC
AGGUUC
AGGUUC
AGGUUC
AGGUUC
AGGUUC
AGGUUC
AGGUUC
AGGUUC
AGGUUC
AGGUUC
AGGUUC
AGGUUC
AGGUUC
AGGUUC
AGGUUC
AGGUUC
AGGUUC
AGGUUC
AGGUUC
AGGUUC
AGGUUC
AGGUUC
AGGUUC
AGGUUC
AGGUUC
AGGUUC
AGGUUC
AGGUUC
AGGUUC
AGGUUC
AGGUUC
AGGUUC
AGGUUC
AGGUUC
AGGUUC
AGGUUC
AGGUUC
AGGUUC
AGGUUC
AGGUUC
AGGUUC
AGGUUC
AGGUUC
AGGUUC
AGGUUC
AGGUUC
AGGUUC
AGGUUC
AGGUUC
AGGUUC
AGGUUC
AGGUUC
AGGUUC
AGGUUC
AGGUUC
AGGUUC
AGGUUC
AGGUUC
AGGUUC
AGGUUC
AGGUUC
AGGUUC
AGGUUC
AGGUUC
AGGUUC
AGGUUC
AGGUUC
AGGUUC
AGGUUC
AGGUUC
AGGUUC
AGGUUC
AGGUUC
AGGUUC
AGGUUC
AGGUUC
AGGUUC
AGGUUC
AGGUUC
AGGUUC
AGGUUC
AGGUUC
AGGUUC
AGGUUC
AGGUUC
AGGUUC
AGGUUC
AGGUUC
AGGUUC
AGGUUC
AGGUUC
AGGUUC
AGGUUC
AGGUUC
AGGUUC
AGGUUC
AGGUUC
AGGUUC
AGGUUC
AGGUUC
AGGUUC
AGGUUC
AGGUUC
AGGUUC
AGGUUC
AGGUUC
AGGUUC
AGGUUC
AGGUUC
AGGUUC
AGGUUC
AGGUUC
AGGUUC
AGGUUC
AGGUUC
AGGUUC
AGGUUC
AGGUUC
AGGUUC
AGGUUC
AGGUUC
AGGUUC
AGGUUC
AGGUUC
AGGUUC
AGGUUC
AGGUUC
AGGUUC
AGGUUC
AGGUUC
AGGUUC
AGGUUC
AGGUUC
AGGUUC
AGGUUC
AGGUUC
AGGUUC
AGGUUC
AGGUUC
AGGUUC
AGGUUC
AGGUUC
AGGUUC
AGGUUC
AGGUUC
AGGUUC
AGGUUC
AGGUUC
AGGUUC
AGGUUC
AGGUUC
AGGUUC
AGGUUC
AGGUUC
AGGUUC
AGGUUC
AGGUUC
AGGUUC
AGGUUC
AGGUUC
AGGUUC
AGGUUC
AGGUUC
AGGUUC
AGGUUC
AGGUUC
AGGUUC
AGGUUC
AGGUUC
AGGUUC
AGGUUC
AGGUUC
AGGUUC
AGGUUC
AGGUUC
AGGUUC
AGGUUC
AGGUUC
AGGUUC
AGGUUC
AGGUUC
AGGUUC
AGGUUC
AGGUUC
AGGUUC
AGGUUC
AGGUUC
AGGUUC
AGGUUC
AGGUUC
AGGUUC
AGGUUC
AGGUUC
AGGUUC
AGGUUC
AGGUUC
AGGUUC
AGGUUC
AGGUUC
AGGUUC
AGGUUC
AGGUUC
AGGUUC
AGGUUC
AGGUUC
AGGUUC
AGGUUC
AGGUUC
AGGUUC
AGGUUC
AGGUUC
AGGUUC
AGGUUC
AGGUUC
AGGUUC
AGGUUC
AGGUUC
AGGUUC
AGGUUC
AGGUUC
AGGUUC
AGGUUC
AGGUUC
AGGUUC
AGGUUC
AGGUUC
AGGUUC
AGGUUC
AGGUUC
AGGUUC
AGGUUC
AGGUUC
AGGUUC
AGGUUC
AGGUUC
AGGUUC
AGGUUC
AGGUUC
AGGUUC
AGGUUC
AGGUUC
AGGUUC
AGGUUC
AGGUUC
AGGUUC
AGGUUC
AGGUUC
AGGUUC
AGGUUC
AGGUUC
AGGUUC
AGGUUC
AGGUUC
AGGUUC
AGGUUC
AGGUUC
AGGUUC
AGGUUC
AGGUUC
AGGUUC
AGGUUC
AGGUUC
AGGUUC
AGGUUC
AGGUUC
AGGUUC
AGGUUC
AGGUUC
AGGUUC
AGGUUC
AGGUUC
AGGUUC
AGGUUC
AGGUUC
AGGUUC
AGGUUC
AGGUUC
AGGUUC
AGGUUC
AGGUUC
AGGUUC
AGGUUC
AGGUUC
AGGUUC
AGGUUC
AGGUUC
AGGUUC
AGGUUC
AGGUUC
AGGUUC
AGGUUC
AGGUUC
AGGUUC
AGGUUC
AGGUUC
AGGUUC
AGGUUC
AGGUUC
AGGUUC
AGGUUC
AGGUUC
AGGUUC
AGGUUC
AGGUUC
AGGUUC
AGGUUC
AGGUUC
AGGUUC
AGGUUC
AGGUUC
AGGUUC
AGGUUG
AGGUUG
AGGUUG
AGGUUG
AGGUUG
AGGUUG
AGGUUG
AGGUUG
AGGUUG
AGGUUG
AGGUUG
AGGUUG
AGUUUC
AGUUUC
AGUUUC
AGUUUC
AGUUUC
AGUUUC
AGUUUC
AGUUUC
AGUUUC
AGUUUC
AUGGAG
AUUAGC
CAGAUU
CGGCCU
CGGCCU
CGGCCU
CUAAAC
CUAAAC
CUAAAC
CUAAAC
CUAAAC
CUAAAC
CUAAAC
CUAAAC
CUAAAC
CUAAAC
CUCCAG
CUCCAG
CUCCAG
CUGGAC
GAGGUU
GAGGUU
GAGGUU
GAGGUU
GAGGUU
GAGGUU
GAGGUU
GAGGUU
GAGGUU
GAGGUU
GAGGUU
GAGGUU
GAGGUU
GAGGUU
GAGGUU
GAGGUU
GAGGUU
GAGGUU
GAGGUU
GGAAUG
GGCCCC
GGCCCC
GGCUGU
GGGAGC
GGGAGC
GGGAGC
GGGAGC
GGGAGC
GGGAGC
GGGAGC
GGGAUU
GGGAUU
GGGUGU
GGGUGU
GGUAUU
GGUUCC
GGUUCC
GGUUCC
GGUUCC
GGUUCC
GGUUCC
GGUUCC
GGUUCC
GGUUCC
GGUUCC
GGUUCC
GGUUCC
GGUUCC
GGUUCC
GGUUCC
GGUUCC
GGUUCC
GGUUCC
GGUUCC
GGUUCC
GGUUCC
GGUUCC
GGUUCC
GGUUCC
GGUUCC
GGUUCC
GGUUCC
GGUUCC
GGUUCC
GGUUCC
GGUUCC
GGUUCC
GGUUCC
GGUUCC
GGUUCC
GGUUCC
GGUUCC
GGUUCC
GGUUCC
GGUUCC
GGUUCC
GGUUCC
GGUUCC
GGUUCC
GGUUCC
GGUUCC
GGUUCC
GGUUCC
GGUUCC
GGUUCC
GGUUCC
GGUUCC
GGUUCC
GGUUCC
GGUUCC
GGUUCC
GGUUCC
GGUUCC
GGUUCC
GGUUCC
GGUUCC
GGUUCC
GGUUCC
GGUUCC
GGUUCC
GGUUCC
GGUUCC
GGUUCC
GGUUCC
GGUUCC
GGUUCC
GGUUCC
GGUUCC
GGUUCC
GGUUCC
GGUUCC
GGUUCC
GGUUCC
GGUUCC
GGUUCC
GGUUCC
GGUUCC
GGUUCC
GGUUCC
GGUUCC
GGUUCC
GGUUCC
GGUUCC
GGUUCC
GGUUCC
GGUUCC
GGUUCC
GGUUCC
GGUUCC
GGUUCC
GGUUCC
GGUUCC
GGUUCC
GGUUCC
GGUUCC
GGUUCC
GGUUCC
GGUUCC
GGUUCC
GGUUCC
GGUUCC
GGUUCC
GGUUCC
GGUUCC
GGUUCC
GGUUCC
GGUUCC
GGUUCC
GGUUCC
GGUUCC
GGUUCC
GGUUCC
GGUUCC
GGUUCC
GGUUCC
GGUUCC
GGUUCC
GGUUCC
GGUUCC
GGUUCC
GGUUCC
GGUUCC
GGUUCC
GGUUCC
GGUUCC
GGUUCC
GGUUCC
GGUUCC
GGUUCC
GGUUCC
GGUUCC
GGUUCC
GGUUCC
GGUUCC
GGUUCC
GGUUCC
GGUUCC
GGUUCC
GGUUCC
GGUUCC
GGUUCC
GGUUCC
GGUUCC
GGUUCC
GGUUCC
GGUUCC
GGUUCC
GGUUCC
GGUUCC
GGUUCC
GGUUCC
GGUUCC
GGUUCC
GGUUCC
GGUUCC
GGUUCC
GGUUCC
GGUUCC
GGUUCC
GGUUCC
GGUUCC
GGUUCC
GGUUCC
GGUUCC
GGUUCC
GGUUCC
GGUUCC
GGUUCC
GGUUCC
GGUUCC
GGUUCC
GGUUCC
GGUUCC
GGUUCC
GGUUCC
GGUUCC
GGUUCC
GGUUCC
GGUUCC
GGUUCC
GGUUCC
GGUUCC
GGUUCC
GGUUCC
GGUUCC
GGUUCC
GGUUCC
GGUUCC
GGUUCC
GGUUCC
GGUUCC
GGUUCC
GGUUCC
GGUUCC
GGUUCC
GGUUCC
GGUUCC
GGUUCC
GGUUCC
GGUUCC
GGUUCC
GGUUCC
GGUUCC
GGUUCC
GGUUCC
GGUUCC
GGUUCC
GGUUCC
GGUUCC
GGUUCC
GGUUCC
GGUUCC
GGUUCC
GGUUCC
GGUUCC
GGUUCC
GGUUCC
GGUUCC
GGUUCC
GGUUCC
GGUUCC
GGUUCC
GGUUCC
GGUUCC
GGUUCC
GGUUCC
GGUUCC
GGUUCC
GGUUCC
GGUUCC
GGUUCC
GGUUCC
GGUUGU
GGUUGU
GGUUGU
GGUUGU
GGUUGU
GGUUGU
GGUUGU
GGUUGU
GGUUGU
GGUUGU
GGUUGU
GGUUGU
GGUUGU
GGUUGU
GGUUGU
GGUUGU
GGUUGU
GGUUGU
GGUUGU
GGUUGU
GGUUGU
GGUUGU
GGUUGU
GGUUGU
GGUUGU
GGUUGU
GGUUGU
GGUUGU
GGUUGU
GGUUGU
GGUUGU
GGUUGU
GGUUGU
GGUUGU
GGUUGU
GGUUGU
GGUUGU
GGUUGU
GGUUGU
GGUUGU
GGUUGU
GGUUGU
GGUUGU
GGUUGU
GGUUGU
GGUUGU
GGUUGU
GGUUGU
GGUUGU
GGUUGU
GGUUGU
GGUUGU
GGUUGU
GUCAGU
GUCAGU
GUCGAU
GUCGAU
GUCGAU
GUCGAU
GUCGAU
GUCGAU
GUCGAU
GUCGAU
GUCGAU
GUCGAU
GUCGAU
GUCGAU
GUCGAU
GUCGAU
GUCGAU
GUCGAU
GUCGAU
GUCGAU
GUCGAU
GUCGAU
GUCGAU
GUCGAU
GUCGAU
GUCGAU
GUCGAU
GUCGAU
GUCGAU
GUCGAU
GUCGAU
GUCGAU
GUCGAU
GUCGAU
GUCGAU
GUCGAU
GUCGAU
GUCGAU
GUCGAU
GUCGAU
GUCGAU
GUCGAU
GUCGAU
GUCGAU
GUCGAU
GUCGAU
GUCGAU
GUCGAU
GUCGAU
GUCGAU
GUCGAU
GUCGAU
GUCGAU
GUCGAU
GUCGAU
GUCGAU
GUCGAU
GUCGAU
GUCGAU
GUCGAU
GUCGAU
GUCGAU
GUCGAU
GUCGAU
GUCGAU
GUCGAU
GUCGAU
GUCGAU
GUCGAU
GUCGAU
GUCGAU
GUCGAU
GUCGAU
GUCGAU
GUCGAU
GUCGAU
GUCGAU
GUCGAU
GUCGAU
GUCGAU
GUCGAU
GUCGAU
GUCGAU
UAACUA
UAACUA
UAACUA
UAACUA
UAUUGC
UAUUGC
UCCAGA
UCCCCG
UCUCUG
UCUCUG
UCUCUG
UCUCUG
UCUCUG
UCUCUG
UCUCUG
UCUCUG
UCUCUG
UCUCUG
UCUCUG
UCUCUG
UCUCUG
UCUCUG
UCUCUG
UCUCUG
UCUCUG
UCUCUG
UCUCUG
UCUCUG
UCUCUG
UCUCUG
UCUCUG
UCUCUG
UCUCUG
UCUCUG
UCUCUG
UCUCUG
UCUCUG
UCUCUG
UCUCUG
UCUCUG
UCUCUG
UCUCUG
UCUCUG
UCUCUG
UCUCUG
UCUCUG
UCUCUG
UCUCUG
UCUCUG
UCUCUG
UCUCUG
UCUCUG
UCUCUG
UCUCUG
UCUCUG
UCUCUG
UCUCUG
UCUCUG
UCUCUG
UCUCUG
UCUCUG
UCUCUG
UCUCUG
UCUCUG
UCUCUG
UCUCUG
UCUCUG
UCUCUG
UCUCUG
UCUCUG
UCUCUG
UCUCUG
UCUCUG
UCUCUG
UCUCUG
UCUCUG
UCUCUG
UCUCUG
UCUCUG
UCUCUG
UCUCUG
UCUCUG
UCUCUG
UCUCUG
UCUCUG
UCUCUG
UCUCUG
UCUCUG
UCUCUG
UCUCUG
UCUCUG
UCUCUG
UCUCUG
UCUCUG
UCUCUG
UCUCUG
UCUCUG
UCUCUG
UCUCUG
UCUCUG
UCUCUG
UCUCUG
UCUCUG
UCUCUG
UCUCUG
UCUCUG
UCUCUG
UCUCUG
UCUCUG
UCUCUG
UCUCUG
UCUCUU
UCUCUU
UGACUG
UGACUG
UGACUG
UGACUU
UGACUU
UGACUU
UGACUU
UGACUU
UGACUU
UGACUU
UGACUU
UGACUU
UGAUUC
UGAUUC
UGAUUC
UGUAUG
UGUAUG
UGUCUG
UUGUGG
UUUCUG
