# Supplementary material for: SPOROS: A pipeline to analyze DISE/6mer seed toxicity
Source: PLoS Comput Biol. 2022 Mar 31;18(3):e1010022. doi: 10.1371/journal.pcbi.1010022 (PMC9004739; doi:10.1371/journal.pcbi.1010022)
Supplement: S2 Dataset — (ZIP) [file pcbi.1010022.s006.zip › Final SPOROS output Figure 3/differential/ADnTPDvsCtrl/adjp/sRNA/D_toxAnalysis.delta.dn.txt]

15.3
16.2
16.2
18.5
20.9
26.8
26.9
26.9
29.3
44
44
44
44
44
44
44
44
44
44
44
44
44
44
44
44
46.1
46.1
46.1
46.1
46.1
56.1
56.1
57.5
57.5
57.5
57.5
57.5
57.5
57.5
57.5
57.5
57.5
57.5
57.5
57.5
57.5
57.5
57.5
57.5
57.5
57.5
57.5
57.5
57.5
57.5
57.5
57.5
57.5
57.5
57.5
57.5
57.5
57.5
57.5
57.5
57.5
57.5
57.5
57.5
57.5
57.5
57.5
57.5
57.5
57.5
57.5
57.5
57.5
57.5
57.5
57.5
57.5
57.5
57.5
57.5
57.5
57.5
57.5
57.5
57.5
57.5
57.5
57.5
57.5
57.5
57.5
57.5
57.5
57.5
57.5
57.5
57.5
57.5
57.5
57.5
57.5
57.5
57.5
57.5
57.5
57.5
57.5
57.5
57.5
57.5
57.5
57.5
57.5
57.5
57.5
57.5
57.5
57.5
57.5
57.5
57.5
57.5
57.5
57.5
57.5
57.5
57.5
57.5
57.5
57.5
57.5
57.5
57.5
57.5
57.5
57.5
57.5
57.5
57.5
57.5
57.5
57.5
57.5
57.5
57.5
57.5
57.5
57.5
57.5
57.5
57.5
57.5
57.5
57.5
57.5
57.5
57.5
57.5
57.5
57.5
57.5
57.5
57.5
57.5
57.5
57.5
57.5
57.5
57.5
57.5
57.5
57.5
57.5
57.5
57.5
57.5
57.5
57.5
57.5
57.5
57.5
57.5
57.5
57.5
57.5
57.5
57.5
57.5
57.5
57.5
57.5
57.5
57.5
57.5
57.5
57.5
57.5
57.5
57.5
57.5
57.5
57.5
57.5
57.5
57.5
57.5
57.5
57.5
57.5
57.5
57.5
57.5
60
61.2
62.6
62.6
62.6
62.6
62.6
62.6
62.6
62.6
62.6
62.6
62.6
62.6
62.6
62.6
62.6
62.6
62.6
62.6
62.6
62.6
62.6
62.6
62.6
62.6
62.6
62.6
62.6
62.6
62.6
62.6
62.6
62.6
62.6
62.6
62.6
62.6
62.6
62.6
62.6
62.6
62.6
62.6
62.6
62.6
62.6
62.6
62.6
62.6
62.6
62.6
62.6
62.6
62.6
62.6
62.6
62.6
62.6
62.6
62.6
62.6
62.6
62.6
62.6
62.6
62.6
62.6
62.6
62.6
62.6
62.6
62.6
62.6
62.6
62.6
62.6
62.6
62.6
62.6
62.6
62.6
62.6
62.6
62.6
62.6
62.6
62.6
62.6
62.6
62.6
62.6
62.6
62.6
62.6
62.6
62.6
62.6
62.6
62.6
62.6
62.6
62.6
62.6
62.6
62.6
62.6
62.6
62.6
62.6
62.6
62.6
62.6
62.6
62.6
62.6
62.6
62.6
62.6
62.6
62.6
62.6
62.6
62.6
62.6
62.6
62.6
62.6
62.6
62.6
62.6
62.6
62.6
62.6
62.6
62.6
62.6
62.6
62.6
62.6
62.6
62.6
62.6
62.6
62.6
62.6
62.6
62.6
62.6
62.6
62.6
62.6
62.6
62.6
62.6
62.6
62.6
62.6
62.6
62.6
62.6
62.6
62.6
62.6
62.6
62.6
62.6
62.6
62.6
62.6
62.6
62.6
62.6
62.6
62.6
62.6
62.6
62.6
62.6
62.6
62.6
62.6
62.6
62.6
62.6
62.6
63.2
63.4
63.6
64.3
65.3
65.6
66.4
66.4
68.8
71
71
71
71
71
71
71
71
71
71
71
71
71
71
71
71
71
71
71
71
73
73.1
73.3
73.3
73.3
73.3
73.3
73.3
73.3
73.3
73.3
73.3
73.3
73.3
73.3
73.3
73.3
73.3
73.3
73.3
73.3
73.3
73.3
73.3
73.3
73.3
73.3
73.3
73.3
73.3
73.3
73.3
73.3
73.3
73.3
73.3
73.3
73.3
73.3
73.3
73.3
73.3
73.3
73.3
73.3
73.3
73.3
73.3
73.3
73.3
73.3
73.3
73.3
73.3
73.3
73.3
73.3
73.3
73.3
73.3
73.3
73.3
73.3
73.3
73.3
74
74
74
74
74
74
74
74
74
74
74
74
74
74
74
74
74
74
74
74
74
74
74
74
74
74
74
74
74
74
74
74
74
74
74
74
74
74
74
74
74
74
74
74
74
74
74
74
74
74
74
74
74
74
74
74
76.8
77.8
77.9
77.9
77.9
77.9
77.9
77.9
77.9
77.9
77.9
77.9
77.9
77.9
77.9
77.9
77.9
77.9
77.9
77.9
77.9
77.9
77.9
77.9
77.9
77.9
77.9
77.9
77.9
77.9
77.9
77.9
77.9
77.9
77.9
77.9
77.9
77.9
77.9
77.9
77.9
77.9
77.9
77.9
77.9
77.9
77.9
77.9
77.9
77.9
77.9
77.9
77.9
77.9
77.9
77.9
77.9
77.9
77.9
77.9
77.9
77.9
77.9
77.9
77.9
77.9
77.9
77.9
77.9
77.9
77.9
77.9
77.9
77.9
77.9
77.9
77.9
77.9
77.9
77.9
77.9
77.9
77.9
77.9
77.9
77.9
77.9
77.9
77.9
77.9
77.9
77.9
77.9
77.9
77.9
77.9
77.9
77.9
77.9
77.9
77.9
77.9
77.9
77.9
77.9
77.9
77.9
77.9
77.9
77.9
77.9
77.9
77.9
77.9
77.9
77.9
77.9
77.9
77.9
77.9
77.9
77.9
77.9
77.9
77.9
77.9
77.9
77.9
77.9
77.9
77.9
77.9
77.9
77.9
77.9
77.9
77.9
77.9
77.9
77.9
77.9
77.9
77.9
77.9
77.9
77.9
77.9
77.9
77.9
77.9
77.9
77.9
77.9
77.9
77.9
77.9
77.9
77.9
77.9
77.9
77.9
77.9
77.9
77.9
77.9
77.9
77.9
77.9
77.9
77.9
77.9
77.9
77.9
77.9
77.9
77.9
77.9
77.9
77.9
77.9
77.9
77.9
77.9
77.9
77.9
77.9
77.9
77.9
77.9
77.9
77.9
77.9
77.9
77.9
77.9
77.9
77.9
77.9
77.9
77.9
77.9
77.9
77.9
77.9
77.9
77.9
77.9
77.9
77.9
77.9
77.9
77.9
77.9
77.9
77.9
77.9
77.9
77.9
77.9
77.9
77.9
77.9
77.9
77.9
77.9
77.9
77.9
77.9
77.9
77.9
77.9
77.9
77.9
77.9
77.9
77.9
77.9
77.9
77.9
77.9
77.9
77.9
77.9
77.9
77.9
77.9
77.9
77.9
77.9
77.9
77.9
77.9
77.9
77.9
77.9
77.9
77.9
77.9
77.9
77.9
77.9
77.9
77.9
77.9
77.9
77.9
77.9
77.9
77.9
77.9
77.9
77.9
77.9
77.9
77.9
77.9
77.9
77.9
77.9
77.9
77.9
77.9
77.9
77.9
77.9
77.9
77.9
77.9
77.9
77.9
77.9
77.9
77.9
77.9
77.9
77.9
77.9
77.9
77.9
77.9
77.9
77.9
77.9
77.9
77.9
77.9
77.9
77.9
77.9
77.9
77.9
77.9
77.9
77.9
77.9
77.9
77.9
77.9
77.9
77.9
77.9
77.9
77.9
77.9
77.9
77.9
77.9
77.9
77.9
77.9
77.9
77.9
77.9
77.9
77.9
77.9
77.9
77.9
77.9
77.9
77.9
77.9
77.9
77.9
77.9
77.9
77.9
77.9
77.9
77.9
77.9
77.9
77.9
77.9
77.9
77.9
77.9
77.9
77.9
77.9
77.9
77.9
77.9
77.9
77.9
77.9
77.9
77.9
77.9
77.9
77.9
77.9
77.9
77.9
77.9
77.9
77.9
77.9
77.9
77.9
77.9
77.9
77.9
77.9
77.9
77.9
77.9
77.9
77.9
77.9
77.9
77.9
77.9
77.9
77.9
77.9
77.9
77.9
77.9
77.9
77.9
77.9
77.9
77.9
77.9
77.9
77.9
77.9
77.9
77.9
77.9
77.9
77.9
77.9
77.9
77.9
77.9
77.9
77.9
77.9
77.9
77.9
77.9
77.9
78.8
79.5
79.9
79.9
79.9
79.9
79.9
79.9
79.9
80.3
81.7
82.7
83
86.7
86.8
86.8
86.8
86.8
87.2
89
91.4
93.4
97
