# Supplementary material for: SPOROS: A pipeline to analyze DISE/6mer seed toxicity
Source: PLoS Comput Biol. 2022 Mar 31;18(3):e1010022. doi: 10.1371/journal.pcbi.1010022 (PMC9004739; doi:10.1371/journal.pcbi.1010022)
Supplement: S2 Dataset — (ZIP) [file pcbi.1010022.s006.zip › Final SPOROS output Figure 3/differential/ADnTPDvsCtrl/adjp/B_collapsed.ADnTPDvsCtrl.diff.txt]

Seed	miRNA	RNAworld	Avg of 3 Human Tox	Avg of 3 Mouse Tox	Ctr10.GSM1551187.A687	Ctr11.GSM1551188.A689	Ctr12.GSM1551185.A685	Ctr13.GSM1551184.A684	Ctr14.GSM1551173.A671	Ctr15.GSM1551183.A683	Ctr16.GSM1551174.A672	AD1.GSM1551178.A677	AD2.GSM1551181.A681	AD3.GSM1551177.A676	AD4.GSM1551179.A678	AD5.GSM1551176.A675	AD6.GSM1551175.A673	TPD7.GSM1551182.A682	TPD8.GSM1551180.A679	TPD9.GSM1551186.A686
AAACAG	noMatch	TRNAT14	86.8	84.4	13.6536994771359	4.18352812498802	6.58600789874799	33.0173588764293	1.12241175027025	7.11196454685673	0.724971798597035	0.936733634795033	1.44074739059036	1.5669838590216	1.68802453779989	0.543964971556978	2.1905869020428	2.87190798078612	1.78223144374853	1.79927139789936
AAACCG	noMatch	TRNAT6	93.4	85.8	3.48605093033258	1.045882031247	1.69961494161238	11.0057862921431	0.296486122712895	0.987772853730102	0.181242949649259	0.124897817972671	0.432224217177109	0.671564511009256	0.168802453779989	0	0.365097817007133	0.273515045789154	0.391221536432603	0.77111631338544
AAGCGG	noMatch	ELL_ELL-001_ENSG00000105656_ENST00000262809.4	97	62.4	0	0	0.743581536955418	0	1.86362705705249	0	2.53740129508962	0	0	0	0	0	0	0	0	0
AAGCGG	noMatch	TRNAS21_prec	97	62.4	0	0	0	0	4.04491781701165	0	1.63118654684333	0	0	0	0	0	0	0	0	0
AAGGUU	noMatch	TRNAR15	77.3	62.9	0	0	0.212451867701548	0	0.148243061356447	0	0	12.6146796152398	0.144074739059036	1.19389246401645	0.675209815119957	61.6493634431242	0.456372271258915	0.136757522894577	0.130407178810868	0
AAUUGU	hsa-miR-219a-2-3p	hsa-mir-219-2	62.6	43.8	378.817534429474	688.539003904278	369.984927602246	992.146621086037	47.5436675350322	461.289922691958	25.1927700012469	16.2367163364472	90.4789361290749	50.5911931626972	40.3437864534174	15.7749841751524	25.1917493734921	196.93083296819	85.3732330615148	56.8912480097702
AAUUGU	noMatch	hsa-mir-219-2	62.6	43.8	2.32403395355505	4.18352812498802	1.27471120620929	2.62638081971597	0.169420641550226	1.38288199522214	0.362485899298517	0.124897817972671	0.288149478118073	0.0746182790010284	0.337604907559978	0	0.0912744542517831	0	0.260814357621736	0
AAUUUU	noMatch	hsa-mir-219-2	87.2	91.9	0.726260610485954	1.278300260413	1.27471120620929	3.1266438329952	0.36001886329423	1.38288199522214	0.362485899298517	0.0624489089863356	0	0.149236558002057	0.253203680669984	0	0.0912744542517831	0.410272568683731	0.456425125838037	0
ACGUGU	noMatch	RNA45S5_NR_046235_prec3.3	63.4	66.3	1.45252122097191	2.67280963540901	9.98523778197276	3.00157807967539	0.444729184069343	5.03764155402352	1.08745769789555	0.56204018087702	0.720373695295182	0.298473116004114	0.92841349578994	0	0.273823362755349	1.09406018315662	0.195610768216302	1.19951426526624
ACUCCA	noMatch	trnaW7A57G	70	73.6	0	0	0.106225933850774	0.375197259959424	0.0635327405813347	0	0	3.12244544931678	0	1.86545697502571	0.253203680669984	9.42872617365429	0.182548908503566	0.136757522894577	0.195610768216302	0.08567959037616
ACUUCG	noMatch	TRNAR22	83.1	76.8	0.290504244194382	0.348627343749001	0	2.37624931307635	0.317663702906674	1.87676842208719	1.44994359719407	4.7461170829615	0.576298956236145	4.9994246930689	0.92841349578994	89.5728986497158	18.3461653046084	3.41893807236442	0.130407178810868	1.7135918075232
AGACUA	hsa-miR-7-5p	hsa-mir-7-3	91.4	69.9	0.435756366291572	0.697254687498003	5.62997449409102	1.75092054647731	0.211775801937783	5.63030526626158	0.724971798597035	0.249795635945342	0.288149478118073	0.149236558002057	0.337604907559978	0.362643314371319	0.365097817007133	0.273515045789154	0.304283417225358	0.4283979518808
AGAGUG	noMatch	mt-TVA9G	73.3	55.7	195.073599976527	12.550584374964	15.0840826068099	7.75407670582809	3.1131042884854	9.08751025431694	5.79977438877628	1.68612054263106	11.6700538637819	0.820801069011312	0.0844012268899946	1.45057325748528	3.19460589881241	7.38490623630715	2.26039109938838	10.4529100258915
AGAGUG	noMatch	mt-TVA9T	73.3	55.7	561.54470402774	43.8108361977912	49.5012851744607	18.884928751291	12.7277256964607	25.2869850554906	24.2865552530007	3.80938344816647	41.3494501099434	2.68625804403702	0.675209815119957	4.17039811527017	8.1234264284087	17.5049629305058	8.25912132468829	33.6720790178309
AGAUUA	noMatch	RNU6-9_ENST00000384776_prec	95.1	77.9	2.75979031984663	1.278300260413	8.92297844346502	0.750394519918847	0.974168688913799	2.46943213432525	1.81242949649259	93.8607102064623	3.60186847647591	60.0677145958279	5.57048097473964	78.5122775613905	4.74627162109272	2.73515045789154	2.1082493907757	1.19951426526624
AGAUUC	noMatch	TRNAR15	61.7	73.7	0.290504244194382	0.116209114583	0.212451867701548	0.750394519918848	0.254130962325338	0.39510914149204	0.362485899298518	29.6632317685093	0.720373695295181	4.10400534505657	1.09721594956993	92.4740451646863	1.73421463078388	0	0.412956066234414	0.08567959037616
AGAUUG	noMatch	trnaR22A58G	94.6	80.7	0	0	0	0	0	0	0	3.93428126613914	0	0.223854837003085	0.337604907559978	1.26925160029962	0.182548908503566	0	0.0434690596036226	0
AGCUUC	noMatch	SIAH2_SIAH2-001_ENSG00000181788_ENST00000312960.3	47.8	20.1	0	0	0	0	0	0	0	2.31060963249442	0	0.298473116004114	0.0844012268899946	4.71436308682715	0.0912744542517831	0	0.0217345298018113	0
AGCUUC	noMatch	TRNAR15	47.8	20.1	0	0	0.212451867701548	0.250131506639616	0.127065481162669	0.0987772853730102	0.181242949649259	17.2358988802286	0	3.88015050805347	1.18161717645992	55.3031054416262	2.09931244779102	0	0.195610768216302	0
AGGAUC	noMatch	DKK3_DKK3-004_ENSG00000050165_ENST00000396505.2	31.3	68.6	0.145252122097191	0	0.318677801552322	0.250131506639616	0.0847103207751129	0.0987772853730102	0	8.68039834910064	0.288149478118073	2.31316664903188	0.337604907559979	34.9950798368323	0.638921179762482	0	0.217345298018113	0
AGGCUC	noMatch	MON2_MON2-202_ENSG00000061987_ENST00000393630.3	28.5	13.2	0	0	0.424903735403096	0.375197259959424	0.105887900968891	0.19755457074602	0.362485899298517	14.4256979758435	0.432224217177109	2.76087632303805	0.759611042009951	48.4128824685711	0.365097817007132	0.136757522894577	0.217345298018113	0
AGGGUC	noMatch	PPP1R10_PPP1R10-001_ENSG00000204569_ENST00000376511.2	19.6	13.1	0	0.116209114583	0.318677801552322	0.250131506639616	0.211775801937782	0.493886426865051	0.362485899298518	15.6122272465839	0.576298956236145	3.35782255504628	1.09721594956993	55.3031054416261	1.00401899676962	0.136757522894577	0.347752476828981	0
AGGGUC	noMatch	TRNAR15	19.6	13.1	0	0	0.106225933850774	0	0.0211775801937782	0	0	2.74775199539876	0.144074739059036	0.671564511009256	0	10.8792994311396	0.0912744542517831	0	0.0434690596036226	0
AGGGUC	noMatch	trnaR4G37TA58T	19.6	13.1	0	0	0	0	0	0	0	2.31060963249442	0	0.373091395005142	0.0844012268899946	9.06608285928297	0.182548908503566	0	0.0434690596036226	0
AGGUCC	noMatch	trnaV27A58T	32.8	22.6	0	0.116209114583	0.637355603104644	0.250131506639616	0.148243061356448	0	0	72.7529789690809	0.288149478118073	2.91011288104011	0.0844012268899946	21.9399205194648	0.182548908503566	0	0.130407178810868	0
AGGUCC	noMatch	trnaV2G26T	32.8	22.6	0.145252122097191	0	0.212451867701548	0.125065753319808	0.084710320775113	0	0	51.2081053687952	0.288149478118073	2.0893118120288	0.168802453779989	12.6925160029962	0	0	0.0217345298018113	0
AGGUUA	noMatch	PPP1R10_PPP1R10-001_ENSG00000204569_ENST00000376511.2	79.6	67.1	0	0	0.106225933850774	0	0.0211775801937782	0	0	3.37224108526212	0.144074739059036	0.223854837003085	0.337604907559978	10.5166561167682	0.0912744542517831	0	0.108672649009056	0
AGGUUC	noMatch	ANXA2R_ANXA2R-001_ENSG00000177721_ENST00000314890.3	52.1	42.1	0	0	0	0.125065753319808	0.105887900968891	0.19755457074602	0.181242949649259	12.3024350703081	0.144074739059036	2.31316664903188	0.844012268899946	29.5554301212625	0.182548908503566	0.136757522894577	0.108672649009056	0
AGGUUC	noMatch	CDHR4_CDHR4-001_ENSG00000187492_ENST00000412678.2	52.1	42.1	0	0	0.106225933850774	0.250131506639616	0.0635327405813347	0	0.362485899298517	7.49386907836027	0.720373695295182	1.19389246401645	0.506407361339967	23.7531370913214	0.638921179762482	0	0.130407178810868	0
AGGUUC	noMatch	CHFR_CHFR-003_ENSG00000072609_ENST00000450056.2	52.1	42.1	0.290504244194382	0.116209114583	0.212451867701548	0.875460273238655	0.296486122712895	0.19755457074602	0.724971798597035	30.5375164943181	0.144074739059036	3.88015050805347	1.26601840334992	88.8476120209731	2.1905869020428	0	0.369487006630792	0.25703877112848
AGGUUC	noMatch	HIST2H3C_HIST2H3C-001_ENSG00000203811_ENST00000369158.1	52.1	42.1	0	0	0.106225933850774	0.250131506639616	0.232953382131561	0	0.543728848947776	16.8612054263106	0.144074739059036	2.0893118120288	0.759611042009951	66.9076915015083	1.36911681377675	0	0.130407178810868	0.08567959037616
AGGUUC	noMatch	IL1RL2_IL1RL2-001_ENSG00000115598_ENST00000264257.2	52.1	42.1	0	0	0	0	0.0211775801937782	0.0987772853730102	0	7.99346035025095	0.144074739059036	1.64160213802262	0.506407361339967	24.478423720064	0.547646725510699	0	0.130407178810868	0
AGGUUC	noMatch	MGAT5B_MGAT5B-001_ENSG00000167889_ENST00000301618.4	52.1	42.1	0	0	0.212451867701548	0.125065753319808	0.148243061356448	0	0.362485899298517	11.1783547085541	0.288149478118073	2.16393009102982	0.92841349578994	37.7149046946172	0.365097817007133	0	0.152141708612679	0
AGGUUC	noMatch	PIGQ_PIGQ-001_ENSG00000007541_ENST00000321878.5	52.1	42.1	0	0	0.106225933850774	0	0.0635327405813347	0.0987772853730102	0.181242949649259	10.6787634366634	0	1.71622041702365	0.506407361339967	33.3631849221613	0.821470088266048	0	0.282548887423547	0
AGGUUC	noMatch	RSF1_RSF1-001_ENSG00000048649_ENST00000308488.6	52.1	42.1	0	0	0	0	0.0211775801937782	0.0987772853730102	0	5.18325944586585	0	1.34312902201851	0.253203680669984	14.3244109176671	0.273823362755349	0	0.0434690596036226	0
AGGUUC	noMatch	SDC2_SDC2-001_ENSG00000169439_ENST00000302190.4	52.1	42.1	0	0.116209114583	0	0	0.0211775801937782	0.0987772853730102	0	5.37060617282486	0.144074739059036	0.44770967400617	0.675209815119957	28.4675001781485	0.182548908503566	0	0.0652035894054339	0
AGGUUC	noMatch	SIAH2_SIAH2-001_ENSG00000181788_ENST00000312960.3	52.1	42.1	0	0	1.27471120620929	1.12559177987827	0.4870843444569	0.592663712238061	0.724971798597035	58.8268722651281	0.720373695295182	9.47652143313061	3.1228453949298	206.162724220095	4.19862489558203	0.410272568683731	0.912850251676074	0.25703877112848
AGGUUC	noMatch	SLC38A7_SLC38A7-004_ENSG00000103042_ENST00000570101.1	52.1	42.1	0	0	0	0	0.0211775801937782	0.0987772853730102	0	4.12162799309815	0.144074739059036	0.596946232008227	0.506407361339967	10.6979777739539	0.182548908503566	0	0.0434690596036226	0
AGGUUC	noMatch	SLC3A2_SLC3A2-201_ENSG00000168003_ENST00000377892.1	52.1	42.1	0.145252122097191	0	0.106225933850774	0.125065753319808	0.0635327405813347	0	0.181242949649259	13.7387599769939	0.288149478118073	1.5669838590216	1.09721594956993	35.1764014940179	0.730195634014265	0	0.173876238414491	0
AGGUUC	noMatch	TRNAR15	52.1	42.1	39.6538293325331	17.082739843701	162.525678791684	175.59231766101	34.7947642583777	37.2390365856248	67.241134319875	4611.85192864088	115.692015464406	784.31273057981	264.851049980804	14031.2137979979	222.709668374351	29.402867422334	51.7499154581126	29.1310607278944
AGGUUC	noMatch	TRNAR16_prec	52.1	42.1	1.01676485468034	0.116209114583	15.508986342213	2.00105205311693	11.6688466867718	1.08655013910311	4.53107374123146	848.118632943423	1.15259791247229	53.7251608807404	65.7485557473058	3488.44736259488	112.450127638197	0.957302660262039	13.1059214704922	4.19829992843184
AGGUUC	noMatch	ZNF319_ZNF319-001_ENSG00000166188_ENST00000299237.2	52.1	42.1	0	0	0	0	0	0	0	1.12408036175404	0	0.0746182790010284	0.0844012268899946	6.16493634431242	0.0912744542517831	0	0.0434690596036226	0
AGGUUC	noMatch	chr18_11610120-11689440_rev	52.1	42.1	0	0	0	0	0	0	0	1.37387599769938	0	0.298473116004114	0.253203680669984	4.71436308682715	0.0912744542517831	0	0.0652035894054339	0
AGGUUC	noMatch	noMatch	52.1	42.1	0.145252122097191	0	0.849807470806192	0.125065753319808	0.211775801937783	0.19755457074602	0.181242949649259	23.8554832327802	0.576298956236145	2.83549460203908	1.68802453779989	78.1496342470193	1.73421463078389	0	0.34775247682898	0.08567959037616
AGGUUG	noMatch	RPL39L_RPL39L-002_ENSG00000163923_ENST00000296277.4	79.1	79.6	0	0	0	0	0.0423551603875565	0	0	4.30897472005715	0	0.596946232008227	0.337604907559978	13.2364809745531	0.182548908503566	0	0	0
AGGUUG	noMatch	TRNAN41_prec	79.1	79.6	0	0	0	0	0	0	0	6.99427780646958	0	0.223854837003085	0	1.26925160029962	0	0	0.0217345298018113	0
AGGUUG	noMatch	TRNAR12	79.1	79.6	0.871512732583145	0	6.47978196489721	2.75144657303577	0.825925627557351	0.691440997611071	0.906214748246294	157.80839300847	0.576298956236145	75.0659886750345	6.33009201674959	397.457072550965	14.6039126802853	0.683787614472885	0.282548887423547	0.94247549413776
AGGUUG	noMatch	TRNAR1_prec	79.1	79.6	0	0	0.424903735403096	0.375197259959424	0	0.0987772853730102	0.181242949649259	54.5178975450709	0	3.9547687870545	1.09721594956993	25.022388691621	1.36911681377675	0.273515045789154	0.0434690596036226	0
AGUACA	noMatch	SCAF11_SCAF11-001_ENSG00000139218_ENST00000369367.3	65.6	77.8	11.0391612793865	6.62391953123103	0	0	0	0	0	0	0	0	0.0844012268899946	0	0	0	0	0
AGUAGU	noMatch	hsa-let-7i	20.9	55.4	0.435756366291572	12.201957031215	2.65564834626935	1.6258547931575	0.254130962325339	0.987772853730102	0	0.0624489089863356	0.288149478118073	0.596946232008227	0.168802453779989	0	0.273823362755349	0.547030091578308	0.0869381192072452	0.4283979518808
AGUUUC	noMatch	MGAT5B_MGAT5B-001_ENSG00000167889_ENST00000301618.4	54.5	77.7	0	0	0	0	0	0	0	2.62285417742609	0	0.373091395005142	0.0844012268899946	7.6155096017977	0.0912744542517831	0	0.0217345298018113	0
AGUUUC	noMatch	SIAH2_SIAH2-001_ENSG00000181788_ENST00000312960.3	54.5	77.7	0	0	0	0	0	0	0.362485899298517	6.80693107951058	0	1.26851074301748	0.422006134449973	25.022388691621	0.638921179762482	0	0.108672649009056	0
AGUUUC	noMatch	TRNAR15	54.5	77.7	0	0	0.53112966925387	0.750394519918848	1.20712207104536	0.0987772853730102	1.81242949649259	127.458223241111	0.432224217177108	19.1022794242631	8.01811655454948	407.429763696177	8.85362206242296	0.136757522894577	1.65182426493767	0.17135918075232
AGUUUG	noMatch	trnaR4A58G	72.4	62.5	0	0	0	0	0	0	0	1.81101836060373	0	0.746182790010284	0.0844012268899946	4.53304142964149	0.456372271258916	0	0	0
AUAGAG	noMatch	trnaR25T34CA58G	94.9	92.2	0	0	0	0	0.084710320775113	0	0.181242949649259	2.37305854148075	0	0.895419348012341	3.71365398315976	1.99453822904225	3.92480153282667	0	0.412956066234415	0
AUCCGG	noMatch	RNA45S5_NR_046235_prec3.3	84.7	86.8	1.01676485468034	0.697254687498003	0.849807470806192	0.125065753319808	0.36001886329423	1.58043656596816	1.26870064754481	0.124897817972671	0	0.0746182790010284	0	0	0.182548908503566	0	0.152141708612679	0
AUCUUG	noMatch	RNA45S5_NR_046235_prec3.3	80.3	95.7	0.435756366291572	1.62692760416201	1.80584087546316	2.87651232635558	0.148243061356448	3.35842770268235	0.181242949649259	0.187346726959007	0.288149478118073	0.0746182790010284	0.253203680669984	0.181321657185659	0.0912744542517831	0.273515045789154	0.0434690596036226	0
AUGGAG	noMatch	trnaR25T34CA58G	83.7	87.6	0	0	0	0	0	0	0	1.0616314527677	0	0.298473116004114	0.844012268899946	1.08792994311396	1.0952934510214	0	0.0434690596036226	0
AUGGAG	noMatch	trnaR25T34CA58T	83.7	87.6	0	0	0	0.125065753319808	0.804748047363573	0.0987772853730102	0.724971798597035	11.4905992534857	0	2.61163976503599	15.951831882209	13.9617676032958	22.727339108694	0	2.19518750998294	0.08567959037616
AUUAGC	noMatch	RNU6-9_ENST00000384776_prec	71.2	46.9	0	0.348627343749001	1.38093714006006	0.250131506639616	0.0635327405813347	0.691440997611071	0	10.9285590726087	1.15259791247229	8.28262896911415	1.94122821846988	17.7695224041946	0.912744542517831	1.09406018315662	0.260814357621736	0.4283979518808
AUUGGC	noMatch	hsa-mir-219-2	61.2	17.9	2.32403395355505	1.97555494791101	0.743581536955418	2.00105205311693	0.0423551603875565	0.296331856119031	0	0	0.144074739059036	0	0	0	0	0.410272568683731	0.0434690596036226	0.08567959037616
AUUGUC	hsa-miR-219a-5p	hsa-mir-219-2	71	58.3	106.760309741435	30.5629971353291	25.7066759918873	76.6653067850422	5.06144166631301	13.5324880961024	10.8745769789555	6.74448217052424	4.03409269365302	5.89484404108125	7.42730796631952	1.45057325748528	5.75029061786234	18.5990231136625	3.62966647690249	8.82499780874448
AUUGUC	noMatch	hsa-mir-219-2	71	58.3	23.2403395355505	6.97254687498002	5.73620042794179	12.6316410853006	0.465906764263121	2.17310027820622	5.61853143912702	0.686937998849692	0.864448434354218	0.89541934801234	0.928413495789941	0.725286628742638	0.912744542517831	1.50433275184034	0.478159655639848	0.68543672300928
CAAUAU	hsa-miR-338-5p	hsa-mir-338	82.7	80.3	1.74302546516629	2.20797317707701	0.849807470806192	3.75197259959424	0.275308542519117	0.493886426865051	0.181242949649259	0.124897817972671	0.288149478118073	0.149236558002057	0.168802453779989	0	0.0912744542517831	0.273515045789154	0.456425125838037	0.25703877112848
CAGAUU	noMatch	mt-THA10G	76.4	66.1	0	0.116209114583	0.424903735403096	0	0.0635327405813347	0.0987772853730102	0	10.5538656186907	0.144074739059036	0.149236558002057	25.9111766552283	0.725286628742638	0.0912744542517831	0	0.0217345298018113	0.4283979518808
CAGGAC	noMatch	rna18s5A60GC456AT1578G	32.8	47	1.01676485468034	1.85934583332801	0.53112966925387	0.750394519918847	0.825925627557352	2.46943213432525	0.362485899298517	0.124897817972671	0.144074739059036	0.223854837003085	0.0844012268899946	0.181321657185659	0.0912744542517831	0.957302660262038	0.130407178810868	0.08567959037616
CAGUAA	noMatch	MT-TW	89	70.5	2.90504244194382	0.929672916664004	0.637355603104644	2.87651232635558	0.169420641550226	1.18532742447612	0.724971798597035	0	0.144074739059036	0.0746182790010284	0	0.362643314371319	0.182548908503566	0.136757522894577	0.0434690596036226	0.51407754225696
CAUAAG	noMatch	AMER2_AMER2-001_ENSG00000165566_ENST00000357816.2	76.8	68.8	0.290504244194382	4.88078281248602	1.16848527235851	0.750394519918847	0.931813528526243	4.04986870029342	0.362485899298517	0.187346726959007	0	0.0746182790010284	0.0844012268899946	0	0	0.136757522894577	0.0217345298018113	0.25703877112848
CAUUGG	noMatch	TRNAR18	36.6	56.5	0	0	0	0	0	0	0	9.304887438964	0	0.149236558002057	2.11003067224986	0	0.456372271258916	0.273515045789154	0.0434690596036226	0.17135918075232
CCAAGA	noMatch	SCNN1G_SCNN1G-001_ENSG00000166828_ENST00000300061.2	60	59.1	2.32403395355505	3.48627343749001	0.212451867701548	1.75092054647731	0	2.8645412758173	0	0	0	0.0746182790010284	0.337604907559978	0	0.273823362755349	0	0.0869381192072452	0
CCAGAA	noMatch	hsa-mir-338	77.8	79.5	3.63130305242977	8.94810182289103	2.01829274316471	4.62743287283289	0.402374023681787	2.56820941969826	0.362485899298517	0.249795635945342	0.288149478118073	0.373091395005142	0.0844012268899946	0	0.547646725510699	1.91460532052408	0.282548887423547	0.94247549413776
CCCCGU	noMatch	RNA45S5_NR_046235_prec3.3	79.5	74.8	0.145252122097191	0	0	0	2.16011317976538	0.691440997611071	1.63118654684333	0	0	0	0	0	0	0	0.0434690596036226	0
CCCGAC	noMatch	TRNAD9	66.4	50.7	3.34079880823539	1.16209114583	5.62997449409102	7.37887944586867	0.105887900968891	8.79117839819791	0.181242949649259	0.374693453918013	0.576298956236145	0.223854837003085	0.253203680669984	0.362643314371319	0.0912744542517831	1.50433275184035	0.239079827819924	0
CCCGGG	noMatch	TRNAP9_prec	81.7	78.3	1.74302546516629	0.116209114583	0.106225933850774	6.3783534193102	0.762392886976017	0	0.362485899298517	0.187346726959007	0	0	0	0.181321657185659	0	0	0.0217345298018113	0
CCGGUA	noMatch	RNA45S5_NR_046235_prec3.3	73	69.1	1.88827758726348	0.813463802081003	1.16848527235851	0.375197259959424	0.275308542519117	1.08655013910311	3.80610194263443	0.249795635945342	0	0	0	0.543964971556978	0.365097817007133	0.136757522894577	0.217345298018113	0.17135918075232
CGGAGC	noMatch	rna18s5A60GC456AT1578G	15.3	13.8	1.88827758726348	1.62692760416201	1.06225933850774	1.87598629979712	0.84710320775113	2.17310027820622	7.97468978456738	0.124897817972671	0.864448434354218	0.373091395005142	0.422006134449973	0.181321657185659	0.365097817007133	0.820545137367461	0.391221536432603	0.68543672300928
CGGCCU	noMatch	rnu2-2pA83GA	46.4	28	3.48605093033258	0.697254687498003	7.86071910495728	3.50184109295462	2.18129075995916	5.03764155402352	0.724971798597035	11.7403948894311	5.90706430142049	7.31259134210078	22.6195288065185	103.353344595826	35.5970371581954	10.3935717399878	0.695504953657962	9.33907535100144
CGGUAA	noMatch	RNA45S5_NR_046235_prec3.3	83	80.8	1.88827758726348	1.045882031247	1.48716307391084	0	0.148243061356448	1.77799113671418	2.53740129508962	0.0624489089863356	0.144074739059036	0	0.0844012268899946	0.362643314371319	0.182548908503566	0	0.195610768216302	0.08567959037616
CGUUUC	noMatch	trnaE5A57T	62.5	70.8	1.30726909887472	0	0.637355603104644	1.12559177987827	0.381196443488008	0.592663712238061	0.362485899298517	0.0624489089863356	0	0.0746182790010284	0	0.181321657185659	0	0	0.0434690596036226	0.08567959037616
CUAAAC	noMatch	MT-RNR2_ENST00000387347	71.5	74.3	0.290504244194382	0.348627343749001	0.53112966925387	0.125065753319808	1.77891673627737	0.592663712238061	1.63118654684333	0.874284725808698	0.864448434354218	0.596946232008227	1.85682699157988	0.543964971556978	2.46441026479815	615.81912559428	1.49968255632498	3.76990197655104
CUCCAG	noMatch	trnaW5T70C	82.5	78.3	0	0	0.318677801552322	0	0.127065481162669	0	0	3.6844856301938	0.432224217177109	1.41774730101954	0.506407361339967	19.7640606332369	0.182548908503566	0	0.0652035894054339	0
CUCCAG	noMatch	trnaW7A57G	82.5	78.3	0	0	4.35526328788173	0.250131506639616	1.08005658988269	0.493886426865051	0	37.8440388457193	0.432224217177109	22.2362471423065	1.01281472267993	116.227182256008	2.73823362755349	0.957302660262038	1.45621349672136	0.51407754225696
CUCGGU	noMatch	trnaQ1A57GA58G	65.3	59.1	1.30726909887472	2.09176406249401	2.12451867701548	4.87756437947251	0.190598221744004	4.24742327103944	0	0.187346726959007	0.576298956236145	0.149236558002057	0.337604907559978	0.362643314371319	0.273823362755349	0.683787614472885	0.130407178810868	0.59975713263312
CUGACU	hsa-miR-345-5p	hsa-mir-345	71.9	65.9	4.06705941872134	5.11320104165202	20.2891533654978	11.5060493054223	2.6260199440285	19.162793362364	0.906214748246293	1.49877381567205	2.88149478118073	1.11927418501543	1.77242576468989	1.99453822904225	2.00803799353923	2.87190798078612	2.34732921859562	1.79927139789936
CUGACU	noMatch	trnaR2A19GA34G	71.9	65.9	0.435756366291572	0	1.38093714006006	1.00052602655846	1.92715979763382	1.58043656596816	0.543728848947776	34.7840423053889	0	12.2373977561687	2.95404294114981	21.5772772050935	8.76234760817118	4.92327082420477	0.543363245045282	1.19951426526624
CUGAUG	noMatch	SNORD115-27_ENST00000364430_prec	81.8	66.2	0	0.116209114583	0	0	0.190598221744004	0	0	5.80774853572921	0.288149478118073	1.94007525402674	0	0.725286628742638	1.00401899676961	0.683787614472885	0.0869381192072452	0.4283979518808
CUGGAC	noMatch	TRNAQ2_prec	48.5	20.4	0.290504244194382	0	0	0.125065753319808	0.148243061356448	0.0987772853730102	0	25.7289505023702	0	0.223854837003085	0.168802453779989	7.07154463024072	0.273823362755349	0.547030091578308	0.0869381192072452	0
CUUGCU	noMatch	rnu2-2pA83GA	58.4	62.5	0.145252122097191	0	0	0	0.148243061356448	0	0	11.9901905253764	0	0.820801069011312	0.253203680669984	3.26378982934187	0.456372271258916	0	0.130407178810868	0.08567959037616
GAACUG	noMatch	hsa-mir-219-2	79.5	55.7	2.32403395355505	1.85934583332801	0.956033404656966	1.75092054647731	0.444729184069343	1.28410470984913	0.543728848947776	0.0624489089863356	0	0.522327953007199	0.168802453779989	0	0.365097817007133	0.136757522894577	0.347752476828981	0.34271836150464
GAAGUG	noMatch	hsa-mir-219-2	73.1	54.7	2.32403395355505	4.64836458332002	2.4431964785678	6.00315615935078	0.338841283100452	2.66698670507128	0.181242949649259	0.0624489089863356	0	0.223854837003085	0.0844012268899946	0.725286628742638	0.182548908503566	1.09406018315662	0.67377042385615	0.17135918075232
GAAUAG	noMatch	hsa-mir-219-2	93.1	67.5	0.871512732583145	0.697254687498003	0.743581536955418	3.00157807967539	0	1.58043656596816	0	0	0	0	0	0	0	0.273515045789154	0.0434690596036226	0
GAAUCG	noMatch	B3GNT7_B3GNT7-001_ENSG00000156966_ENST00000287590.5	79.9	78	2.32403395355505	2.67280963540901	1.27471120620929	2.00105205311693	0.084710320775113	1.38288199522214	0.362485899298517	0.0624489089863356	0.432224217177109	0.0746182790010284	0.168802453779989	0	0.0912744542517831	0.273515045789154	0.0869381192072452	0.25703877112848
GAAUCG	noMatch	hsa-mir-219-2	79.9	78	13.6536994771359	26.0308416665921	13.172015797496	26.2638081971597	1.14358933046403	14.0263745229675	1.26870064754481	0.312244544931678	2.59334530306265	1.49236558002057	1.26601840334992	0.181321657185659	1.0952934510214	6.42760357604511	2.04304580137026	2.82742648241328
GAAUGA	noMatch	trnaR25T34CA58T	70.5	58.7	0	0	0	0	0.084710320775113	0	0	1.37387599769938	0	0.223854837003085	1.01281472267993	2.71982485778489	1.91676353928745	0	0.217345298018113	0
GAAUUG	hsa-miR-219a-2-3p	hsa-mir-219-2	77.9	65.1	1323.39208442751	2056.78511900452	881.569025027573	1815.20434368369	373.593692198442	1066.89345931388	189.761368282774	32.3485348549218	255.012288134494	410.176679668653	169.224459914439	133.452739688646	294.542663870504	435.435952896333	532.430776554972	234.590718449926
GAAUUG	noMatch	hsa-mir-219-2	77.9	65.1	2.03352970936067	7.20496510414603	2.76187428012012	4.87756437947251	0.381196443488008	2.07432299283321	0.362485899298517	0.0624489089863356	0.720373695295182	0.223854837003085	0.253203680669984	0	0	0.273515045789154	1.02152290068513	0.51407754225696
GACUGA	noMatch	trnaR25T34CA58G	49.4	52.1	0	0	0.106225933850774	0	0.127065481162669	0	0.181242949649259	2.93509872235777	0	0.44770967400617	2.27883312602985	4.53304142964149	3.10333144456063	0	0.326017947027169	0
GACUGA	noMatch	trnaR25T34CA58T	49.4	52.1	0	0	0	0	0.105887900968891	0	0.181242949649259	3.18489435830311	0	0.522327953007199	1.85682699157988	6.16493634431242	3.55970371581954	0	0.217345298018113	0.08567959037616
GAGGUU	noMatch	TRNAR16_prec	53.5	46.4	0	0.116209114583	7.54204130340495	2.50131506639616	0.381196443488008	0.0987772853730102	2.53740129508962	83.4941913147307	0.432224217177109	27.4595266723785	11.9005729914892	1062.90755442234	38.1527218772453	0.957302660262038	0.869381192072452	0.94247549413776
GAGUCC	noMatch	PPP1R10_PPP1R10-001_ENSG00000204569_ENST00000376511.2	25.9	3.3	0	0	0	0	0	0	0	2.37305854148075	0	0.149236558002057	0.253203680669984	3.26378982934187	0.0912744542517831	0	0.130407178810868	0
GAGUGU	noMatch	MT-TV	63.6	39.2	17.1397504074685	0.697254687498003	1.16848527235851	0.250131506639616	0.211775801937783	1.08655013910311	1.08745769789555	0.187346726959007	1.29667265153133	0.149236558002057	0	0.181321657185659	0.0912744542517831	0.273515045789154	0.0434690596036226	0.51407754225696
GAUGCU	noMatch	rna18s5A60GC456AT1578G	12.4	9.9	0.435756366291572	0.813463802081003	1.06225933850774	0.875460273238655	0.275308542519117	1.28410470984913	1.44994359719407	0.0624489089863356	0.432224217177109	0	0.168802453779989	0	0	0.136757522894577	0.0217345298018113	0.25703877112848
GAUUAU	noMatch	NOL11_NOL11-001_ENSG00000130935_ENST00000253247.4	63.2	32.4	7.69836247115111	5.46182838540102	2.01829274316471	4.25223561287347	0.148243061356448	1.28410470984913	0.362485899298517	0.374693453918013	0.720373695295182	0.298473116004114	0.337604907559978	0.362643314371319	0.365097817007133	0.547030091578308	0.130407178810868	0.59975713263312
GAUUCC	noMatch	TRNAD9	29.3	28.1	0.726260610485954	0.581045572915002	1.16848527235851	5.37782739275174	5.88736729387035	2.37065484895224	2.53740129508962	0.249795635945342	0.288149478118073	0.149236558002057	0.168802453779989	0.362643314371319	0.273823362755349	0.273515045789154	0.760708543063395	0.34271836150464
GAUUCU	noMatch	SLC24A4_SLC24A4-001_ENSG00000140090_ENST00000532405.1	46.1	11.9	8.42462308163707	2.207973177077	2.97432614782167	5.00263013279232	0.148243061356448	1.48165928059515	0.181242949649259	0.124897817972671	0.144074739059036	0.149236558002057	0.168802453779989	0	0.273823362755349	0.957302660262039	0.0434690596036226	0.34271836150464
GAUUCU	noMatch	TRNAP19_prec	46.1	11.9	0.290504244194382	0.348627343749001	0.424903735403096	0	0.148243061356448	0	0	22.8563006889988	0	3.50705911304833	1.18161717645992	19.0387740044942	0.365097817007133	0	0.304283417225358	0.25703877112848
GAUUCU	noMatch	hsa-mir-219-2	46.1	11.9	31.0839541287988	20.569013281191	11.6848527235851	28.7651232635558	2.20246834015294	9.680173966555	1.08745769789555	4.49632144701616	2.44927056400362	1.41774730101954	1.68802453779989	1.08792994311396	1.36911681377674	5.47030091578308	2.06478033117207	2.82742648241328
GAUUGU	hsa-miR-219a-5p	hsa-mir-219-2	57.5	88.5	858.294789472301	441.710844529985	290.95283281727	547.412802280799	39.0302802971333	208.420072137052	109.108255688854	70.3799204276002	66.5625294452748	54.2474888337476	50.3031312264368	143.788074148228	72.0155444046569	100.927051896198	42.5127402923429	75.3980395310208
GAUUGU	noMatch	ZNF207_ZNF207-001_ENSG00000010244_ENST00000394670.4	57.5	88.5	1.5977733430691	2.09176406249401	1.48716307391084	3.37677533963481	0.592972245425791	0.888995568357092	0.543728848947776	0.437142362904349	0.144074739059036	0.223854837003085	0.253203680669984	0.181321657185659	0.547646725510699	0.410272568683731	0.521628715243471	0.25703877112848
GAUUGU	noMatch	hsa-mir-219-2	57.5	88.5	282.515377479036	97.8480744788864	79.881902255782	208.359545030801	5.99325519483925	48.697201688894	6.70598913702257	13.7387599769939	16.4245202527301	10.3719407811429	10.0437459999094	14.1430892604814	8.6710731539194	21.1974160486595	6.43342082133615	26.5606730166096
GAUUGU	noMatch	trnaR4A58G	57.5	88.5	0.145252122097191	0.116209114583	0	0.250131506639616	0.190598221744004	0.0987772853730102	0	6.18244198964722	0	0.44770967400617	0.337604907559978	23.0278504625787	0.638921179762482	0.136757522894577	0	0.34271836150464
GAUUGU	noMatch	trnaR4G37T	57.5	88.5	0.145252122097191	0.116209114583	0.849807470806192	0.375197259959424	0.0635327405813347	0.395109141492041	0.543728848947776	9.86692761984102	0	0.671564511009256	1.43482085712991	48.4128824685711	1.6429401765321	0.136757522894577	0.0217345298018113	0.68543672300928
GCAGCG	noMatch	KIAA1429_KIAA1429-001_ENSG00000164944_ENST00000297591.5	61.9	43.1	0.145252122097191	0	0	0	0.190598221744004	0	0.181242949649259	2.18571181452174	0.144074739059036	0.820801069011312	0.844012268899946	1.81321657185659	0.273823362755349	0.547030091578308	0.260814357621736	0.34271836150464
GGAAUG	noMatch	SNORD52_ENST00000364884_prec	57.1	51.7	0	0.116209114583	0.106225933850774	1.00052602655846	1.69420641550226	0.395109141492041	0.724971798597035	35.1587357593069	0.720373695295182	7.90953757410901	0.759611042009951	14.1430892604814	1.55166572228031	0.410272568683731	3.28191400007351	0.25703877112848
GGAGCG	noMatch	RNA45S5_NR_046235_prec3.3	18.5	20.9	1.30726909887472	0.697254687498003	0.956033404656966	1.50078903983769	1.50360819375826	2.76576399044429	0.724971798597035	0.0624489089863356	0.288149478118073	0.223854837003085	0.0844012268899946	0	0.0912744542517831	0.547030091578308	0.282548887423547	0.8567959037616
GGCAGU	hsa-miR-34b-5p	hsa-mir-34b	16.2	25.1	5.95533700598482	6.50771041664802	3.71790768477709	9.12979999234598	0.381196443488008	8.49484654207888	0	0.874284725808698	1.15259791247229	0.0746182790010284	0.168802453779989	0.543964971556978	0.0912744542517831	1.36757522894577	0.412956066234415	1.02815508451392
GGCCCC	noMatch	RNU6-9_ENST00000384776_prec	31.6	20.8	3.050294564041	0.697254687498003	0.637355603104644	1.6258547931575	2.9225060667414	3.95109141492041	1.63118654684333	11.5530481624721	0.864448434354218	24.9225051863435	44.3950453441372	20.1267039476082	19.8065565726369	4.51299825552103	4.4338440795695	2.31334894015632
GGCGGA	noMatch	RNA45S5_NR_046235_prec3.3	26.8	35.2	2.46928607565225	0.348627343749001	1.69961494161238	4.7524986261527	4.21433845856187	3.75353684417439	4.53107374123147	0.249795635945343	0	0	0.0844012268899946	0.543964971556978	0.182548908503566	0.957302660262038	0.521628715243471	1.02815508451392
GGCUGU	noMatch	trnaR4A58G	33.7	19.3	0	0	0	0	0.084710320775113	0	0.181242949649259	6.18244198964722	0	0.970037627013369	0.422006134449973	13.4178026317388	0.456372271258916	0	0.0217345298018113	0
GGCUGU	noMatch	trnaR4G37TA58T	33.7	19.3	0	0	0	0	0.084710320775113	0	0	5.6204018087702	0	0.44770967400617	0.422006134449973	11.4232644026965	0.273823362755349	0	0.0652035894054339	0
GGGAGC	noMatch	rn7sl1C53TT54GT70C	19.1	19.5	3.34079880823539	1.045882031247	14.8716307391084	3.87703835291404	3.8966747556552	5.43275069551556	1.44994359719407	369.822439017079	2.59334530306265	32.8320427604525	15.192220840199	36.6269747515032	24.0964559224707	3.14542302657527	3.80354271531698	3.51286320542256
GGGAUU	noMatch	TRNAR27_prec	49.6	24.8	0.871512732583145	0.116209114583	1.69961494161238	0.750394519918847	0.402374023681787	1.08655013910311	0.543728848947776	7.24407344241493	3.74594321553495	4.10400534505656	2.19443189913986	9.61004783083995	6.20666288912125	2.05136284341865	0.260814357621736	2.39902853053248
GGGAUU	noMatch	trnaR4A58G	49.6	24.8	0	0	0.106225933850774	0	0.0423551603875565	0	0	1.81101836060373	0.144074739059036	2.16393009102982	1.09721594956993	1.63189491467093	1.46039126802853	0	0.239079827819924	0
GGGAUU	noMatch	trnaR4G37TA58T	49.6	24.8	2.03352970936067	0	5.09884482483715	3.75197259959424	2.03304769860271	3.16087313193633	1.99367244614185	23.6681365058212	15.992296035553	11.4912149661584	8.01811655454948	30.4620384071908	20.9931244779102	6.15408853025596	1.39100990731593	6.16893050708352
GGGGGC	noMatch	RNA45S5_NR_046235_prec3.3	5	13	0.145252122097191	0	0.106225933850774	0.250131506639616	1.92715979763382	0.296331856119031	3.80610194263443	0.187346726959007	0	0	0	0	0.0912744542517831	0	0.0869381192072452	0
GGGUGU	noMatch	TRNAR18	19.5	33.9	0	0	0	0	0.0211775801937782	0	0	3.43468999424846	0	0.596946232008227	0.168802453779989	7.25286628742638	0.547646725510699	0	0.0434690596036226	0
GGGUGU	noMatch	trnaR4A58G	19.5	33.9	0	0	0	0	0.254130962325339	0	0.181242949649259	14.9252892477342	0	2.01469353302777	1.35041963023991	32.6378982934187	0.456372271258916	0	0.17387623841449	0
GGGUGU	noMatch	trnaR4G37TA58T	19.5	33.9	0	0	0	0	0.275308542519117	0	0	13.0518219781441	0	2.38778492803291	1.09721594956993	31.7312900074904	0.912744542517831	0	0.0869381192072452	0
GGGUUC	noMatch	TRNAR15	45.6	48	0	0	0	0.125065753319808	0.0423551603875565	0	0	2.99754763134411	0	0.44770967400617	0.422006134449973	9.61004783083995	0.365097817007133	0	0.0652035894054339	0.08567959037616
GGUAAA	noMatch	RNA45S5_NR_046235_prec3.3	86.7	74.9	0.290504244194382	1.74313671874501	2.54942241241858	0.125065753319808	0.0423551603875565	1.87676842208719	0.906214748246293	0.0624489089863356	0	0	0	0.181321657185659	0.182548908503566	0	0.0434690596036226	0
GGUAUU	noMatch	trnaR4A58G	59.2	71.5	0	0	0	0	0.275308542519117	0	0.362485899298517	3.62203672120746	0	4.92480641406787	3.0384441680398	1.81321657185659	2.82950808180528	0	0.912850251676075	0
GGUAUU	noMatch	trnaR4G37TA58T	59.2	71.5	0	0	0	0	0.254130962325339	0	0	3.37224108526212	0	4.32786018205965	3.20724662181979	3.44511148652753	2.73823362755349	0	0.760708543063395	0
GGUUAU	noMatch	trnaV8A34G	80.3	78.3	0.145252122097191	0.232418229166001	0.212451867701548	1.6258547931575	0.677682566200904	0.19755457074602	0.181242949649259	6.86937998849691	0.576298956236145	2.98473116004114	3.20724662181979	4.53304142964149	3.55970371581954	0.273515045789154	1.91263862255939	1.02815508451392
GGUUCC	noMatch	CHFR_CHFR-003_ENSG00000072609_ENST00000450056.2	24.6	20.9	0	0	0	0	0.211775801937783	0.0987772853730102	0.181242949649259	7.49386907836027	0.144074739059036	0.746182790010284	0.92841349578994	13.5991242889245	0.638921179762482	0	0.217345298018113	0
GGUUCC	noMatch	IL1RL2_IL1RL2-001_ENSG00000115598_ENST00000264257.2	24.6	20.9	0	0	0	0.375197259959424	0.4870843444569	0.0987772853730102	0	13.6763110680075	0.288149478118073	1.71622041702365	1.09721594956993	25.2037103488067	1.18656790527318	0	0.412956066234415	0
GGUUCC	noMatch	PEX26_PEX26-001_ENSG00000215193_ENST00000329627.7	24.6	20.9	0	0	0	0.375197259959424	0.211775801937783	0.0987772853730102	0	9.42978525693667	0.144074739059036	0.373091395005142	0.422006134449973	11.6045860598822	0.456372271258916	0	0.260814357621736	0.17135918075232
GGUUCC	noMatch	PIGQ_PIGQ-001_ENSG00000007541_ENST00000321878.5	24.6	20.9	0.145252122097191	0	0.318677801552322	0.250131506639616	0.995346269107578	0.19755457074602	0.181242949649259	25.2293592304796	0	1.71622041702365	1.94122821846988	45.3304142964149	0.821470088266048	0.136757522894577	0.782443072865207	0
GGUUCC	noMatch	SDC2_SDC2-001_ENSG00000169439_ENST00000302190.4	24.6	20.9	0.145252122097191	0	0	0.125065753319808	0.211775801937783	0	0	10.5538656186907	0.144074739059036	1.0446559060144	0.422006134449973	20.1267039476082	0.730195634014265	0	0.195610768216302	0
GGUUCC	noMatch	TRNAR15	24.6	20.9	30.5029456404101	27.192932812422	153.70892628207	201.731060104849	195.130223905472	58.278598370076	52.1979694989865	5202.86840328756	45.6716922817146	414.206066734708	287.470578787321	9206.60714360186	210.478891504612	15.3168425641927	148.294696837759	23.8189261245724
GGUUCC	noMatch	noMatch	24.6	20.9	0	0	0.318677801552322	0.375197259959424	0.550617085038234	0.296331856119031	0.362485899298517	18.1726325150236	0.288149478118073	1.26851074301748	0.675209815119957	26.4729619491063	1.00401899676961	0	0.630301364252528	0.08567959037616
GGUUCG	noMatch	SSTR1_SSTR1-002_ENSG00000139874_ENST00000267377.2	62.2	54.6	0	0	0	0	0.105887900968891	0	0	4.43387253802983	0	0.373091395005142	0.675209815119957	10.3353344595826	0.273823362755349	0	0.217345298018113	0
GGUUCG	noMatch	trnaR22A58T	62.2	54.6	0.145252122097191	0	0.106225933850774	0.125065753319808	0.0635327405813347	0	0	5.6204018087702	0.576298956236145	1.0446559060144	0.337604907559978	1.99453822904225	1.82548908503566	0.273515045789154	0.0869381192072452	0.08567959037616
GGUUGU	noMatch	TRNAR12	62.9	81.9	1.5977733430691	1.62692760416201	25.1755463226334	10.1303260189044	16.899708994635	2.66698670507127	3.62485899298516	1028.97067336785	1.44074739059036	113.121310965558	65.4953520666359	1971.51037857968	53.3955557372931	0.957302660262039	3.56446288749705	4.96941624181728
GGUUGU	noMatch	TRNAR1_prec	62.9	81.9	0.145252122097191	0	3.29300394937399	1.75092054647731	0.571794665232012	0.19755457074602	0.181242949649259	91.737447300927	0.144074739059036	4.17862362405759	9.19973373100941	76.5177393323483	3.01205699030884	0.136757522894577	0.195610768216302	0.51407754225696
GUCAGU	noMatch	rny1T112A	56.3	31.3	0.726260610485954	0.464836458332002	0.106225933850774	2.00105205311693	0.148243061356448	0.691440997611071	0.181242949649259	59.2640146280324	0.720373695295182	12.3120160351697	0.590808588229962	25.7476753203636	0.638921179762482	1.91460532052408	0.67377042385615	0.4283979518808
GUCGAU	noMatch	SNORD115-40_ENST00000606510	66.3	56.5	24.6928607565224	32.5385520832401	35.3732359723077	16.5086794382146	180.644759052928	59.8590349360442	128.320008351675	4085.90721715796	57.1976714064374	865.049708458922	23.8011459829785	207.61329747758	130.796292942805	167.527965545857	100.370058624765	68.2009539394233
GUCUGG	noMatch	VTRNA1-1_ENST00000363120	14.7	9.8	0	0.464836458332002	0.424903735403096	0.125065753319808	0.465906764263121	0.493886426865051	0.181242949649259	7.3689712603876	2.73742004212169	4.4770967400617	1.94122821846988	4.53304142964149	0.912744542517831	0.136757522894577	1.151930079496	0.25703877112848
GUGUUA	noMatch	RNA45S5_NR_046235_prec3.3	64.3	67	0.871512732583145	1.045882031247	9.02920437731579	1.00052602655846	0.148243061356448	1.9755457074602	0	0.0624489089863356	0	0	0.0844012268899946	0	0	0	0.0434690596036226	0.94247549413776
GUUCUG	noMatch	TRNAL19	66.8	59.5	0.145252122097191	0	0.424903735403096	0	0.084710320775113	0.19755457074602	0.181242949649259	0.874284725808698	0.432224217177109	5.67098920407816	0.759611042009951	1.08792994311396	0.638921179762482	0.410272568683731	0.239079827819924	0.25703877112848
UAACUA	noMatch	MT-TN	93	87	5.66483276179044	3.60248255207301	7.86071910495728	3.1266438329952	15.6502317632021	7.11196454685672	9.60587633141072	24.7922168675752	34.4338626351097	63.12706403487	29.2872257308281	35.9016881227606	16.7032251280763	30.086655036807	34.1666808484473	22.7907710400585
UAUUGC	noMatch	hsa-mir-137	33.6	51.3	0.290504244194382	1.045882031247	1.48716307391084	0.500263013279232	6.88271356297793	2.17310027820622	4.89355964052998	14.4256979758435	1.15259791247229	25.2955965813486	32.8320772602079	40.2534078952164	14.1475404090264	1.91460532052408	26.6682680668225	2.5703877112848
UCACGG	noMatch	noMatch	78.8	64.5	1.01676485468034	1.278300260413	3.29300394937399	1.6258547931575	0.0211775801937782	0.987772853730102	0	0.0624489089863356	0.432224217177109	0	0	0	0	0.136757522894577	0.0217345298018113	0.17135918075232
UCCAGA	noMatch	trnaW7A57G	81.3	83	0.145252122097191	0.116209114583	1.06225933850774	1.00052602655846	0.169420641550226	0.592663712238061	0.362485899298517	24.2301766866982	0.432224217177109	6.19331715708536	0.253203680669984	30.2807167500051	1.46039126802853	0.410272568683731	0.108672649009056	0.51407754225696
UCCCCG	noMatch	trnaV27A58T	86	53.1	0	0	0.106225933850774	0.500263013279232	0.190598221744004	0	0.181242949649259	66.3207413434884	0	0.149236558002057	0.337604907559978	10.5166561167682	0.182548908503566	0.273515045789154	0.108672649009056	0.17135918075232
UCGACU	noMatch	TRNAE7_prec	68.8	80.1	0.581008488388763	0	0.212451867701548	7.00368218590924	1.08005658988269	0.493886426865051	2.1749153957911	0	0	0	0	0	0	0	0.282548887423547	0.34271836150464
UCGAUG	noMatch	SNORD116-18_ENST00000383961	88.7	79.2	0	0.116209114583	0	0	0	0	0	22.1069137811628	0	1.11927418501543	0	0	0	1.23081770605119	0.17387623841449	0
UCGUGG	noMatch	trnaK6C41TA58G	56.1	62.3	3.1955466861382	1.97555494791101	2.97432614782167	11.3809835521025	0.36001886329423	3.16087313193633	1.81242949649259	0.437142362904349	0	0.0746182790010284	0.337604907559978	0.543964971556978	0.638921179762482	1.09406018315662	0.434690596036226	1.54223262677088
UCUCUC	noMatch	PDXK_PDXK-002_ENSG00000160209_ENST00000291565.4	62	37.9	0	0	0	0	0.169420641550226	0.296331856119031	0	1.18652927074038	0.432224217177109	9.10343003812546	0.337604907559978	0.543964971556978	2.64695917330171	0.273515045789154	0.326017947027169	0
UCUCUG	noMatch	ADAMTSL5_ADAMTSL5-001_ENSG00000185761_ENST00000330475.4	83	69.9	0	0.581045572915002	0.212451867701548	0.750394519918847	0.804748047363573	1.18532742447612	0.543728848947776	11.2408036175404	2.59334530306265	25.3702148603497	0.0844012268899946	7.79683125898336	2.92078253605706	1.09406018315662	1.76049691394672	0.17135918075232
UCUCUG	noMatch	ARSK_ARSK-001_ENSG00000164291_ENST00000380009.4	83	69.9	5.51958063969325	14.0613028645431	8.71052657576347	8.87966848570636	20.245766665252	14.7178155205785	5.2560455398285	270.528673728806	36.7390584600543	546.056565729526	8.77772759655944	141.068249290443	47.6452651194308	10.9406018315662	26.2118429409844	6.34028968783584
UCUCUG	noMatch	MORC1_MORC1-001_ENSG00000114487_ENST00000232603.5	83	69.9	0	0	0.106225933850774	0	0.084710320775113	0	0	1.87346726959007	0.144074739059036	5.22327953007199	0.0844012268899946	1.45057325748528	0.547646725510699	0	0.195610768216302	0
UCUCUG	noMatch	PDXK_PDXK-002_ENSG00000160209_ENST00000291565.4	83	69.9	11.3296655235809	33.2358067707381	17.2086012838254	19.51025751789	41.2327486372862	34.3744953098075	9.42463338176145	552.485497802111	84.1396476104772	961.083433533246	16.9646466048889	311.147963730592	97.207293778149	24.889869166813	51.945526226329	14.1371324120664
UCUCUG	noMatch	hsa-mir-203	83	69.9	0.290504244194382	2.20797317707701	1.48716307391084	3.00157807967539	3.68489895371742	2.96331856119031	0.543728848947776	49.5219848261641	4.32224217177109	98.5707465603585	1.26601840334992	25.9289969775493	7.75832861140157	1.91460532052408	4.58598578818218	1.02815508451392
UCUCUG	noMatch	noMatch	83	69.9	0.871512732583145	3.95110989582201	2.12451867701548	2.75144657303578	5.61205875135124	4.04986870029342	0.906214748246293	63.7603360750486	8.64448434354218	116.255278683602	1.77242576468989	35.176401494018	14.4213637717817	3.41893807236442	6.88984594717418	0.94247549413776
UCUCUG	noMatch	trnaN1A59G	83	69.9	15.1062206981078	48.9240372394432	24.8568685210811	28.640057510236	73.5920911733794	47.7094288351639	14.3181930222915	871.474524904313	107.047531120864	1607.42696624015	29.5404294114981	475.244063483613	194.232038647794	33.2320780633822	104.977778942749	18.5924711116267
UCUCUU	noMatch	chr1_243209280-243257080	74.9	67	0.435756366291572	1.85934583332801	1.59338900776161	1.12559177987827	2.24482350054049	2.56820941969826	0.906214748246293	36.47016284802	6.19521377953856	69.9173274239636	0.844012268899946	23.934458748507	7.48450524864622	1.91460532052408	3.62966647690249	0.94247549413776
UCUGGC	noMatch	RNA45S5_NR_046235_prec3.3	18.1	23	1.30726909887472	1.85934583332801	0.212451867701548	0.625328766599039	0.0211775801937782	0.790218282984082	0.724971798597035	0	0.288149478118073	0	0.0844012268899946	0	0	0	0.0217345298018113	0
UGACUC	noMatch	trnaW5T70C	73.3	56.7	0	0	0	0.125065753319808	0.0423551603875565	0.19755457074602	0	4.93346380992051	0.144074739059036	0.970037627013369	0	1.08792994311396	0.730195634014265	0.410272568683731	0.0652035894054339	0.17135918075232
UGACUG	noMatch	trnaR2A19GA34G	92.6	83.2	1.45252122097191	0.464836458332002	5.3112966925387	2.25118355975654	1.88480463724626	3.06209584656332	1.81242949649259	111.034160177705	1.15259791247229	20.4454084462818	2.78524048736982	64.9131532724661	14.33008931753	3.96596816394273	0.67377042385615	1.02815508451392
UGACUU	noMatch	BCLAF1_BCLAF1-003_ENSG00000029363_ENST00000531224.1	89.3	79.3	0	0	0	0	0.0211775801937782	0	0	6.80693107951058	0	1.5669838590216	0.0844012268899946	3.26378982934187	0.0912744542517831	0.136757522894577	0.17387623841449	0.17135918075232
UGACUU	noMatch	NAV3_NAV3-201_ENSG00000067798_ENST00000228327.6	89.3	79.3	0	0	0	0	0.0211775801937782	0	0	4.43387253802983	0	1.0446559060144	0.0844012268899946	1.99453822904225	0	0.410272568683731	0	0.17135918075232
UGACUU	noMatch	TRNAR22	89.3	79.3	0	0.116209114583	2.8681002139709	0.125065753319808	4.34140393972454	0	0.543728848947776	309.30944620932	0.288149478118073	67.6787790539328	4.05125889071974	165.909316324878	15.5166572228031	4.92327082420477	0.67377042385615	0.51407754225696
UGAUUC	noMatch	FREM1_FREM1-202_ENSG00000164946_ENST00000422223.2	62.6	50.8	0	0	0	0	0.0211775801937782	0.0987772853730102	0	3.43468999424846	0	0.970037627013369	0.0844012268899946	3.26378982934187	0.182548908503566	0.136757522894577	0.0217345298018113	0
UGAUUC	noMatch	TRNAR9	62.6	50.8	0.290504244194382	0.116209114583	1.06225933850774	0.250131506639616	1.92715979763382	0.790218282984082	0.181242949649259	76.8746069621791	0.144074739059036	28.877273973398	1.43482085712991	72.8913061886351	5.38519280085521	0.820545137367461	0.369487006630792	0.4283979518808
UGCAUU	hsa-miR-33b-5p	hsa-mir-33b	74	87	265.375627071568	83.0895169268453	84.8745211467685	399.960279116745	19.102177334788	32.0038404608553	8.15593273421664	23.2934430519031	5.76298956236145	12.9835805461789	16.205035562879	25.7476753203636	12.4133257782425	11.2141168773553	12.8233725830687	34.271836150464
UGGGGC	noMatch	REG3A_REG3A-201_ENSG00000172016_ENST00000393878.1	26.9	17.5	0	0	15.8276641437653	6.62848492594982	0	0	0	0	0	0	0	0	0	0	0	0
UGUAUG	noMatch	SNORD55_ENST00000581525	80.2	53.5	0.290504244194382	0.581045572915002	1.16848527235851	0.875460273238655	2.88015090635384	0.790218282984082	0.181242949649259	125.647204880507	0.864448434354218	16.9383493332334	1.35041963023991	10.3353344595826	1.91676353928745	0.410272568683731	3.99915348353328	0.77111631338544
UGUCUG	noMatch	VTRNA1-1_ENST00000363120	77.2	58.7	0	0	0.212451867701548	0.125065753319808	0.762392886976017	0.296331856119031	0	22.1069137811628	0.288149478118073	20.967736399289	0.590808588229962	4.17039811527017	0.273823362755349	0	0.543363245045282	0.17135918075232
UUGUGG	noMatch	SNORA12_ENST00000391162	66.2	50.8	0	0.116209114583	0	0.250131506639616	0.211775801937783	0.296331856119031	0	30.0379252224274	0.144074739059036	3.58167739204936	0.168802453779989	5.62097137275544	0.0912744542517831	0	0.369487006630792	0.08567959037616
UUUCUG	noMatch	SCARNA9_ENST00000530422_prec	83.8	79.7	0	0	0.106225933850774	0	1.41889787298314	0.19755457074602	0.362485899298517	54.1432040911529	0.576298956236145	6.0440805990833	0.168802453779989	11.6045860598822	0.638921179762482	0.547030091578308	0.695504953657962	0.08567959037616
UUUUCC	noMatch	MEG8	44	38.4	216.425661924814	8.83189270830803	2.97432614782167	4.12716985955366	1.84244947685871	3.06209584656332	10.3308481300077	0.686937998849691	4.32224217177109	0.895419348012341	3.37604907559978	2.53850320059923	4.10735044133024	12.8552071520902	2.45600186760468	6.08325091670736
UUUUGG	noMatch	trnaR4A58G	79.2	42.8	0	0	0	0	0	0	0	1.18652927074038	0	0.0746182790010284	0.590808588229962	1.99453822904225	0.456372271258916	0	0.0652035894054339	0
