# Supplementary material for: SPOROS: A pipeline to analyze DISE/6mer seed toxicity
Source: PLoS Comput Biol. 2022 Mar 31;18(3):e1010022. doi: 10.1371/journal.pcbi.1010022 (PMC9004739; doi:10.1371/journal.pcbi.1010022)
Supplement: S2 Dataset — (ZIP) [file pcbi.1010022.s006.zip › Final SPOROS output Figure 3/differential/ADnTPDvsCtrl/pvalue/miRNA/E_seedAnalysis.Delta.miRNA.dn.txt]

AAAAAG
AAAGCA
AAAGCA
AAAGCA
AAAGCA
AAAGCA
AAAGCA
AAAGCA
AAAGCA
AAAGUG
AAAGUG
AAAGUG
AAGACU
AAGCAC
AAGGUG
AAUUGU
AAUUGU
AAUUGU
AAUUGU
AAUUGU
AAUUGU
AAUUGU
AAUUGU
AAUUGU
AAUUGU
AAUUGU
AAUUGU
AAUUGU
AAUUGU
AAUUGU
AAUUGU
AAUUGU
AAUUGU
AAUUGU
AAUUGU
AAUUGU
AAUUGU
AAUUGU
AAUUGU
ACAAUA
ACAAUA
ACAAUA
ACAAUA
ACAAUA
ACAAUA
ACAAUA
ACAAUA
ACAAUA
ACAAUA
ACAAUA
ACAAUA
ACAAUA
ACAAUA
ACAAUA
ACAAUA
ACAAUA
ACAAUA
ACAAUA
ACAAUA
ACAAUA
ACAAUA
ACAAUA
ACAAUA
ACAAUA
ACAAUA
ACAAUA
ACAAUA
ACAAUA
ACAAUA
ACAAUA
ACAAUA
ACAAUA
ACAAUA
ACAAUA
ACAAUA
ACAAUA
ACAAUA
ACAAUA
ACAAUA
ACAAUA
ACAAUA
ACAAUA
ACAAUA
ACAAUA
ACAAUA
ACAAUA
ACAAUA
ACAAUA
ACAAUA
ACAAUA
ACAAUA
ACAAUA
ACAAUA
ACAAUA
ACAAUA
ACAAUA
ACAAUA
ACAAUA
ACAAUA
ACAAUA
ACAAUA
ACAAUA
ACAAUA
ACAAUA
ACAAUA
ACAAUA
ACAAUA
ACAAUA
ACAAUA
ACAAUA
ACAAUA
ACAAUA
ACAUUC
ACCCGU
ACCCGU
ACCCGU
ACCCGU
ACCCGU
ACCCGU
ACCCGU
ACCCGU
ACCCGU
ACCCGU
ACCCGU
ACCCGU
ACCCGU
ACCCGU
ACCCGU
ACCCGU
ACCCGU
ACCCGU
ACCCGU
ACCCGU
ACCCGU
ACCCGU
ACCCGU
ACCCGU
ACCCGU
ACCCGU
ACCCGU
ACCCGU
ACCCGU
ACCCGU
ACCCGU
ACCCGU
ACCCGU
ACCCGU
ACCCGU
ACCCGU
ACCCGU
ACCCGU
ACGCUC
ACGCUC
ACGUAG
ACGUAG
ACGUAG
ACGUAG
AGAAUU
AGAAUU
AGAAUU
AGAAUU
AGCAGC
AGCAGC
AGCAGC
AGCAGC
AGCAUC
AGCUAG
AGUGGU
AGUGGU
AGUGGU
AUAAAG
AUAAAG
AUAAUA
AUUGUC
AUUGUC
AUUGUC
AUUGUC
AUUGUC
CAAAGC
CAAUAU
CAAUAU
CAAUAU
CAAUAU
CAAUAU
CACAUU
CACAUU
CACAUU
CACCAU
CACCAU
CACCAU
CACCAU
CACCAU
CACCAU
CAUCGA
CAUUCA
CAUUCA
CAUUCA
CCAGCA
CCAGCA
CCAGCA
CCAGCA
CCAGCA
CCAGCA
CCAGCA
CCAGCA
CCAGCA
CCAGCA
CCAGCA
CCAGCA
CCAGCA
CCAGCA
CCAGCA
CCAGCA
CCAGCA
CCAGCA
CCAGCA
CCAGCA
CCAGCA
CCAGCA
CCAGCA
CCAGCA
CCAGCA
CCAGCA
CCAGCA
CCAGCA
CCAGCA
CCAGCA
CCAGCA
CCAGCA
CCAGCA
CCAGCA
CCAGCA
CCAGCA
CCAGCA
CCAGCA
CCAGCA
CCAGCA
CCAGCA
CCAGCA
CCAGCA
CCAGCA
CCAGCA
CCAGCA
CCAGCA
CCAGCA
CCAGCA
CCAUCG
CCAUCG
CCAUCG
CCAUCG
CUGACU
GAAAGG
GAAAGG
GAAUUG
GAAUUG
GAAUUG
GAAUUG
GAAUUG
GAAUUG
GAAUUG
GAAUUG
GAAUUG
GAAUUG
GAAUUG
GAAUUG
GAAUUG
GAAUUG
GAAUUG
GAAUUG
GAAUUG
GAAUUG
GAAUUG
GAAUUG
GAAUUG
GAAUUG
GAAUUG
GAAUUG
GAAUUG
GAAUUG
GAAUUG
GAAUUG
GAAUUG
GAAUUG
GAAUUG
GAAUUG
GAAUUG
GAAUUG
GAAUUG
GAAUUG
GAAUUG
GAAUUG
GAAUUG
GAAUUG
GAAUUG
GAAUUG
GAAUUG
GAAUUG
GAAUUG
GAAUUG
GAAUUG
GAAUUG
GAAUUG
GAAUUG
GAAUUG
GAAUUG
GAAUUG
GAAUUG
GAAUUG
GAAUUG
GAAUUG
GAAUUG
GAAUUG
GAAUUG
GAAUUG
GAAUUG
GAAUUG
GAAUUG
GAAUUG
GAAUUG
GAAUUG
GAAUUG
GAAUUG
GAAUUG
GAAUUG
GAAUUG
GAAUUG
GAAUUG
GAAUUG
GAAUUG
GAAUUG
GAAUUG
GAAUUG
GAAUUG
GAAUUG
GAAUUG
GAAUUG
GAAUUG
GAAUUG
GAAUUG
GAAUUG
GAAUUG
GAAUUG
GAAUUG
GAAUUG
GAAUUG
GAAUUG
GAAUUG
GAAUUG
GAAUUG
GAAUUG
GAAUUG
GAAUUG
GAAUUG
GAAUUG
GAAUUG
GAAUUG
GAAUUG
GAAUUG
GAAUUG
GAAUUG
GAAUUG
GAAUUG
GAAUUG
GAAUUG
GAAUUG
GAAUUG
GAAUUG
GAAUUG
GAAUUG
GAAUUG
GAAUUG
GAAUUG
GAAUUG
GAAUUG
GAAUUG
GAAUUG
GAAUUG
GAAUUG
GAAUUG
GAAUUG
GAAUUG
GAAUUG
GAAUUG
GAAUUG
GAAUUG
GAAUUG
GAAUUG
GAAUUG
GAAUUG
GAAUUG
GAAUUG
GAAUUG
GAAUUG
GAAUUG
GAAUUG
GAAUUG
GAAUUG
GAAUUG
GAAUUG
GAAUUG
GAAUUG
GAAUUG
GAAUUG
GAAUUG
GAAUUG
GAAUUG
GAAUUG
GAAUUG
GAAUUG
GAAUUG
GAAUUG
GAAUUG
GAAUUG
GAAUUG
GAAUUG
GAAUUG
GAAUUG
GAGACC
GAGACC
GAUUGU
GAUUGU
GAUUGU
GAUUGU
GAUUGU
GAUUGU
GAUUGU
GAUUGU
GAUUGU
GAUUGU
GAUUGU
GAUUGU
GAUUGU
GAUUGU
GAUUGU
GAUUGU
GAUUGU
GAUUGU
GAUUGU
GAUUGU
GAUUGU
GAUUGU
GAUUGU
GAUUGU
GAUUGU
GAUUGU
GAUUGU
GAUUGU
GAUUGU
GAUUGU
GAUUGU
GAUUGU
GAUUGU
GAUUGU
GAUUGU
GAUUGU
GAUUGU
GAUUGU
GAUUGU
GAUUGU
GAUUGU
GAUUGU
GAUUGU
GAUUGU
GAUUGU
GAUUGU
GAUUGU
GAUUGU
GAUUGU
GAUUGU
GAUUGU
GAUUGU
GAUUGU
GAUUGU
GAUUGU
GAUUGU
GAUUGU
GAUUGU
GAUUGU
GAUUGU
GAUUGU
GAUUGU
GAUUGU
GAUUGU
GAUUGU
GAUUGU
GAUUGU
GAUUGU
GAUUGU
GAUUGU
GAUUGU
GAUUGU
GAUUGU
GAUUGU
GAUUGU
GAUUGU
GAUUGU
GAUUGU
GAUUGU
GAUUGU
GAUUGU
GAUUGU
GAUUGU
GAUUGU
GAUUGU
GAUUGU
GAUUGU
GAUUGU
GAUUGU
GAUUGU
GAUUGU
GAUUGU
GAUUGU
GAUUGU
GAUUGU
GAUUGU
GAUUGU
GAUUGU
GAUUGU
GAUUGU
GAUUGU
GAUUGU
GAUUGU
GAUUGU
GAUUGU
GAUUGU
GAUUGU
GAUUGU
GCACCA
GCACCA
GCACCA
GCACCA
GCACCA
GCACCA
GCACCA
GCACCA
GCACCA
GCACCA
GCACCA
GCACCA
GCACCA
GCACCA
GCACCA
GCACCA
GCACCA
GCACCA
GCACCA
GCACCA
GCACCA
GCACCA
GCACCA
GCACCA
GCACCA
GCACCA
GCACCA
GCUUAU
GGAUAU
GGCACG
GGCACG
GGCAGU
GUAGAC
GUGCAA
GUGCAA
GUGCAA
GUGCAA
GUGCAA
GUGCAA
GUGCAA
GUGCAA
GUGCAA
GUGCAA
GUGCAA
GUGCAA
GUGCAA
GUGCAA
GUGCAA
GUGCAA
GUGCAA
GUGCAA
GUGCAA
GUGCAA
GUGCAA
GUGCAA
GUGCAA
UAAACA
UAAACA
UAAAGC
UAAGAC
UAAGAC
UAAGAC
UAAGAC
UAAGAC
UAAGAC
UAAGAC
UAAGAC
UAAGAC
UAAGAC
UAAGAC
UAAGAC
UAAGAC
UAAGAC
UAAGAC
UAAGAC
UAAGAC
UAAGAC
UAAGAC
UACAGU
UACAGU
UACAGU
UACAGU
UACAGU
UACAGU
UACAGU
UACAGU
UACAGU
UACAGU
UACAGU
UACAGU
UACAGU
UACAGU
UACAGU
UAGACU
UAGACU
UAGACU
UAGACU
UAGACU
UAUAAA
UAUAAA
UAUAAA
UAUAAA
UAUAAA
UAUAAA
UAUAAA
UAUAAA
UAUAAA
UAUAAA
UAUAAA
UAUAAA
UAUAAA
UAUAAA
UAUAAA
UAUAAA
UAUAAA
UAUAAA
UAUAAA
UAUAAA
UAUAAA
UAUAAA
UAUAAA
UAUAAA
UAUAAA
UAUAAA
UAUAAA
UAUAAA
UAUAAA
UAUAAA
UAUAAA
UAUAAA
UAUAAA
UAUAAA
UAUAAA
UAUAAA
UAUAAA
UAUAAA
UAUAAA
UAUAAA
UAUAAA
UAUAAA
UAUAAA
UAUAAA
UAUAAA
UAUAAA
UAUAAA
UAUAAA
UAUAAA
UAUAAA
UAUAAA
UAUAAA
UAUAAA
UAUAAA
UAUAAA
UAUAAA
UAUAAA
UAUAAA
UAUAAA
UAUAAA
UAUAAA
UAUAAA
UAUAAA
UAUAAA
UAUAAA
UAUAAA
UAUAAA
UAUAAA
UAUAAA
UAUAAA
UAUAAA
UAUAAA
UAUAAA
UAUAAA
UAUAAA
UAUAAA
UAUAAA
UAUAAA
UAUAAA
UAUAAA
UAUAAA
UAUAAA
UAUAAA
UAUAAA
UAUAAA
UAUAAA
UAUAAA
UAUAAA
UAUAAA
UAUAAA
UAUAAA
UAUAAA
UAUAAA
UAUAAA
UAUAAA
UAUAAA
UAUAAA
UAUAAA
UAUAAA
UAUAAA
UAUAAA
UAUAAA
UAUAAA
UAUAAA
UAUAAA
UAUAAA
UAUAAA
UAUAAA
UAUAAA
UAUAAA
UAUAAA
UAUAAA
UAUAAA
UAUAAA
UAUAAA
UAUAAA
UAUAAA
UAUAAA
UAUAAA
UAUAAA
UAUAAA
UAUAAA
UAUAAA
UAUAAA
UAUAAA
UAUAAA
UAUAAA
UAUAAA
UAUAAA
UAUAAA
UAUAAA
UAUAAA
UAUAAA
UAUAAA
UAUAAA
UAUAAA
UAUAAA
UAUAAA
UAUAAA
UAUAAA
UAUAAA
UAUAAA
UAUAAA
UAUAAA
UAUAAA
UAUAAA
UAUAAA
UAUAAA
UAUAAA
UAUAAA
UAUAAA
UAUAAA
UAUAAA
UAUAAA
UAUAAA
UAUAAA
UAUAAA
UAUAAA
UAUAAA
UAUAAA
UAUAAA
UAUAAA
UAUAAA
UAUAAA
UAUAAA
UAUAAA
UAUAAA
UAUAAA
UAUAAA
UAUAAA
UAUAAA
UAUAAA
UAUAAA
UAUAAA
UAUAAA
UAUAAA
UAUAAA
UAUAAA
UAUAAA
UAUAAA
UAUAAA
UAUAAA
UAUAAA
UAUAAA
UAUAAA
UAUAAA
UAUAAA
UAUAAA
UAUAAA
UAUAAA
UAUAAA
UAUAAA
UAUAAA
UAUAAA
UAUAAA
UAUAAA
UAUAAA
UAUAAA
UAUAAA
UAUAAA
UAUAAA
UAUAAA
UAUAAA
UAUAAA
UAUAAA
UAUAAA
UAUAAA
UAUAAA
UAUAAA
UAUAAA
UAUAAA
UAUAAA
UAUAAA
UAUAAA
UAUAAA
UAUAAA
UAUAAA
UAUAAA
UAUAAA
UAUAAA
UAUAAA
UAUAAA
UAUAAA
UAUAAA
UAUAAA
UAUAAA
UAUAAA
UAUAAA
UAUAAA
UAUAAA
UAUAAA
UAUAAA
UAUAAA
UAUAAA
UAUAAA
UAUAAA
UAUAAA
UAUAAA
UAUAAA
UAUAAA
UAUAAA
UAUAAA
UAUAAA
UAUAAA
UAUAAA
UAUAAA
UAUAAA
UAUAAA
UAUAAA
UAUAAA
UAUAAA
UAUAAA
UAUAAA
UAUAAA
UAUAAA
UAUGGU
UAUGGU
UAUGGU
UAUGGU
UCACAG
UCACAG
UCACAG
UCACAG
UCACAG
UCACAG
UCACAG
UCACAG
UCACAG
UCACAG
UCACAG
UCACAG
UCACAG
UCACAG
UCACAG
UCACAG
UCACAG
UCACAG
UCACAG
UCACAG
UCACAG
UCACAG
UCACAG
UCACAG
UCACAG
UCACAG
UCACAG
UCACAG
UCACAG
UCACAG
UCACAG
UCACAG
UCACAG
UCACAG
UCACAG
UCACAG
UCACAG
UCACAG
UCACAG
UCACAG
UCACAG
UCACAG
UCACAG
UCACAG
UCACAG
UCACAG
UCACAG
UCACAG
UCACAG
UCACAG
UCACAG
UCACAG
UCACAG
UCACAG
UCACAG
UCACAG
UCACAG
UCACAG
UCACAG
UCACAG
UCACAG
UCACAG
UCACAG
UCACAG
UCACAG
UGAACG
UGCAUU
UGCAUU
UGCAUU
UGCAUU
UGCAUU
UGCAUU
UGCAUU
UGCAUU
UGCAUU
UGCAUU
UGCAUU
UUAUAA
UUCAGU
UUGCAC
UUUCAG
UUUCAG
UUUCAG
UUUCAG
UUUCAG
UUUCAG
UUUCAG
UUUCAG
UUUCAG
UUUCAG
UUUCAG
UUUCAG
UUUCAG
UUUCAG
UUUCAG
UUUCAG
UUUCAG
UUUCAG
UUUCAG
UUUCAG
UUUCAG
