# Supplementary material for: SPOROS: A pipeline to analyze DISE/6mer seed toxicity
Source: PLoS Comput Biol. 2022 Mar 31;18(3):e1010022. doi: 10.1371/journal.pcbi.1010022 (PMC9004739; doi:10.1371/journal.pcbi.1010022)
Supplement: S2 Dataset — (ZIP) [file pcbi.1010022.s006.zip › Final SPOROS output Figure 3/differential/ADnTPDvsCtrl/pvalue/miRNA/E_seedAnalysis.Delta.miRNA.up.txt]

AAACAU
AACACC
AACAUC
AACCGU
ACAGUA
ACAGUA
ACAGUA
ACAGUA
ACAGUA
ACAGUA
ACAGUA
ACAGUA
ACAGUA
AGCACC
AGCACC
AGCACC
AGCACC
AGCACC
AGCACC
AGCACC
AGCACC
AGCACC
AGCACC
AGCACC
AGCACC
AGCACC
AGCACC
AGCACC
AGCACC
AGCACC
AGCACC
AGCACC
AGCACC
AGCACC
AGCACC
AGCACC
AGCACC
AGCACC
AGCACC
AGCACC
AGCACC
AGCACC
AGCACC
AGCACC
AGCACC
AGCACC
AGCACC
AGCACC
AGCACC
AGCACC
AGCACC
AGCACC
AGCACC
AGCACC
AGCACC
AGCACC
AGCACC
AGCACC
AGCACC
AGCACC
AGCACC
AGCACC
AGCACC
AGCACC
AGCACC
AGCACC
AGCACC
AGCACC
AGCACC
AGCACC
AGCACC
AGCACC
AGCACC
AGCACC
AGCACC
AGCACC
AGCACC
AGCACC
AGCACC
AGCACC
AGCACC
AGCACC
AGCACC
AGCACC
AGCACC
AGCACC
AGCACC
AGCACC
AGCACC
AGCACC
AGCACC
AGCACC
AGCACC
AGCACC
AGCACC
AGCACC
AGCACC
AGCACC
AGCACC
AGCACC
AGCACC
AGCACC
AGCACC
AGCACC
AGCACC
AGCACC
AGCACC
AGCACC
AGCACC
AGCACC
AGCACC
AGCACC
AGCACC
AGCACC
AGCACC
AGCACC
AGCACC
AGCACC
AGCACC
AGCACC
AGCACC
AGCACC
AGCACC
AGCACC
AGCACC
AGCACC
AGCACC
AGCACC
AGCACC
AGCACC
AGCACC
AGCACC
AGCACC
AGCACC
AGCACC
AGCACC
AGCACC
AGCACC
AGCACC
AGCACC
AGCACC
AGCACC
AGCACC
AGCACC
AGCACC
AGCACC
AGCACC
AGCACC
AGCACC
AGCACC
AGCACC
AGCACC
AGCACC
AGCACC
AGCACC
AGCACC
AGCACC
AGCACC
AGCACC
AGCACC
AGCACC
AGCACC
AGCACC
AGCACC
AGCACC
AGCACC
AGCACC
AGCACC
AGCACC
AGCACC
AGCACC
AGCACC
AGCACC
AGCACC
AGCACC
AGCACC
AGCACC
AGCACC
AGCACC
AGCACC
AGCACC
AGCACC
AGCACC
AGCACC
AGCACC
AGCACC
AGCACC
AGCACC
AGCACC
AGCACC
AGCACC
AGCACC
AGCACC
AGCACC
AGCACC
AGCACC
AGCACC
AGCACC
AGCACC
AGCACC
AGCACC
AGCACC
AGCACC
AGCACC
AGCACC
AGCACC
AGCACC
AGCACC
AGCACC
AGCACC
AGCACC
AGCACC
AGCACC
AGCACC
AGCACC
AGCACC
AGCACC
AGCACC
AGCACC
AGCACC
AGCACC
AGCACC
AGCACC
AGCACC
AGCACC
AGCACC
AGCACC
AGCACC
AGCACC
AGCACC
AGCACC
AGCACC
AGCACC
AGCACC
AGCACC
AGCACC
AGCACC
AGCACC
AGCACC
AGCACC
AGCACC
AGCACC
AGCACC
AGCACC
AGCACC
AGCACC
AGCACC
AGCACC
AGCACC
AGCACC
AGCACC
AGCACC
AGCACC
AGCACC
AGCACC
AGCACC
AGCACC
AGCACC
AGCACC
AGCACC
AGCACC
AGCACC
AGCACC
AGCACC
AGCACC
AGCACC
AGCACC
AGCACC
AGCACC
AGCACC
AGCACC
AGCACC
AGCACC
AGCACC
AGCACC
AGCACC
AGCACC
AGCACC
AGCACC
AGCACC
AGCACC
AGCACC
AGCACC
AGCACC
AGCACC
AGCACC
AGCACC
AGCACC
AGCACC
AGCACC
AGCACC
AGCACC
AGCACC
AGCACC
AGCACC
AGCACC
AGCACC
AGCACC
AGCACC
AGCACC
AGCACC
AGCACC
AGCACC
AGCACC
AGCACC
AGCACC
AGCACC
AGCACC
AGCACC
AGCACC
AGCACC
AGCACC
AGCACC
AGCACC
AGCACC
AGCACC
AGCACC
AGCACC
AGCACC
AGCACC
AGCACC
AGCACC
AGCACC
AGCACC
AGCACC
AGCACC
AGCACC
AGCACC
AGCACC
AGCACC
AGCACC
AGCACC
AGCACC
AGCACC
AGCACC
AGCACC
AGCACC
AGCACC
AGCACC
AGCACC
AGCACC
AGCACC
AGCACC
AGCACC
AGCACC
AGCACC
AGCACC
AGCACC
AGCACC
AGCACC
AGCACC
AGCACC
AGCACC
AGCACC
AGCACC
AGCACC
AGCACC
AGCACC
AGCACC
AGCACC
AGCACC
AGCACC
AGCACC
AGCACC
AGCACC
AGCACC
AGCACC
AGCACC
AGCACC
AGCACC
AGCACC
AGCACC
AGCACC
AGCACC
AGCACC
AGCACC
AGCACC
AGCACC
AGCACC
AGCACC
AGCACC
AGCACC
AGCACC
AGCACC
AGCACC
AGCACC
AGCACC
AGCACC
AGCACC
AGCACC
AGCACC
AGCACC
AGCACC
AGCACC
AGCACC
AGCACC
AGCACC
AGCACC
AGCACC
AGCACC
AGCACC
AGCACC
AGCACC
AGCACC
AGCACC
AGCACC
AGCACC
AGCACC
AGCACC
AGCACC
AGCACC
AGCACC
AGCACC
AGCACC
AGCACC
AGCACC
AGCACC
AGCACC
AGCACC
AGCACC
AGCACC
AGCACC
AGCACC
AGCACC
AGCACC
AGCACC
AGCACC
AGCACC
AGCACC
AGCACC
AGCACC
AGCACC
AGCACC
AGCACC
AGCACC
AGCACC
AGCACC
AGCACC
AGCACC
AGCACC
AGCACC
AGCACC
AGCACC
AGCACC
AGCACC
AGCACC
AGCACC
AGCACC
AGCACC
AGCACC
AGCACC
AGCACC
AGCACC
AGCACC
AGCACC
AGCACC
AGCACC
AGCACC
AGCACC
AGCACC
AGCACC
AGCACC
AGCACC
AGCACC
AGCACC
AGCACC
AGCACC
AGCACC
AGCACC
AGCACC
AGCACC
AGCACC
AGCACC
AGCACC
AGCACC
AGCACC
AGCACC
AGCACC
AGCACC
AGCACC
AGCACC
AGCACC
AGCACC
AGCACC
AGCACC
AGCACC
AGCACC
AGCACC
AGCACC
AGCACC
AGCACC
AGCACC
AGCACC
AGCACC
AGCACC
AGCACC
AGCACC
AGCACC
AGCACC
AGCACC
AGCACC
AGCACC
AGCACC
AGCACC
AGCACC
AGCACC
AGCACC
AGCACC
AGCACC
AGCACC
AGCACC
AGCACC
AGCACC
AGCACC
AGCACC
AGCACC
AGCACC
AGCACC
AGCACC
AGCACC
AGCACC
AGCACC
AGCACC
AGCACC
AGCACC
AGCACC
AGCACC
AGCACC
AGCACC
AGCACC
AGCACC
AGCACC
AGCACC
AGCACC
AGCACC
AGCACC
AGCACC
AGCACC
AGCACC
AGCACC
AGCACC
AGCACC
AGCACC
AGCACC
AGCACC
AGCACC
AGCACC
AGCACC
AGCACC
AGCACC
AGCACC
AGCACC
AGCACC
AGCACC
AGCACC
AGCACC
AGCACC
AGCACC
AGCACC
AGCACC
AGCACC
AGCACC
AGCACC
AGCACC
AGCUGC
AGCUGC
AGCUGC
AGCUGC
AGCUGC
AGCUGC
AGCUGC
AGCUGC
AGCUGC
AGCUGC
AGCUGC
AGCUGC
AGCUGC
AGCUGC
AGCUGC
AGCUGC
AGCUGC
AGCUGC
AGCUGC
AGCUGC
AGCUGC
AGCUGC
AGCUGC
AGCUGC
AGCUGC
AGCUGC
AGCUGC
AGCUGC
AGCUGC
AGCUGC
AGCUGC
AGCUGC
AGCUGC
AGCUGC
AGCUGC
AGCUGC
AGCUGC
AGCUGC
AGCUGC
AGCUGC
AGCUGC
AGCUGC
AGCUGC
AGCUGC
AGCUGC
AGCUGC
AGCUGC
AGCUGC
AGCUGC
AGCUGC
AGCUGC
AGCUGC
AGCUGC
AGCUGC
AGCUGC
AGCUGC
AGCUGC
AGCUUA
AGCUUA
AGCUUA
AGCUUA
AGGAGC
AGGAGC
AGGAGC
AGGAGC
AGGAGC
AGGAGC
AGGAGC
AGGAGC
AGGAGC
AGGUUA
AGUUGC
AGUUUA
AGUUUA
AUACAA
AUACAA
AUACAA
AUACAA
AUACAA
AUACAA
AUACAA
AUACAA
AUACAA
AUACAA
AUACAA
AUACAA
AUAUAA
AUAUAA
AUAUAA
AUAUAA
AUAUAA
AUAUAA
AUAUAA
AUAUAA
AUAUAA
AUAUAA
AUAUAA
AUAUAA
AUAUAA
AUAUAA
AUAUAA
AUAUAA
AUAUAA
AUCACA
AUCACC
AUCAUC
AUCAUC
AUCAUC
AUCAUC
AUCAUC
AUCCGU
CACAGU
CACAGU
CACAGU
CACAGU
CACAGU
CACAGU
CACAGU
CACAGU
CACAGU
CACAGU
CACAGU
CACAGU
CACAGU
CACAGU
CACAGU
CACAGU
CACAGU
CACAGU
CACAGU
CACAGU
CACAGU
CACAGU
CACAGU
CACAGU
CACAGU
CACAGU
CACAGU
CACAGU
CACAGU
CACAGU
CACAGU
CACAGU
CACAGU
CACAGU
CACAGU
CACAGU
CACAGU
CACAGU
CACAGU
CACAGU
CACAGU
CACAGU
CACAGU
CACAGU
CACAGU
CACAGU
CACAGU
CACAGU
CACAGU
CACAGU
CACAGU
CACAGU
CACAGU
CACAGU
CACAGU
CACAGU
CACAGU
CACAGU
CACAGU
CACAGU
CACAGU
CACAGU
CACAGU
CACAGU
CACAGU
CACAGU
CACAGU
CACAGU
CACAGU
CACAGU
CACAGU
CACAGU
CGUUGG
CUACUU
CUCCAG
CUCUGG
CUCUGG
CUCUGG
CUCUGG
CUCUGG
CUCUGG
CUCUGG
CUUUGG
CUUUGG
GAAAAC
GCAAAC
GCAGCA
GCAGCA
GCAGCA
GCUGGU
GCUGGU
GCUGGU
GCUGGU
GCUGGU
GCUGGU
GCUGGU
GCUGGU
GCUGGU
GCUGGU
GCUGGU
GCUGGU
GCUGGU
GCUGGU
GCUGGU
GCUGGU
GCUGGU
GCUGGU
GCUGGU
GCUGGU
GCUGGU
GCUGGU
GCUGGU
GCUGGU
GCUGGU
GCUGGU
GCUGGU
GCUGGU
GCUGGU
GCUGGU
GCUGGU
GCUGGU
GCUGGU
GCUGGU
GCUGGU
GCUGGU
GCUGGU
GCUGGU
GCUGGU
GCUGGU
GCUGGU
GCUGGU
GCUGGU
GCUGGU
GCUGGU
GCUGGU
GCUGGU
GCUGGU
GCUGGU
GCUGGU
GGAAAC
GGUAGA
GUAAAC
GUAAAC
GUAAAC
GUAAAC
GUAAAC
GUAAAC
GUAAAC
GUAAAC
GUAAAC
GUAAAC
GUAAAC
GUAAAC
GUAAAC
GUAAAC
GUAAAC
GUAAAC
GUAAAC
GUAAAC
GUAAAC
GUAAAC
GUAAAC
GUAAAC
GUAAAC
GUAAAC
GUAAAC
GUAAAC
GUAAAC
GUAAAC
GUAAAC
GUAAAC
GUAAAC
GUAAAC
GUAAAC
GUAAAC
GUAAAC
GUAAAC
GUAAAC
GUAAAC
GUAAAC
GUAAAC
GUAAAC
GUAAAC
GUAAAC
GUAAAC
GUAAAC
GUAAAC
GUAAAC
GUAAAC
GUAAAC
GUAAAC
GUAAAC
GUAAAC
GUAAAC
GUAAAC
GUAAAC
GUAAAC
GUAAAC
GUAAAC
GUAAAC
GUAAAC
GUAAAC
GUAAAC
GUAAAC
GUAAAC
GUAAAC
GUAAAC
GUAAAC
GUAAAC
GUAAAC
GUAAAC
GUAAAC
GUAAAC
GUAAAC
GUAAAC
GUAAAC
GUAAAC
GUAAAC
GUAAAC
GUAAAC
GUAAAC
GUAAAC
GUAAAC
GUAAAC
GUAAAC
GUAAAC
GUAAAC
GUAAAC
GUAAAC
GUAAAC
GUAAAC
GUAAAC
GUAAAC
GUAAAC
GUAAAC
GUAAAC
GUAAAC
GUAAAC
GUAAAC
GUAAAC
GUAAAC
GUAAAC
GUAAAC
GUAAAC
GUAAAC
GUAAAC
GUAAAC
GUAAAC
GUAAAC
GUAAAC
GUAAAC
GUAAAC
GUAAAC
GUAAAC
GUAAAC
GUAAAC
GUAAAC
GUAAAC
GUAAAC
GUAAAC
GUAAAC
GUAAAC
GUAAAC
GUAAAC
GUAAAC
GUAAAC
GUAAAC
GUAAAC
GUAAAC
GUAAAC
GUAAAC
GUAAAC
GUAAAC
GUAAAC
GUAAAC
GUAAAC
UAAAGU
UAGCAC
UCACAC
UCACAC
UCACAC
UCACAC
UCACAC
UCACAC
UCACAC
UCACAC
UCACAC
UCACAC
UCACAC
UCACAC
UCACAC
UCACAC
UCACAC
UCACAC
UCACAC
UCACAC
UCACAC
UCACAC
UCACAC
UCACAC
UCACAC
UCACAC
UCACAC
UCAUCG
UGCAUA
UGCAUA
UGCAUA
UGCAUA
UGCAUA
UGCAUA
UGCAUA
UGCAUA
UUCGGU
