# Supplementary material for: SPOROS: A pipeline to analyze DISE/6mer seed toxicity
Source: PLoS Comput Biol. 2022 Mar 31;18(3):e1010022. doi: 10.1371/journal.pcbi.1010022 (PMC9004739; doi:10.1371/journal.pcbi.1010022)
Supplement: S2 Dataset — (ZIP) [file pcbi.1010022.s006.zip › Final SPOROS output Figure 3/differential/ADnTPDvsCtrl/pvalue/miRNA/Int_seedKeyed.miRNA.human.ADnTPDvsCtrl.delta.dn.txt]

Seed	Avg of 3 Human Tox	Delta
AAAAAG	89.7	22.1321591203772
AAAGCA	85.3	121.401391191541
AAAGCU	55.1	3.35486339219416
AAAGGC	39.7	1.77797438833511
AAAGUG	89.8	47.3124386777988
AAAUUG	85.1	7.13771799742133
AACAGU	61.8	3.46757675641226
AACGGA	98.3	0.7950934891626
AAGAAC	83.3	0.643762752868513
AAGAAU	90	2.72235440678711
AAGACU	81.6	10.1430478076587
AAGCAC	76.2	16.6490203786904
AAGGCG	71.8	0.761196073565953
AAGGUA	88.2	0.415336180851781
AAGGUG	90.2	8.11775492583807
AAUAAA	105.4	1.55680537634387
AAUCCG	79.6	1.97009218551543
AAUUGU	62.6	383.883292651395
AAUUUU	87.2	2.89271702239108
ACAAUA	95.6	1155.89914199517
ACACAG	61.7	0.669930185506822
ACACCA	65	1.59669055849432
ACAGUG	87	1.87858001048781
ACAUAG	80.6	0.831356543331361
ACAUUC	74.6	9.9674067673255
ACCCGU	78.3	599.530375144217
ACGCUC	77.2	32.7781070164239
ACGGGG	51.6	1.64218878271412
ACGUAG	87.6	64.6078601442539
ACUAUA	91.9	0.600256085135348
AGAAUU	69	62.8254710791402
AGACCU	82.5	2.04484068641323
AGACUA	91.4	4.50873125402141
AGACUU	75.5	0.803982440694555
AGAGGA	79	0.47913480272508
AGAUUC	61.7	1.90051034719736
AGCAAA	94.8	1.18827473293467
AGCAGC	26.2	63.2462487826286
AGCAUC	74.4	9.12374395010908
AGCUAG	52.8	8.81523521396299
AGGCAC	34.4	7.06402287300591
AGGUGC	23.4	3.8184917431049
AGUAAU	57.6	7.27408274751114
AGUAUA	83	1.20643726941268
AGUGCA	88.8	0.23948949394707
AGUGCU	77	2.42476878518745
AGUGGU	46.7	47.3724440204646
AGUGUU	65.4	1.21498895419701
AGUUAU	51.2	0.819754120677186
AUAAAG	87.4	30.886387210657
AUAAUA	95	20.6377881400712
AUAUCC	43	1.73720478595999
AUCCGA	95.8	3.89434769001404
AUGAGC	58.8	3.24486021016821
AUGCAA	100.3	1.19699813084823
AUGGAU	85.8	0.610141514269615
AUGGUU	89.6	0.891422643995841
AUUCAU	89.4	0.501832069131823
AUUGUC	71	83.713935393005
AUUGUG	87.3	1.94063475335981
AUUUGG	86.4	1.13467856581498
AUUUUA	96.2	2.08715483505092
CAAAGC	46.9	8.04111770311739
CAACAA	85.5	3.33722520013184
CAAGCU	72.1	0.524052245612417
CAAUAU	82.7	86.2729611156315
CACAUU	74.5	41.7315154312095
CACCAU	67	101.445310960108
CACUGA	79	1.31477370779395
CAGCAU	80.2	3.4793015012775
CAGGUA	82.8	0.696543468915777
CAGUUA	80.2	0.910954387423378
CAGUUC	64.8	0.631517881211287
CAUAAA	75.9	3.09263704889033
CAUAGA	75.5	4.08503215092587
CAUCGA	66.9	20.3195103984796
CAUUCA	67.8	50.9353417135464
CAUUGC	47.2	0.540452372780307
CCAAUA	87.5	0.685011574469979
CCAGCA	76.6	777.830019959741
CCAUCG	77.4	56.9516899198942
CCAUUC	62.6	1.35643072162511
CCCCCA	69.6	0.708321569050692
CCCCGU	79.5	2.71132390058104
CCCGUA	83.5	0.942114170912871
CCGGCA	58	1.96898342867464
CCGUCU	51.1	1.05891243235164
CGACCC	73.7	0.57499130171276
CGAGGA	76.9	2.39908151686586
CGAUCU	80.4	0.481995541573918
CGCCCU	77.3	2.87811108879477
CGCUCA	78	1.09456936983268
CGGGGU	10.2	1.17067283068407
CGGUGC	15.3	2.03516747597167
CGUAGA	84.6	2.22300957178097
CUCAGU	72.5	4.39776056801033
CUCGAG	77.2	0.374854037216078
CUGACU	71.9	8.31925346646627
CUGCAG	77	2.64255897823311
CUGCAU	85.7	2.54554029702337
CUGGCC	43	1.67963178544288
CUGUGA	69.6	0.472792507950267
CUUAUC	77.1	3.55178667640305
CUUCAG	77.3	0.749216136533393
GAAAGG	53.7	29.0475911450512
GAAGAC	26.2	0.874274909493721
GAAUUG	77.9	2587.52062175437
GACAGU	23.2	0.54515581355118
GACGGA	63	0.810122963915232
GAGACC	40.4	38.3487527091156
GAGGAG	49.9	0.510992214489037
GAGGCU	23.5	0.940609208731353
GAGGUA	72.4	3.78015470760223
GAUAAA	81.2	2.7010021818361
GAUAUG	67.4	3.59624549501246
GAUAUU	56.8	0.575684184984144
GAUCCG	82	0.710798806434437
GAUUCU	46.1	0.355317759572182
GAUUGU	57.5	1702.18905327427
GCACCA	58.9	429.930773739668
GCAGUG	53.9	2.45232083449777
GCAUUC	61.2	1.66707449926774
GCCCGU	73.4	2.68776333555475
GCCUGA	38.5	3.08320825879382
GCGAGG	61.4	1.78394740140843
GCUUAU	82.5	23.0404316053123
GGAAUC	37.3	1.4747757623451
GGAGAG	41.6	2.70508322418801
GGAGCU	14.8	1.85989046854153
GGAGGA	15.1	0.483115492875322
GGAUAU	73.7	9.12361935738307
GGAUUC	69.2	5.46832273659069
GGAUUG	71.2	1.7299955011752
GGCACG	55.1	33.4055854097925
GGCAGU	16.2	7.90333286761913
GGGGUC	16.9	1.60024446000854
GGUAGU	23.6	0.467270670565052
GGUUGU	62.9	3.70202250794007
GUAGAC	43.2	11.6908695701988
GUAGUA	53.9	5.69389793667058
GUGCAA	81.4	369.385373262988
GUGGUU	55.9	0.469208640972454
GUGUUU	48.8	1.231679209282
GUUGUA	61.2	3.62453284207747
UAAACA	94	31.646622686839
UAAAGC	34.6	13.7355448948072
UAAGAC	51.7	295.424711999183
UAAUUU	88.2	1.15952797388695
UACAGU	68	233.679488609516
UAGACU	87.6	78.5641231036817
UAGAUU	84.4	2.3734026189353
UAGCUA	95.9	0.411526191396431
UAGGAC	41.3	1.33206091339557
UAGUAG	77.9	4.3803925705971
UAUAAA	95.5	4023.81492525065
UAUCAG	71.2	0.406552982982945
UAUGGU	23.5	68.4814231496785
UCAACA	85.9	1.08843587257406
UCACAG	66.9	1031.4628272923
UCACAU	56.6	6.89775080918399
UCCAGC	39.5	0.720570959565051
UCCAUU	93.4	1.43507987654153
UCCCGU	73	0.584008861473963
UCGCGG	100	1.48587176521356
UCGGAU	70.2	0.746630110622072
UCUGGG	22.9	1.18269231502006
UGAACG	91.6	9.02109564277744
UGACAC	65.5	3.11343899352769
UGCACA	72.4	1.17633599384569
UGCAGG	13.7	1.68237933168068
UGCAUU	74	173.070381916363
UGCCCU	52.1	1.04759201947566
UGGCUC	61.2	1.57598214888757
UGGUUU	103.9	0.498994407945755
UGUAAA	73.7	1.9509561957384
UGUCCA	72.9	2.10499134180501
UGUGAA	51.1	3.51102125792884
UGUGCA	79.6	4.8304729886815
UGUGGC	41.3	1.11440405205853
UUAGCA	97.2	3.08518349934247
UUAUAA	99.2	8.0263278428582
UUAUCA	84.5	4.85833321309851
UUCACA	74.5	1.4281883309577
UUCAGU	67.1	12.7318069538117
UUCUUC	51.5	0.767882674162571
UUGCAC	67.6	15.3280021050921
UUGGUU	95.2	0.447571816880438
UUGUAC	75.6	0.650469292416412
UUGUGG	66.2	2.09429573491697
UUUCAG	90.9	323.937374286452
UUUUUG	86.8	0.843084529892886
