# Supplementary material for: SPOROS: A pipeline to analyze DISE/6mer seed toxicity
Source: PLoS Comput Biol. 2022 Mar 31;18(3):e1010022. doi: 10.1371/journal.pcbi.1010022 (PMC9004739; doi:10.1371/journal.pcbi.1010022)
Supplement: S2 Dataset — (ZIP) [file pcbi.1010022.s006.zip › Final SPOROS output Figure 3/differential/ADnTPDvsCtrl/pvalue/miRNA/D_toxAnalysis.combined.miRNA.txt]

delta.dn.txt	delta.up.txt
16.2	11.1
23.5	11.1
23.5	11.1
23.5	11.1
23.5	11.1
26.2	11.1
26.2	11.1
26.2	11.1
26.2	11.1
34.6	16.4
40.4	25.4
40.4	25.4
43.2	25.4
46.7	25.4
46.7	25.4
46.7	25.4
46.9	25.4
51.7	25.4
51.7	25.4
51.7	25.4
51.7	25.4
51.7	25.4
51.7	25.4
51.7	25.4
51.7	25.4
51.7	25.4
51.7	25.4
51.7	25.4
51.7	25.4
51.7	25.4
51.7	25.4
51.7	25.4
51.7	25.4
51.7	25.4
51.7	25.4
51.7	25.4
52.8	25.4
53.7	25.4
53.7	25.4
53.9	25.4
55.1	25.4
55.1	25.4
57.5	25.4
57.5	25.4
57.5	25.4
57.5	25.4
57.5	25.4
57.5	25.4
57.5	25.4
57.5	25.4
57.5	25.4
57.5	25.4
57.5	25.4
57.5	25.4
57.5	25.4
57.5	25.4
57.5	25.4
57.5	25.4
57.5	25.4
57.5	25.4
57.5	25.4
57.5	25.4
57.5	25.4
57.5	25.4
57.5	25.4
57.5	25.4
57.5	25.4
57.5	38.2
57.5	42
57.5	46.7
57.5	48.3
57.5	50.1
57.5	50.1
57.5	50.1
57.5	50.1
57.5	50.1
57.5	50.1
57.5	50.1
57.5	50.1
57.5	50.1
57.5	50.1
57.5	50.1
57.5	50.1
57.5	50.1
57.5	50.1
57.5	50.1
57.5	50.1
57.5	50.1
57.5	50.1
57.5	50.1
57.5	50.1
57.5	50.1
57.5	50.1
57.5	50.1
57.5	50.1
57.5	50.1
57.5	50.2
57.5	50.2
57.5	50.2
57.5	50.2
57.5	50.2
57.5	50.2
57.5	50.2
57.5	53.2
57.5	54.4
57.5	56.7
57.5	56.7
57.5	56.7
57.5	56.7
57.5	56.7
57.5	56.7
57.5	56.7
57.5	56.7
57.5	56.7
57.5	56.7
57.5	56.7
57.5	56.7
57.5	56.7
57.5	56.7
57.5	56.7
57.5	56.7
57.5	56.7
57.5	56.7
57.5	56.7
57.5	56.7
57.5	56.7
57.5	56.7
57.5	56.7
57.5	56.7
57.5	56.7
57.5	56.7
57.5	56.7
57.5	56.7
57.5	56.7
57.5	56.7
57.5	56.7
57.5	56.7
57.5	56.7
57.5	56.7
57.5	56.7
57.5	56.7
57.5	56.7
57.5	56.7
57.5	56.7
57.5	56.7
57.5	56.7
57.5	56.7
57.5	56.7
57.5	56.7
57.5	56.7
58.9	56.7
58.9	56.7
58.9	56.7
58.9	56.7
58.9	56.7
58.9	56.7
58.9	56.7
58.9	56.7
58.9	56.7
58.9	56.7
58.9	56.7
58.9	56.7
58.9	56.7
58.9	56.7
58.9	56.7
58.9	56.7
58.9	56.7
58.9	56.7
58.9	56.7
58.9	56.7
58.9	56.7
58.9	56.7
58.9	56.7
58.9	56.7
58.9	56.7
58.9	56.7
58.9	56.7
62.6	56.9
62.6	56.9
62.6	56.9
62.6	56.9
62.6	56.9
62.6	56.9
62.6	56.9
62.6	56.9
62.6	56.9
62.6	56.9
62.6	56.9
62.6	56.9
62.6	56.9
62.6	56.9
62.6	56.9
62.6	56.9
62.6	56.9
62.6	56.9
62.6	56.9
62.6	56.9
62.6	56.9
62.6	56.9
62.6	56.9
62.6	56.9
66.9	56.9
66.9	56.9
66.9	56.9
66.9	56.9
66.9	56.9
66.9	56.9
66.9	56.9
66.9	56.9
66.9	56.9
66.9	56.9
66.9	56.9
66.9	56.9
66.9	56.9
66.9	56.9
66.9	56.9
66.9	56.9
66.9	56.9
66.9	56.9
66.9	56.9
66.9	56.9
66.9	56.9
66.9	56.9
66.9	56.9
66.9	56.9
66.9	56.9
66.9	56.9
66.9	56.9
66.9	56.9
66.9	56.9
66.9	56.9
66.9	56.9
66.9	60.3
66.9	63.1
66.9	63.1
66.9	63.1
66.9	63.1
66.9	63.1
66.9	63.1
66.9	63.1
66.9	63.1
66.9	63.1
66.9	63.1
66.9	63.1
66.9	63.1
66.9	63.1
66.9	63.1
66.9	63.1
66.9	63.1
66.9	63.1
66.9	63.1
66.9	63.1
66.9	63.1
66.9	63.1
66.9	63.1
66.9	63.1
66.9	63.1
66.9	63.1
66.9	63.1
66.9	63.1
66.9	63.1
66.9	63.1
66.9	63.1
66.9	63.1
66.9	63.1
66.9	63.1
66.9	63.1
66.9	63.1
67	63.1
67	63.1
67	63.1
67	63.1
67	63.1
67	63.1
67.1	63.1
67.6	63.1
67.8	63.1
67.8	63.1
67.8	63.1
68	63.1
68	63.1
68	63.1
68	63.1
68	63.1
68	63.1
68	63.1
68	63.1
68	63.1
68	63.1
68	63.1
68	63.1
68	63.1
68	63.1
68	63.1
69	63.1
69	63.1
69	63.1
69	63.1
71	63.1
71	63.1
71	63.1
71	63.1
71	63.1
71.9	63.1
73.7	63.1
74	63.1
74	63.1
74	63.1
74	63.1
74	63.1
74	63.1
74	63.1
74	63.1
74	63.1
74	63.1
74	63.1
74.4	63.1
74.5	63.1
74.5	63.1
74.5	63.1
74.6	63.1
76.2	63.1
76.6	63.1
76.6	63.1
76.6	63.1
76.6	63.1
76.6	63.1
76.6	63.1
76.6	63.1
76.6	63.1
76.6	63.1
76.6	63.1
76.6	63.1
76.6	63.1
76.6	63.1
76.6	63.1
76.6	63.1
76.6	63.1
76.6	63.1
76.6	63.1
76.6	63.1
76.6	63.1
76.6	63.1
76.6	63.1
76.6	63.1
76.6	63.1
76.6	63.1
76.6	63.1
76.6	63.1
76.6	63.1
76.6	63.1
76.6	63.1
76.6	63.1
76.6	63.1
76.6	63.1
76.6	63.1
76.6	63.1
76.6	63.1
76.6	63.1
76.6	63.1
76.6	63.1
76.6	63.1
76.6	63.1
76.6	63.1
76.6	63.1
76.6	63.1
76.6	63.1
76.6	63.1
76.6	63.1
76.6	63.1
76.6	63.1
77.2	63.1
77.2	63.1
77.4	63.1
77.4	63.1
77.4	63.1
77.4	63.1
77.9	63.1
77.9	63.1
77.9	63.1
77.9	63.1
77.9	63.1
77.9	63.1
77.9	63.1
77.9	63.1
77.9	63.1
77.9	63.1
77.9	63.1
77.9	63.1
77.9	63.1
77.9	63.1
77.9	63.1
77.9	63.1
77.9	63.1
77.9	63.1
77.9	63.1
77.9	63.1
77.9	63.1
77.9	63.1
77.9	63.1
77.9	63.1
77.9	63.1
77.9	63.1
77.9	63.1
77.9	63.1
77.9	63.1
77.9	63.1
77.9	63.1
77.9	63.1
77.9	63.1
77.9	63.1
77.9	63.1
77.9	63.1
77.9	63.1
77.9	63.1
77.9	63.1
77.9	63.1
77.9	63.1
77.9	63.1
77.9	63.1
77.9	63.1
77.9	63.1
77.9	63.1
77.9	63.1
77.9	63.1
77.9	63.1
77.9	63.1
77.9	63.1
77.9	63.1
77.9	63.1
77.9	63.1
77.9	63.1
77.9	63.1
77.9	63.1
77.9	63.1
77.9	63.1
77.9	63.1
77.9	63.1
77.9	63.1
77.9	63.1
77.9	63.1
77.9	63.1
77.9	63.1
77.9	63.1
77.9	63.1
77.9	63.1
77.9	63.1
77.9	63.1
77.9	63.1
77.9	63.1
77.9	63.1
77.9	63.1
77.9	63.1
77.9	63.1
77.9	63.1
77.9	63.1
77.9	63.1
77.9	63.1
77.9	63.1
77.9	63.1
77.9	63.1
77.9	63.1
77.9	63.1
77.9	63.1
77.9	63.1
77.9	63.1
77.9	63.1
77.9	63.1
77.9	63.1
77.9	63.1
77.9	63.1
77.9	63.1
77.9	63.1
77.9	63.1
77.9	63.1
77.9	63.1
77.9	63.1
77.9	63.1
77.9	63.1
77.9	63.1
77.9	63.1
77.9	63.1
77.9	63.1
77.9	63.1
77.9	63.1
77.9	63.1
77.9	63.1
77.9	63.1
77.9	63.1
77.9	63.1
77.9	63.1
77.9	63.1
77.9	63.1
77.9	63.1
77.9	63.1
77.9	63.1
77.9	63.1
77.9	63.1
77.9	63.1
77.9	63.1
77.9	63.1
77.9	63.1
77.9	63.1
77.9	63.1
77.9	63.1
77.9	63.1
77.9	63.1
77.9	63.1
77.9	63.1
77.9	63.1
77.9	63.1
77.9	63.1
77.9	63.1
77.9	63.1
77.9	63.1
77.9	63.1
77.9	63.1
77.9	63.1
77.9	63.1
77.9	63.1
77.9	63.1
77.9	63.1
77.9	63.1
77.9	63.1
77.9	63.1
77.9	63.1
77.9	63.1
77.9	63.1
77.9	63.1
77.9	63.1
77.9	63.1
77.9	63.1
77.9	63.1
77.9	63.1
77.9	63.1
77.9	63.1
77.9	63.1
77.9	63.1
77.9	63.1
77.9	63.1
77.9	63.1
78.3	63.1
78.3	63.1
78.3	63.1
78.3	63.1
78.3	63.1
78.3	63.1
78.3	63.1
78.3	63.1
78.3	63.1
78.3	63.1
78.3	63.1
78.3	63.1
78.3	63.1
78.3	63.1
78.3	63.1
78.3	63.1
78.3	63.1
78.3	63.1
78.3	63.1
78.3	63.1
78.3	63.1
78.3	63.1
78.3	63.1
78.3	63.1
78.3	63.1
78.3	63.1
78.3	63.1
78.3	63.1
78.3	63.1
78.3	63.1
78.3	63.1
78.3	63.1
78.3	63.1
78.3	63.1
78.3	63.1
78.3	63.1
78.3	63.1
78.3	63.1
81.4	63.1
81.4	63.1
81.4	63.1
81.4	63.1
81.4	63.1
81.4	63.1
81.4	63.1
81.4	63.1
81.4	63.1
81.4	63.1
81.4	63.1
81.4	63.1
81.4	63.1
81.4	63.1
81.4	63.1
81.4	63.1
81.4	63.1
81.4	63.1
81.4	63.1
81.4	63.1
81.4	63.1
81.4	63.1
81.4	63.1
81.6	63.1
82.5	63.1
82.5	63.1
82.7	63.1
82.7	63.1
82.7	63.1
82.7	63.1
82.7	63.1
85.3	63.1
85.3	63.1
85.3	63.1
85.3	63.1
85.3	63.1
85.3	63.1
85.3	63.1
85.3	63.1
87.4	63.1
87.4	63.1
87.6	63.1
87.6	63.1
87.6	63.1
87.6	63.1
87.6	63.1
87.6	63.1
87.6	63.1
87.6	63.1
87.6	63.1
89.7	63.1
89.8	63.1
89.8	63.1
89.8	63.1
90.2	63.1
90.9	63.1
90.9	63.1
90.9	63.1
90.9	63.1
90.9	63.1
90.9	63.1
90.9	63.1
90.9	63.1
90.9	63.1
90.9	63.1
90.9	63.1
90.9	63.1
90.9	63.1
90.9	63.1
90.9	63.1
90.9	63.1
90.9	63.1
90.9	63.1
90.9	63.1
90.9	63.1
90.9	63.1
91.6	63.1
94	63.1
94	63.1
95	63.1
95.5	63.1
95.5	63.1
95.5	63.1
95.5	63.1
95.5	63.1
95.5	63.1
95.5	63.1
95.5	63.1
95.5	63.1
95.5	63.1
95.5	63.1
95.5	63.1
95.5	63.1
95.5	63.1
95.5	63.1
95.5	63.1
95.5	63.1
95.5	63.1
95.5	63.1
95.5	63.1
95.5	63.1
95.5	63.1
95.5	63.1
95.5	63.1
95.5	63.1
95.5	63.1
95.5	63.1
95.5	63.1
95.5	63.1
95.5	63.1
95.5	63.1
95.5	63.1
95.5	63.1
95.5	63.1
95.5	63.1
95.5	63.1
95.5	63.1
95.5	63.1
95.5	63.1
95.5	63.1
95.5	63.1
95.5	63.1
95.5	63.1
95.5	63.1
95.5	63.1
95.5	63.1
95.5	63.1
95.5	63.1
95.5	63.1
95.5	63.1
95.5	63.1
95.5	63.1
95.5	63.1
95.5	63.1
95.5	63.1
95.5	63.1
95.5	63.1
95.5	63.1
95.5	63.1
95.5	63.1
95.5	63.1
95.5	63.1
95.5	63.1
95.5	63.1
95.5	63.1
95.5	63.1
95.5	63.1
95.5	63.1
95.5	63.1
95.5	63.1
95.5	63.1
95.5	63.1
95.5	63.1
95.5	63.1
95.5	63.1
95.5	63.1
95.5	63.1
95.5	63.1
95.5	63.1
95.5	63.1
95.5	63.1
95.5	63.1
95.5	63.1
95.5	63.1
95.5	63.1
95.5	63.1
95.5	63.1
95.5	63.1
95.5	63.1
95.5	63.1
95.5	63.1
95.5	63.1
95.5	63.1
95.5	63.1
95.5	63.1
95.5	63.1
95.5	63.1
95.5	63.1
95.5	63.1
95.5	63.1
95.5	63.1
95.5	63.1
95.5	63.1
95.5	63.1
95.5	63.1
95.5	63.1
95.5	63.1
95.5	63.1
95.5	63.1
95.5	63.1
95.5	63.1
95.5	63.1
95.5	63.1
95.5	63.1
95.5	63.1
95.5	63.1
95.5	63.1
95.5	63.1
95.5	63.1
95.5	63.1
95.5	63.1
95.5	63.1
95.5	63.1
95.5	63.1
95.5	63.1
95.5	65.8
95.5	67.3
95.5	67.3
95.5	67.7
95.5	67.7
95.5	67.7
95.5	69.7
95.5	70.1
95.5	71.3
95.5	76.7
95.5	79.6
95.5	79.8
95.5	80.5
95.5	82.5
95.5	82.6
95.5	82.6
95.5	82.6
95.5	82.6
95.5	82.6
95.5	82.6
95.5	82.6
95.5	82.6
95.5	82.6
95.5	82.6
95.5	82.6
95.5	82.6
95.5	82.6
95.5	82.6
95.5	82.6
95.5	82.6
95.5	82.6
95.5	82.6
95.5	82.6
95.5	82.6
95.5	82.6
95.5	82.6
95.5	82.6
95.5	82.6
95.5	82.6
95.5	82.6
95.5	82.6
95.5	82.6
95.5	82.6
95.5	82.6
95.5	82.6
95.5	82.6
95.5	82.6
95.5	82.6
95.5	82.6
95.5	82.6
95.5	82.6
95.5	82.6
95.5	82.6
95.5	82.6
95.5	82.6
95.5	82.6
95.5	82.6
95.5	82.6
95.5	82.6
95.5	82.6
95.5	82.6
95.5	82.6
95.5	82.6
95.5	82.6
95.5	82.6
95.5	82.6
95.5	82.6
95.5	82.6
95.5	82.6
95.5	82.6
95.5	82.6
95.5	82.6
95.5	82.6
95.5	82.6
95.5	82.6
95.5	82.6
95.5	82.6
95.5	82.6
95.5	82.6
95.5	82.6
95.5	82.6
95.5	82.6
95.5	82.6
95.5	82.6
95.5	82.6
95.5	82.6
95.5	82.6
95.5	82.6
95.5	82.6
95.5	82.6
95.5	82.6
95.5	82.6
95.5	82.6
95.5	82.6
95.5	82.6
95.5	82.6
95.5	82.6
95.5	82.6
95.5	82.6
95.5	82.6
95.5	82.6
95.5	82.6
95.5	82.6
95.5	82.6
95.5	82.6
95.5	82.6
95.5	82.6
95.5	82.6
95.5	82.6
95.5	82.6
95.5	82.6
95.5	82.6
95.5	82.6
95.5	82.6
95.5	82.6
95.5	82.6
95.5	82.6
95.5	82.6
95.5	82.6
95.5	82.6
95.5	82.6
95.5	82.6
95.5	82.6
95.5	82.6
95.5	82.6
95.5	82.6
95.5	82.6
95.5	82.6
95.5	82.6
95.5	82.6
95.6	82.6
95.6	82.6
95.6	82.6
95.6	82.6
95.6	82.6
95.6	82.6
95.6	82.6
95.6	82.6
95.6	82.6
95.6	82.6
95.6	82.6
95.6	82.6
95.6	82.6
95.6	82.6
95.6	82.6
95.6	82.6
95.6	82.6
95.6	82.6
95.6	82.6
95.6	83.6
95.6	83.6
95.6	84.1
95.6	84.2
95.6	84.2
95.6	84.2
95.6	84.2
95.6	89
95.6	89
95.6	89
95.6	89
95.6	89
95.6	89
95.6	89
95.6	89
95.6	89
95.6	90
95.6	90.7
95.6	90.7
95.6	90.7
95.6	90.7
95.6	90.7
95.6	90.7
95.6	90.7
95.6	90.7
95.6	90.7
95.6	90.7
95.6	90.7
95.6	90.7
95.6	93.3
95.6	93.3
95.6	93.3
95.6	93.3
95.6	93.3
95.6	93.3
95.6	93.3
95.6	93.3
95.6	93.3
95.6	93.3
95.6	93.3
95.6	93.3
95.6	93.3
95.6	93.3
95.6	93.3
95.6	93.3
95.6	93.3
95.6	97.9
95.6	101.6
95.6	101.6
95.6	101.6
95.6	101.6
95.6	101.6
95.6	101.6
95.6	101.6
99.2	101.6
	101.6
