# Supplementary material for: SPOROS: A pipeline to analyze DISE/6mer seed toxicity
Source: PLoS Comput Biol. 2022 Mar 31;18(3):e1010022. doi: 10.1371/journal.pcbi.1010022 (PMC9004739; doi:10.1371/journal.pcbi.1010022)
Supplement: S2 Dataset — (ZIP) [file pcbi.1010022.s006.zip › Final SPOROS output Figure 3/differential/ADnTPDvsCtrl/pvalue/miRNA/Int_seedKeyed.miRNA.human.ADnTPDvsCtrl.diff.avgd.txt]

Seed	Avg of 3 Human Tox	ADnTPDvsCtrl.Group1	ADnTPDvsCtrl.Group2
AAAAAC	84.3	0.0605073719822236	0.460303292595062
AAAAAG	89.7	37.3074194762797	15.1752603559025
AAACAU	97.9	15.6641717991504	47.4394806483699
AAAGCA	85.3	204.199224269927	82.7978330783855
AAAGCU	55.1	5.85545819982904	2.50059480763488
AAAGGC	39.7	2.58371666203324	0.805742273698129
AAAGUG	89.8	88.7521086612435	41.4396699834447
AAAUUG	85.1	10.1299276064034	2.99220960898207
AACAAA	90.2	7.70468051558573	13.4255749960056
AACACA	86.5	0.248651927823559	0.734410832405619
AACACC	48.3	23.1648981398213	53.5441989626064
AACAGU	61.8	6.57490070679088	3.10732395037862
AACAUC	38.2	3.5400087497053	15.8968433986164
AACCGU	80.5	9.55972758520207	24.7385400806487
AACGGA	98.3	1.31271504319005	0.51762155402745
AAGAAC	83.3	0.936232822777879	0.292470069909366
AAGAAU	90	4.84207062352107	2.11971621673396
AAGACU	81.6	14.114322962361	3.97127515470234
AAGCAC	76.2	25.1575001646105	8.50847978592008
AAGCCC	65.8	1.06071805916573	2.44008691843466
AAGCUG	89	2.19175713091734	5.36925123404886
AAGGCA	70.8	0.574110846371975	1.22376508187709
AAGGCG	71.8	1.08204588136034	0.320849807794387
AAGGUA	88.2	0.635792233231957	0.220456052380176
AAGGUG	90.2	11.8933673009589	3.77561237512083
AAGUGC	66.3	8.92961999930455	16.2415826802259
AAUAAA	105.4	2.02428688692525	0.467481510581377
AAUAUA	92	0.366969595658948	0.894615373179659
AAUCCG	79.6	3.30688720771797	1.33679502220254
AAUCGU	89.7	4.72500258681413	14.3131652099879
AAUGCA	95.8	1.84150269410189	6.38568387532852
AAUGCU	65.2	0.261416770733088	0.969698182592391
AAUGUG	83.1	0.107149525088859	0.495941578147511
AAUUGU	62.6	454.645921695244	70.7626290438492
AAUUUU	87.2	4.67787451581822	1.78515749342714
ACAAAG	86	0.582603594271743	1.63111235048904
ACAAUA	95.6	2403.70933691924	1247.81019492407
ACACAG	61.7	0.894666481190062	0.22473629568324
ACACCA	65	2.02356546955437	0.426874911060047
ACAGAU	30.6	0.411054729141096	1.08077261623534
ACAGUA	101.6	266.79287291275	459.309031377245
ACAGUG	87	3.60920710082975	1.73062709034194
ACAUAA	96.9	0.453745449448431	2.25175595998348
ACAUAG	80.6	1.5442778794252	0.712921336093839
ACAUCA	79.2	0.976632365454272	2.17651145877506
ACAUCC	35.6	2.28525123927135	11.5078216858383
ACAUUC	74.6	32.6548223055784	22.6874155382529
ACCACA	76.9	9.82485513451635	17.8924823984205
ACCACC	30.2	3.66671758705908	7.64783020374924
ACCAUC	56	0.185748315110238	0.776926866754778
ACCCGU	78.3	1189.2026535195	589.672278375283
ACCUCA	65.2	0.367758151272454	1.20003339533523
ACCUGC	17.3	0.64283370723382	1.62186360040782
ACGCAC	80.9	0.82994795631605	2.13879714803068
ACGCGU	78.3	0.870968632041524	2.92849927491849
ACGCUC	77.2	51.8559955632694	19.0778885468455
ACGGGG	51.6	2.45178931489486	0.809600532180738
ACGUAG	87.6	91.8432855866301	27.2354254423762
ACGUCA	85.7	3.05290642638434	6.62951867095411
ACGUUC	57	0.278766015067535	0.846269520625208
ACUAUA	91.9	0.894950718085702	0.294694632950354
ACUCGU	74	1.83672674087491	4.21121385624949
ACUGCA	86.5	0.154646232269568	0.734534869968875
ACUGGU	59.5	3.03795618309169	6.49687835930344
ACUUCA	79.5	1.30369301583005	5.4144425575187
ACUUUC	55.3	0.246616204324254	0.915543477558735
AGAAGC	49.8	0.780078538494272	1.89050843017108
AGAAUU	69	102.577121300162	39.7516502210218
AGACCU	82.5	3.24362986406904	1.19878917765581
AGACUA	91.4	5.49006071434684	0.981329460325429
AGACUU	75.5	1.0748412359751	0.270858795280545
AGAGGA	79	0.70745509421706	0.22832029149198
AGAUAA	89.1	0.381901310917805	2.02756784390559
AGAUUC	61.7	3.33395129387966	1.4334409466823
AGCAAA	94.8	1.31447040988229	0.126195676947621
AGCACC	63.1	13764.0596928672	25484.6513903108
AGCAGC	26.2	107.456922738248	44.2106739556194
AGCAUA	81.6	0.0726088463786683	0.634176911259059
AGCAUC	74.4	14.4602730963473	5.33652914623822
AGCGCA	84	0.267266406263263	0.728266261276543
AGCUAG	52.8	15.7493680247727	6.93413281080971
AGCUGC	25.4	1952.26841501242	3171.81797096118
AGCUGG	9.3	0.995740728036474	2.80309023146786
AGCUUA	84.2	69.0232983754726	143.960059582737
AGGACC	70.7	0.959883129089011	4.47635498152642
AGGAGC	11.1	224.611052722808	410.575483818725
AGGCAC	34.4	10.3585177798505	3.29449490684459
AGGGCA	56.3	0.248833382968611	1.39615060666414
AGGUGC	23.4	5.84724510181223	2.02875335870733
AGGUUA	79.6	2.56216111017291	15.1905858836861
AGUAAU	57.6	12.3835001612327	5.10941741372156
AGUACC	42.3	1.97881549901572	7.53363330101845
AGUAGC	13.5	0.83652655523581	3.14057364474739
AGUAUA	83	1.87047741777975	0.66404014836707
AGUGAA	85.8	0.45272809291602	1.27793899260722
AGUGCA	88.8	1.55816304949529	1.31867355554822
AGUGCU	77	3.69255172524204	1.26778294005459
AGUGGU	46.7	72.1342367552122	24.7617927347476
AGUGUU	65.4	1.60880035078391	0.393811396586904
AGUUAU	51.2	1.31030983930416	0.490555718626974
AGUUGC	16.4	6.64747783981619	18.7565992075096
AGUUUA	83.6	13.4194617327911	55.0460478150013
AUAAAC	84.3	4.73760829100706	9.07429162814156
AUAAAG	87.4	215.119039901905	184.232652691248
AUAACA	108.8	0.962735130970072	2.40328129534709
AUAAGG	87.6	0.279274888631357	0.753356256636939
AUAAUA	95	36.9700331711	16.3322450310288
AUACAA	90.7	281.550922546189	538.161851650873
AUAUAA	93.3	342.465677136171	704.118318244111
AUAUCC	43	2.99530212155511	1.25809733559512
AUAUGU	78.8	0.570057279781497	1.20613245478533
AUAUUA	95.9	2.27331854356464	4.69153550193735
AUCACA	84.1	7.23605277497803	22.5812220820908
AUCACC	65.8	7.12820733096504	18.4771524050384
AUCAUA	76.1	1.02809153086506	1.93535832704348
AUCAUC	56.9	91.8261096168709	203.974883824191
AUCCGA	95.8	6.63197120678042	2.73762351676638
AUCCGU	76.7	8.64260954914362	22.1131954921012
AUCUGC	63.7	1.68493658841852	4.63806330447124
AUGAGC	58.8	4.3940925810155	1.14923237084729
AUGAUC	64.1	0.124040112563558	0.825647042956323
AUGCAA	100.3	1.7513133268147	0.554315195966465
AUGCCU	27.2	1.86931160492038	3.93667896494791
AUGGAU	85.8	0.828451697341915	0.2183101830723
AUGGUU	89.6	8.84247625396097	7.95105360996513
AUGUAA	80.8	3.59160107218293	7.29032236195955
AUGUCU	72.7	0.916062345707188	2.03133064153948
AUUACA	87.9	0.25284278529493	1.19786699633176
AUUAUU	100.9	2.64890529621394	5.85132619993026
AUUCAU	89.4	0.819436259125251	0.317604189993428
AUUGCA	80.2	0.404759727358979	0.849291916791299
AUUGUC	71	116.025581355218	32.311645962213
AUUGUG	87.3	2.87265054197397	0.932015788614164
AUUUGG	86.4	1.98791884403086	0.853240278215876
AUUUUA	96.2	2.60994859536649	0.522793760315568
CAAAGC	46.9	14.8606971222727	6.81957941915531
CAACAA	85.5	7.25333458268971	3.91610938255787
CAAGCU	72.1	0.920509947111954	0.396457701499537
CAAUAU	82.7	129.396433957595	43.1234728419635
CACACC	30.9	2.5603850239574	4.83556578976076
CACAGU	56.7	2988.92329041903	4514.4386429448
CACAUU	74.5	71.0934800626446	29.3619646314351
CACCAU	67	143.09581546131	41.6505045012015
CACUGA	79	1.93756220186728	0.62278849407333
CAGCAC	79.2	0.576535509509515	1.17870454475291
CAGCAU	80.2	9.14028913233562	5.66098763105812
CAGGUA	82.8	1.12689893397743	0.430355465061653
CAGUAG	74.8	2.84345229250327	8.75026815170486
CAGUUA	80.2	1.56973294823707	0.658778560813692
CAGUUC	64.8	0.946417443459317	0.31489956224803
CAUAAA	75.9	4.52375870392858	1.43112165503825
CAUAGA	75.5	5.18755951035175	1.10252735942588
CAUCAU	60.6	0.247448625114806	1.05135294545294
CAUCGA	66.9	26.9252919689766	6.60578157049702
CAUUCA	67.8	88.4483910482379	37.5130493346915
CAUUGC	47.2	0.829973416026188	0.289521043245881
CAUUUG	60.9	1.92507162658015	6.01387761845457
CCAAAC	69.4	0.198049793131266	1.84156374810135
CCAAUA	87.5	0.904640897557267	0.219629323087288
CCAGCA	76.6	1184.49173494156	406.661714981819
CCAUCG	77.4	83.5342561475678	26.5825662276736
CCAUUC	62.6	1.97788248878967	0.62145176716456
CCAUUU	69.1	2.68228718551069	7.90621384192825
CCCAGU	71.2	2.61716410617379	8.99749184101858
CCCCCA	69.6	1.35072457146752	0.642403002416828
CCCCGU	79.5	3.95052028882104	1.23919638824
CCCGUA	83.5	1.47056503083673	0.528450859923859
CCCUGG	48.6	4.14937012588294	7.7704645723482
CCGGCA	58	3.18605016191616	1.21706673324152
CCGUCU	51.1	1.75240886047538	0.693496428123744
CCGUUA	87.2	2.44554515135668	7.00616223394955
CCUGGG	11	0.519116220366564	1.12154742536691
CGACCC	73.7	0.814729379719236	0.239738078006476
CGAGGA	76.9	3.89135006221978	1.49226854535392
CGAUCU	80.4	0.60021776657087	0.118222224996952
CGCACC	48.9	0.393619607554304	0.93977780233363
CGCCCU	77.3	4.88873001938896	2.01061893059419
CGCUCA	78	1.75519655158368	0.660627181751004
CGGAUC	35.8	0.970826208608933	1.8219519547989
CGGGGU	10.2	1.73020292363474	0.559530092950669
CGGUGC	15.3	3.16984680321	1.13467932723833
CGUAGA	84.6	2.98327004401275	0.760260472231783
CGUUGG	46.7	7.87481632846859	23.3110004336098
CUAAAC	71.5	1.05118878290699	1.97542383268023
CUACUU	90	13.2671257066693	25.3065135069783
CUAGCA	81	1.42801790822967	1.90511338586335
CUCAGU	72.5	14.378769493891	9.98100892588067
CUCCAG	82.5	15.6667457157156	27.2415680989756
CUCCAU	78	1.1644447127502	3.05627623405331
CUCGAG	77.2	0.46936312207796	0.0945090848618817
CUCUGG	50.2	98.7346955704194	254.151618330709
CUGACU	71.9	11.2221369759783	2.90288350951203
CUGCAG	77	3.90137504759842	1.25881606936531
CUGCAU	85.7	3.74743522336787	1.2018949263445
CUGCCA	74.8	2.27619921051307	6.09222843981513
CUGGAC	48.5	0.445582495925654	1.07273785781664
CUGGCC	43	2.57738356925866	0.897751783815777
CUGUGA	69.6	0.621070845387199	0.148278337436932
CUUAAG	83.3	0.216180749604955	0.63668008897492
CUUAUC	77.1	6.26114442912335	2.7093577527203
CUUCAG	77.3	1.0352402754031	0.286024138869707
CUUUGG	67.3	32.1922428053412	70.1473629731142
GAAAAC	70.1	6.17208726906296	22.0018113248413
GAAAGG	53.7	45.4747983913547	16.4272072463035
GAAGAC	26.2	1.39229149141558	0.518016581921859
GAAGCA	72.7	1.06486086772551	2.55283880753607
GAAUCA	81.3	0.198858371764086	1.1065472625757
GAAUUG	77.9	3735.30728993955	1147.78666818518
GACAGU	23.2	0.856620087816711	0.311464274265531
GACCCG	76.1	3.1276623186972	5.98455798551686
GACGGA	63	1.17684090453336	0.366717940618128
GACGUA	93.5	0.401486520984551	1.27647723878312
GAGACC	40.4	65.5136621254575	27.1649094163419
GAGCAA	74.5	0.356182442421535	1.24119753863022
GAGGAG	49.9	0.753949394972166	0.242957180483129
GAGGCU	23.5	1.52494785829831	0.584338649566957
GAGGUA	72.4	7.26126011714154	3.48110540953931
GAUAAA	81.2	3.70890585282575	1.00790367098965
GAUAUG	67.4	7.03573325744212	3.43948776242966
GAUAUU	56.8	0.704343152281055	0.128658967296911
GAUCCG	82	1.12997076566277	0.419171959228333
GAUUCU	46.1	0.384984564856829	0.0296668052846466
GAUUGU	57.5	2558.76818965168	856.579136377414
GCAAAC	69.7	18.7816427215689	44.584860598238
GCACCA	58.9	677.569575395549	247.638801655881
GCAGCA	67.7	375.619633014121	449.830682963881
GCAGUG	53.9	3.49167800879753	1.03935717429976
GCAUUC	61.2	3.01335219905808	1.34627769979034
GCCCGU	73.4	5.346313362979	2.65855002742425
GCCUGA	38.5	5.47750538728073	2.39429712848691
GCGAGG	61.4	3.00565736807449	1.22170996666606
GCGGCA	24.8	3.59948995992501	8.38656100539629
GCGGGG	10.4	0.355164970996664	0.988923104070761
GCGGUA	44.2	5.07496626129982	11.1478031940362
GCUGCA	50.4	2.62441073262548	8.93436544407657
GCUGGU	56.9	1014.52977974796	2083.90428319444
GCUUAU	82.5	37.990162922829	14.9497313175167
GGAAAC	53.2	9.97570158714521	32.1239070657834
GGAAGA	62.9	1.39635950692144	3.50486500257273
GGAAUC	37.3	1.8718090130654	0.397033250720303
GGACUU	74.2	0.351444839565734	0.738444529719019
GGAGAG	41.6	4.22221516826644	1.51713194407843
GGAGCA	19.2	0.270904040438354	0.802730293035215
GGAGCU	14.8	2.41594296812975	0.556052499588221
GGAGGA	15.1	0.736394001970369	0.253278509095047
GGAGUG	43.5	0.941953883656323	3.10351337073132
GGAUAU	73.7	15.9003220445631	6.77670268718003
GGAUUC	69.2	8.74853061430071	3.28020787771002
GGAUUG	71.2	2.88178853374115	1.15179303256595
GGCACG	55.1	55.0200862866978	21.6145008769053
GGCAGU	16.2	15.7874750233579	7.88414215573877
GGCCCU	23.3	0.821917827145516	1.51859562636471
GGCUCA	21.6	6.43423980794573	10.9173788117623
GGGGUC	16.9	2.39559504547639	0.795350585467849
GGUAGA	54.4	35.7650426124278	59.899400649156
GGUAGU	23.6	0.765187604611372	0.29791693404632
GGUGUU	24.1	0.770840983063278	1.60473671559835
GGUUGU	62.9	6.29739486299832	2.59537235505825
GUAAAC	82.6	3954.95762826882	6825.6221050049
GUACAA	84.3	1.11782643293336	2.36209546984245
GUAGAC	43.2	17.1998807470615	5.50901117686266
GUAGCA	74.7	1.66961891865472	3.95741674545906
GUAGUA	53.9	8.27388111644081	2.57998317977023
GUCCAA	63.4	0.295216413579563	1.14192491969543
GUGAAC	52.2	4.60063682235913	11.8962351106193
GUGACU	24.3	3.72561362167873	6.60727121064804
GUGCAA	81.4	542.903151928592	173.517778665604
GUGGUA	71.7	2.07209891918311	4.57438035354339
GUGGUU	55.9	0.566491144452261	0.0972825034798067
GUGUAU	46.3	0.110164862688452	0.456749817020718
GUGUUU	48.8	1.65599385006021	0.424314640778207
GUUAAC	71.4	2.09970258450002	7.02693213491682
GUUACA	52.5	0.367266520488038	0.82226167650319
GUUCAA	79.1	0.172160334743214	0.809651122937738
GUUGCA	70	0.182226983376467	0.740889728703684
GUUGUA	61.2	5.49049825936725	1.86596541728978
UAAAAC	81.7	0.418910601536935	2.09733589551153
UAAACA	94	56.3860882838453	24.7394655970063
UAAAGC	34.6	21.6745258227866	7.93898092797942
UAAAGU	42	1.93828019467783	13.1296828179261
UAACAC	76.1	0.318988475350127	1.4552289033068
UAACCA	90.2	0.154694522681266	0.70610077868946
UAAGAC	51.7	486.348328522927	190.923616523744
UAAGGC	24.5	1.27464730269608	2.80091880222827
UAAGGU	55.3	0.218531406565801	0.962128323645658
UAAUAC	82.5	0.237830941226424	0.684457260664035
UAAUGC	61.2	0.490784457387606	2.41563959602827
UAAUUU	88.2	1.8033548628819	0.643826888994947
UACACG	89	0.192563106192256	0.67954318994524
UACAGU	68	321.699385582248	88.0198969727321
UACAUA	78.4	0.236959137678722	0.754523781217285
UACCAG	53.9	0.933196729082679	2.53066308258835
UACUGC	73.9	0.994388652813812	3.98124196507928
UAGACU	87.6	158.035035211608	79.4709121079263
UAGAUU	84.4	4.26522214023032	1.89181952129502
UAGCAC	60.3	30.7585919605846	54.2831436278064
UAGCUA	95.9	0.617120520415153	0.205594329018722
UAGGAC	41.3	1.76847195785965	0.436411044464075
UAGUAG	77.9	6.64053181216964	2.26013924157254
UAGUGC	81	1.61716112244757	9.95462891985158
UAUAAA	95.5	6898.4152576364	2874.60033238575
UAUCAG	71.2	0.623031533977887	0.216478550994942
UAUGGU	23.5	115.920434440321	47.4390112906425
UAUUAC	56.8	0.317740191631386	1.16111534292763
UAUUGC	33.6	10.3179923779156	20.8667216032385
UCAACA	85.9	2.54015764000033	1.45172176742627
UCACAC	50.1	163.591277436343	687.344990225028
UCACAG	66.9	1873.09139833627	841.628571043974
UCACAU	56.6	11.4469976833486	4.54924687416461
UCAGCA	63.1	2.79549839221607	6.78426124802841
UCAUAC	80	0.293810375303275	1.23151721984421
UCAUCG	79.8	11.8834383882604	28.6535664773496
UCCAGC	39.5	0.911151295653524	0.190580336088473
UCCAUU	93.4	2.29742218312167	0.862342306580136
UCCCGU	73	0.723732136704554	0.139723275230591
UCCCUU	82.5	0.332290466727892	0.851825972339184
UCCUAU	89	0.450415850958828	0.90531631398999
UCGACU	68.8	0.337771106834716	1.24067451078293
UCGCAC	86.1	0.535148599993313	3.34431945315255
UCGCGG	100	2.52858510246756	1.042713337254
UCGGAU	70.2	1.30106429333128	0.554434182709208
UCGUAC	71.8	1.03123589781915	2.18144243548591
UCGUCU	62.4	1.487591110034	3.39785391584629
UCUCAC	61.3	0.800479642156986	4.17567680441644
UCUGGG	22.9	1.71837024462326	0.535677929603202
UCUGGU	24.1	3.88415085459987	7.37833853078044
UCUUGC	38	1.4033810792302	4.80113233719053
UCUUUG	89.6	0.308931965914629	0.726863899089822
UGAAAC	73.2	1.04937810220038	3.72315630493491
UGAAAG	86.5	0.953408413173076	1.69608275966842
UGAACG	91.6	12.7538219054309	3.73272626265346
UGACAC	65.5	5.11100575822424	1.99756676469655
UGACAU	90.3	0.351112625841532	0.931018255600479
UGCACA	72.4	1.47746898816384	0.30113299431815
UGCAGG	13.7	2.83572029693707	1.15334096525639
UGCAUA	89	89.8912812253689	267.908176048365
UGCAUU	74	224.710821422741	51.6404395063779
UGCCCU	52.1	1.54647529151758	0.498883272041922
UGCUGA	76.4	1.30334521144433	2.79813248372164
UGGACU	40.7	0.403227021954962	0.970405860802184
UGGAUA	88.8	2.36317601180051	8.13041717555774
UGGCAG	74.2	0.35140311516037	0.774548232365732
UGGCUC	61.2	2.42506130405092	0.84907915516335
UGGUGU	79.1	0.399416775310536	1.27574983020847
UGGUUU	103.9	0.660383523301704	0.161389115355949
UGUAAA	73.7	4.83325690277158	2.88230070703318
UGUAUA	83.7	4.48821082664866	13.3881946632222
UGUAUG	80.2	0.259431849587307	0.788823650301499
UGUCCA	72.9	3.53442042447692	1.42942908267191
UGUGAA	51.1	6.10182713148205	2.59080587355321
UGUGCA	79.6	8.06048383996354	3.23001085128204
UGUGGC	41.3	1.37885657832709	0.26445252626856
UUAAAC	97.1	3.95589262435451	9.7313824775446
UUAAAG	99.2	0.302681430562629	0.960739693494056
UUACAC	90.6	0.18580910866575	1.32365491945715
UUAGCA	97.2	5.14140718523133	2.05622368588886
UUAUAA	99.2	13.1839215055899	5.1575936627317
UUAUCA	84.5	9.0781101084392	4.21977689534069
UUAUUG	95.3	0.481982497093602	1.24284360364453
UUCACA	74.5	2.06515772764787	0.636969396690169
UUCAGU	67.1	21.8573030485147	9.125496094703
UUCCGG	83.1	0.856035608768265	1.6830678926939
UUCGGU	71.3	8.5538642980386	25.9320450076316
UUCUUC	51.5	1.16663430835834	0.398751634195769
UUGCAC	67.6	20.5531987467777	5.22519664168557
UUGGUU	95.2	0.743269037838226	0.295697220957788
UUGUAC	75.6	0.799534155846687	0.149064863430275
UUGUGG	66.2	3.02068339337855	0.926387658461584
UUUCAG	90.9	572.400336210164	248.462961923712
UUUGGU	74.7	2.59222354870768	5.88036436249974
UUUUCA	89.5	9.60317816753181	18.6972427169666
UUUUGC	56.3	0.613572303990499	1.5050483388946
UUUUUC	78.7	3.34326514916904	8.1652510599032
UUUUUG	86.8	1.40592727359459	0.562842743701704
