# Supplementary material for: SPOROS: A pipeline to analyze DISE/6mer seed toxicity
Source: PLoS Comput Biol. 2022 Mar 31;18(3):e1010022. doi: 10.1371/journal.pcbi.1010022 (PMC9004739; doi:10.1371/journal.pcbi.1010022)
Supplement: S2 Dataset — (ZIP) [file pcbi.1010022.s006.zip › Final SPOROS output Figure 3/differential/ADnTPDvsCtrl/pvalue/miRNA/Int_seedKeyed.miRNA.human.ADnTPDvsCtrl.delta.up.txt]

Seed	Avg of 3 Human Tox	Delta
AAAAAC	84.3	0.399795920612838
AAACAU	97.9	31.7753088492195
AACAAA	90.2	5.72089448041987
AACACA	86.5	0.48575890458206
AACACC	48.3	30.3793008227851
AACAUC	38.2	12.3568346489111
AACCGU	80.5	15.1788124954466
AAGCCC	65.8	1.37936885926893
AAGCUG	89	3.17749410313152
AAGGCA	70.8	0.649654235505115
AAGUGC	66.3	7.31196268092135
AAUAUA	92	0.527645777520711
AAUCGU	89.7	9.58816262317377
AAUGCA	95.8	4.54418118122663
AAUGCU	65.2	0.708281411859303
AAUGUG	83.1	0.388792053058652
ACAAAG	86	1.0485087562173
ACAGAU	30.6	0.669717887094244
ACAGUA	101.6	192.516158464495
ACAUAA	96.9	1.79801051053505
ACAUCA	79.2	1.19987909332079
ACAUCC	35.6	9.22257044656695
ACCACA	76.9	8.06762726390415
ACCACC	30.2	3.98111261669016
ACCAUC	56	0.59117855164454
ACCUCA	65.2	0.832275244062776
ACCUGC	17.3	0.979029893174
ACGCAC	80.9	1.30884919171463
ACGCGU	78.3	2.05753064287697
ACGUCA	85.7	3.57661224456977
ACGUUC	57	0.567503505557673
ACUCGU	74	2.37448711537458
ACUGCA	86.5	0.579888637699307
ACUGGU	59.5	3.45892217621175
ACUUCA	79.5	4.11074954168865
ACUUUC	55.3	0.668927273234481
AGAAGC	49.8	1.11042989167681
AGAUAA	89.1	1.64566653298779
AGCACC	63.1	11720.5916974436
AGCAUA	81.6	0.561568064880391
AGCGCA	84	0.46099985501328
AGCUGC	25.4	1219.54955594876
AGCUGG	9.3	1.80734950343139
AGCUUA	84.2	74.9367612072644
AGGACC	70.7	3.51647185243741
AGGAGC	11.1	185.964431095917
AGGGCA	56.3	1.14731722369553
AGGUUA	79.6	12.6284247735132
AGUACC	42.3	5.55481780200273
AGUAGC	13.5	2.30404708951158
AGUGAA	85.8	0.8252108996912
AGUUGC	16.4	12.1091213676934
AGUUUA	83.6	41.6265860822102
AUAAAC	84.3	4.3366833371345
AUAACA	108.8	1.44054616437702
AUAAGG	87.6	0.474081368005582
AUACAA	90.7	256.610929104684
AUAUAA	93.3	361.65264110794
AUAUGU	78.8	0.636075175003833
AUAUUA	95.9	2.41821695837271
AUCACA	84.1	15.3451693071128
AUCACC	65.8	11.3489450740734
AUCAUA	76.1	0.90726679617842
AUCAUC	56.9	112.14877420732
AUCCGU	76.7	13.4705859429576
AUCUGC	63.7	2.95312671605272
AUGAUC	64.1	0.701606930392765
AUGCCU	27.2	2.06736736002753
AUGUAA	80.8	3.69872128977662
AUGUCU	72.7	1.11526829583229
AUUACA	87.9	0.94502421103683
AUUAUU	100.9	3.20242090371632
AUUGCA	80.2	0.44453218943232
CACACC	30.9	2.27518076580336
CACAGU	56.7	1525.51535252577
CAGCAC	79.2	0.602169035243395
CAGUAG	74.8	5.90681585920159
CAUCAU	60.6	0.803904320338134
CAUUUG	60.9	4.08880599187442
CCAAAC	69.4	1.64351395497008
CCAUUU	69.1	5.22392665641756
CCCAGU	71.2	6.38032773484479
CCCUGG	48.6	3.62109444646526
CCGUUA	87.2	4.56061708259287
CCUGGG	11	0.602431205000346
CGCACC	48.9	0.546158194779326
CGGAUC	35.8	0.851125746189967
CGUUGG	46.7	15.4361841051412
CUAAAC	71.5	0.92423504977324
CUACUU	90	12.039387800309
CUAGCA	81	0.47709547763368
CUCCAG	82.5	11.57482238326
CUCCAU	78	1.89183152130311
CUCUGG	50.2	155.41692276029
CUGCCA	74.8	3.81602922930206
CUGGAC	48.5	0.627155361890986
CUUAAG	83.3	0.420499339369965
CUUUGG	67.3	37.955120167773
GAAAAC	70.1	15.8297240557783
GAAGCA	72.7	1.48797793981056
GAAUCA	81.3	0.907688890811614
GACCCG	76.1	2.85689566681966
GACGUA	93.5	0.874990717798569
GAGCAA	74.5	0.885015096208685
GCAAAC	69.7	25.8032178766691
GCAGCA	67.7	74.21104994976
GCGGCA	24.8	4.78707104547128
GCGGGG	10.4	0.633758133074097
GCGGUA	44.2	6.07283693273638
GCUGCA	50.4	6.30995471145109
GCUGGU	56.9	1069.37450344648
GGAAAC	53.2	22.1482054786382
GGAAGA	62.9	2.10850549565129
GGACUU	74.2	0.386999690153285
GGAGCA	19.2	0.531826252596861
GGAGUG	43.5	2.161559487075
GGCCCU	23.3	0.696677799219194
GGCUCA	21.6	4.48313900381657
GGUAGA	54.4	24.1343580367282
GGUGUU	24.1	0.833895732535072
GUAAAC	82.6	2870.66447673608
GUACAA	84.3	1.24426903690909
GUAGCA	74.7	2.28779782680434
GUCCAA	63.4	0.846708506115867
GUGAAC	52.2	7.29559828826017
GUGACU	24.3	2.88165758896931
GUGGUA	71.7	2.50228143436028
GUGUAU	46.3	0.346584954332266
GUUAAC	71.4	4.9272295504168
GUUACA	52.5	0.454995156015152
GUUCAA	79.1	0.637490788194524
GUUGCA	70	0.558662745327217
UAAAAC	81.7	1.67842529397459
UAAAGU	42	11.1914026232483
UAACAC	76.1	1.13624042795667
UAACCA	90.2	0.551406256008194
UAAGGC	24.5	1.52627149953219
UAAGGU	55.3	0.743596917079857
UAAUAC	82.5	0.446626319437611
UAAUGC	61.2	1.92485513864066
UACACG	89	0.486980083752984
UACAUA	78.4	0.517564643538563
UACCAG	53.9	1.59746635350567
UACUGC	73.9	2.98685331226547
UAGCAC	60.3	23.5245516672218
UAGUGC	81	8.33746779740401
UAUUAC	56.8	0.843375151296244
UAUUGC	33.6	10.5487292253229
UCACAC	50.1	523.753712788685
UCAGCA	63.1	3.98876285581234
UCAUAC	80	0.937706844540935
UCAUCG	79.8	16.7701280890892
UCCCUU	82.5	0.519535505611292
UCCUAU	89	0.454900463031162
UCGACU	68.8	0.902903403948214
UCGCAC	86.1	2.80917085315924
UCGUAC	71.8	1.15020653766676
UCGUCU	62.4	1.91026280581229
UCUCAC	61.3	3.37519716225945
UCUGGU	24.1	3.49418767618057
UCUUGC	38	3.39775125796033
UCUUUG	89.6	0.417931933175193
UGAAAC	73.2	2.67377820273453
UGAAAG	86.5	0.742674346495344
UGACAU	90.3	0.579905629758947
UGCAUA	89	178.016894822996
UGCUGA	76.4	1.49478727227731
UGGACU	40.7	0.567178838847222
UGGAUA	88.8	5.76724116375723
UGGCAG	74.2	0.423145117205362
UGGUGU	79.1	0.876333054897934
UGUAUA	83.7	8.89998383657354
UGUAUG	80.2	0.529391800714192
UUAAAC	97.1	5.77548985319009
UUAAAG	99.2	0.658058262931427
UUACAC	90.6	1.1378458107914
UUAUUG	95.3	0.760861106550928
UUCCGG	83.1	0.827032283925635
UUCGGU	71.3	17.378180709593
UUUGGU	74.7	3.28814081379206
UUUUCA	89.5	9.09406454943479
UUUUGC	56.3	0.891476034904101
UUUUUC	78.7	4.82198591073416
