# Supplementary material for: SPOROS: A pipeline to analyze DISE/6mer seed toxicity
Source: PLoS Comput Biol. 2022 Mar 31;18(3):e1010022. doi: 10.1371/journal.pcbi.1010022 (PMC9004739; doi:10.1371/journal.pcbi.1010022)
Supplement: S2 Dataset — (ZIP) [file pcbi.1010022.s006.zip › Final SPOROS output Figure 3/differential/ADnTPDvsCtrl/pvalue/miRNA/D_toxAnalysis.delta.dn.txt]

16.2
23.5
23.5
23.5
23.5
26.2
26.2
26.2
26.2
34.6
40.4
40.4
43.2
46.7
46.7
46.7
46.9
51.7
51.7
51.7
51.7
51.7
51.7
51.7
51.7
51.7
51.7
51.7
51.7
51.7
51.7
51.7
51.7
51.7
51.7
51.7
52.8
53.7
53.7
53.9
55.1
55.1
57.5
57.5
57.5
57.5
57.5
57.5
57.5
57.5
57.5
57.5
57.5
57.5
57.5
57.5
57.5
57.5
57.5
57.5
57.5
57.5
57.5
57.5
57.5
57.5
57.5
57.5
57.5
57.5
57.5
57.5
57.5
57.5
57.5
57.5
57.5
57.5
57.5
57.5
57.5
57.5
57.5
57.5
57.5
57.5
57.5
57.5
57.5
57.5
57.5
57.5
57.5
57.5
57.5
57.5
57.5
57.5
57.5
57.5
57.5
57.5
57.5
57.5
57.5
57.5
57.5
57.5
57.5
57.5
57.5
57.5
57.5
57.5
57.5
57.5
57.5
57.5
57.5
57.5
57.5
57.5
57.5
57.5
57.5
57.5
57.5
57.5
57.5
57.5
57.5
57.5
57.5
57.5
57.5
57.5
57.5
57.5
57.5
57.5
57.5
57.5
57.5
57.5
57.5
57.5
57.5
57.5
57.5
57.5
58.9
58.9
58.9
58.9
58.9
58.9
58.9
58.9
58.9
58.9
58.9
58.9
58.9
58.9
58.9
58.9
58.9
58.9
58.9
58.9
58.9
58.9
58.9
58.9
58.9
58.9
58.9
62.6
62.6
62.6
62.6
62.6
62.6
62.6
62.6
62.6
62.6
62.6
62.6
62.6
62.6
62.6
62.6
62.6
62.6
62.6
62.6
62.6
62.6
62.6
62.6
66.9
66.9
66.9
66.9
66.9
66.9
66.9
66.9
66.9
66.9
66.9
66.9
66.9
66.9
66.9
66.9
66.9
66.9
66.9
66.9
66.9
66.9
66.9
66.9
66.9
66.9
66.9
66.9
66.9
66.9
66.9
66.9
66.9
66.9
66.9
66.9
66.9
66.9
66.9
66.9
66.9
66.9
66.9
66.9
66.9
66.9
66.9
66.9
66.9
66.9
66.9
66.9
66.9
66.9
66.9
66.9
66.9
66.9
66.9
66.9
66.9
66.9
66.9
66.9
66.9
66.9
66.9
67
67
67
67
67
67
67.1
67.6
67.8
67.8
67.8
68
68
68
68
68
68
68
68
68
68
68
68
68
68
68
69
69
69
69
71
71
71
71
71
71.9
73.7
74
74
74
74
74
74
74
74
74
74
74
74.4
74.5
74.5
74.5
74.6
76.2
76.6
76.6
76.6
76.6
76.6
76.6
76.6
76.6
76.6
76.6
76.6
76.6
76.6
76.6
76.6
76.6
76.6
76.6
76.6
76.6
76.6
76.6
76.6
76.6
76.6
76.6
76.6
76.6
76.6
76.6
76.6
76.6
76.6
76.6
76.6
76.6
76.6
76.6
76.6
76.6
76.6
76.6
76.6
76.6
76.6
76.6
76.6
76.6
76.6
77.2
77.2
77.4
77.4
77.4
77.4
77.9
77.9
77.9
77.9
77.9
77.9
77.9
77.9
77.9
77.9
77.9
77.9
77.9
77.9
77.9
77.9
77.9
77.9
77.9
77.9
77.9
77.9
77.9
77.9
77.9
77.9
77.9
77.9
77.9
77.9
77.9
77.9
77.9
77.9
77.9
77.9
77.9
77.9
77.9
77.9
77.9
77.9
77.9
77.9
77.9
77.9
77.9
77.9
77.9
77.9
77.9
77.9
77.9
77.9
77.9
77.9
77.9
77.9
77.9
77.9
77.9
77.9
77.9
77.9
77.9
77.9
77.9
77.9
77.9
77.9
77.9
77.9
77.9
77.9
77.9
77.9
77.9
77.9
77.9
77.9
77.9
77.9
77.9
77.9
77.9
77.9
77.9
77.9
77.9
77.9
77.9
77.9
77.9
77.9
77.9
77.9
77.9
77.9
77.9
77.9
77.9
77.9
77.9
77.9
77.9
77.9
77.9
77.9
77.9
77.9
77.9
77.9
77.9
77.9
77.9
77.9
77.9
77.9
77.9
77.9
77.9
77.9
77.9
77.9
77.9
77.9
77.9
77.9
77.9
77.9
77.9
77.9
77.9
77.9
77.9
77.9
77.9
77.9
77.9
77.9
77.9
77.9
77.9
77.9
77.9
77.9
77.9
77.9
77.9
77.9
77.9
77.9
77.9
77.9
77.9
77.9
77.9
77.9
77.9
77.9
77.9
77.9
77.9
77.9
78.3
78.3
78.3
78.3
78.3
78.3
78.3
78.3
78.3
78.3
78.3
78.3
78.3
78.3
78.3
78.3
78.3
78.3
78.3
78.3
78.3
78.3
78.3
78.3
78.3
78.3
78.3
78.3
78.3
78.3
78.3
78.3
78.3
78.3
78.3
78.3
78.3
78.3
81.4
81.4
81.4
81.4
81.4
81.4
81.4
81.4
81.4
81.4
81.4
81.4
81.4
81.4
81.4
81.4
81.4
81.4
81.4
81.4
81.4
81.4
81.4
81.6
82.5
82.5
82.7
82.7
82.7
82.7
82.7
85.3
85.3
85.3
85.3
85.3
85.3
85.3
85.3
87.4
87.4
87.6
87.6
87.6
87.6
87.6
87.6
87.6
87.6
87.6
89.7
89.8
89.8
89.8
90.2
90.9
90.9
90.9
90.9
90.9
90.9
90.9
90.9
90.9
90.9
90.9
90.9
90.9
90.9
90.9
90.9
90.9
90.9
90.9
90.9
90.9
91.6
94
94
95
95.5
95.5
95.5
95.5
95.5
95.5
95.5
95.5
95.5
95.5
95.5
95.5
95.5
95.5
95.5
95.5
95.5
95.5
95.5
95.5
95.5
95.5
95.5
95.5
95.5
95.5
95.5
95.5
95.5
95.5
95.5
95.5
95.5
95.5
95.5
95.5
95.5
95.5
95.5
95.5
95.5
95.5
95.5
95.5
95.5
95.5
95.5
95.5
95.5
95.5
95.5
95.5
95.5
95.5
95.5
95.5
95.5
95.5
95.5
95.5
95.5
95.5
95.5
95.5
95.5
95.5
95.5
95.5
95.5
95.5
95.5
95.5
95.5
95.5
95.5
95.5
95.5
95.5
95.5
95.5
95.5
95.5
95.5
95.5
95.5
95.5
95.5
95.5
95.5
95.5
95.5
95.5
95.5
95.5
95.5
95.5
95.5
95.5
95.5
95.5
95.5
95.5
95.5
95.5
95.5
95.5
95.5
95.5
95.5
95.5
95.5
95.5
95.5
95.5
95.5
95.5
95.5
95.5
95.5
95.5
95.5
95.5
95.5
95.5
95.5
95.5
95.5
95.5
95.5
95.5
95.5
95.5
95.5
95.5
95.5
95.5
95.5
95.5
95.5
95.5
95.5
95.5
95.5
95.5
95.5
95.5
95.5
95.5
95.5
95.5
95.5
95.5
95.5
95.5
95.5
95.5
95.5
95.5
95.5
95.5
95.5
95.5
95.5
95.5
95.5
95.5
95.5
95.5
95.5
95.5
95.5
95.5
95.5
95.5
95.5
95.5
95.5
95.5
95.5
95.5
95.5
95.5
95.5
95.5
95.5
95.5
95.5
95.5
95.5
95.5
95.5
95.5
95.5
95.5
95.5
95.5
95.5
95.5
95.5
95.5
95.5
95.5
95.5
95.5
95.5
95.5
95.5
95.5
95.5
95.5
95.5
95.5
95.5
95.5
95.5
95.5
95.5
95.5
95.5
95.5
95.5
95.5
95.5
95.5
95.5
95.5
95.5
95.5
95.5
95.5
95.5
95.5
95.5
95.5
95.5
95.5
95.5
95.5
95.5
95.5
95.5
95.5
95.5
95.5
95.5
95.5
95.5
95.5
95.5
95.5
95.5
95.5
95.5
95.5
95.5
95.6
95.6
95.6
95.6
95.6
95.6
95.6
95.6
95.6
95.6
95.6
95.6
95.6
95.6
95.6
95.6
95.6
95.6
95.6
95.6
95.6
95.6
95.6
95.6
95.6
95.6
95.6
95.6
95.6
95.6
95.6
95.6
95.6
95.6
95.6
95.6
95.6
95.6
95.6
95.6
95.6
95.6
95.6
95.6
95.6
95.6
95.6
95.6
95.6
95.6
95.6
95.6
95.6
95.6
95.6
95.6
95.6
95.6
95.6
95.6
95.6
95.6
95.6
95.6
95.6
95.6
95.6
95.6
95.6
95.6
95.6
95.6
95.6
99.2
