# Supplementary material for: SPOROS: A pipeline to analyze DISE/6mer seed toxicity
Source: PLoS Comput Biol. 2022 Mar 31;18(3):e1010022. doi: 10.1371/journal.pcbi.1010022 (PMC9004739; doi:10.1371/journal.pcbi.1010022)
Supplement: S2 Dataset — (ZIP) [file pcbi.1010022.s006.zip › Final SPOROS output Figure 3/differential/ADnTPDvsCtrl/pvalue/A_normCounts.ADnTPDvsCtrl.diff.txt]

Read	Seed	Average viability (%) 3human	Average viability (%) 3mouse	Ctr10.GSM1551187.A687	Ctr11.GSM1551188.A689	Ctr12.GSM1551185.A685	Ctr13.GSM1551184.A684	Ctr14.GSM1551173.A671	Ctr15.GSM1551183.A683	Ctr16.GSM1551174.A672	AD1.GSM1551178.A677	AD2.GSM1551181.A681	AD3.GSM1551177.A676	AD4.GSM1551179.A678	AD5.GSM1551176.A675	AD6.GSM1551175.A673	TPD7.GSM1551182.A682	TPD8.GSM1551180.A679	TPD9.GSM1551186.A686	miRNA	RNAworld
AGGTTGGTGGTTCGGGCCC	GGUUGG	16.9	21.2	0	0.116209114583	0	0.125065753319808	0.127065481162669	0.0987772853730102	0	3.12244544931678	0.144074739059036	0.223854837003085	0.506407361339967	1.45057325748528	0.273823362755349	0.136757522894577	0.0217345298018113	0.17135918075232	noMatch	trnaN1A59G|tRNA|human
TTGTTCACAGTCAGTTAC	UGUUCA	69.8	61.9	2.46928607565224	1.39450937499601	0.637355603104644	1.6258547931575	0.254130962325339	3.06209584656332	0.181242949649259	15.1126359746932	1.00852317341325	3.05934943904216	4.7264687058397	25.9289969775493	5.11136943809986	1.36757522894577	0.412956066234415	0.51407754225696	noMatch	rny1T112A|scRNA|human
CACTGTAATGCTAACTT	ACUGUA	87.3	70.3	52.8717724433775	7.20496510414603	0.956033404656966	3.251709586315	1.4612530333707	2.46943213432525	1.81242949649259	1.37387599769938	4.32224217177109	0.298473116004114	1.6036233109099	1.45057325748528	6.38921179762482	1.50433275184035	0.347752476828981	2.31334894015632	noMatch	mt-TKA9T|mt_tRNA|human
AGGTTCTGGGTTCGGGTCCCGGC	GGUUCU	44	48.1	0	0	0	0	0.0635327405813347	0	0	2.12326290553541	0	0.0746182790010284	0.253203680669984	3.80775480089885	0.0912744542517831	0	0.0217345298018113	0	noMatch	ESPL1_ESPL1-201_ENSG00000135476_ENST00000257934.4|mRNA|human
GCTCCCCGTCCTCCCCCCTC	CUCCCC	58	45	0	0	0	0.500263013279232	10.5464349365016	1.87676842208719	17.9430520152766	0.0624489089863356	0.864448434354218	0	0.0844012268899946	0	0	3.41893807236442	2.08651486097388	0.77111631338544	noMatch	RNA45S5_NR_046235_prec3.3|rRNA_prec|human
GGGCGATGATGAGAACCTT	GGCGAU	25.1	47.1	0	0	0	0	1.4612530333707	0.0987772853730102	2.35615834544036	26.5407863191926	0	6.11869887808433	0.253203680669984	1.08792994311396	1.27784235952496	0.273515045789154	0.652035894054339	0	noMatch	SNORD115-40_ENST00000606510|snoRNA|human
GTGCATTGCTGTTGCATT	UGCAUU	74	87	19.1732801168292	10.110192968721	6.90468570030031	19.3851917645702	0.910635948332465	3.95109141492041	4.16858784193295	3.6844856301938	0.432224217177109	1.64160213802262	2.70083926047983	6.52757965868374	3.55970371581954	3.82921064104815	1.43447896691955	2.48470812090864	hsa-miR-33b-5p	hsa-mir-33b|hsa-mir-33b|miRNA|human
AGGTTCCGCGTTCGGGTCCCGGC	GGUUCC	24.6	20.9	0	0	0	0	0.0423551603875565	0	0	1.18652927074038	0	0.149236558002057	0.0844012268899946	1.26925160029962	0.0912744542517831	0	0.0652035894054339	0	noMatch	noMatch
AATATAACACAGAAGGCCTGT	AUAUAA	93.3	94.3	0.145252122097191	0.348627343749001	0.212451867701548	0.125065753319808	1.22829965123914	0.493886426865051	0.543728848947776	1.87346726959007	0	1.49236558002057	2.78524048736982	0.906608285928297	1.91676353928745	0.273515045789154	1.71702785434309	0.8567959037616	noMatch	hsa-mir-410|hsa-mir-410|miRNA|human
GAGGTGGTAGGTTGCATAGTT	AGGUGG	36.9	13.3	0.145252122097191	1.278300260413	0.637355603104644	1.00052602655846	0.0635327405813347	0.888995568357092	0	0.0624489089863356	0.288149478118073	0	0.0844012268899946	0	0	0.273515045789154	0.0434690596036226	0.59975713263312	noMatch	hsa-let-7d|hsa-let-7d|miRNA|human
TGAATCTGACAACAGAGGGA	GAAUCU	70.3	69.7	0.145252122097191	0.232418229166001	0.318677801552322	0.125065753319808	0.148243061356448	0.395109141492041	0	0.124897817972671	0.720373695295182	0.596946232008227	0.337604907559978	2.17585988622791	0.365097817007133	0.683787614472885	0.521628715243471	1.79927139789936	noMatch	mt-THA10G|mt_tRNA|human
TTCGAAACCGGGCGGAAAC	UCGAAA	82.7	91.2	0.145252122097191	0	0.106225933850774	0.125065753319808	0.084710320775113	0.296331856119031	0	3.43468999424846	0.144074739059036	0.671564511009256	0.253203680669984	1.08792994311396	0.365097817007133	0.136757522894577	0.217345298018113	0	noMatch	trnaV2G26T|tRNA|human
TTGAGGGTTCGAATCCC	UGAGGG	46	38.1	0.145252122097191	0	0.318677801552322	0.375197259959424	0.0423551603875565	0	0.181242949649259	0.811835816822362	0	0.298473116004114	1.09721594956993	2.17585988622791	2.92078253605706	0.136757522894577	0.0217345298018113	0.08567959037616	noMatch	TRNAR28_prec|tRNA_prec|human
GGGGATTGTGGGTTCGGGCCCC	GGGAUU	49.6	24.8	0	0	0.212451867701548	0.250131506639616	0.169420641550226	0.395109141492041	0	0.56204018087702	0.144074739059036	0.298473116004114	1.77242576468989	0.362643314371319	1.55166572228031	0	0.304283417225358	0.25703877112848	noMatch	trnaR4A58G|tRNA|human
AAGACGGTCGAACTTGACT	AGACGG	60.5	72.7	18.0112631400517	25.3335869790941	48.7577036375053	1.25065753319808	0.889458368138687	58.574930226195	16.6743513677318	0.56204018087702	16.8567444699073	3.05934943904216	0.506407361339967	3.26378982934187	1.6429401765321	0	2.02131127156845	17.135918075232	noMatch	rna18s5A60GC456AT1578G|rRNA|human
GGGTTCGGTTCCCGGGCGGC	GGUUCG	62.2	54.6	0	0	2.76187428012012	0.125065753319808	0.127065481162669	1.58043656596816	0.181242949649259	0	0.144074739059036	0	0.0844012268899946	0.362643314371319	0	0.136757522894577	0.108672649009056	0.51407754225696	noMatch	TRNAG22_prec|tRNA_prec|human
ATAACAGGTCTGTGATGCC	UAACAG	89.8	73.7	5.22907639549887	2.44039140624301	2.54942241241858	4.62743287283289	1.22829965123914	2.37065484895224	2.35615834544036	1.24897817972671	1.72889686870844	0.596946232008227	1.18161717645992	0.906608285928297	2.55568471904993	2.73515045789154	1.08672649009056	0	noMatch	rna18s5A60GC456AT1578G|rRNA|human
CGCGCGTCCCCCGAAGAGAAA	GCGCGU	69.6	58.9	0.435756366291572	0.813463802081003	0.424903735403096	1.12559177987827	0.656504986007126	0.493886426865051	0.362485899298517	0.686937998849691	0.432224217177109	0.970037627013369	1.35041963023991	0.906608285928297	0.912744542517831	1.64109027473492	1.13019554969419	2.91310607278944	noMatch	RNA45S5_NR_046235_prec3.3|rRNA_prec|human
TTGTGGGTTCGTGTCCCATC	UGUGGG	41.8	35.6	46.4806790711011	3.13764609374101	57.2557783455672	51.1518931078014	9.12753706351842	25.5833169116096	20.4804533103662	247.422577403861	5.47484008424338	15.669838590216	86.2580538815745	353.939874826407	45.454678217388	25.9839293499696	1.49968255632498	23.8189261245725	noMatch	trnaR4G37TA58T|tRNA|human
CATAAGGTAGGTATTGCAAC	AUAAGG	87.6	87.7	0.290504244194382	2.55660052082601	0.743581536955418	0.375197259959424	0.296486122712895	1.9755457074602	0	0.124897817972671	0	0	0.168802453779989	0	0	0.410272568683731	0	0	noMatch	AMER2_AMER2-001_ENSG00000165566_ENST00000357816.2|mRNA|human
AGGTTGTGAGTTCGTGTCCCACC	GGUUGU	62.9	81.9	0	0	0	0	0.148243061356448	0	0	1.87346726959007	0	0.223854837003085	0.0844012268899946	4.8956847440128	0.273823362755349	0	0	0	noMatch	TRNAI18|tRNA|human
ATCACACAAAGGCAACTCTTGT	UCACAC	50.1	43.5	0.145252122097191	0.232418229166001	0.318677801552322	0	0.635327405813347	0	0	1.43632490668572	0.144074739059036	0.596946232008227	0.92841349578994	5.8022930299411	0.182548908503566	0	0.586832304648905	0.34271836150464	noMatch	hsa-mir-377|hsa-mir-377|miRNA|human
GTTTAGACGGGCTCACATCAC	UUUAGA	90.7	80.6	16.5587419190798	1.62692760416201	0.956033404656966	1.6258547931575	0.656504986007126	0.296331856119031	1.08745769789555	0.312244544931678	0.288149478118073	1.94007525402674	0.422006134449973	0.362643314371319	0.821470088266048	1.23081770605119	1.02152290068513	0.77111631338544	noMatch	MT-TF|mt_tRNA|human
TTCACGGTGGCTAAGTTCTG	UCACGG	78.8	64.5	74.0785822695673	58.5693937498322	50.6697704468192	35.2685424361858	3.49430073197341	42.7705645665134	2.89988719438814	6.36978871660623	31.9845920711061	4.92480641406787	4.55766625205971	1.63189491467093	3.65097817007133	52.6516463144121	3.6514010067043	20.5631016902784	noMatch	hsa-mir-27b|hsa-mir-27b|miRNA|human
CGGAGCGCTGAGAAGACGGT	GGAGCG	18.5	20.9	1.5977733430691	1.74313671874501	2.4431964785678	1.50078903983769	0.529439504844456	2.76576399044429	4.34983079158221	0.124897817972671	0.576298956236145	0.746182790010284	0.506407361339967	0.181321657185659	0	1.91460532052408	0.152141708612679	1.54223262677088	noMatch	rna18s5A60GC456AT1578G|rRNA|human
TTGCATAGTCCCAAAAGTGATCA	UGCAUA	89	94.7	0	0	0	0.125065753319808	1.56714093433959	0	0.906214748246293	3.80938344816647	0	1.34312902201851	19.7498870922587	5.07700640119846	0.821470088266048	0	2.52120545701011	0.17135918075232	noMatch	hsa-mir-153-1|hsa-mir-153-1|miRNA|human
TAAGGCGCATCTAGTGCAGAT	AAGGCG	71.8	59.9	2.17878183145786	0.813463802081003	1.06225933850774	0.875460273238655	0.423551603875565	0.592663712238061	0	0.312244544931678	0.288149478118073	0.223854837003085	0.0844012268899946	0.362643314371319	0.0912744542517831	0.683787614472885	0.130407178810868	0.08567959037616	noMatch	hsa-mir-18a|hsa-mir-18a|miRNA|human
CGTGTTAGGACCCGAAAG	GUGUUA	64.3	67	0.726260610485954	5.69424661456702	3.61168175092632	5.62795889939135	0.381196443488008	8.19851468595985	1.26870064754481	0.249795635945342	1.44074739059036	0.149236558002057	0.168802453779989	0	0	2.87190798078612	0.260814357621736	1.11383467489008	noMatch	RNA45S5_NR_046235_prec3.3|rRNA_prec|human
ATCACACCATAAACACCA	UCACAC	50.1	43.5	3.48605093033258	2.09176406249401	0	0.250131506639616	0	0.987772853730102	0.181242949649259	0	0	0	0.0844012268899946	0	0.0912744542517831	0.136757522894577	0.0217345298018113	0.51407754225696	noMatch	EBPL_EBPL-002_ENSG00000123179_ENST00000242827.6|mRNA|human
TGGTAGACTATGGAACGTAGGAAA	GGUAGA	54.4	34.4	1.16201697677753	0.929672916664004	0.318677801552322	1.75092054647731	1.27065481162669	0	1.63118654684333	1.62367163364472	1.44074739059036	1.26851074301748	4.38886379827972	1.99453822904225	2.64695917330171	1.09406018315662	2.303860158992	2.31334894015632	hsa-miR-379-5p	hsa-mir-379|hsa-mir-379|miRNA|human
ACTCCAGCCCCACAGCCTCAGC	CUCCAG	82.5	78.3	11.1844134014837	10.575029427053	10.9412711866297	9.12979999234598	30.5804257998158	16.5945839426657	20.6616962600155	35.5958781222113	27.9504993774531	29.9219298794124	28.1056085543682	28.2861785209629	26.10449391601	20.376870911292	36.6661517756557	12.1665018334147	hsa-miR-766-3p	hsa-mir-766|hsa-mir-766|miRNA|human
CTGACACTCAAACTGCTGACA	UGACAC	65.5	58.5	0	0.116209114583	0.106225933850774	0	0.931813528526243	0.19755457074602	0	0.124897817972671	0.144074739059036	0.298473116004114	4.97967238650968	0	3.37715480731598	0	1.21713366890143	0.4283979518808	noMatch	SNORD71_ENST00000411292|snoRNA|human
AGATTGCAGGTTCGGGTCCTGCC	GAUUGC	39.3	50.5	4.93857215130449	1.62692760416201	30.8055208167245	14.0073643718185	8.36514417654241	5.53152798088857	1.44994359719407	138.074537768788	2.16112108588555	6.41717199408844	13.2509926217291	148.683758892241	7.575779702898	2.32487788920781	4.56425125838037	2.31334894015632	noMatch	trnaR22A58G|tRNA|human
TGGCTCTAAGGGCTGGGTC	GGCUCU	7.3	19.1	1.01676485468034	1.16209114583	1.06225933850774	1.00052602655846	0.296486122712895	1.67921385134117	0.181242949649259	0.437142362904349	0.576298956236145	0.596946232008227	0.168802453779989	0.181321657185659	0.273823362755349	0	0.17387623841449	0.68543672300928	noMatch	RNA45S5_NR_046235_prec3.3|rRNA_prec|human
TGAAATGATGATTCAGTT	GAAAUG	78.4	76.6	0	0	0.106225933850774	0.125065753319808	0.0211775801937782	0	0	1.37387599769938	0.144074739059036	0.0746182790010284	0.0844012268899946	1.26925160029962	0.0912744542517831	0	0	0	noMatch	SNORD17_ENST00000390930_prec|snoRNA_prec|human
AGTTGACCCGGGTTCGTTTCCCGGC	GUUGAC	31.5	51.7	0.290504244194382	0.929672916664004	0.637355603104644	3.00157807967539	0.465906764263121	0.395109141492041	1.63118654684333	22.7314028710261	2.59334530306265	2.16393009102982	1.5192220840199	15.4123408607811	2.73823362755349	0	0.0434690596036226	0.59975713263312	noMatch	trnaG15G5TG45AA56TC66A|tRNA|human
TCTTTGGTTATCTAGCTTAATGA	CUUUGG	67.3	60.9	0.145252122097191	0.116209114583	0.106225933850774	0	1.1647669106578	0.592663712238061	0.543728848947776	0.999182543781369	0.864448434354218	3.73091395005142	1.43482085712991	1.63189491467093	1.00401899676961	1.09406018315662	1.06499196028875	0.34271836150464	noMatch	hsa-mir-9-1|hsa-mir-9-1|miRNA|human
TGGCCCCTGCGCAAGGATGAC	GGCCCC	31.6	20.8	0.435756366291572	0	0.106225933850774	0.125065753319808	0.36001886329423	0	0.181242949649259	1.99836508756274	0	2.68625804403702	3.96685766382975	1.08792994311396	4.10735044133024	0.273515045789154	1.02152290068513	0.17135918075232	noMatch	RNU6-9_ENST00000384776_prec|snRNA_prec|human
ATGGCTAACAACATGGACCA	UGGCUA	92.7	66.9	0.435756366291572	0.348627343749001	0	0.125065753319808	3.26134734984185	0	1.44994359719407	0.124897817972671	0	0.522327953007199	9.45293741167939	9.42872617365429	17.9810674876013	0.273515045789154	5.30322527164196	0.34271836150464	noMatch	ZNF441_ZNF441-003_ENSG00000197044_ENST00000357901.4|mRNA|human
TCATAGTGAACCGGTCTCTTTA	CAUAGU	48.4	52.4	0.726260610485954	0.116209114583	0.424903735403096	0.125065753319808	2.9225060667414	0.19755457074602	0.543728848947776	1.7485694516174	0.144074739059036	1.19389246401645	5.57048097473964	2.90114651497055	2.55568471904993	0	5.54230509946188	0.4283979518808	noMatch	hsa-mir-128-2|hsa-mir-128-2|miRNA|human
AAGAACTGCTAACTCACCA	AGAACU	57.7	68.2	57.2293361062932	9.29672916664004	1.48716307391084	2.25118355975654	1.86362705705249	2.76576399044429	5.43728848947776	0.811835816822362	2.88149478118073	0.149236558002057	7.59611042009951	0.906608285928297	11.1354834187175	3.14542302657527	2.99936511264996	5.74053255520272	noMatch	MT-TS2|mt_tRNA|human
TATAAACATCCTCGACTGGAAGC	AUAAAC	84.3	76.7	2.75979031984663	1.97555494791101	2.76187428012012	3.1266438329952	6.50151711948992	2.27187756357923	4.71231669088072	5.49550399079753	5.18669060612531	7.23797306309975	5.57048097473964	7.25286628742638	9.85764105919258	6.42760357604512	6.60729705975063	2.65606730166096	hsa-miR-30a-5p	hsa-mir-30a|hsa-mir-30a|miRNA|human
CGCGGCTGGACGAGGCGCCGC	GCGGCU	14.8	18.2	2.17878183145786	2.32418229166001	2.12451867701548	1.75092054647731	1.18594449085158	2.66698670507128	0.181242949649259	0.0624489089863356	1.00852317341325	0.149236558002057	0.422006134449973	0	0.0912744542517831	1.7778477976295	0.67377042385615	0.94247549413776	noMatch	RNA45S5_NR_046235_prec3.3|rRNA_prec|human
TGGGGATTGTGGGTTCGCGTCCC	GGGGAU	22.1	38.3	0.145252122097191	0	2.33697054471703	1.00052602655846	0.423551603875565	0.888995568357092	0	2.93509872235777	0.720373695295182	3.58167739204936	4.38886379827972	2.17585988622791	5.11136943809986	1.09406018315662	1.63008973513585	0.08567959037616	noMatch	trnaR4G37T|tRNA|human
CTCCATTTGTTTTGATGATGGA	UCCAUU	93.4	70.8	5.22907639549887	0.929672916664004	3.08055208167245	0.875460273238655	4.17198329817432	0.888995568357092	0.906214748246293	0.936733634795033	0.288149478118073	0.149236558002057	0.337604907559978	2.71982485778489	0.273823362755349	0.683787614472885	1.08672649009056	1.2851938556424	hsa-miR-136-5p	hsa-mir-136|hsa-mir-136|miRNA|human
GAACGAAAGTCGGAGGTTC	AACGAA	92.2	74.7	1.01676485468034	0.232418229166001	0.424903735403096	1.75092054647731	0.698860146394682	0.493886426865051	0.724971798597035	0.0624489089863356	0.432224217177109	0.223854837003085	0.168802453779989	0	0	0.683787614472885	0.260814357621736	0.51407754225696	noMatch	rna18s5A60GC456AT1578G|rRNA|human
TCGCTGTGATGAGTGATTGT	CGCUGU	88.3	35.9	0.581008488388763	0.348627343749001	0.53112966925387	1.12559177987827	3.09192670829162	0.691440997611071	1.26870064754481	19.171815058805	0.288149478118073	4.10400534505656	0.422006134449973	2.53850320059923	1.55166572228031	0.273515045789154	1.3475408477123	0.68543672300928	noMatch	SNORD14C_ENST00000365382|snoRNA|human
TAGCACCATTTGAAATCAGT	AGCACC	63.1	51.3	702.875018828306	478.549133852796	395.054247991029	603.817457028032	627.428168401068	426.816650096777	626.919362836786	1629.91652454336	436.834608826998	543.818017359495	1901.3908393778	1085.39143991336	811.977545023863	501.763351500203	732.888344917077	559.316365975572	hsa-miR-29b-3p	hsa-mir-29b-2|hsa-mir-29b-2|miRNA|human
CGTACGCGGAATAGTAAACTGT	GUACGC	54.2	71.8	0	1.045882031247	0.212451867701548	0.625328766599039	0.444729184069343	0.296331856119031	0.906214748246293	1.62367163364472	1.00852317341325	1.49236558002057	2.27883312602985	1.45057325748528	1.82548908503566	3.14542302657527	0.608566834450716	1.11383467489008	noMatch	mark_35nt|marker|human
CACTCGTAGAACCGACCTTGC	ACUCGU	74	74.7	0.871512732583145	0.697254687498003	0.849807470806192	0.750394519918847	9.72050930894422	0.493886426865051	4.71231669088072	14.9877381567205	1.00852317341325	14.4759461261995	12.0693754452692	8.34079623054033	8.21470088266048	0.547030091578308	8.60687380151727	0.4283979518808	noMatch	hsa-mir-99b|hsa-mir-99b|miRNA|human
GGCTCGTTAGTCTAGGGG	GCUCGU	46	47.5	0	0.116209114583	0.212451867701548	0.250131506639616	0.190598221744004	0.19755457074602	0	0.811835816822362	0	1.64160213802262	0	2.90114651497055	0.0912744542517831	0.136757522894577	0.0434690596036226	0.08567959037616	noMatch	TRNAH7_prec|tRNA_prec|human
AGAATAGTGGCTGGACATCTGT	GAAUAG	93.1	67.5	9.87714430260898	19.9879677082761	8.6043006419127	24.1376903907229	0.0423551603875565	9.28506482506296	0.181242949649259	0	1.44074739059036	0.149236558002057	0.0844012268899946	0	0.0912744542517831	8.8892389881475	0.108672649009056	1.02815508451392	noMatch	hsa-mir-219-2|hsa-mir-219-2|miRNA|human
AGGGATTGGGGGTTCGTGTCCC	GGGAUU	49.6	24.8	0	0	0.106225933850774	0	0.0635327405813347	0	0	1.18652927074038	0	1.34312902201851	1.18161717645992	1.26925160029962	0.730195634014265	0.136757522894577	0.260814357621736	0	noMatch	trnaR4G37TA58T|tRNA|human
TACCACCATCTGAAATCGGT	ACCACC	30.2	16	0.726260610485954	0.697254687498003	0.849807470806192	0.625328766599039	1.48243061356448	0.296331856119031	2.1749153957911	2.31060963249442	1.29667265153133	3.80553222905245	1.35041963023991	1.99453822904225	2.55568471904993	0.957302660262038	2.28212562919019	0.77111631338544	noMatch	hsa-mir-29a|hsa-mir-29a|miRNA|human
TGTAAAGATCCTCGACTGGAA	GUAAAG	88	81	0.145252122097191	0.116209114583	0	0	3.07074912809785	0	0.543728848947776	5.93264635370188	0.144074739059036	1.64160213802262	10.3813509074693	0.725286628742638	1.36911681377675	0.136757522894577	6.52035894054339	0	noMatch	hsa-mir-30a|hsa-mir-30a|miRNA|human
CGGCCTTTTGGCTAAGATCA	GGCCUU	35.7	52.5	0.871512732583145	0	0.424903735403096	0	0.084710320775113	0.0987772853730102	0	0.0624489089863356	0	0.149236558002057	0.92841349578994	5.62097137275544	0.821470088266048	0.683787614472885	0.0217345298018113	1.2851938556424	noMatch	rnu2-2pA83GA|snRNA|human
TAGCACCATCTGAAATCGGCC	AGCACC	63.1	51.3	0.145252122097191	0.348627343749001	0.637355603104644	0.250131506639616	0.741215306782239	0.790218282984082	1.81242949649259	1.9359161785764	1.29667265153133	3.05934943904216	1.68802453779989	2.53850320059923	1.73421463078388	0.410272568683731	1.39100990731592	0.8567959037616	hsa-miR-29a-3p	hsa-mir-29a|hsa-mir-29a|miRNA|human
TTATAAAGCAATGAGACTGAT	UAUAAA	95.5	73.4	2443.72170216314	2621.56141587791	2127.4930031633	2705.29731006076	461.925379186691	1246.56934140739	2536.31383739173	1284.94875130284	842.404999278186	1079.12955091287	589.373767372832	961.911391369923	434.010029967229	483.984873523908	499.937654501263	1051.37425350586	hsa-miR-340-5p	hsa-mir-340|hsa-mir-340|miRNA|human
TTATAAAGCAATGAGACTGAAAA	UAUAAA	95.5	73.4	1.74302546516629	1.62692760416201	0.956033404656966	1.25065753319808	0.402374023681787	0.19755457074602	1.26870064754481	0.0624489089863356	0.288149478118073	0.671564511009256	0.0844012268899946	0	0.456372271258916	0	0.347752476828981	0.68543672300928	hsa-miR-340-5p	hsa-mir-340|hsa-mir-340|miRNA|human
TCACAGTGGCTAAGTTCTGT	CACAGU	56.7	49.5	29.1956765415354	27.8901874999201	24.7506425872303	38.8954492824603	4.76495554360011	22.6199983504193	3.0811301440374	6.05754417167455	12.8226517762542	4.9994246930689	1.5192220840199	0.906608285928297	4.56372271258916	8.8892389881475	6.41168629153433	6.34028968783584	hsa-miR-27b-3p	hsa-mir-27b|hsa-mir-27b|miRNA|human
ATTATAAAGCAATGAGACTGAT	UUAUAA	99.2	87.7	1.16201697677753	1.39450937499601	1.16848527235851	2.50131506639616	0.423551603875565	1.18532742447612	1.99367244614185	0.56204018087702	0.432224217177109	0.298473116004114	0.422006134449973	0.181321657185659	0.365097817007133	0.273515045789154	0.326017947027169	0.4283979518808	hsa-miR-340-5p	hsa-mir-340|hsa-mir-340|miRNA|human
TCGGGCTGGGGCGCGAAGCGG	CGGGCU	15.1	12.6	1.45252122097191	0.464836458332002	0.956033404656966	1.75092054647731	2.77426300538495	2.46943213432525	15.0431648208885	0.0624489089863356	2.01704634682651	1.11927418501543	0.675209815119957	0.906608285928297	0.0912744542517831	1.64109027473492	1.151930079496	1.19951426526624	noMatch	RNA45S5_NR_046235_prec3.3|rRNA_prec|human
ATCTCTGTTGCGCAATCGG	UCUCUG	83	69.9	0	0	0	0	0.105887900968891	0.0987772853730102	0	1.24897817972671	0.288149478118073	1.71622041702365	0	0.725286628742638	0.182548908503566	0	0.152141708612679	0	noMatch	ARSK_ARSK-001_ENSG00000164291_ENST00000380009.4|mRNA|human
GAATTATGGCTGGACATCT	AAUUAU	55	79.3	0.726260610485954	1.51071848957901	0.637355603104644	1.25065753319808	0.0211775801937782	0.296331856119031	0	0	0.144074739059036	0	0	0.362643314371319	0	0.136757522894577	0	0.08567959037616	noMatch	TP53INP1_TP53INP1-002_ENSG00000164938_ENST00000448464.2|mRNA|human
GACCCCTGCGATTTCCCCAAA	ACCCCU	24.7	36.2	0.145252122097191	0	0.106225933850774	0	6.0356103552268	1.08655013910311	0.362485899298517	0.0624489089863356	0.144074739059036	0.149236558002057	0.0844012268899946	0.181321657185659	0	0.410272568683731	0.782443072865207	0.51407754225696	noMatch	rnu1-1G51A|snRNA|human
TGATTGTCCAAACGCAAT	GAUUGU	57.5	88.5	858.294789472301	441.710844529985	290.95283281727	547.412802280799	39.0302802971333	208.420072137052	109.108255688854	70.3799204276002	66.5625294452748	54.2474888337476	50.3031312264368	143.788074148228	72.0155444046569	100.927051896198	42.5127402923429	75.3980395310208	hsa-miR-219a-5p	hsa-mir-219-2|hsa-mir-219-2|miRNA|human
AAAGTTCCGGGTTCGAGTCCCGGC	AAGUUC	60.8	58.8	0	0	0	0	0.0635327405813347	0	0	1.12408036175404	0.144074739059036	0.373091395005142	0	5.8022930299411	0	0	0.0869381192072452	0	noMatch	TRNAR15|tRNA|human
AATGTTTAGACGGGCTCACA	AUGUUU	65.3	64.6	15.977733430691	13.015420833296	5.52374856024025	1.37572328651789	1.39772029278936	6.12419169312663	8.15593273421664	0.0624489089863356	4.89854112800724	0.596946232008227	1.68802453779989	1.08792994311396	2.55568471904993	7.111391190518	0.869381192072452	3.34150402467024	noMatch	MT-TF|mt_tRNA|human
CGATGCTCTTAGCTGAGTGT	GAUGCU	12.4	9.9	0.435756366291572	0.813463802081003	1.06225933850774	0.875460273238655	0.275308542519117	1.28410470984913	1.44994359719407	0.0624489089863356	0.432224217177109	0	0.168802453779989	0	0	0.136757522894577	0.0217345298018113	0.25703877112848	noMatch	rna18s5A60GC456AT1578G|rRNA|human
AGAATTGTGGCTGGACATCG	GAAUUG	77.9	65.1	3.05029456404101	1.278300260413	0.956033404656966	1.87598629979712	0.465906764263121	0.987772853730102	0.362485899298517	0.187346726959007	0.144074739059036	0.223854837003085	0.168802453779989	0	0.273823362755349	0.273515045789154	0.717239483459773	0.17135918075232	hsa-miR-219a-2-3p	hsa-mir-219-2|hsa-mir-219-2|miRNA|human
TTCCGGCTCGAAGGACCAA	UCCGGC	43.8	35.7	1.5977733430691	13.015420833296	0.849807470806192	1.37572328651789	0.211775801937783	1.28410470984913	0.181242949649259	0.249795635945342	0.432224217177109	0.223854837003085	0.253203680669984	0	0.273823362755349	1.50433275184035	0.717239483459773	1.7135918075232	noMatch	trnaY4A58G|tRNA|human
ATCATACATGGTTAACCTCTTT	UCAUAC	80	79.5	0	0.116209114583	0.318677801552322	0.125065753319808	0.952991108720021	0	0.543728848947776	1.56122272465839	0.144074739059036	2.53702148603497	0.759611042009951	1.45057325748528	2.64695917330171	0.136757522894577	1.84743503315396	0	hsa-miR-655-3p	hsa-mir-655|hsa-mir-655|miRNA|human
AACATACAACGCTGTCGGTGAGTT	ACAUAC	51.9	72.5	3.63130305242977	4.06731901040502	2.12451867701548	4.87756437947251	0.0635327405813347	4.34620055641245	0	0	1.29667265153133	0.149236558002057	0.337604907559978	0	0.0912744542517831	1.91460532052408	0.0869381192072452	2.141989759404	noMatch	hsa-mir-181a-1|hsa-mir-181a-1|miRNA|human
CCGGCGGATCTTTCCCGCCC	CGGCGG	12.6	19.7	1.5977733430691	0	1.06225933850774	1.12559177987827	24.6295257653641	1.67921385134117	4.89355964052998	0.874284725808698	0	0	0.0844012268899946	0	0.365097817007133	0.683787614472885	0.99978837088332	0.94247549413776	noMatch	RNA45S5_NR_046235_prec3.3|rRNA_prec|human
GACCCGTAAATCCGATCTTGT	ACCCGU	78.3	57.2	0.581008488388763	0.697254687498003	0.318677801552322	0.250131506639616	1.12241175027025	0.790218282984082	0.724971798597035	0.874284725808698	0.864448434354218	2.23854837003085	2.11003067224986	4.71436308682715	1.46039126802853	0.410272568683731	1.19539913909962	0.59975713263312	noMatch	hsa-mir-99a|hsa-mir-99a|miRNA|human
TGGAAAGCGGCTGTGCAGA	GGAAAG	70.4	68.4	20.4805492157039	0.697254687498003	0	0.625328766599039	0	0.19755457074602	3.98734489228369	0.187346726959007	0	0.149236558002057	0.422006134449973	1.81321657185659	0.638921179762482	0	0.282548887423547	0.51407754225696	noMatch	HOOK2_HOOK2-001_ENSG00000095066_ENST00000264827.5|mRNA|human
TCACAGTGAACCGGTCTCTTTT	CACAGU	56.7	49.5	1693.34923940905	2958.21922082486	3512.04182497429	2309.46420080357	3323.8212114135	4200.89916962875	2054.2075913247	2798.64785622263	5868.16412187455	2622.60865204914	5263.7669162214	1524.18985030265	6725.64943599689	4704.59554509634	6212.0546353047	4223.83244636393	hsa-miR-128-3p	hsa-mir-128-1|hsa-mir-128-1|miRNA|human
TCAGGAGCAATAACGAAAAAT	CAGGAG	62.7	60.3	0.581008488388763	0.232418229166001	0.318677801552322	0.250131506639616	0.995346269107578	0.395109141492041	1.26870064754481	1.43632490668572	0.432224217177109	2.01469353302777	0.92841349578994	1.26925160029962	1.00401899676961	1.23081770605119	0.891115721874263	1.02815508451392	noMatch	hsa-mir-335|hsa-mir-335|miRNA|human
AAGGTTCCGGGTTCGTGTTCCGGC	AGGUUC	52.1	42.1	0	0	0	0.375197259959424	0	0	0	1.18652927074038	0	0.373091395005142	0.168802453779989	4.17039811527017	0.0912744542517831	0	0.0217345298018113	0	noMatch	ANXA2R_ANXA2R-001_ENSG00000177721_ENST00000314890.3|mRNA|human
TTCGGCTCCTGGCTGG	UCGGCU	56.4	67.3	0.726260610485954	0.697254687498003	0	2.00105205311693	0.338841283100452	0.691440997611071	1.44994359719407	0	0.432224217177109	0	0	0.362643314371319	0.0912744542517831	0.410272568683731	0.326017947027169	0.34271836150464	noMatch	trnaR10A34GA58G|tRNA|human
CGCACGTGTTAGGACCC	GCACGU	68.5	55.2	1.45252122097191	1.16209114583	2.12451867701548	1.87598629979712	0.254130962325339	2.17310027820622	1.26870064754481	0.312244544931678	1.00852317341325	0.0746182790010284	0.253203680669984	0	0.182548908503566	1.64109027473492	0.326017947027169	1.37087344601856	noMatch	RNA45S5_NR_046235_prec3.3|rRNA_prec|human
TTGTGGGTTCGGGACCCATC	UGUGGG	41.8	35.6	0.145252122097191	0	0.318677801552322	0.125065753319808	0.127065481162669	0.296331856119031	0.543728848947776	1.99836508756274	0	0.223854837003085	2.44763557980984	2.35718154341357	0.456372271258916	0.273515045789154	0.0434690596036226	0.08567959037616	noMatch	trnaR4A58G|tRNA|human
GGGTATTGTGGGTTCGTGTCCC	GGUAUU	59.2	71.5	0	0	0	0.125065753319808	0.465906764263121	0	0.181242949649259	1.18652927074038	0	1.11927418501543	1.68802453779989	1.45057325748528	3.19460589881241	0	1.04325743048694	0	noMatch	trnaR4G37TA58T|tRNA|human
CTTTTGTTTTCTAGCTGTAT	UUUUGU	71.6	77.2	0.435756366291572	0.116209114583	1.27471120620929	1.12559177987827	0.148243061356448	0.592663712238061	0.181242949649259	0	0.288149478118073	0	0	0	0	0.273515045789154	0.108672649009056	0.17135918075232	noMatch	CSRNP3_CSRNP3-201_ENSG00000178662_ENST00000314499.7|mRNA|human
AGGATTGGCTCTAAGGGCTG	GGAUUG	71.2	67.6	0.145252122097191	2.67280963540901	5.62997449409102	3.75197259959424	0.508261924650678	3.75353684417439	0.181242949649259	0.124897817972671	1.29667265153133	0.746182790010284	0.337604907559978	0	0.182548908503566	2.46163541210238	0.17387623841449	0.59975713263312	noMatch	RNA45S5_NR_046235_prec3.3|rRNA_prec|human
CTGACTCCAGATCAGAAGGCTGC	UGACUC	73.3	56.7	0	0	0.318677801552322	0	0.0423551603875565	0.0987772853730102	0.181242949649259	1.43632490668572	0.144074739059036	1.26851074301748	0.253203680669984	1.99453822904225	0.365097817007133	0	0.0217345298018113	0.08567959037616	noMatch	trnaW5T70C|tRNA|human
TAGCTTATCAGACTGATTTTGAC	AGCUUA	84.2	80.2	5.22907639549887	1.39450937499601	2.33697054471703	9.12979999234598	10.1864160732073	2.46943213432525	10.6933340293063	5.12081053687952	2.59334530306265	70.3650370979698	5.31727729406966	1.99453822904225	23.6400836512118	6.15408853025596	13.8014264241502	2.48470812090864	noMatch	hsa-mir-21|hsa-mir-21|miRNA|human
TTCACCGTGGCTAAGTTC	UCACCG	87.7	74.9	0.726260610485954	1.85934583332801	1.91206680931393	2.75144657303577	0.0423551603875565	0.296331856119031	0	0	0.288149478118073	0	0	0	0	0.273515045789154	0.0217345298018113	0.68543672300928	noMatch	CXCR5_CXCR5-001_ENSG00000160683_ENST00000292174.4|mRNA|human
TATAAGGCAATGAGACTGA	AUAAGG	87.6	87.7	1.30726909887472	0.581045572915002	1.27471120620929	2.00105205311693	0	0.987772853730102	0.181242949649259	0	0.432224217177109	0	0	0	0	0	0	0.51407754225696	noMatch	LGSN_LGSN-201_ENSG00000146166_ENST00000370658.5|mRNA|human
AACCCGTAAATCCGAACTTGTGT	ACCCGU	78.3	57.2	1.88827758726348	1.74313671874501	0.743581536955418	1.50078903983769	0.698860146394682	0.790218282984082	0.906214748246293	0.374693453918013	0	0.596946232008227	0.759611042009951	0.362643314371319	0.547646725510699	0.273515045789154	0.543363245045282	1.02815508451392	noMatch	hsa-mir-100|hsa-mir-100|miRNA|human
TGAGGTAGTAGTTTGTGCTA	GAGGUA	72.4	50.3	7.8436145932483	0.813463802081003	3.93035955247864	9.5049972523054	3.02839396771029	2.46943213432525	1.08745769789555	2.31060963249442	1.44074739059036	1.5669838590216	2.36323435291985	1.81321657185659	2.64695917330171	1.50433275184035	0.652035894054339	1.7135918075232	hsa-let-7i-5p	hsa-let-7i|hsa-let-7i|miRNA|human
CAACTTAACTTGACCGCTCT	AACUUA	88.2	77.5	4.64806790711011	0.232418229166001	0.53112966925387	0	52.6474643617327	0.987772853730102	3.80610194263443	0.249795635945342	1.72889686870844	0.746182790010284	1.94122821846988	1.45057325748528	2.73823362755349	0	1.7387623841449	1.2851938556424	noMatch	mt-TVG10A|mt_tRNA|human
TACTGTACTGTGATAACTGAAGA	ACUGUA	87.3	70.3	0.145252122097191	0.116209114583	0.106225933850774	0.250131506639616	1.50360819375826	0.19755457074602	1.08745769789555	1.24897817972671	0.432224217177109	3.05934943904216	1.94122821846988	1.99453822904225	2.73823362755349	0.410272568683731	1.17366460929781	0.17135918075232	noMatch	hsa-mir-101-2|hsa-mir-101-2|miRNA|human
TATAAGGCAATGAGACTGAT	AUAAGG	87.6	87.7	1.5977733430691	2.09176406249401	1.16848527235851	2.50131506639616	0.0211775801937782	0.790218282984082	0.181242949649259	0.0624489089863356	0.432224217177109	0.0746182790010284	0	0	0	0.547030091578308	0.0217345298018113	1.2851938556424	noMatch	LGSN_LGSN-201_ENSG00000146166_ENST00000370658.5|mRNA|human
AGCCAATGATGTTTTT	GCCAAU	81.7	59.7	0	0	0.318677801552322	0.125065753319808	0.0211775801937782	0	0.181242949649259	3.30979217627578	0	0.298473116004114	0.0844012268899946	1.45057325748528	0.0912744542517831	0.136757522894577	0.0869381192072452	0	noMatch	RWDD1_RWDD1-001_ENSG00000111832_ENST00000466444.2|mRNA|human
CGCGCGCGCCGCTCGCTC	GCGCGC	39	64.8	0.435756366291572	0	0.212451867701548	0.125065753319808	1.84244947685871	1.08655013910311	2.1749153957911	0.0624489089863356	0.144074739059036	0	0.253203680669984	0	0.365097817007133	0.547030091578308	0.239079827819924	0.77111631338544	noMatch	RNA45S5_NR_046235_prec3.3|rRNA_prec|human
CAGAGGGTAGCTTAACAC	AGAGGG	63.1	44.1	9.4413879363174	0.581045572915002	1.06225933850774	0.250131506639616	0.105887900968891	0.888995568357092	0.181242949649259	0.0624489089863356	1.15259791247229	0	0	0	0	0.547030091578308	0.0217345298018113	0.34271836150464	noMatch	AKR1C1_AKR1C1-001_ENSG00000187134_ENST00000380872.4|mRNA|human
TTGCATAGTCCCAAAAGTGATCAT	UGCAUA	89	94.7	0	0.116209114583	0.318677801552322	0	1.80009431647115	0.0987772853730102	0.362485899298517	3.6844856301938	0	0.895419348012341	9.70614109234938	0.362643314371319	1.6429401765321	0	1.97784221196483	0.34271836150464	noMatch	hsa-mir-153-1|hsa-mir-153-1|miRNA|human
TTGTGGGTTCGGGTCCCACC	UGUGGG	41.8	35.6	1.74302546516629	0.116209114583	2.33697054471703	3.37677533963481	3.04957154790407	0.296331856119031	0.543728848947776	73.2525702409716	0.144074739059036	0.895419348012341	3.20724662181979	19.2200956616799	2.28186135629458	1.91460532052408	0.195610768216302	0.17135918075232	noMatch	trnaR4A58G|tRNA|human
AATTTCGGTTGGGACAAAAA	AUUUCG	94.8	82.3	0.435756366291572	4.29973723957102	0.956033404656966	0.375197259959424	0.465906764263121	2.17310027820622	0	0.437142362904349	0.720373695295182	0.0746182790010284	0.337604907559978	0	0.0912744542517831	0.410272568683731	0.369487006630792	0.68543672300928	noMatch	MT-RNR2_ENST00000387347|mt-rnr2A275CA685GA817CA947T|mt_rRNA|human
GCCTGGATAGCTCAGTTGG	CCUGGA	69.4	48.1	0.145252122097191	0.348627343749001	0	0.875460273238655	2.49895446286583	0.987772853730102	0	4.5587703560025	0.576298956236145	13.7297633361892	0.168802453779989	3.98907645808451	1.36911681377675	0.683787614472885	1.58662067553222	0.17135918075232	noMatch	TRNAK29|tRNA|human
CGCTGAGAAGACGGTCGAAC	GCUGAG	52.5	43.7	2.03352970936067	3.48627343749001	4.56771515558328	0.250131506639616	0.317663702906674	9.28506482506296	1.99367244614185	0.249795635945342	0.576298956236145	0.223854837003085	0	0.181321657185659	0	4.51299825552104	0.195610768216302	0.59975713263312	noMatch	rna18s5A60GC456AT1578G|rRNA|human
GTTCATCCGGGTGCCCCCTCCA	UUCAUC	51.6	71.7	0	0.116209114583	0	0	0.0211775801937782	0	0	1.24897817972671	0	1.26851074301748	0.0844012268899946	0.543964971556978	0	0	0	0	noMatch	trnaC24A57T|tRNA|human
GATTGAGGGATCGGGTCCCT	AUUGAG	89.4	70.2	0.145252122097191	0	1.91206680931393	0.625328766599039	0.190598221744004	0.0987772853730102	1.26870064754481	5.30815726383852	0	0.44770967400617	5.57048097473964	3.26378982934187	8.76234760817118	0.273515045789154	0.652035894054339	0.51407754225696	noMatch	trnaR25T34CA58G|tRNA|human
GTTTCCGTAGTGTAGCGGTTA	UUUCCG	94.4	79.5	3.48605093033258	3.48627343749001	0.53112966925387	1.00052602655846	0.402374023681787	0.888995568357092	0	0.187346726959007	0	0.44770967400617	0.253203680669984	0.181321657185659	0.273823362755349	0.547030091578308	0.695504953657962	0.77111631338544	noMatch	TRNAV32_prec|tRNA_prec|human
TGTAAACATCCCCGACTGGAT	GUAAAC	82.6	76.4	3.34079880823539	4.53215546873702	2.01829274316471	2.75144657303577	4.89202102476278	2.37065484895224	1.63118654684333	4.37142362904349	2.88149478118073	3.58167739204936	12.2381778990492	5.62097137275544	3.46842926156776	3.555695595259	14.170913430781	3.59854279579872	hsa-miR-30d-5p	hsa-mir-30d|hsa-mir-30d|miRNA|human
GTCTCTGTTGCGCAATCAG	UCUCUG	83	69.9	0	0	0.106225933850774	0	0.084710320775113	0.19755457074602	0	1.81101836060373	0.144074739059036	1.5669838590216	0.168802453779989	0.543964971556978	0.273823362755349	0	0.0652035894054339	0	noMatch	ARSK_ARSK-001_ENSG00000164291_ENST00000380009.4|mRNA|human
CGCGCTTTCCCCTGTT	GCGCUU	60.3	54.6	0	0.232418229166001	0.53112966925387	0.250131506639616	1.12241175027025	1.48165928059515	2.71864424473888	0.0624489089863356	0.288149478118073	0.0746182790010284	0.0844012268899946	0.181321657185659	0.182548908503566	0.683787614472885	0.456425125838037	0.51407754225696	noMatch	rnu1-1G51A|snRNA|human
TAGCACCATTTGAAGTCGGTT	AGCACC	63.1	51.3	13.5084473550387	6.62391953123103	14.7654048052576	14.7577588917373	18.6362705705249	7.90218282984082	9.42463338176145	22.6065050530535	10.0852317341325	27.3102901143764	50.1343287726568	45.8743792679718	28.0212574552974	4.37624073262646	27.6897909675076	23.7332465341963	noMatch	hsa-mir-29c|hsa-mir-29c|miRNA|human
TAGCAGCACGTAAATATTGT	AGCAGC	26.2	37.8	4.21231154081853	4.53215546873702	4.03658548632941	3.75197259959424	1.27065481162669	2.37065484895224	3.44361604333591	2.56040526843976	1.72889686870844	1.41774730101954	1.35041963023991	2.17585988622791	0.456372271258916	1.23081770605119	1.43447896691955	1.62791221714704	hsa-miR-16-5p	hsa-mir-16-2|hsa-mir-16-2|miRNA|human
TCCCTGTTCGGGCGCCAA	CCCUGU	52.4	52.1	4.50281578501292	4.53215546873702	2.12451867701548	3.37677533963481	0.508261924650678	3.25965041730934	1.08745769789555	0.312244544931678	1.00852317341325	0.0746182790010284	0.759611042009951	0.362643314371319	0.638921179762482	1.7778477976295	1.17366460929781	1.7135918075232	noMatch	trnaK1T54G|tRNA|human
TTATAGAGCAATGAGACTGATA	UAUAGA	70.6	77.8	3.63130305242977	3.48627343749001	3.50545581707554	2.25118355975654	0	1.77799113671418	0.181242949649259	0.124897817972671	1.00852317341325	0	0	0	0	0.410272568683731	0.0434690596036226	1.97063057865168	noMatch	hsa-mir-340|hsa-mir-340|miRNA|human
AGCGAGACCCCGTCTCTTA	GCGAGA	87	67.3	4.35756366291572	1.045882031247	2.76187428012012	6.75355067926963	17.4715036598671	9.28506482506296	8.51841863351516	1.56122272465839	3.1696442592988	1.0446559060144	1.26601840334992	1.99453822904225	4.65499716684094	2.87190798078612	4.82506561600211	3.34150402467024	noMatch	rn7sl1C53TT54GT70C|scRNA|human
TTTGAAAGGCTATTTCTT	UUGAAA	93.9	75.2	0.581008488388763	1.16209114583	1.38093714006006	0.250131506639616	0.127065481162669	0.691440997611071	0.181242949649259	0	0.288149478118073	0	0	0	0.273823362755349	0.547030091578308	0.0869381192072452	0.51407754225696	noMatch	hsa-mir-488|hsa-mir-488|miRNA|human
TGGCCGCAGCAACCTCGGTT	GGCCGC	13	8.3	0.145252122097191	0.348627343749001	0.424903735403096	0.125065753319808	0.105887900968891	0.19755457074602	0	1.56122272465839	0.144074739059036	0.223854837003085	0.0844012268899946	1.45057325748528	0.365097817007133	0.136757522894577	0.434690596036226	0.4283979518808	noMatch	trnaH11A5G|tRNA|human
TGTTAACATCCTTGACTGGA	GUUAAC	71.4	68.3	0.290504244194382	0.697254687498003	0.106225933850774	0.500263013279232	3.02839396771029	0.19755457074602	1.81242949649259	9.17998962099133	0.432224217177109	2.01469353302777	3.1228453949298	4.17039811527017	3.28588035306419	0	5.84658851668724	0.08567959037616	noMatch	hsa-mir-30e|hsa-mir-30e|miRNA|human
CTAACAACATGGGACCA	UAACAA	89.1	86.1	5.37432851759606	1.39450937499601	0.637355603104644	1.12559177987827	0.0211775801937782	0.493886426865051	0.906214748246293	0.0624489089863356	0.576298956236145	0	0.0844012268899946	0	0.273823362755349	0.410272568683731	0.0217345298018113	1.97063057865168	noMatch	noMatch
TGAGCGAGTAGGTTGTATAGT	GAGCGA	74.6	54.2	0.581008488388763	2.09176406249401	0.53112966925387	1.37572328651789	0.0635327405813347	0.395109141492041	0	0	0.288149478118073	0	0	0	0.182548908503566	0.410272568683731	0.0217345298018113	0.34271836150464	noMatch	hsa-let-7a-3|hsa-let-7a-3|miRNA|human
GACGCGAGCCGGGCCCT	ACGCGA	88.1	75.6	1.01676485468034	1.51071848957901	4.03658548632941	2.25118355975654	3.00721638751651	6.61807811999168	2.89988719438814	0.874284725808698	1.87297160776747	0.149236558002057	0.168802453779989	0.543964971556978	0.0912744542517831	4.23948320973188	0.695504953657962	0	noMatch	RNA45S5_NR_046235_prec3.3|rRNA_prec|human
GAGCTTATTCATAAAAGTGCAGA	AGCUUA	84.2	80.2	3.1955466861382	1.278300260413	0.424903735403096	6.50341917263001	0.148243061356448	0.296331856119031	0.181242949649259	0.0624489089863356	0.144074739059036	0.0746182790010284	0.168802453779989	0	0.182548908503566	0.410272568683731	0.130407178810868	1.11383467489008	hsa-miR-590-5p	hsa-mir-590|hsa-mir-590|miRNA|human
GCTTGCTCCGTCCACTCC	CUUGCU	58.4	62.5	0.145252122097191	0	0	0	0.148243061356448	0	0	11.9901905253764	0	0.820801069011312	0.253203680669984	3.26378982934187	0.456372271258916	0	0.130407178810868	0.08567959037616	noMatch	rnu2-2pA83GA|snRNA|human
GACTCCAGATCAGAAGGTTGC	ACUCCA	70	73.6	0	0	0.106225933850774	0.375197259959424	0.0635327405813347	0	0	3.12244544931678	0	1.86545697502571	0.253203680669984	9.42872617365429	0.182548908503566	0.136757522894577	0.195610768216302	0.08567959037616	noMatch	trnaW7A57G|tRNA|human
CTAGCTCAGTCGGTAGAG	UAGCUC	49.6	46.8	0.145252122097191	0	0.424903735403096	0.500263013279232	0.423551603875565	0.19755457074602	0.181242949649259	2.43550745046709	0.288149478118073	0.373091395005142	0.0844012268899946	2.17585988622791	0.638921179762482	0.547030091578308	0.195610768216302	0.77111631338544	noMatch	trnaK9A31GT41C|tRNA|human
TGTAAACATCCTTGACTTGAAGC	GUAAAC	82.6	76.4	0.145252122097191	0.581045572915002	0.743581536955418	0.500263013279232	2.16011317976538	0.395109141492041	1.63118654684333	2.06081399654907	0.720373695295182	3.50705911304833	1.6036233109099	1.99453822904225	3.65097817007133	0.410272568683731	4.21649878155139	0.51407754225696	noMatch	hsa-mir-30e|hsa-mir-30e|miRNA|human
TTATTGCTTAAGTATACGCGT	UAUUGC	33.6	51.3	0.581008488388763	0.813463802081003	1.06225933850774	0.375197259959424	0.402374023681787	1.38288199522214	0.362485899298517	0.936733634795033	0.720373695295182	0.895419348012341	1.94122821846988	2.71982485778489	0.821470088266048	1.23081770605119	0.847646662270641	1.97063057865168	noMatch	hsa-mir-137|hsa-mir-137|miRNA|human
AGGGTTCCGGGTTCGTGTCCCGGC	GGGUUC	45.6	48	0.145252122097191	0	0.106225933850774	0.125065753319808	0.0211775801937782	0.0987772853730102	0.181242949649259	2.31060963249442	0.288149478118073	0.298473116004114	0	7.6155096017977	0	0.136757522894577	0.0434690596036226	0	noMatch	TRNAR15|tRNA|human
AAGGTTCCTGGTTCGGGTCCCGGC	AGGUUC	52.1	42.1	0	0	0	0	0	0	0	1.24897817972671	0	0.44770967400617	0.0844012268899946	3.62643314371319	0	0	0	0	noMatch	TFRC_TFRC-001_ENSG00000072274_ENST00000360110.4|mRNA|human
GAGGTTCCGGGTTCGGATCCCGGC	AGGUUC	52.1	42.1	0	0	0	0	0	0	0	1.56122272465839	0	0.149236558002057	0.0844012268899946	4.35171977245583	0.182548908503566	0	0.0434690596036226	0	noMatch	CHFR_CHFR-003_ENSG00000072609_ENST00000450056.2|mRNA|human
TCCCAGTGAACCGGTCTCTTTT	CCCAGU	71.2	45.7	0.145252122097191	0.813463802081003	0.637355603104644	0.500263013279232	9.12753706351842	0.395109141492041	3.98734489228369	7.68121580531927	0.288149478118073	7.68568273710592	13.5885975292891	3.62643314371319	19.1676353928745	0.410272568683731	16.8225260666019	0.51407754225696	hsa-miR-128-3p	hsa-mir-128-1|hsa-mir-128-1|miRNA|human
CTAGATAACCGAAAGTAA	UAGAUA	100	84.5	5.95533700598482	6.15908307289902	2.33697054471703	2.12611780643673	1.44007545317692	2.07432299283321	0.724971798597035	0.499591271890684	0.864448434354218	0.223854837003085	0.844012268899946	0.725286628742638	0.912744542517831	1.09406018315662	1.3475408477123	3.94126115730336	noMatch	hsa-mir-9-1|hsa-mir-9-1|miRNA|human
TAGTACCATTTGAAATCGGGT	AGUACC	42.3	31.5	0	0	0	0.250131506639616	2.01187011840893	0	0.543728848947776	2.74775199539876	0	2.46240320703394	2.70083926047983	5.62097137275544	2.82950808180528	0	2.99936511264996	0	noMatch	hsa-mir-29c|hsa-mir-29c|miRNA|human
AGGGTCCGGGTTCGTGTCCCGGC	GGGUCC	20.5	14.6	0	0	0.106225933850774	0	2.09658043918405	0	0.543728848947776	48.2730066464374	0	4.70095157706479	2.61643803358983	87.7596820778592	3.19460589881241	0	1.47794802652317	0	noMatch	trnaR4G37TA58T|tRNA|human
TGAAATGATGATTCAGT	GAAAUG	78.4	76.6	0	0	0	0.125065753319808	0.0423551603875565	0	0	4.30897472005715	0	0.149236558002057	0.168802453779989	2.35718154341357	0.0912744542517831	0	0.0217345298018113	0.08567959037616	noMatch	SNORD17_ENST00000390930_prec|snoRNA_prec|human
GTAGTAGATTGTATAGTT	UAGUAG	77.9	84.3	2.46928607565224	26.7280963540901	1.91206680931393	1.37572328651789	0.825925627557352	1.28410470984913	0.906214748246293	0.624489089863356	1.5848221296494	1.11927418501543	1.01281472267993	1.81321657185659	3.10333144456063	3.96596816394273	0.717239483459773	2.48470812090864	hsa-let-7f-5p	hsa-let-7f-2|hsa-let-7f-2|miRNA|human
CTACTGTGGAATCTGAAG	UACUGU	72.4	57.6	0.145252122097191	0.348627343749001	0.424903735403096	0.250131506639616	0.889458368138687	3.06209584656332	3.0811301440374	0.187346726959007	0.288149478118073	0.149236558002057	0.759611042009951	0.181321657185659	0.547646725510699	0.683787614472885	0.152141708612679	0.4283979518808	noMatch	SNORD90_ENST00000391145|snoRNA|human
AGTGGCAGTATCGTAGC	GUGGCA	40.7	38.1	0	0.116209114583	0.53112966925387	0.500263013279232	0.338841283100452	0.0987772853730102	0	0	0.576298956236145	0	1.18161717645992	0.181321657185659	0.547646725510699	3.82921064104815	0.347752476828981	1.54223262677088	noMatch	RNU4-1_ENST00000363925_prec|snRNA_prec|human
ATCACACAAAGGAAACTTTTGT	UCACAC	50.1	43.5	0.290504244194382	0	0.106225933850774	0	0.698860146394682	0.19755457074602	0	1.62367163364472	0.144074739059036	0.596946232008227	0.675209815119957	5.25832805838412	0.365097817007133	0.136757522894577	0.412956066234415	0.4283979518808	noMatch	hsa-mir-377|hsa-mir-377|miRNA|human
AGCATTCAACGCTGTCGGTGAGA	GCAUUC	61.2	86.7	2.46928607565224	1.97555494791101	1.48716307391084	3.75197259959424	0.762392886976017	2.17310027820622	1.08745769789555	0.811835816822362	0.720373695295182	0.522327953007199	1.26601840334992	0.181321657185659	1.55166572228031	1.23081770605119	0.978053841081508	0.68543672300928	hsa-miR-181a-5p	hsa-mir-181a-1|hsa-mir-181a-1|miRNA|human
ATCACACAAAGGCAACTTTTGC	UCACAC	50.1	43.5	0.290504244194382	0.116209114583	0.106225933850774	0.375197259959424	1.01652384930136	0.296331856119031	0.181242949649259	1.49877381567205	0.288149478118073	0.596946232008227	0.675209815119957	4.71436308682715	0.273823362755349	0.273515045789154	0.67377042385615	0.59975713263312	hsa-miR-377-3p	hsa-mir-377|hsa-mir-377|miRNA|human
GTGCATTGTAGTTGCA	UGCAUU	74	87	1.5977733430691	1.62692760416201	1.59338900776161	3.00157807967539	0.0423551603875565	0.0987772853730102	0.181242949649259	0.0624489089863356	0.288149478118073	0	0.337604907559978	0.362643314371319	0.365097817007133	0	0.130407178810868	1.02815508451392	noMatch	hsa-mir-33a|hsa-mir-33a|miRNA|human
AAGTTCCGGGTTCGAGTCCCGGC	AGUUCC	15.5	14.3	0	0.116209114583	0.106225933850774	0.250131506639616	0.0635327405813347	0	0	3.24734326728945	0.144074739059036	0.223854837003085	0.0844012268899946	7.07154463024072	0	0	0.0869381192072452	0	noMatch	TRNAR15|tRNA|human
CAGGTTCGTGTCCTGCC	AGGUUC	52.1	42.1	0.581008488388763	0.116209114583	4.8863929571356	3.00157807967539	0.529439504844456	1.08655013910311	0.543728848947776	11.1159057995677	0.144074739059036	0.596946232008227	2.11003067224986	6.16493634431242	5.29391834660342	7.52166375920173	0.391221536432603	4.02694074767952	noMatch	trnaR22A58T|tRNA|human
GTAGTAGCCCGTAGGGGCCA	UAGUAG	77.9	84.3	0.290504244194382	0	0	0.250131506639616	0.0635327405813347	0.0987772853730102	0	0.187346726959007	0.144074739059036	0.149236558002057	0.168802453779989	1.26925160029962	0	0.136757522894577	0.239079827819924	1.79927139789936	noMatch	MAGED2_MAGED2-002_ENSG00000102316_ENST00000375068.1|mRNA|human
GCGCGCGCCGCTCGCTCCC	CGCGCG	81.8	66.8	0.290504244194382	0.232418229166001	0.212451867701548	0.250131506639616	1.01652384930136	0.493886426865051	1.44994359719407	0.124897817972671	0	0	0.0844012268899946	0	0.0912744542517831	0.136757522894577	0	0.08567959037616	noMatch	RNA45S5_NR_046235_prec3.3|rRNA_prec|human
GTTCTTCAGTGGCAAGCTTT	UUCUUC	51.5	74.8	2.32403395355505	1.51071848957901	0.637355603104644	1.12559177987827	0.148243061356448	1.87676842208719	0.543728848947776	0.374693453918013	0.576298956236145	0.298473116004114	0.337604907559978	0.543964971556978	0.273823362755349	0.410272568683731	0.17387623841449	0.59975713263312	hsa-miR-22-5p	hsa-mir-22|hsa-mir-22|miRNA|human
TTCGTAACCGGGCGGAAAC	UCGUAA	88	81.7	0.290504244194382	0.232418229166001	0.424903735403096	0.125065753319808	0.211775801937783	0.296331856119031	0	5.80774853572921	0	0.522327953007199	0.253203680669984	1.81321657185659	0.182548908503566	0.136757522894577	0.17387623841449	0	noMatch	trnaV2G26TC34GA58T|tRNA|human
TTACTGCTTAAGAATACGCGT	UACUGC	73.9	40.8	1.16201697677753	1.62692760416201	3.18677801552322	1.37572328651789	5.12497440689434	4.04986870029342	3.98734489228369	9.17998962099133	3.60186847647591	12.6104891511738	14.1794061175191	23.934458748507	8.30597533691227	2.73515045789154	12.8233725830687	5.31213460332192	noMatch	hsa-mir-137|hsa-mir-137|miRNA|human
TGTCTGGGTTGTTCGAGACCC	GUCUGG	14.7	9.8	0	0.464836458332002	0.424903735403096	0.125065753319808	0.465906764263121	0.493886426865051	0.181242949649259	7.3689712603876	2.73742004212169	4.4770967400617	1.94122821846988	4.53304142964149	0.912744542517831	0.136757522894577	1.151930079496	0.25703877112848	noMatch	VTRNA1-1_ENST00000363120|scRNA|human
TGTAAATATCCCCGACTGGAA	GUAAAU	84.8	83.6	0.145252122097191	0.464836458332002	0.212451867701548	0.500263013279232	1.14358933046403	0.296331856119031	0.181242949649259	0.874284725808698	0.432224217177109	0.746182790010284	3.46045030248978	0.906608285928297	0.912744542517831	0.273515045789154	2.91242699344271	0.34271836150464	noMatch	hsa-mir-30d|hsa-mir-30d|miRNA|human
CAGTTACAGATCGAACTCC	AGUUAC	27.6	44.8	0	0.697254687498003	0	2.12611780643673	0.211775801937783	2.66698670507128	0.543728848947776	19.4840596037367	1.00852317341325	7.53644617910387	0.0844012268899946	11.9672293742535	0.912744542517831	0.957302660262038	0.434690596036226	0.8567959037616	noMatch	rny1T112A|scRNA|human
TAGCACCATCTGAAATCGGCTA	AGCACC	63.1	51.3	11.1844134014837	1.51071848957901	2.65564834626935	4.37730136619328	10.31348155437	4.14864598566643	16.8555943173811	19.6714063306957	5.04261586706627	13.8789998941913	12.9133877141692	21.5772772050935	6.29793734337304	5.19678586999392	22.7777872322982	22.3623730881778	hsa-miR-29a-3p	hsa-mir-29a|hsa-mir-29a|miRNA|human
AATGTTTAGACGGGCTCA	AUGUUU	65.3	64.6	14.8157164539135	8.83189270830803	1.59338900776161	0.875460273238655	1.88480463724626	2.76576399044429	3.98734489228369	0.249795635945342	0.288149478118073	0.596946232008227	1.43482085712991	0.725286628742638	0.730195634014265	1.7778477976295	0.543363245045282	4.88373665144112	noMatch	MT-TF|mt_tRNA|human
TGTTTTGACGGGCTCAC	GUUUUG	78.5	83	9.29613581422021	6.97254687498003	1.80584087546316	1.00052602655846	0	1.08655013910311	0.543728848947776	0	0.576298956236145	0	0.0844012268899946	0	0.182548908503566	3.69245311815358	0.0869381192072452	2.141989759404	noMatch	noMatch
TTATGGTTTGCCTGGGACTGT	UAUGGU	23.5	31.5	39.0728208441443	41.8352812498802	26.9813871980966	43.5228821552931	11.26647266309	22.2248892089273	13.4119782740451	16.8612054263106	10.2293064731916	16.1175482642221	8.77772759655944	2.35718154341357	10.6791111474586	10.667086785777	29.5372260006616	5.82621214557888	hsa-miR-584-5p	hsa-mir-584|hsa-mir-584|miRNA|human
AGGTTCGACTCCTGGC	GGUUCG	62.2	54.6	0.290504244194382	0.697254687498003	2.23074461086625	1.50078903983769	2.32953382131561	0.691440997611071	0.543728848947776	45.400356833066	0.288149478118073	2.83549460203908	1.94122821846988	23.0278504625787	5.75029061786234	1.09406018315662	0.434690596036226	0.94247549413776	noMatch	trnaR2A19GA34G|tRNA|human
CTTTTTTCCCGGCGGCGG	UUUUUU	83.6	101	26.5811383437859	0	0.318677801552322	0.250131506639616	0.148243061356448	0.493886426865051	1.08745769789555	0.124897817972671	1.15259791247229	0	2.02562944535987	0.362643314371319	1.82548908503566	3.00866550368069	0.521628715243471	0.4283979518808	noMatch	MEG8|lincRNA|human
TAAGCAGGGTCGGGCCTGGTTAGT	AAGCAG	93.6	79.1	0	0.116209114583	1.38093714006006	0.375197259959424	0.423551603875565	0.395109141492041	0	2.37305854148075	0.576298956236145	1.94007525402674	0.92841349578994	0.725286628742638	2.1905869020428	0.136757522894577	0.891115721874263	0.17135918075232	noMatch	RNA5S9_ENST00000364451|rRNA|human
AAGTTTGTGGGTTCGTGTCCCACC	AGUUUG	72.4	62.5	0	0	0	0	0	0	0.181242949649259	1.12408036175404	0	0.671564511009256	0	3.62643314371319	0.273823362755349	0	0	0	noMatch	trnaR4G37TA58T|tRNA|human
AGCTGGTGTTGTGAACCAGGC	GCUGGU	56.9	34.5	0.145252122097191	0.116209114583	0.212451867701548	0.250131506639616	0.698860146394682	0.493886426865051	1.26870064754481	0.749386907836027	1.72889686870844	1.26851074301748	0.759611042009951	0.362643314371319	2.1905869020428	0.547030091578308	1.58662067553222	0.51407754225696	noMatch	hsa-mir-138-1|hsa-mir-138-1|miRNA|human
TAGCACCATTTGAAATCCTTT	AGCACC	63.1	51.3	0.145252122097191	0	0	0.250131506639616	0.741215306782239	0.0987772853730102	0.181242949649259	0.624489089863356	0	1.34312902201851	1.18161717645992	1.63189491467093	1.0952934510214	0	1.06499196028875	0.17135918075232	noMatch	hsa-mir-29b-2|hsa-mir-29b-2|miRNA|human
GAACGAGACTCTGGCATG	AACGAG	89.8	76.2	2.03352970936067	1.62692760416201	1.16848527235851	3.251709586315	0.465906764263121	1.67921385134117	0.906214748246293	0	0.432224217177109	0.149236558002057	0.253203680669984	0.181321657185659	0	2.59839293499696	0.130407178810868	1.19951426526624	noMatch	rna18s5A60GC456AT1578G|rRNA|human
TTCACCGTGGCTAAGTTCTGT	UCACCG	87.7	74.9	2.61453819774943	3.13764609374101	2.8681002139709	3.37677533963481	0.614149825619569	2.66698670507128	0.181242949649259	0.686937998849691	1.29667265153133	0.298473116004114	0.253203680669984	0	0.365097817007133	0.820545137367461	0.565097774847094	0.59975713263312	noMatch	hsa-mir-27b|hsa-mir-27b|miRNA|human
TCCCCGGCATCTCCACCA	CCCCGG	61.7	82.3	158.905821574327	131.316299478791	135.438065659737	235.498813501198	15.374923220683	147.178155205785	15.0431648208885	7.49386907836027	72.3255190076362	10.0734676651388	7.51170919320952	10.5166561167682	12.2307768697389	114.055774094077	17.4310929010527	159.878115641914	noMatch	TRNAA29|tRNA|human
CTAGCAACATCTGAAATCGGT	UAGCAA	85.4	78.2	0.290504244194382	0	0.212451867701548	0.125065753319808	0.296486122712895	0.296331856119031	0.362485899298517	0.56204018087702	0.144074739059036	1.19389246401645	0.590808588229962	0.181321657185659	0.730195634014265	0.273515045789154	1.02152290068513	0.25703877112848	noMatch	hsa-mir-29a|hsa-mir-29a|miRNA|human
AACCCGTAGATCCGATCTTGG	ACCCGU	78.3	57.2	7.98886671534549	11.272284114551	10.6225933850774	9.63006300562521	39.0091027169395	20.7432299283321	29.3613578431799	47.273824102656	10.3733812122506	70.4396553769708	52.8351680331366	78.1496342470192	68.6383895973409	18.0519930220842	66.1599087167136	11.5667447007816	hsa-miR-99a-5p	hsa-mir-99a|hsa-mir-99a|miRNA|human
TGATTGTCCAAACGCAATTCTA	GAUUGU	57.5	88.5	10.3129006689005	4.88078281248602	4.24903735403096	11.1308520454629	2.66837510441606	3.8523141295474	1.08745769789555	2.56040526843976	1.5848221296494	2.16393009102982	2.86964171425982	0.181321657185659	1.6429401765321	1.36757522894577	4.02088801333509	0.51407754225696	hsa-miR-219a-5p	hsa-mir-219-2|hsa-mir-219-2|miRNA|human
AAGGGCTTAGCTTAAT	AGGGCU	29.9	24	8.42462308163707	4.06731901040502	1.48716307391084	1.87598629979712	0.529439504844456	0.987772853730102	2.71864424473888	0	2.16112108588555	0.44770967400617	0.675209815119957	0.181321657185659	1.00401899676961	1.23081770605119	0.282548887423547	3.51286320542256	noMatch	mt-TAA28GT35G|mt_tRNA|human
AGGTTGTGGGTTCGTATCCCACC	GGUUGU	62.9	81.9	0.290504244194382	0	2.97432614782167	2.75144657303577	0.614149825619569	0.592663712238061	0	104.227229098194	0.144074739059036	4.40247846106068	7.34290673942953	99.7269114521127	3.55970371581954	0.136757522894577	0.260814357621736	0.34271836150464	noMatch	TRNAR1_prec|tRNA_prec|human
TGAACGCGCCCGATCTCGTC	GAACGC	70.1	60.1	0	0	0.743581536955418	0.750394519918847	2.26600108073427	0.592663712238061	0.906214748246293	4.49632144701616	0.144074739059036	2.31316664903188	6.75209815119957	2.90114651497055	4.56372271258916	0.410272568683731	3.32538305967713	0.17135918075232	noMatch	RNA5S9_ENST00000364451|rRNA|human
AAGGCACGCGGTGAATGCCT	AGGCAC	34.4	30.4	13.3631952329416	3.48627343749001	4.35526328788173	6.3783534193102	3.47312315177963	5.23519612476954	28.9988719438814	2.99754763134411	3.31371899835784	3.35782255504628	1.85682699157988	2.35718154341357	3.28588035306419	5.06002834709935	1.84743503315396	2.91310607278944	hsa-miR-124-3p	hsa-mir-124-3|hsa-mir-124-3|miRNA|human
GTTTAATATCTGATAC	UUUAAU	89.7	84.1	0	0.232418229166001	1.06225933850774	0.625328766599039	0.550617085038234	1.48165928059515	0.543728848947776	0.499591271890684	0.576298956236145	0.596946232008227	3.79805521004976	4.53304142964149	9.7663666049408	0.820545137367461	0.695504953657962	1.19951426526624	noMatch	rnu2-2pA83GA|snRNA|human
CGGGCCGGTCCCCCCCGC	GGGCCG	9.9	36.2	1.16201697677753	0.116209114583	0.743581536955418	1.87598629979712	25.9848908977659	14.3227063790865	15.405650720187	0.124897817972671	1.15259791247229	0	0.0844012268899946	0	0.821470088266048	12.4449345834065	2.86895793383909	0	noMatch	RNA45S5_NR_046235_prec3.3|rRNA_prec|human
TAGCACCATTTGAAATCTGTT	AGCACC	63.1	51.3	4.21231154081853	1.97555494791101	4.24903735403096	3.1266438329952	21.3258232551347	2.8645412758173	14.1369500726422	28.1644579528373	1.5848221296494	32.5335696444484	36.4613300164777	53.3085672125839	34.3191947986705	1.50433275184035	31.3629265040137	5.9975713263312	noMatch	hsa-mir-29b-2|hsa-mir-29b-2|miRNA|human
ATAGCCGGTCCCCCGCC	UAGCCG	68.9	74	0.581008488388763	0.464836458332002	1.16848527235851	0.125065753319808	0.444729184069343	0.395109141492041	1.08745769789555	0.187346726959007	0.144074739059036	0	0.0844012268899946	0	0	0.683787614472885	0.0652035894054339	0.4283979518808	noMatch	RNA45S5_NR_046235_prec3.3|rRNA_prec|human
AGGGATTGTGGGTTCGGGTCC	GGGAUU	49.6	24.8	0.145252122097191	0	0.424903735403096	0.125065753319808	0.4870843444569	0.493886426865051	0.906214748246293	1.24897817972671	0	0.970037627013369	1.94122821846988	1.08792994311396	1.36911681377675	0.273515045789154	0.543363245045282	0.25703877112848	noMatch	trnaR4A58G|tRNA|human
AATAATACATGGTTGTTCTTT	AUAAUA	95	77.1	0	0	0	0.500263013279232	0.465906764263121	0.19755457074602	0.362485899298517	1.24897817972671	0.432224217177109	0.44770967400617	2.95404294114981	0.906608285928297	0.912744542517831	0.820545137367461	0.369487006630792	0	noMatch	hsa-mir-369|hsa-mir-369|miRNA|human
TGGTTATCACGTTCGCCTCAC	GGUUAU	80.3	78.3	0	0.232418229166001	0.318677801552322	0	0.381196443488008	0.0987772853730102	0.724971798597035	3.93428126613914	0	1.0446559060144	2.02562944535987	1.81321657185659	0.912744542517831	0.136757522894577	0.652035894054339	0.17135918075232	noMatch	TRNAV27|tRNA|human
AACAATATCCTGGTGCTGA	ACAAUA	95.6	78.7	13.0726909887472	8.94810182289103	4.99261889098638	28.640057510236	7.77217193111662	5.03764155402352	12.1432776265003	9.55468307490934	2.73742004212169	3.58167739204936	4.13566011760973	8.15947457335468	6.38921179762482	5.3335433928885	6.19434099351622	1.79927139789936	hsa-miR-338-5p	hsa-mir-338|hsa-mir-338|miRNA|human
AGCTGCATTGTACAGGGCT	GCUGCA	50.4	26.9	0.290504244194382	0.116209114583	0.212451867701548	0	0.910635948332465	0	0.362485899298517	5.05836162789318	0	2.23854837003085	1.94122821846988	5.07700640119846	1.46039126802853	0	0.586832304648905	0.25703877112848	noMatch	hsa-mir-103-1|hsa-mir-103-1|miRNA|human
TCGAGTAGCTCACAGTCTAGTA	CGAGUA	97.1	78.6	3.34079880823539	1.39450937499601	2.65564834626935	5.12769588611212	0.36001886329423	2.07432299283321	0.181242949649259	0.374693453918013	1.29667265153133	0.373091395005142	0.168802453779989	0	0.0912744542517831	1.7778477976295	0.347752476828981	2.141989759404	noMatch	hsa-mir-151|hsa-mir-151|miRNA|human
GGGTTCGATTCCCGGGCGGC	GGUUCG	62.2	54.6	0	0	3.08055208167245	0.125065753319808	0.232953382131561	1.38288199522214	0.181242949649259	0.0624489089863356	0.432224217177109	0	0	0.362643314371319	0.0912744542517831	0.273515045789154	0.130407178810868	0.25703877112848	noMatch	TRNAG22_prec|tRNA_prec|human
GCCTGGGTAACTCAGTCGG	CCUGGG	11	16.2	0	0.116209114583	0	0	0.232953382131561	0.0987772853730102	0	2.37305854148075	0	2.76087632303805	0	1.45057325748528	0.365097817007133	0.136757522894577	0.0869381192072452	0	noMatch	PEX11B_PEX11B-001_ENSG00000131779_ENST00000369306.3|mRNA|human
CCCGCGCCCTCTCTCTCTCTC	CCGCGC	58.3	51.9	0.145252122097191	0	0	0.125065753319808	2.81661816577251	0.592663712238061	1.44994359719407	0.187346726959007	0	0.0746182790010284	0.337604907559978	0	0	0	0.260814357621736	0.17135918075232	noMatch	RNA45S5_NR_046235_prec3.3|rRNA_prec|human
AGGTCGATGGATCGAAACC	GGUCGA	52.1	81.8	0.290504244194382	0.116209114583	0.424903735403096	0	0.127065481162669	0.19755457074602	0	2.31060963249442	0	0.970037627013369	0.0844012268899946	1.63189491467093	0.365097817007133	0.547030091578308	0.0434690596036226	0.08567959037616	noMatch	TRNAM4_prec|tRNA_prec|human
GTTCGACTCCCGGTGTGGGAACC	UUCGAC	79.7	70.9	0.726260610485954	0.232418229166001	1.16848527235851	2.25118355975654	2.16011317976538	2.07432299283321	0.906214748246293	0.0624489089863356	0.432224217177109	0.373091395005142	0	0	0.273823362755349	0.683787614472885	1.06499196028875	1.54223262677088	noMatch	trnaE7T34A|tRNA|human
CGGGCACCCGGGGGGCC	GGGCAC	23.9	21.5	1.45252122097191	0.464836458332002	0.637355603104644	1.87598629979712	1.24947723143292	1.9755457074602	2.89988719438814	0.124897817972671	1.00852317341325	0.0746182790010284	0.422006134449973	0	0.182548908503566	0.957302660262038	0.260814357621736	1.62791221714704	noMatch	RNA45S5_NR_046235_prec3.3|rRNA_prec|human
AGTGTTTCCTACTTTATGGAT	GUGUUU	48.8	35.8	0.581008488388763	0.581045572915002	4.14281142018019	3.62690684627443	0.4870843444569	2.17310027820622	0	0.0624489089863356	1.00852317341325	0.522327953007199	0.337604907559978	0.362643314371319	0.273823362755349	0.820545137367461	0.17387623841449	0.25703877112848	hsa-miR-142-3p	hsa-mir-142|hsa-mir-142|miRNA|human
AGGTTGTGAGTTCGGGCCTC	GGUUGU	62.9	81.9	0	0.116209114583	0.212451867701548	0	0.296486122712895	0	0	5.55795289978386	0	1.34312902201851	0.0844012268899946	0.362643314371319	0.182548908503566	0.273515045789154	0.195610768216302	0	noMatch	trnaM13A58G|tRNA|human
AAATGCTGGGTTGAGAGGGCGA	AAUGCU	65.2	21.9	0.290504244194382	0	0.106225933850774	0	0.889458368138687	0	0.543728848947776	2.43550745046709	0	1.34312902201851	1.68802453779989	0.543964971556978	1.36911681377675	0	1.3475408477123	0	hsa-miR-320a-3p	hsa-mir-320-RNASEN|hsa-mir-320-RNASEN|miRNA|human
TCCAGCATGAGTGATTTTGT	CCAGCA	76.6	71.4	0.145252122097191	0.232418229166001	0.106225933850774	0.375197259959424	1.84244947685871	0.0987772853730102	1.99367244614185	5.6204018087702	0	2.83549460203908	2.02562944535987	2.90114651497055	4.47244825833737	0.410272568683731	3.34711758947894	0.08567959037616	noMatch	hsa-mir-338|hsa-mir-338|miRNA|human
TCCAGCATCAGTGATTTT	CCAGCA	76.6	71.4	157.743804597549	139.334728385018	97.0905035396075	198.479350518535	17.5773915608359	12.7422698131183	31.3550302893217	63.9476828020076	5.90706430142049	10.0734676651388	35.7017189744677	34.9950798368323	47.3714417566754	28.1720497162828	18.2787395633233	37.3563014040057	hsa-miR-338-3p	hsa-mir-338|hsa-mir-338|miRNA|human
AACCGAAGATCACGGGTTCGA	ACCGAA	89.4	78.9	7.11735398276235	2.44039140624301	2.97432614782167	8.37940547242713	0.338841283100452	2.66698670507128	0.543728848947776	0.624489089863356	2.30519582494458	1.26851074301748	0.337604907559978	0.543964971556978	0.456372271258916	0.547030091578308	0.782443072865207	2.39902853053248	noMatch	TRNAT6|tRNA|human
TTCGGGCCCACCCAGGG	UCGGGC	17.4	10.4	0.145252122097191	0.813463802081003	0.53112966925387	4.12716985955366	0.317663702906674	1.48165928059515	1.08745769789555	0.124897817972671	0.288149478118073	0.223854837003085	0.0844012268899946	0.725286628742638	0.365097817007133	0.547030091578308	0.260814357621736	0.17135918075232	noMatch	trnaN1A59G|tRNA|human
CGCTTGACTAGCTTGCTGTTTT	GCUUGA	63	65.2	6.2458412501792	6.74012864581403	0	5.62795889939135	25.688404775053	9.28506482506296	13.0494923747466	1.99836508756274	4.7544663889482	3.05934943904216	2.11003067224986	1.81321657185659	2.46441026479814	5.47030091578308	6.12913740411079	6.08325091670736	noMatch	RNY5_ENST00000516501_prec|scRNA_prec|human
TAGCACCATCCGAAATCGATT	AGCACC	63.1	51.3	0	0.116209114583	0.212451867701548	0	0.211775801937783	0.0987772853730102	0.724971798597035	0.624489089863356	0.288149478118073	1.0446559060144	0.253203680669984	0.906608285928297	1.27784235952496	0	0.326017947027169	0.25703877112848	noMatch	SPINT4_SPINT4-001_ENSG00000149651_ENST00000279058.3|mRNA|human
AGTTTGAGGGTTCGGGTCCCT	GUUUGA	71	77.4	0	0	0.212451867701548	0	0.0211775801937782	0	0.181242949649259	0.624489089863356	0	0.298473116004114	0.675209815119957	2.35718154341357	1.18656790527318	0	0.0652035894054339	0.08567959037616	noMatch	trnaR25T34CA58G|tRNA|human
TGTGAATTGCAGGACACA	GUGAAU	55.7	55.2	1.74302546516629	1.51071848957901	1.80584087546316	1.75092054647731	3.15545944887296	0.790218282984082	0.906214748246293	0.437142362904349	0.720373695295182	0.44770967400617	0.337604907559978	0.543964971556978	0.730195634014265	0.410272568683731	1.47794802652317	1.62791221714704	noMatch	RNA45S5_NR_046235_prec3.3|rRNA_prec|human
GATCGATGATGACTTA	AUCGAU	110.4	85.2	11.0391612793865	6.39150130206502	11.7910786574359	0	0.423551603875565	7.21074183222974	0.906214748246293	0.499591271890684	4.7544663889482	0.0746182790010284	1.94122821846988	1.81321657185659	1.36911681377675	0	0.478159655639849	0.59975713263312	noMatch	SNORD116-29_ENST00000384516|snoRNA|human
AGCTGGTATTGTGAATCAGGCCG	GCUGGU	56.9	34.5	0.726260610485954	1.045882031247	0.743581536955418	0.250131506639616	2.71073026480362	0.19755457074602	0.906214748246293	1.81101836060373	1.87297160776747	1.0446559060144	1.18161717645992	1.26925160029962	2.46441026479814	7.93193632788546	3.93394989412785	2.39902853053248	noMatch	hsa-mir-138-1|hsa-mir-138-1|miRNA|human
TTTAAACATCCTTGACTGGAAGC	UUAAAC	97.1	81.2	0.581008488388763	0.697254687498003	0.424903735403096	0.375197259959424	2.37188898170316	0.592663712238061	2.35615834544036	2.68530308641243	0.576298956236145	3.73091395005142	1.68802453779989	2.53850320059923	3.46842926156776	1.36757522894577	3.58619741729886	0.51407754225696	hsa-miR-30e-5p	hsa-mir-30e|hsa-mir-30e|miRNA|human
TGATGAGTACGTTCTGAC	GAUGAG	62.4	44.2	0	0	0	0	0.084710320775113	0	0	0	0.144074739059036	0	1.01281472267993	0	1.36911681377675	0	0.108672649009056	0	noMatch	SNORD59B_NR_003046|snoRNA|human
AACCCGTAGATCCGATGTTGT	ACCCGU	78.3	57.2	1.01676485468034	1.62692760416201	0.424903735403096	0.750394519918847	2.73190784499739	1.58043656596816	1.81242949649259	1.99836508756274	1.5848221296494	6.71564511009256	2.19443189913986	3.62643314371319	3.46842926156776	1.91460532052408	6.36821723193071	0.94247549413776	noMatch	hsa-mir-99a|hsa-mir-99a|miRNA|human
GGCGCTGGAGCGTCGGGC	GCGCUG	61	66.3	0.435756366291572	1.045882031247	0.743581536955418	1.25065753319808	0.402374023681787	1.18532742447612	0.543728848947776	0.124897817972671	0.144074739059036	0.0746182790010284	0.168802453779989	0.362643314371319	0	1.36757522894577	0.152141708612679	0.4283979518808	noMatch	RNA45S5_NR_046235_prec3.3|rRNA_prec|human
TTATTGCTTCAGAATACGCGT	UAUUGC	33.6	51.3	0.145252122097191	0.697254687498003	1.16848527235851	0.250131506639616	0.148243061356448	0.296331856119031	0	0.686937998849691	0.432224217177109	0.820801069011312	1.5192220840199	1.63189491467093	1.00401899676961	0.136757522894577	1.56488614573041	1.02815508451392	noMatch	hsa-mir-137|hsa-mir-137|miRNA|human
CCGGCGGCGGCGGCGACT	CGGCGG	12.6	19.7	0.726260610485954	0.348627343749001	0.424903735403096	0.875460273238655	1.75773915608359	1.38288199522214	8.3371756838659	0	0.144074739059036	0	0	0.181321657185659	0	1.36757522894577	0.260814357621736	1.45655303639472	noMatch	RNA45S5_NR_046235_prec3.3|rRNA_prec|human
AAGTAGCTTACAATCTAGCTGGGA	AGUAGC	13.5	16.5	0	0.116209114583	0	0	0.910635948332465	0	0.906214748246293	1.18652927074038	0	1.64160213802262	3.0384441680398	2.53850320059923	2.55568471904993	0	1.13019554969419	0	hsa-miR-708-5p	hsa-mir-708|hsa-mir-708|miRNA|human
AACATGCATTGCTGTCGGTGGGA	ACAUGC	16.9	43.1	2.75979031984663	6.50771041664802	4.46148922173251	4.50236711951308	0.0211775801937782	3.55598227342837	0	0	2.01704634682651	0	0	0	0	1.50433275184035	0	1.19951426526624	noMatch	hsa-mir-181b-1|hsa-mir-181b-1|miRNA|human
ATCACACAAAGGCGACTTTTGT	UCACAC	50.1	43.5	0.145252122097191	0	0.637355603104644	0.625328766599039	0.868280787944908	0	0	2.93509872235777	0	0.596946232008227	1.5192220840199	7.97815291616902	0.456372271258916	0.273515045789154	0.586832304648905	0.51407754225696	noMatch	hsa-mir-377|hsa-mir-377|miRNA|human
GGGGATGTATCTCAGTGG	GGGAUG	31.3	37.4	0.145252122097191	0.697254687498003	0.212451867701548	0.375197259959424	0.974168688913799	0.296331856119031	0.543728848947776	7.30652235140126	0.432224217177109	5.82022576208021	0.168802453779989	3.26378982934187	0.912744542517831	0.820545137367461	0.434690596036226	0.17135918075232	noMatch	ASTE1_ASTE1-001_ENSG00000034533_ENST00000264992.3|mRNA|human
TAAATTATAGGCTAAATCCTATAA	AAAUUA	91.4	92.1	0	0	0	0	0.148243061356448	0	0.181242949649259	2.06081399654907	0	0.0746182790010284	1.18161717645992	0.362643314371319	0.273823362755349	0	0.412956066234415	0.08567959037616	noMatch	mt-TDA9T|mt_tRNA|human
TCGGCGCCCCCTCGATGCTCT	CGGCGC	21.3	17.4	0.290504244194382	0.348627343749001	0.53112966925387	0.500263013279232	4.63789006243744	1.48165928059515	0.362485899298517	39.7799550242958	1.00852317341325	26.265634208362	0.590808588229962	3.80775480089885	0.638921179762482	0.957302660262038	3.19497588086626	0.51407754225696	noMatch	rna18s5A60GC456AT1578G|rRNA|human
ACCTCAGGGTAGAACCACGGACA	CCUCAG	75.1	54.5	0	0	0.212451867701548	0.250131506639616	0.148243061356448	0	0.362485899298517	0.187346726959007	0.288149478118073	1.19389246401645	0.759611042009951	0.725286628742638	1.00401899676961	0.136757522894577	0.956319311279697	0.25703877112848	noMatch	hsa-mir-140|hsa-mir-140|miRNA|human
AGAATTATGGCTGGACATCT	GAAUUA	87.3	74.1	2.75979031984663	4.76457369790302	3.50545581707554	3.1266438329952	1.58831851453337	2.76576399044429	0.906214748246293	0.249795635945342	0.720373695295182	2.01469353302777	0.759611042009951	0.725286628742638	1.27784235952496	0.547030091578308	1.95610768216302	0.51407754225696	noMatch	hsa-mir-219-2|hsa-mir-219-2|miRNA|human
GACCCGGAGATCCGATCTTGT	ACCCGG	72.2	68	0	0.116209114583	0.106225933850774	0	0.783570467169795	0	0.362485899298517	0.686937998849691	0.144074739059036	0.970037627013369	1.09721594956993	1.99453822904225	0.730195634014265	0	0.652035894054339	0.08567959037616	noMatch	hsa-mir-99a|hsa-mir-99a|miRNA|human
TATCGGGCCCATACCCCGAA	AUCGGG	93.8	63.5	16.1229855527882	1.74313671874501	2.01829274316471	6.3783534193102	4.25669361894943	1.38288199522214	2.89988719438814	2.56040526843976	0.576298956236145	0.149236558002057	2.61643803358983	0.181321657185659	0.821470088266048	2.59839293499696	0.652035894054339	2.74174689203712	noMatch	MT-TM|mt_tRNA|human
AGCACCATTTAAAATCAGTGTT	GCACCA	58.9	54.9	3.92180729662415	0.116209114583	1.16848527235851	1.50078903983769	0.974168688913799	0.493886426865051	2.71864424473888	0.811835816822362	0.288149478118073	0.223854837003085	0.253203680669984	0	0.456372271258916	0.683787614472885	0.652035894054339	0.94247549413776	noMatch	hsa-mir-29b-2|hsa-mir-29b-2|miRNA|human
TGAGACCTCTGGGTTTTGAGC	GAGACC	40.4	17.3	0	0.116209114583	0.637355603104644	0.250131506639616	0.952991108720021	0.19755457074602	0.181242949649259	0.936733634795033	1.29667265153133	1.64160213802262	0.253203680669984	1.08792994311396	0.912744542517831	0.683787614472885	1.63008973513585	0.25703877112848	noMatch	hsa-mir-769|hsa-mir-769|miRNA|human
TTCACAGTGGCTAAGTTCCGCTT	UCACAG	66.9	59	0.871512732583145	2.09176406249401	1.38093714006006	1.12559177987827	7.26391000646594	3.35842770268235	3.26237309368666	11.5530481624721	2.16112108588555	3.28320427604525	5.23287606717966	14.1430892604814	4.28989934983381	1.50433275184035	5.17281809283109	5.48349378407424	hsa-miR-27a-3p	hsa-mir-27a|hsa-mir-27a|miRNA|human
TAGCACCATCTGAAATGGGT	AGCACC	63.1	51.3	0.581008488388763	0.697254687498003	0.106225933850774	0.125065753319808	1.05887900968891	0.395109141492041	1.63118654684333	1.18652927074038	2.16112108588555	3.80553222905245	0.675209815119957	1.08792994311396	1.00401899676961	0.683787614472885	1.69529332454128	0.4283979518808	noMatch	hsa-mir-29a|hsa-mir-29a|miRNA|human
AACATCCTCGACTGGAAGCT	ACAUCC	35.6	22.3	0.581008488388763	0	0.212451867701548	0.500263013279232	1.75773915608359	0.296331856119031	0.181242949649259	0.124897817972671	0.432224217177109	0.895419348012341	3.46045030248978	0.181321657185659	11.9569535069836	0.683787614472885	2.34732921859562	0.25703877112848	hsa-miR-30a-5p	hsa-mir-30a|hsa-mir-30a|miRNA|human
GATCGATGATGACTATAAA	AUCGAU	110.4	85.2	0.871512732583145	4.64836458332002	3.82413361862786	2.50131506639616	2.28717866092805	4.93886426865051	2.89988719438814	0.124897817972671	0.864448434354218	0	0.506407361339967	0.362643314371319	0.365097817007133	2.87190798078612	1.63008973513585	0.77111631338544	noMatch	SNORD116-26_ENST00000516006|snoRNA|human
TCCAGCATCAGTGATTTA	CCAGCA	76.6	71.4	7.8436145932483	6.04287395831602	4.78016702328483	15.0078903983769	0.592972245425791	0.790218282984082	1.26870064754481	2.37305854148075	0	0.820801069011312	0.92841349578994	0.906608285928297	1.82548908503566	1.09406018315662	0.738974013261584	2.91310607278944	noMatch	hsa-mir-338|hsa-mir-338|miRNA|human
AACCCGTAGATGAGATCTTGT	ACCCGU	78.3	57.2	0	0	0	0	0.148243061356448	0	0	0.187346726959007	0	1.5669838590216	0.0844012268899946	1.45057325748528	1.27784235952496	0	0.326017947027169	0.08567959037616	noMatch	RIMKLA_RIMKLA-001_ENSG00000177181_ENST00000431473.3|mRNA|human
GTAGGCCCCTACGGGCTA	UAGGCC	34.3	13.2	0.435756366291572	0	1.27471120620929	1.25065753319808	0.0635327405813347	0.19755457074602	0	0	0	0.0746182790010284	0	0	0.0912744542517831	0.136757522894577	0.0434690596036226	0.34271836150464	noMatch	MT-ND1_ENST00000361390ext|mt_mRNA|human
TCCTTGGTATAGTGGT	CCUUGG	44.4	49.4	0	0.116209114583	0.212451867701548	0	0.508261924650678	0	0	3.80938344816647	0.144074739059036	1.34312902201851	0	0.725286628742638	0	0	0.652035894054339	0	noMatch	DPP8_DPP8-001_ENSG00000074603_ENST00000341861.5|mRNA|human
CCCGCTCCCCGTCCTCCCCCCTCC	CCGCUC	46.3	62.8	0	0	0	0	1.48243061356448	0.19755457074602	1.26870064754481	0	0	0	0	0	0	0.136757522894577	0.0869381192072452	0.08567959037616	noMatch	RNA45S5_NR_046235_prec3.3|rRNA_prec|human
GTGCACTGTAGTTGCATTGC	UGCACU	61.2	54	3.05029456404101	3.02143697915801	5.7362004279418	7.00368218590924	1.37654271259559	4.24742327103944	0	1.43632490668572	1.15259791247229	0.223854837003085	0.337604907559978	0.362643314371319	0.0912744542517831	3.28218054946985	0.49989418544166	0.8567959037616	noMatch	hsa-mir-33a|hsa-mir-33a|miRNA|human
ATCATCGAGGAAAATCCACGT	UCAUCG	79.8	83.4	0.726260610485954	5.57803749998402	3.50545581707554	1.37572328651789	0.465906764263121	1.87676842208719	0	0.187346726959007	1.29667265153133	0.0746182790010284	0.506407361339967	0.543964971556978	0	0.683787614472885	0.478159655639849	0.4283979518808	noMatch	hsa-mir-376a-1|hsa-mir-376a-1|miRNA|human
ACCGGGCAGAAGCACCA	CCGGGC	19.7	9.3	5.51958063969325	2.78901874999201	4.56771515558328	8.87966848570636	0.127065481162669	3.75353684417439	1.08745769789555	0.124897817972671	1.44074739059036	0.149236558002057	0	0.725286628742638	0.182548908503566	0.820545137367461	0.0434690596036226	1.54223262677088	noMatch	TRNAV27|tRNA|human
TACAGGACTGTGATAACTGA	ACAGGA	83.2	76.1	57.2293361062932	41.6028630207142	45.3584737542805	45.7740657150497	7.60275128956639	37.8317002978629	4.71231669088072	8.30570489518263	36.4509089819362	3.28320427604525	2.27883312602985	2.53850320059923	4.01607598707846	25.0266266897076	5.62924321866913	21.2485384132877	noMatch	hsa-mir-101-1|hsa-mir-101-1|miRNA|human
ACACTCAAACTGCTGACA	CACUCA	65.8	67.6	0.145252122097191	0.116209114583	0.424903735403096	0.250131506639616	0.381196443488008	0.0987772853730102	0.362485899298517	0.187346726959007	0.288149478118073	0.820801069011312	2.53203680669984	0.362643314371319	6.29793734337304	1.50433275184035	0.49989418544166	0.59975713263312	noMatch	SNORD71_ENST00000411292|snoRNA|human
GTGCGCGAGTCGGGGGCTCGCA	UGCGCG	80	76.4	0.145252122097191	0.464836458332002	0.956033404656966	0.750394519918847	0.211775801937783	0.395109141492041	0.181242949649259	1.37387599769938	0.144074739059036	9.10343003812546	0.0844012268899946	0.362643314371319	1.0952934510214	0	0.565097774847094	0.08567959037616	noMatch	RNA45S5_NR_046235_prec3.3|rRNA_prec|human
TTGTCCTGGCCTATTTTTCTGC	UGUCCU	59.5	35.6	0	0	0	0	0.105887900968891	0	0	6.93182889748325	0	2.0893118120288	0	0.543964971556978	0.0912744542517831	0	0.0434690596036226	0	noMatch	SCARNA11|SCARNA11_ENST00000516089|scaRNA|human
AGGTTGTGAGTTCGTTCCTC	GGUUGU	62.9	81.9	0	0	0.424903735403096	0.250131506639616	0.127065481162669	0.296331856119031	0.181242949649259	5.6204018087702	0.288149478118073	1.94007525402674	0.168802453779989	1.45057325748528	0.182548908503566	0.547030091578308	0.152141708612679	0	noMatch	TRNAI18|tRNA|human
TGCTAAATTTGACTGGCTTTT	GCUAAA	81.3	73.4	1.01676485468034	0.464836458332002	1.16848527235851	1.37572328651789	1.01652384930136	0.987772853730102	0.362485899298517	0.0624489089863356	0.720373695295182	0	0.422006134449973	0	0.273823362755349	0	0.456425125838037	0.94247549413776	noMatch	RNY4_ENST00000516507_prec|scRNA_prec|human
GGGGATGTAGCTCAGT	GGGAUG	31.3	37.4	27.8884074426606	37.6517531248921	37.1790768477709	40.1461068156583	11.5841363659967	66.5758903414089	12.3245205761496	16.6738586993516	28.5267983336892	6.5664085520905	6.07688833607961	7.97815291616902	8.30597533691227	39.5229241165327	5.10761450342565	19.0208690635075	noMatch	TRNAA29|tRNA|human
GCCCGGATAGCTCAGTCAG	CCCGGA	76.6	76.8	0.145252122097191	0.232418229166001	0.424903735403096	0.750394519918847	5.90854487406413	1.38288199522214	1.44994359719407	6.86937998849691	1.87297160776747	16.1921665432232	0.422006134449973	6.34625800149808	4.19862489558202	1.09406018315662	3.36885211928075	0.34271836150464	noMatch	trnaK1T54G|tRNA|human
TAACTAAGTGTTTGTGGGTTA	AACUAA	85.5	81.8	0.435756366291572	0.464836458332002	0.637355603104644	0.125065753319808	1.12241175027025	0.296331856119031	0.362485899298517	1.31142708871305	0.576298956236145	0.44770967400617	3.71365398315976	0.181321657185659	1.0952934510214	1.09406018315662	1.60835520533404	0.51407754225696	noMatch	MT-TN|mt_tRNA|human
GGTCGATGATGAGAAA	GUCGAU	66.3	56.5	118.089975265016	66.7040317706423	60.2301044933889	46.5244602349685	27.2767232895864	92.7518709652566	38.2422623759936	17.4232456071876	48.9854112800724	1.19389246401645	29.2028245039381	52.9459238982126	34.7755670699294	24.2060815523401	13.8014264241502	32.6439239333169	noMatch	SNORD115-14_ENST00000363090|snoRNA|human
AATCATACAAGGACAATTTCTT	AUCAUA	76.1	76.5	0.581008488388763	1.045882031247	1.38093714006006	1.00052602655846	0.931813528526243	0.987772853730102	1.26870064754481	2.12326290553541	2.73742004212169	1.19389246401645	2.27883312602985	1.26925160029962	2.09931244779101	1.7778477976295	1.28233725830687	2.65606730166096	hsa-miR-539-3p	hsa-mir-539|hsa-mir-539|miRNA|human
TTGCATAGTCACAAAAGCGATCAT	UGCAUA	89	94.7	0.290504244194382	0.116209114583	0.849807470806192	0	0.931813528526243	0.493886426865051	0.181242949649259	1.68612054263106	0.576298956236145	0.149236558002057	6.2456907898596	0.725286628742638	0.456372271258916	0.273515045789154	0.717239483459773	0.34271836150464	noMatch	hsa-mir-153-1|hsa-mir-153-1|miRNA|human
TTCCGGGTTCGAGTCCCGGCG	UCCGGG	80.3	41.7	7.98886671534549	1.74313671874501	0.743581536955418	0.750394519918847	0.084710320775113	1.28410470984913	0	0.249795635945342	0.432224217177109	0	0.0844012268899946	0.362643314371319	0	0.273515045789154	0.108672649009056	0.77111631338544	noMatch	TRNAR15|tRNA|human
AACCCGTACATCCGATCTTGT	ACCCGU	78.3	57.2	2.03352970936067	0.116209114583	1.48716307391084	1.87598629979712	6.73447050162148	1.77799113671418	4.53107374123147	5.87019744471554	2.01704634682651	8.58110208511827	6.75209815119957	11.9672293742535	10.4052877847033	1.7778477976295	8.19391773528286	2.05631016902784	noMatch	hsa-mir-99a|hsa-mir-99a|miRNA|human
TTAGTGCTTAAGAATACGCGGA	UAGUGC	81	81	0	0	0	0	0.381196443488008	0	0	0.374693453918013	0	1.34312902201851	0.422006134449973	1.99453822904225	0.638921179762482	0	0.49989418544166	0	noMatch	hsa-mir-137|hsa-mir-137|miRNA|human
CTTTTTGCGGTCTGGGCTTGCAG	UUUUUG	86.8	84.4	1.5977733430691	1.045882031247	1.06225933850774	0.625328766599039	2.26600108073427	1.9755457074602	1.26870064754481	1.31142708871305	0.144074739059036	0.298473116004114	0.506407361339967	0.543964971556978	0.182548908503566	0.957302660262038	0.521628715243471	0.59975713263312	hsa-miR-129-5p	hsa-mir-129-2|hsa-mir-129-2|miRNA|human
CTCTGGAGCTTTCGTACATGC	UCUGGA	72.9	43.1	0	0.116209114583	0	0.125065753319808	1.24947723143292	0.0987772853730102	1.26870064754481	0.124897817972671	0	0	0	0	0.0912744542517831	0.410272568683731	0.152141708612679	0	noMatch	SNORA71B_ENST00000439232|snoRNA|human
AGGTTCCGGGTTCGTGTCCCAGC	GGUUCC	24.6	20.9	0	0	0.106225933850774	0.375197259959424	0.317663702906674	0.296331856119031	0	8.99264289403232	0	0.522327953007199	0.506407361339967	17.588200747009	0.182548908503566	0	0.130407178810868	0	noMatch	TRNAR15|tRNA|human
GTAATTTTATGTATAAGCTAG	UAAUUU	88.2	81.8	3.77655517452696	0.697254687498003	1.16848527235851	1.75092054647731	0.296486122712895	0.790218282984082	0.543728848947776	0.187346726959007	0.576298956236145	0.223854837003085	0.253203680669984	1.26925160029962	0.365097817007133	0.820545137367461	0.738974013261584	0.25703877112848	hsa-miR-590-3p	hsa-mir-590|hsa-mir-590|miRNA|human
AAGGTTCCGAGTTCGGGTCCCGGC	AGGUUC	52.1	42.1	0.145252122097191	0	0	0.625328766599039	0.169420641550226	0	0.181242949649259	9.92937652882735	0.144074739059036	1.0446559060144	0.168802453779989	26.110318634735	1.0952934510214	0	0.108672649009056	0	noMatch	noMatch
CAGAACTTATTAACATTAG	AGAACU	57.7	68.2	4.50281578501292	0.464836458332002	0.424903735403096	0.875460273238655	0.0635327405813347	0.296331856119031	1.08745769789555	0	0.288149478118073	0.223854837003085	0.253203680669984	0	0.456372271258916	1.09406018315662	0.130407178810868	0.25703877112848	noMatch	ATP5G3_ATP5G3-001_ENSG00000154518_ENST00000284727.4|mRNA|human
TGTAAACATCCTCGACTAGAAGC	GUAAAC	82.6	76.4	1.16201697677753	2.55660052082601	3.29300394937399	1.87598629979712	6.31091889774592	2.76576399044429	4.53107374123147	6.4946865345789	5.61891482330242	8.35724724811518	5.65488220162964	6.16493634431242	10.0401899676961	6.97463366762342	6.67250064915607	1.7135918075232	noMatch	hsa-mir-30a|hsa-mir-30a|miRNA|human
AACGAATGATTTCGACTCAT	ACGAAU	93.2	73.8	9.15088369212302	4.18352812498802	3.82413361862786	0.250131506639616	2.26600108073427	2.96331856119031	4.53107374123147	0.249795635945342	3.02556952023976	0.223854837003085	2.19443189913986	0.725286628742638	1.55166572228031	1.36757522894577	2.6950816954246	0.08567959037616	noMatch	mt-TRA9G|mt_tRNA|human
AGCTACATTGTCTACTGGGTT	GCUACA	68.3	63.7	0.435756366291572	0.697254687498003	0.212451867701548	0.250131506639616	1.29183239182047	0.888995568357092	1.26870064754481	1.31142708871305	1.00852317341325	2.01469353302777	1.94122821846988	0.906608285928297	2.46441026479814	1.23081770605119	1.89090409275758	1.2851938556424	noMatch	hsa-mir-221|hsa-mir-221|miRNA|human
TTATAAAGCAATGAGACTGACT	UAUAAA	95.5	73.4	5.37432851759606	3.25385520832401	3.29300394937399	3.00157807967539	1.84244947685871	1.9755457074602	18.3055379145751	3.24734326728945	1.72889686870844	0.820801069011312	1.68802453779989	1.99453822904225	1.36911681377675	1.23081770605119	1.60835520533404	3.17014484391792	hsa-miR-340-5p	hsa-mir-340|hsa-mir-340|miRNA|human
TTATACAGCAATGAGACTGA	UAUACA	80.2	80.7	7.55311034905392	5.81045572915002	5.7362004279418	6.3783534193102	0.127065481162669	5.53152798088857	0.724971798597035	0.187346726959007	4.89854112800724	0.522327953007199	0.0844012268899946	0	0.273823362755349	1.09406018315662	0.0434690596036226	2.82742648241328	noMatch	hsa-mir-340|hsa-mir-340|miRNA|human
TGCGGTAGTAGATTGTATAGT	GCGGUA	44.2	55.7	3.48605093033258	1.51071848957901	2.01829274316471	5.25276163943193	7.85688225189173	1.77799113671418	5.2560455398285	9.11754071200499	3.1696442592988	15.2221289162098	10.8877582688093	7.25286628742638	11.5005812357247	1.64109027473492	9.17197157636437	3.25582443429408	hsa-let-7f-5p	hsa-let-7f-2|hsa-let-7f-2|miRNA|human
CGACTCTGGACGCGAG	GACUCU	44	11.3	2.90504244194382	2.44039140624301	3.50545581707554	4.87756437947251	0.381196443488008	9.48261939580898	0.362485899298517	0.124897817972671	2.01704634682651	0	0.337604907559978	0	0	2.18812036631323	0.152141708612679	2.141989759404	noMatch	RNA45S5_NR_046235_prec3.3|rRNA_prec|human
TGAACGCGCCCGATCTCGTCTGAT	GAACGC	70.1	60.1	0	0	0.212451867701548	0	0.127065481162669	0	0	0.936733634795033	0	0.223854837003085	1.6036233109099	0	1.00401899676961	0.136757522894577	0.412956066234415	0	noMatch	RNA5S9_ENST00000364451|rRNA|human
AGACGGTCGAACTTGACTA	GACGGU	33.3	23.8	9.29613581422021	7.78601067706103	7.86071910495728	0.375197259959424	0.169420641550226	12.1496061008803	0.906214748246293	0.249795635945342	1.87297160776747	0.44770967400617	0.0844012268899946	0.181321657185659	0.365097817007133	6.83787614472885	0.760708543063395	4.79805706106496	noMatch	rna18s5A60GC456AT1578G|rRNA|human
AGATCGAACTCCTTGTTCTAC	GAUCGA	62.9	65.1	0.435756366291572	0.929672916664004	0.106225933850774	1.37572328651789	0.931813528526243	1.77799113671418	0	23.1060963249442	0.288149478118073	9.32728487512855	1.35041963023991	8.34079623054033	0.365097817007133	0.136757522894577	0.695504953657962	0.17135918075232	noMatch	rny1T112A|scRNA|human
GGCGCCCCCTCGATGCTCT	GCGCCC	40.9	37.7	0	0	0.106225933850774	0.375197259959424	0.423551603875565	0.0987772853730102	0.543728848947776	3.8718323571528	0.144074739059036	2.0893118120288	0.168802453779989	0.906608285928297	0.182548908503566	0	0.434690596036226	0	noMatch	rna18s5A60GC456AT1578G|rRNA|human
TAGAGGAGCTCACAGTCTAGTA	AGAGGA	79	49.7	1.01676485468034	0.464836458332002	0.743581536955418	1.6258547931575	0.0635327405813347	0.493886426865051	0.543728848947776	0.0624489089863356	0.432224217177109	0.0746182790010284	0.253203680669984	0.181321657185659	0.273823362755349	0.410272568683731	0.195610768216302	0.17135918075232	hsa-miR-151a-5p	hsa-mir-151|hsa-mir-151|miRNA|human
TCTCTGGGCCTGTGTCTTT	CUCUGG	50.2	26.9	2.61453819774943	1.85934583332801	2.54942241241858	2.87651232635558	0.783570467169795	1.9755457074602	1.81242949649259	0.999182543781369	1.44074739059036	0.895419348012341	1.09721594956993	0.906608285928297	1.00401899676961	0.957302660262038	0.912850251676075	0.8567959037616	hsa-miR-330-5p	hsa-mir-330|miRNA|human
GTGGGAAGGAATTACAAGACAGTT	UGGGAA	73.7	64	0	0	0	0.500263013279232	1.29183239182047	0.0987772853730102	1.81242949649259	0	0	0	0	0	0.0912744542517831	0.136757522894577	0.326017947027169	0.25703877112848	noMatch	SNORA18_ENST00000384416|snoRNA|human
CTTGCTGAGATCTGCTTTT	UUGCUG	86.3	65.9	0	0	0	0	0.127065481162669	0	0	2.06081399654907	0	0.522327953007199	0	1.26925160029962	0.182548908503566	0	0.0217345298018113	0	noMatch	DSG4_DSG4-001_ENSG00000175065_ENST00000308128.4|mRNA|human
GCATTGGCCTCCTAAGCCA	CAUUGG	36.6	56.5	0	0	0	0	0	0	0	9.304887438964	0	0.149236558002057	2.11003067224986	0	0.456372271258916	0.273515045789154	0.0434690596036226	0.17135918075232	noMatch	TRNAR18|tRNA|human
TCGTACGACTCTTAGCGGT	CGUACG	90.1	85	10.3129006689005	2.32418229166001	10.3039155835251	6.12822191267059	1.56714093433959	8.29729197133286	15.7681366194855	3.24734326728945	3.74594321553495	1.19389246401645	6.49889447052958	1.08792994311396	0.730195634014265	2.32487788920781	1.45621349672136	3.51286320542256	noMatch	RNA45S5_NR_046235_prec3.3|rRNA_prec|human
TCCTTGTTCTACTCTTTCCCC	CCUUGU	64.7	46.9	0	0.116209114583	0.212451867701548	0.125065753319808	0.169420641550226	0.296331856119031	0.181242949649259	5.68285071775654	0	1.41774730101954	0	3.44511148652753	0	0.136757522894577	0.0869381192072452	0	noMatch	rny1T112A|scRNA|human
GCCTCTGTGGCGCAATCGG	CCUCUG	74.8	66.7	0	0.116209114583	0.106225933850774	0.125065753319808	0.254130962325339	0.0987772853730102	0	1.49877381567205	0	5.37251608807404	0.0844012268899946	0.725286628742638	0.365097817007133	0.136757522894577	0.217345298018113	0.08567959037616	noMatch	trnaN1A59G|tRNA|human
GTTCGTTTCCCGGCCCATG	UUCGUU	86.2	77.3	1.01676485468034	1.51071848957901	0.743581536955418	0.875460273238655	0.423551603875565	1.38288199522214	0.906214748246293	0	0.144074739059036	0.0746182790010284	0	0.181321657185659	0.456372271258916	0.547030091578308	0.543363245045282	0.4283979518808	noMatch	trnaG15G45AA56T|tRNA|human
TTATTGCTTAAGAATACGCGTT	UAUUGC	33.6	51.3	2.03352970936067	7.32117421872903	8.71052657576347	2.75144657303577	3.28252493003563	4.54375512715847	1.44994359719407	3.43468999424846	9.07670856071929	8.87957520112238	8.01811655454948	10.8792994311396	8.30597533691227	6.01733100736138	7.32453654321041	11.0526671585246	hsa-miR-137-3p	hsa-mir-137|hsa-mir-137|miRNA|human
TGTTAAGTTGATTTAAC	GUUAAG	78	73	1.88827758726348	1.39450937499601	0.106225933850774	2.12611780643673	0.0635327405813347	0.790218282984082	0.362485899298517	0	0	0	0.253203680669984	0	0.0912744542517831	0.410272568683731	0.0217345298018113	0	noMatch	RNY5_ENST00000516501|scRNA|human
CATGACCCCTAACAGGGGCA	AUGACC	54.5	38.1	157.598552475452	10.923656770802	62.3546231704043	75.2895834985244	21.9823282411418	37.1402593002518	62.347574679345	41.5285244759132	17.2889686870844	15.2221289162098	26.7551889241283	17.044235775452	77.3094627512603	8.47896641946377	5.71618133787637	27.0747505588665	noMatch	MT-CO3_ENST00000362079extcor|mt_mRNA|human
GATTGTGGGTTCGAGTCCCA	AUUGUG	87.3	86.5	0	0.232418229166001	4.24903735403096	1.00052602655846	0.317663702906674	0.790218282984082	0.543728848947776	6.93182889748325	0.144074739059036	0.820801069011312	9.3685361847894	5.43964971556978	8.03215197415692	0.547030091578308	0.825912132468829	0.4283979518808	noMatch	TRNAR18|tRNA|human
TTGGATAGTCACAAAAGTGATCAT	UGGAUA	88.8	93	0	0	0	0	0.508261924650678	0.0987772853730102	0	1.18652927074038	0	0.149236558002057	3.54485152937977	0.362643314371319	0.730195634014265	0	0.434690596036226	0.08567959037616	hsa-miR-153-3p	hsa-mir-153-1|hsa-mir-153-1|miRNA|human
AAGGTCCCCGGTTCGTAACCGGGC	AGGUCC	32.8	22.6	0	0.116209114583	0.637355603104644	0.250131506639616	0.148243061356448	0	0	72.7529789690809	0.288149478118073	2.91011288104011	0.0844012268899946	21.9399205194648	0.182548908503566	0	0.130407178810868	0	noMatch	trnaV27A58T|tRNA|human
ACACAATGAACTGAACTCT	CACAAU	70	66.1	0	0	0.106225933850774	0	0.211775801937783	0.296331856119031	0.362485899298517	0.0624489089863356	0	0	6.41449324363959	0.181321657185659	1.00401899676961	0.136757522894577	0.108672649009056	0	noMatch	SNORD98_ENST00000408255|snoRNA|human
AAGCTTGTGGGTTCGTGTCCCACC	AGCUUG	64.4	62	0	0	0	0	0	0	0	1.12408036175404	0	0	0	1.26925160029962	0	0	0	0	noMatch	trnaR4G37TA58T|tRNA|human
TACCACAGGGCAGAACCACGG	ACCACA	76.9	58.7	0.871512732583145	1.045882031247	2.23074461086625	1.50078903983769	1.6518512551147	0.493886426865051	4.89355964052998	3.55958781222113	3.02556952023976	6.5664085520905	4.55766625205971	2.35718154341357	6.84558406888373	2.18812036631323	2.67334716562279	0.68543672300928	noMatch	hsa-mir-140|hsa-mir-140|miRNA|human
CATGGTTCTGTCAAGCACCGCG	AUGGUU	89.6	83.5	3.05029456404101	4.99699192706902	1.91206680931393	1.37572328651789	2.49895446286583	1.9755457074602	2.35615834544036	3.43468999424846	7.34781169201085	2.16393009102982	1.26601840334992	2.53850320059923	7.21068188589087	19.5563257739245	6.60729705975063	10.4529100258915	hsa-miR-218-2-3p	hsa-mir-218-2|hsa-mir-218-2|miRNA|human
AGGTTGTGGGTTCGAGTCCCACC	GGUUGU	62.9	81.9	0.145252122097191	0.464836458332002	2.54942241241858	1.00052602655846	1.75773915608359	0.296331856119031	0.724971798597035	106.787634366634	0.144074739059036	12.3120160351697	7.7649128738795	187.849236844343	6.02411398061769	0.136757522894577	0.260814357621736	0.25703877112848	noMatch	TRNAR12|tRNA|human
GACTTCGGATCAGAAG	ACUUCG	83.1	76.8	0	0	0.318677801552322	0	0.127065481162669	0	0.181242949649259	1.12408036175404	0	0.0746182790010284	0.0844012268899946	15.5936625179667	0.182548908503566	0.136757522894577	0.0652035894054339	0.17135918075232	noMatch	TRNAR22|tRNA|human
AAGGTTCCGGGCTCGTGTCCCGGC	AGGUUC	52.1	42.1	0	0	0	0	0.0211775801937782	0.0987772853730102	0	7.99346035025095	0.144074739059036	1.64160213802262	0.506407361339967	24.478423720064	0.547646725510699	0	0.130407178810868	0	noMatch	IL1RL2_IL1RL2-001_ENSG00000115598_ENST00000264257.2|mRNA|human
GTTACAGATCGAACTCC	UUACAG	102.8	79	2.90504244194382	0.464836458332002	0	4.25223561287347	0.127065481162669	1.18532742447612	0.362485899298517	39.6550572063231	1.15259791247229	2.83549460203908	0.253203680669984	16.1376274895237	1.0952934510214	1.50433275184035	0.130407178810868	1.97063057865168	noMatch	rny1T112A|scRNA|human
AGGAAACTCTGGTGGAGGTC	GGAAAC	53.2	62.3	0.871512732583145	0	0.424903735403096	0.750394519918847	1.31300997201425	2.76576399044429	0.906214748246293	0.0624489089863356	0	0	0.0844012268899946	0	0.182548908503566	0.547030091578308	0.326017947027169	0.4283979518808	noMatch	RNA45S5_NR_046235_prec3.3|rRNA_prec|human
AGCAAATGATGATAAACT	GCAAAU	60.7	72.2	0	0	0	0	0.0423551603875565	0.0987772853730102	0	1.24897817972671	0	0.149236558002057	0	1.45057325748528	0	0	0.0434690596036226	0	noMatch	SNORD69_ENST00000391150_prec|snoRNA_prec|human
CGCACGTGTTAGGACCCGAAA	GCACGU	68.5	55.2	0	0.581045572915002	1.80584087546316	2.50131506639616	0.36001886329423	0.888995568357092	0.181242949649259	0.124897817972671	0	0.0746182790010284	0.759611042009951	0	0.0912744542517831	0.273515045789154	0.195610768216302	0.59975713263312	noMatch	RNA45S5_NR_046235_prec3.3|rRNA_prec|human
TAGCACCAACTGAAATCGGT	AGCACC	63.1	51.3	0.581008488388763	0.348627343749001	0	0.625328766599039	2.4354217222845	0.296331856119031	4.16858784193295	3.18489435830311	0.576298956236145	9.17804831712649	3.88245643693975	3.26378982934187	6.4804862518766	0.410272568683731	4.17302972194777	0.08567959037616	noMatch	hsa-mir-29a|hsa-mir-29a|miRNA|human
GGGGGTGGAGCTCAGTGG	GGGGUG	8.2	12.3	0	0.116209114583	0.318677801552322	0.125065753319808	0.677682566200904	0.0987772853730102	0	1.99836508756274	0	3.28320427604525	0	0.906608285928297	0.365097817007133	0.136757522894577	0.326017947027169	0	noMatch	TPSG1_TPSG1-001_ENSG00000116176_ENST00000234798.4|mRNA|human
TAGCATCATCTGAAATCGGGT	AGCAUC	74.4	48	0.145252122097191	0	0.53112966925387	0.250131506639616	0.508261924650678	0.395109141492041	1.63118654684333	1.12408036175404	1.15259791247229	1.79083869602468	0.675209815119957	1.26925160029962	1.46039126802853	0.547030091578308	0.912850251676075	0.51407754225696	noMatch	CNOT8_CNOT8-006_ENSG00000155508_ENST00000517876.1|mRNA|human
TAGCACCAGTTGAAATCGGTT	AGCACC	63.1	51.3	1.16201697677753	0.116209114583	0.424903735403096	1.00052602655846	25.0742549494334	0.296331856119031	17.3993231663288	33.0354728537715	0.720373695295182	47.0841340496489	65.6641545204158	60.1987901856389	40.6171321420435	0.410272568683731	45.9685305308309	1.02815508451392	noMatch	hsa-mir-29c|hsa-mir-29c|miRNA|human
ACTCCATTTGTTTTGATGATGA	CUCCAU	78	71.4	0.581008488388763	0.232418229166001	0.106225933850774	0.500263013279232	1.29183239182047	0.395109141492041	0.181242949649259	1.31142708871305	0.432224217177109	1.26851074301748	2.11003067224986	1.45057325748528	0.638921179762482	0.547030091578308	1.02152290068513	0.8567959037616	hsa-miR-136-5p	hsa-mir-136|hsa-mir-136|miRNA|human
TGGCTCGGTTCAGCAGGAAA	GGCUCG	22.2	22.6	0.290504244194382	0.813463802081003	0.53112966925387	0.500263013279232	0.698860146394682	0.0987772853730102	0	0.874284725808698	1.15259791247229	1.5669838590216	1.85682699157988	0.362643314371319	0.638921179762482	0.957302660262038	0.565097774847094	0.8567959037616	noMatch	UBQLN2_UBQLN2-001_ENSG00000188021_ENST00000338222.5|mRNA|human
TGATTGTCCAAACGCAATAA	GAUUGU	57.5	88.5	13.5084473550387	6.04287395831602	7.43581536955418	16.7588109448543	2.56248720344717	5.43275069551556	1.08745769789555	5.12081053687952	2.88149478118073	2.0893118120288	1.5192220840199	1.63189491467093	1.27784235952496	0.273515045789154	3.41232117888437	1.45655303639472	hsa-miR-219a-5p	hsa-mir-219-2|hsa-mir-219-2|miRNA|human
CTCGGGGCCACGCGCGCGTC	UCGGGG	41.3	97.5	1.30726909887472	0.116209114583	0	0.750394519918847	9.40284560603754	2.66698670507128	10.6933340293063	0.124897817972671	0	0.0746182790010284	0	0	0.273823362755349	4.37624073262646	1.52141708612679	0.59975713263312	noMatch	RNA45S5_NR_046235_prec3.3|rRNA_prec|human
AAGGTTGCGGGTTCGGGTCCCGGC	AGGUUG	79.1	79.6	0	0	0	0	0.0423551603875565	0	0	4.30897472005715	0	0.596946232008227	0.337604907559978	13.2364809745531	0.182548908503566	0	0	0	noMatch	RPL39L_RPL39L-002_ENSG00000163923_ENST00000296277.4|mRNA|human
CGTTCGCGCTTTCCCCTGT	GUUCGC	67.9	57.4	4.21231154081853	1.278300260413	0.849807470806192	4.00210410623385	11.647669106578	8.88995568357092	40.4171777717847	0.0624489089863356	2.44927056400362	0.373091395005142	1.18161717645992	0	3.92480153282667	6.29084605315054	6.45515535113796	5.05509583219344	noMatch	rnu1-1G51A|snRNA|human
ACTCCATGATGAACACAAAAT	CUCCAU	78	71.4	0	0.116209114583	0.53112966925387	1.37572328651789	3.66372137352364	0.19755457074602	0	25.5416037754112	0.288149478118073	6.41717199408844	0.506407361339967	2.53850320059923	0.730195634014265	0.410272568683731	2.80375434443366	0.17135918075232	noMatch	SNORD27_ENST00000363981|snoRNA|human
AAGGAGCTTACAATCTAGCTGGGT	AGGAGC	11.1	18	7.40785822695673	6.85633776039703	4.46148922173251	6.75355067926963	11.9865103896785	7.21074183222974	12.5057635257988	14.9877381567205	6.3392885185976	17.0129676122345	21.5223128569486	18.6761306901229	16.1555784025656	5.60705843867765	16.127021112944	15.1652874965803	hsa-miR-708-5p	hsa-mir-708|hsa-mir-708|miRNA|human
GTTCAGATCCGGGTGCCC	UUCAGA	78.2	72	0.581008488388763	1.045882031247	2.97432614782167	2.00105205311693	0.783570467169795	2.17310027820622	1.81242949649259	7.18162453342859	1.44074739059036	12.1627794771676	1.85682699157988	29.7367517784481	5.56774170935877	1.64109027473492	1.30407178810868	0.8567959037616	noMatch	trnaC7A57G|tRNA|human
TGATTTTCCAAACGCAATTCT	GAUUUU	50.9	44.1	20.0447928494123	11.388493229134	6.26733009719567	15.8833506716156	2.66837510441606	5.23519612476954	1.26870064754481	5.74529962674287	4.03409269365302	3.58167739204936	2.78524048736982	0.725286628742638	2.46441026479814	3.41893807236442	4.45557860937132	1.62791221714704	noMatch	hsa-mir-219-2|hsa-mir-219-2|miRNA|human
TTCCTCTGATGACTTCCTGTT	UCCUCU	59	48.8	0	0.116209114583	0	1.12559177987827	1.84244947685871	0.296331856119031	0.543728848947776	31.0995566751951	0.720373695295182	4.92480641406787	0.590808588229962	3.44511148652753	0.456372271258916	0.683787614472885	1.04325743048694	0.59975713263312	noMatch	SNORD66_ENST00000390856|snoRNA|human
TGTCTGTGTGGAAAGCGGCTGTGCA	GUCUGU	35.5	30.8	0.435756366291572	0.232418229166001	0.212451867701548	0.125065753319808	0	0.0987772853730102	0.362485899298517	0.249795635945342	0.288149478118073	2.38778492803291	0.506407361339967	0	1.00401899676961	0	0.369487006630792	0.59975713263312	noMatch	C5orf45_C5orf45-201_ENSG00000161010_ENST00000403396.2|mRNA|human
GAACTGCTAACTCATA	AACUGC	41.9	19	2.90504244194382	3.13764609374101	0.212451867701548	0.250131506639616	0.0635327405813347	0.592663712238061	0.362485899298517	0	0.144074739059036	0	0.168802453779989	0	0.365097817007133	0.136757522894577	0.0652035894054339	0.59975713263312	noMatch	MT-TS2|mt_tRNA|human
AGATTGAGGGTTCGGATCCCT	GAUUGA	69.2	80.1	0.290504244194382	0.116209114583	2.12451867701548	0.625328766599039	0.190598221744004	0.0987772853730102	0.543728848947776	9.61713198389568	0.144074739059036	1.19389246401645	3.1228453949298	11.6045860598822	5.84156507211412	0.136757522894577	0.652035894054339	0.77111631338544	noMatch	trnaR7A58T|tRNA|human
TAGTAGATTGTATAGTT	AGUAGA	76.6	87.2	2.17878183145786	40.7893992186332	4.67394108943406	4.7524986261527	1.10123417007647	3.55598227342837	1.99367244614185	1.37387599769938	2.01704634682651	1.71622041702365	1.68802453779989	1.26925160029962	2.92078253605706	3.82921064104815	2.1082493907757	4.54101828993648	noMatch	hsa-let-7f-2|hsa-let-7f-2|miRNA|human
GTGAACCTGCGGAAGGATCATTA	UGAACC	66.9	58.5	2.61453819774943	0.464836458332002	2.33697054471703	1.25065753319808	0.508261924650678	1.38288199522214	0.906214748246293	0.0624489089863356	0.576298956236145	0.223854837003085	0.506407361339967	0	0.0912744542517831	0.820545137367461	0.369487006630792	1.7135918075232	noMatch	rna18s5A60GC456AT1578G|rRNA|human
ATCCCATCCTCGTCGCC	UCCCAU	88.2	64.8	3.48605093033258	2.09176406249401	2.54942241241858	6.62848492594982	5.40028294941345	7.21074183222974	8.88090453281367	1.0616314527677	2.44927056400362	2.0893118120288	1.18161717645992	1.81321657185659	3.19460589881241	4.64975577841562	2.23865656958656	3.4271836150464	noMatch	trnaS16C52A|tRNA|human
TTATGAAGCAATGAGACTGAT	UAUGAA	84	76.5	7.26260610485954	7.66980156247803	5.62997449409102	7.62901095250828	0.741215306782239	3.06209584656332	1.99367244614185	1.99836508756274	2.16112108588555	1.11927418501543	1.01281472267993	0.906608285928297	0.547646725510699	1.23081770605119	0.630301364252528	2.65606730166096	noMatch	hsa-mir-340|hsa-mir-340|miRNA|human
GGGGGGGTAGCTCAGTGG	GGGGGG	8.5	53	0.435756366291572	0.929672916664004	1.27471120620929	1.6258547931575	4.15080571798054	1.08655013910311	0.724971798597035	21.2326290553541	1.00852317341325	23.8032310013281	0.675209815119957	10.3353344595826	2.64695917330171	0.547030091578308	3.21671041066807	0.59975713263312	noMatch	trnaA13T6GA33GA36T|tRNA|human
AAAGAATTCTCCTTTTGGGAA	AAGAAU	90	75.8	1.01676485468034	1.16209114583	2.54942241241858	1.37572328651789	0.169420641550226	0.395109141492041	0.181242949649259	0.312244544931678	0.288149478118073	0.44770967400617	0.759611042009951	0.181321657185659	0.182548908503566	0.547030091578308	0.260814357621736	0.4283979518808	hsa-miR-186-5p	hsa-mir-186|hsa-mir-186|miRNA|human
TATCCGGTAAAGCGAATGATT	AUCCGG	84.7	86.8	1.01676485468034	0.697254687498003	0.849807470806192	0.125065753319808	0.36001886329423	1.58043656596816	1.26870064754481	0.124897817972671	0	0.0746182790010284	0	0	0.182548908503566	0	0.152141708612679	0	noMatch	RNA45S5_NR_046235_prec3.3|rRNA_prec|human
TGCAATGTTTCCACAGTGC	GCAAUG	75.6	84.3	1.30726909887472	0.348627343749001	0.743581536955418	1.50078903983769	0.148243061356448	0.296331856119031	0	0.499591271890684	0.144074739059036	0	0.0844012268899946	0.362643314371319	0.0912744542517831	0.136757522894577	0.0869381192072452	0.17135918075232	noMatch	hsa-mir-33a|hsa-mir-33a|miRNA|human
GTCGATGATGATTGGTA	UCGAUG	88.7	79.2	0.581008488388763	1.045882031247	0.318677801552322	1.25065753319808	0.148243061356448	1.08655013910311	0.362485899298517	0.0624489089863356	0	0	0.337604907559978	0.543964971556978	0.182548908503566	0	0.130407178810868	0.08567959037616	noMatch	SCARNA5|SCARNA5_ENST00000516201|scaRNA|human
CGGTTCGTAACCGGGC	GGUUCG	62.2	54.6	0.435756366291572	0.348627343749001	1.80584087546316	0.500263013279232	1.77891673627737	0.19755457074602	0	56.391364814661	0.144074739059036	0.373091395005142	2.36323435291985	7.07154463024072	1.00401899676961	0.410272568683731	0.217345298018113	0.4283979518808	noMatch	trnaV27A58T|tRNA|human
TGTAAACATCCTCGACTGGCA	GUAAAC	82.6	76.4	0.145252122097191	0.464836458332002	0.318677801552322	0	1.24947723143292	0.0987772853730102	0.362485899298517	2.68530308641243	0	0.895419348012341	4.05125889071974	0.543964971556978	1.36911681377675	0.273515045789154	2.93416152324453	0.4283979518808	hsa-miR-30a-5p	hsa-mir-30a|hsa-mir-30a|miRNA|human
GCACTCTGGACTCTGAATCCA	CACUCU	64.1	39.8	0.290504244194382	0.232418229166001	1.38093714006006	0.375197259959424	1.22829965123914	0.0987772853730102	0	6.05754417167455	0	0.298473116004114	4.13566011760973	2.71982485778489	0.456372271258916	2.05136284341865	0.195610768216302	0.08567959037616	noMatch	trnaQ1A57GA58G|tRNA|human
TCTCTCCCCCGCTCCCCGTCCT	CUCUCC	37.8	27.2	0.145252122097191	0	0.212451867701548	0	1.1647669106578	0.592663712238061	1.44994359719407	0	0.432224217177109	0	0.0844012268899946	0	0	0	0.239079827819924	0.08567959037616	noMatch	RNA45S5_NR_046235_prec3.3|rRNA_prec|human
CAGGTTGTGGGTTCGGGTCCCACC	AGGUUG	79.1	79.6	0	0	0	0	0.0423551603875565	0.0987772853730102	0	1.37387599769938	0	0	0.0844012268899946	4.8956847440128	0.0912744542517831	0	0.0217345298018113	0	noMatch	TRNAR12|tRNA|human
GTCAGAGGTTCATTTCC	UCAGAG	68.7	61.4	13.2179431108444	0.813463802081003	1.06225933850774	0	0.4870843444569	0.296331856119031	0.362485899298517	0.124897817972671	0.144074739059036	0.0746182790010284	0.0844012268899946	0.181321657185659	0.456372271258916	1.09406018315662	0.0652035894054339	0.17135918075232	noMatch	mt-TL1A60T|mt_tRNA|human
GCGCAAGGATGACACGC	CGCAAG	92.8	76.1	1.88827758726348	1.39450937499601	0	5.75302465271116	0.36001886329423	9.48261939580898	2.1749153957911	2.37305854148075	13.2548759934313	7.01411822609667	14.6014122519691	28.1048568637772	29.5729231775777	5.19678586999392	2.84722340403728	6.68300804934048	noMatch	RNU6-9_ENST00000384776_prec|snRNA_prec|human
GAGGTTCCAGGTTCGGGTCCCGGC	AGGUUC	52.1	42.1	0	0	0	0	0	0	0	2.06081399654907	0	0.0746182790010284	0.253203680669984	7.43418794461204	0.0912744542517831	0	0.0434690596036226	0	noMatch	SLC3A2_SLC3A2-201_ENSG00000168003_ENST00000377892.1|mRNA|human
AACGAGAACTTTGAAGG	ACGAGA	78.9	81.9	2.03352970936067	1.74313671874501	1.59338900776161	1.50078903983769	0.169420641550226	2.07432299283321	0.906214748246293	0.0624489089863356	1.00852317341325	0	0.168802453779989	0.181321657185659	0.0912744542517831	1.36757522894577	0.0652035894054339	0.8567959037616	noMatch	RNA45S5_NR_046235_prec3.3|rRNA_prec|human
ACAGTGCCAGGTGGGG	CAGUGC	61.3	69.7	0.581008488388763	1.97555494791101	1.06225933850774	0.500263013279232	0.084710320775113	1.58043656596816	0	0.124897817972671	0.144074739059036	0.0746182790010284	0.337604907559978	0	0.0912744542517831	0	0.0652035894054339	0.4283979518808	noMatch	RNA45S5_NR_046235_prec3.3|rRNA_prec|human
GACCTCTTGCGCAACGG	ACCUCU	45.7	38.7	0	0.116209114583	0.212451867701548	0	0.677682566200904	0	0.181242949649259	1.81101836060373	0	1.71622041702365	0.253203680669984	1.63189491467093	0.365097817007133	0.136757522894577	0.282548887423547	0	noMatch	noMatch
CCCTGGGCCTATCCTAGACT	CCUGGG	11	16.2	1.01676485468034	0.116209114583	0.318677801552322	0.375197259959424	0.571794665232013	0.691440997611071	0.543728848947776	0.749386907836027	1.5848221296494	0.895419348012341	0.506407361339967	1.08792994311396	2.37313581054636	1.23081770605119	1.151930079496	0.51407754225696	hsa-miR-331-3p	hsa-mir-331|hsa-mir-331|miRNA|human
CCCGGCGGCGGGAAAAAC	CCGGCG	58	58.2	4.21231154081853	1.39450937499601	2.01829274316471	0.125065753319808	0.0211775801937782	2.17310027820622	0	0	0.576298956236145	0	0.0844012268899946	0.181321657185659	0.182548908503566	1.36757522894577	0.0434690596036226	0.94247549413776	noMatch	CACNA1G_CACNA1G-008_ENSG00000006283_ENST00000360761.4|mRNA|human
ATGGATTTTTGGAAATAGGA	UGGAUU	85.7	84.6	0.145252122097191	0.464836458332002	0.318677801552322	2.12611780643673	2.73190784499739	0.395109141492041	0.362485899298517	1.31142708871305	0.288149478118073	192.142068427648	1.94122821846988	0.543964971556978	0.0912744542517831	0.410272568683731	1.17366460929781	0	noMatch	rnu2-2pA83GA|snRNA|human
CTGACTTCGGATCAGAA	UGACUU	89.3	79.3	0.145252122097191	0.232418229166001	0.743581536955418	0.250131506639616	0.0211775801937782	0.0987772853730102	0	10.3040699827454	0.288149478118073	0.223854837003085	0.590808588229962	6.7089013158694	1.00401899676961	0.136757522894577	0.0217345298018113	0.4283979518808	noMatch	TRNAR22|tRNA|human
TCACAGTGAACCTGTCTCTTTT	CACAGU	56.7	49.5	0.581008488388763	1.74313671874501	0.956033404656966	0.250131506639616	2.68955268460984	1.87676842208719	1.99367244614185	2.37305854148075	2.01704634682651	2.16393009102982	4.30446257138972	1.26925160029962	5.47646725510699	2.32487788920781	4.19476425174958	1.88495098827552	noMatch	hsa-mir-128-1|hsa-mir-128-1|miRNA|human
TAAGGTGCATCTAGTGCAG	AAGGUG	90.2	73.6	12.4916825003584	15.1071848957901	6.69223383259876	8.62953697906674	4.51082458127477	1.48165928059515	1.08745769789555	4.80856599194784	1.5848221296494	2.46240320703394	2.02562944535987	3.44511148652753	2.64695917330171	3.41893807236442	2.97763058284815	3.76990197655104	hsa-miR-18a-5p	hsa-mir-18b|hsa-mir-18b|miRNA|human
GGGCGAGTGGCGCAATGGA	GGCGAG	13.6	46.9	2.46928607565224	0.348627343749001	0.849807470806192	3.75197259959424	1.31300997201425	2.66698670507128	0.181242949649259	0.249795635945342	0.576298956236145	0.895419348012341	0.253203680669984	0	0.273823362755349	1.7778477976295	0.478159655639849	0	noMatch	TRNAR15|tRNA|human
AGTGCGGTAACGCGACC	GUGCGG	49.2	39.6	3.63130305242977	10.110192968721	8.49807470806192	7.12874793922905	0.254130962325339	24.8918759139986	2.53740129508962	0.187346726959007	5.04261586706627	0.44770967400617	0.168802453779989	0.543964971556978	1.36911681377675	4.51299825552104	1.19539913909962	5.48349378407424	noMatch	RNA45S5_NR_046235_prec3.3|rRNA_prec|human
GTTTAATATCTGATACGTCCTC	UUUAAU	89.7	84.1	0	0	0.424903735403096	0.125065753319808	1.24947723143292	0.395109141492041	0	0.999182543781369	0.576298956236145	3.80553222905245	7.7649128738795	0.181321657185659	3.10333144456063	0.820545137367461	4.71639296699305	1.54223262677088	noMatch	rnu2-2pA83GA|snRNA|human
TACGAGTCTGCGGCCAACCGT	ACGAGU	75.5	69.5	7.98886671534549	13.7126755207941	6.16110416334489	9.88019451226482	1.6518512551147	5.92663712238061	0.543728848947776	0.874284725808698	0.432224217177109	1.41774730101954	1.26601840334992	0.181321657185659	1.6429401765321	2.18812036631323	3.04283417225358	1.2851938556424	noMatch	hsa-mir-219-2|hsa-mir-219-2|miRNA|human
AGGTTGTGGGTTCGTGGCCCACC	GGUUGU	62.9	81.9	0	0	0	0	0	0	0	1.0616314527677	0	0.298473116004114	0	2.53850320059923	0	0	0	0	noMatch	TOMM20_TOMM20-001_ENSG00000173726_ENST00000366607.4|mRNA|human
AAAGTTAAATTATAGG	AAGUUA	81.8	73.5	4.35756366291572	1.62692760416201	0	0.500263013279232	0	0	0	0	0	0	0	0	0.182548908503566	0.136757522894577	0	0.25703877112848	noMatch	mt-TDA9T|mt_tRNA|human
AGGAGCATTGTACAGGGCTATG	GGAGCA	19.2	16.8	0.145252122097191	0.116209114583	0.318677801552322	0.250131506639616	0.423551603875565	0.0987772853730102	0.543728848947776	0.624489089863356	0.144074739059036	1.26851074301748	1.35041963023991	0.362643314371319	2.00803799353923	0.273515045789154	1.02152290068513	0.17135918075232	hsa-miR-103a-3p	hsa-mir-103-1|hsa-mir-103-1|miRNA|human
CGCGAGGGGGGCCCGGG	GCGAGG	61.4	54.9	0.435756366291572	0.232418229166001	0.106225933850774	0.250131506639616	2.9225060667414	1.58043656596816	1.08745769789555	0	0.432224217177109	0.0746182790010284	0.0844012268899946	0	0	0.957302660262038	0.608566834450716	0.59975713263312	noMatch	RNA45S5_NR_046235_prec3.3|rRNA_prec|human
AGCAACATTGTCTGCTGGGT	GCAACA	73.7	71.2	0	0	0	0	1.10123417007647	0	0.362485899298517	1.0616314527677	0	2.38778492803291	0.422006134449973	1.99453822904225	2.64695917330171	0	1.52141708612679	0	noMatch	hsa-mir-221|hsa-mir-221|miRNA|human
TGTAGTCCGTGCGAGAATA	GUAGUC	16	28.3	3.92180729662415	0.581045572915002	0.424903735403096	2.75144657303577	7.09448936491571	3.35842770268235	31.1737873396725	0.187346726959007	1.5848221296494	0.223854837003085	0.759611042009951	0.362643314371319	0	1.91460532052408	3.39058664908256	2.9987856631656	noMatch	mt-TEA9GT31C|mt_tRNA|human
CCCCCGCTCCCCGTCCT	CCCCGC	50.3	43.4	0.435756366291572	0	0	0	1.82127189666493	1.48165928059515	4.34983079158221	0	0.144074739059036	0	0	0	0.182548908503566	0.957302660262038	0.152141708612679	0.8567959037616	noMatch	RNA45S5_NR_046235_prec3.3|rRNA_prec|human
GCCCGGCTAGCTCAGTCGG	CCCGGC	30.6	38.5	4.35756366291572	10.110192968721	38.560013987831	13.8822986184987	78.2088036556231	69.8355407587182	16.8555943173811	184.598974963608	38.7561048068808	1139.1972655087	4.22006134449973	470.348378739601	68.5471151430891	8.34220889656919	120.778782108665	5.82621214557888	noMatch	trnaK9A31GT41C|tRNA|human
CCGCCGGGTCCGCCCCCGG	CGCCGG	59.9	58.2	0.290504244194382	0	0	0.625328766599039	3.09192670829162	0.592663712238061	1.63118654684333	0.0624489089863356	0.144074739059036	0	0	0	0	0.683787614472885	0.152141708612679	0.08567959037616	noMatch	RNA45S5_NR_046235_prec3.3|rRNA_prec|human
AGGTTCGGGGTTCGGGTCCCGGC	GGUUCG	62.2	54.6	0	0	0	0	0.105887900968891	0	0	4.43387253802983	0	0.373091395005142	0.675209815119957	10.3353344595826	0.273823362755349	0	0.217345298018113	0	noMatch	SSTR1_SSTR1-002_ENSG00000139874_ENST00000267377.2|mRNA|human
AAAAGCTGGGTTGAGA	AAAGCU	55.1	54.3	1.88827758726348	1.62692760416201	1.16848527235851	9.00473423902617	2.94368364693518	0.987772853730102	2.71864424473888	0.499591271890684	1.44074739059036	0.298473116004114	0.422006134449973	1.63189491467093	0.638921179762482	2.18812036631323	0.782443072865207	0.8567959037616	noMatch	hsa-mir-320b-2|doubtful_miRNA|human
TAGCACGATTTGAAATCGGTT	AGCACG	77.2	65.6	1.16201697677753	0.929672916664004	1.27471120620929	1.87598629979712	16.2855591690155	0.790218282984082	8.15593273421664	19.8587530576547	1.15259791247229	29.3249836474042	38.3181570080575	43.3358760673726	24.7353771022332	0.410272568683731	29.8197748880851	2.141989759404	noMatch	hsa-mir-29c|hsa-mir-29c|miRNA|human
TGGACGAGGCGCCGCCGCC	GGACGA	56	54.8	2.46928607565224	2.32418229166001	5.84242636179257	3.50184109295462	13.850137446731	17.0884703695308	16.3118654684333	0.499591271890684	3.89001795459398	0.44770967400617	1.77242576468989	0.725286628742638	1.46039126802853	16.5476602702438	3.78180818551517	2.65606730166096	noMatch	RNA45S5_NR_046235_prec3.3|rRNA_prec|human
CAATTTTTGACAGTCTCT	AAUUUU	87.2	91.9	0	0	0	0.250131506639616	0.105887900968891	0	0.181242949649259	14.3008001578708	0	0.0746182790010284	0	1.08792994311396	0	0	0.195610768216302	0.08567959037616	noMatch	RNU4-1_ENST00000363925_prec|snRNA_prec|human
CTTTGGTTATCTAGCTGGATGA	UUUGGU	74.7	60.4	8.56987520373426	13.4802572916281	13.2782417313468	7.50394519918847	31.321641106598	15.7055883743086	11.7807917272018	19.171815058805	7.34781169201085	48.4272630716674	45.4078600668171	41.8853028098873	32.9500779848937	25.0266266897076	26.2118429409844	4.88373665144112	noMatch	hsa-mir-9-1|hsa-mir-9-1|miRNA|human
ACGTGTTAGGACCCGAAA	CGUGUU	80.3	45.9	1.01676485468034	2.09176406249401	13.2782417313468	3.75197259959424	0.381196443488008	4.14864598566643	1.44994359719407	0.312244544931678	0.864448434354218	0.298473116004114	1.6036233109099	0.181321657185659	0.365097817007133	2.32487788920781	0.369487006630792	2.05631016902784	noMatch	RNA45S5_NR_046235_prec3.3|rRNA_prec|human
TCTGGACTTTGAATCCAGCG	CUGGAC	48.5	20.4	0	0	0	0	0.0423551603875565	0	0	2.49795635945342	0	0.149236558002057	0	1.26925160029962	0	0	0.0869381192072452	0	noMatch	TRNAQ2_prec|tRNA_prec|human
TCACATTGCCAGGGATTAT	CACAUU	74.5	75.6	2.03352970936067	2.90522786457501	1.38093714006006	2.00105205311693	0.338841283100452	0.790218282984082	0.724971798597035	0.0624489089863356	0.288149478118073	0.44770967400617	0.168802453779989	0.181321657185659	0.365097817007133	1.36757522894577	0.586832304648905	0.68543672300928	hsa-miR-23b-3p	hsa-mir-23b|hsa-mir-23b|miRNA|human
TGTCTGGGTTGTTCGAGACC	GUCUGG	14.7	9.8	0	0	0	0.250131506639616	0.571794665232013	0.395109141492041	0	2.93509872235777	0.432224217177109	6.19331715708536	0.506407361339967	1.81321657185659	2.28186135629458	0.136757522894577	0.521628715243471	0.08567959037616	noMatch	VTRNA1-1_ENST00000363120|scRNA|human
AGAGTGCAGGTTCGGGTCCTGCC	GAGUGC	61.9	57.9	0	0	0	0	0.148243061356448	0	0	3.93428126613914	0	0.0746182790010284	0.168802453779989	3.62643314371319	0	0	0.0434690596036226	0	noMatch	trnaR22A58G|tRNA|human
CGTCTCGTCGCGCGCGCGTCCGC	GUCUCG	40.6	16.4	0.581008488388763	0.232418229166001	0.212451867701548	1.00052602655846	16.4338022303719	2.66698670507128	2.1749153957911	1.43632490668572	0.288149478118073	0.970037627013369	0.0844012268899946	0	0.638921179762482	2.05136284341865	1.52141708612679	0.59975713263312	noMatch	RNA45S5_NR_046235_prec3.3|rRNA_prec|human
GCGACTCTGGACGCGA	CGACUC	80.3	43.4	1.16201697677753	0.348627343749001	0.424903735403096	0.625328766599039	0.254130962325339	1.48165928059515	0.362485899298517	0.0624489089863356	0	0.0746182790010284	0.0844012268899946	0	0	0.820545137367461	0.152141708612679	0.34271836150464	noMatch	RNA45S5_NR_046235_prec3.3|rRNA_prec|human
GAATTGTGGCTGGACATCTGC	AAUUGU	62.6	43.8	0.435756366291572	1.278300260413	1.06225933850774	3.1266438329952	0.0423551603875565	0.592663712238061	0.181242949649259	0.124897817972671	0	0	0.253203680669984	0.362643314371319	0.0912744542517831	0.547030091578308	0.195610768216302	0.08567959037616	hsa-miR-219a-2-3p	hsa-mir-219-2|hsa-mir-219-2|miRNA|human
AGGGTCCGGGCTCGGGTCCCGGC	GGGUCC	20.5	14.6	0	0	0	0	0.169420641550226	0	0	1.68612054263106	0	0.149236558002057	0.0844012268899946	3.44511148652753	0.0912744542517831	0	0.0652035894054339	0	noMatch	PIGQ_PIGQ-001_ENSG00000007541_ENST00000321878.5|mRNA|human
TGTTTAGACGGACTCAC	GUUUAG	71.5	79.5	9.00563157002583	5.81045572915002	0.424903735403096	0.250131506639616	0.0423551603875565	0.888995568357092	3.0811301440374	0	1.44074739059036	0	0.168802453779989	0	0.273823362755349	2.18812036631323	0.260814357621736	1.2851938556424	noMatch	noMatch
TCGGAACTGAGGCCATGAT	CGGAAC	66.7	45.4	0.435756366291572	0.348627343749001	4.03658548632941	2.37624931307635	0.169420641550226	1.58043656596816	0.543728848947776	0.187346726959007	0.432224217177109	0.149236558002057	0.253203680669984	0	0	0.273515045789154	0.260814357621736	2.05631016902784	noMatch	rna18s5A60GC456AT1578G|rRNA|human
TCTCTGATTATCTAGCTGTATGA	CUCUGA	71.5	67.9	0.145252122097191	0	0.212451867701548	0	1.12241175027025	0.296331856119031	0.181242949649259	0.749386907836027	0.144074739059036	1.71622041702365	1.5192220840199	1.45057325748528	1.18656790527318	0.410272568683731	1.60835520533404	0	noMatch	hsa-mir-9-1|hsa-mir-9-1|miRNA|human
AGATTCTAGGTTCGACTCC	GAUUCU	46.1	11.9	0.145252122097191	0.581045572915002	0	0.500263013279232	0.254130962325339	0.0987772853730102	0.362485899298517	0.999182543781369	0	0.298473116004114	0.506407361339967	0.725286628742638	1.27784235952496	2.73515045789154	0.391221536432603	0.59975713263312	noMatch	trnaR10A19GA34G|tRNA|human
AAATAACAATACAGGACTCTT	AAUAAC	89.3	83.9	0.581008488388763	0.813463802081003	0.53112966925387	1.00052602655846	2.88015090635384	0.395109141492041	0.181242949649259	13.3016176140895	0.288149478118073	8.65572036411929	0.759611042009951	2.71982485778489	0.456372271258916	0.410272568683731	1.10846101989238	1.37087344601856	noMatch	rna18s5A60GC456AT1578G|rRNA|human
TAGCTTATCAGACTGATGGTTTC	AGCUUA	84.2	80.2	0	0	0.106225933850774	0	0.148243061356448	0	0	0.124897817972671	0	2.01469353302777	0	0	0.456372271258916	1.09406018315662	0.369487006630792	0	hsa-miR-21-5p	hsa-mir-21|hsa-mir-21|miRNA|human
TTACAGTACTGTGATAACTG	UACAGU	68	61.1	0.726260610485954	0.813463802081003	0.849807470806192	1.87598629979712	1.56714093433959	1.18532742447612	1.81242949649259	0.624489089863356	0.288149478118073	0.820801069011312	0.253203680669984	0.362643314371319	1.27784235952496	0.410272568683731	0.652035894054339	0.34271836150464	hsa-miR-101-3p	hsa-mir-101-1|hsa-mir-101-1|miRNA|human
ATCACACAAAGGCAACTGTTGT	UCACAC	50.1	43.5	0	0.116209114583	0	0	0.868280787944908	0.0987772853730102	0.181242949649259	1.56122272465839	0	0.522327953007199	0.844012268899946	6.52757965868374	0.456372271258916	0	0.326017947027169	0.08567959037616	noMatch	hsa-mir-377|hsa-mir-377|miRNA|human
TCCGTCTCAGTTACTTTATAGA	CCGUCU	51.1	43.3	1.16201697677753	3.60248255207301	1.38093714006006	3.251709586315	0.614149825619569	2.07432299283321	0.181242949649259	1.24897817972671	0.144074739059036	0.746182790010284	0.506407361339967	0.906608285928297	0.365097817007133	1.09406018315662	0.630301364252528	0.59975713263312	hsa-miR-340-3p	hsa-mir-340|hsa-mir-340|miRNA|human
GTCCCGGGTTCATATCCCGGA	UCCCGG	67.6	67	1.5977733430691	0	1.59338900776161	6.75355067926963	0.825925627557352	0.0987772853730102	0.724971798597035	0.374693453918013	0	0	1.18161717645992	0	0.182548908503566	0.683787614472885	0.49989418544166	0.25703877112848	noMatch	TRNAP9_prec|tRNA_prec|human
AAGTTGTGGGTTCGGGTCCCACC	AGUUGU	31.6	31.9	0	0	0.106225933850774	0	0.0211775801937782	0	0	1.62367163364472	0	0.0746182790010284	0	1.81321657185659	0	0	0.0217345298018113	0	noMatch	trnaR4A58G|tRNA|human
GGCTCTGTGGCGCAATCGG	GCUCUG	58.3	43.4	0	0	0	0	0.169420641550226	0.19755457074602	0	2.06081399654907	0	4.70095157706479	0.0844012268899946	0.725286628742638	0.456372271258916	0	0.456425125838037	0	noMatch	trnaN1A59G|tRNA|human
TAGCACCACTTGAAATCGGTT	AGCACC	63.1	51.3	7.11735398276235	3.02143697915801	8.1793969065096	8.87966848570636	13.5324737438243	5.03764155402352	7.97468978456738	17.298347789215	5.47484008424338	23.5047578853239	32.0724662181979	36.6269747515032	24.7353771022332	2.46163541210238	23.4732921859562	19.1065486538837	noMatch	hsa-mir-29c|hsa-mir-29c|miRNA|human
CTGACTTCGTATCAGAAGA	UGACUU	89.3	79.3	0	0	0	0	0.0211775801937782	0	0	6.80693107951058	0	1.5669838590216	0.0844012268899946	3.26378982934187	0.0912744542517831	0.136757522894577	0.17387623841449	0.17135918075232	noMatch	BCLAF1_BCLAF1-003_ENSG00000029363_ENST00000531224.1|mRNA|human
AACAAAATCCTGGTGCTGAGT	ACAAAA	84	79.8	17.1397504074685	25.1011687499281	6.79845976644954	19.1350602579306	0.0423551603875565	8.98873296894393	0.181242949649259	0.124897817972671	3.31371899835784	0.149236558002057	0	0.362643314371319	0	7.38490623630715	0.152141708612679	3.4271836150464	noMatch	hsa-mir-338|hsa-mir-338|miRNA|human
CAGGTGCAGATCTTGGTG	AGGUGC	23.4	38.5	0.581008488388763	0.348627343749001	1.06225933850774	0.875460273238655	0.0211775801937782	1.18532742447612	0.181242949649259	0.0624489089863356	0.144074739059036	0.0746182790010284	0.422006134449973	0	0.0912744542517831	0.547030091578308	0	0.17135918075232	noMatch	RNA45S5_NR_046235_prec3.3|rRNA_prec|human
CACCCGTACAACCGACCTTGC	ACCCGU	78.3	57.2	0	0.232418229166001	0.637355603104644	0.250131506639616	0.804748047363573	0.395109141492041	0.543728848947776	2.68530308641243	0.432224217177109	1.34312902201851	1.01281472267993	0.362643314371319	1.27784235952496	0.136757522894577	0.912850251676075	0.51407754225696	noMatch	hsa-mir-99b|hsa-mir-99b|miRNA|human
GCCCGGATAGCTCAGTCGGCA	CCCGGA	76.6	76.8	0.435756366291572	0.116209114583	0.106225933850774	1.50078903983769	0.0635327405813347	0.0987772853730102	0	0.187346726959007	0	0.671564511009256	0.0844012268899946	12.3298726886248	0.912744542517831	0	0.586832304648905	0.25703877112848	noMatch	trnaK1T54G|tRNA|human
AGAACGCCTGAACGCAGGCGAC	GAACGC	70.1	60.1	8.42462308163707	30.9116244790781	8.6043006419127	6.12822191267059	9.74168688913799	19.459125218483	2.35615834544036	2.56040526843976	4.7544663889482	0.671564511009256	3.62925275626977	3.62643314371319	5.11136943809986	6.15408853025596	9.73706935121146	2.48470812090864	noMatch	MT-ND4_ENST00000361381extsnpvar|mt_mRNA|human
ATGGTGGTCAAGGGACCCCA	UGGUGG	13.8	30.9	1.01676485468034	0	0.212451867701548	0.125065753319808	0.211775801937783	1.77799113671418	0	0.187346726959007	0	0	0.0844012268899946	0.181321657185659	0.365097817007133	0	0.0217345298018113	0.08567959037616	noMatch	TBC1D10C_TBC1D10C-201_ENSG00000175463_ENST00000312390.5|mRNA|human
AACATCCATTGCTGTCGGTGGGTT	ACAUCC	35.6	22.3	1.30726909887472	2.32418229166001	1.16848527235851	2.12611780643673	0.127065481162669	1.77799113671418	0	0.124897817972671	0.864448434354218	0.223854837003085	0.0844012268899946	0.362643314371319	0.182548908503566	0.820545137367461	0.0869381192072452	1.19951426526624	noMatch	hsa-mir-181b-1|hsa-mir-181b-1|miRNA|human
TGTGACTGGTTGACCAGAGGA	GUGACU	24.3	48.1	4.06705941872134	3.71869166665601	4.35526328788173	1.12559177987827	2.96486122712895	6.22296897849964	3.62485899298517	3.6844856301938	9.5089327778964	7.31259134210078	7.34290673942953	9.61004783083995	6.20666288912125	6.83787614472885	5.02067638421841	3.94126115730336	hsa-miR-134-5p	hsa-mir-134|hsa-mir-134|miRNA|human
GACACAAGGGTTTGTAA	ACACAA	79.5	65.2	1.45252122097191	3.95110989582202	1.38093714006006	0.750394519918847	0.169420641550226	1.28410470984913	0.543728848947776	0.374693453918013	0.720373695295182	0	0.0844012268899946	0.362643314371319	0.273823362755349	0.547030091578308	0.195610768216302	1.11383467489008	noMatch	RNA45S5_NR_046235_prec3.3|rRNA_prec|human
GTGTAGAATAAGTGGGAGG	UGUAGA	65.2	53.1	0.871512732583145	1.278300260413	0.849807470806192	1.12559177987827	0.84710320775113	1.08655013910311	0.362485899298517	0.187346726959007	0.864448434354218	0.596946232008227	0.337604907559978	0.181321657185659	0.182548908503566	1.09406018315662	0.260814357621736	0.17135918075232	noMatch	RNA45S5_NR_046235_prec3.3|rRNA_prec|human
GCGGAGCGCTGAGAAGACGG	CGGAGC	15.3	13.8	0.726260610485954	0.348627343749001	1.27471120620929	0.875460273238655	0.317663702906674	1.58043656596816	2.53740129508962	0.124897817972671	0.432224217177109	0.223854837003085	0.253203680669984	0.181321657185659	0.182548908503566	0.273515045789154	0.0652035894054339	0.8567959037616	noMatch	rna18s5A60GC456AT1578G|rRNA|human
CCACTGCTTCACTTGACTAG	CACUGC	23.6	22.1	1.30726909887472	2.32418229166001	0.849807470806192	2.37624931307635	1.75773915608359	0.790218282984082	0.906214748246293	0.624489089863356	0.576298956236145	0.746182790010284	0.337604907559978	0.181321657185659	0.182548908503566	0	0.847646662270641	0.68543672300928	noMatch	RNY3_ENST00000365484_prec|scRNA_prec|human
TATAAAGCAATGAGACTGAT	AUAAAG	87.4	79.1	100.659720613353	99.2425838538824	74.5706055632434	101.178194435725	7.92041499247307	45.4375512715847	44.5857656137176	18.3599792419827	31.840517332047	15.1475106372088	11.5629680839293	21.5772772050935	6.84558406888373	20.7871434799757	8.23738679488648	37.0135830425011	hsa-miR-340-5p	hsa-mir-340|hsa-mir-340|miRNA|human
GGGAGCGGTCGGGCGGCGGC	GGAGCG	18.5	20.9	1.30726909887472	0.697254687498003	0.956033404656966	1.50078903983769	1.50360819375826	2.76576399044429	0.724971798597035	0.0624489089863356	0.288149478118073	0.223854837003085	0.0844012268899946	0	0.0912744542517831	0.547030091578308	0.282548887423547	0.8567959037616	noMatch	RNA45S5_NR_046235_prec3.3|rRNA_prec|human
TGAGGGAGTAGGTTGTGTGGTT	GAGGGA	37.7	43	101.385981223839	128.294862499633	74.9955092986465	124.315358799889	20.245766665252	84.3558017085507	12.1432776265003	18.8595705138733	75.0629390497579	23.3555213273219	16.205035562879	16.6815924610807	24.3702792852261	57.1646445699332	26.7117371264261	44.981784947484	noMatch	hsa-let-7b|hsa-let-7b|miRNA|human
ACGCGAGCCGGGCCCTTC	CGCGAG	81.9	67.6	0.726260610485954	0.697254687498003	1.27471120620929	0.875460273238655	1.52478577395203	2.56820941969826	3.0811301440374	0.312244544931678	0.288149478118073	0.149236558002057	0.168802453779989	0	0.273823362755349	2.59839293499696	0.347752476828981	1.54223262677088	noMatch	RNA45S5_NR_046235_prec3.3|rRNA_prec|human
TCCGGGAAACCAAAGT	CCGGGA	67.7	65.9	2.32403395355505	2.55660052082601	0.53112966925387	0.250131506639616	0.169420641550226	0.592663712238061	0.724971798597035	0	1.00852317341325	0	0.253203680669984	0	0.638921179762482	0.273515045789154	0.195610768216302	0.4283979518808	noMatch	rna18s5A60GC456AT1578G|rRNA|human
GATAATGGCCCATTTGGGCAC	AUAAUG	91.4	92	1.01676485468034	2.32418229166001	2.8681002139709	1.87598629979712	2.11775801937782	3.95109141492041	0	0.686937998849691	0.288149478118073	0.746182790010284	0.506407361339967	1.63189491467093	0.365097817007133	0.683787614472885	1.67355879473947	0.25703877112848	noMatch	XYLB_XYLB-001_ENSG00000093217_ENST00000207870.3|mRNA|human
GCTCGTGCGTCGATGAAGA	CUCGUG	76.1	77.9	0.871512732583145	0.929672916664004	1.48716307391084	1.00052602655846	0.169420641550226	1.28410470984913	1.26870064754481	0.0624489089863356	0.576298956236145	0	0.253203680669984	0.181321657185659	0	1.09406018315662	0.0434690596036226	0.51407754225696	noMatch	RNA45S5_NR_046235_prec3.3|rRNA_prec|human
AACATTCAACGCTGTCGTAGA	ACAUUC	74.6	86.7	0.145252122097191	0	0.212451867701548	0.250131506639616	0.254130962325339	0	0.543728848947776	1.12408036175404	0.144074739059036	2.38778492803291	1.5192220840199	0.362643314371319	0.638921179762482	0.136757522894577	0.369487006630792	0.08567959037616	noMatch	hsa-mir-181a-1|hsa-mir-181a-1|miRNA|human
TGTAAACATACTCGACTGGAA	GUAAAC	82.6	76.4	0.145252122097191	0.116209114583	0.318677801552322	0.500263013279232	1.96951495802138	0.691440997611071	0.181242949649259	2.18571181452174	0.432224217177109	0.820801069011312	4.47326502516971	0.725286628742638	0.365097817007133	0.820545137367461	3.30364852987532	0.34271836150464	noMatch	hsa-mir-30a|hsa-mir-30a|miRNA|human
AACCCGTAGATCGGATCTTGT	ACCCGU	78.3	57.2	1.01676485468034	0.813463802081003	2.4431964785678	1.25065753319808	2.68955268460984	3.25965041730934	1.99367244614185	1.99836508756274	1.15259791247229	9.02881175912444	2.44763557980984	11.9672293742535	11.9569535069836	2.87190798078612	4.49904766897494	1.11383467489008	noMatch	hsa-mir-99a|hsa-mir-99a|miRNA|human
CGGTTCAGATCCGGGTGC	GGUUCA	43.5	51.9	0	0	0.318677801552322	0	0.0423551603875565	0.0987772853730102	0.181242949649259	2.43550745046709	0	1.19389246401645	0.0844012268899946	1.08792994311396	0.0912744542517831	0	0.0217345298018113	0	noMatch	trnaC24A57G|tRNA|human
AAAGATTAAGAGAACCAACA	AAGAUU	90.7	65.9	0.871512732583145	1.278300260413	0.212451867701548	0.125065753319808	7.11566694510949	0.691440997611071	0.543728848947776	0.124897817972671	0.864448434354218	0.223854837003085	0.844012268899946	0.181321657185659	0.821470088266048	0.136757522894577	0.869381192072452	0.8567959037616	noMatch	MT-TK|mt_tRNA|human
CGGTTCGAAACCGGGC	GGUUCG	62.2	54.6	0.581008488388763	0	0.424903735403096	0	1.01652384930136	0.296331856119031	0	28.3518046797963	0.288149478118073	0.298473116004114	1.35041963023991	3.62643314371319	0.821470088266048	0.273515045789154	0.0652035894054339	0.25703877112848	noMatch	trnaV2G26T|tRNA|human
TTCGTGCTTAAGAATACGCGT	UCGUGC	16.6	31.4	0	0	0	0	1.24947723143292	0	0	1.56122272465839	0	2.23854837003085	2.11003067224986	5.25832805838412	1.73421463078388	0	2.6950816954246	0	noMatch	hsa-mir-137|hsa-mir-137|miRNA|human
TCCAGCATCCGTGATTTTGT	CCAGCA	76.6	71.4	0.726260610485954	0.813463802081003	0.212451867701548	0.750394519918847	0.677682566200904	0.19755457074602	0.362485899298517	3.30979217627578	0.288149478118073	0.820801069011312	1.85682699157988	0.543964971556978	1.6429401765321	0.683787614472885	1.10846101989238	0.25703877112848	noMatch	hsa-mir-338|hsa-mir-338|miRNA|human
GGCCGATGATGAGAACCTT	GCCGAU	69.1	55.5	0	0	0.106225933850774	0.125065753319808	1.14358933046403	0	0.362485899298517	25.4791548664249	0.144074739059036	4.17862362405759	0.168802453779989	1.08792994311396	1.27784235952496	0.273515045789154	0.760708543063395	0.17135918075232	noMatch	SNORD115-40_ENST00000606510|snoRNA|human
TGTAGTATCTGTTCTTATCA	GUAGUA	53.9	71.5	0.145252122097191	0.116209114583	0.849807470806192	0.125065753319808	0.317663702906674	0.19755457074602	0.181242949649259	1.18652927074038	0.864448434354218	0.522327953007199	1.26601840334992	1.81321657185659	1.0952934510214	1.23081770605119	0.586832304648905	0.08567959037616	noMatch	rnu2-2pA83GA|snRNA|human
TAAAGATTAAGAGAACCAA	AAAGAU	92.1	81.5	7.11735398276235	17.7799945311991	0.318677801552322	0.875460273238655	0.974168688913799	1.48165928059515	3.80610194263443	0	0.864448434354218	0	1.85682699157988	0.362643314371319	2.92078253605706	2.18812036631323	2.54293998681192	0	noMatch	MT-TK|mt_tRNA|human
AAAGGAACTCGGCAAATCT	AAGGAA	92.3	69.3	3.92180729662415	0.929672916664004	1.69961494161238	0.625328766599039	1.03770142949513	1.18532742447612	0.724971798597035	0.874284725808698	0.576298956236145	0.149236558002057	0.759611042009951	0.543964971556978	0.365097817007133	0.410272568683731	0.49989418544166	1.45655303639472	noMatch	MT-RNR2_ENST00000387347|mt-rnr2A275CA685GA817CA947T|mt_rRNA|human
CAAAGATTAAGCCATGCAT	AAAGAU	92.1	81.5	0.726260610485954	1.045882031247	1.16848527235851	0.875460273238655	0.084710320775113	0.592663712238061	1.26870064754481	0.249795635945342	0.432224217177109	0.373091395005142	0.168802453779989	0	0.0912744542517831	1.09406018315662	0.108672649009056	0	noMatch	rna18s5A60GC456AT1578G|rRNA|human
AGGGATTGTGGGTTCGAGTCCCACC	GGGAUU	49.6	24.8	0	0	0.212451867701548	0.375197259959424	0.0423551603875565	0.19755457074602	0.181242949649259	1.31142708871305	0.432224217177109	0.223854837003085	0	1.08792994311396	0.547646725510699	0.410272568683731	0.0652035894054339	0.34271836150464	noMatch	TRNAR18|tRNA|human
TACCACAGGGGAGAACCACGGAA	ACCACA	76.9	58.7	0.581008488388763	0	0	0.500263013279232	0.423551603875565	0.0987772853730102	0.362485899298517	0.187346726959007	0.144074739059036	1.34312902201851	1.09721594956993	1.45057325748528	0.912744542517831	0	0.912850251676075	1.19951426526624	noMatch	hsa-mir-140|hsa-mir-140|miRNA|human
TAAGAGCCGCGAGCGA	AAGAGC	78	56.8	4.50281578501292	0.581045572915002	0	2.87651232635558	0.317663702906674	0.790218282984082	0.362485899298517	1.87346726959007	0.144074739059036	0.0746182790010284	0.253203680669984	0	0	0.136757522894577	0.130407178810868	0.17135918075232	noMatch	pET16B_Rnl2_1-249_K227Q_backbone|plasmid|human
AGTGGTGAAAATCTGATC	GUGGUG	28.3	23.1	0	0.464836458332002	0.849807470806192	0.625328766599039	0.275308542519117	1.38288199522214	0.362485899298517	0.187346726959007	6.19521377953856	2.23854837003085	0.0844012268899946	0.181321657185659	0.273823362755349	10.667086785777	0.326017947027169	0.68543672300928	noMatch	SNORD17_ENST00000390930_prec|snoRNA_prec|human
GGCCGGTTAGCTCAGTTG	GCCGGU	18.6	61.2	1.01676485468034	2.78901874999201	1.27471120620929	0.875460273238655	0.127065481162669	1.58043656596816	1.08745769789555	0.437142362904349	1.15259791247229	0.149236558002057	0.337604907559978	0.362643314371319	0.0912744542517831	0.683787614472885	0.456425125838037	0.94247549413776	noMatch	trnaI9G27TA35G|tRNA|human
TAGCTTATCAGACTGAAGTTGA	AGCUUA	84.2	80.2	0.435756366291572	1.045882031247	1.38093714006006	1.50078903983769	2.83779574596629	1.77799113671418	0.724971798597035	2.93509872235777	0.864448434354218	12.3866343141707	3.62925275626977	2.35718154341357	2.55568471904993	0.683787614472885	4.71639296699305	0.51407754225696	noMatch	hsa-mir-21|hsa-mir-21|miRNA|human
TAACGGAATCCCAAAAGCAG	AACGGA	98.3	79.9	2.61453819774943	0.697254687498003	0.849807470806192	1.12559177987827	0.952991108720021	0.592663712238061	2.35615834544036	0.874284725808698	0.288149478118073	0.895419348012341	0.168802453779989	0.543964971556978	0.638921179762482	0.273515045789154	0.804177602667018	0.17135918075232	hsa-miR-191-5p	hsa-mir-191|hsa-mir-191|miRNA|human
GAGGGTTCGGGTCCCT	AGGGUU	62.5	32.8	2.32403395355505	0.348627343749001	0	1.37572328651789	0.084710320775113	0.987772853730102	0.724971798597035	3.74693453918013	0.288149478118073	0.373091395005142	1.94122821846988	10.6979777739539	1.46039126802853	1.09406018315662	0.0652035894054339	3.34150402467024	noMatch	trnaR25T34CA58G|tRNA|human
AAAGTCGGAGGTTCGAAGAC	AAGUCG	91.5	66.5	5.51958063969325	0.348627343749001	1.27471120620929	0.875460273238655	1.03770142949513	0.691440997611071	1.81242949649259	0.124897817972671	0	1.0446559060144	0	0	0.365097817007133	1.09406018315662	0.347752476828981	0.94247549413776	noMatch	rna18s5A60GC456AT1578G|rRNA|human
CTGAATGATGATATCCCA	UGAAUG	92.8	82.6	1.74302546516629	0.581045572915002	2.12451867701548	2.50131506639616	1.31300997201425	6.02541440775362	0	0.124897817972671	1.29667265153133	0.0746182790010284	0.0844012268899946	0	0.0912744542517831	1.7778477976295	0.152141708612679	1.2851938556424	noMatch	SNORD21_ENST00000383953_prec|snoRNA_prec|human
TTCGTGCCCCACGTTGGGC	UCGUGC	16.6	31.4	0.145252122097191	0	1.27471120620929	0.125065753319808	0.889458368138687	1.58043656596816	0.543728848947776	0.374693453918013	0.144074739059036	0.149236558002057	28.1056085543682	2.17585988622791	1.6429401765321	0.136757522894577	0.825912132468829	0.17135918075232	noMatch	trnaK2A58T|tRNA|human
GGTCGATAATGAGAACCTT	GUCGAU	66.3	56.5	0	0.116209114583	0	0.125065753319808	0.465906764263121	0	0	10.1167232557864	0	3.13396771804319	0	0.181321657185659	0.273823362755349	0.273515045789154	0.260814357621736	0.17135918075232	noMatch	FAM160B2_FAM160B2-001_ENSG00000158863_ENST00000289921.7|mRNA|human
TAAGGCACGCGGTGAATGCCAAGC	AAGGCA	70.8	57.3	0.435756366291572	0.348627343749001	0.956033404656966	0.125065753319808	0.868280787944908	0.19755457074602	1.08745769789555	1.31142708871305	1.29667265153133	0.44770967400617	1.18161717645992	3.08246817215621	1.27784235952496	1.23081770605119	0.49989418544166	0.68543672300928	hsa-miR-124-3p	hsa-mir-124-3|hsa-mir-124-3|miRNA|human
AGCGGCATTGTACAGGGCTATG	GCGGCA	24.8	22.6	4.21231154081853	1.278300260413	4.67394108943406	2.50131506639616	6.50151711948992	1.67921385134117	4.34983079158221	4.43387253802983	3.31371899835784	13.05819882518	11.5629680839293	9.06608285928297	17.5246952163424	6.70111862183427	6.47688988093977	3.34150402467024	hsa-miR-103a-3p	hsa-mir-103-1|hsa-mir-103-1|miRNA|human
TCTTAGCGGTGGATCACTCGGC	CUUAGC	61.3	58.3	0.290504244194382	0.116209114583	0.318677801552322	0	0.148243061356448	0.0987772853730102	1.08745769789555	3.49713890323479	0.720373695295182	0.596946232008227	0.422006134449973	0.362643314371319	0.365097817007133	0.547030091578308	0.130407178810868	0.59975713263312	noMatch	RNA45S5_NR_046235_prec3.3|rRNA_prec|human
TGATTATCCAAACGCAATTCTTG	GAUUAU	63.2	32.4	5.08382427340168	2.44039140624301	0.53112966925387	4.87756437947251	1.14358933046403	1.18532742447612	0.362485899298517	0.874284725808698	0.432224217177109	0.522327953007199	0.168802453779989	0.181321657185659	0.182548908503566	0.820545137367461	0.630301364252528	0.51407754225696	noMatch	hsa-mir-219-2|hsa-mir-219-2|miRNA|human
TTCTATGATGAATCAAACT	UCUAUG	84.2	80.4	0	0.116209114583	0.637355603104644	1.00052602655846	0.931813528526243	0.691440997611071	0.181242949649259	37.2819986648423	0.576298956236145	3.9547687870545	0.253203680669984	9.61004783083995	1.00401899676961	0.547030091578308	0.412956066234415	0	noMatch	SNORD29_NR_002559_prec|snoRNA_prec|human
TTGACGGAAGGGCACCA	UGACGG	69	52.7	1.01676485468034	0.232418229166001	1.06225933850774	0.625328766599039	0.0635327405813347	0.888995568357092	0	0	0.576298956236145	0.0746182790010284	0	0	0	0.273515045789154	0	0.25703877112848	noMatch	rna18s5A60GC456AT1578G|rRNA|human
TGTAAACATGCTCGACTGGAA	GUAAAC	82.6	76.4	0.145252122097191	0.116209114583	0.106225933850774	0	0.741215306782239	0.19755457074602	0.181242949649259	1.18652927074038	0.576298956236145	0.298473116004114	2.44763557980984	0	0.365097817007133	0.136757522894577	1.7387623841449	0.08567959037616	noMatch	hsa-mir-30a|hsa-mir-30a|miRNA|human
TAGGACCATTTGAAATCGGCT	AGGACC	70.7	34.2	0	0	0	0	0.592972245425791	0	0.181242949649259	0.999182543781369	0	1.34312902201851	1.09721594956993	0.725286628742638	0.821470088266048	0	1.23886819870324	0	noMatch	hsa-mir-29c|hsa-mir-29c|miRNA|human
CTACGGGGATGATTTTA	UACGGG	41.2	72.6	3.05029456404101	0.581045572915002	4.03658548632941	5.87809040603097	0.571794665232013	2.27187756357923	0.906214748246293	0.124897817972671	0	0.0746182790010284	0.337604907559978	0.181321657185659	0.365097817007133	2.32487788920781	0.456425125838037	1.62791221714704	noMatch	SNORD26_ENST00000384147_prec|snoRNA_prec|human
AGGTTCCGGGTTCGTGTCC	GGUUCC	24.6	20.9	0	0.116209114583	0.212451867701548	0.500263013279232	0.254130962325339	0	0.181242949649259	5.12081053687952	0.144074739059036	1.11927418501543	0.0844012268899946	1.26925160029962	0.182548908503566	0.136757522894577	0	0.17135918075232	noMatch	ANXA2R_ANXA2R-001_ENSG00000177721_ENST00000314890.3|mRNA|human
CTTTCTGAGATCTGCTTTT	UUUCUG	83.8	79.7	0.145252122097191	1.16209114583	0.53112966925387	1.37572328651789	4.25669361894943	0.592663712238061	1.08745769789555	100.667641285973	1.15259791247229	22.7585750953137	0.92841349578994	18.6761306901229	8.85362206242296	0	2.76028528483003	0.08567959037616	noMatch	SCARNA9_ENST00000530422_prec|scaRNA_prec|human
GATTGAGGGGTCGTGTCCCTTC	AUUGAG	89.4	70.2	0	0	0.318677801552322	0	0.0211775801937782	0.0987772853730102	0	1.24897817972671	0.144074739059036	0.373091395005142	0.168802453779989	1.08792994311396	0.547646725510699	0	0.0217345298018113	0.08567959037616	noMatch	trnaR25T34CA58T|tRNA|human
TATAATACAACCTGATAAG	AUAAUA	95	77.1	2.75979031984663	2.32418229166001	2.4431964785678	3.00157807967539	0.529439504844456	2.17310027820622	0.181242949649259	0.437142362904349	1.44074739059036	0.671564511009256	0.590808588229962	0.362643314371319	0.638921179762482	2.18812036631323	0.847646662270641	0.51407754225696	hsa-miR-374a-5p	hsa-mir-374a|hsa-mir-374a|miRNA|human
GAGTGGTGAAAATCTGATC	AGUGGU	46.7	44.2	0	0.232418229166001	1.16848527235851	0.125065753319808	0.317663702906674	0	0.181242949649259	0.187346726959007	0.720373695295182	2.16393009102982	0.0844012268899946	0.725286628742638	0.821470088266048	4.37624073262646	0.434690596036226	0.51407754225696	noMatch	SNORD17_ENST00000390930_prec|snoRNA_prec|human
GGGGGCATAGCTCAGTGG	GGGGCA	7.5	18.1	0.290504244194382	0.348627343749001	0	0.125065753319808	0.296486122712895	0.0987772853730102	0.362485899298517	0.874284725808698	0.144074739059036	2.53702148603497	0	1.45057325748528	0.547646725510699	0	0.412956066234415	0.17135918075232	noMatch	TRNAC10_prec|tRNA_prec|human
TGCTGTGATGACATTCCAATT	GCUGUG	72.7	10	0.290504244194382	0.116209114583	0.743581536955418	1.12559177987827	1.33418755220803	0.296331856119031	0.724971798597035	13.0518219781441	0.576298956236145	4.25324190305862	0.168802453779989	4.71436308682715	0.638921179762482	0.683787614472885	0.869381192072452	0.34271836150464	noMatch	SNORD104_ENST00000362883_prec|snoRNA_prec|human
GAGGCCCGGGTTCGTTTCCCGGC	AGGCCC	52.4	22	0	0	0.318677801552322	0.125065753319808	0.105887900968891	0	0.181242949649259	1.18652927074038	0	0.149236558002057	0	4.17039811527017	1.00401899676961	0.136757522894577	0.195610768216302	0.08567959037616	noMatch	trnaG15A56T|tRNA|human
TGATGTAGTAGATTGAATAGT	GAUGUA	61.7	69	0	0.116209114583	0	0	0.656504986007126	0	0.181242949649259	1.12408036175404	0	1.11927418501543	1.35041963023991	0.543964971556978	1.27784235952496	0	0.825912132468829	0	noMatch	C1orf116_C1orf116-001_ENSG00000182795_ENST00000359470.5|mRNA|human
AGGTGCTGTAGGCTTT	GGUGCU	9.9	13.3	1.16201697677753	1.62692760416201	2.65564834626935	2.00105205311693	0.529439504844456	2.66698670507128	6.88723208667183	0.249795635945342	2.44927056400362	0.44770967400617	0.590808588229962	1.81321657185659	0.0912744542517831	1.09406018315662	0.260814357621736	1.11383467489008	noMatch	RNA5S9_ENST00000364451|rRNA|human
TTATGGTTTGCCTGGGACTGAT	UAUGGU	23.5	31.5	11.1844134014837	12.318166145798	10.6225933850774	18.884928751291	2.52013204305961	6.71685540536469	2.53740129508962	3.05999654033044	2.01704634682651	4.92480641406787	2.86964171425982	1.99453822904225	3.92480153282667	3.555695595259	7.6940235498412	1.88495098827552	hsa-miR-584-5p	hsa-mir-584|hsa-mir-584|miRNA|human
TGGTCTAGTGGTTAGGATTC	GGUCUA	70	82.6	0.290504244194382	0	0.106225933850774	0.250131506639616	1.22829965123914	0.691440997611071	0.543728848947776	0.749386907836027	0.720373695295182	0.223854837003085	2.70083926047983	0.181321657185659	1.6429401765321	0.683787614472885	2.86895793383909	0.59975713263312	noMatch	TRNAE6_prec|tRNA_prec|human
CGGGAGCGGGGGACCAC	GGGAGC	19.1	19.5	0.145252122097191	0.116209114583	0.637355603104644	1.00052602655846	0.656504986007126	0.592663712238061	0.181242949649259	11.9277416163901	0.576298956236145	3.35782255504628	0.337604907559978	0.543964971556978	1.36911681377675	0.410272568683731	0.412956066234415	0	noMatch	rn7sl1C53TT54GT70C|scRNA|human
CGACTCCCGGTGTGGGAACC	GACUCC	17.6	3.7	6.68159761647078	1.39450937499601	3.50545581707554	10.3804575255441	12.1559310312287	9.77895125192801	4.34983079158221	2.31060963249442	4.03409269365302	0.596946232008227	1.77242576468989	0.543964971556978	1.55166572228031	7.52166375920173	4.17302972194777	3.8555815669272	noMatch	trnaE7T34A|tRNA|human
TGGTCCGATGGTAGTGGGT	GGUCCG	29	24.1	0	0.116209114583	0	0	0	0	0.181242949649259	1.12408036175404	0	0.895419348012341	0.253203680669984	1.63189491467093	0.365097817007133	0	0.108672649009056	0.08567959037616	noMatch	C1orf213_ENST00000335648.3|mRNA|human
TAACCCAGAGGTCGATGGATCG	AACCCA	81.6	78	24.2571043902309	4.99699192706902	2.23074461086625	6.75355067926963	1.05887900968891	1.67921385134117	0.181242949649259	1.12408036175404	2.01704634682651	0.820801069011312	1.26601840334992	1.08792994311396	0.547646725510699	3.00866550368069	3.6514010067043	0.51407754225696	noMatch	trnaM1A57T|tRNA|human
ACTGTGGAATCTGAAGACA	CUGUGG	47.8	47.2	3.05029456404101	2.55660052082601	3.29300394937399	3.00157807967539	6.75564808181526	5.03764155402352	58.3602297870613	0.811835816822362	4.03409269365302	0.895419348012341	1.68802453779989	1.45057325748528	2.92078253605706	6.70111862183427	1.65182426493766	4.7123774706888	noMatch	SNORD90_ENST00000391145|snoRNA|human
GTTCCGGGTTCGAGTCCCGG	UUCCGG	83.1	58	2.75979031984663	0.813463802081003	14.1280492021529	27.1392684703983	2.09658043918405	2.27187756357923	1.08745769789555	4.49632144701616	0.144074739059036	0.298473116004114	1.5192220840199	0.181321657185659	1.91676353928745	0.410272568683731	2.8906924636409	0.25703877112848	noMatch	TRNAR15|tRNA|human
AGGTTGTGGGTTCGGGACCCACC	GGUUGU	62.9	81.9	0	0	0	0	0.0423551603875565	0	0	1.56122272465839	0	0.0746182790010284	0.0844012268899946	3.62643314371319	0.182548908503566	0	0	0	noMatch	TRNAR1_prec|tRNA_prec|human
TACCAAAAGTTAGCTTTT	ACCAAA	85.1	74.7	0	0	0	0	0.084710320775113	0	0	1.12408036175404	0	0.0746182790010284	0	1.08792994311396	0	0	0.108672649009056	0	noMatch	SNORA4_ENST00000584302_prec|snoRNA_prec|human
TTAACTAAGTGTTTGTGGG	UAACUA	93	87	0	0.813463802081003	0.424903735403096	0.250131506639616	0.529439504844456	0.493886426865051	0.181242949649259	0.499591271890684	1.15259791247229	0.373091395005142	0.337604907559978	0.543964971556978	1.00401899676961	3.00866550368069	1.13019554969419	0.68543672300928	noMatch	MT-TN|mt_tRNA|human
AAGGGCTTGGCTTAAT	AGGGCU	29.9	24	8.42462308163707	4.88078281248602	1.06225933850774	1.37572328651789	0.4870843444569	3.06209584656332	1.26870064754481	0	2.59334530306265	0.298473116004114	0.253203680669984	0.181321657185659	0.730195634014265	1.7778477976295	0.586832304648905	2.74174689203712	noMatch	mt-TAA9G|mt_tRNA|human
AGAATTGTGGCTGGTCATCT	GAAUUG	77.9	65.1	2.17878183145786	2.67280963540901	2.01829274316471	1.25065753319808	0.317663702906674	0.395109141492041	0.543728848947776	0.0624489089863356	0.432224217177109	0.671564511009256	0.253203680669984	0	0.0912744542517831	0.273515045789154	0.630301364252528	0	noMatch	hsa-mir-219-2|hsa-mir-219-2|miRNA|human
ATCACACAAAGGCAACTTTT	UCACAC	50.1	43.5	1.74302546516629	1.045882031247	1.16848527235851	0.875460273238655	1.50360819375826	1.58043656596816	1.81242949649259	11.3657014355131	1.15259791247229	1.26851074301748	8.86212882344943	4.8956847440128	11.3180323272211	2.05136284341865	2.54293998681192	1.7135918075232	hsa-miR-377-3p	hsa-mir-377|hsa-mir-377|miRNA|human
CTTATCAGATTGTATTGGAATT	UUAUCA	84.5	84.3	1.16201697677753	0.464836458332002	0.53112966925387	0.875460273238655	1.31300997201425	0.296331856119031	1.26870064754481	2.99754763134411	0.576298956236145	1.86545697502571	1.6036233109099	1.45057325748528	2.55568471904993	0.683787614472885	2.60814357621736	0.59975713263312	noMatch	hsa-mir-374a|hsa-mir-374a|miRNA|human
TTATGGTTTGCCTGGGAAA	UAUGGU	23.5	31.5	1.30726909887472	0.813463802081003	0.849807470806192	1.25065753319808	0.0635327405813347	1.08655013910311	0	0.187346726959007	0.144074739059036	0.596946232008227	0.168802453779989	0	0.0912744542517831	0.410272568683731	0.304283417225358	0	noMatch	hsa-mir-584|hsa-mir-584|miRNA|human
TGACTGCGGATCAGAAG	GACUGC	8.6	20.1	1.01676485468034	0.348627343749001	4.14281142018019	1.6258547931575	0.275308542519117	0.888995568357092	1.08745769789555	3.49713890323479	0.144074739059036	0.895419348012341	0.844012268899946	29.0114651497055	5.9328395263659	2.59839293499696	0.195610768216302	0.94247549413776	noMatch	trnaR2A19GA34G|tRNA|human
CGATTGTCCAAACGCAATTA	GAUUGU	57.5	88.5	1.45252122097191	0.581045572915002	0.424903735403096	1.12559177987827	0.148243061356448	0.19755457074602	0.181242949649259	0.187346726959007	0.144074739059036	0.298473116004114	0.168802453779989	0.181321657185659	0	0	0.130407178810868	0	hsa-miR-219a-5p	hsa-mir-219-2|hsa-mir-219-2|miRNA|human
GAGTTTGACTGGGGCGGTAC	AGUUUG	72.4	62.5	0.581008488388763	0.697254687498003	0.956033404656966	1.37572328651789	0.254130962325339	2.46943213432525	0.181242949649259	0.0624489089863356	0.432224217177109	0	0.675209815119957	0	0	1.23081770605119	0.108672649009056	0.17135918075232	noMatch	RNA45S5_NR_046235_prec3.3|rRNA_prec|human
TCAGATTGTGAATCTGAC	CAGAUU	76.4	66.1	1.30726909887472	0.464836458332002	2.01829274316471	1.75092054647731	16.7514659332786	0.493886426865051	0	195.714880763176	0.432224217177109	3.80553222905245	3.0384441680398	39.7094429236594	3.55970371581954	0.820545137367461	5.08587997362384	0.08567959037616	noMatch	mt-THA10G|mt_tRNA|human
AGCACGATTTGAAATCAGTGT	GCACGA	70.5	63.8	7.98886671534549	0.929672916664004	2.12451867701548	3.62690684627443	0.0635327405813347	1.08655013910311	0.181242949649259	0	1.15259791247229	0	0	0	0	1.09406018315662	0.0217345298018113	1.19951426526624	noMatch	hsa-mir-29b-2|hsa-mir-29b-2|miRNA|human
TATTTGGCCTCACGGGAGGAC	AUUUGG	86.4	62.5	1.01676485468034	0	0.424903735403096	0.500263013279232	0.868280787944908	0.790218282984082	1.44994359719407	1.7485694516174	2.73742004212169	1.86545697502571	2.11003067224986	1.63189491467093	1.00401899676961	0.820545137367461	0.99978837088332	0.77111631338544	noMatch	ATP7B_ATP7B-002_ENSG00000123191_ENST00000242839.4|mRNA|human
GTACATTACTGTGATAACTG	UACAUU	88.6	90.3	1.30726909887472	3.95110989582202	4.24903735403096	4.12716985955366	1.08005658988269	3.65475955880138	1.44994359719407	0.56204018087702	1.00852317341325	0.522327953007199	0.337604907559978	0.725286628742638	1.36911681377675	2.05136284341865	0.652035894054339	0.4283979518808	noMatch	hsa-mir-101-1|hsa-mir-101-1|miRNA|human
GATAGAGGGTTCGTGTCCCT	AUAGAG	94.9	92.2	0	0	0.106225933850774	0	0.169420641550226	0	0.543728848947776	2.06081399654907	0.144074739059036	0.223854837003085	2.95404294114981	3.08246817215621	3.92480153282667	0	0.369487006630792	0.08567959037616	noMatch	trnaR25T34CA58T|tRNA|human
TAGTAACATCTGAAATCGGTT	AGUAAC	40	55.2	0	0	0.212451867701548	0	0.338841283100452	0	1.26870064754481	1.18652927074038	0.288149478118073	1.19389246401645	0.506407361339967	1.63189491467093	1.36911681377675	0.410272568683731	0.521628715243471	0	noMatch	JMJD1C_JMJD1C-001_ENSG00000171988_ENST00000399262.2|mRNA|human
CGGAGATGAAAACCTTTTTCCAAGG	GGAGAU	32.5	31.3	0.726260610485954	0.464836458332002	1.06225933850774	0.875460273238655	5.18850714747567	1.18532742447612	2.35615834544036	0	1.5848221296494	0.223854837003085	0.844012268899946	0.181321657185659	0.0912744542517831	0.410272568683731	0.412956066234415	0.68543672300928	noMatch	mt-TTA9TC45T|mt_tRNA|human
CCACTGACCGTTGACTGTACC	CACUGA	79	62.7	1.88827758726348	1.51071848957901	1.38093714006006	1.00052602655846	0.36001886329423	1.18532742447612	0	0.499591271890684	0.288149478118073	0.522327953007199	0.0844012268899946	0	0.182548908503566	0.683787614472885	0.543363245045282	0.68543672300928	hsa-miR-181a-2-3p	hsa-mir-181a-2|hsa-mir-181a-2|miRNA|human
TAGCACCATTCGAAATCGGTT	AGCACC	63.1	51.3	5.51958063969325	4.29973723957102	8.39184877421115	8.75460273238655	9.97464027126956	5.53152798088857	6.70598913702257	12.9893730691578	6.48336325765664	19.4007525402674	19.0746772771388	28.1048568637772	18.9850864843709	3.14542302657527	20.3435198944954	17.135918075232	noMatch	hsa-mir-29c|hsa-mir-29c|miRNA|human
ATTGTTCACAGTCAGTTAC	UUGUUC	68	45.6	0	0.116209114583	0	0.125065753319808	0.0423551603875565	0	0.362485899298517	1.24897817972671	0	0.298473116004114	0.590808588229962	2.17585988622791	0.730195634014265	0.136757522894577	0.0869381192072452	0	noMatch	rny1T112A|scRNA|human
GTAGTGGGTTATCAGA	UAGUGG	59.4	47.3	2.17878183145786	0.464836458332002	0.106225933850774	1.87598629979712	0.0423551603875565	0	0.362485899298517	0.249795635945342	0	0.0746182790010284	0	0	0.0912744542517831	0	0	0	noMatch	ATP5G3_ATP5G3-001_ENSG00000154518_ENST00000284727.4|mRNA|human
AACTTTCATTGCTGTCGGTGGGA	ACUUUC	55.3	72.6	0	0.348627343749001	0.212451867701548	0.125065753319808	0.677682566200904	0	0.362485899298517	2.12326290553541	0.144074739059036	1.41774730101954	1.85682699157988	0.181321657185659	1.73421463078388	0	0.782443072865207	0	hsa-miR-181b-5p	hsa-mir-181b-1|hsa-mir-181b-1|miRNA|human
AACATCCAACGCTGTCGGTG	ACAUCC	35.6	22.3	6.53634549437359	15.3396031249561	10.0914637158235	16.0084164249354	0.762392886976017	7.01318726148372	1.81242949649259	0.936733634795033	4.89854112800724	1.19389246401645	1.26601840334992	1.08792994311396	1.36911681377675	9.29951155683123	1.06499196028875	6.08325091670736	noMatch	hsa-mir-181a-1|hsa-mir-181a-1|miRNA|human
CATTAGTGTCACTAAAGTTGG	AUUAGU	80.6	79.9	0.581008488388763	0.581045572915002	0	0.375197259959424	0.952991108720021	0.493886426865051	0	4.12162799309815	0.144074739059036	4.9994246930689	1.18161717645992	1.99453822904225	1.36911681377675	0.547030091578308	1.151930079496	0.08567959037616	noMatch	ATAD5_ATAD5-001_ENSG00000176208_ENST00000321990.4|mRNA|human
CTTAGGAGATTTCAACT	UUAGGA	83.2	78.1	6.2458412501792	1.16209114583	0.53112966925387	0.375197259959424	0.698860146394682	1.48165928059515	0.906214748246293	0.0624489089863356	0.576298956236145	0.0746182790010284	0.253203680669984	0.181321657185659	0.730195634014265	1.50433275184035	0.152141708612679	1.37087344601856	noMatch	mt-TVG10A|mt_tRNA|human
GCGTGTGGTGTGCGTC	CGUGUG	82.7	57.9	0.290504244194382	0.232418229166001	1.16848527235851	0.125065753319808	0.296486122712895	1.67921385134117	0.724971798597035	0	0	0	0	0	0	0.410272568683731	0.217345298018113	0.68543672300928	noMatch	RNA45S5_NR_046235_prec3.3|rRNA_prec|human
TAGGTCGCTGGTTCGTTTCCGGCT	AGGUCG	62.4	65.8	0.145252122097191	2.78901874999201	4.99261889098638	2.50131506639616	0.825925627557352	1.18532742447612	0.906214748246293	0.249795635945342	0	0.373091395005142	0.0844012268899946	0	0	0.820545137367461	1.13019554969419	0.25703877112848	noMatch	trnaY4A58T|tRNA|human
TCTCACACGGAAATCGCACCCGT	CUCACA	64.1	64.1	0	0.116209114583	0.956033404656966	0.250131506639616	0.72003772658846	0.493886426865051	0.724971798597035	1.0616314527677	0.576298956236145	1.41774730101954	1.26601840334992	1.81321657185659	1.36911681377675	0.410272568683731	0.99978837088332	0.17135918075232	noMatch	hsa-mir-342|hsa-mir-342|miRNA|human
TGTAAACATCCTCGACAGGAA	GUAAAC	82.6	76.4	0	0	0	0	0.36001886329423	0.19755457074602	0.181242949649259	0.749386907836027	0	0.373091395005142	1.6036233109099	0.181321657185659	0.273823362755349	0.136757522894577	1.41274443711773	0.77111631338544	noMatch	hsa-mir-30a|hsa-mir-30a|miRNA|human
AACAGTCATTGCTGTCGGTGGGTT	ACAGUC	56.2	29.1	1.01676485468034	0.929672916664004	0.212451867701548	1.12559177987827	0.0635327405813347	0.493886426865051	0	0	0.288149478118073	0.223854837003085	0	0	0	0.273515045789154	0.108672649009056	0.25703877112848	noMatch	hsa-mir-181b-1|hsa-mir-181b-1|miRNA|human
TTTGGTTATCTAGCTTTATGA	UUGGUU	95.2	83.3	0.581008488388763	0.697254687498003	0.743581536955418	0.500263013279232	2.64719752422228	1.18532742447612	0.724971798597035	1.68612054263106	0.432224217177109	6.64102683109153	3.88245643693975	2.17585988622791	2.37313581054636	2.18812036631323	2.8906924636409	0.25703877112848	noMatch	hsa-mir-9-1|hsa-mir-9-1|miRNA|human
TGTAAACATCCTCGACTGAAG	GUAAAC	82.6	76.4	0.581008488388763	0.348627343749001	0.318677801552322	0.125065753319808	0.402374023681787	0.592663712238061	0.543728848947776	1.0616314527677	0.144074739059036	0.596946232008227	1.43482085712991	0.725286628742638	0.365097817007133	1.23081770605119	1.19539913909962	0.51407754225696	hsa-miR-30a-5p	hsa-mir-30a|hsa-mir-30a|miRNA|human
AGAATGGTGGCTGGACATCTG	GAAUGG	39.7	11.5	3.92180729662415	6.85633776039703	4.24903735403096	8.75460273238655	0	3.65475955880138	0	0	1.15259791247229	0	0	0	0	2.05136284341865	0	0.34271836150464	noMatch	hsa-mir-219-2|hsa-mir-219-2|miRNA|human
AATTTGACTGGCTTTA	AUUUGA	103.2	90.2	1.5977733430691	0.348627343749001	0.318677801552322	1.50078903983769	0.317663702906674	0.592663712238061	0.724971798597035	0.124897817972671	0.144074739059036	0	0	0	0	0.273515045789154	0.0652035894054339	0.77111631338544	noMatch	ATAD5_ATAD5-001_ENSG00000176208_ENST00000321990.4|mRNA|human
TAGCTTATCAGACTAATGGTGAC	AGCUUA	84.2	80.2	0	0.232418229166001	0.106225933850774	0.250131506639616	0.444729184069343	0	0.181242949649259	0.312244544931678	0.144074739059036	4.02938706605553	0.253203680669984	0.181321657185659	2.1905869020428	0	0.695504953657962	0	noMatch	hsa-mir-3977|doubtful_miRNA|human
GAGGTTCCGGGGTCGGGTCCCGGC	AGGUUC	52.1	42.1	0	0	0	0	0.0635327405813347	0	0	2.49795635945342	0	0.0746182790010284	0.168802453779989	12.1485510314392	0.456372271258916	0	0.0434690596036226	0	noMatch	HIST2H3C_HIST2H3C-001_ENSG00000203811_ENST00000369158.1|HIST2H3A_HIST2H3A-001_ENSG00000203852_ENST00000403683.1|mRNA|human
CAGAGGGTTGCTTAAC	AGAGGG	63.1	44.1	37.1845432568809	7.90221979164403	2.12451867701548	3.1266438329952	0.0635327405813347	2.46943213432525	0.362485899298517	0	2.73742004212169	0.0746182790010284	0	0.181321657185659	0.182548908503566	2.05136284341865	0.0217345298018113	4.45533869956032	noMatch	ADORA3_ADORA3-010_ENSG00000121933_ENST00000241356.4|mRNA|human
TTCAGACCGGAGTAATCCAGGTC	UCAGAC	45.4	35	0.145252122097191	0.116209114583	0.318677801552322	0	0.889458368138687	0	0.906214748246293	2.24816072350808	0	0.522327953007199	6.33009201674959	0.543964971556978	0.638921179762482	0.136757522894577	0.412956066234415	0.08567959037616	noMatch	MT-RNR2_ENST00000387347|mt-rnr2A275CA685GA817CA947T|mt_rRNA|human
ATAATACAAGGACAATTTCTTT	UAAUAC	82.5	72.3	0	0.348627343749001	0	0.250131506639616	0.423551603875565	0.0987772853730102	0.543728848947776	0.749386907836027	0.576298956236145	0.298473116004114	1.26601840334992	1.81321657185659	0.547646725510699	0	0.652035894054339	0.25703877112848	hsa-miR-539-3p	hsa-mir-539|hsa-mir-539|miRNA|human
GCTCTAAGGGCTGGGT	CUCUAA	72.5	67.4	1.01676485468034	0.813463802081003	1.16848527235851	1.37572328651789	0.36001886329423	2.76576399044429	1.08745769789555	0.187346726959007	0.576298956236145	0.149236558002057	0.337604907559978	0.362643314371319	0.182548908503566	1.64109027473492	0.108672649009056	0.77111631338544	noMatch	RNA45S5_NR_046235_prec3.3|rRNA_prec|human
AAGGTTCCGGGTTCGGGGCCCGGC	AGGUUC	52.1	42.1	0	0	1.06225933850774	1.12559177987827	0.402374023681787	0.493886426865051	0.543728848947776	49.5219848261641	0.720373695295182	9.02881175912444	2.53203680669984	167.178567925178	2.55568471904993	0.273515045789154	0.738974013261584	0.25703877112848	noMatch	SIAH2_SIAH2-001_ENSG00000181788_ENST00000312960.3|mRNA|human
TGAGTCTCGGTTTGGGTCCGAGA	GAGUCU	57.3	37.8	0	0	0	0	0.105887900968891	0	0	2.18571181452174	0	0.522327953007199	0.0844012268899946	1.08792994311396	0	0	0.0869381192072452	0	noMatch	TRNAP14_prec|tRNA_prec|human
CTTATAAAGCAATGAGACTGAT	UUAUAA	99.2	87.7	0.726260610485954	2.20797317707701	2.33697054471703	2.62638081971597	0.465906764263121	0.790218282984082	2.71864424473888	0.936733634795033	1.44074739059036	0.671564511009256	0.506407361339967	0.362643314371319	0.365097817007133	0.136757522894577	0.326017947027169	0.8567959037616	hsa-miR-340-5p	hsa-mir-340|hsa-mir-340|miRNA|human
CAAATTGTCGCGGCGA	AAAUUG	85.1	86.3	18.5922716284404	8.83189270830803	3.50545581707554	23.6374273774437	1.90598221744004	9.38384211043597	0.724971798597035	8.68039834910064	2.73742004212169	0.223854837003085	0.92841349578994	0.543964971556978	0.547646725510699	3.28218054946985	0.391221536432603	2.141989759404	noMatch	hvt-mir-H11|miRNA|viral
AGGTTCGTGTCCTGCC	GGUUCG	62.2	54.6	0.726260610485954	0.348627343749001	3.71790768477709	2.75144657303577	3.55783347255475	1.67921385134117	1.26870064754481	32.0362903099901	1.29667265153133	1.26851074301748	1.68802453779989	17.9508440613803	9.12744542517831	5.06002834709935	2.60814357621736	2.31334894015632	noMatch	trnaR22A58T|tRNA|human
TGATTGTCCACACGCAATTCT	GAUUGU	57.5	88.5	2.32403395355505	0.348627343749001	0.637355603104644	1.37572328651789	17.280905438123	0.296331856119031	7.24971798597035	38.2187322996374	0.144074739059036	23.2809030483209	23.2103373947485	5.62097137275544	14.1475404090264	0.136757522894577	29.3416152324453	0.25703877112848	noMatch	hsa-mir-219-2|hsa-mir-219-2|miRNA|human
AAACATCCCCGACTGGAAGC	AACAUC	38.2	54.4	0	0.464836458332002	0.212451867701548	0.250131506639616	0.762392886976017	0.296331856119031	0.543728848947776	0.249795635945342	0.720373695295182	0.820801069011312	0.92841349578994	1.99453822904225	4.56372271258916	0.683787614472885	0.412956066234415	0.08567959037616	hsa-miR-30d-5p	hsa-mir-30d|hsa-mir-30d|miRNA|human
CATTTGAAATCAGTGTT	AUUUGA	103.2	90.2	4.35756366291572	1.62692760416201	2.4431964785678	1.50078903983769	2.03304769860271	3.06209584656332	1.81242949649259	1.37387599769938	2.88149478118073	0.895419348012341	37.3897435122676	1.26925160029962	11.8656790527318	3.69245311815358	2.39079827819924	3.17014484391792	noMatch	hsa-mir-29b-2|hsa-mir-29b-2|miRNA|human
TAGTTTATCAGACTGATGTTGAC	AGUUUA	83.6	73.1	1.30726909887472	0.697254687498003	0.637355603104644	1.87598629979712	11.1605847621211	1.58043656596816	14.6806789215899	7.3689712603876	1.00852317341325	125.060235605724	7.51170919320952	4.35171977245583	38.3352707857489	2.32487788920781	26.5813299476152	0.25703877112848	hsa-miR-21-5p	hsa-mir-21|hsa-mir-21|miRNA|human
GAAGCACTGTAGCTCT	AAGCAC	76.2	64	0	0	1.27471120620929	0	0.931813528526243	0.296331856119031	0.181242949649259	0.0624489089863356	1.44074739059036	0.373091395005142	0.0844012268899946	0.362643314371319	0.0912744542517831	128.962344089586	0.239079827819924	0.25703877112848	noMatch	hsa-mir-143|hsa-mir-143|miRNA|human
TTGTGAATCTGACACCA	UGUGAA	51.1	69.9	22.3688268029674	2.20797317707701	0.106225933850774	0.875460273238655	0.0423551603875565	0.19755457074602	0.362485899298517	0	0.576298956236145	0	0.675209815119957	0.181321657185659	1.00401899676961	0.410272568683731	0.152141708612679	1.45655303639472	noMatch	mt-THA10G|mt_tRNA|human
AGTGGGTTATCAGAACTTA	GUGGGU	14	12.6	1.88827758726348	1.74313671874501	2.33697054471703	2.12611780643673	4.59553490204988	3.55598227342837	2.1749153957911	0.374693453918013	1.5848221296494	0.596946232008227	0.92841349578994	1.45057325748528	2.00803799353923	1.50433275184035	1.13019554969419	1.19951426526624	noMatch	ATP5G3_ATP5G3-001_ENSG00000154518_ENST00000284727.4|mRNA|human
CGAAAGATGGTGAACTATG	GAAAGA	83.1	71.4	8.27937095953988	4.76457369790302	10.5163674512266	3.00157807967539	0.741215306782239	8.79117839819791	5.61853143912702	0.936733634795033	3.45779373741687	1.5669838590216	0.0844012268899946	0	0.730195634014265	4.92327082420477	0.738974013261584	6.76868763971664	noMatch	RNA45S5_NR_046235_prec3.3|rRNA_prec|human
AGGTTCCGGGTTCGAATCCCGGC	GGUUCC	24.6	20.9	0	0.116209114583	0.106225933850774	0.375197259959424	0.0635327405813347	0.19755457074602	0	2.06081399654907	0	0.223854837003085	0.0844012268899946	5.07700640119846	0	0	0.17387623841449	0	noMatch	TRNAR15|tRNA|human
TACAGTCAGAGGTTCATTTCCTCTT	ACAGUC	56.2	29.1	1.30726909887472	1.16209114583	0.53112966925387	0.250131506639616	0.338841283100452	0.493886426865051	0.181242949649259	0.249795635945342	0.144074739059036	0.0746182790010284	0.759611042009951	0	0.182548908503566	0.273515045789154	0.0652035894054339	0.08567959037616	noMatch	mt-TL1A60T|mt_tRNA|human
TGAATTGTGGCTGGACATCT	GAAUUG	77.9	65.1	1.01676485468034	0.813463802081003	0.637355603104644	1.25065753319808	0.148243061356448	0.691440997611071	0.181242949649259	0	0.288149478118073	0.149236558002057	0.0844012268899946	0	0.0912744542517831	0.136757522894577	0.217345298018113	0	hsa-miR-219a-2-3p	hsa-mir-219-2|hsa-mir-219-2|miRNA|human
AGATTGGGGGTTCGGGTCCCT	GAUUGG	50.4	42.9	0.290504244194382	0.116209114583	0.53112966925387	0.125065753319808	0.169420641550226	0	0.362485899298517	1.31142708871305	0	0.373091395005142	1.26601840334992	2.71982485778489	1.46039126802853	0	0.130407178810868	0.08567959037616	noMatch	trnaR25T34CA58G|tRNA|human
AAGGTTCCGGGTTCGTATCCCGGC	AGGUUC	52.1	42.1	0	0	0	0.125065753319808	0.0211775801937782	0.0987772853730102	0.181242949649259	6.30733980761989	0	1.19389246401645	0.590808588229962	15.4123408607811	0.0912744542517831	0	0.108672649009056	0	noMatch	ANXA2R_ANXA2R-001_ENSG00000177721_ENST00000314890.3|mRNA|human
GAGGTTCCGGGTTCGTGTCCCGGC	AGGUUC	52.1	42.1	0.145252122097191	0	4.46148922173251	0.750394519918847	3.6001886329423	0.19755457074602	1.26870064754481	304.750675853318	0.288149478118073	17.9083869602468	21.6067140838386	1255.10851103913	43.9942869493595	0.273515045789154	4.54251672857856	2.22766934978016	noMatch	TRNAR16_prec|tRNA_prec|human
GGGATTGTGGGTTCGGGACCC	GGAUUG	71.2	67.6	0	0	0.212451867701548	0	0.296486122712895	0.19755457074602	0	0.624489089863356	0	0.522327953007199	1.26601840334992	0.543964971556978	1.0952934510214	0	0.326017947027169	0.08567959037616	noMatch	trnaR4A58G|tRNA|human
ACATCACCCCATAAACACC	CAUCAC	59.7	65.3	8.71512732583145	0.697254687498003	0.212451867701548	1.37572328651789	2.30835624112183	1.38288199522214	7.06847503632109	0.374693453918013	0.144074739059036	0.149236558002057	0.590808588229962	0.543964971556978	1.82548908503566	2.05136284341865	1.7387623841449	1.37087344601856	noMatch	MT-TF|mt_tRNA|human
TGTAAAGATCCTTGACTGGAAA	GUAAAG	88	81	0	0	0.106225933850774	0	0.402374023681787	0	0	0.874284725808698	0	0.44770967400617	1.09721594956993	0.181321657185659	0.182548908503566	0	1.39100990731592	0	noMatch	hsa-mir-30e|hsa-mir-30e|miRNA|human
GATTGTCCAAACGCAATTCTT	AUUGUC	71	58.3	36.7487868905893	26.2632598957581	8.6043006419127	33.0173588764293	10.8429210592145	9.38384211043597	2.71864424473888	13.1142708871305	4.7544663889482	4.92480641406787	8.69332636966944	1.81321657185659	4.01607598707846	4.92327082420477	8.97636080814807	2.91310607278944	hsa-miR-219a-5p	hsa-mir-219-2|hsa-mir-219-2|miRNA|human
AAATAAGGGGGTTTAA	AAUAAG	92.9	95.4	1.01676485468034	1.85934583332801	0.637355603104644	0.500263013279232	0.0635327405813347	1.28410470984913	0	0.187346726959007	0.720373695295182	0	0.253203680669984	0.181321657185659	0	0.547030091578308	0.108672649009056	0.17135918075232	noMatch	CT62_CT62-001_ENSG00000225362_ENST00000449977.2|mRNA|human
TGTAAGCATCCTTGACTGGA	GUAAGC	47.6	41.6	21.2068098261899	55.4317476560912	35.1607841046062	65.1592574796199	1.44007545317692	38.621918580847	0.724971798597035	3.43468999424846	17.0008192089663	1.0446559060144	0.675209815119957	1.81321657185659	1.0952934510214	38.8391365020598	1.99957674176664	17.9070343886174	noMatch	hsa-mir-30e|hsa-mir-30e|miRNA|human
CAAGAACAGGGTTTAAAA	AAGAAC	83.3	64.8	1.45252122097191	2.09176406249401	2.33697054471703	1.25065753319808	0.4870843444569	2.27187756357923	0.181242949649259	0.124897817972671	1.15259791247229	0.0746182790010284	0.506407361339967	0.362643314371319	0.638921179762482	0.683787614472885	0.412956066234415	1.19951426526624	noMatch	MTRNR2L11_ENST00000604646.1|mRNA|human
TGGATGTTCCTTCTATGTTTA	GGAUGU	55.2	35.2	0.435756366291572	1.045882031247	3.18677801552322	0.750394519918847	0.529439504844456	0.790218282984082	0	0.0624489089863356	0.288149478118073	0.298473116004114	0.590808588229962	0.543964971556978	0.182548908503566	0.273515045789154	0.347752476828981	0.77111631338544	noMatch	hsa-mir-376b|hsa-mir-376b|miRNA|human
ACCGGGTGCTGTAAGCTT	CCGGGU	39.7	17.9	1.16201697677753	0.813463802081003	1.27471120620929	1.87598629979712	0.677682566200904	0.691440997611071	1.81242949649259	0.124897817972671	0	0	0.168802453779989	0.181321657185659	0.182548908503566	0.820545137367461	0.369487006630792	1.62791221714704	noMatch	GTF3C4_GTF3C4-001_ENSG00000125484_ENST00000372146.4|mRNA|human
TCCTTGTTCTACTCTTTCCC	CCUUGU	64.7	46.9	0.145252122097191	0	0.106225933850774	0.625328766599039	0.127065481162669	0.0987772853730102	0.362485899298517	4.62121926498883	0	0.970037627013369	0.0844012268899946	3.62643314371319	0.365097817007133	0	0.0869381192072452	0	noMatch	rny1T112A|scRNA|human
GATTGAGGGTTCGTGGCCCT	AUUGAG	89.4	70.2	0.145252122097191	0	0.637355603104644	0	0.084710320775113	0	0	1.12408036175404	0	0.298473116004114	1.68802453779989	0.181321657185659	1.91676353928745	0	0.217345298018113	0.08567959037616	noMatch	TOMM20_TOMM20-001_ENSG00000173726_ENST00000366607.4|mRNA|human
TTATGGTTTGCCTGGGACTGAA	UAUGGU	23.5	31.5	18.1565152621489	18.0124127603651	17.1023753499746	34.8933451762264	3.26134734984185	12.4459379569993	3.98734489228369	5.43305508181119	3.74594321553495	6.64102683109153	4.97967238650968	1.81321657185659	5.20264389235164	6.15408853025596	10.1934944770495	2.65606730166096	hsa-miR-584-5p	hsa-mir-584|hsa-mir-584|miRNA|human
GACCCCTTATTTACCCC	ACCCCU	24.7	36.2	43.4303845070601	5.92666484373302	2.12451867701548	5.37782739275174	21.198757773972	8.98873296894393	12.1432776265003	0.437142362904349	5.61891482330242	0.895419348012341	3.79805521004976	5.8022930299411	12.9609725037532	6.70111862183427	6.60729705975063	7.53980395310208	noMatch	mt-THA10G|mt_tRNA|human
TCTTTGGTTATCTAGCGGT	CUUUGG	67.3	60.9	0.290504244194382	0.348627343749001	0.637355603104644	0	0.656504986007126	0.19755457074602	1.08745769789555	3.05999654033044	0.576298956236145	0.820801069011312	0.506407361339967	1.99453822904225	1.46039126802853	0.273515045789154	0.412956066234415	0.59975713263312	noMatch	hsa-mir-9-1|hsa-mir-9-1|miRNA|human
AGATTGAGGGTTCGTCCCTTC	GAUUGA	69.2	80.1	0.290504244194382	0	1.80584087546316	0.625328766599039	0.0211775801937782	0.395109141492041	0.181242949649259	2.49795635945342	0.288149478118073	0.522327953007199	1.26601840334992	13.0551593173675	1.18656790527318	0	0.108672649009056	0.25703877112848	noMatch	trnaR25T34CA58T|tRNA|human
AGAATGGTGGCTGGACATCTGT	GAAUGG	39.7	11.5	37.9108038673668	80.6491255206023	38.0288843185771	103.92964100876	0.105887900968891	40.6962415736802	0	0.0624489089863356	9.22078329977833	0.149236558002057	0.0844012268899946	0	0	22.9752638462889	0.152141708612679	5.1407754225696	noMatch	hsa-mir-219-2|hsa-mir-219-2|miRNA|human
GCAAATGATGATAAACT	CAAAUG	84.1	77.8	0.290504244194382	0.232418229166001	0.106225933850774	0.500263013279232	0.148243061356448	0.395109141492041	0.181242949649259	6.99427780646958	0	0	0	7.6155096017977	0.273823362755349	0	0.0217345298018113	0.59975713263312	noMatch	SNORD69_ENST00000391150_prec|snoRNA_prec|human
CCGTTCCCCCCTCCTCC	CGUUCC	17.1	21.8	0.435756366291572	0.348627343749001	0.743581536955418	1.00052602655846	3.83314201507386	1.77799113671418	1.44994359719407	0.437142362904349	0.432224217177109	0.223854837003085	0.0844012268899946	0.906608285928297	0.456372271258916	0.820545137367461	0.282548887423547	0.8567959037616	noMatch	ADIPOR2_ADIPOR2-001_ENSG00000006831_ENST00000357103.4|mRNA|human
AGGTTCCGGGTTCCGGGTCCCGGC	GGUUCC	24.6	20.9	0	0.116209114583	0.318677801552322	0.750394519918847	0.508261924650678	0.296331856119031	0.181242949649259	8.11835816822362	0.144074739059036	1.26851074301748	0.337604907559978	22.4838854910218	0.638921179762482	0	0.347752476828981	0	noMatch	RHOT2_RHOT2-001_ENSG00000140983_ENST00000315082.4|mRNA|human
TGTCTGGGTTGTTCGAGACCCGC	GUCUGG	14.7	9.8	0	0	0.212451867701548	0	1.18594449085158	0.296331856119031	0	28.664049224728	0	26.6387256033671	0.0844012268899946	7.07154463024072	0.638921179762482	0.273515045789154	0.695504953657962	0	noMatch	VTRNA1-1_ENST00000363120|scRNA|human
GAGATTCCGGGTTCGGGTCCCGGC	AGAUUC	61.7	73.7	0	0	0.212451867701548	0	0	0	0	3.18489435830311	0	0.149236558002057	0.0844012268899946	11.2419427455109	0.456372271258916	0	0.0869381192072452	0	noMatch	TRNAR15|tRNA|human
ATTCCCCGACGGGGAGC	UUCCCC	53.6	17.2	1.45252122097191	0.697254687498003	0.53112966925387	1.12559177987827	0.232953382131561	0.493886426865051	0.362485899298517	0.374693453918013	0.576298956236145	0.0746182790010284	0	0.362643314371319	0	0.136757522894577	0	0.4283979518808	noMatch	TRNAD9|tRNA|human
TGTAAACATCCTCGACTGGAAGC	GUAAAC	82.6	76.4	895.915089095473	714.686054685453	993.424933372439	1026.28957174234	1993.38209089977	1107.78725545831	1776.18090656273	2130.69432570478	1968.2050102855	2149.52876318262	1581.25698578405	2143.94727456324	2980.01965686647	2431.95902963426	1947.91376442773	644.481878809475	hsa-miR-30a-5p	hsa-mir-30a|hsa-mir-30a|miRNA|human
AAGCTAGATAACCGAAAGTA	AGCUAG	52.8	60.3	15.6872291864966	20.4528041666081	17.4210531515269	12.6316410853006	4.40493668030588	24.7930986286256	3.80610194263443	2.99754763134411	2.88149478118073	3.28320427604525	2.19443189913986	4.53304142964149	5.75029061786234	12.5816921063011	2.73855075502822	21.2485384132877	hsa-miR-9-3p	hsa-mir-9-1|hsa-mir-9-1|miRNA|human
CGTACGTAGCAGAGCAGCTC	GUACGU	97.3	80.4	4.06705941872134	2.44039140624301	3.50545581707554	3.87703835291404	0.783570467169795	2.37065484895224	4.34983079158221	1.31142708871305	0.720373695295182	0.149236558002057	0.844012268899946	0	0.182548908503566	2.46163541210238	0.543363245045282	3.4271836150464	noMatch	RNA45S5_NR_046235_prec3.3|rRNA_prec|human
GGGGCCACGCGCGCGTCCC	GGGCCA	19	44.7	0.145252122097191	0.116209114583	0.106225933850774	0.250131506639616	3.49430073197341	1.48165928059515	4.71231669088072	0.249795635945342	0.288149478118073	0	0	0	0	1.23081770605119	0.260814357621736	0.25703877112848	noMatch	RNA45S5_NR_046235_prec3.3|rRNA_prec|human
GCCCGGATGATCCTCA	CCCGGA	76.6	76.8	1.45252122097191	1.16209114583	0.849807470806192	0.125065753319808	0.571794665232013	3.35842770268235	1.63118654684333	0.749386907836027	0.144074739059036	0.373091395005142	0.168802453779989	0	0	0.683787614472885	0.326017947027169	1.45655303639472	noMatch	trnaU1T64G|tRNA|human
AGCTGGTGGTGTGAATCAGGCA	GCUGGU	56.9	34.5	0	0	0	0.125065753319808	0.592972245425791	0	0.181242949649259	0.499591271890684	0.144074739059036	1.19389246401645	0.337604907559978	1.08792994311396	0.638921179762482	0.136757522894577	0.825912132468829	0	noMatch	hsa-mir-138-1|hsa-mir-138-1|miRNA|human
TGTAAACATACTCGACTGGAAGC	GUAAAC	82.6	76.4	0.435756366291572	0.232418229166001	0.849807470806192	0.125065753319808	2.07540285899027	0.592663712238061	2.1749153957911	3.12244544931678	1.5848221296494	2.61163976503599	1.5192220840199	2.90114651497055	3.19460589881241	1.36757522894577	2.52120545701011	0.94247549413776	noMatch	hsa-mir-30a|hsa-mir-30a|miRNA|human
CCCCGTCCTCCCCCCTCC	CCCGUC	37.6	48.3	0	0	0	0	1.20712207104536	0	3.26237309368666	0	0	0	0	0	0	0	0.0217345298018113	0.34271836150464	noMatch	RNA45S5_NR_046235_prec3.3|rRNA_prec|human
CATCACCCCATAAACACC	AUCACC	65.8	31.6	16.4134897969826	4.41594635415402	0.424903735403096	2.37624931307635	7.64510644995395	4.24742327103944	13.0494923747466	0.0624489089863356	2.30519582494458	0.223854837003085	1.77242576468989	0.362643314371319	4.47244825833737	4.23948320973188	2.39079827819924	4.79805706106496	noMatch	MT-TF|mt_tRNA|human
CGCGCGTCCGCTGGGG	GCGCGU	69.6	58.9	0.871512732583145	1.39450937499601	0	1.25065753319808	2.1389355995716	3.8523141295474	7.06847503632109	0	1.29667265153133	0	0.253203680669984	0	0.182548908503566	2.32487788920781	0.630301364252528	1.19951426526624	noMatch	RNA45S5_NR_046235_prec3.3|rRNA_prec|human
TGTAAAAATCCTTGACTGGAAGC	GUAAAA	86.2	80.3	0.581008488388763	0.348627343749001	0.637355603104644	0.750394519918847	2.35071140150939	0.790218282984082	1.99367244614185	2.8102009043851	0.576298956236145	3.43244083404731	2.44763557980984	4.8956847440128	5.20264389235164	0.957302660262038	3.8470117749206	0.59975713263312	noMatch	hsa-mir-30e|hsa-mir-30e|miRNA|human
TGGGGATTGTGGGGTCGTGTCCC	GGGGAU	22.1	38.3	0.145252122097191	0	0.424903735403096	0.250131506639616	0.0211775801937782	0.296331856119031	0	0.499591271890684	0.144074739059036	0.820801069011312	1.09721594956993	0.725286628742638	1.27784235952496	0.136757522894577	0.412956066234415	0	noMatch	trnaR4G37TA58T|tRNA|human
TAGCTTATCAGACTGATGTTTA	AGCUUA	84.2	80.2	6.10058912808201	4.29973723957102	6.58600789874799	8.50447122574694	14.5701751733194	8.19851468595985	10.8745769789555	16.6114097903653	4.46631691083013	45.3679136326253	29.2028245039381	15.7749841751524	10.952934510214	5.47030091578308	22.9299289409109	4.45533869956032	hsa-miR-21-5p	hsa-mir-21|hsa-mir-21|miRNA|human
ATTGTGGGTTCGGGTCCCATC	UUGUGG	66.2	50.8	5.37432851759606	0.581045572915002	14.2342751360037	8.75460273238655	1.27065481162669	3.8523141295474	5.61853143912702	61.5746242605269	2.16112108588555	8.80495692212135	22.1975226720686	81.4134240763611	31.9460589881241	4.64975577841562	0.99978837088332	5.1407754225696	noMatch	trnaR4A58G|tRNA|human
GGCTAGCTCAGTCGGTAGA	GCUAGC	7.1	11.9	1.16201697677753	0.348627343749001	2.23074461086625	1.75092054647731	12.4524171539416	4.8400869832775	7.4309609356196	19.4216106947504	1.00852317341325	7.38720962110181	2.02562944535987	55.8470704131831	5.29391834660342	13.6757522894577	2.99936511264996	4.54101828993648	noMatch	trnaK9A31GT41C|tRNA|human
TGATGGTCCAAACGCAATTC	GAUGGU	53.6	23.9	3.05029456404101	2.20797317707701	2.76187428012012	4.50236711951308	0.804748047363573	1.77799113671418	0.181242949649259	1.81101836060373	0.720373695295182	0.149236558002057	0.422006134449973	0.181321657185659	0.365097817007133	0.410272568683731	0.586832304648905	0.34271836150464	noMatch	FAM83B_FAM83B-001_ENSG00000168143_ENST00000306858.7|mRNA|human
CTGACTGCGCATCAGAAGA	UGACUG	92.6	83.2	0	0	0	0	0.0211775801937782	0	0	1.49877381567205	0	0.0746182790010284	0.0844012268899946	1.08792994311396	0.456372271258916	0	0	0	noMatch	ZNF334_ZNF334-002_ENSG00000198185_ENST00000457685.2|mRNA|human
CAGAGAATAGTTTAAATTAG	AGAGAA	83.3	71.1	7.55311034905392	1.39450937499601	0.53112966925387	0.625328766599039	4.0872729773992	1.08655013910311	0.906214748246293	0.374693453918013	1.15259791247229	0.596946232008227	1.18161717645992	0.181321657185659	1.36911681377675	2.18812036631323	0.630301364252528	0.94247549413776	noMatch	MT-TP|mt_tRNA|human
AGCAGCATTGTACAAGGCT	GCAGCA	67.7	42.4	0.290504244194382	0.232418229166001	0.318677801552322	0.625328766599039	0.36001886329423	0.19755457074602	0.906214748246293	2.49795635945342	0.576298956236145	1.19389246401645	0.590808588229962	3.44511148652753	0.912744542517831	0.273515045789154	0.456425125838037	1.11383467489008	noMatch	VTA1_VTA1-001_ENSG00000009844_ENST00000367630.4|mRNA|human
ATGATTCTCGCTTGGGGTGCGAGA	UGAUUC	62.6	50.8	0.290504244194382	0.232418229166001	0.956033404656966	0.875460273238655	0.0635327405813347	0.296331856119031	0	9.99182543781369	0	0.298473116004114	0.0844012268899946	8.52211788772599	0.456372271258916	0	0.0652035894054339	0.08567959037616	noMatch	trnaP10T19GC33GT39C|tRNA|human
AAAATTCAACGCTGTCGGGGA	AAAUUC	73.8	83.9	0	0.116209114583	0	0.125065753319808	0.444729184069343	0	0.181242949649259	0.874284725808698	0	1.19389246401645	1.26601840334992	0.181321657185659	0.730195634014265	0	0.543363245045282	0	noMatch	hsa-mir-181a-1|hsa-mir-181a-1|miRNA|human
ATAACACAAAGGCAACTTTTGT	UAACAC	76.1	69.3	0.290504244194382	0.116209114583	0	0	1.10123417007647	0	0.724971798597035	1.56122272465839	0	0.820801069011312	1.77242576468989	7.79683125898336	0.273823362755349	0.136757522894577	0.478159655639849	0.25703877112848	hsa-miR-377-3p	hsa-mir-377|hsa-mir-377|miRNA|human
TGAGGGAGTAAGTTGTATAGTT	GAGGGA	37.7	43	1.45252122097191	1.74313671874501	1.69961494161238	2.12611780643673	0.4870843444569	1.28410470984913	0.543728848947776	0.187346726959007	0.576298956236145	0.522327953007199	0.590808588229962	0.181321657185659	0.547646725510699	0.820545137367461	0.49989418544166	1.11383467489008	noMatch	ZNF12_ZNF12-001_ENSG00000164631_ENST00000405858.1|mRNA|human
TGGTCCGATGGTAGTGGG	GGUCCG	29	24.1	0.145252122097191	0	0.106225933850774	0	0.169420641550226	0	0	1.0616314527677	0	0.596946232008227	0.168802453779989	1.08792994311396	1.0952934510214	0	0.0869381192072452	0	noMatch	C1orf213_ENST00000335648.3|mRNA|human
TGAAAACATCCTCGACTGGAA	GAAAAC	70.1	66.1	0.145252122097191	0	0.212451867701548	0.375197259959424	5.95090003445169	0.296331856119031	2.1749153957911	10.1791721647727	0.288149478118073	3.35782255504628	18.4838686889088	3.98907645808451	4.38117380408559	0.410272568683731	14.6056040268172	0.34271836150464	hsa-miR-30a-5p	hsa-mir-30a|hsa-mir-30a|miRNA|human
AACATGGCGGAAATTCCACGT	ACAUGG	60.6	46.4	0	1.278300260413	1.91206680931393	0.625328766599039	0.741215306782239	1.58043656596816	0.362485899298517	1.62367163364472	0.864448434354218	1.71622041702365	6.1612895629696	5.07700640119846	3.28588035306419	0	1.41274443711773	0.59975713263312	noMatch	MUC16_MUC16-001_ENSG00000181143_ENST00000397910.4|mRNA|human
AGGTTCCGGGTTCGTCCCGGC	GGUUCC	24.6	20.9	0.145252122097191	0.116209114583	1.69961494161238	3.251709586315	1.73656157588982	0	0.906214748246293	63.2607448031579	0.720373695295182	3.50705911304833	3.0384441680398	122.754761914691	2.37313581054636	0.136757522894577	1.86916956295577	0.17135918075232	noMatch	TRNAR15|tRNA|human
ACAGTCAGTTACAGATCGAAC	CAGUCA	79.5	58.4	0.145252122097191	0	0.106225933850774	0.375197259959424	0.0423551603875565	0.987772853730102	0	6.55713544356523	0.288149478118073	6.11869887808433	0	19.2200956616799	0.365097817007133	0.410272568683731	0.0869381192072452	0	noMatch	rny1T112A|scRNA|human
TAATCCATTGTGCTTTGCACGCGT	AAUCCA	86.5	78.4	1.5977733430691	0.813463802081003	1.48716307391084	5.00263013279232	0.296486122712895	1.87676842208719	1.08745769789555	0.811835816822362	0.144074739059036	0.223854837003085	0.422006134449973	0	0.273823362755349	0	0.434690596036226	0.34271836150464	noMatch	TRNAS22|tRNA|human
TTACCAGAATCTCCAGGGGTAC	UACCAG	53.9	65	0.435756366291572	0.581045572915002	0.53112966925387	0.125065753319808	3.1131042884854	0.296331856119031	1.44994359719407	4.7461170829615	0.288149478118073	1.79083869602468	2.53203680669984	3.26378982934187	4.19862489558202	0.547030091578308	5.23802168223652	0.17135918075232	hsa-miR-361-5p	hsa-mir-361|hsa-mir-361|miRNA|human
GAGGTTCCGGGTTCGTGTCCCGGCA	AGGUUC	52.1	42.1	0	0	0.212451867701548	0	0.0423551603875565	0	0	5.12081053687952	0	0.298473116004114	0.168802453779989	5.43964971556978	0.0912744542517831	0.136757522894577	0	0.08567959037616	noMatch	TRNAR16_prec|tRNA_prec|human
CCGACACTTCTCAGAATTCTT	CGACAC	77.5	73.5	0	0	0	0	0	0	0	0	0.432224217177109	0	0	1.81321657185659	2.28186135629458	0.547030091578308	0	0	noMatch	RSBN1L_RSBN1L-001_ENSG00000187257_ENST00000334955.8|mRNA|human
TTCCGGGTTCGAGTCCCGGC	UCCGGG	80.3	41.7	1.16201697677753	0.116209114583	0.743581536955418	0.875460273238655	1.05887900968891	0.0987772853730102	1.08745769789555	17.0485521532696	0.432224217177109	1.34312902201851	0.422006134449973	13.2364809745531	0.182548908503566	0.410272568683731	0.17387623841449	0.08567959037616	noMatch	TRNAR15|tRNA|human
CTTATAAAGCAATGAGACTGATT	UUAUAA	99.2	87.7	3.48605093033258	1.74313671874501	1.48716307391084	2.00105205311693	0.952991108720021	1.38288199522214	9.24339043211219	1.99836508756274	0.864448434354218	0.44770967400617	1.09721594956993	0.543964971556978	1.00401899676961	1.23081770605119	0.804177602667018	2.31334894015632	hsa-miR-340-5p	hsa-mir-340|hsa-mir-340|miRNA|human
CTGACACGCGAAAGGTCCCC	UGACAC	65.5	58.5	0	0	2.01829274316471	0.250131506639616	0.232953382131561	0.296331856119031	0.362485899298517	3.24734326728945	0.144074739059036	2.68625804403702	0.337604907559978	7.79683125898336	0.547646725510699	0	0.17387623841449	0.17135918075232	noMatch	trnaV12A34G|tRNA|human
GTTGTGGGTTCGAGTCCCACC	UUGUGG	66.2	50.8	0	0	0.212451867701548	0.250131506639616	0.0635327405813347	0	0	7.99346035025095	0	0.522327953007199	0.253203680669984	2.53850320059923	0.0912744542517831	0.136757522894577	0.0217345298018113	0	noMatch	TRNAR12|tRNA|human
GCACATTACACGGGCGACCTCT	CACAUU	74.5	75.6	0.145252122097191	0.348627343749001	0.212451867701548	0.625328766599039	0.36001886329423	0.493886426865051	0.724971798597035	0.499591271890684	0.432224217177109	1.49236558002057	0.337604907559978	0.543964971556978	1.27784235952496	0.820545137367461	1.41274443711773	1.11383467489008	noMatch	hsa-mir-323a|hsa-mir-323a|miRNA|human
GAATGAGGGTTCGGGTCCCT	AAUGAG	81.5	66.4	0	0	0.106225933850774	0	0.0423551603875565	0	0.181242949649259	0.624489089863356	0	0.0746182790010284	1.26601840334992	0.725286628742638	2.55568471904993	0	0.17387623841449	0	noMatch	trnaR25T34CA58G|tRNA|human
AACAATCCTGGTGCTGAGT	ACAAUC	43.3	81.8	1.16201697677753	1.16209114583	0.849807470806192	1.12559177987827	0.4870843444569	0.19755457074602	0.906214748246293	0.374693453918013	0.144074739059036	0.298473116004114	0.422006134449973	0.181321657185659	0.182548908503566	0.820545137367461	0.456425125838037	0	noMatch	hsa-mir-338|hsa-mir-338|miRNA|human
TGGATAAGGCATCAGCCTC	GGAUAA	83.2	74.1	0.145252122097191	0.116209114583	1.06225933850774	1.87598629979712	0.0211775801937782	0.296331856119031	0	0.0624489089863356	0	0.0746182790010284	0	0	0	0	0.0217345298018113	0	noMatch	trnaR4G37T|tRNA|human
TGACTGCAGATCAAGAGGTCCC	GACUGC	8.6	20.1	0	0.116209114583	0.318677801552322	0.125065753319808	0.084710320775113	0	0.181242949649259	1.12408036175404	0.144074739059036	0.970037627013369	0.0844012268899946	1.63189491467093	0.456372271258916	0.136757522894577	0.0869381192072452	0.08567959037616	noMatch	TRNAC23_prec|tRNA_prec|human
AAGTGGCTGATTTGCTTTC	AGUGGC	26	29.4	0	0.116209114583	0.743581536955418	10.0052602655846	1.08005658988269	0.691440997611071	0	0	0	0.0746182790010284	0.759611042009951	0	0	1.7778477976295	0.456425125838037	0.17135918075232	noMatch	mt-TAG34TT51G|mt_tRNA|human
GGGATTATGACTGAAC	GGAUUA	86.5	66.6	3.1955466861382	5.57803749998402	0.53112966925387	1.00052602655846	0.0423551603875565	1.9755457074602	2.89988719438814	0.187346726959007	1.72889686870844	0.0746182790010284	0.590808588229962	0.543964971556978	0.456372271258916	1.23081770605119	0.49989418544166	0.4283979518808	noMatch	RNA45S5_NR_046235_prec3.3|rRNA_prec|human
TGGCTAAGTTCAGCAGGAAT	GGCUAA	42.1	57.7	2.90504244194382	2.32418229166001	1.48716307391084	1.50078903983769	0.0423551603875565	1.18532742447612	0.362485899298517	0	0.720373695295182	0	0	0	0.273823362755349	0.547030091578308	0.0652035894054339	1.11383467489008	noMatch	TSPAN11_TSPAN11-002_ENSG00000110900_ENST00000261177.9|mRNA|human
GTCTCTGGCGCAATCAG	UCUCUG	83	69.9	0	0.116209114583	0.212451867701548	0	0.105887900968891	0	0	2.31060963249442	0	4.17862362405759	0	1.63189491467093	0.547646725510699	0	0.0652035894054339	0.08567959037616	noMatch	PDXK_PDXK-002_ENSG00000160209_ENST00000291565.4|mRNA|human
GGATATTCCTTCTATGTTT	GAUAUU	56.8	47	0.145252122097191	0.813463802081003	1.59338900776161	0.875460273238655	0.0211775801937782	1.48165928059515	0	0	0.576298956236145	0	0	0	0	0.410272568683731	0	0.17135918075232	hsa-miR-376b-5p	hsa-mir-376b|hsa-mir-376b|miRNA|human
AACCCGTAGATCAGATCTTG	ACCCGU	78.3	57.2	0	0.116209114583	0.106225933850774	0.250131506639616	0.338841283100452	0.0987772853730102	0.362485899298517	0.124897817972671	0.144074739059036	2.61163976503599	0.0844012268899946	1.26925160029962	0.638921179762482	0	0.630301364252528	0.25703877112848	noMatch	hsa-mir-99a|hsa-mir-99a|miRNA|human
TCCCAATGAAGAAACTTT	CCCAAU	90.3	73.9	0	0	0.106225933850774	0.625328766599039	0.211775801937783	0.19755457074602	0	5.24570835485219	0.432224217177109	0.298473116004114	0.0844012268899946	1.99453822904225	0.456372271258916	0.410272568683731	0.195610768216302	0	noMatch	SNORD22_ENST00000384756|snoRNA|human
AAGGGCTTGCTTAATT	AGGGCU	29.9	24	11.6201697677753	7.08875598956303	0.956033404656966	1.25065753319808	0.423551603875565	1.87676842208719	0.362485899298517	0	2.59334530306265	0.373091395005142	0.506407361339967	0.181321657185659	1.82548908503566	0.547030091578308	0.369487006630792	1.62791221714704	noMatch	OARD1_OARD1-001_ENSG00000124596_ENST00000479950.1|mRNA|human
CCGTAGGGGCTACACCA	CGUAGG	56.8	67.5	4.64806790711011	2.78901874999201	0.424903735403096	0.250131506639616	0	0.395109141492041	0	0	0	0	0.0844012268899946	0	0	0.273515045789154	0.130407178810868	0.8567959037616	noMatch	EHMT2_EHMT2-008_ENSG00000204371_ENST00000395728.3|mRNA|human
GTCTCTAGCGCAATCGG	UCUCUA	81.6	79.6	0	1.045882031247	0.849807470806192	0.250131506639616	0.656504986007126	0.296331856119031	0.362485899298517	8.24325598619629	1.00852317341325	18.2068600762509	0.0844012268899946	7.43418794461204	1.0952934510214	0.683787614472885	0.49989418544166	0.4283979518808	noMatch	noMatch
AAGTTTCCGGGTTCGTCCCGGC	AGUUUC	54.5	77.7	0	0	0	0	0.0211775801937782	0	0	1.62367163364472	0	0.298473116004114	0.0844012268899946	4.71436308682715	0	0	0.0217345298018113	0	noMatch	BBS2_BBS2-001_ENSG00000125124_ENST00000245157.5|mRNA|human
CACAATGATGACTTAAATTACTTTT	ACAAUG	78.2	74.4	0	0.116209114583	0	0	0.296486122712895	0	0	2.99754763134411	0	1.41774730101954	0	0.725286628742638	0	0.136757522894577	0.369487006630792	0.17135918075232	noMatch	SNORD87_ENST00000364849_prec|snoRNA_prec|human
AGGTTGTGGGTTCGTGCCCCACC	GGUUGU	62.9	81.9	0	0	0	0	0.0211775801937782	0	0	1.43632490668572	0	0	0.168802453779989	1.99453822904225	0	0	0	0	noMatch	trnaK2A58T|tRNA|human
TGGTGTTGTGAATCAGGC	GGUGUU	24.1	51.3	0.726260610485954	0.929672916664004	0.637355603104644	0.375197259959424	0.783570467169795	0.493886426865051	1.44994359719407	0.811835816822362	1.5848221296494	3.05934943904216	1.26601840334992	1.26925160029962	3.28588035306419	1.09406018315662	1.04325743048694	1.02815508451392	hsa-miR-138-5p	hsa-mir-138-1|hsa-mir-138-1|miRNA|human
TTGTGGGTTAGTGTCCCATC	UGUGGG	41.8	35.6	0	0	0.424903735403096	0.125065753319808	0.0211775801937782	0.0987772853730102	0	1.37387599769938	0	0	0.253203680669984	3.98907645808451	0.273823362755349	0.136757522894577	0.0217345298018113	0.08567959037616	noMatch	trnaR4G37TA58T|tRNA|human
GTTGTGGGTTCGAATCCCACC	UUGUGG	66.2	50.8	0	0	0	0.250131506639616	0.084710320775113	0	0	4.18407690208448	0	0.44770967400617	0.0844012268899946	3.80775480089885	0.273823362755349	0.273515045789154	0.0217345298018113	0	noMatch	TRNAR1_prec|tRNA_prec|human
TCCTTGTTCTACTCTTTCC	CCUUGU	64.7	46.9	1.74302546516629	0.697254687498003	0.212451867701548	2.37624931307635	0.127065481162669	1.08655013910311	0.362485899298517	10.241621073759	1.00852317341325	5.59637092507713	0.422006134449973	26.2916402919206	0.821470088266048	0.547030091578308	0.217345298018113	0.25703877112848	noMatch	rny1T112A|scRNA|human
GGCTCTAAGGGCTGGGT	GCUCUA	86	73.2	1.5977733430691	1.74313671874501	0.53112966925387	1.25065753319808	0.211775801937783	1.28410470984913	1.63118654684333	0.374693453918013	1.00852317341325	0.0746182790010284	0	0	0.273823362755349	0	0.108672649009056	1.45655303639472	noMatch	RNA45S5_NR_046235_prec3.3|rRNA_prec|human
CGGTTCAAATCCGGGTGC	GGUUCA	43.5	51.9	0	0	0.53112966925387	0.125065753319808	0.127065481162669	0.19755457074602	0	2.93509872235777	0	0.970037627013369	0	2.17585988622791	0.456372271258916	0.136757522894577	0.0652035894054339	0	noMatch	TRNAC20|tRNA|human
GGGGATATAGCTCAGTGG	GGGAUA	57.3	53.8	0.145252122097191	0.697254687498003	0.106225933850774	0.125065753319808	0.804748047363573	0.19755457074602	0.181242949649259	4.80856599194784	0	5.96946232008227	0.0844012268899946	3.08246817215621	0.365097817007133	0.136757522894577	0.760708543063395	0.25703877112848	noMatch	TRNAC20|tRNA|human
AGTTCAAATCTCGGTGGAACCTCC	GUUCAA	79.1	66.4	0.145252122097191	0.116209114583	0.318677801552322	1.00052602655846	0.952991108720021	2.17310027820622	0.362485899298517	0	0.144074739059036	0	0.0844012268899946	0	0.273823362755349	0	0.67377042385615	0.17135918075232	noMatch	TRNAQ1|tRNA|human
GGTTGGCCTCGGATAGCCG	GUUGGC	31.4	29.9	0.145252122097191	0.697254687498003	1.38093714006006	0.250131506639616	0.148243061356448	1.08655013910311	0	0.0624489089863356	0.288149478118073	0	0	0	0	0.547030091578308	0.0434690596036226	0.08567959037616	noMatch	RNA45S5_NR_046235_prec3.3|rRNA_prec|human
TGTTTAGACGGGCCCAC	GUUUAG	71.5	79.5	3.92180729662415	1.51071848957901	0.956033404656966	0.250131506639616	0.0635327405813347	0.395109141492041	1.26870064754481	0	0.576298956236145	0	0.168802453779989	0	0.182548908503566	0.957302660262038	0.108672649009056	1.11383467489008	noMatch	CDC23_CDC23-001_ENSG00000094880_ENST00000394886.2|mRNA|human
ATCATCGTCTCAAATGAGTCA	UCAUCG	79.8	83.4	0.435756366291572	0.348627343749001	0.318677801552322	0.250131506639616	0.84710320775113	0.395109141492041	0.543728848947776	1.37387599769938	0.288149478118073	0.746182790010284	7.17410428564954	0.725286628742638	0.456372271258916	0.410272568683731	1.26060272850506	1.37087344601856	hsa-miR-136-3p	hsa-mir-136|hsa-mir-136|miRNA|human
GATTGTCCAAACGCAATTCT	AUUGUC	71	58.3	103.855267299491	58.8018119789982	25.8129019257381	78.791424591479	13.3418755220803	24.6943213432526	7.24971798597035	26.0411950473019	17.0008192089663	14.5505644052005	23.6323435291985	3.44511148652753	12.5046002324943	17.0946903618221	20.6043342521171	8.91067739912064	hsa-miR-219a-5p	hsa-mir-219-2|hsa-mir-219-2|miRNA|human
ATCAAAACCAACCCGGTC	UCAAAA	89.7	90.1	3.77655517452696	3.37006432290701	1.06225933850774	1.87598629979712	31.7875478708612	5.92663712238061	9.96836223070923	184.598974963608	8.35633486542411	12.8343439881769	11.2253631763693	124.024013514991	29.025276452067	1.7778477976295	3.23844494046988	8.05388149535904	noMatch	rna18s5A60GC456AT1578G|rRNA|human
AAGTTCCGGGTTCGTGTCCCGGC	AGUUCC	15.5	14.3	0	0	0	0.250131506639616	0.148243061356448	0.395109141492041	0.362485899298517	9.67958089288201	0	0.746182790010284	0.506407361339967	19.9453822904225	0.365097817007133	0	0.260814357621736	0	noMatch	TRNAR15|tRNA|human
AAGGTTCCGGGTTCGTGTCCCGAC	AGGUUC	52.1	42.1	0	0	0	0.125065753319808	0.0423551603875565	0	0.362485899298517	6.30733980761989	0	0.596946232008227	0.0844012268899946	11.4232644026965	0.182548908503566	0	0.0652035894054339	0	noMatch	TRNAR15|tRNA|human
ATCGCACAAAGGCAACTTTTGT	UCGCAC	86.1	78.5	0.145252122097191	0.116209114583	0.212451867701548	0.500263013279232	2.39306656189694	0.19755457074602	0.181242949649259	3.8718323571528	0.144074739059036	2.0893118120288	3.0384441680398	17.4068790898233	1.00401899676961	0.273515045789154	1.49968255632498	0.77111631338544	hsa-miR-377-3p	hsa-mir-377|hsa-mir-377|miRNA|human
TAAAATTGGAACGATA	AAAAUU	83.3	85.2	0.145252122097191	0	0.956033404656966	0.250131506639616	0.084710320775113	0.395109141492041	0.181242949649259	0.437142362904349	0.864448434354218	0.522327953007199	0.506407361339967	1.08792994311396	1.00401899676961	0.957302660262038	0.195610768216302	0.77111631338544	noMatch	RNU6-9_ENST00000384776_prec|snRNA_prec|human
TTATAAAGCAATGATACTGAT	UAUAAA	95.5	73.4	1.5977733430691	2.44039140624301	1.27471120620929	1.12559177987827	0.444729184069343	0.888995568357092	1.81242949649259	0.874284725808698	0.432224217177109	0.746182790010284	0.590808588229962	0.725286628742638	0.547646725510699	0.410272568683731	0.456425125838037	0.77111631338544	noMatch	hsa-mir-340|hsa-mir-340|miRNA|human
ACATTGCCAGGGATTAC	CAUUGC	47.2	44.3	10.7486570351921	15.1071848957901	6.05487822949412	11.2559177987827	2.96486122712895	5.8278598370076	4.53107374123147	3.43468999424846	3.89001795459398	3.35782255504628	2.44763557980984	0.543964971556978	4.19862489558202	7.24814871341258	4.607720317984	2.48470812090864	noMatch	hsa-mir-23b|hsa-mir-23b|miRNA|human
TAGCACCATCTGGAATCGGTTAA	AGCACC	63.1	51.3	0.871512732583145	0.464836458332002	0.637355603104644	1.00052602655846	0.4870843444569	0.790218282984082	0.543728848947776	1.37387599769938	1.29667265153133	0.596946232008227	2.19443189913986	2.17585988622791	0.365097817007133	0.410272568683731	1.151930079496	3.08446525354176	noMatch	hsa-mir-29a|hsa-mir-29a|miRNA|human
TATACAAGGGTAAGCTCTCTGT	AUACAA	90.7	94.3	0.145252122097191	0.464836458332002	0.849807470806192	0.125065753319808	1.08005658988269	0.493886426865051	1.63118654684333	2.49795635945342	0.288149478118073	2.76087632303805	1.35041963023991	2.35718154341357	1.6429401765321	0.683787614472885	1.58662067553222	0.25703877112848	noMatch	hsa-mir-381|hsa-mir-381|miRNA|human
CTGGACGCGAGCCGGGCCCTTCC	UGGACG	75.3	53.2	0.726260610485954	0.232418229166001	0.53112966925387	1.75092054647731	32.4016976964807	11.8532742447612	39.5109630235384	0.0624489089863356	0.576298956236145	0.149236558002057	0.422006134449973	0	0.912744542517831	17.778477976295	4.19476425174958	2.9987856631656	noMatch	RNA45S5_NR_046235_prec3.3|rRNA_prec|human
TGATTGTCCAAACGCAATTA	GAUUGU	57.5	88.5	872.82000168202	332.590485936547	368.603990462186	866.455538999629	98.1580841981622	174.737017824855	102.945995400779	254.291957392358	78.0885085699977	115.807569009596	162.55676299013	219.943170166205	98.7589595004294	128.141798952219	91.9370610616618	50.8079970930629	hsa-miR-219a-5p	hsa-mir-219-2|hsa-mir-219-2|miRNA|human
GTCCAAACGCAATTCT	UCCAAA	96.5	93.7	7.11735398276235	1.16209114583	0.318677801552322	1.12559177987827	0.275308542519117	0.790218282984082	0	0.374693453918013	0	0	0.506407361339967	0.181321657185659	1.0952934510214	0	0.152141708612679	0.51407754225696	noMatch	hsa-mir-219-2|hsa-mir-219-2|miRNA|human
GGACGCGAGCCGGGCCCTT	GACGCG	84.2	69.6	1.30726909887472	0.464836458332002	1.38093714006006	1.12559177987827	8.91576126158064	9.87772853730102	6.88723208667183	0.124897817972671	2.01704634682651	0.0746182790010284	0	0.181321657185659	0.182548908503566	5.74381596157223	1.69529332454128	0	noMatch	RNA45S5_NR_046235_prec3.3|rRNA_prec|human
GAGTTTCCGGGTTCGGGGCCCGGC	AGUUUC	54.5	77.7	0	0	0	0	0.0423551603875565	0	0	1.37387599769938	0	0	0.168802453779989	5.25832805838412	0.273823362755349	0	0.0434690596036226	0	noMatch	SIAH2_SIAH2-001_ENSG00000181788_ENST00000312960.3|mRNA|human
CAACGGAATCCCAAAAAAA	AACGGA	98.3	79.9	1.16201697677753	3.83490078123902	1.59338900776161	1.25065753319808	0.868280787944908	0.888995568357092	0.181242949649259	0.312244544931678	0.720373695295182	0	0.506407361339967	0.181321657185659	0.730195634014265	0.957302660262038	0.608566834450716	0.94247549413776	noMatch	hsa-mir-191|hsa-mir-191|miRNA|human
TGGGTGCTGTAGGCTTT	GGGUGC	7.4	22.3	1.01676485468034	0.697254687498003	0.637355603104644	1.6258547931575	0.338841283100452	1.38288199522214	0.362485899298517	0.0624489089863356	0.432224217177109	0	0.0844012268899946	0	0.0912744542517831	0.820545137367461	0.152141708612679	1.02815508451392	noMatch	RNA5S9_ENST00000364451|rRNA|human
TGTTTAGACGGGCTTAC	GUUUAG	71.5	79.5	3.92180729662415	2.32418229166001	0.637355603104644	0.500263013279232	0	0.395109141492041	1.81242949649259	0	0.432224217177109	0	0.0844012268899946	0.181321657185659	0.182548908503566	1.23081770605119	0.108672649009056	1.02815508451392	noMatch	MT-TF|mt_tRNA|human
TAGCACCATTTGAACTCGGTT	AGCACC	63.1	51.3	2.03352970936067	0.813463802081003	1.16848527235851	1.50078903983769	2.1389355995716	0.493886426865051	1.26870064754481	2.56040526843976	1.29667265153133	2.46240320703394	5.40167852095965	4.53304142964149	3.19460589881241	0.410272568683731	3.23844494046988	1.11383467489008	noMatch	hsa-mir-29c|hsa-mir-29c|miRNA|human
AAAATTTCGGTTGGGAAAAAAAAA	AAAUUU	88.5	95.1	0.435756366291572	3.71869166665601	0	0.250131506639616	0.614149825619569	2.66698670507128	0.543728848947776	0.56204018087702	0.432224217177109	0.149236558002057	0.759611042009951	0	0.273823362755349	0.136757522894577	0.543363245045282	0	noMatch	MT-RNR2_ENST00000387347|mt-rnr2A275CA685GA817CA947T|mt_rRNA|human
TTGACTCTAGTCTGGCA	UGACUC	73.3	56.7	7.98886671534549	1.97555494791101	4.67394108943406	6.25328766599039	0.36001886329423	4.44497784178546	1.99367244614185	0.312244544931678	2.73742004212169	0.223854837003085	0.168802453779989	0.725286628742638	0.0912744542517831	2.73515045789154	0.152141708612679	0	noMatch	RNA45S5_NR_046235_prec3.3|rRNA_prec|human
TGAGGGAGTAGGTTGTGTG	GAGGGA	37.7	43	1.5977733430691	3.02143697915801	0.743581536955418	2.37624931307635	0.571794665232013	0.987772853730102	0.362485899298517	0.437142362904349	0.432224217177109	0.373091395005142	0.422006134449973	0.181321657185659	0.0912744542517831	1.50433275184035	0.630301364252528	0.51407754225696	noMatch	LIMK2_LIMK2-004_ENSG00000182541_ENST00000333611.4|mRNA|human
TATTGCTTAAGAAAACGCGTA	AUUGCU	53.9	56.3	0	0	0.106225933850774	0	0.275308542519117	0.296331856119031	0.181242949649259	0.249795635945342	0.144074739059036	1.0446559060144	0.590808588229962	0.906608285928297	1.0952934510214	0	0.260814357621736	0.4283979518808	noMatch	hsa-mir-137|hsa-mir-137|miRNA|human
TTATCGGAATCTCCAGGGGT	UAUCGG	85.6	72.7	2.46928607565224	1.97555494791101	2.4431964785678	2.00105205311693	0.0211775801937782	0.987772853730102	0.181242949649259	0.124897817972671	1.00852317341325	0.0746182790010284	0.168802453779989	0	0.0912744542517831	0.957302660262038	0.0652035894054339	1.62791221714704	noMatch	hsa-mir-361|hsa-mir-361|miRNA|human
TTATCAGAATCTCCAGGGGTAGT	UAUCAG	71.2	63.8	0.435756366291572	0.813463802081003	1.06225933850774	1.00052602655846	0.275308542519117	0.592663712238061	0.181242949649259	0.0624489089863356	0.576298956236145	0	0.253203680669984	0.181321657185659	0.0912744542517831	0.136757522894577	0.304283417225358	0.34271836150464	hsa-miR-361-5p	hsa-mir-361|hsa-mir-361|miRNA|human
GAATCCGAGTCACGGCACCA	AAUCCG	79.6	79.7	4.50281578501292	4.06731901040502	6.79845976644954	3.251709586315	0.889458368138687	3.45720498805536	0.181242949649259	0.999182543781369	0.576298956236145	0.298473116004114	1.35041963023991	0.725286628742638	0.456372271258916	2.59839293499696	0.99978837088332	4.02694074767952	hsa-miR-4454	trnaH11A5G|tRNA|human
TGTAAAGATCCTTGACTGGAA	GUAAAG	88	81	0	0.116209114583	0.212451867701548	0.125065753319808	1.80009431647115	0.0987772853730102	0.362485899298517	3.24734326728945	0	1.34312902201851	4.13566011760973	1.26925160029962	1.18656790527318	0	5.30322527164196	0.08567959037616	noMatch	hsa-mir-30e|hsa-mir-30e|miRNA|human
AAGGTTCCGGGATCGTGTCCCGGC	AGGUUC	52.1	42.1	0	0	0	0.125065753319808	0.0423551603875565	0	0	2.68530308641243	0	0.298473116004114	0	6.52757965868374	0.273823362755349	0.136757522894577	0.0434690596036226	0.08567959037616	noMatch	ST7-OT4_ENST00000397750.3|mRNA|human
GATCGATGATGACTATAAAA	AUCGAU	110.4	85.2	1.16201697677753	3.95110989582202	2.97432614782167	2.25118355975654	4.63789006243744	5.43275069551556	6.34350323772405	0.374693453918013	2.16112108588555	0.149236558002057	0.506407361339967	0.181321657185659	0.182548908503566	2.87190798078612	2.28212562919019	1.11383467489008	noMatch	SNORD116-26_ENST00000516006|snoRNA|human
AGATTGAAGGTTCGGGTCCCT	GAUUGA	69.2	80.1	0	0	0.318677801552322	0	0.084710320775113	0	0.362485899298517	0.499591271890684	0	0.149236558002057	1.77242576468989	2.17585988622791	1.00401899676961	0	0.0869381192072452	0	noMatch	trnaR25T34CA58G|tRNA|human
TGTAAAGATCCTTGACTGGAAGC	GUAAAG	88	81	0.145252122097191	0.116209114583	0	0.125065753319808	3.32488009042319	0.19755457074602	2.1749153957911	3.55958781222113	0.432224217177109	6.26793543608639	2.95404294114981	5.25832805838412	4.28989934983381	0.683787614472885	5.49883603985826	0	noMatch	hsa-mir-30e|hsa-mir-30e|miRNA|human
ACATTCAACGCTGTCGGTGAT	CAUUCA	67.8	61.8	1.74302546516629	0.813463802081003	1.16848527235851	1.87598629979712	0.381196443488008	1.08655013910311	0.906214748246293	0.56204018087702	0.432224217177109	0.149236558002057	0.844012268899946	0.362643314371319	0.456372271258916	0.273515045789154	0.67377042385615	0.25703877112848	hsa-miR-181a-5p	hsa-mir-181a-1|hsa-mir-181a-1|miRNA|human
TGTTCAAATCCATGCAAAACTGT	GUUCAA	79.1	66.4	0	0	0	0.125065753319808	1.08005658988269	0	0	1.99836508756274	0	0.895419348012341	0.337604907559978	1.08792994311396	1.18656790527318	0	1.69529332454128	0.08567959037616	hsa-miR-19b-3p	hsa-mir-19b-1|hsa-mir-19b-1|miRNA|human
ACGAACGAGACTCTGGCATGCT	CGAACG	90.6	69.3	1.74302546516629	0.464836458332002	2.54942241241858	1.75092054647731	0.656504986007126	1.77799113671418	3.44361604333591	0.56204018087702	0.864448434354218	0.298473116004114	0.844012268899946	0	0.182548908503566	1.23081770605119	0.260814357621736	1.79927139789936	noMatch	rna18s5A60GC456AT1578G|rRNA|human
CACCCCACGTCTCGTCGCGCGCG	ACCCCA	42.2	63.6	0.145252122097191	0	0.106225933850774	0.125065753319808	1.24947723143292	0.19755457074602	1.81242949649259	0	0	0	0	0	0.0912744542517831	0.410272568683731	0.0217345298018113	0.34271836150464	noMatch	RNA45S5_NR_046235_prec3.3|rRNA_prec|human
ACCCAGAGGTCGATGGATCG	CCCAGA	69	62.5	26.2906340995915	4.53215546873702	0.956033404656966	6.62848492594982	1.24947723143292	0.691440997611071	0.181242949649259	0.312244544931678	0.432224217177109	1.0446559060144	0.168802453779989	1.08792994311396	0.547646725510699	2.59839293499696	1.63008973513585	0.08567959037616	noMatch	trnaM1A57T|tRNA|human
ATAGAGTAAATAATAGGA	UAGAGU	64.5	56.1	16.8492461632741	2.78901874999201	0	0.875460273238655	0.677682566200904	0.592663712238061	1.63118654684333	0.124897817972671	0.432224217177109	0.0746182790010284	3.62925275626977	0.362643314371319	0.912744542517831	0.683787614472885	0.782443072865207	1.19951426526624	noMatch	mt-TIG22A|mt_tRNA|human
TAGCTTATAAGACTGATGTTGAC	AGCUUA	84.2	80.2	1.88827758726348	0.348627343749001	0.53112966925387	2.75144657303577	2.64719752422228	0.296331856119031	3.98734489228369	1.56122272465839	0.720373695295182	22.6093385373116	2.11003067224986	1.26925160029962	7.575779702898	2.05136284341865	4.65118937758762	0.4283979518808	noMatch	hsa-mir-21|hsa-mir-21|miRNA|human
AGGTTCCGGGCTCGGGTCCCGGC	GGUUCC	24.6	20.9	0.145252122097191	0	0.318677801552322	0.250131506639616	0.995346269107578	0.19755457074602	0.181242949649259	25.2293592304796	0	1.71622041702365	1.94122821846988	45.3304142964149	0.821470088266048	0.136757522894577	0.782443072865207	0	noMatch	PIGQ_PIGQ-001_ENSG00000007541_ENST00000321878.5|mRNA|human
GAGACCTCTGGGTTCTGA	AGACCU	82.5	60.1	0.726260610485954	1.16209114583	0.743581536955418	0.750394519918847	0.656504986007126	1.58043656596816	0.362485899298517	0.187346726959007	0.576298956236145	0.298473116004114	0.168802453779989	0.543964971556978	0.365097817007133	0.547030091578308	0.434690596036226	0.59975713263312	hsa-miR-769-5p	hsa-mir-769|hsa-mir-769|miRNA|human
CACTCGTAGAACCGACCTTGCG	ACUCGU	74	74.7	0.871512732583145	1.045882031247	2.23074461086625	0.750394519918847	4.82848828418144	0.592663712238061	2.53740129508962	3.93428126613914	0.288149478118073	7.76030101610695	8.86212882344943	1.08792994311396	6.02411398061769	1.64109027473492	6.84637688757056	1.45655303639472	hsa-miR-99b-5p	hsa-mir-99b|hsa-mir-99b|miRNA|human
TTCACAGTGGCTAAGTT	UCACAG	66.9	59	140.458802067984	109.468985937186	112.49326394797	154.581271103283	12.5159498945229	23.4102166334034	16.3118654684333	14.3008001578708	51.1465323659579	14.8490375212047	15.867430655319	21.5772772050935	24.2790048309743	46.9078303528399	7.71575807964301	106.157012476062	noMatch	hsa-mir-27a|hsa-mir-27a|miRNA|human
CGGGCTGGGGCGCGAAGCGGGG	GGGCUG	7.4	11.6	0.726260610485954	0.348627343749001	0.106225933850774	0.625328766599039	1.22829965123914	1.38288199522214	0.543728848947776	0.187346726959007	0.432224217177109	0.298473116004114	0.0844012268899946	0.181321657185659	0.0912744542517831	0.136757522894577	0.239079827819924	0.17135918075232	noMatch	RNA45S5_NR_046235_prec3.3|rRNA_prec|human
CGTCCGCGCTTTCCCCTG	GUCCGC	46.8	6.2	0.435756366291572	0.116209114583	0.318677801552322	0.125065753319808	4.29904877933698	0.691440997611071	5.79977438877628	0	0.144074739059036	0	0.0844012268899946	0.181321657185659	0.456372271258916	0.273515045789154	1.32580631791049	0.59975713263312	noMatch	rnu1-1C74TC99GT150C|snRNA|human
TCACAGTGAACCTGTCTCTTTC	CACAGU	56.7	49.5	0	0.348627343749001	0.212451867701548	0.125065753319808	0.4870843444569	0.296331856119031	0	0.56204018087702	1.00852317341325	0.298473116004114	1.09721594956993	0.543964971556978	0.547646725510699	0.273515045789154	0.825912132468829	0.17135918075232	noMatch	hsa-mir-128-2|hsa-mir-128-2|miRNA|human
GGTCGATGATGAGGACCTT	GUCGAU	66.3	56.5	0	0	0	0	0.423551603875565	0.19755457074602	0	9.36733634795033	0	1.49236558002057	0.168802453779989	0.725286628742638	0.0912744542517831	0	0.369487006630792	0.08567959037616	noMatch	NRXN2_NRXN2-015_ENSG00000110076_ENST00000409571.1|mRNA|human
GAATTGTGGCTGGACCTCTGT	AAUUGU	62.6	43.8	1.01676485468034	1.62692760416201	1.06225933850774	2.00105205311693	0.296486122712895	0.19755457074602	0	0	0.144074739059036	0	0.422006134449973	0	0	0.136757522894577	0.369487006630792	0.08567959037616	noMatch	hsa-mir-219-2|hsa-mir-219-2|miRNA|human
GTCTCTGTGGCGCAATCGGTT	UCUCUG	83	69.9	0	0.232418229166001	0.212451867701548	0.125065753319808	0.762392886976017	0.296331856119031	0.724971798597035	1.12408036175404	0.720373695295182	3.9547687870545	1.26601840334992	0.362643314371319	6.66303516038017	0.273515045789154	0.804177602667018	0.77111631338544	noMatch	trnaN1A59G|tRNA|human
AGGTTCCGGGTTCGAGTCCCGGC	GGUUCC	24.6	20.9	4.7933200292073	3.71869166665601	17.6335050192285	23.7624931307635	24.7777688267205	7.90218282984082	7.24971798597035	589.892394284926	5.61891482330242	63.2763005928721	40.3437864534174	1352.65956260502	24.005181468219	1.09406018315662	19.235058874603	3.94126115730336	noMatch	TRNAR15|tRNA|human
CTGTAAACATCCTCGACTGGAA	UGUAAA	73.7	84.2	0.581008488388763	0.348627343749001	0.53112966925387	0.750394519918847	0.698860146394682	0.493886426865051	0	1.24897817972671	0.576298956236145	0.373091395005142	3.54485152937977	0.543964971556978	0.456372271258916	0.820545137367461	1.47794802652317	0.51407754225696	hsa-miR-30a-5p	hsa-mir-30a|hsa-mir-30a|miRNA|human
AAGGTTCCGGGTTCGGATCCCGGC	AGGUUC	52.1	42.1	0.290504244194382	0	0	0.125065753319808	0.084710320775113	0.19755457074602	0.181242949649259	7.49386907836027	0	0.820801069011312	0.253203680669984	25.2037103488067	1.0952934510214	0	0.217345298018113	0	noMatch	CHFR_CHFR-003_ENSG00000072609_ENST00000450056.2|mRNA|human
AAAATGTTTAGACGGGCTCAC	AAAUGU	75.2	73.1	41.6873590418938	59.9639031248282	5.7362004279418	2.37624931307635	1.35536513240181	8.88995568357092	13.0494923747466	0.0624489089863356	6.05113904047953	0.298473116004114	4.47326502516971	0.362643314371319	3.92480153282667	11.8979044918282	2.99936511264996	11.224026339277	noMatch	MT-TF|mt_tRNA|human
TGTAAACTTCCTCGACTGGAA	GUAAAC	82.6	76.4	0	0.116209114583	0.106225933850774	0.250131506639616	0.4870843444569	0.395109141492041	0.543728848947776	1.37387599769938	0.288149478118073	0.298473116004114	2.36323435291985	0.362643314371319	0.365097817007133	0.136757522894577	1.52141708612679	0.34271836150464	noMatch	hsa-mir-30a|hsa-mir-30a|miRNA|human
CAAAGCACACGGCCTGCAGT	AAAGCA	85.3	70.4	4.35756366291572	4.06731901040502	2.97432614782167	4.62743287283289	0.508261924650678	0.493886426865051	3.0811301440374	1.18652927074038	1.29667265153133	1.41774730101954	0.844012268899946	0.362643314371319	0.912744542517831	0.547030091578308	0.825912132468829	1.37087344601856	hsa-miR-330-3p	hsa-mir-330|miRNA|human
CACTACTCTGATCGTTTTTT	ACUACU	57.4	63.9	2.03352970936067	1.85934583332801	1.91206680931393	2.62638081971597	0.677682566200904	3.16087313193633	0.724971798597035	0.56204018087702	1.29667265153133	0.671564511009256	0.590808588229962	0.725286628742638	0.182548908503566	1.50433275184035	0.391221536432603	1.79927139789936	noMatch	RNA45S5_NR_046235_prec3.3|rRNA_prec|human
GGAGGTGTAGCTCAGTGG	GAGGUG	60.9	43.3	0.145252122097191	0	0	0	0.508261924650678	0	0	2.56040526843976	0.288149478118073	3.58167739204936	0.253203680669984	1.08792994311396	0.547646725510699	0.136757522894577	0.456425125838037	0.17135918075232	noMatch	trnaA13A33TC39TA56GT58CA66T|tRNA|human
CCCATTCTTGCGACCCGGGT	CCAUUC	62.6	54.7	0.290504244194382	0.581045572915002	0.424903735403096	0	1.12241175027025	0.296331856119031	0.181242949649259	10.6787634366634	0.576298956236145	1.86545697502571	0.422006134449973	0.906608285928297	0.182548908503566	0.410272568683731	0.456425125838037	0.25703877112848	noMatch	TRNAG22_prec|tRNA_prec|human
CGGGCTGGGGCGCGAAGCGG	GGGCUG	7.4	11.6	1.30726909887472	1.39450937499601	1.16848527235851	2.50131506639616	2.68955268460984	2.37065484895224	11.7807917272018	0.437142362904349	3.02556952023976	2.23854837003085	1.18161717645992	0.181321657185659	0.547646725510699	1.50433275184035	1.21713366890143	1.62791221714704	noMatch	RNA45S5_NR_046235_prec3.3|rRNA_prec|human
AGACTGAGGGTTCGTGTCCCT	GACUGA	49.4	52.1	0	0	0	0	0.105887900968891	0	0.181242949649259	3.18489435830311	0	0.522327953007199	1.85682699157988	6.16493634431242	3.55970371581954	0	0.217345298018113	0.08567959037616	noMatch	trnaR25T34CA58T|tRNA|human
GTCGCTGTTGCGCAATCGG	UCGCUG	96.9	81.4	0	0	0	0	0.465906764263121	0	0.181242949649259	4.5587703560025	0	12.6104891511738	0.168802453779989	2.53850320059923	1.18656790527318	0	0.456425125838037	0	noMatch	noMatch
AATCATCGAATCTTTGAACG	AUCAUC	56.9	37.3	1.16201697677753	0.232418229166001	0	0.250131506639616	0.211775801937783	0.0987772853730102	0	0.749386907836027	0.144074739059036	0.0746182790010284	2.86964171425982	0.906608285928297	0.821470088266048	1.09406018315662	0.260814357621736	0.8567959037616	noMatch	NCAPG_NCAPG-001_ENSG00000109805_ENST00000251496.2|mRNA|human
AGAATTGTGGCTAGACATCT	GAAUUG	77.9	65.1	3.48605093033258	4.06731901040502	1.48716307391084	4.62743287283289	0.84710320775113	2.46943213432525	0.906214748246293	0.124897817972671	0.432224217177109	1.11927418501543	0.337604907559978	0	1.27784235952496	1.23081770605119	1.86916956295577	0.77111631338544	noMatch	hsa-mir-219-2|hsa-mir-219-2|miRNA|human
TTCGATGGTAGTCGCCGTGCCA	UCGAUG	88.7	79.2	6.53634549437359	1.39450937499601	5.09884482483715	4.62743287283289	0.974168688913799	2.27187756357923	0.724971798597035	0.56204018087702	3.31371899835784	0.596946232008227	0.253203680669984	0.543964971556978	0.456372271258916	1.50433275184035	0.586832304648905	0.94247549413776	noMatch	rna18s5A60GC456AT1578G|rRNA|human
TCTCGGTGGGACCTCC	CUCGGU	65.3	59.1	4.64806790711011	4.18352812498802	10.4101415173759	17.7593369714127	2.85897332616006	14.3227063790865	2.53740129508962	1.37387599769938	4.7544663889482	0.596946232008227	1.09721594956993	2.35718154341357	2.1905869020428	10.1200566941987	1.5431516159286	5.1407754225696	noMatch	TRNAQ10|tRNA|human
AGAATTGTGGCTGGACAA	GAAUUG	77.9	65.1	1.30726909887472	2.90522786457501	1.48716307391084	0.500263013279232	0.232953382131561	0.790218282984082	0.181242949649259	0.0624489089863356	0.576298956236145	0.298473116004114	0.0844012268899946	0	0.273823362755349	0.683787614472885	0.565097774847094	0.51407754225696	noMatch	hsa-mir-219-2|hsa-mir-219-2|miRNA|human
GGGGAATCCGACTGTTT	GGGAAU	60.8	60	0.871512732583145	1.045882031247	0.424903735403096	1.00052602655846	0.72003772658846	1.28410470984913	1.44994359719407	0.124897817972671	0.144074739059036	0.596946232008227	0.168802453779989	0	0.547646725510699	1.09406018315662	0.130407178810868	0.68543672300928	noMatch	RNA45S5_NR_046235_prec3.3|rRNA_prec|human
TCTCTAGTTATCTAGCTGTATGA	CUCUAG	77.4	70.1	0.145252122097191	0.348627343749001	0	0.375197259959424	0.995346269107578	0.296331856119031	0.362485899298517	0.874284725808698	0.144074739059036	1.49236558002057	1.43482085712991	1.81321657185659	1.27784235952496	0.410272568683731	1.17366460929781	0.25703877112848	noMatch	hsa-mir-9-1|hsa-mir-9-1|miRNA|human
TCTCTGGTTATCTATCTGTATGA	CUCUGG	50.2	26.9	0	0	0	0	0.571794665232013	0	0.181242949649259	0.312244544931678	0	1.71622041702365	0.759611042009951	0.543964971556978	1.0952934510214	0	1.08672649009056	0.08567959037616	noMatch	chr14_88594060-88660000|piRNA|human
TGATTGTCCAAACGCAGAA	GAUUGU	57.5	88.5	2.17878183145786	0.697254687498003	0.318677801552322	1.00052602655846	0.105887900968891	0.395109141492041	0.543728848947776	0.124897817972671	0.288149478118073	0.373091395005142	0.0844012268899946	0.181321657185659	0	0.273515045789154	0.195610768216302	0.08567959037616	noMatch	hsa-mir-219-2|hsa-mir-219-2|miRNA|human
TGACTGCAGATCAAGAGGTCC	GACUGC	8.6	20.1	0	0	0.106225933850774	0.125065753319808	0.084710320775113	0	0	0.374693453918013	0.144074739059036	1.19389246401645	0	1.63189491467093	0.182548908503566	0.136757522894577	0.0652035894054339	0.34271836150464	noMatch	TRNAC23_prec|tRNA_prec|human
GTTCCGGGTTCGTCCCGGC	UUCCGG	83.1	58	0	0	0.743581536955418	0.625328766599039	0.338841283100452	0	0	6.86937998849691	0	0.149236558002057	0.337604907559978	3.44511148652753	0.182548908503566	0	0.239079827819924	0	noMatch	SSC5D_SSC5D-001_ENSG00000179954_ENST00000389623.6|mRNA|human
AAGATTAGCATGGCCCCT	AGAUUA	95.1	77.9	1.01676485468034	1.045882031247	2.65564834626935	0.250131506639616	1.37654271259559	2.17310027820622	0.543728848947776	0.749386907836027	2.44927056400362	2.53702148603497	5.57048097473964	3.26378982934187	5.84156507211412	2.32487788920781	1.71702785434309	3.76990197655104	noMatch	RNU6-9_ENST00000384776_prec|snRNA_prec|human
TAAAGGGCTGACAGTGCAGAT	AAAGGG	77.2	82.3	63.0394209901808	14.0613028645431	28.8934540074105	19.51025751789	2.26600108073427	12.8410470984913	4.34983079158221	2.74775199539876	13.5430254715494	2.53702148603497	2.02562944535987	7.07154463024072	1.36911681377675	9.84654164840954	2.28212562919019	14.5655303639472	noMatch	hsa-mir-106b|hsa-mir-106b|miRNA|human
GAAAAATAACAATACAGGACTCT	AAAAAU	96.2	87.7	0	0	0.318677801552322	0.250131506639616	1.6518512551147	0.296331856119031	0.362485899298517	7.61876689633294	0.720373695295182	5.07404297206993	0.337604907559978	2.35718154341357	0	0.136757522894577	0.391221536432603	0.34271836150464	noMatch	rna18s5A60GC456AT1578G|rRNA|human
TAAGTTTATGTATAAGCTAGT	AAGUUU	80.3	73.6	0	0	0	0	0.677682566200904	0	0.906214748246293	2.56040526843976	0	1.11927418501543	2.11003067224986	0.543964971556978	1.0952934510214	0	1.5431516159286	0	noMatch	hsa-mir-590|hsa-mir-590|miRNA|human
GATCGATGATGAGAACCTT	AUCGAU	110.4	85.2	2.90504244194382	6.85633776039703	6.79845976644954	4.37730136619328	12.5159498945229	9.87772853730102	17.9430520152766	290.38742678646	6.19521377953856	61.4854618968474	0	19.2200956616799	18.7112631216155	32.958563017593	8.4547320929046	0	noMatch	SNORD115-5_ENST00000363633|snoRNA|human
CAGCTGGTGTTGTGAATCAGGCCG	AGCUGG	9.3	19.3	0.290504244194382	0.116209114583	1.06225933850774	0.125065753319808	0.84710320775113	0.296331856119031	0.181242949649259	0.437142362904349	1.5848221296494	0.522327953007199	0.422006134449973	0.725286628742638	1.55166572228031	6.42760357604512	1.5431516159286	0.68543672300928	hsa-miR-138-5p	hsa-mir-138-1|hsa-mir-138-1|miRNA|human
ACCAGGCGGAAACACCA	CCAGGC	20.4	43.2	0	1.278300260413	2.54942241241858	0.375197259959424	0.127065481162669	5.13641883939653	0.362485899298517	0	0.288149478118073	0	0.0844012268899946	0	0.273823362755349	0.410272568683731	0.17387623841449	1.79927139789936	noMatch	TRNAV8|tRNA|human
CGCCTCCTCCCCTCCTCCC	GCCUCC	25.7	35.9	0	0	0.424903735403096	0.125065753319808	1.22829965123914	0.888995568357092	2.53740129508962	0.0624489089863356	0.144074739059036	0.149236558002057	0	0	0.182548908503566	0.410272568683731	0.17387623841449	0.68543672300928	noMatch	RNA45S5_NR_046235_prec3.3|rRNA_prec|human
TGGAGGTGATGAACTGTC	GGAGGU	7.6	8.6	0.435756366291572	1.278300260413	0.424903735403096	1.50078903983769	4.25669361894943	2.76576399044429	5.43728848947776	0.936733634795033	1.00852317341325	0.373091395005142	0.253203680669984	0.181321657185659	0.547646725510699	0.683787614472885	0.652035894054339	0.68543672300928	noMatch	SNORD57_ENST00000448188|snoRNA|human
CCAGCATCAGTGATTTTGTTGA	CAGCAU	80.2	62.7	2.75979031984663	10.45882031247	3.08055208167245	8.62953697906674	3.32488009042319	3.95109141492041	0.724971798597035	2.06081399654907	1.5848221296494	3.43244083404731	0.675209815119957	0.906608285928297	2.64695917330171	2.05136284341865	3.30364852987532	0.94247549413776	hsa-miR-338-3p	hsa-mir-338|hsa-mir-338|miRNA|human
TGGAGGCGTGGGTTCGTATCCC	GGAGGC	16	10.5	1.16201697677753	1.045882031247	0.424903735403096	2.00105205311693	1.29183239182047	0.691440997611071	1.08745769789555	0	0.144074739059036	0.298473116004114	0.337604907559978	0	0.0912744542517831	1.09406018315662	0.586832304648905	0.4283979518808	noMatch	trnaL4A67T|tRNA|human
GTTAAGATGGCAGAGCCCGGT	UUAAGA	91.3	77.6	92.2350975317162	64.7284768227313	6.47978196489721	8.0042082124677	5.8450121334828	12.0508288155072	14.4994359719407	5.30815726383852	15.704146557435	12.1627794771676	5.40167852095965	6.16493634431242	6.57176070612839	5.60705843867765	8.80248456973358	10.6242692066438	noMatch	mt-TL1A60G|mt_tRNA|human
GTCTCTGCGGCGCAATCGG	UCUCUG	83	69.9	0	0	0.106225933850774	0.125065753319808	0.105887900968891	0.0987772853730102	0.181242949649259	1.12408036175404	0.144074739059036	2.68625804403702	0.168802453779989	1.26925160029962	0.182548908503566	0	0.0652035894054339	0	noMatch	TDRKH_TDRKH-005_ENSG00000182134_ENST00000368822.1|mRNA|human
GGTCGATGATGAAAACCTT	GUCGAU	66.3	56.5	0	0	0.106225933850774	0	0.402374023681787	0.0987772853730102	0.362485899298517	11.2408036175404	0	1.64160213802262	0	0.543964971556978	0.730195634014265	0.547030091578308	0.239079827819924	0.08567959037616	noMatch	IL18_IL18-001_ENSG00000150782_ENST00000280357.7|mRNA|human
GAAAAGGTCATGGAGGCC	AAAAGG	82.4	73	0.871512732583145	1.278300260413	0.637355603104644	1.50078903983769	0.190598221744004	0.395109141492041	0	0	0.288149478118073	0.0746182790010284	0.168802453779989	0	0	0.410272568683731	0	0.51407754225696	noMatch	FGF2_FGF2-001_ENSG00000138685_ENST00000264498.3|mRNA|human
ATGTTTAGACGAGCTCAC	UGUUUA	84.5	83.5	5.66483276179044	4.06731901040502	0.743581536955418	0.375197259959424	0.084710320775113	0.592663712238061	3.98734489228369	0	0.720373695295182	0	0.337604907559978	0	0	1.23081770605119	0.217345298018113	0.94247549413776	noMatch	noMatch
TAAGAGAACCAACACCTCT	AAGAGA	84.4	68.9	0.435756366291572	0	0.106225933850774	0	3.17663702906674	0.296331856119031	1.63118654684333	0.0624489089863356	0.144074739059036	0.149236558002057	0.253203680669984	0.181321657185659	0.365097817007133	0	0.0869381192072452	0.17135918075232	noMatch	MT-TK|mt_tRNA|human
GTGGGGTCGGCGGGGGACC	UGGGGU	31.7	24.2	0.871512732583145	1.16209114583	0.637355603104644	1.25065753319808	0.148243061356448	0.592663712238061	0.362485899298517	0.124897817972671	0	0.0746182790010284	0	0.181321657185659	0	0.136757522894577	0.130407178810868	0.77111631338544	noMatch	RNA45S5_NR_046235_prec3.3|rRNA_prec|human
CAACATCGTCTCAAATGAGTCT	AACAUC	38.2	54.4	0	0	0	0	0.974168688913799	0	0.362485899298517	4.12162799309815	0	0.522327953007199	1.85682699157988	1.08792994311396	1.18656790527318	0	1.02152290068513	0	hsa-miR-136-3p	hsa-mir-136|hsa-mir-136|miRNA|human
GTACGATGATGAGAACCTT	UACGAU	76.6	92.2	0	0	0	0	0.190598221744004	0	0.181242949649259	5.30815726383852	0	1.26851074301748	0	0.181321657185659	0.182548908503566	0	0.152141708612679	0	noMatch	SNORD115-40_ENST00000606510|snoRNA|human
ATGAGAGGTGTAGAATA	UGAGAG	93.4	60.3	2.46928607565224	3.95110989582202	3.18677801552322	6.62848492594982	0.465906764263121	2.66698670507128	0.724971798597035	0.124897817972671	1.29667265153133	0.373091395005142	0.337604907559978	0.725286628742638	0.182548908503566	3.69245311815358	0.0869381192072452	0	noMatch	RNA45S5_NR_046235_prec3.3|rRNA_prec|human
TGGCTCAGGTCAGCAGGAACAGA	GGCUCA	21.6	31.8	0.726260610485954	0.348627343749001	0.212451867701548	0.125065753319808	1.4612530333707	0.0987772853730102	2.71864424473888	2.37305854148075	0.432224217177109	5.89484404108124	2.44763557980984	2.71982485778489	2.28186135629458	0	2.08651486097388	0.4283979518808	noMatch	hsa-mir-24-1|hsa-mir-24-1|miRNA|human
TGAGCAAATCCATGCAAAACT	GAGCAA	74.5	61.5	0	0.116209114583	0	0.125065753319808	1.60949609472715	0.0987772853730102	0.543728848947776	2.74775199539876	0	1.19389246401645	1.09721594956993	0.906608285928297	2.09931244779101	0	2.86895793383909	0.25703877112848	hsa-miR-19b-3p	hsa-mir-19b-1|hsa-mir-19b-1|miRNA|human
TTAAGACTTGCAGTGATGTTT	UAAGAC	51.7	53.1	776.08208836529	499.582983592319	291.165284684972	879.462377344889	129.289127083016	38.621918580847	212.77922288823	146.754936117889	56.7654471892603	36.712193268506	124.829414570302	188.030558501529	72.0155444046569	93.9524182285743	102.152290068513	619.806156781141	hsa-miR-499a-5p	hsa-mir-499|hsa-mir-499|miRNA|human
TTGGCCCTTATCGAAGC	UGGCCC	59.4	35.1	0	0.116209114583	0.106225933850774	0	0.381196443488008	0	0	10.8661101636224	0	6.93949994709564	0	19.0387740044942	0.273823362755349	0	0.0869381192072452	0	noMatch	SNORA16A_ENST00000384342_prec|snoRNA_prec|human
GTTTAGACGGGCTCACA	UUUAGA	90.7	80.6	549.488777893673	217.892089843126	126.30263534857	0	6.62858260065259	130.682348548492	77.3907395002334	0.874284725808698	69.0118000092784	1.64160213802262	13.9262024368491	18.1321657185659	39.3392897825185	142.364581333255	6.19434099351622	104.614779849291	noMatch	MT-TF|mt_tRNA|human
GGATTGTGGGTTCGTGTCCC	GAUUGU	57.5	88.5	0.290504244194382	0.232418229166001	5.84242636179257	1.6258547931575	1.27065481162669	1.9755457074602	0.543728848947776	8.11835816822362	1.44074739059036	4.32786018205965	9.3685361847894	13.5991242889245	4.56372271258916	0.410272568683731	1.93437315236121	1.02815508451392	noMatch	trnaR4G37TA58T|tRNA|human
AAATAAGGGGGTTTAAGCTC	AAUAAG	92.9	95.4	0.726260610485954	1.045882031247	0.849807470806192	0.500263013279232	2.07540285899027	0.987772853730102	1.63118654684333	8.36815380416897	0.864448434354218	3.13396771804319	4.89527115961969	1.81321657185659	5.75029061786234	0.683787614472885	2.65161263582098	0.51407754225696	noMatch	CT62_CT62-001_ENSG00000225362_ENST00000449977.2|mRNA|human
TGATTGTCCAAACGCAAAA	GAUUGU	57.5	88.5	26.2906340995915	13.9450937499601	11.3661749220328	30.0157807967539	1.73656157588982	10.6679468202851	1.63118654684333	5.24570835485219	2.73742004212169	2.23854837003085	2.70083926047983	3.08246817215621	1.82548908503566	3.14542302657527	2.15171845037932	1.97063057865168	noMatch	hsa-mir-219-2|hsa-mir-219-2|miRNA|human
GGGTTTGTGGGTTCGTGTCCC	GGUUUG	88.7	77.8	0	0	0	0	0.571794665232013	0	0	3.30979217627578	0	2.61163976503599	3.0384441680398	0.725286628742638	2.09931244779101	0	1.04325743048694	0	noMatch	trnaR4G37TA58T|tRNA|human
AGGGTCGACTCCTGGC	GGGUCG	23.3	38.1	0	0	0.106225933850774	0	0.0423551603875565	0	0.181242949649259	1.81101836060373	0	0.149236558002057	0	1.26925160029962	0.182548908503566	0.136757522894577	0	0	noMatch	trnaR2A19GA34G|tRNA|human
TCACAGTGAACCGATCTCTTTT	CACAGU	56.7	49.5	4.35756366291572	6.85633776039703	8.07317097265883	6.3783534193102	12.4524171539416	9.97650582267403	6.70598913702257	9.304887438964	15.2719223402579	9.47652143313061	14.4326097981891	6.16493634431242	21.2669478406655	13.6757522894577	21.8432024508204	11.7381038815339	noMatch	hsa-mir-128-1|hsa-mir-128-1|miRNA|human
AGGGTCGGGGCGGCAGGGGCC	GGGUCG	23.3	38.1	1.01676485468034	0.232418229166001	0.106225933850774	1.00052602655846	1.56714093433959	0.987772853730102	2.35615834544036	0	0.576298956236145	0.0746182790010284	0.168802453779989	0.181321657185659	0.182548908503566	0.683787614472885	0.260814357621736	0.59975713263312	noMatch	RNA45S5_NR_046235_prec3.3|rRNA_prec|human
GTTCGTAACCGGGCGGA	UUCGUA	87.5	76	0.145252122097191	0.581045572915002	0	0.125065753319808	0.148243061356448	0.0987772853730102	0	1.87346726959007	0	0.671564511009256	0	4.35171977245583	0.456372271258916	0.136757522894577	0	0.08567959037616	noMatch	trnaV2G26TC34GA58T|tRNA|human
TAGCTGATCAGACTGATGTTG	AGCUGA	83.2	73	23.6760959018421	34.6303161457341	22.6261239102149	28.8901890168756	0.254130962325339	22.5212210650463	0	0.187346726959007	13.2548759934313	0.149236558002057	0.168802453779989	0.181321657185659	0.0912744542517831	11.7611469689336	0.152141708612679	15.508005858085	noMatch	hsa-mir-21|hsa-mir-21|miRNA|human
CGGAGCGCTGAGAAGACGGTCGA	GGAGCG	18.5	20.9	0.581008488388763	1.16209114583	1.38093714006006	2.00105205311693	0.317663702906674	1.67921385134117	4.71231669088072	0.187346726959007	0.288149478118073	0.298473116004114	0.844012268899946	0.362643314371319	0.547646725510699	1.50433275184035	0.108672649009056	1.88495098827552	noMatch	rna18s5A60GC456AT1578G|rRNA|human
TAGCACCATCTGAAAACGGT	AGCACC	63.1	51.3	0	0.697254687498003	0	0.375197259959424	1.01652384930136	0.296331856119031	1.26870064754481	1.0616314527677	0.864448434354218	3.20858599704422	0.675209815119957	1.45057325748528	1.73421463078388	0.547030091578308	1.49968255632498	0.25703877112848	noMatch	hsa-mir-29a|hsa-mir-29a|miRNA|human
TCCAGCATCAGTGATATTGT	CCAGCA	76.6	71.4	1.74302546516629	4.99699192706902	1.59338900776161	2.75144657303577	0.190598221744004	0.296331856119031	0.724971798597035	0.624489089863356	1.15259791247229	0.522327953007199	0.337604907559978	0.362643314371319	0.547646725510699	0.547030091578308	0.67377042385615	0.34271836150464	noMatch	hsa-mir-338|hsa-mir-338|miRNA|human
GGGGATGTAGCTAAGTGG	GGGAUG	31.3	37.4	0.145252122097191	0.116209114583	0	0.250131506639616	0.190598221744004	0.0987772853730102	0	1.37387599769938	0	1.34312902201851	0	0.906608285928297	0.273823362755349	0.273515045789154	0.195610768216302	0	noMatch	MKKS_MKKS-001_ENSG00000125863_ENST00000347364.3|mRNA|human
CTCTGGACTCTGAATCCA	UCUGGA	72.9	43.1	0.435756366291572	0.116209114583	0.53112966925387	0.125065753319808	0.148243061356448	0	0	6.36978871660623	0	0.44770967400617	0.253203680669984	3.98907645808451	0.456372271258916	0.410272568683731	0.0652035894054339	0.25703877112848	noMatch	trnaQ1A57GA58G|tRNA|human
TATCCATTGGTCTTAGGCCCCA	AUCCAU	89.1	82.1	0.145252122097191	0.232418229166001	0.106225933850774	0	0.4870843444569	0.0987772853730102	0.181242949649259	0.749386907836027	0.288149478118073	0.223854837003085	1.01281472267993	0.725286628742638	0	0.820545137367461	1.02152290068513	0.17135918075232	noMatch	mt-TL2A9TA43G|mt_tRNA|human
TGAGGGGGGAAAAAAA	GAGGGG	18.1	24.2	2.03352970936067	1.39450937499601	0.424903735403096	0.750394519918847	0.127065481162669	1.38288199522214	0.181242949649259	0.0624489089863356	0.288149478118073	0	0.253203680669984	0.543964971556978	0.0912744542517831	0.273515045789154	0.195610768216302	0.34271836150464	noMatch	NF1_NF1-001_ENSG00000196712_ENST00000358273.4|mRNA|human
ATCACACAAAGGCAATTTTTGT	UCACAC	50.1	43.5	0.145252122097191	0.232418229166001	0	0.500263013279232	1.9483373778276	0	0.181242949649259	2.18571181452174	0.144074739059036	1.41774730101954	0.590808588229962	9.24740451646863	1.27784235952496	0.410272568683731	1.69529332454128	0.8567959037616	noMatch	hsa-mir-377|hsa-mir-377|miRNA|human
GTGAAATGATGGCAATCATC	UGAAAU	67.9	66.4	0.290504244194382	0.116209114583	1.80584087546316	1.87598629979712	1.33418755220803	1.08655013910311	5.07480259017924	0.437142362904349	0	0.44770967400617	0.168802453779989	1.08792994311396	0.182548908503566	0.957302660262038	0.695504953657962	1.37087344601856	noMatch	SNORD2_ENST00000459163|snoRNA|human
GTTCTTGTCGTTGAAAT	UUCUUG	79	84.4	2.46928607565224	7.43738333331203	0.106225933850774	0.125065753319808	0.0635327405813347	0.19755457074602	0.181242949649259	0.0624489089863356	0.288149478118073	0	0.0844012268899946	0	0.730195634014265	0.547030091578308	0.0217345298018113	0.94247549413776	noMatch	YTHDF1_YTHDF1-001_ENSG00000149658_ENST00000370339.3|mRNA|human
ACCCGGAGATCCGAACTTGT	CCCGGA	76.6	76.8	14.8157164539135	10.923656770802	7.43581536955418	28.8901890168756	0.36001886329423	11.9520515301342	0.543728848947776	0.56204018087702	5.61891482330242	0.522327953007199	0.422006134449973	0.362643314371319	0.182548908503566	6.42760357604512	0.347752476828981	5.05509583219344	noMatch	hsa-mir-100|hsa-mir-100|miRNA|human
TAGCACTATTTGAAATCGGTT	AGCACU	60.7	29.4	11.1844134014837	9.52914739580604	17.2086012838254	16.1334821782552	12.1982861916163	11.6557196740152	15.2244077705377	18.23508142401	18.5856413386157	25.7433062553548	29.7092318652781	37.5335830374315	21.5407712034208	10.1200566941987	22.5821764640819	19.6206261961406	noMatch	hsa-mir-29c|hsa-mir-29c|miRNA|human
CTAGAGTGAAGCTCCTTGA	UAGAGU	64.5	56.1	3.92180729662415	4.53215546873702	4.35526328788173	6.12822191267059	0	2.27187756357923	0.181242949649259	0	1.72889686870844	0	0	0	0	2.18812036631323	0.0434690596036226	1.88495098827552	noMatch	DPF2_DPF2-001_ENSG00000133884_ENST00000528416.1|mRNA|human
TTGCGGTATTCGGAATCT	UGCGGU	49.6	39.1	1.88827758726348	0.581045572915002	0.849807470806192	1.00052602655846	0.211775801937783	1.08655013910311	0.362485899298517	0.312244544931678	0.432224217177109	0.298473116004114	0.253203680669984	0.181321657185659	0.547646725510699	0.273515045789154	0.0434690596036226	0.25703877112848	noMatch	noMatch
CTGTATGCCCTCACCGCTCAGC	UGUAUG	80.2	53.5	0.145252122097191	0.232418229166001	0.212451867701548	0	0.84710320775113	0.19755457074602	0.181242949649259	0.936733634795033	1.00852317341325	0.820801069011312	0.506407361339967	0.543964971556978	0.638921179762482	0	2.12998392057751	0.51407754225696	hsa-miR-675-3p	hsa-mir-675|hsa-mir-675|miRNA|human
AGGCTGTGGGTTCGTGTCCCACC	GGCUGU	33.7	19.3	0	0	0	0	0.084710320775113	0	0	5.6204018087702	0	0.44770967400617	0.422006134449973	11.4232644026965	0.273823362755349	0	0.0652035894054339	0	noMatch	trnaR4G37TA58T|tRNA|human
AGAGGGAGTAGGTTGCATAGA	GAGGGA	37.7	43	1.01676485468034	1.85934583332801	0.743581536955418	0.750394519918847	0.127065481162669	0.395109141492041	0	0.124897817972671	0.432224217177109	0.223854837003085	0.337604907559978	0	0	0.273515045789154	0.108672649009056	0.08567959037616	noMatch	hsa-let-7d|hsa-let-7d|miRNA|human
TGGCATGTTGGAACAATGTA	GGCAUG	27	36.5	0.581008488388763	0.813463802081003	1.59338900776161	0.875460273238655	0.698860146394682	2.27187756357923	1.08745769789555	0.374693453918013	0.576298956236145	0.671564511009256	0.337604907559978	0.543964971556978	0.273823362755349	0.957302660262038	0.260814357621736	0.68543672300928	noMatch	RNA45S5_NR_046235_prec3.3|rRNA_prec|human
TTGCATAATCACAAAAGTGATCA	UGCAUA	89	94.7	0.581008488388763	0.464836458332002	0.212451867701548	0.125065753319808	0.211775801937783	0.395109141492041	0	0.811835816822362	0.288149478118073	0.298473116004114	3.62925275626977	0.906608285928297	0.273823362755349	0.273515045789154	0.304283417225358	1.2851938556424	noMatch	hsa-mir-153-1|hsa-mir-153-1|miRNA|human
AACCCGTAGATCAAATCTTGT	ACCCGU	78.3	57.2	0.290504244194382	0.348627343749001	0	0.250131506639616	0.508261924650678	0.19755457074602	0.181242949649259	0.249795635945342	0.144074739059036	1.64160213802262	0.337604907559978	2.53850320059923	1.00401899676961	0.136757522894577	0.521628715243471	0.08567959037616	noMatch	ZNF616_ENST00000600228.1|mRNA|human
AAAAGGCGGGAGAAGCCCC	AAAGGC	39.7	29.2	1.16201697677753	2.78901874999201	1.16848527235851	1.00052602655846	0.338841283100452	5.63030526626158	0.724971798597035	0.312244544931678	2.30519582494458	0.149236558002057	0.337604907559978	0.362643314371319	0.273823362755349	1.23081770605119	0.652035894054339	0	hsa-miR-4484	MEFV_MEFV-001_ENSG00000103313_ENST00000219596.1|mRNA|human
AATATAACAAAGATGGCCTGT	AUAUAA	93.3	94.3	0.145252122097191	0.232418229166001	0.743581536955418	0.125065753319808	0.698860146394682	0	0.362485899298517	0.624489089863356	0.720373695295182	1.11927418501543	1.18161717645992	1.26925160029962	0.821470088266048	0.136757522894577	0.912850251676075	0.59975713263312	noMatch	hsa-mir-410|hsa-mir-410|miRNA|human
CTTGATCGCTCTGACC	UUGAUC	74.5	72	2.90504244194382	1.51071848957901	0.212451867701548	0.500263013279232	0.169420641550226	0.493886426865051	0.181242949649259	0	0.144074739059036	0	0.168802453779989	0	0.456372271258916	0.547030091578308	0.108672649009056	0.68543672300928	noMatch	PHKG1_PHKG1-201_ENSG00000164776_ENST00000452681.2|mRNA|human
TCACAGTGAACCGGACTCTTTT	CACAGU	56.7	49.5	1.01676485468034	2.44039140624301	2.33697054471703	1.75092054647731	8.2804338557673	3.8523141295474	7.79344683491812	9.67958089288201	4.61039164988916	5.96946232008227	16.6270416973289	4.35171977245583	17.6159696705941	3.28218054946985	14.2578515499882	3.51286320542256	noMatch	hsa-mir-128-1|hsa-mir-128-1|miRNA|human
CTATACTGAAGCTCCTTGAGGT	UAUACU	40.9	42.6	0	0	0	0	0.910635948332465	0	0.906214748246293	1.31142708871305	0	1.79083869602468	1.5192220840199	1.99453822904225	1.73421463078388	0	2.04304580137026	0.08567959037616	noMatch	hsa-mir-151|hsa-mir-151|miRNA|human
GCCTGAGTAGCTCAGTCGG	CCUGAG	94.1	75.4	0	0.116209114583	0	0	0.232953382131561	0	0	1.56122272465839	0	2.01469353302777	0	0.725286628742638	0.182548908503566	0.136757522894577	0.108672649009056	0	noMatch	ERI1_ERI1-001_ENSG00000104626_ENST00000523898.1|mRNA|human
CAAGCGTTGGATTGTTCAC	AAGCGU	97.7	75.8	1.45252122097191	0.464836458332002	0.53112966925387	0.625328766599039	0.296486122712895	0.987772853730102	1.63118654684333	0.249795635945342	0.144074739059036	0.373091395005142	0.0844012268899946	0.362643314371319	0.730195634014265	0.410272568683731	0.108672649009056	0.59975713263312	noMatch	RNA45S5_NR_046235_prec3.3|rRNA_prec|human
GAGTGAGGGTTCGGGTCCCT	AGUGAG	54.7	60	0	0	0.106225933850774	0	0.0635327405813347	0	0.181242949649259	1.0616314527677	0	0.44770967400617	1.43482085712991	0.362643314371319	2.09931244779101	0	0.0869381192072452	0	noMatch	trnaR25T34CA58G|tRNA|human
TCAGATTGTGCATCTGACA	CAGAUU	76.4	66.1	0.145252122097191	0.232418229166001	0	0	0.381196443488008	0	1.08745769789555	1.0616314527677	0.288149478118073	1.49236558002057	8.60892514277945	3.80775480089885	2.00803799353923	0.273515045789154	0.695504953657962	0.08567959037616	noMatch	chr10_72904880-72940720|piRNA|human
CTTATCTAGCTGTATGA	UUAUCU	87.3	64.9	0	0.348627343749001	0.106225933850774	0.250131506639616	0.148243061356448	0.592663712238061	0.181242949649259	0.0624489089863356	0.576298956236145	0.522327953007199	1.5192220840199	2.53850320059923	0.273823362755349	0.547030091578308	0.347752476828981	0.25703877112848	noMatch	hsa-mir-9-1|hsa-mir-9-1|miRNA|human
GGGATTGTGGGTTCGGGTCCCATC	GGAUUG	71.2	67.6	3.34079880823539	0.581045572915002	3.08055208167245	4.50236711951308	2.24482350054049	8.88995568357092	9.96836223070923	14.9877381567205	10.2293064731916	4.62633329806376	5.23287606717966	64.0065449865378	16.7944995823281	7.79517880499088	0.630301364252528	13.366016098681	noMatch	trnaR4A58G|tRNA|human
TAGCTTATCAGATTGATGTTGAC	AGCUUA	84.2	80.2	1.01676485468034	0.697254687498003	0.53112966925387	3.00157807967539	0.952991108720021	0.19755457074602	0.362485899298517	0.686937998849691	1.29667265153133	9.92423110713678	0.675209815119957	0.906608285928297	3.55970371581954	2.05136284341865	1.63008973513585	0.77111631338544	noMatch	hsa-mir-21|hsa-mir-21|miRNA|human
CCCCCACAACCGCGTT	CCCCAC	70.8	65.3	1.45252122097191	1.51071848957901	1.69961494161238	2.25118355975654	0.190598221744004	1.18532742447612	0.181242949649259	0.0624489089863356	0.864448434354218	0.0746182790010284	0.168802453779989	0.725286628742638	0.182548908503566	0.957302660262038	0.195610768216302	0.94247549413776	noMatch	RNY5_ENST00000516501|scRNA|human
CGCTCCCCGTCCTCCCCCCTC	GCUCCC	25.1	16.5	0.145252122097191	0	0.106225933850774	0	5.78147939290146	1.67921385134117	7.97468978456738	0.0624489089863356	0.144074739059036	0	0	0	0.0912744542517831	0.547030091578308	1.10846101989238	0.8567959037616	noMatch	RNA45S5_NR_046235_prec3.3|rRNA_prec|human
GCGGAGCGCTGAGAAGACG	CGGAGC	15.3	13.8	1.88827758726348	1.62692760416201	1.06225933850774	1.87598629979712	0.84710320775113	2.17310027820622	7.97468978456738	0.124897817972671	0.864448434354218	0.373091395005142	0.422006134449973	0.181321657185659	0.365097817007133	0.820545137367461	0.391221536432603	0.68543672300928	noMatch	rna18s5A60GC456AT1578G|rRNA|human
GGCGGAGATGGGCGCCGC	GCGGAG	35	51.6	0.726260610485954	0.348627343749001	0.318677801552322	1.00052602655846	1.05887900968891	3.65475955880138	0.724971798597035	3.99673017512548	20.4586129463832	0.298473116004114	0.590808588229962	2.71982485778489	0.547646725510699	0	1.151930079496	1.88495098827552	noMatch	RNA45S5_NR_046235_prec3.3|rRNA_prec|human
ACGAGACTCTGGCATGCTAACT	CGAGAC	75.4	51.3	0.581008488388763	0.232418229166001	0.743581536955418	0.875460273238655	1.08005658988269	1.28410470984913	3.62485899298517	0.437142362904349	0.576298956236145	0.0746182790010284	0.253203680669984	0.181321657185659	0.182548908503566	0.273515045789154	0.391221536432603	1.37087344601856	noMatch	rna18s5A60GC456AT1578G|rRNA|human
GTCTCTGTGGCGCAATCGG	UCUCUG	83	69.9	15.1062206981078	48.8078281248602	24.8568685210811	28.5149917569162	73.4226705318292	47.5118742644179	14.1369500726422	868.664323999928	106.903456381805	1600.18899317705	29.4560281846081	474.337455197685	193.866940830787	33.0953205404876	104.521353816911	18.3354323404982	noMatch	trnaN1A59G|tRNA|human
GAGAATTGTGGCTGGACATCA	AGAAUU	69	81.2	1.30726909887472	1.97555494791101	1.16848527235851	2.00105205311693	0.423551603875565	1.58043656596816	0.181242949649259	0	0.144074739059036	0.522327953007199	0.0844012268899946	0	0.365097817007133	0.273515045789154	0.565097774847094	0.25703877112848	hsa-miR-219a-2-3p	hsa-mir-219-2|hsa-mir-219-2|miRNA|human
CTTATGAGATTGTATTGTAAT	UUAUGA	101	84.1	0.145252122097191	1.62692760416201	1.16848527235851	1.87598629979712	0.0211775801937782	0.888995568357092	0.181242949649259	0	0.576298956236145	0	0	0	0	0	0.0434690596036226	0.59975713263312	noMatch	hsa-mir-374a|hsa-mir-374a|miRNA|human
AACATAGAGGAAATTCCAC	ACAUAG	80.6	78.1	0.581008488388763	1.278300260413	3.39922988322477	1.37572328651789	1.08005658988269	2.37065484895224	0.724971798597035	0.56204018087702	1.00852317341325	0.0746182790010284	0.168802453779989	1.08792994311396	0.912744542517831	1.09406018315662	0.565097774847094	0.94247549413776	hsa-miR-376c-3p	hsa-mir-376c|hsa-mir-376c|miRNA|human
AAAGGTTCCGGGTTCGTGTCCCGGC	AAGGUU	77.3	62.9	0	0	0	0	0.0423551603875565	0	0	3.05999654033044	0	0.0746182790010284	0.0844012268899946	15.5936625179667	0.182548908503566	0	0.0434690596036226	0	noMatch	TRNAR15|tRNA|human
ATTCTTGCGACCCGGGTTT	UUCUUG	79	84.4	1.16201697677753	0.697254687498003	0.637355603104644	1.87598629979712	0.338841283100452	1.18532742447612	0.362485899298517	0.374693453918013	0.144074739059036	0.522327953007199	0.168802453779989	0.181321657185659	0.182548908503566	0	0.543363245045282	0.17135918075232	noMatch	TRNAG22_prec|tRNA_prec|human
AGAAGACCCTGTTGAGCTTGA	GAAGAC	26.2	20.8	1.01676485468034	1.74313671874501	3.50545581707554	3.37677533963481	0.783570467169795	4.44497784178546	1.08745769789555	0.624489089863356	0.576298956236145	0.746182790010284	0.759611042009951	0.543964971556978	0.365097817007133	1.64109027473492	0.586832304648905	0	noMatch	RNA45S5_NR_046235_prec3.3|rRNA_prec|human
AGGTTGTGGGCTCGGGTCCCACC	GGUUGU	62.9	81.9	0	0	0	0	0.105887900968891	0	0	3.24734326728945	0	0.298473116004114	0.422006134449973	6.89022297305506	0.182548908503566	0	0.0217345298018113	0	noMatch	chr19_19852580-19867130|piRNA|human
GAAGCCCTTACCCCAAAAAGC	AAGCCC	65.8	39.3	0.435756366291572	0.464836458332002	0.637355603104644	0.250131506639616	0.423551603875565	1.38288199522214	0.906214748246293	1.18652927074038	1.44074739059036	1.5669838590216	1.01281472267993	1.81321657185659	1.73421463078388	2.73515045789154	0.630301364252528	1.7135918075232	hsa-miR-129-2-3p	hsa-mir-129-2|hsa-mir-129-2|miRNA|human
TTTTGACAGTCTCTACGGAGACTG	UUUGAC	57.4	69.3	11.4749176456781	3.25385520832401	6.69223383259876	6.62848492594982	3.98138507643031	2.96331856119031	0	0.56204018087702	5.18669060612531	1.11927418501543	0.422006134449973	0.906608285928297	1.00401899676961	2.59839293499696	2.82548887423547	3.17014484391792	noMatch	RNU4-1_ENST00000363925_prec|snRNA_prec|human
GGTCGATGATGAGAGCCTT	GUCGAU	66.3	56.5	0.145252122097191	0	0	0	0.317663702906674	0.0987772853730102	0.362485899298517	6.11999308066089	0	1.19389246401645	0.0844012268899946	0.181321657185659	0.0912744542517831	0.136757522894577	0.0434690596036226	0.08567959037616	noMatch	SNORD115-2_ENST00000362842|snoRNA|human
ATTGCCAGGGATTACCA	UUGCCA	73	78	2.03352970936067	1.62692760416201	2.4431964785678	1.12559177987827	0.614149825619569	2.17310027820622	0.362485899298517	0.249795635945342	0.432224217177109	0.522327953007199	0.759611042009951	0	0.182548908503566	0.820545137367461	0.434690596036226	0.34271836150464	noMatch	hsa-mir-23b|hsa-mir-23b|miRNA|human
GCCCCCATGTCTAACA	CCCCCA	69.6	77.4	1.01676485468034	0.232418229166001	0.53112966925387	0.750394519918847	0.931813528526243	1.77799113671418	0.181242949649259	0.187346726959007	0	0.0746182790010284	0.422006134449973	0.362643314371319	0.547646725510699	0.410272568683731	0.49989418544166	0.25703877112848	noMatch	MT-TS2|mt_tRNA|human
TCTCTGGGCCTGTGTCTTA	CUCUGG	50.2	26.9	9.00563157002583	8.83189270830803	10.7288193189282	16.0084164249354	3.00721638751651	9.77895125192801	3.98734489228369	2.49795635945342	8.35633486542411	2.16393009102982	4.13566011760973	2.53850320059923	4.92882052959629	5.19678586999392	4.47731313917313	3.94126115730336	hsa-miR-330-5p	hsa-mir-330|miRNA|human
GCCCGGATCGCTCAGTCGG	CCCGGA	76.6	76.8	0	0	0	0.125065753319808	0.804748047363573	0.19755457074602	0.181242949649259	1.0616314527677	0.144074739059036	5.29789780907302	0	0.725286628742638	0.912744542517831	0	1.02152290068513	0	noMatch	noMatch
TTCACTGTGGCTAAGTTC	UCACUG	83.3	96.8	0.726260610485954	1.045882031247	2.12451867701548	2.00105205311693	0.0423551603875565	0.19755457074602	0	0	0.144074739059036	0	0	0	0	0.410272568683731	0.0217345298018113	0.59975713263312	noMatch	C3AR1_C3AR1-001_ENSG00000171860_ENST00000307637.4|mRNA|human
AAAGTTCCGGGTTCGGGTCCCGGC	AAGUUC	60.8	58.8	0	0	0.318677801552322	0.375197259959424	0.0635327405813347	0	0	6.6820332615379	0	0.746182790010284	0.337604907559978	21.2146338907222	0.456372271258916	0	0.0652035894054339	0	noMatch	TRNAR15|tRNA|human
GAGGTTCCGGGTTCGAGTCCCGGC	AGGUUC	52.1	42.1	0.290504244194382	0	1.80584087546316	0.375197259959424	1.48243061356448	0	0.724971798597035	88.1778594887058	0.288149478118073	7.23797306309975	9.53733863856939	424.292677814443	12.6871491409979	0	1.47794802652317	0.77111631338544	noMatch	TRNAR16_prec|tRNA_prec|human
TTCCGGGTTCGGGTCCCGGC	UCCGGG	80.3	41.7	2.17878183145786	0.116209114583	2.97432614782167	4.37730136619328	2.39306656189694	0.987772853730102	1.44994359719407	77.5615449610288	0.288149478118073	3.35782255504628	3.79805521004976	62.1933284146812	2.37313581054636	1.23081770605119	0.67377042385615	0.51407754225696	noMatch	TRNAR15|tRNA|human
ATTGAGGGTTCGAGTCCCT	UUGAGG	62.5	59.7	7.26260610485954	3.02143697915801	70.6402460107647	16.7588109448543	8.64045271906152	5.72908255163459	27.1864424473888	126.833734151248	4.17816743271205	39.6223061495461	157.83029428429	80.5068157904328	157.265884675822	8.34220889656919	11.627973443969	8.05388149535904	noMatch	TRNAR9|tRNA|human
GAAGGAGGGTTCGTGTCCCT	AAGGAG	83.9	67.6	0	0	0	0	0.0635327405813347	0	0.181242949649259	0.936733634795033	0	0.373091395005142	1.6036233109099	0.543964971556978	2.82950808180528	0	0.282548887423547	0	noMatch	trnaR25T34CA58T|tRNA|human
GGGTTGATTCGGCTGA	GGUUGA	46.8	56.3	3.34079880823539	0.813463802081003	0.212451867701548	6.3783534193102	0.190598221744004	1.28410470984913	0	0	0.144074739059036	0	0.168802453779989	0	0.365097817007133	0.683787614472885	0.130407178810868	0.94247549413776	noMatch	RN7SK_ENST00000365328_prec|snRNA_prec|human
CCGTGAAGAGGCGGGCACCA	CGUGAA	86.3	65.4	2.17878183145786	1.62692760416201	0.637355603104644	0.625328766599039	0.0211775801937782	0.296331856119031	0.181242949649259	0	0.144074739059036	0	0	0	0.0912744542517831	0.410272568683731	0.217345298018113	0.59975713263312	noMatch	MT-RNR2_ENST00000387347|mt-rnr2A275CA685GA817CA947T|mt_rRNA|human
TGATTCTCCAAACGCAATTCT	GAUUCU	46.1	11.9	19.3185322389264	12.085747916632	5.94865229564334	16.1334821782552	1.37654271259559	4.8400869832775	0.543728848947776	2.06081399654907	1.72889686870844	1.11927418501543	1.18161717645992	0.181321657185659	0.912744542517831	3.96596816394273	1.41274443711773	2.141989759404	noMatch	hsa-mir-219-2|hsa-mir-219-2|miRNA|human
ATTGGTCGTGGTTGTAGTCC	UUGGUC	68.8	71	4.35756366291572	0.348627343749001	1.16848527235851	1.00052602655846	76.4298869193457	1.87676842208719	3.98734489228369	0.686937998849691	6.91558747483375	3.9547687870545	2.86964171425982	0.362643314371319	0	2.87190798078612	4.95547279481298	1.79927139789936	noMatch	mt-TEA9GT31C|mt_tRNA|human
GGTCGATGATGAGAACCTTAC	GUCGAU	66.3	56.5	0	0	0	0	0.0635327405813347	0	0	0.124897817972671	0	0.223854837003085	0	0	0	0	1.80396597355034	1.02815508451392	noMatch	SNORD115-40_ENST00000606510|snoRNA|human
TAGCACCATCTGAAATCGGTG	AGCACC	63.1	51.3	13.0726909887472	9.41293828122304	19.4393458946916	11.7561808120619	47.6283778558073	17.7799113671418	122.33899101325	81.9954174990586	39.764627980294	139.536181731923	124.238605982072	154.123408607811	94.8341579676027	8.75248146525292	68.3985652863002	23.1334894015632	hsa-miR-29a-3p	hsa-mir-29a|hsa-mir-29a|miRNA|human
TGAGTGAAGCATTGGACTGT	GAGUGA	73.9	46.9	3.48605093033258	1.045882031247	0.212451867701548	0	2.18129075995916	0.493886426865051	1.99367244614185	0.0624489089863356	0.720373695295182	0.0746182790010284	0	0	0.912744542517831	0.820545137367461	0.326017947027169	0.8567959037616	noMatch	mt-TYG9C|mt_tRNA|human
GTTGTGGGTTCGGGTCCCACC	UUGUGG	66.2	50.8	0.145252122097191	0.116209114583	1.27471120620929	1.00052602655846	0.783570467169795	0.493886426865051	0.181242949649259	39.5301593883504	0	1.26851074301748	1.77242576468989	18.1321657185659	0.821470088266048	1.09406018315662	0.347752476828981	0.08567959037616	noMatch	trnaR4A58G|tRNA|human
AACATCCAACGCTGTCGGTGAGT	ACAUCC	35.6	22.3	29.9219371520213	30.9116244790781	21.7763164394087	34.0178849029877	4.93437618515033	26.4723124799667	5.2560455398285	4.37142362904349	14.1193244277856	3.50705911304833	4.55766625205971	2.53850320059923	5.75029061786234	21.4709310944486	4.93373826501116	10.3672304355154	noMatch	hsa-mir-181a-1|hsa-mir-181a-1|miRNA|human
GTCCGCCCGGAGGATTCAAC	UCCGCC	48.9	14.2	0.726260610485954	1.278300260413	0.637355603104644	0.375197259959424	0.36001886329423	1.08655013910311	0.543728848947776	0.124897817972671	0	0.0746182790010284	0	0	0.273823362755349	0.683787614472885	0.239079827819924	0.77111631338544	noMatch	RNA45S5_NR_046235_prec3.3|rRNA_prec|human
TTATCCGGTAAAGCGAATG	UAUCCG	80.1	63	2.03352970936067	0.929672916664004	1.48716307391084	1.6258547931575	0.381196443488008	0.493886426865051	1.26870064754481	0.124897817972671	0.144074739059036	0.298473116004114	0.337604907559978	0.543964971556978	0.0912744542517831	0.820545137367461	0.17387623841449	0	noMatch	RNA45S5_NR_046235_prec3.3|rRNA_prec|human
GGCGGAGCGCTGAGAAGAC	GCGGAG	35	51.6	0.581008488388763	0.813463802081003	1.91206680931393	0.125065753319808	0.0635327405813347	1.58043656596816	1.81242949649259	0	0.144074739059036	0	0.168802453779989	0	0	0.957302660262038	0.195610768216302	0.51407754225696	noMatch	rna18s5A60GC456AT1578G|rRNA|human
TGGGGCGGTACACCTGT	GGGGCG	9.3	17.3	0.145252122097191	0.697254687498003	0.956033404656966	1.00052602655846	0.0423551603875565	1.48165928059515	0.362485899298517	0.0624489089863356	0	0.0746182790010284	0	0	0.0912744542517831	0.136757522894577	0.0434690596036226	0.59975713263312	noMatch	RNA45S5_NR_046235_prec3.3|rRNA_prec|human
AGCAGCATTGTACAGGGCTAGG	GCAGCA	67.7	42.4	1.16201697677753	0.464836458332002	0.637355603104644	0.125065753319808	2.39306656189694	0.395109141492041	1.44994359719407	3.30979217627578	0.144074739059036	4.85018813506685	4.7264687058397	3.98907645808451	5.02009498384807	0.957302660262038	2.6950816954246	0.51407754225696	hsa-miR-107	hsa-mir-103-1|hsa-mir-103-1|miRNA|human
CAGAGCGTAGCTTAAC	AGAGCG	84.6	80.3	9.58664005841459	2.55660052082601	0.318677801552322	1.00052602655846	0.211775801937783	0.888995568357092	0	0	1.15259791247229	0.0746182790010284	0.0844012268899946	0.181321657185659	0.365097817007133	0.957302660262038	0	1.37087344601856	noMatch	chr15_93102400-93164260|piRNA|human
TCATAGTGAACCGGTCTCT	CAUAGU	48.4	52.4	0.581008488388763	0.464836458332002	0.743581536955418	0.125065753319808	1.84244947685871	0.19755457074602	3.0811301440374	1.43632490668572	0.432224217177109	1.26851074301748	2.95404294114981	4.8956847440128	5.65901616361055	0.957302660262038	2.84722340403728	0.68543672300928	noMatch	hsa-mir-128-2|hsa-mir-128-2|miRNA|human
AGAGGTTCCGGGTTCGTCCCGGC	GAGGUU	53.5	46.4	0	0	0.106225933850774	0	0	0	0.181242949649259	1.31142708871305	0	0.373091395005142	0.253203680669984	15.2310192035954	0.365097817007133	0	0.0217345298018113	0	noMatch	TRNAR16_prec|tRNA_prec|human
TAGTATACCGTATAGCGTACG	AGUAUA	83	75.2	2.46928607565224	2.44039140624301	3.50545581707554	0.625328766599039	0.169420641550226	3.75353684417439	0.362485899298517	0.124897817972671	2.44927056400362	0.149236558002057	0	0	0.273823362755349	1.64109027473492	0.369487006630792	0.34271836150464	noMatch	hsa-mir-411|hsa-mir-411|miRNA|human
TGGGGATTGTGGGTTCGTGTCCC	GGGGAU	22.1	38.3	3.92180729662415	1.278300260413	86.46791015453	21.6363753243268	11.8594449085158	32.8928360292124	6.70598913702257	77.4990960520424	12.8226517762542	69.9173274239636	119.934143410682	63.0999367006095	135.086192292639	19.5563257739245	39.4916406498911	11.224026339277	noMatch	trnaR4G37TA58T|tRNA|human
ACTCCCGGTATGGGAACGC	CUCCCG	80.1	72.8	0.290504244194382	0.348627343749001	1.27471120620929	0.500263013279232	0.508261924650678	1.18532742447612	1.63118654684333	4.43387253802983	3.45779373741687	0.746182790010284	0.844012268899946	1.63189491467093	2.28186135629458	1.23081770605119	0.304283417225358	1.62791221714704	noMatch	TRNAE20_prec|tRNA_prec|human
TAACCCCAGGGTTGGTACCA	AACCCC	9	23.3	14.8157164539135	16.7341124999521	8.71052657576347	2.37624931307635	0.72003772658846	12.1496061008803	3.62485899298517	0.0624489089863356	3.1696442592988	0	5.48607974784965	0.181321657185659	2.28186135629458	3.41893807236442	3.62966647690249	4.02694074767952	noMatch	mt-rnr1G371AG689AA937-A938-|mt_rRNA|human
TGGGAGACCGCCTGGGAAT	GGGAGA	20.7	21.8	1.30726909887472	1.045882031247	0	0.625328766599039	0.952991108720021	0.493886426865051	0.543728848947776	0.187346726959007	0.144074739059036	0.298473116004114	0.337604907559978	0	0.182548908503566	0.273515045789154	0.217345298018113	0.68543672300928	noMatch	RNA5SP202_ENST00000364315_prec|rRNA_prec|human
CCCCCTTATTTACACCA	CCCCUU	81	87.5	5.66483276179044	1.74313671874501	0.53112966925387	0.625328766599039	0.0423551603875565	0.395109141492041	0.362485899298517	0	0.576298956236145	0.0746182790010284	0.759611042009951	0	0.456372271258916	0.273515045789154	0.195610768216302	0.4283979518808	noMatch	noMatch
TGATTCCGGATCAGAAGATTGA	GAUUCC	29.3	28.1	0.290504244194382	0.464836458332002	1.06225933850774	0.250131506639616	0.127065481162669	0.691440997611071	0.362485899298517	0.749386907836027	1.29667265153133	1.0446559060144	0.337604907559978	1.26925160029962	2.55568471904993	1.09406018315662	0.260814357621736	2.48470812090864	noMatch	TRNAR9|tRNA|human
AGAATTGTGGCTGGACATTT	GAAUUG	77.9	65.1	6.3910933722764	29.8657424478311	4.56771515558328	8.0042082124677	1.50360819375826	7.70462825909479	0.906214748246293	0	2.73742004212169	2.23854837003085	0.506407361339967	0.725286628742638	1.0952934510214	8.06869385078004	4.78159655639849	1.19951426526624	hsa-miR-219a-2-3p	hsa-mir-219-2|hsa-mir-219-2|miRNA|human
TGCAAACATCCTCGACTGGAAG	GCAAAC	69.7	70.1	0.726260610485954	0.929672916664004	0.743581536955418	1.37572328651789	6.12032067600191	1.9755457074602	1.81242949649259	8.4306027131553	1.72889686870844	3.35782255504628	5.40167852095965	3.80775480089885	2.64695917330171	1.91460532052408	12.8668416426723	1.45655303639472	hsa-miR-30a-5p	hsa-mir-30a|hsa-mir-30a|miRNA|human
AGGTTGTGAGTTCGAGCC	GGUUGU	62.9	81.9	0	0	0.318677801552322	0.375197259959424	0.084710320775113	0.0987772853730102	0.362485899298517	3.74693453918013	0.576298956236145	0.596946232008227	0.337604907559978	3.62643314371319	1.18656790527318	0.547030091578308	0.108672649009056	0.4283979518808	noMatch	TRNAI13_prec|tRNA_prec|human
TGTAAACAGCCTTGACTGGAA	GUAAAC	82.6	76.4	0	0.116209114583	0.106225933850774	0	2.41424414209072	0.0987772853730102	1.26870064754481	6.11999308066089	0	1.71622041702365	5.31727729406966	1.63189491467093	0.912744542517831	0.136757522894577	7.97657243726475	0	noMatch	hsa-mir-30e|hsa-mir-30e|miRNA|human
GCACCCGGGGGGCCGGCGGC	CACCCG	62.7	63.9	0.145252122097191	0	0.637355603104644	0.125065753319808	2.49895446286583	1.48165928059515	2.71864424473888	0	0.864448434354218	0.0746182790010284	0.0844012268899946	0	0.273823362755349	1.23081770605119	0.412956066234415	0	noMatch	RNA45S5_NR_046235_prec3.3|rRNA_prec|human
CCACTGACCGTTGACTGTAC	CACUGA	79	62.7	2.03352970936067	1.39450937499601	0.53112966925387	1.75092054647731	0.148243061356448	0.19755457074602	0.181242949649259	0.437142362904349	0.144074739059036	0.373091395005142	0.168802453779989	0	0.273823362755349	0.136757522894577	0.239079827819924	0.34271836150464	hsa-miR-181a-2-3p	hsa-mir-181a-2|hsa-mir-181a-2|miRNA|human
AGAATTGTGGCTGGACATCA	GAAUUG	77.9	65.1	42.4136196523797	39.7435171873862	24.8568685210811	50.151367081243	8.74634062003042	37.8317002978629	3.98734489228369	1.12408036175404	5.90706430142049	10.1480859441399	3.29164784870979	6.52757965868374	7.75832861140157	12.0346620147228	13.1928595896995	13.4516956890571	hsa-miR-219a-2-3p	hsa-mir-219-2|hsa-mir-219-2|miRNA|human
AAGGTTCCGGGGTCGTGTCCCGGC	AGGUUC	52.1	42.1	0	0	0.212451867701548	0	0.148243061356448	0	0.181242949649259	10.8036612546361	0	1.41774730101954	0.92841349578994	36.8082964086889	0.821470088266048	0	0.0652035894054339	0	noMatch	noMatch
AGGTTCCGGGGTCGGGACCCGGC	GGUUCC	24.6	20.9	0	0	0	0	0.0635327405813347	0	0	1.37387599769938	0	0.0746182790010284	0	2.17585988622791	0	0	0.0434690596036226	0	noMatch	CELSR2_CELSR2-001_ENSG00000143126_ENST00000271332.3|mRNA|human
TTTCAGTCGGATGTTTACA	UUCAGU	67.1	54	16.9944982853713	19.6393403645271	33.1424913614415	49.6511040679637	4.89202102476278	24.6943213432526	3.98734489228369	3.49713890323479	10.0852317341325	4.25324190305862	4.05125889071974	3.98907645808451	5.65901616361055	20.2401133883974	7.56361637103033	22.7907710400586	hsa-miR-30e-3p	hsa-mir-30e|hsa-mir-30e|miRNA|human
CTTAAACCCCCTTATTTCTAC	UUAAAC	97.1	81.2	2.03352970936067	1.16209114583	0.212451867701548	1.00052602655846	1.82127189666493	1.67921385134117	0.543728848947776	0	0.144074739059036	0.0746182790010284	0.168802453779989	0	0.821470088266048	0.273515045789154	0.804177602667018	0.94247549413776	noMatch	mt-TIG22A|mt_tRNA|human
ACAAAGCATCGCGAAGGC	CAAAGC	46.9	18.3	0.581008488388763	0	0.424903735403096	0.125065753319808	0.508261924650678	1.28410470984913	6.34350323772405	0.124897817972671	0.288149478118073	0	0.337604907559978	0.181321657185659	0.0912744542517831	0.820545137367461	0.0869381192072452	1.19951426526624	noMatch	RNA45S5_NR_046235_prec3.3|rRNA_prec|human
AGGTTCGGGGTTCGTGTCCCGGC	GGUUCG	62.2	54.6	0	0	0	0	0.127065481162669	0	0.181242949649259	3.80938344816647	0	0.44770967400617	0.337604907559978	6.89022297305506	0	0	0.0434690596036226	0	noMatch	RNA45S5_NR_046235_prec3.3|rRNA_prec|human
ACATGAGAGGTGTAGAATA	CAUGAG	72.9	74.1	2.17878183145786	3.13764609374101	3.29300394937399	10.1303260189044	1.22829965123914	3.8523141295474	1.81242949649259	0.437142362904349	1.29667265153133	1.11927418501543	1.09721594956993	0.725286628742638	0.547646725510699	2.87190798078612	0.738974013261584	0.4283979518808	noMatch	RNA45S5_NR_046235_prec3.3|rRNA_prec|human
TAGCACAATCTGAAATCGGT	AGCACA	79.3	55.4	1.45252122097191	0.929672916664004	2.4431964785678	2.62638081971597	5.88736729387035	0.691440997611071	11.237062878254	6.61958435255157	6.05113904047953	18.5799514712561	6.07688833607961	7.43418794461204	13.873717046271	2.73515045789154	8.8459536293372	2.05631016902784	noMatch	hsa-mir-29a|hsa-mir-29a|miRNA|human
TAGCACCATTTGAAATCGGCT	AGCACC	63.1	51.3	18.5922716284404	11.6209114583	17.6335050192285	19.7603890245296	27.9755834359811	15.6068110889356	15.405650720187	32.6607793998535	15.992296035553	46.5618060966417	45.7454649743771	67.089013158694	44.3593847663666	6.97463366762342	48.4462669282374	40.9548441998045	hsa-miR-29c-3p	hsa-mir-29c|hsa-mir-29c|miRNA|human
TTATTGCTGAAGAATACGCGT	UAUUGC	33.6	51.3	0	0	0.106225933850774	0	1.82127189666493	0.0987772853730102	0.906214748246293	2.87264981337144	0.144074739059036	4.55171501906273	5.06407361339967	8.52211788772599	3.01205699030884	0.136757522894577	5.41189792065101	0.34271836150464	noMatch	hsa-mir-137|hsa-mir-137|miRNA|human
GATCGATGATGAGAATAAT	AUCGAU	110.4	85.2	0.145252122097191	0.581045572915002	1.06225933850774	0.375197259959424	4.21433845856187	1.08655013910311	3.44361604333591	37.219549755856	0.864448434354218	1.19389246401645	0.759611042009951	5.8022930299411	1.82548908503566	1.50433275184035	1.17366460929781	0.34271836150464	noMatch	SNORD109A_ENST00000459128|snoRNA|human
AAGGTTCCGGGATCGGGTCCCGGC	AGGUUC	52.1	42.1	0	0	0	0	0.0211775801937782	0.0987772853730102	0	4.12162799309815	0.144074739059036	0.596946232008227	0.506407361339967	10.6979777739539	0.182548908503566	0	0.0434690596036226	0	noMatch	SLC38A7_SLC38A7-004_ENSG00000103042_ENST00000570101.1|mRNA|human
TGGTTCAGATCCGGGTGCCC	GGUUCA	43.5	51.9	0.290504244194382	0.697254687498003	1.06225933850774	0.125065753319808	0.190598221744004	0.395109141492041	0.181242949649259	0.686937998849691	0.288149478118073	2.01469353302777	0.506407361339967	4.53304142964149	0.821470088266048	0.547030091578308	0.608566834450716	0.17135918075232	noMatch	trnaC7A57G|tRNA|human
GGCCGTGATCGTATAGTGGT	GCCGUG	78.6	51.9	0.290504244194382	0.116209114583	0.106225933850774	0.500263013279232	2.39306656189694	0.296331856119031	0	5.74529962674287	0.720373695295182	7.76030101610695	0.422006134449973	0.906608285928297	0.638921179762482	0.683787614472885	1.67355879473947	0.59975713263312	noMatch	trnaH11A5G|tRNA|human
TGGAGTGTGACAATGGTGTTT	GGAGUG	43.5	61.5	0.290504244194382	0.929672916664004	1.16848527235851	0.375197259959424	1.67302883530848	1.9755457074602	0.181242949649259	1.0616314527677	1.5848221296494	1.41774730101954	2.11003067224986	1.99453822904225	16.9770484908317	0.820545137367461	1.10846101989238	0.8567959037616	hsa-miR-122-5p	hsa-mir-122|hsa-mir-122|miRNA|human
GTCCCCGGTTCGGAACCGGGC	UCCCCG	86	53.1	0	0	0	0.625328766599039	0.127065481162669	0	0	29.9754763134411	0	0	0.675209815119957	3.08246817215621	0.0912744542517831	0	0.0217345298018113	0	noMatch	trnaV2A58G|tRNA|human
CTCGGGGCCACGCGCGCGTCC	UCGGGG	41.3	97.5	0.726260610485954	0	0.212451867701548	0.500263013279232	5.01908650592545	0.691440997611071	4.71231669088072	0.0624489089863356	0	0	0.0844012268899946	0	0	2.18812036631323	0.760708543063395	0.68543672300928	noMatch	RNA45S5_NR_046235_prec3.3|rRNA_prec|human
GTATAAAGCAATGAGACTGATT	UAUAAA	95.5	73.4	4.7933200292073	2.44039140624301	2.8681002139709	2.50131506639616	0.465906764263121	0.987772853730102	5.2560455398285	0.811835816822362	1.00852317341325	0.223854837003085	0.253203680669984	0.906608285928297	0.638921179762482	0.683787614472885	0.412956066234415	2.5703877112848	hsa-miR-340-5p	hsa-mir-340|hsa-mir-340|miRNA|human
CACCCCTAGAACCGACCTTGCGA	ACCCCU	24.7	36.2	0.435756366291572	0.697254687498003	1.16848527235851	1.37572328651789	0.084710320775113	0.790218282984082	0.181242949649259	0.124897817972671	0.144074739059036	0	0	0	0	0.683787614472885	0.108672649009056	0.59975713263312	noMatch	hsa-mir-99b|hsa-mir-99b|miRNA|human
GACGAGGCGCCGCCGCCCC	ACGAGG	69.2	83.5	0.290504244194382	0.232418229166001	0.212451867701548	0.500263013279232	1.71538399569604	0.592663712238061	1.63118654684333	0	0.144074739059036	0.149236558002057	0.168802453779989	0	0.365097817007133	0.820545137367461	0.217345298018113	0.4283979518808	noMatch	RNA45S5_NR_046235_prec3.3|rRNA_prec|human
ATCAGTGATTTTGTTAA	UCAGUG	64.8	78.6	3.34079880823539	6.15908307289902	4.56771515558328	5.00263013279232	1.48243061356448	0.19755457074602	1.26870064754481	1.68612054263106	0.288149478118073	1.34312902201851	0.0844012268899946	0.181321657185659	1.36911681377675	0.136757522894577	1.69529332454128	1.2851938556424	noMatch	hsa-mir-338|hsa-mir-338|miRNA|human
AAGGCTCCGGGTTCGGGTCCCGGC	AGGCUC	28.5	13.2	0	0	0.318677801552322	0.125065753319808	0.0423551603875565	0.0987772853730102	0.362485899298517	9.24243852997766	0.144074739059036	1.5669838590216	0.422006134449973	25.022388691621	0.273823362755349	0.136757522894577	0.195610768216302	0	noMatch	MON2_MON2-202_ENSG00000061987_ENST00000393630.3|mRNA|human
AGCAGCATTGTACAGGGCGAT	GCAGCA	67.7	42.4	1.45252122097191	0.697254687498003	0.53112966925387	0.625328766599039	1.73656157588982	0.296331856119031	1.63118654684333	1.99836508756274	0.432224217177109	1.26851074301748	1.94122821846988	3.08246817215621	1.36911681377675	1.09406018315662	3.95568442392966	2.65606730166096	hsa-miR-107	hsa-mir-103-1|hsa-mir-103-1|miRNA|human
AGGTTCCGGGTTCGAGCCCCGGC	GGUUCC	24.6	20.9	0	0	0.106225933850774	0.125065753319808	0.169420641550226	0.0987772853730102	0	3.62203672120746	0	0.44770967400617	0.253203680669984	9.24740451646863	0.182548908503566	0	0.217345298018113	0	noMatch	TRNAR15|tRNA|human
AAGATTGAGGGTTCGAGTCCCT	AGAUUG	94.6	80.7	3.1955466861382	0.929672916664004	10.9412711866297	4.7524986261527	1.05887900968891	0.987772853730102	2.71864424473888	22.6689539620398	0	8.73033864312032	6.83649937808956	27.0169269206633	19.350184301378	3.14542302657527	1.04325743048694	3.59854279579872	noMatch	TRNAR9|tRNA|human
AGGTTGTGAGTTCGAGCCTC	GGUUGU	62.9	81.9	0	0.348627343749001	1.06225933850774	0.250131506639616	0.211775801937783	0.296331856119031	0	9.05509180301866	0.864448434354218	1.79083869602468	0.337604907559978	2.35718154341357	1.18656790527318	0.410272568683731	0.304283417225358	0	noMatch	TRNAI13_prec|tRNA_prec|human
CAGCGAAACTGCGAATG	AGCGAA	91.2	77.4	1.16201697677753	1.39450937499601	0.956033404656966	0.375197259959424	0.0635327405813347	1.08655013910311	0	0.187346726959007	0.144074739059036	0	0	0.725286628742638	0.273823362755349	0.410272568683731	0.0434690596036226	0.08567959037616	noMatch	rna18s5A60GC456AT1578G|rRNA|human
ATGGATTTTTGGAAATAGG	UGGAUU	85.7	84.6	0.145252122097191	0	0.212451867701548	0.500263013279232	0.423551603875565	0.19755457074602	0.362485899298517	0.124897817972671	0	79.6177036940973	1.43482085712991	2.53850320059923	0	0.410272568683731	0.0652035894054339	0.08567959037616	noMatch	rnu2-2pA83GA|snRNA|human
ACATTCATTGCTGTCGGTGT	CAUUCA	67.8	61.8	4.35756366291572	4.53215546873702	2.54942241241858	3.251709586315	0.465906764263121	3.16087313193633	1.44994359719407	1.0616314527677	1.44074739059036	0.746182790010284	0.253203680669984	0.725286628742638	1.0952934510214	1.50433275184035	0.782443072865207	1.62791221714704	hsa-miR-181b-5p	hsa-mir-181b-1|hsa-mir-181b-1|miRNA|human
TCGATTCCCCGACGGGGAGCCA	CGAUUC	68.2	55.2	1.16201697677753	1.62692760416201	0.424903735403096	3.37677533963481	1.37654271259559	0.987772853730102	0.362485899298517	0.686937998849691	0.288149478118073	0.298473116004114	0.422006134449973	0	0.456372271258916	0.683787614472885	0.738974013261584	1.19951426526624	noMatch	TRNAD9|tRNA|human
TGAGATAGTAGGTTGTGT	GAGAUA	98.2	63.7	0.726260610485954	1.97555494791101	0.53112966925387	1.25065753319808	0.317663702906674	0.395109141492041	0.543728848947776	0.249795635945342	0.432224217177109	0.298473116004114	0.168802453779989	0.362643314371319	0.273823362755349	0.547030091578308	0.369487006630792	0.4283979518808	noMatch	FKTN_FKTN-001_ENSG00000106692_ENST00000223528.2|mRNA|human
CAGTAACGGCGAGTGAAC	AGUAAC	40	55.2	2.17878183145786	0.813463802081003	0.956033404656966	0.125065753319808	0.084710320775113	0.790218282984082	1.44994359719407	0	0.288149478118073	0	0	0.181321657185659	0.0912744542517831	0.547030091578308	0.0217345298018113	0.94247549413776	noMatch	RNA45S5_NR_046235_prec3.3|rRNA_prec|human
GCCCGGATAGATCAGTCGG	CCCGGA	76.6	76.8	0	0.348627343749001	0.106225933850774	0.250131506639616	0.889458368138687	0.19755457074602	0.362485899298517	1.0616314527677	0.720373695295182	7.98415585311004	0	0.906608285928297	0.365097817007133	0.136757522894577	0.608566834450716	0.25703877112848	noMatch	OSBP_OSBP-001_ENSG00000110048_ENST00000263847.1|mRNA|human
GGGATTGTGGGTTCGAGGCCC	GGAUUG	71.2	67.6	0	0	0.106225933850774	0	0.465906764263121	0.19755457074602	0	3.30979217627578	0.144074739059036	1.34312902201851	1.85682699157988	0.906608285928297	0.912744542517831	0	0.99978837088332	0	noMatch	TRNAR18|tRNA|human
TTCCCAATGAAGAAACTTTC	UCCCAA	89.9	72.4	0	0.116209114583	0.106225933850774	0	0.444729184069343	0	0	5.37060617282486	0.144074739059036	1.0446559060144	0.253203680669984	0.543964971556978	0	0.273515045789154	0.108672649009056	0	noMatch	SNORD22_ENST00000384756|snoRNA|human
TGATTGTCCGAACGCAATT	GAUUGU	57.5	88.5	4.21231154081853	1.74313671874501	1.06225933850774	2.87651232635558	0.444729184069343	0.987772853730102	0.362485899298517	0.874284725808698	0.576298956236145	0.596946232008227	0.759611042009951	0	0.365097817007133	1.50433275184035	0.304283417225358	1.02815508451392	noMatch	CDT1_CDT1-001_ENSG00000167513_ENST00000301019.4|mRNA|human
TGTAAAAATCCTTGACTGGAA	GUAAAA	86.2	80.3	0	0.348627343749001	0.318677801552322	0.375197259959424	1.20712207104536	0.19755457074602	0.181242949649259	2.68530308641243	0	0.820801069011312	2.44763557980984	0.362643314371319	0.821470088266048	0.547030091578308	4.39037501996588	0.17135918075232	noMatch	hsa-mir-30e|hsa-mir-30e|miRNA|human
TCCAGCATCAGTGATTTTT	CCAGCA	76.6	71.4	4.7933200292073	10.807447656219	3.71790768477709	7.75407670582809	1.27065481162669	1.48165928059515	1.08745769789555	2.12326290553541	1.00852317341325	1.64160213802262	1.01281472267993	0.543964971556978	2.1905869020428	4.64975577841562	1.69529332454128	0.8567959037616	hsa-miR-338-3p	hsa-mir-338|hsa-mir-338|miRNA|human
TATTGGACATTACTAAGTTG	AUUGGA	37.8	89	1.45252122097191	1.51071848957901	0.743581536955418	1.6258547931575	0.0211775801937782	0.987772853730102	0	0.124897817972671	0.288149478118073	0	0.0844012268899946	0	0	0.820545137367461	0.0434690596036226	0.68543672300928	noMatch	hsa-mir-32|hsa-mir-32|miRNA|human
TCCAGGAACGGTGCACCA	CCAGGA	73.3	53.1	5.51958063969325	3.95110989582202	22.5198979763641	21.7614410776466	0.296486122712895	20.2493435014671	0.362485899298517	0.187346726959007	4.61039164988916	0.298473116004114	0.506407361339967	1.08792994311396	1.36911681377675	5.74381596157223	0.282548887423547	10.9669875681485	noMatch	RNU2-1_ENST00000618664|snRNA|human
TTTGGGTGCTAAGACC	UUGGGU	77.5	46	5.37432851759606	1.74313671874501	0.424903735403096	0.375197259959424	0	0.493886426865051	1.26870064754481	0	0.576298956236145	0	0.168802453779989	0.181321657185659	0.273823362755349	0.273515045789154	0.0434690596036226	1.54223262677088	noMatch	PRG2_PRG2-001_ENSG00000186652_ENST00000311862.5|mRNA|human
AACCCGTAGATTCGATCTTGT	ACCCGU	78.3	57.2	9.29613581422021	7.20496510414603	10.5163674512266	10.5055232788639	12.7700808568483	14.5202609498325	12.1432776265003	14.3008001578708	9.65300751695544	35.0705911304833	12.3225791259392	21.5772772050935	22.727339108694	16.9579328389275	21.2129010865678	13.1089773275525	noMatch	hsa-mir-99a|hsa-mir-99a|miRNA|human
AGACCCGTAGATCCGATCTTGT	GACCCG	76.1	52	3.63130305242977	2.90522786457501	3.18677801552322	2.75144657303577	4.51082458127477	2.37065484895224	2.53740129508962	3.30979217627578	2.88149478118073	5.37251608807404	7.8493141007695	16.3189491467094	5.47646725510699	2.73515045789154	4.43384407956951	5.48349378407424	hsa-miR-99a-5p	hsa-mir-99a|hsa-mir-99a|miRNA|human
TGACTTCGGATCAGAAGA	GACUUC	40.3	54.3	0.435756366291572	0.232418229166001	13.172015797496	1.00052602655846	1.24947723143292	4.14864598566643	2.89988719438814	22.5440561440671	0.432224217177109	9.84961282813575	2.44763557980984	87.9410037350448	45.7285015801434	4.37624073262646	0.369487006630792	4.7123774706888	noMatch	TRNAR22|tRNA|human
GGTTGTGGGTTCGAATCCC	GUUGUG	65.6	56.5	0	0	0.424903735403096	0.500263013279232	0.381196443488008	0.0987772853730102	0	2.24816072350808	0	0.895419348012341	1.6036233109099	1.45057325748528	0.912744542517831	0	0.326017947027169	0	noMatch	TRNAR1_prec|tRNA_prec|human
GGTCAGTGATGAGAACCTT	GUCAGU	56.3	31.3	0.435756366291572	0.348627343749001	1.06225933850774	0.500263013279232	3.83314201507386	0.592663712238061	0.906214748246293	55.5170800888523	1.15259791247229	6.64102683109153	0.590808588229962	3.08246817215621	2.28186135629458	1.50433275184035	1.04325743048694	0.8567959037616	noMatch	SNORD115-31_ENST00000365318_prec|snoRNA_prec|human
GAGGTTCATTTCCTCTGAC	AGGUUC	52.1	42.1	0.435756366291572	0.464836458332002	0.637355603104644	0.250131506639616	0.317663702906674	0.395109141492041	0	0	0.144074739059036	0	1.18161717645992	0.362643314371319	7.39323079439443	2.18812036631323	1.17366460929781	0.08567959037616	noMatch	mt-TL1A60T|mt_tRNA|human
TCCCCCGCTCCCCGTCCT	CCCCCG	81.2	72.1	0.145252122097191	0.116209114583	0	0	1.35536513240181	1.18532742447612	3.80610194263443	0	0	0	0	0	0	0.820545137367461	0.217345298018113	0.4283979518808	noMatch	RNA45S5_NR_046235_prec3.3|rRNA_prec|human
CGTACGCGGAATAGTATAAACTGT	GUACGC	54.2	71.8	0.290504244194382	0.348627343749001	0.424903735403096	0.500263013279232	0.211775801937783	0.0987772853730102	0.543728848947776	1.24897817972671	0.576298956236145	0.970037627013369	0.759611042009951	0.725286628742638	1.73421463078388	1.50433275184035	0.369487006630792	0.77111631338544	noMatch	mark_35nt|marker|human
TGGGTTCGTGCCCCACGT	GGGUUC	45.6	48	0.435756366291572	0.348627343749001	0.849807470806192	0.250131506639616	0.465906764263121	0.296331856119031	0	4.05917908411181	0.144074739059036	0.0746182790010284	0.506407361339967	7.07154463024072	0.365097817007133	0	0.695504953657962	0.25703877112848	noMatch	trnaK2A58T|tRNA|human
TTTTGGAAATAGGAGA	UUUGGA	79.7	82.6	0	0	0.106225933850774	0	0.296486122712895	0.296331856119031	0	6.86937998849691	0	2.01469353302777	0	1.63189491467093	0	0	0.0434690596036226	0	noMatch	rnu2-2pA83GA|snRNA|human
AAAGGGAGTCGGGTTCAGA	AAGGGA	87.5	70.4	0.726260610485954	0.116209114583	0	0.375197259959424	0.910635948332465	1.08655013910311	3.0811301440374	0.312244544931678	0.144074739059036	0	0.168802453779989	0	0.182548908503566	0.136757522894577	0.260814357621736	0.17135918075232	noMatch	RNA45S5_NR_046235_prec3.3|rRNA_prec|human
TCGAATCCGAGTCACGGCAT	CGAAUC	65.5	74.4	7.69836247115111	4.18352812498802	3.29300394937399	6.62848492594982	0.783570467169795	1.18532742447612	1.63118654684333	1.24897817972671	0.864448434354218	2.0893118120288	1.68802453779989	2.17585988622791	1.18656790527318	2.18812036631323	0.760708543063395	2.31334894015632	noMatch	TRNAH2_prec|tRNA_prec|human
AGGTTCCGGGTTCGTGCCCCGGC	GGUUCC	24.6	20.9	0	0	0	0.125065753319808	0.169420641550226	0	0	5.24570835485219	0	0.149236558002057	0.253203680669984	10.3353344595826	0.456372271258916	0	0.195610768216302	0	noMatch	RSF1_RSF1-001_ENSG00000048649_ENST00000308488.6|mRNA|human
ACATTCAACGCTGTCGGTGAA	CAUUCA	67.8	61.8	7.8436145932483	6.97254687498003	2.23074461086625	17.2590739581335	2.90132848654762	4.14864598566643	1.63118654684333	3.93428126613914	2.01704634682651	0.596946232008227	0.759611042009951	0	2.1905869020428	3.14542302657527	3.10803776165902	4.79805706106496	hsa-miR-181a-5p	hsa-mir-181a-1|hsa-mir-181a-1|miRNA|human
TTTAACGGCCGCGGTACCC	UUAACG	100.3	80	0.145252122097191	0	0	0	3.28252493003563	0.0987772853730102	1.26870064754481	0	0.144074739059036	0.0746182790010284	0.168802453779989	0	0	0.410272568683731	0.0869381192072452	0.08567959037616	noMatch	MT-RNR2_ENST00000387347|mt-rnr2A275CA685GA817CA947T|mt_rRNA|human
AGGGATTGTGGGTTCGGGTCCCATC	GGGAUU	49.6	24.8	2.32403395355505	0.581045572915002	7.86071910495728	5.87809040603097	2.07540285899027	4.54375512715847	3.80610194263443	30.2877208583727	18.1534171214386	11.9389246401645	7.8493141007695	38.8028346377311	27.3823362755349	6.15408853025596	1.69529332454128	7.96820190498288	noMatch	trnaR4A58G|tRNA|human
AACATGGAGGTAATTCCACGT	ACAUGG	60.6	46.4	0.435756366291572	1.278300260413	1.27471120620929	0.750394519918847	1.71538399569604	2.46943213432525	1.08745769789555	1.7485694516174	1.87297160776747	1.5669838590216	11.6473693108193	4.53304142964149	2.28186135629458	0.547030091578308	2.67334716562279	0.34271836150464	noMatch	WDR76_WDR76-001_ENSG00000092470_ENST00000263795.6|mRNA|human
AGCTGGTTTTGTGAATCAGGC	GCUGGU	56.9	34.5	0.290504244194382	0.464836458332002	0.637355603104644	0.375197259959424	0.995346269107578	0.493886426865051	0.362485899298517	0.56204018087702	1.72889686870844	2.68625804403702	0.844012268899946	0.725286628742638	1.55166572228031	0.136757522894577	1.76049691394672	0.51407754225696	noMatch	hsa-mir-138-1|hsa-mir-138-1|miRNA|human
CTAGACTGAAGCTCCTTGA	UAGACU	87.6	93.9	146.84989544026	159.090277864128	183.027284024884	235.999076514477	42.7787119914321	115.075537459557	41.1421495703817	48.5852511913691	46.6802154551278	57.2322199937888	46.251872335717	56.9350003562971	82.055734372353	132.244524639056	54.4232626237355	83.3662414360036	hsa-miR-151a-3p	hsa-mir-151|hsa-mir-151|miRNA|human
TAGCTTATCAGACTGATGTA	AGCUUA	84.2	80.2	20.7710534598983	26.4956781249241	28.2560984043059	30.6411095633529	4.46846942088721	15.8043656596816	3.62485899298517	4.30897472005715	12.5345022981362	9.40190315412958	3.54485152937977	3.62643314371319	8.48852424541583	8.06869385078004	5.91179210609267	20.0490241480214	hsa-miR-21-5p	hsa-mir-21|hsa-mir-21|miRNA|human
GCCCCCTCGATGCTCTT	CCCCCU	60.2	54.9	0	0	0	0.250131506639616	0.741215306782239	0.691440997611071	0.181242949649259	3.93428126613914	0.144074739059036	1.64160213802262	0.0844012268899946	1.08792994311396	1.6429401765321	0.136757522894577	0.195610768216302	0	noMatch	rna18s5A60GC456AT1578G|rRNA|human
TTTGTCCTGGCCTATTTTTCTGC	UUGUCC	70.1	51.5	0.145252122097191	0	0	0	0.444729184069343	0.0987772853730102	0.362485899298517	27.727315589933	0.144074739059036	4.55171501906273	0.337604907559978	1.81321657185659	0.182548908503566	0	0.49989418544166	0	noMatch	SCARNA11_ENST00000516089_prec|scaRNA_prec|human
GGTTGTGGGTTCGGGTCCC	GUUGUG	65.6	56.5	0	0	0.424903735403096	0.125065753319808	0.444729184069343	0.19755457074602	0	2.24816072350808	0	0.895419348012341	0.422006134449973	2.53850320059923	0.365097817007133	0.273515045789154	0.217345298018113	0	noMatch	trnaR4A58G|tRNA|human
AAGGTTCCGGGTTCGGGTCGCGGC	AGGUUC	52.1	42.1	0	0	0	0	0.0423551603875565	0	0	1.9359161785764	0	0.671564511009256	0.0844012268899946	6.52757965868374	0.0912744542517831	0	0.0217345298018113	0	noMatch	CHFR_CHFR-003_ENSG00000072609_ENST00000450056.2|mRNA|human
AGATTGAGGGTTCGAGTCCC	GAUUGA	69.2	80.1	1.5977733430691	0.116209114583	3.82413361862786	1.6258547931575	0.910635948332465	1.18532742447612	2.71864424473888	16.5489608813789	2.30519582494458	7.46182790010284	21.5223128569486	23.2091721197644	15.3341083142996	0.136757522894577	1.39100990731592	0	noMatch	TRNAR9|tRNA|human
TTGAAAGGGTATTTCTTGGTCT	UGAAAG	86.5	75.6	0	0	0.212451867701548	0	2.07540285899027	0	1.26870064754481	4.05917908411181	0.144074739059036	3.35782255504628	2.53203680669984	1.99453822904225	5.65901616361055	0	2.21692203978475	0	noMatch	hsa-mir-488|hsa-mir-488|miRNA|human
CTGCCCTGGCCCGAGGGACCGAAA	UGCCCU	52.1	22.8	0.871512732583145	3.13764609374101	0.743581536955418	0.500263013279232	0.402374023681787	4.44497784178546	0.724971798597035	0.56204018087702	0.576298956236145	0.373091395005142	0.675209815119957	0	0.821470088266048	0.273515045789154	0.608566834450716	0.59975713263312	hsa-miR-874-3p	hsa-mir-874|hsa-mir-874|miRNA|human
ACATTGAACGCTGTCGGTGA	CAUUGA	65.6	64	1.88827758726348	1.97555494791101	2.4431964785678	6.50341917263001	0	1.9755457074602	0	0.0624489089863356	0.720373695295182	0	0	0	0	0.957302660262038	0.0434690596036226	1.7135918075232	noMatch	hsa-mir-181a-1|hsa-mir-181a-1|miRNA|human
TAGCACAATCTGAAATCGGTTT	AGCACA	79.3	55.4	0.145252122097191	0	0	0.125065753319808	0.635327405813347	0	0.543728848947776	1.0616314527677	0.144074739059036	0.671564511009256	0.844012268899946	0.362643314371319	0.273823362755349	0.136757522894577	1.04325743048694	0.77111631338544	noMatch	hsa-mir-29a|hsa-mir-29a|miRNA|human
AAGTTTCCGGGTTCGGGTCCCGGC	AGUUUC	54.5	77.7	0	0	0.106225933850774	0.250131506639616	0.465906764263121	0	1.08745769789555	59.5138102639778	0.144074739059036	8.58110208511827	2.95404294114981	172.436895983562	3.28588035306419	0.136757522894577	0.738974013261584	0.08567959037616	noMatch	TRNAR15|tRNA|human
CGTGTTAGGACCCGAAAGA	GUGUUA	64.3	67	2.90504244194382	4.88078281248602	15.6152122760638	4.7524986261527	1.22829965123914	3.8523141295474	0.724971798597035	1.31142708871305	1.15259791247229	0.746182790010284	2.36323435291985	0.543964971556978	0	7.93193632788546	0.565097774847094	1.7135918075232	noMatch	RNA45S5_NR_046235_prec3.3|rRNA_prec|human
AACTCGTAGATCCGATCTTGA	ACUCGU	74	74.7	0	0	0	0	0.804748047363573	0.0987772853730102	0.906214748246293	1.12408036175404	0	1.64160213802262	1.26601840334992	2.17585988622791	1.46039126802853	0.136757522894577	1.47794802652317	0	noMatch	hsa-mir-99a|hsa-mir-99a|miRNA|human
ACAGTGCCAGGTGGGGA	CAGUGC	61.3	69.7	1.30726909887472	1.62692760416201	1.48716307391084	2.12611780643673	0.148243061356448	2.76576399044429	0.724971798597035	0.0624489089863356	0.864448434354218	0.298473116004114	0.168802453779989	0	0	0	0.130407178810868	0.59975713263312	noMatch	RNA45S5_NR_046235_prec3.3|rRNA_prec|human
CTATAGGACCTGCTGCCTTTC	UAUAGG	58.9	51.3	1.45252122097191	1.045882031247	0.956033404656966	1.25065753319808	0.0211775801937782	1.48165928059515	0	0	0.576298956236145	0	0	0	0	0.547030091578308	0	0.25703877112848	noMatch	hsa-let-7d|hsa-let-7d|miRNA|human
ACCGGGTGCTGTAGGCTTT	CCGGGU	39.7	17.9	243.733060879086	217.543462499377	264.502575288427	400.210410623385	525.669895569964	504.455596399963	598.645462691501	104.227229098194	0	69.3203811919554	134.535555662651	63.2812583577951	78.1309328395264	0	160.835520533404	336.635110587933	noMatch	RNA5S9_ENST00000364451|rRNA|human
CAGTCAGAGGTTCAGTTCCTCTTC	AGUCAG	59.5	52.7	0	0	0	0	0.444729184069343	0	0	1.31142708871305	0.144074739059036	0.0746182790010284	1.35041963023991	0	0.0912744542517831	0.273515045789154	0.217345298018113	0.25703877112848	noMatch	mt-TL1A60G|mt_tRNA|human
AGATTGCAGGTTCGTGTCCTGC	GAUUGC	39.3	50.5	0	0	0	0.125065753319808	0.127065481162669	0	0	1.18652927074038	0	0.298473116004114	0.253203680669984	3.26378982934187	0.547646725510699	0	0.130407178810868	0	noMatch	trnaR22A58T|tRNA|human
ACTGCATTATGAGCACTTAA	CUGCAU	85.7	72.6	0.726260610485954	3.95110989582202	0.956033404656966	3.1266438329952	0.296486122712895	0.987772853730102	0.362485899298517	0.874284725808698	0.288149478118073	0.298473116004114	0.0844012268899946	0.543964971556978	0.273823362755349	1.09406018315662	0.717239483459773	0.59975713263312	hsa-miR-20a-3p	hsa-mir-20a|hsa-mir-20a|miRNA|human
TGAGGTGGTAAGTTGTATTGT	GAGGUG	60.9	43.3	0.581008488388763	0.464836458332002	0.743581536955418	0.500263013279232	1.22829965123914	0.493886426865051	0.543728848947776	2.68530308641243	0.432224217177109	3.58167739204936	1.43482085712991	1.45057325748528	1.0952934510214	0.820545137367461	1.41274443711773	0.77111631338544	noMatch	hsa-mir-98|hsa-mir-98|miRNA|human
CTGGCACGGTGAAGAGAC	UGGCAC	53.2	40	3.05029456404101	0.929672916664004	2.54942241241858	5.12769588611212	0.275308542519117	3.35842770268235	1.81242949649259	0.124897817972671	2.01704634682651	0.373091395005142	0.506407361339967	0.181321657185659	0.182548908503566	1.09406018315662	0.108672649009056	2.39902853053248	noMatch	RNA45S5_NR_046235_prec3.3|rRNA_prec|human
TCACAGTTAACCGGTCTCTTTC	CACAGU	56.7	49.5	0.145252122097191	0.348627343749001	0.212451867701548	0.125065753319808	1.24947723143292	0.395109141492041	1.44994359719407	0.624489089863356	0.432224217177109	1.0446559060144	2.86964171425982	1.63189491467093	2.1905869020428	0.683787614472885	1.93437315236121	0.51407754225696	noMatch	hsa-mir-128-2|hsa-mir-128-2|miRNA|human
TGTTGGACTTTTTTTTTTGTT	GUUGGA	31	54.2	2.03352970936067	3.48627343749001	4.03658548632941	3.75197259959424	0.0423551603875565	1.38288199522214	0	0	1.44074739059036	0	0	0.181321657185659	0.0912744542517831	1.36757522894577	0.0217345298018113	0.51407754225696	noMatch	PTDSS1_PTDSS1-001_ENSG00000156471_ENST00000517309.1|mRNA|human
CAGAGTGGCTTAACACAAAGCAC	AGAGUG	73.3	55.7	8.27937095953988	0.581045572915002	2.01829274316471	1.6258547931575	0.804748047363573	1.28410470984913	0.181242949649259	0.624489089863356	1.00852317341325	0.596946232008227	0.759611042009951	0.181321657185659	1.0952934510214	1.23081770605119	0.412956066234415	0.17135918075232	noMatch	mt-TVA9G|mt_tRNA|human
AGGGAGCCTGAGAAACGGCTAC	GGGAGC	19.1	19.5	0.435756366291572	0.464836458332002	1.38093714006006	0.625328766599039	0.084710320775113	1.28410470984913	0.181242949649259	0.124897817972671	0.144074739059036	0.223854837003085	0	0	0	0.136757522894577	0.108672649009056	0.4283979518808	noMatch	RNA45S5_NR_046235_prec3.3|rRNA_prec|human
GTAGGAATAGACGTAGACA	UAGGAA	81	83.2	1.16201697677753	0	0	0	1.33418755220803	0	1.08745769789555	0	0.144074739059036	0	0	0	0	0	0	0.34271836150464	noMatch	MT-CO1_ENST00000361624ext|mt_mRNA|human
GATGGAGGGTTCGGGTCCC	AUGGAG	83.7	87.6	0	0	0	0	0.105887900968891	0	0.181242949649259	0.56204018087702	0	0.746182790010284	1.5192220840199	1.81321657185659	2.82950808180528	0	0.130407178810868	0	noMatch	trnaR25T34CA58G|tRNA|human
CAGCATCAGTGATTTTGA	AGCAUC	74.4	48	8.13411883744268	9.41293828122304	7.32958943570341	7.37887944586867	0.804748047363573	1.08655013910311	0.724971798597035	1.7485694516174	2.30519582494458	2.16393009102982	0.844012268899946	0.906608285928297	1.0952934510214	4.37624073262646	1.47794802652317	0.68543672300928	noMatch	hsa-mir-338|hsa-mir-338|miRNA|human
TTGGGGGTTCGGGTCCCT	UGGGGG	10.1	9.3	0	0	0	0.125065753319808	0.084710320775113	0	0	1.24897817972671	0	0.0746182790010284	0.675209815119957	0.725286628742638	2.1905869020428	0	0.0434690596036226	0.17135918075232	noMatch	trnaR25T34CA58G|tRNA|human
CGCATAAAACTTAAAAC	GCAUAA	85.8	79.7	3.05029456404101	1.74313671874501	0.212451867701548	0.875460273238655	0.0211775801937782	0	0	0	0.576298956236145	0	0.253203680669984	0	0.273823362755349	0.410272568683731	0.108672649009056	0.08567959037616	noMatch	mt-TL1G9C|mt_tRNA|human
TAAACATCCCCGACTGGAAGC	AAACAU	97.9	78.1	0.435756366291572	0.348627343749001	0.106225933850774	0	1.48243061356448	0	0	0.124897817972671	0.288149478118073	1.41774730101954	2.44763557980984	2.71982485778489	4.28989934983381	0.683787614472885	1.02152290068513	0.08567959037616	hsa-miR-30d-5p	hsa-mir-30d|hsa-mir-30d|miRNA|human
TTATGGTTTGCCTGGGACTGAG	UAUGGU	23.5	31.5	2.75979031984663	3.83490078123902	2.4431964785678	4.25223561287347	1.10123417007647	2.46943213432525	0.543728848947776	0.999182543781369	0.864448434354218	1.34312902201851	0.675209815119957	0.181321657185659	1.18656790527318	0.683787614472885	1.52141708612679	0.34271836150464	hsa-miR-584-5p	hsa-mir-584|hsa-mir-584|miRNA|human
GGGATTGTGGGTTCGCGTCCC	GGAUUG	71.2	67.6	0.290504244194382	0.116209114583	3.71790768477709	1.00052602655846	2.18129075995916	1.87676842208719	0.543728848947776	11.9277416163901	0.576298956236145	8.87957520112238	13.0821901679492	7.07154463024072	6.29793734337304	0	4.9989418544166	0.77111631338544	noMatch	TRNAR18|tRNA|human
TAGCAACACATCATGGTTTAC	AGCAAC	80.5	60.8	0.435756366291572	0.813463802081003	1.80584087546316	2.00105205311693	0.0423551603875565	0	0.181242949649259	0.187346726959007	0.288149478118073	0.223854837003085	0.253203680669984	0	0.182548908503566	0.547030091578308	0.0869381192072452	0.17135918075232	noMatch	hsa-mir-15b|hsa-mir-15b|miRNA|human
CTGAATGATGATATCCCACT	UGAAUG	92.8	82.6	0	0.116209114583	0.106225933850774	0.625328766599039	0.423551603875565	0.296331856119031	0.181242949649259	12.3648839792944	0.720373695295182	2.38778492803291	0	2.17585988622791	0.182548908503566	0.136757522894577	0.456425125838037	0.34271836150464	noMatch	SNORD21_ENST00000383953_prec|snoRNA_prec|human
CAGAGGGTTGCTTAACAC	AGAGGG	63.1	44.1	16.4134897969826	1.045882031247	0.849807470806192	0.375197259959424	0.105887900968891	0.691440997611071	0	0.0624489089863356	1.44074739059036	0	0	0	0.182548908503566	0.820545137367461	0.0217345298018113	0.59975713263312	noMatch	ADORA3_ADORA3-010_ENSG00000121933_ENST00000241356.4|mRNA|human
TCTCTGACCACACCACCA	CUCUGA	71.5	67.9	1.45252122097191	1.39450937499601	0	0.500263013279232	0.127065481162669	0.19755457074602	0.181242949649259	0.0624489089863356	0.144074739059036	0	0.0844012268899946	0.181321657185659	0.182548908503566	0	0.17387623841449	0.4283979518808	noMatch	GGTLC3_GGTLC3-001_ENSG00000183038_ENST00000404912.1|mRNA|human
ACGTCCCTGGCGGAGT	CGUCCC	36.7	10.6	0	0	0	0	1.20712207104536	0	5.43728848947776	0	0	0	0	0	0.182548908503566	0	0.282548887423547	0	noMatch	MAPT_MAPT-201_ENSG00000186868_ENST00000262410.5|mRNA|human
TCTGTGGTTAGCTAGCTGTATGA	CUGUGG	47.8	47.2	0	0	0	0	0.804748047363573	0	0.181242949649259	0.624489089863356	0	1.34312902201851	1.18161717645992	1.26925160029962	1.27784235952496	0	0.869381192072452	0	noMatch	RAB8B_RAB8B-001_ENSG00000166128_ENST00000321437.4|mRNA|human
CTGGACGAGGCGCCGCCG	UGGACG	75.3	53.2	15.1062206981078	5.11320104165202	7.01091163415108	6.75355067926963	0.952991108720021	9.680173966555	8.15593273421664	0.0624489089863356	0.864448434354218	0.0746182790010284	0.253203680669984	0	0.0912744542517831	5.88057348446681	0.586832304648905	6.59732845896432	noMatch	RNA45S5_NR_046235_prec3.3|rRNA_prec|human
GATTGAGGGTTCGTGCCCCT	AUUGAG	89.4	70.2	0.145252122097191	0	0.637355603104644	0	0.105887900968891	0	0	2.18571181452174	0	0.0746182790010284	2.53203680669984	1.99453822904225	3.10333144456063	0	0.391221536432603	0.68543672300928	noMatch	trnaR25T34CA58T|tRNA|human
TACAGGACTGTGATAACTGAA	ACAGGA	83.2	76.1	15.251472820205	30.7954153644951	47.482992431296	41.3967643488564	6.98860146394682	34.6708271659266	1.08745769789555	0.936733634795033	19.5941645120289	2.16393009102982	0.92841349578994	0.362643314371319	1.27784235952496	21.8812036631323	5.67271227827275	13.2803365083048	noMatch	hsa-mir-101-1|hsa-mir-101-1|miRNA|human
GTGAACTATGCCTGGGCAG	UGAACU	60.3	44.1	1.5977733430691	1.045882031247	0.318677801552322	0.375197259959424	0.465906764263121	2.27187756357923	0.362485899298517	0.249795635945342	0.432224217177109	0.149236558002057	0.0844012268899946	0.181321657185659	0	1.50433275184035	0.217345298018113	0.4283979518808	noMatch	RNA45S5_NR_046235_prec3.3|rRNA_prec|human
CTAGCACCATTTGAAATCAGC	UAGCAC	60.3	28.9	0.290504244194382	0.116209114583	0.424903735403096	0.125065753319808	0.571794665232013	0.691440997611071	0.543728848947776	1.81101836060373	0.864448434354218	0.746182790010284	1.94122821846988	0.181321657185659	0.456372271258916	0.547030091578308	1.151930079496	0.34271836150464	hsa-miR-29b-3p	hsa-mir-29b-2|hsa-mir-29b-2|miRNA|human
TTCGTTTCCCGGGCGGCGCACCA	UCGUUU	88.3	79.1	2.03352970936067	1.045882031247	8.71052657576347	3.00157807967539	0.465906764263121	5.92663712238061	0.181242949649259	0.124897817972671	2.30519582494458	0.223854837003085	0.759611042009951	0	0.0912744542517831	2.05136284341865	0.565097774847094	2.74174689203712	noMatch	TRNAG4|tRNA|human
GCACAGTACTGTGATAACTG	CACAGU	56.7	49.5	1.01676485468034	2.55660052082601	2.8681002139709	2.62638081971597	2.4354217222845	2.46943213432525	3.0811301440374	0.749386907836027	0.720373695295182	1.26851074301748	0.422006134449973	0.181321657185659	3.10333144456063	1.36757522894577	0.978053841081508	0.17135918075232	hsa-miR-101-3p	hsa-mir-101-1|hsa-mir-101-1|miRNA|human
TTTGGTGACTCTAGATAA	UUGGUG	88.3	76	1.01676485468034	0.464836458332002	0.53112966925387	1.25065753319808	0.148243061356448	1.58043656596816	1.26870064754481	0.187346726959007	0.576298956236145	0.149236558002057	0.0844012268899946	0	0	1.23081770605119	0.0652035894054339	0.51407754225696	noMatch	rna18s5A60GC456AT1578G|rRNA|human
TTATGAAGCAATGAGACTGATT	UAUGAA	84	76.5	9.15088369212302	4.64836458332002	5.52374856024025	5.87809040603097	1.05887900968891	3.55598227342837	11.4183058279033	3.12244544931678	1.5848221296494	1.19389246401645	0.92841349578994	1.63189491467093	1.18656790527318	3.14542302657527	1.32580631791049	7.11140600122128	noMatch	hsa-mir-340|hsa-mir-340|miRNA|human
ACGGGCTCACATCACC	CGGGCU	15.1	12.6	6.3910933722764	0.464836458332002	0.106225933850774	0.625328766599039	1.86362705705249	0.296331856119031	1.08745769789555	0.0624489089863356	0.576298956236145	0.298473116004114	0.506407361339967	0.362643314371319	1.00401899676961	0.547030091578308	0.304283417225358	0.4283979518808	noMatch	MT-TF|mt_tRNA|human
TTATATAGCAATGAGACTGA	UAUAUA	86.2	86.2	3.92180729662415	4.41594635415402	3.82413361862786	6.75355067926963	0.148243061356448	4.24742327103944	1.81242949649259	0.249795635945342	3.60186847647591	0.373091395005142	0	0.362643314371319	0.638921179762482	1.64109027473492	0.152141708612679	1.45655303639472	noMatch	hsa-mir-340|hsa-mir-340|miRNA|human
GTACATTACTGTGATAACTGT	UACAUU	88.6	90.3	1.01676485468034	1.045882031247	1.59338900776161	1.12559177987827	0.148243061356448	1.38288199522214	0	0.187346726959007	0.144074739059036	0.149236558002057	0.0844012268899946	0	0.0912744542517831	0.683787614472885	0.152141708612679	0.08567959037616	noMatch	hsa-mir-101-1|hsa-mir-101-1|miRNA|human
TAGCACCATTTGAAATCTGTG	AGCACC	63.1	51.3	0.145252122097191	0.116209114583	0.106225933850774	0.125065753319808	3.13428186867918	0.296331856119031	1.26870064754481	2.43550745046709	0.576298956236145	2.76087632303805	4.7264687058397	4.71436308682715	4.10735044133024	0	3.455790238488	0.08567959037616	noMatch	hsa-mir-29b-2|hsa-mir-29b-2|miRNA|human
AACCCCTAGATCCGAACTTGT	ACCCCU	24.7	36.2	36.1677784022005	30.9116244790781	19.8642496300947	92.2985259500182	4.00256265662409	41.7827917127833	2.1749153957911	5.05836162789318	16.2804455136711	6.19331715708536	6.75209815119957	3.80775480089885	3.65097817007133	25.5736567812859	4.71639296699305	13.7944140505618	noMatch	hsa-mir-100|hsa-mir-100|miRNA|human
TAGCACCATTTGAAAT	AGCACC	63.1	51.3	2.75979031984663	2.67280963540901	1.69961494161238	2.12611780643673	1.01652384930136	2.07432299283321	1.08745769789555	13.1767197961168	1.5848221296494	6.79026338909358	4.47326502516971	4.35171977245583	2.09931244779101	1.7778477976295	0.99978837088332	2.22766934978016	noMatch	hsa-mir-29b-2|hsa-mir-29b-2|miRNA|human
ATTGAGGGTTCGGGACCCT	UUGAGG	62.5	59.7	0	0	0.637355603104644	0.125065753319808	0.169420641550226	0	0.181242949649259	1.62367163364472	0	0.44770967400617	2.70083926047983	0.725286628742638	3.19460589881241	0	0.0869381192072452	0	noMatch	CEP19_CEP19-001_ENSG00000174007_ENST00000409690.3|mRNA|human
TGGCTGAGTTCAGCAGGAACT	GGCUGA	38.9	26.9	0.581008488388763	1.045882031247	0.956033404656966	0.875460273238655	0.0211775801937782	1.08655013910311	0	0	0.288149478118073	0	0	0	0	0.547030091578308	0.0217345298018113	0.51407754225696	noMatch	FBXO2_FBXO2-001_ENSG00000116661_ENST00000354287.4|mRNA|human
TCCAGCATCATTGATTTTGTTGA	CCAGCA	76.6	71.4	0.581008488388763	1.16209114583	0.53112966925387	1.00052602655846	0.4870843444569	0.296331856119031	0	0.249795635945342	0	0.44770967400617	0.253203680669984	0	0.0912744542517831	0.136757522894577	0.304283417225358	0	noMatch	hsa-mir-338|hsa-mir-338|miRNA|human
CACAAAGTAGAAAGCACTACT	ACAAAG	86	78.1	0.290504244194382	0.348627343749001	0.743581536955418	0.375197259959424	0.656504986007126	0.395109141492041	1.26870064754481	1.81101836060373	0.288149478118073	6.49179027308947	2.11003067224986	2.17585988622791	1.00401899676961	0	0.456425125838037	0.34271836150464	hsa-miR-142-5p	hsa-mir-142|hsa-mir-142|miRNA|human
TACGTAGATATATATGTATTT	ACGUAG	87.6	72.9	95.7211484620487	63.9150130206502	60.5487822949412	252.507755952692	17.6832794618048	28.5466354727999	15.405650720187	26.4158885012199	17.0008192089663	17.5352955652417	30.806447814848	4.17039811527017	8.6710731539194	26.9412320102317	40.5131635505763	30.0735362220321	hsa-miR-1277-3p	hsa-mir-1277|hsa-mir-1277|miRNA|human
TGTTTAGACGGGCTCACA	GUUUAG	71.5	79.5	616.885762546769	292.03350494708	239.220803031943	72.1629396655292	10.1864160732073	204.567758007504	195.56114267155	1.24897817972671	139.03212319197	3.73091395005142	26.2487815627883	16.500270803895	58.0505529041341	0	18.1265978547106	213.342180036638	noMatch	MT-TF|mt_tRNA|human
GCACCATTTGAAATCAATGTT	CACCAU	67	60.8	1.45252122097191	0	0.424903735403096	0.250131506639616	0.169420641550226	0.0987772853730102	1.08745769789555	0.0624489089863356	0.144074739059036	0	0	0	0.182548908503566	0.136757522894577	0.0652035894054339	0	noMatch	hsa-mir-29b-2|hsa-mir-29b-2|miRNA|human
GCTCAGTTCAGCAGGAACAGGA	CUCAGU	72.5	71.7	9.73189218051179	3.37006432290701	3.08055208167245	13.5071013585393	1.18594449085158	2.96331856119031	3.98734489228369	1.99836508756274	2.30519582494458	3.9547687870545	1.68802453779989	2.71982485778489	3.01205699030884	2.46163541210238	1.43447896691955	1.45655303639472	hsa-miR-24-3p	hsa-mir-24-1|hsa-mir-24-1|miRNA|human
GTTCTTGTTGTTGAAATAC	UUCUUG	79	84.4	9.73189218051179	6.85633776039703	1.27471120620929	1.50078903983769	2.64719752422228	3.55598227342837	1.44994359719407	0.374693453918013	1.00852317341325	0.522327953007199	3.46045030248978	0.906608285928297	2.92078253605706	1.64109027473492	0.912850251676075	1.79927139789936	noMatch	mt-TEA9T|mt_tRNA|human
TCACAGAGAACCGGACTCTTT	CACAGA	59.3	55.9	0.145252122097191	1.16209114583	1.16848527235851	0.750394519918847	2.66837510441606	0.790218282984082	1.81242949649259	3.12244544931678	2.30519582494458	2.68625804403702	4.81086993272969	1.08792994311396	3.92480153282667	1.64109027473492	4.2382333113532	0.34271836150464	noMatch	HPS3_HPS3-001_ENSG00000163755_ENST00000296051.2|mRNA|human
AGCAGCATTGGACAGGGCT	GCAGCA	67.7	42.4	0.145252122097191	0	0.212451867701548	0.125065753319808	0.550617085038234	0.0987772853730102	0.181242949649259	4.05917908411181	0.144074739059036	2.38778492803291	1.68802453779989	4.17039811527017	1.0952934510214	0.136757522894577	0.412956066234415	0.34271836150464	noMatch	XIRP1_XIRP1-001_ENSG00000168334_ENST00000340369.3|mRNA|human
TGTAAACATCCCCGACTGGAA	GUAAAC	82.6	76.4	543.097684521396	514.225332029777	475.148602114512	495.135317393119	879.483727867417	641.459691212328	450.388729878408	849.242713305177	554.255521160113	509.34437246102	2977.92848835968	477.782566684213	456.646094621671	712.506694280746	1815.87649588173	562.572190409866	hsa-miR-30d-5p	hsa-mir-30d|hsa-mir-30d|miRNA|human
ATTTCGGTTGGGAAAAAAA	UUUCGG	79.5	74.8	2.75979031984663	18.8258765624461	5.7362004279418	3.37677533963481	2.4354217222845	13.2361562399834	1.63118654684333	1.24897817972671	3.02556952023976	0.298473116004114	3.37604907559978	0.906608285928297	1.82548908503566	3.41893807236442	1.65182426493766	2.65606730166096	noMatch	CXorf30_CXorf30-001_ENSG00000205081_ENST00000378653.3|mRNA|human
TAGCACCATTTGAAAGCGGTT	AGCACC	63.1	51.3	0.871512732583145	0.348627343749001	1.06225933850774	0.250131506639616	2.64719752422228	0.296331856119031	2.35615834544036	4.43387253802983	0.144074739059036	4.32786018205965	3.29164784870979	6.34625800149808	3.01205699030884	0.136757522894577	4.06435707293871	1.45655303639472	noMatch	hsa-mir-29c|hsa-mir-29c|miRNA|human
TCGAAGACGATCAGATACCGTCGT	CGAAGA	81.5	66	0	0.116209114583	1.91206680931393	0.375197259959424	0.148243061356448	2.76576399044429	0	0	0.144074739059036	0.149236558002057	0	0	0	0.273515045789154	0.239079827819924	0.4283979518808	noMatch	rna18s5A60GC456AT1578G|rRNA|human
CTTTCAGTCGGATGTTTGCAGCA	UUUCAG	90.9	70.1	10.1676485468034	12.318166145798	19.4393458946916	31.1413725766322	8.68280787944908	12.8410470984913	3.98734489228369	2.37305854148075	7.63596117012893	4.62633329806376	5.73928342851963	6.16493634431242	4.56372271258916	12.9919646749848	6.56382800014701	12.2521814237909	hsa-miR-30a-3p	hsa-mir-30a|hsa-mir-30a|miRNA|human
AATAACAATACAGGACTCTT	AUAACA	108.8	80.8	0.581008488388763	1.278300260413	0.53112966925387	1.00052602655846	3.47312315177963	0.493886426865051	0.543728848947776	18.422428150969	0.864448434354218	12.6104891511738	1.09721594956993	3.62643314371319	0.273823362755349	0.273515045789154	1.5431516159286	1.45655303639472	noMatch	rna18s5A60GC456AT1578G|rRNA|human
TCCGAGTGAACCGGTCTCTTT	CCGAGU	68.1	56.7	0	0	0	0	0.741215306782239	0	0.181242949649259	0.749386907836027	0	0.820801069011312	1.43482085712991	0.362643314371319	1.18656790527318	0	1.32580631791049	0	noMatch	hsa-mir-128-2|hsa-mir-128-2|miRNA|human
CGCCGCCCCTCCTCCTCCT	GCCGCC	36.9	10.8	0.145252122097191	0.116209114583	0	0.375197259959424	0.677682566200904	0.395109141492041	0.181242949649259	3.18489435830311	0.288149478118073	0.149236558002057	1.94122821846988	1.81321657185659	0.182548908503566	0	0.956319311279697	0.08567959037616	noMatch	RNA45S5_NR_046235_prec3.3|rRNA_prec|human
CCGGCGGATCTTTCCC	CGGCGG	12.6	19.7	2.03352970936067	0.581045572915002	3.29300394937399	3.50184109295462	1.41889787298314	6.42052354924566	3.26237309368666	0	0.576298956236145	0.0746182790010284	0.168802453779989	0.362643314371319	0.365097817007133	3.28218054946985	0.434690596036226	3.59854279579872	noMatch	RNA45S5_NR_046235_prec3.3|rRNA_prec|human
AACTAGTTTTGACAAC	ACUAGU	36.5	65.9	4.06705941872134	2.90522786457501	0.849807470806192	0.625328766599039	0.0211775801937782	0.691440997611071	1.26870064754481	0	0.144074739059036	0	0.168802453779989	0	0.638921179762482	0.547030091578308	0.0652035894054339	1.79927139789936	noMatch	mt-TGA9G|mt_tRNA|human
TGGACTCTGACTCCAGC	GGACUC	48.3	17.8	0	0	0.212451867701548	0	0.105887900968891	0	0.181242949649259	2.18571181452174	0.144074739059036	0.149236558002057	0.168802453779989	7.43418794461204	2.00803799353923	0.136757522894577	0.0652035894054339	0	noMatch	GAD2_GAD2-001_ENSG00000136750_ENST00000376261.3|mRNA|human
CGCTCCCCGTCCTCCCCCCTCC	GCUCCC	25.1	16.5	0	0.116209114583	0	0.125065753319808	8.08983563402329	2.17310027820622	9.60587633141071	0.0624489089863356	0	0	0.0844012268899946	0	0.182548908503566	1.23081770605119	1.43447896691955	0.94247549413776	noMatch	RNA45S5_NR_046235_prec3.3|rRNA_prec|human
GGTAGCGTGGCCGAGCG	GUAGCG	72.6	63.2	7.69836247115111	2.32418229166001	5.52374856024025	8.87966848570636	2.47777688267205	8.00096011521383	2.71864424473888	1.49877381567205	1.44074739059036	0.820801069011312	1.43482085712991	1.08792994311396	1.36911681377675	0	1.26060272850506	8.1395610857352	noMatch	TRNAL1|tRNA|human
GCCCAGCTAGCTCAGTCGG	CCCAGC	32.5	38.2	0	0	0.212451867701548	0.125065753319808	0.402374023681787	0.296331856119031	0	0.499591271890684	0.144074739059036	4.70095157706479	0	2.17585988622791	0.456372271258916	0	0.434690596036226	0	noMatch	SPAG6_SPAG6-004_ENSG00000077327_ENST00000376624.3|mRNA|human
TTTAGACGGGCTCACATC	UUAGAC	82.1	69.3	37.1845432568809	10.342611197887	2.8681002139709	1.6258547931575	1.60949609472715	0	6.70598913702257	0.437142362904349	4.17816743271205	0.373091395005142	2.53203680669984	0.362643314371319	3.46842926156776	6.70111862183427	1.43447896691955	4.36965910918416	noMatch	MT-TF|mt_tRNA|human
AGAACTGCTAACTCACCA	GAACUG	79.5	55.7	81.7769447407184	8.48326536455903	2.12451867701548	2.00105205311693	1.24947723143292	2.37065484895224	5.2560455398285	0.749386907836027	1.72889686870844	0.522327953007199	10.6345545881393	2.35718154341357	8.76234760817118	5.19678586999392	2.82548887423547	6.8543672300928	noMatch	MT-TS2|mt_tRNA|human
TGAGGTGTAGGTTGTGTGGTT	GAGGUG	60.9	43.3	0.581008488388763	1.045882031247	1.06225933850774	0.875460273238655	0.381196443488008	1.08655013910311	0.362485899298517	0.374693453918013	0	0.0746182790010284	0.337604907559978	0	0.273823362755349	0.683787614472885	0.434690596036226	0.25703877112848	noMatch	hsa-let-7b|hsa-let-7b|miRNA|human
AGACATGAGAGGTGTAGAATA	GACAUG	79.5	61.3	1.30726909887472	1.74313671874501	1.48716307391084	4.7524986261527	1.05887900968891	3.65475955880138	0.362485899298517	0.874284725808698	0.720373695295182	0.895419348012341	0.844012268899946	0.543964971556978	0.273823362755349	2.59839293499696	0.804177602667018	0.59975713263312	noMatch	RNA45S5_NR_046235_prec3.3|rRNA_prec|human
ATTTTGGGTTCGGGTCCCATC	UUUUGG	79.2	42.8	0	0	0	0	0	0	0	1.18652927074038	0	0.0746182790010284	0.590808588229962	1.99453822904225	0.456372271258916	0	0.0652035894054339	0	noMatch	trnaR4A58G|tRNA|human
TGATAAAGCAATGAGACTGAT	GAUAAA	81.2	75.1	2.46928607565224	1.85934583332801	1.91206680931393	2.50131506639616	0.0635327405813347	1.08655013910311	0	0.187346726959007	1.87297160776747	0	0.168802453779989	0.181321657185659	0	0.820545137367461	0.0652035894054339	0.59975713263312	hsa-miR-340-5p	hsa-mir-340|hsa-mir-340|miRNA|human
TGATTGTCCAAGCGCAAT	GAUUGU	57.5	88.5	1.45252122097191	0.116209114583	0.53112966925387	1.00052602655846	0.084710320775113	0.0987772853730102	0.181242949649259	0.187346726959007	0.144074739059036	0	0	0	0	0.136757522894577	0.0217345298018113	0.08567959037616	noMatch	DCHS2_DCHS2-001_ENSG00000197410_ENST00000357232.4|mRNA|human
TCCATTGGGGTTTCCCCGCGC	CCAUUG	94.7	86.9	0.871512732583145	0.464836458332002	0.318677801552322	1.87598629979712	0.84710320775113	1.38288199522214	1.26870064754481	0.0624489089863356	0.432224217177109	0.149236558002057	0.506407361339967	0	0	0.273515045789154	0.391221536432603	0.25703877112848	noMatch	TRNAS1|tRNA|human
TCCCCGGTTCGAAACCGGGC	CCCCGG	61.7	82.3	0	0	0	0.375197259959424	0.148243061356448	0	0	5.68285071775654	0	0	0.0844012268899946	1.45057325748528	0	0	0	0	noMatch	trnaV2G26T|tRNA|human
TGAGTTGTAAAAAACTC	GAGUUG	57.6	53.5	0.145252122097191	0	0.212451867701548	0.125065753319808	0.0423551603875565	0.19755457074602	0.362485899298517	0.312244544931678	0	0	2.11003067224986	5.25832805838412	0.182548908503566	0.136757522894577	0.0217345298018113	0.4283979518808	noMatch	mt-rnr1G371AG689AA937-A938-|mt_rRNA|human
GCTGACACGCTGTCCTCTGG	CUGACA	69.2	68.5	0	0	0	0	1.20712207104536	0.0987772853730102	1.81242949649259	0	0	0	0	0	0	0.136757522894577	0.217345298018113	0.08567959037616	noMatch	RNA45S5_NR_046235_prec3.3|rRNA_prec|human
AGGTTCCGGGTTCGGGTCCCTGC	GGUUCC	24.6	20.9	0	0	0.106225933850774	0.125065753319808	0.190598221744004	0	0	3.99673017512548	0	0.298473116004114	0.168802453779989	4.35171977245583	0.273823362755349	0	0.152141708612679	0	noMatch	TRNAR15|tRNA|human
GGGATTGTGGGTTCGTCCC	GGAUUG	71.2	67.6	0.290504244194382	0	1.91206680931393	0.125065753319808	0.529439504844456	1.18532742447612	0.362485899298517	2.74775199539876	0.432224217177109	1.79083869602468	4.55766625205971	2.71982485778489	1.36911681377675	0.683787614472885	1.17366460929781	0.34271836150464	noMatch	trnaR4G37TA58T|tRNA|human
TCGATTGCTCTGCGTGCGGAAT	CGAUUG	88.2	69.5	0.726260610485954	0.116209114583	5.3112966925387	0.125065753319808	0.868280787944908	0.691440997611071	1.08745769789555	0.249795635945342	1.87297160776747	1.79083869602468	5.14847484028967	4.53304142964149	3.55970371581954	3.69245311815358	3.34711758947894	6.8543672300928	noMatch	rnu11T139A|snRNA|human
AGGTTCAGGGTTCGTGTCCCGGC	GGUUCA	43.5	51.9	0	0	0.212451867701548	0	0.0635327405813347	0	0	1.81101836060373	0	0.223854837003085	0.337604907559978	2.71982485778489	0	0	0.0434690596036226	0	noMatch	trnaR25T34CA58T|tRNA|human
CTGCAGTGATGACTTTCT	UGCAGU	60.5	58.5	0.290504244194382	0.116209114583	0.212451867701548	0.625328766599039	0.232953382131561	0.296331856119031	0.362485899298517	3.12244544931678	0.432224217177109	0.373091395005142	0.168802453779989	4.35171977245583	0	0.957302660262038	0.0869381192072452	0.25703877112848	noMatch	SNORD58A_ENST00000383875_prec|snoRNA_prec|human
CAGAGTGTTGCTTAACACAAAGCAC	AGAGUG	73.3	55.7	39.5085772104359	3.71869166665601	9.24165624501734	6.12822191267059	3.38841283100452	5.13641883939653	2.53740129508962	0.936733634795033	4.17816743271205	3.80553222905245	4.05125889071974	0.362643314371319	5.38519280085521	5.19678586999392	2.52120545701011	1.88495098827552	noMatch	mt-TVA9T|mt_tRNA|human
GATTGGGGGTTCGTGTCCCT	AUUGGG	42.7	74.7	1.5977733430691	0.697254687498003	19.0144421592885	3.00157807967539	0.0211775801937782	1.87676842208719	0.362485899298517	1.0616314527677	1.00852317341325	0.373091395005142	1.26601840334992	2.17585988622791	1.36911681377675	1.09406018315662	0.0869381192072452	0	noMatch	trnaR25T34CA58T|tRNA|human
TAATTTTATGTATAAGCTAGA	AAUUUU	87.2	91.9	1.88827758726348	2.32418229166001	0.424903735403096	2.50131506639616	0.36001886329423	0.395109141492041	1.08745769789555	0.56204018087702	0	0.298473116004114	0.0844012268899946	0.181321657185659	0.365097817007133	0.547030091578308	0.347752476828981	0.77111631338544	hsa-miR-590-3p	hsa-mir-590|hsa-mir-590|miRNA|human
CCATTTGAAATCGGTT	CAUUUG	60.9	68.4	7.11735398276235	1.16209114583	2.12451867701548	4.25223561287347	2.66837510441606	1.67921385134117	2.1749153957911	5.55795289978386	3.02556952023976	5.22327953007199	20.7627018149387	6.89022297305506	12.3220513239907	2.32487788920781	6.21607552331803	10.70994879702	noMatch	hsa-mir-29c|hsa-mir-29c|miRNA|human
GAAGATTGAGGGTTCGAGTCCCT	AAGAUU	90.7	65.9	0	0.116209114583	0.849807470806192	0	0.0211775801937782	0.296331856119031	0.362485899298517	0.811835816822362	0	0.298473116004114	0.590808588229962	6.16493634431242	1.55166572228031	0	0.0869381192072452	0	noMatch	TRNAR9|tRNA|human
TTATAGAGCAATGAGACTGATT	UAUAGA	70.6	77.8	103.274258811103	51.5968468748522	49.7137370421622	59.7814300868682	1.24947723143292	29.6331856119031	13.5932212236944	2.62285417742609	20.8908371635603	0.820801069011312	1.43482085712991	1.45057325748528	1.18656790527318	23.1120213691835	1.3475408477123	73.2560497716168	noMatch	hsa-mir-340|hsa-mir-340|miRNA|human
TTTTCCCGGCGGCGGGAG	UUUCCC	54.1	67.9	3.1955466861382	0.232418229166001	1.06225933850774	0.625328766599039	0.677682566200904	3.25965041730934	0.724971798597035	0.312244544931678	0.288149478118073	0	0.253203680669984	0.725286628742638	0.182548908503566	2.18812036631323	0.0869381192072452	0.68543672300928	noMatch	CACNA1G_CACNA1G-008_ENSG00000006283_ENST00000360761.4|mRNA|human
GGTTGTGAGTTCGAGCCTC	GUUGUG	65.6	56.5	0.145252122097191	0.348627343749001	0.53112966925387	0	0.127065481162669	0.296331856119031	0.181242949649259	3.43468999424846	0	0.298473116004114	0.168802453779989	1.08792994311396	0.638921179762482	0.273515045789154	0.217345298018113	0.08567959037616	noMatch	TRNAI13_prec|tRNA_prec|human
ACGTGTTAGGACCCGAAAGAT	CGUGUU	80.3	45.9	1.16201697677753	2.67280963540901	11.3661749220328	3.75197259959424	0.698860146394682	4.04986870029342	1.44994359719407	0.624489089863356	1.00852317341325	0.895419348012341	1.18161717645992	0.181321657185659	0.0912744542517831	2.87190798078612	0.717239483459773	0.8567959037616	noMatch	RNA45S5_NR_046235_prec3.3|rRNA_prec|human
TCACCAAGCGTTGGATTGTT	CACCAA	76.7	59.1	3.77655517452696	0.348627343749001	1.48716307391084	0.500263013279232	0.677682566200904	1.08655013910311	2.35615834544036	0.0624489089863356	1.29667265153133	0.522327953007199	0.253203680669984	0.543964971556978	0.912744542517831	0.136757522894577	0.304283417225358	0.94247549413776	noMatch	RNA45S5_NR_046235_prec3.3|rRNA_prec|human
TTTCCTCTTCTTAACA	UUCCUC	39.2	38.6	3.34079880823539	1.16209114583	0.318677801552322	1.00052602655846	0.804748047363573	1.48165928059515	1.99367244614185	0.0624489089863356	0.144074739059036	0.0746182790010284	0.253203680669984	0.543964971556978	0.730195634014265	0.957302660262038	0.260814357621736	1.19951426526624	noMatch	mt-TL1A60T|mt_tRNA|human
TAGCACCATTTGGAATCAGT	AGCACC	63.1	51.3	0.435756366291572	1.16209114583	0.956033404656966	0.500263013279232	0.995346269107578	0.592663712238061	0.724971798597035	2.24816072350808	0.720373695295182	1.19389246401645	3.79805521004976	1.99453822904225	1.55166572228031	1.23081770605119	0.99978837088332	0.77111631338544	noMatch	hsa-mir-29b-2|hsa-mir-29b-2|miRNA|human
GGGTTTGTGGGTTCGAGTCCC	GGUUUG	88.7	77.8	0	0	0	0	0.254130962325339	0	0.181242949649259	1.18652927074038	0	1.64160213802262	1.26601840334992	0.362643314371319	0.638921179762482	0	0.304283417225358	0	noMatch	TRNAR18|tRNA|human
CAGAGTGTCGCTTAACAC	AGAGUG	73.3	55.7	37.329795378978	3.25385520832401	2.01829274316471	1.37572328651789	0.529439504844456	1.08655013910311	0.906214748246293	0.124897817972671	2.44927056400362	0	0.168802453779989	0.181321657185659	0.456372271258916	0.683787614472885	0.478159655639849	1.88495098827552	noMatch	PAX6_PAX6-201_ENSG00000007372_ENST00000419022.1|mRNA|human
TTAAAACTTGCAGTGATGTTT	UAAAAC	81.7	90.6	3.77655517452696	1.51071848957901	0.53112966925387	2.62638081971597	0.381196443488008	0.0987772853730102	1.08745769789555	0.56204018087702	0.288149478118073	0.0746182790010284	0.0844012268899946	0.362643314371319	0.0912744542517831	0.273515045789154	0.391221536432603	1.88495098827552	noMatch	hsa-mir-499|hsa-mir-499|miRNA|human
TCGGGGCCACGCGCGCGTCCCCC	CGGGGC	6.1	13	0.145252122097191	0	0	0.125065753319808	22.8929641894743	1.67921385134117	9.42463338176145	0	0	0	0.0844012268899946	0	0.273823362755349	2.46163541210238	1.3475408477123	1.37087344601856	noMatch	RNA45S5_NR_046235_prec3.3|rRNA_prec|human
CTACTTGGATAACTGTGGTA	UACUUG	80.3	79	1.88827758726348	0.697254687498003	1.48716307391084	1.12559177987827	1.39772029278936	0.790218282984082	0.543728848947776	0.187346726959007	0.288149478118073	0.298473116004114	0.253203680669984	0	0.182548908503566	0.547030091578308	0.738974013261584	0.8567959037616	noMatch	rna18s5A60GC456AT1578G|rRNA|human
AGAATTGTGGCTGGACAT	GAAUUG	77.9	65.1	60.4248827924314	94.5942192705624	56.7246486763133	59.1561013202691	4.51082458127477	42.0791235689023	1.44994359719407	0.874284725808698	30.9760688976928	5.44713436707507	1.26601840334992	3.62643314371319	7.575779702898	26.2574443957588	12.2148057486179	17.649995617489	hsa-miR-219a-2-3p	hsa-mir-219-2|hsa-mir-219-2|miRNA|human
CATAAAATAGAAAGCACTACT	AUAAAA	84.9	89	0.581008488388763	0.697254687498003	1.48716307391084	1.6258547931575	0.698860146394682	1.18532742447612	1.26870064754481	1.31142708871305	2.16112108588555	5.5217526460761	1.6036233109099	2.53850320059923	1.36911681377675	1.36757522894577	0.434690596036226	2.22766934978016	noMatch	hsa-mir-142|hsa-mir-142|miRNA|human
CGGTAATCGCATAAAAC	GGUAAU	51.2	59.9	4.7933200292073	1.16209114583	0.53112966925387	1.12559177987827	0.084710320775113	0.493886426865051	0.181242949649259	0	0.432224217177109	0	0.0844012268899946	0	0.273823362755349	0.820545137367461	0.0652035894054339	0.8567959037616	noMatch	mt-TL1G9C|mt_tRNA|human
ACCGGGTGCTGTAGGCTA	CCGGGU	39.7	17.9	4.64806790711011	2.78901874999201	2.33697054471703	9.25486574566578	2.79544058557873	5.03764155402352	3.62485899298517	0.56204018087702	0	0.746182790010284	1.09721594956993	0	1.27784235952496	3.00866550368069	0.891115721874263	7.02572641084512	noMatch	RNA5S9_ENST00000364451|rRNA|human
TATGTTTAGACGGGCTCAC	AUGUUU	65.3	64.6	1.88827758726348	2.78901874999201	0.212451867701548	0.125065753319808	0.0211775801937782	0.493886426865051	1.44994359719407	0	0	0	0.337604907559978	0	0.365097817007133	0.683787614472885	0.195610768216302	0.4283979518808	noMatch	MT-TF|mt_tRNA|human
AGGTAGCGGGATCGTTGCCC	GGUAGC	24.5	31.2	0.145252122097191	0	0.53112966925387	0.125065753319808	0.0635327405813347	0.296331856119031	0	3.55958781222113	0	1.11927418501543	0.253203680669984	0.906608285928297	0	0.273515045789154	0.195610768216302	0.08567959037616	noMatch	TRNAA3|tRNA|human
TAGCACCATTTGAAATCGGTC	AGCACC	63.1	51.3	7.11735398276235	5.81045572915002	8.28562284036037	9.63006300562521	11.5629587858029	9.48261939580898	7.06847503632109	13.4889643410485	6.91558747483375	20.2961718882797	35.4485152937977	31.1873250359334	15.5166572228031	4.92327082420477	21.0172903183515	16.7931997137274	hsa-miR-29c-3p	hsa-mir-29c|hsa-mir-29c|miRNA|human
GCTTCTGATTCCGGATCAGA	CUUCUG	85.8	69.4	0	0	0.318677801552322	0	0	0	0	3.12244544931678	0	0.44770967400617	0	13.9617676032958	0.365097817007133	0	0.0434690596036226	0	noMatch	TRNAR9|tRNA|human
TCCAGCATCAGTGATA	CCAGCA	76.6	71.4	2.90504244194382	2.09176406249401	1.91206680931393	2.75144657303577	0.084710320775113	0	0.362485899298517	0.124897817972671	0.144074739059036	0.149236558002057	0.337604907559978	0	0.365097817007133	0.820545137367461	0.0434690596036226	0.59975713263312	noMatch	hsa-mir-338|hsa-mir-338|miRNA|human
ATTGCACATTACTAAGTTG	UUGCAC	67.6	62.6	3.05029456404101	1.74313671874501	0.956033404656966	1.37572328651789	0.0635327405813347	0.592663712238061	0	0.437142362904349	0.432224217177109	0.0746182790010284	0.0844012268899946	0	0	0.547030091578308	0.0434690596036226	1.02815508451392	hsa-miR-32-5p	hsa-mir-32|hsa-mir-32|miRNA|human
TTTTTCATTATTGCTCCTGAC	UUUUCA	89.5	88	6.3910933722764	5.46182838540102	8.92297844346502	7.62901095250828	13.6383616447932	6.71685540536469	7.97468978456738	16.9861032442833	4.46631691083013	16.7891127752314	29.1184232770481	11.0606210883252	17.0683229450834	15.4536000870872	22.0605477488385	5.91189173595504	hsa-miR-335-3p	hsa-mir-335|hsa-mir-335|miRNA|human
GATGGTGGGTTCGTGTCCCATC	AUGGUG	95.5	76	0	0	0	0	0.0211775801937782	0	0	1.0616314527677	0	0.0746182790010284	0.422006134449973	1.45057325748528	1.0952934510214	0	0.0217345298018113	0	noMatch	trnaR4G37TA58T|tRNA|human
CCCCTGGGCCTATCCTAGACC	CCCUGG	48.6	46.1	2.90504244194382	2.44039140624301	3.71790768477709	5.37782739275174	5.61205875135124	4.64253241253148	4.34983079158221	11.2408036175404	10.0852317341325	9.84961282813575	4.30446257138972	6.52757965868374	12.4133257782425	3.41893807236442	8.32432491409373	3.76990197655104	hsa-miR-331-3p	hsa-mir-331|hsa-mir-331|miRNA|human
TACAGTGCTGTGATAACTGAAGA	ACAGUG	87	70.2	0.290504244194382	0.232418229166001	0.212451867701548	0.125065753319808	0.465906764263121	0	0.181242949649259	0.749386907836027	0.288149478118073	0.671564511009256	1.09721594956993	1.99453822904225	0.912744542517831	0.820545137367461	0.391221536432603	0	noMatch	hsa-mir-101-2|hsa-mir-101-2|miRNA|human
TTGCAGGTCGTCTTGCAGGGCTTC	UGCAGG	13.7	37.5	2.90504244194382	6.74012864581403	1.80584087546316	2.50131506639616	2.01187011840893	3.16087313193633	0.724971798597035	0.437142362904349	1.5848221296494	0.746182790010284	1.5192220840199	0.906608285928297	0.547646725510699	1.23081770605119	1.60835520533404	1.79927139789936	hsa-miR-431-3p	hsa-mir-431|hsa-mir-431|miRNA|human
AGCTGGTGTTATGAATCAGGCCG	GCUGGU	56.9	34.5	1.5977733430691	1.51071848957901	1.27471120620929	0.500263013279232	2.20246834015294	0.19755457074602	0.906214748246293	2.24816072350808	1.87297160776747	1.19389246401645	1.5192220840199	1.63189491467093	3.65097817007133	8.06869385078004	3.93394989412785	2.22766934978016	noMatch	hsa-mir-138-1|hsa-mir-138-1|miRNA|human
CACCCCACGTCTCGTC	ACCCCA	42.2	63.6	0.290504244194382	0.232418229166001	0.53112966925387	0.500263013279232	1.60949609472715	1.87676842208719	2.53740129508962	0	0.144074739059036	0.0746182790010284	0.168802453779989	0	0.182548908503566	0.547030091578308	0.195610768216302	1.7135918075232	noMatch	RNA45S5_NR_046235_prec3.3|rRNA_prec|human
AGCAGCACATAATGGTTTGT	GCAGCA	67.7	42.4	70.011522850846	37.8841713540581	45.8896034235344	35.8938712027849	11.2029399225087	18.6689069354989	27.9114142459858	21.0452823283951	16.4245202527301	16.5652579382283	11.3941656301493	5.25832805838412	9.7663666049408	21.334173571554	12.671230874456	11.6524242911578	hsa-miR-15a-5p	hsa-mir-15a|hsa-mir-15a|miRNA|human
CTGACTGCGGATCAGAAGA	UGACUG	92.6	83.2	1.45252122097191	0.464836458332002	5.3112966925387	2.25118355975654	1.88480463724626	3.06209584656332	1.81242949649259	111.034160177705	1.15259791247229	20.4454084462818	2.78524048736982	64.9131532724661	14.33008931753	3.96596816394273	0.67377042385615	1.02815508451392	noMatch	trnaR2A19GA34G|tRNA|human
TTAGTGCTTAAGAATACGCGG	UAGUGC	81	81	0	0	0	0	0.423551603875565	0	0.181242949649259	0.56204018087702	0	0.746182790010284	1.01281472267993	3.44511148652753	0.638921179762482	0	1.39100990731592	0	noMatch	hsa-mir-137|hsa-mir-137|miRNA|human
CTGTAGCTGTCTAGCGAC	UGUAGC	45.3	34.5	2.17878183145786	0.232418229166001	0.212451867701548	2.12611780643673	0.190598221744004	0.888995568357092	1.26870064754481	0.499591271890684	0.144074739059036	0.0746182790010284	0.422006134449973	0	0.273823362755349	0.820545137367461	0.17387623841449	0.68543672300928	noMatch	trnaU1T64G|tRNA|human
TCTGACTTCGGATCAGAAG	CUGACU	71.9	65.9	0.435756366291572	0	0.318677801552322	0	3.98138507643031	0	0.906214748246293	14.8628403387479	0	0.44770967400617	0.0844012268899946	25.9289969775493	0.547646725510699	0.410272568683731	0.217345298018113	0.17135918075232	noMatch	TRNAR22|tRNA|human
AACCCGTATATCCGATCTTGT	ACCCGU	78.3	57.2	2.46928607565224	1.85934583332801	4.56771515558328	4.25223561287347	11.0970520215398	5.53152798088857	9.60587633141071	12.3648839792944	4.46631691083013	17.7591504022448	11.4785668570393	19.9453822904225	19.6240076641334	4.78651330131019	15.6271269275023	3.8555815669272	noMatch	hsa-mir-99a|hsa-mir-99a|miRNA|human
TAGCACCAATTGAAATCGGTT	AGCACC	63.1	51.3	0.435756366291572	0.116209114583	0.637355603104644	1.00052602655846	8.9581164219682	0.296331856119031	5.61853143912702	12.3648839792944	0.720373695295182	14.9982740792067	21.0159054956086	23.2091721197644	15.4253827685513	0.273515045789154	14.7142766758262	1.54223262677088	noMatch	hsa-mir-29c|hsa-mir-29c|miRNA|human
ATCACCCCATAAACACCCA	UCACCC	74.8	46.2	4.35756366291572	7.55359244789503	1.38093714006006	1.12559177987827	0.169420641550226	3.45720498805536	0.362485899298517	0.0624489089863356	0	0.149236558002057	1.18161717645992	0.362643314371319	0.821470088266048	0.136757522894577	0.456425125838037	1.45655303639472	noMatch	MT-TF|mt_tRNA|human
AGGTTCCGGGTTCGGGGCCCGGC	GGUUCC	24.6	20.9	0.145252122097191	0	0.212451867701548	0.250131506639616	0.910635948332465	0	0.181242949649259	26.0411950473019	0	2.46240320703394	1.43482085712991	37.7149046946172	0.730195634014265	0	0.760708543063395	0	noMatch	SIAH2_SIAH2-001_ENSG00000181788_ENST00000312960.3|mRNA|human
CTGATTCCGGATCAGAAGA	UGAUUC	62.6	50.8	0.290504244194382	0.116209114583	1.06225933850774	0.250131506639616	1.92715979763382	0.790218282984082	0.181242949649259	76.8746069621791	0.144074739059036	28.877273973398	1.43482085712991	72.8913061886351	5.38519280085521	0.820545137367461	0.369487006630792	0.4283979518808	noMatch	TRNAR9|tRNA|human
AGGGGTTGTGGGTTCGTGTCCC	GGGGUU	23.7	35.1	0	0.116209114583	0.318677801552322	0.125065753319808	0.084710320775113	0.0987772853730102	0	1.24897817972671	0.144074739059036	1.71622041702365	1.01281472267993	0.543964971556978	0.638921179762482	0	0.17387623841449	0	noMatch	trnaR4G37TA58T|tRNA|human
TTGAGGGTTCGGGTCCCT	UGAGGG	46	38.1	27.4526510763691	5.92666484373302	78.0760613803189	33.0173588764293	8.83105094080553	8.6924011128249	19.9367244614185	126.45904069733	1.15259791247229	16.1921665432232	139.515228049161	168.629141182663	204.089679706987	9.98329917130411	6.52035894054339	17.135918075232	noMatch	trnaR25T34CA58G|tRNA|human
AGAATTGTGGCTGGACATCC	GAAUUG	77.9	65.1	1.45252122097191	4.53215546873702	1.16848527235851	3.75197259959424	0.529439504844456	2.56820941969826	0.181242949649259	0.0624489089863356	0.720373695295182	0.746182790010284	0.506407361339967	0.543964971556978	0.547646725510699	1.23081770605119	1.65182426493766	0.77111631338544	hsa-miR-219a-2-3p	hsa-mir-219-2|hsa-mir-219-2|miRNA|human
TCCAGGATCAGTGATTTTGTT	CCAGGA	73.3	53.1	101.385981223839	110.747286197599	82.2188728004991	141.449367004703	1.56714093433959	32.1026177462283	2.89988719438814	5.05836162789318	35.4423858085229	1.11927418501543	3.71365398315976	1.08792994311396	1.27784235952496	80.0031508933275	2.04304580137026	33.3293606563262	noMatch	hsa-mir-338|hsa-mir-338|miRNA|human
TTAAACCCCCTTATTTCTA	UAAACC	43.2	82.7	2.03352970936067	0.697254687498003	0.106225933850774	0.125065753319808	0.508261924650678	1.08655013910311	1.44994359719407	0	0	0.0746182790010284	0.253203680669984	0	0.456372271258916	0.547030091578308	0.478159655639849	0.25703877112848	noMatch	mt-TIG22A|mt_tRNA|human
GCCCGGCTAACTCAGTCGG	CCCGGC	30.6	38.5	0	0.116209114583	0.53112966925387	0.500263013279232	1.33418755220803	0.691440997611071	0.724971798597035	2.62285417742609	0.576298956236145	18.9530428662612	0	6.52757965868374	0.730195634014265	0	1.47794802652317	0.4283979518808	noMatch	FOXA2_FOXA2-001_ENSG00000125798_ENST00000377115.4|mRNA|human
TTGAGGGTTCGTGTCCCT	UGAGGG	46	38.1	22.5140789250646	3.95110989582202	61.9297194350013	26.2638081971597	7.56039612917883	7.70462825909479	16.4931084180825	101.541926011782	1.44074739059036	10.6704138971471	119.596538503122	144.876004091342	184.009299771595	6.83787614472885	4.97720732461479	13.8800936409379	noMatch	trnaR25T34CA58T|tRNA|human
CCATAAGGTAGGTATTGCAAC	CAUAAG	76.8	68.8	0.290504244194382	4.88078281248602	1.16848527235851	0.750394519918847	0.931813528526243	4.04986870029342	0.362485899298517	0.187346726959007	0	0.0746182790010284	0.0844012268899946	0	0	0.136757522894577	0.0217345298018113	0.25703877112848	noMatch	AMER2_AMER2-001_ENSG00000165566_ENST00000357816.2|mRNA|human
AGGCACGCGGTGAATGCC	GGCACG	55.1	37.2	148.592920905426	45.2053455727872	60.2301044933889	33.7677533963481	7.15802210549705	27.6576399044429	62.5288176289942	10.1791721647727	64.4014083593893	1.5669838590216	7.08970305875954	3.98907645808451	12.0482279612354	57.7116746615115	5.5857741590655	31.9584872103077	hsa-miR-124-3p	hsa-mir-124-3|hsa-mir-124-3|miRNA|human
TCACATTGTCAGGGATTACC	CACAUU	74.5	75.6	1.45252122097191	1.85934583332801	0.424903735403096	0.750394519918847	0.232953382131561	1.38288199522214	0.362485899298517	0.124897817972671	0.432224217177109	0.44770967400617	0	0.181321657185659	0.0912744542517831	1.09406018315662	0.304283417225358	0.51407754225696	noMatch	hsa-mir-23b|hsa-mir-23b|miRNA|human
CCGGGGCCGAGGGAGC	CGGGGC	6.1	13	2.17878183145786	1.39450937499601	0.637355603104644	0.500263013279232	0.402374023681787	1.58043656596816	1.99367244614185	0.249795635945342	1.5848221296494	0.298473116004114	0.337604907559978	0	0.273823362755349	0.410272568683731	0.152141708612679	0.8567959037616	noMatch	RNA45S5_NR_046235_prec3.3|rRNA_prec|human
AGCAGCATTGCACAGGGCTATT	GCAGCA	67.7	42.4	0.290504244194382	0.348627343749001	0.849807470806192	0.750394519918847	2.01187011840893	0.493886426865051	1.63118654684333	1.9359161785764	0.576298956236145	1.94007525402674	2.86964171425982	2.71982485778489	3.55970371581954	0.547030091578308	2.06478033117207	1.11383467489008	noMatch	hsa-mir-103-1|hsa-mir-103-1|miRNA|human
AGAATTGTGGCTGGACATCTG	GAAUUG	77.9	65.1	137.118003259748	197.090658332769	166.137360542611	390.205150357801	82.2537214726347	223.730551369868	25.917741799844	5.12081053687952	48.2650375847772	81.557778948124	47.5178907390669	19.9453822904225	24.9179260107368	61.404127779665	136.232032797753	13.7087344601856	hsa-miR-219a-2-3p	hsa-mir-219-2|hsa-mir-219-2|miRNA|human
GGTCCCCGGTTCGTAACCGGGC	GUCCCC	36.5	18.3	0	0	0	0.125065753319808	0.0211775801937782	0.19755457074602	0	12.1775372523354	0	0.0746182790010284	0.0844012268899946	2.53850320059923	0	0	0.0652035894054339	0	noMatch	trnaV27A58T|tRNA|human
TTATAAAGCAGTGAGACTGAT	UAUAAA	95.5	73.4	3.34079880823539	3.48627343749001	2.54942241241858	3.50184109295462	0.804748047363573	0.987772853730102	1.81242949649259	2.12326290553541	0.576298956236145	1.64160213802262	0.759611042009951	0.725286628742638	0.456372271258916	0.547030091578308	0.782443072865207	1.2851938556424	noMatch	hsa-mir-340|hsa-mir-340|miRNA|human
AGGCCCTTACCCCAAAAAGC	GGCCCU	23.3	30.1	1.30726909887472	0.232418229166001	0.849807470806192	0.500263013279232	0.804748047363573	0.790218282984082	1.26870064754481	1.87346726959007	1.29667265153133	2.38778492803291	1.09721594956993	0.906608285928297	2.28186135629458	1.7778477976295	0.760708543063395	1.2851938556424	hsa-miR-129-2-3p	hsa-mir-129-2|hsa-mir-129-2|miRNA|human
GTTGTGGGTTCGTATCCCACC	UUGUGG	66.2	50.8	0	0.116209114583	0.212451867701548	0.125065753319808	0.190598221744004	0	0	8.80529616707331	0	0.298473116004114	0.337604907559978	6.7089013158694	0.638921179762482	0	0.0652035894054339	0	noMatch	trnaL1A67T|tRNA|human
CGCGCGTCCGCTGGGGGC	GCGCGU	69.6	58.9	9.15088369212302	3.71869166665601	2.65564834626935	5.37782739275174	16.0949609472715	9.48261939580898	38.7859912249413	1.18652927074038	4.32224217177109	0.895419348012341	2.19443189913986	0.725286628742638	2.28186135629458	9.16275403393665	2.4994709272083	8.22524067611136	noMatch	RNA45S5_NR_046235_prec3.3|rRNA_prec|human
TCTTTTGTTATCTAGCTGTA	CUUUUG	89.4	91.3	5.66483276179044	7.55359244789503	9.56033404656966	7.00368218590924	1.4612530333707	8.19851468595985	1.26870064754481	1.7485694516174	4.7544663889482	1.34312902201851	1.43482085712991	1.45057325748528	2.37313581054636	5.19678586999392	2.04304580137026	4.02694074767952	noMatch	hsa-mir-9-1|hsa-mir-9-1|miRNA|human
CCATCGACCGTTGATTGTA	CAUCGA	66.9	65.1	10.1676485468034	2.90522786457501	1.16848527235851	5.00263013279232	0.381196443488008	1.38288199522214	0.362485899298517	0.749386907836027	0.576298956236145	0.970037627013369	1.35041963023991	0	0.638921179762482	0.957302660262038	0.804177602667018	0.8567959037616	hsa-miR-181a-3p	hsa-mir-181a-1|hsa-mir-181a-1|miRNA|human
TTATAAAGCAATGAGACTGATAT	UAUAAA	95.5	73.4	4.35756366291572	1.85934583332801	0.743581536955418	1.50078903983769	0.804748047363573	0.296331856119031	1.81242949649259	1.12408036175404	0.432224217177109	0.223854837003085	0.337604907559978	0.543964971556978	0.0912744542517831	0.410272568683731	0.630301364252528	1.7135918075232	hsa-miR-340-5p	hsa-mir-340|hsa-mir-340|miRNA|human
AGTTACATTGTCTGCTGGGTT	GUUACA	52.5	69.6	0.290504244194382	0.116209114583	0.318677801552322	0.250131506639616	0.656504986007126	0.395109141492041	0.543728848947776	1.0616314527677	0	1.11927418501543	0.675209815119957	1.26925160029962	1.0952934510214	0.683787614472885	1.23886819870324	0.25703877112848	hsa-miR-221-3p	hsa-mir-221|hsa-mir-221|miRNA|human
GAGCTTCCGGGTTCGGGTCCCGGC	AGCUUC	47.8	20.1	0	0	0	0	0.0635327405813347	0	0	1.43632490668572	0	0.0746182790010284	0.168802453779989	7.07154463024072	0.273823362755349	0	0.0217345298018113	0	noMatch	TRNAR15|tRNA|human
ATAGTGGACCGTATAGCGTAA	UAGUGG	59.4	47.3	0.726260610485954	1.278300260413	3.29300394937399	0.750394519918847	0.381196443488008	7.80340554446781	0.181242949649259	0.374693453918013	0.864448434354218	0.373091395005142	0.675209815119957	0	0.273823362755349	1.09406018315662	0.282548887423547	1.79927139789936	noMatch	hsa-mir-411|hsa-mir-411|miRNA|human
AGGTTCCGGGTTCGTGTCCCGAC	GGUUCC	24.6	20.9	0.145252122097191	0	0	0.250131506639616	0.148243061356448	0	0	12.3024350703081	0	0.596946232008227	0.337604907559978	10.1540128023969	0.0912744542517831	0	0.17387623841449	0.08567959037616	noMatch	TRNAR15|tRNA|human
CCGAAGATCGCGGGTTC	CGAAGA	81.5	66	0.726260610485954	0.232418229166001	4.8863929571356	0.625328766599039	1.08005658988269	0.987772853730102	0.724971798597035	16.1118185184746	1.00852317341325	1.71622041702365	0.675209815119957	9.97269114521127	1.82548908503566	0	0.695504953657962	2.05631016902784	noMatch	TRNAT10_prec|tRNA_prec|human
TGTGATGCTTTAAGAGTAGTGGAC	GUGAUG	50.7	55.8	0	0	0	0	0.254130962325339	0	0.181242949649259	0	0	0.0746182790010284	3.29164784870979	0	4.56372271258916	0	0.956319311279697	0	noMatch	SNORD75_NR_003941|snoRNA|human
ATAACAATACAGGACTCTT	UAACAA	89.1	86.1	0.290504244194382	1.51071848957901	0.956033404656966	1.87598629979712	2.22364592034672	0.987772853730102	1.08745769789555	15.6122272465839	0.144074739059036	10.0734676651388	0.422006134449973	2.35718154341357	0.456372271258916	0.410272568683731	0.695504953657962	1.88495098827552	noMatch	rna18s5A60GC456AT1578G|rRNA|human
CTACGGGGATGATTTTACGA	UACGGG	41.2	72.6	1.16201697677753	0.929672916664004	2.12451867701548	1.87598629979712	1.18594449085158	1.18532742447612	0.906214748246293	0.56204018087702	0.288149478118073	0.671564511009256	0.422006134449973	0.543964971556978	1.0952934510214	0	0.586832304648905	1.19951426526624	noMatch	SNORD26_ENST00000384147_prec|snoRNA_prec|human
CTGGTGTTGTGAATCAGGCCG	UGGUGU	79.1	65.7	0.145252122097191	0.232418229166001	0.53112966925387	0	1.22829965123914	0.296331856119031	0.362485899298517	0.56204018087702	0	0.373091395005142	1.26601840334992	0	3.19460589881241	3.41893807236442	2.23865656958656	0.4283979518808	hsa-miR-138-5p	hsa-mir-138-1|hsa-mir-138-1|miRNA|human
ACGGCATCGTTGTCATCGTCA	CGGCAU	64.4	44.4	0	0	0	0	0.529439504844456	0	0.362485899298517	1.31142708871305	0	0.596946232008227	0.844012268899946	0.181321657185659	0.547646725510699	0	1.13019554969419	0.08567959037616	noMatch	hsa-mir-598|hsa-mir-598|miRNA|human
CTCCCCCGCTCCCCGTCCTC	UCCCCC	43.5	37	0.145252122097191	0	0.106225933850774	0.375197259959424	8.97929400216198	4.44497784178546	18.6680238138736	0	0.432224217177109	0.0746182790010284	0	0	0.821470088266048	3.14542302657527	1.84743503315396	1.88495098827552	noMatch	RNA45S5_NR_046235_prec3.3|rRNA_prec|human
AGGTCGTGAGTTCGAGCCTC	GGUCGU	34.6	52.8	0	0.464836458332002	1.59338900776161	0.625328766599039	0.529439504844456	1.18532742447612	0.543728848947776	8.80529616707331	1.15259791247229	0.895419348012341	0.506407361339967	1.08792994311396	1.36911681377675	1.23081770605119	0.521628715243471	0.17135918075232	noMatch	TRNAM13_prec|tRNA_prec|human
ACCCCGCGCCCTCTCTCTCTC	CCCCGC	50.3	43.4	0	0	0.106225933850774	0.250131506639616	2.30835624112183	1.08655013910311	1.44994359719407	0.0624489089863356	0	0	0.506407361339967	0.181321657185659	0.182548908503566	0	0.521628715243471	0	noMatch	RNA45S5_NR_046235_prec2.3|rRNA_prec|human
TAGTACCATCTGAAATCGGTTAA	AGUACC	42.3	31.5	0.435756366291572	0.464836458332002	0.318677801552322	0.750394519918847	3.8966747556552	0.19755457074602	5.61853143912702	7.3689712603876	0.432224217177109	3.80553222905245	12.5757828066092	17.4068790898233	3.10333144456063	0	6.32474817232709	0.68543672300928	hsa-miR-29a-3p	hsa-mir-29a|hsa-mir-29a|miRNA|human
GGGGATTGTGGGTTCGAGTCCC	GGGAUU	49.6	24.8	2.03352970936067	0.581045572915002	28.3623243381567	8.0042082124677	6.39562921852103	13.9275972375944	2.89988719438814	30.5375164943181	3.89001795459398	22.9824299323167	45.3234588399271	22.6652071482074	56.7727105446091	7.52166375920173	15.7357995765114	4.02694074767952	noMatch	trnaR4G37T|tRNA|human
TCTCTGGTTATCTAGCTGT	CUCUGG	50.2	26.9	1.16201697677753	1.278300260413	0.849807470806192	1.25065753319808	8.61927513886775	1.87676842208719	11.9620346768511	49.0223935542734	1.29667265153133	13.7297633361892	7.51170919320952	17.588200747009	20.1716543896441	1.7778477976295	7.95483790746294	1.54223262677088	noMatch	hsa-mir-9-1|hsa-mir-9-1|miRNA|human
AGGGTGTGGGTTCGAGTCCCACC	GGGUGU	19.5	33.9	0	0	0	0	0.0211775801937782	0	0	3.43468999424846	0	0.596946232008227	0.168802453779989	7.25286628742638	0.547646725510699	0	0.0434690596036226	0	noMatch	TRNAR18|tRNA|human
CGTTCAGGTCGCAGTCTC	GUUCAG	62.2	57.9	1.45252122097191	1.16209114583	0.849807470806192	1.00052602655846	0.614149825619569	1.87676842208719	1.44994359719407	3.80938344816647	2.30519582494458	1.19389246401645	3.37604907559978	1.45057325748528	2.00803799353923	5.06002834709935	0.652035894054339	1.11383467489008	noMatch	trnaL5C51T|tRNA|human
AGGGATTGTGGGTTCGTGTCCCA	GGGAUU	49.6	24.8	0	0	4.14281142018019	0.625328766599039	0.423551603875565	1.58043656596816	0.362485899298517	8.11835816822362	0.720373695295182	5.14866125107096	2.86964171425982	3.62643314371319	4.01607598707846	1.50433275184035	0.804177602667018	0.17135918075232	noMatch	trnaR4G37TA58T|tRNA|human
TTTTAAAGGATAACAG	UUUAAA	83.3	82.4	2.17878183145786	4.18352812498802	2.54942241241858	1.25065753319808	0.0423551603875565	1.38288199522214	0.362485899298517	0	0	0	0.337604907559978	0.181321657185659	0.273823362755349	0.957302660262038	0.0652035894054339	0.51407754225696	noMatch	mt-TL2G36CA43G|mt_tRNA|human
AGGTTGTGGGTTCGTCCCACC	GGUUGU	62.9	81.9	0	0	0.424903735403096	0	0.169420641550226	0	0	15.2375337926659	0	2.16393009102982	0.590808588229962	37.8962263518028	1.00401899676961	0	0.0869381192072452	0.17135918075232	noMatch	TRNAR12|tRNA|human
TTCGAGCCCCACGTTGGG	UCGAGC	23.8	63.5	0.726260610485954	1.39450937499601	0.318677801552322	0.750394519918847	0.190598221744004	1.87676842208719	0.181242949649259	0	0	0	0.0844012268899946	0.543964971556978	0	0.820545137367461	0.0434690596036226	0.25703877112848	noMatch	trnaK9A31GT41C|tRNA|human
AGGTTGTGGGTTCGAATCCCACC	GGUUGU	62.9	81.9	0.145252122097191	0	3.29300394937399	1.75092054647731	0.550617085038234	0.19755457074602	0.181242949649259	86.1794944011431	0.144074739059036	3.50705911304833	8.77772759655944	69.8088380164789	2.92078253605706	0.136757522894577	0.195610768216302	0.4283979518808	noMatch	TRNAR1_prec|tRNA_prec|human
GTCTAAGGCTGCGTTCAG	UCUAAG	92.5	84.7	0.145252122097191	0	0.424903735403096	0	1.58831851453337	2.56820941969826	0.362485899298517	0	0.288149478118073	0	0	0.181321657185659	0.273823362755349	0	0.543363245045282	0	noMatch	chr22_39909420-39916590_rev|piRNA|human
GGTAGCGGGATCGGTGCCC	GUAGCG	72.6	63.2	0	0	0.106225933850774	0	0.105887900968891	0.0987772853730102	0	1.99836508756274	0	0.223854837003085	0.337604907559978	1.26925160029962	0.365097817007133	0	0.0869381192072452	0	noMatch	noMatch
GCATTGGCTTCCTAAGCC	CAUUGG	36.6	56.5	0.581008488388763	0.232418229166001	1.91206680931393	0.750394519918847	0.084710320775113	0.19755457074602	0.724971798597035	3.43468999424846	0.144074739059036	0.671564511009256	1.09721594956993	14.1430892604814	2.64695917330171	1.36757522894577	0.108672649009056	1.79927139789936	noMatch	LIMD1_LIMD1-001_ENSG00000144791_ENST00000273317.4|mRNA|human
CGCCTTTTTTCCCGGCGAC	GCCUUU	29.4	27.7	1.45252122097191	1.16209114583	3.71790768477709	1.50078903983769	0.423551603875565	4.24742327103944	0.181242949649259	0.374693453918013	1.15259791247229	0.0746182790010284	0.844012268899946	0.362643314371319	0.273823362755349	0.547030091578308	0.391221536432603	0.17135918075232	noMatch	ACSS3_ACSS3-001_ENSG00000111058_ENST00000548058.1|mRNA|human
TGATTCTCCAAACGCAATT	GAUUCU	46.1	11.9	13.3631952329416	3.02143697915801	3.50545581707554	7.75407670582809	0.317663702906674	1.18532742447612	0.181242949649259	0.686937998849691	1.44074739059036	0.149236558002057	0.337604907559978	0	0.547646725510699	3.555695595259	0.260814357621736	1.88495098827552	noMatch	SLC24A4_SLC24A4-001_ENSG00000140090_ENST00000532405.1|mRNA|human
CGATTCCCCGACGGGGAGCCA	GAUUCC	29.3	28.1	1.74302546516629	0.929672916664004	2.12451867701548	5.00263013279232	0.4870843444569	1.9755457074602	0	0.312244544931678	0.576298956236145	0.223854837003085	0	0.181321657185659	0.0912744542517831	0.273515045789154	0.326017947027169	1.11383467489008	noMatch	TRNAD9|tRNA|human
AGCAGCGTTGTACAGGGCT	GCAGCG	61.9	43.1	0.145252122097191	0	0	0	0.190598221744004	0	0.181242949649259	2.18571181452174	0.144074739059036	0.820801069011312	0.844012268899946	1.81321657185659	0.273823362755349	0.547030091578308	0.260814357621736	0.34271836150464	noMatch	KIAA1429_KIAA1429-001_ENSG00000164944_ENST00000297591.5|mRNA|human
CATGACCCCTAACAGGG	AUGACC	54.5	38.1	2.90504244194382	0.464836458332002	1.80584087546316	1.37572328651789	0.148243061356448	0.790218282984082	0	0.124897817972671	1.00852317341325	0	0.253203680669984	0.543964971556978	0.0912744542517831	0.136757522894577	0.0869381192072452	0.68543672300928	noMatch	MT-CO3_ENST00000362079extcor|mt_mRNA|human
GAAGGGTCGGGGCGGCAGG	AAGGGU	66.2	48.8	1.74302546516629	1.39450937499601	1.16848527235851	1.50078903983769	4.82848828418144	6.42052354924566	5.61853143912702	0.312244544931678	2.59334530306265	0.223854837003085	0.759611042009951	0.543964971556978	0.365097817007133	3.41893807236442	1.23886819870324	1.97063057865168	noMatch	RNA45S5_NR_046235_prec3.3|rRNA_prec|human
TTCACTGTGGCTAAGTTCTGT	UCACUG	83.3	96.8	1.5977733430691	1.85934583332801	2.65564834626935	1.87598629979712	0.465906764263121	0.987772853730102	0.181242949649259	0.374693453918013	1.00852317341325	0.44770967400617	0.253203680669984	0	0.456372271258916	0.957302660262038	0.456425125838037	0.4283979518808	noMatch	C3AR1_C3AR1-001_ENSG00000171860_ENST00000307637.4|mRNA|human
AGGTTGTGGGTTCATGTCCCACC	GGUUGU	62.9	81.9	0	0	0	0	0.0635327405813347	0	0	1.31142708871305	0	0.149236558002057	0.168802453779989	1.99453822904225	0	0	0	0	noMatch	GMEB2_GMEB2-003_ENSG00000101216_ENST00000370077.1|mRNA|human
AGCTGGTGTTGTGAATCAGGCCG	GCUGGU	56.9	34.5	469.164354373926	547.925975258847	361.168175092632	172.340608074695	918.408120263581	245.165222295811	336.930643397972	518.950433676448	884.474823083424	386.671921783329	320.133853593749	501.354382118348	1099.58335037123	3300.9163301064	1374.83941714338	875.388374873226	hsa-miR-138-5p	hsa-mir-138-1|hsa-mir-138-1|miRNA|human
ATGGATAAGGCATTGGCT	UGGAUA	88.8	93	0.290504244194382	0.929672916664004	0.106225933850774	1.6258547931575	0.084710320775113	1.48165928059515	40.2359348221354	0.0624489089863356	3.31371899835784	0.596946232008227	1.09721594956993	0.181321657185659	0.273823362755349	0.410272568683731	1.80396597355034	0.25703877112848	noMatch	TRNAR18|tRNA|human
TCCCCCAGGTGTGATTCT	CCCCCA	69.6	77.4	0.726260610485954	1.278300260413	2.23074461086625	1.50078903983769	0.508261924650678	2.66698670507128	0.543728848947776	0.56204018087702	0.720373695295182	0.223854837003085	0.337604907559978	0.543964971556978	0.638921179762482	1.50433275184035	0.565097774847094	0.68543672300928	hsa-miR-361-3p	hsa-mir-361|hsa-mir-361|miRNA|human
TGTAAACTTCCTCGACTGGAAGCT	GUAAAC	82.6	76.4	0.581008488388763	0	0.106225933850774	0.125065753319808	0.762392886976017	0.493886426865051	0.181242949649259	0.56204018087702	0.288149478118073	1.94007525402674	1.18161717645992	0.181321657185659	2.37313581054636	0.820545137367461	0.934584781477886	0.4283979518808	noMatch	hsa-mir-30a|hsa-mir-30a|miRNA|human
TTATTGCTAAAGAATACGCGTA	UAUUGC	33.6	51.3	0.435756366291572	0	0.106225933850774	0.125065753319808	0.254130962325339	0.0987772853730102	0	0.374693453918013	0.288149478118073	1.26851074301748	0.506407361339967	1.45057325748528	1.00401899676961	0.273515045789154	0.434690596036226	0.17135918075232	noMatch	hsa-mir-137|hsa-mir-137|miRNA|human
TCTTTGCTTATCTAGCTGT	CUUUGC	46.3	52.7	0.145252122097191	0.116209114583	0.106225933850774	0	0.677682566200904	0.395109141492041	0.543728848947776	3.37224108526212	0.144074739059036	0.522327953007199	0.506407361339967	1.45057325748528	1.00401899676961	0	0.49989418544166	0.08567959037616	noMatch	FNIP1_FNIP1-005_ENSG00000217128_ENST00000307968.7|mRNA|human
ACCCAAGAACAGGGTGG	CCCAAG	75.1	73.3	1.01676485468034	5.22941015623502	0.106225933850774	0.125065753319808	0	0.0987772853730102	0	0	0.144074739059036	0	0	0	0.0912744542517831	0.273515045789154	0	0.4283979518808	noMatch	SCNN1G_SCNN1G-001_ENSG00000166828_ENST00000300061.2|mRNA|human
AAGGTTCCGGGTTCGTGCCCCGGC	AGGUUC	52.1	42.1	0	0	0	0	0.0211775801937782	0.0987772853730102	0	5.18325944586585	0	1.34312902201851	0.253203680669984	14.3244109176671	0.273823362755349	0	0.0434690596036226	0	noMatch	RSF1_RSF1-001_ENSG00000048649_ENST00000308488.6|mRNA|human
AGGATGGCCGAGCGGTCTA	GGAUGG	20	12.7	0.871512732583145	0.813463802081003	0	0	0.402374023681787	0.19755457074602	0.724971798597035	2.12326290553541	2.73742004212169	2.76087632303805	1.01281472267993	0.906608285928297	1.73421463078388	0.136757522894577	0.652035894054339	0.8567959037616	noMatch	trnaL5C51T|tRNA|human
CTTGAACGCTCTGACC	UUGAAC	93.4	85.6	7.55311034905392	4.18352812498802	0.424903735403096	0.875460273238655	0.0635327405813347	0.493886426865051	0.181242949649259	0.0624489089863356	0.720373695295182	0	0	0	0.365097817007133	1.7778477976295	0.0869381192072452	0.68543672300928	noMatch	MED12_MED12-201_ENSG00000184634_ENST00000333646.6|mRNA|human
GGTGCGGACCAGGGGAATC	GUGCGG	49.2	39.6	0.581008488388763	0.464836458332002	0.424903735403096	0.500263013279232	1.03770142949513	1.28410470984913	2.35615834544036	0.312244544931678	0.288149478118073	0.223854837003085	0.422006134449973	0	0.273823362755349	0.683787614472885	0.326017947027169	0.25703877112848	noMatch	RNA45S5_NR_046235_prec3.3|rRNA_prec|human
TGATTTTCCAAACGCAATTC	GAUUUU	50.9	44.1	8.56987520373426	5.22941015623502	5.62997449409102	11.1308520454629	1.41889787298314	3.25965041730934	0.362485899298517	6.80693107951058	0.720373695295182	0.44770967400617	1.35041963023991	1.08792994311396	1.0952934510214	2.05136284341865	1.5431516159286	0.68543672300928	noMatch	hsa-mir-219-2|hsa-mir-219-2|miRNA|human
TCCAGCATTAGTGATTTTGA	CCAGCA	76.6	71.4	2.03352970936067	1.39450937499601	0.637355603104644	1.50078903983769	0.148243061356448	0.592663712238061	0	0.249795635945342	0.288149478118073	0.373091395005142	0.168802453779989	0.181321657185659	0.182548908503566	0.410272568683731	0.17387623841449	0.17135918075232	noMatch	DHX9_DHX9-001_ENSG00000135829_ENST00000367549.3|mRNA|human
TTCACTTGACTAGCCTA	UCACUU	74.4	73.5	0.726260610485954	0.581045572915002	0.637355603104644	2.00105205311693	0.931813528526243	1.18532742447612	1.26870064754481	0.249795635945342	0.576298956236145	0.298473116004114	0.0844012268899946	0.181321657185659	0.273823362755349	0.410272568683731	0.760708543063395	0.4283979518808	noMatch	rny3T100A|scRNA|human
GTACGGTACTGTGATAACTG	UACGGU	60.7	80.8	1.30726909887472	4.64836458332002	4.35526328788173	6.62848492594982	2.68955268460984	4.64253241253148	2.35615834544036	0.749386907836027	1.87297160776747	0.970037627013369	0.422006134449973	0.543964971556978	3.28588035306419	2.05136284341865	1.28233725830687	0.59975713263312	noMatch	hsa-mir-101-1|hsa-mir-101-1|miRNA|human
GGATTGTCCAAACGCAAT	GAUUGU	57.5	88.5	1.45252122097191	0.581045572915002	0.106225933850774	1.12559177987827	0.0423551603875565	0.0987772853730102	0	0	0	0.0746182790010284	0	0.362643314371319	0.0912744542517831	0.136757522894577	0.0434690596036226	0	noMatch	hsa-mir-219-2|hsa-mir-219-2|miRNA|human
AGATTCCAGGTTCGGCTCC	GAUUCC	29.3	28.1	0.726260610485954	0.697254687498003	1.27471120620929	1.6258547931575	0.592972245425791	0.493886426865051	0.724971798597035	1.56122272465839	1.15259791247229	0.895419348012341	3.0384441680398	2.53850320059923	5.56774170935877	7.79517880499088	0.717239483459773	0.8567959037616	noMatch	trnaR2A34GA58G|tRNA|human
TGAAAGGCTATTTCTTGGTC	GAAAGG	53.7	35.4	9.00563157002583	30.3305789061631	17.3148272176762	9.12979999234598	2.81661816577251	12.2483833862533	1.26870064754481	1.99836508756274	9.07670856071929	1.26851074301748	4.05125889071974	5.8022930299411	2.92078253605706	6.70111862183427	2.02131127156845	8.65363862799216	hsa-miR-488-3p	hsa-mir-488|hsa-mir-488|miRNA|human
AACCCGTAGATCCGATCATGT	ACCCGU	78.3	57.2	0.581008488388763	0.929672916664004	1.16848527235851	0.375197259959424	2.60484236383472	2.46943213432525	3.0811301440374	2.99754763134411	1.15259791247229	4.02938706605553	2.27883312602985	4.17039811527017	5.11136943809986	2.46163541210238	3.60793194710068	1.7135918075232	noMatch	hsa-mir-99a|hsa-mir-99a|miRNA|human
TAAAGGGCTGACAGTGCAGATT	AAAGGG	77.2	82.3	2.46928607565224	1.16209114583	1.27471120620929	2.50131506639616	0.127065481162669	0.888995568357092	0.181242949649259	0.124897817972671	0.288149478118073	0.596946232008227	0.337604907559978	0	0.365097817007133	1.09406018315662	0.260814357621736	0.77111631338544	noMatch	hsa-mir-106b|hsa-mir-106b|miRNA|human
TGGGTTATTGTTAAGTT	GGGUUA	46	60	1.16201697677753	0.813463802081003	0.106225933850774	1.75092054647731	0.127065481162669	1.18532742447612	0.362485899298517	0.187346726959007	0.432224217177109	0.298473116004114	0.0844012268899946	0.181321657185659	0.0912744542517831	0.683787614472885	0.0869381192072452	0.34271836150464	noMatch	RNY5_ENST00000516501|scRNA|human
AAGGAGCTTACAATCTAGCTGGGAT	AGGAGC	11.1	18	2.46928607565224	1.74313671874501	0.956033404656966	1.6258547931575	2.16011317976538	0.493886426865051	1.44994359719407	3.18489435830311	1.29667265153133	1.79083869602468	7.00530183186955	2.90114651497055	5.02009498384807	1.7778477976295	3.02109964245177	2.82742648241328	hsa-miR-708-5p	hsa-mir-708|hsa-mir-708|miRNA|human
TAGCTTATCAGACTGATCTTGAC	AGCUUA	84.2	80.2	0.435756366291572	0.232418229166001	0.637355603104644	1.25065753319808	1.90598221744004	0.395109141492041	1.44994359719407	1.62367163364472	0.432224217177109	12.8343439881769	0.422006134449973	0.181321657185659	4.47244825833737	0.547030091578308	2.80375434443366	0.08567959037616	noMatch	hsa-mir-21|hsa-mir-21|miRNA|human
AGATTGAGGGTTCGAATC	GAUUGA	69.2	80.1	0	0	0.53112966925387	0.250131506639616	0.0423551603875565	0.0987772853730102	0	0.56204018087702	0	0.0746182790010284	1.01281472267993	0.181321657185659	1.6429401765321	0.410272568683731	0.217345298018113	0.17135918075232	noMatch	TRNAR28_prec|tRNA_prec|human
TAGCACTATCTGAAATTGGTT	AGCACU	60.7	29.4	0.145252122097191	0	0.424903735403096	0.125065753319808	0.4870843444569	0.493886426865051	0.724971798597035	0.811835816822362	0.576298956236145	1.71622041702365	0.253203680669984	1.63189491467093	1.00401899676961	0.410272568683731	0.782443072865207	0.25703877112848	noMatch	NAA30_NAA30-001_ENSG00000139977_ENST00000556492.1|mRNA|human
TCCAGTATCAGTGATTTTGA	CCAGUA	88.6	57	1.74302546516629	5.46182838540102	0.424903735403096	1.87598629979712	0.105887900968891	0.493886426865051	0	0.249795635945342	0	0.0746182790010284	0.168802453779989	0.181321657185659	0.182548908503566	0.547030091578308	0.0869381192072452	0.17135918075232	noMatch	ERCC4_ERCC4-001_ENSG00000175595_ENST00000311895.7|mRNA|human
AAGTTTCTCTGAACGTGT	AGUUUC	54.5	77.7	1.30726909887472	1.16209114583	0.424903735403096	1.12559177987827	0.338841283100452	2.46943213432525	0.181242949649259	0.187346726959007	0.576298956236145	0.596946232008227	0.506407361339967	0.181321657185659	0.547646725510699	0.273515045789154	0.130407178810868	0.59975713263312	noMatch	SNORD3A_ENST00000365494|snoRNA|human
ATTTAGGGTTCGTGTCCCT	UUUAGG	86.8	74	0	0	0.212451867701548	0.125065753319808	0.698860146394682	0	1.44994359719407	6.36978871660623	0	3.20858599704422	8.69332636966944	4.71436308682715	11.77440459848	0.136757522894577	1.32580631791049	0.08567959037616	noMatch	trnaR25T34CA58T|tRNA|human
GTCTCTGTGGCGCAATGGACG	UCUCUG	83	69.9	4.50281578501292	6.74012864581403	3.39922988322477	3.50184109295462	8.13219079441085	4.93886426865051	6.52474618737331	1.37387599769938	13.3989507324904	117.52378942662	2.95404294114981	3.62643314371319	12.1395024154872	11.4876319231445	16.6051807685838	3.34150402467024	noMatch	TRNAR16_prec|tRNA_prec|human
CTTGAGCGCTCTGACCA	UUGAGC	75.1	30.2	24.2571043902309	15.4558122395391	1.80584087546316	3.00157807967539	0.0211775801937782	2.37065484895224	0	0	2.16112108588555	0	0.168802453779989	0.181321657185659	0.182548908503566	3.28218054946985	0.0217345298018113	0	noMatch	chr19_35303100-35345830_rev|piRNA|human
TTAAAGACTTTTTCTCTGA	UAAAGA	93.8	83.5	0.726260610485954	0.464836458332002	0.212451867701548	0.875460273238655	8.57691997848019	0.790218282984082	3.44361604333591	0.437142362904349	0.720373695295182	0.149236558002057	0.253203680669984	0.543964971556978	1.0952934510214	0.683787614472885	0.543363245045282	0.77111631338544	noMatch	MT-TP|mt_tRNA|human
ATCACATTGCCAGGGATTACCAA	UCACAU	56.6	65.5	3.34079880823539	13.1316299478791	5.7362004279418	5.62795889939135	2.32953382131561	5.23519612476954	1.26870064754481	2.24816072350808	0.576298956236145	3.43244083404731	2.70083926047983	0.906608285928297	2.55568471904993	3.14542302657527	2.8906924636409	1.54223262677088	hsa-miR-23b-3p	hsa-mir-23b|hsa-mir-23b|miRNA|human
CCGGACACGGACAGGATTGAC	CGGACA	67.7	54.3	1.01676485468034	0.697254687498003	0.53112966925387	1.37572328651789	0.84710320775113	0.592663712238061	4.16858784193295	0.374693453918013	0.144074739059036	0.820801069011312	0.168802453779989	0	0.365097817007133	1.7778477976295	0.260814357621736	0.68543672300928	noMatch	rna18s5A60GC456AT1578G|rRNA|human
CGGTAAAGCGAATGATTAGA	GGUAAA	86.7	74.9	1.16201697677753	1.045882031247	0.318677801552322	0.250131506639616	0.169420641550226	1.9755457074602	0.181242949649259	0.124897817972671	0	0.0746182790010284	0	0	0	0.136757522894577	0.0652035894054339	0.59975713263312	noMatch	RNA45S5_NR_046235_prec3.3|rRNA_prec|human
TGGAAACATCCTTGACTGG	GGAAAC	53.2	62.3	0.145252122097191	0.116209114583	0.106225933850774	0	0.656504986007126	0	0.362485899298517	0.374693453918013	0.432224217177109	0.373091395005142	1.01281472267993	1.08792994311396	1.00401899676961	0.136757522894577	0.760708543063395	0.17135918075232	noMatch	hsa-mir-30e|hsa-mir-30e|miRNA|human
GCCCGGATAGCTCAGTCGG	CCCGGA	76.6	76.8	50.8382427340168	0	215.53241978322	246.754731299981	1311.90873784417	378.415780264002	232.35346145035	1576.02311608815	536.67840299491	5637.11250541169	160.95313967922	1353.92881420532	1268.89746300829	358.714982552475	1067.75224557358	73.1703701812406	noMatch	trnaK1T54G|tRNA|human
CGGTGAGCTCTCGCTGGCC	GGUGAG	18.1	12.6	2.03352970936067	0.813463802081003	1.38093714006006	1.75092054647731	1.58831851453337	1.9755457074602	1.44994359719407	0.56204018087702	1.5848221296494	0.373091395005142	1.09721594956993	0.362643314371319	0.547646725510699	0.957302660262038	0.608566834450716	0.77111631338544	noMatch	RNA45S5_NR_046235_prec3.3|rRNA_prec|human
AACATCCAACGCTGTCGGT	ACAUCC	35.6	22.3	8.27937095953988	7.43738333331203	5.20507075868793	8.50447122574694	0.211775801937783	4.64253241253148	1.63118654684333	0.749386907836027	2.88149478118073	0.149236558002057	0.844012268899946	0.543964971556978	0.456372271258916	4.23948320973188	0.586832304648905	2.91310607278944	noMatch	noMatch
TACTCTGATCGTTTTTT	ACUCUG	89.4	70.5	0.871512732583145	1.278300260413	0.956033404656966	1.6258547931575	0	0.790218282984082	0.181242949649259	0.0624489089863356	0.576298956236145	0	0.0844012268899946	0.362643314371319	0	0.683787614472885	0.0434690596036226	0	noMatch	RNA45S5_NR_046235_prec3.3|rRNA_prec|human
AGCTGGCGTTGTGAATCAGGCCG	GCUGGC	20.5	25.4	0.871512732583145	1.16209114583	0.743581536955418	0.375197259959424	3.68489895371742	0.395109141492041	1.26870064754481	1.68612054263106	2.16112108588555	1.79083869602468	1.68802453779989	1.45057325748528	5.02009498384807	6.70111862183427	6.1508719339126	1.54223262677088	noMatch	hsa-mir-138-1|hsa-mir-138-1|miRNA|human
AGAATTGTGGCTGGACATCTAA	GAAUUG	77.9	65.1	4.21231154081853	3.48627343749001	5.20507075868793	10.6305890321837	0.952991108720021	6.02541440775362	0.906214748246293	1.0616314527677	0.288149478118073	1.0446559060144	1.35041963023991	1.08792994311396	1.0952934510214	1.09406018315662	1.60835520533404	0.4283979518808	hsa-miR-219a-2-3p	hsa-mir-219-2|hsa-mir-219-2|miRNA|human
TAGCACCATCTGAAGTCGGCT	AGCACC	63.1	51.3	0.290504244194382	0.116209114583	0.212451867701548	0	0.444729184069343	0.0987772853730102	0.181242949649259	0.437142362904349	0.144074739059036	0.820801069011312	1.01281472267993	1.63189491467093	0.730195634014265	0.273515045789154	0.565097774847094	0	noMatch	MVK_MVK-001_ENSG00000110921_ENST00000228510.3|mRNA|human
CAGAGTGTGGCTTAACACAAAGCAC	AGAGUG	73.3	55.7	14.6704643318163	0.581045572915002	2.54942241241858	2.12611780643673	0.931813528526243	1.58043656596816	0.906214748246293	0.249795635945342	1.15259791247229	0.44770967400617	1.68802453779989	0	1.91676353928745	2.32487788920781	0.738974013261584	0.4283979518808	noMatch	mt-TVA9G|mt_tRNA|human
GGTCAATGATGTGTTGGC	GUCAAU	88.5	53.4	0	0.116209114583	0.424903735403096	1.00052602655846	0.614149825619569	0.987772853730102	0.906214748246293	17.485694516174	0.288149478118073	0.970037627013369	2.78524048736982	5.43964971556978	0.182548908503566	0.273515045789154	0.0434690596036226	0.08567959037616	noMatch	SNORD45A_ENST00000384512|snoRNA|human
GGACAGTACTGTGATAACTGT	GACAGU	23.2	4.5	0.871512732583145	1.16209114583	1.27471120620929	1.25065753319808	0.465906764263121	0.790218282984082	0.181242949649259	0.312244544931678	0.576298956236145	0.298473116004114	0.253203680669984	0	0.273823362755349	0.547030091578308	0.456425125838037	0.08567959037616	hsa-miR-101-3p	hsa-mir-101-1|hsa-mir-101-1|miRNA|human
AGGGATTGTGGGTTCGGGTCCCACC	GGGAUU	49.6	24.8	0.726260610485954	0.116209114583	1.91206680931393	1.37572328651789	0.4870843444569	0.493886426865051	0.181242949649259	9.24243852997766	1.72889686870844	2.01469353302777	1.18161717645992	5.25832805838412	3.10333144456063	1.91460532052408	0.478159655639849	1.2851938556424	noMatch	trnaR4A58G|tRNA|human
GATCGATGATGACTTTAAA	AUCGAU	110.4	85.2	1.88827758726348	4.06731901040502	3.93035955247864	0	1.9483373778276	3.45720498805536	2.89988719438814	0.437142362904349	2.01704634682651	0.44770967400617	0.590808588229962	0.362643314371319	0.456372271258916	1.50433275184035	1.45621349672136	0.4283979518808	noMatch	SNORD116-25_ENST00000516517_prec|snoRNA_prec|human
TAGTACCATTTGAAATCGGAT	AGUACC	42.3	31.5	0	0	0	0	0.931813528526243	0	0.362485899298517	1.31142708871305	0	1.19389246401645	2.27883312602985	2.17585988622791	1.36911681377675	0	2.1082493907757	0.08567959037616	noMatch	hsa-mir-29c|hsa-mir-29c|miRNA|human
TCGGATTCGTCTGAGCTTGGCT	CGGAUU	75.7	58.6	0.871512732583145	1.16209114583	0.637355603104644	0.125065753319808	0.698860146394682	0.19755457074602	0.362485899298517	0.811835816822362	0.720373695295182	0.820801069011312	0.759611042009951	0.906608285928297	1.00401899676961	2.18812036631323	1.43447896691955	2.74174689203712	noMatch	hsa-mir-127|hsa-mir-127|miRNA|human
AACCCGTAGATCCGAACTTGTGA	ACCCGU	78.3	57.2	603.813071558022	1561.61808176636	710.120367792424	1969.03522026706	377.44801179371	283.787140876658	195.379899721901	259.662563565183	174.90673321767	294.742202054062	950.695419688899	218.311275251534	221.614374923329	438.581375922908	337.363371583715	248.042414138983	hsa-miR-100-5p	hsa-mir-100|hsa-mir-100|miRNA|human
TGGCTCAGTTCAGCAGGAACGGA	GGCUCA	21.6	31.8	2.46928607565224	3.95110989582202	2.76187428012012	3.251709586315	6.45916195910237	2.37065484895224	3.80610194263443	2.06081399654907	40.9172258927663	5.29789780907302	5.23287606717966	3.98907645808451	4.65499716684094	1.91460532052408	2.32559468879381	19.7063057865168	hsa-miR-24-3p	hsa-mir-24-1|hsa-mir-24-1|miRNA|human
TGATTGTCCAAACGCAATT	GAUUGU	57.5	88.5	3672.69990722747	1232.04903280897	965.062609034282	2313.84150216977	488.143223466589	521.148957628002	388.403641098361	741.705692030707	222.307322368093	259.373137807575	437.704762651512	658.016293926758	309.968046639056	910.805102477882	269.74724937028	508.165650521005	hsa-miR-219a-5p	hsa-mir-219-2|hsa-mir-219-2|miRNA|human
AGGTTCAGGGTTCGGGTCCCGGC	GGUUCA	43.5	51.9	0	0	0	0.125065753319808	0.105887900968891	0	0	2.99754763134411	0	0	0.168802453779989	5.07700640119846	0	0	0.0869381192072452	0	noMatch	trnaR25T34CA58G|tRNA|human
TGAAGTAGTAAGTTGTATTGT	GAAGUA	81.7	70.8	1.01676485468034	0.581045572915002	0.318677801552322	0.875460273238655	1.99069253821516	1.28410470984913	1.81242949649259	3.55958781222113	1.5848221296494	4.92480641406787	1.94122821846988	3.08246817215621	1.73421463078388	1.64109027473492	2.52120545701011	0.34271836150464	noMatch	hsa-mir-98|hsa-mir-98|miRNA|human
GGTGGATGATGAGAACCTT	GUGGAU	34.1	50.2	0	0	0.106225933850774	0	0.656504986007126	0	0.543728848947776	12.4897817972671	0	4.62633329806376	0.168802453779989	0.543964971556978	0.182548908503566	0	0.304283417225358	0	noMatch	SNORD115-40_ENST00000606510|snoRNA|human
CGCTGAGAAGACGGTCGAACTTGAC	GCUGAG	52.5	43.7	0.435756366291572	0.116209114583	0.956033404656966	0	0.148243061356448	1.08655013910311	1.08745769789555	0.124897817972671	0.144074739059036	0	0.0844012268899946	0	0	0.273515045789154	0.0652035894054339	0.17135918075232	noMatch	rna18s5A60GC456AT1578G|rRNA|human
GGTAGTGGGTTATCAGA	GUAGUG	57.6	75.8	4.93857215130449	2.67280963540901	0.212451867701548	4.12716985955366	0.254130962325339	0.0987772853730102	0.543728848947776	0.437142362904349	0.288149478118073	0.373091395005142	0.253203680669984	0.181321657185659	0.182548908503566	1.36757522894577	0.130407178810868	0	noMatch	ATP5G3_ATP5G3-001_ENSG00000154518_ENST00000284727.4|mRNA|human
GCACGGCCGGTACAGTGA	CACGGC	30	33.7	1.16201697677753	0.813463802081003	1.69961494161238	0.750394519918847	0.275308542519117	0.493886426865051	0.362485899298517	0	0.144074739059036	0.149236558002057	0.0844012268899946	0	0	0.820545137367461	0.0434690596036226	0.51407754225696	noMatch	rna18s5A60GC456AT1578G|rRNA|human
AGAGTGAGGGTTCGAGTCCCT	GAGUGA	73.9	46.9	0	0	0	0	0.169420641550226	0	0.724971798597035	3.05999654033044	0	0.820801069011312	2.11003067224986	6.89022297305506	2.28186135629458	0	0.326017947027169	0	noMatch	TRNAR9|tRNA|human
GTTCAAATCCGGGTGCCC	UUCAAA	82.8	73.3	0.726260610485954	1.045882031247	4.35526328788173	2.37624931307635	1.52478577395203	2.76576399044429	1.26870064754481	15.9244717915156	1.5848221296494	14.5505644052005	2.19443189913986	34.6324365224609	6.38921179762482	1.91460532052408	1.56488614573041	0.59975713263312	noMatch	TRNAC20|tRNA|human
AAGGTTCCATGTGAACAGCG	AGGUUC	52.1	42.1	0.145252122097191	0.348627343749001	0.212451867701548	0	0.084710320775113	0	0	0.187346726959007	0.288149478118073	0.373091395005142	0.253203680669984	0.181321657185659	1.18656790527318	1.36757522894577	0.130407178810868	0.08567959037616	noMatch	RNA45S5_NR_046235_prec3.3|rRNA_prec|human
AGAATTGTGGCTGGACATCAA	GAAUUG	77.9	65.1	1.01676485468034	4.53215546873702	5.52374856024025	10.7556547855035	0.656504986007126	4.14864598566643	0.362485899298517	0	0.288149478118073	0.522327953007199	0.759611042009951	0.362643314371319	0	0.957302660262038	1.76049691394672	0.25703877112848	hsa-miR-219a-2-3p	hsa-mir-219-2|hsa-mir-219-2|miRNA|human
AGAATTGTGGATGGACATCTGT	GAAUUG	77.9	65.1	1.5977733430691	2.44039140624301	0.956033404656966	2.87651232635558	0.529439504844456	2.66698670507128	0.362485899298517	0.187346726959007	0.576298956236145	0.44770967400617	0	0	0.0912744542517831	1.36757522894577	1.13019554969419	0.17135918075232	noMatch	hsa-mir-219-2|hsa-mir-219-2|miRNA|human
CAGAGTGTGCTTAACAC	AGAGUG	73.3	55.7	21.2068098261899	0.813463802081003	1.80584087546316	1.12559177987827	0.444729184069343	0.790218282984082	0	0.249795635945342	1.5848221296494	0.0746182790010284	0	0.362643314371319	0.182548908503566	0.410272568683731	0.195610768216302	1.37087344601856	noMatch	PTAR1_PTAR1-001_ENSG00000188647_ENST00000377200.5|mRNA|human
AAGATTCCAGGTTCGGCTCC	AGAUUC	61.7	73.7	0.435756366291572	0	0.637355603104644	0.625328766599039	0.211775801937783	0	0	1.18652927074038	0.288149478118073	0.820801069011312	0.0844012268899946	0.725286628742638	1.46039126802853	4.23948320973188	0.0652035894054339	0.25703877112848	noMatch	trnaR2A34GA58G|tRNA|human
GTGAGGTAGTCGGTTGTATAGT	UGAGGU	40.3	20.7	0	0.116209114583	0.106225933850774	0	0.465906764263121	0	0.181242949649259	0.936733634795033	0	0.746182790010284	1.09721594956993	0.543964971556978	0.456372271258916	0	1.04325743048694	0	noMatch	hsa-let-7a-3|hsa-let-7a-3|miRNA|human
TGATTGTCCAAACGTAATA	GAUUGU	57.5	88.5	0.581008488388763	1.51071848957901	0.53112966925387	1.25065753319808	0.084710320775113	0.592663712238061	0	0.0624489089863356	0.144074739059036	0.298473116004114	0.0844012268899946	0	0.0912744542517831	0	0.0652035894054339	0.17135918075232	noMatch	hsa-mir-219-2|hsa-mir-219-2|miRNA|human
TGGAAACATCCTCGACTGGAAGCT	GGAAAC	53.2	62.3	0.290504244194382	1.16209114583	0.956033404656966	0.375197259959424	7.45450822820994	0.592663712238061	5.61853143912702	5.05836162789318	1.15259791247229	19.4753708192684	6.49889447052958	3.98907645808451	16.9770484908317	0.820545137367461	13.3015322387085	0.4283979518808	hsa-miR-30a-5p	hsa-mir-30a|hsa-mir-30a|miRNA|human
CAGAGTGGCTTAACAC	AGAGUG	73.3	55.7	157.743804597549	11.969538802049	10.7288193189282	4.62743287283289	2.16011317976538	6.42052354924566	2.89988719438814	0.936733634795033	9.94115699507351	0.298473116004114	0.168802453779989	0.181321657185659	2.82950808180528	5.47030091578308	1.69529332454128	10.8813079777723	noMatch	VWA3A_VWA3A-201_ENSG00000175267_ENST00000389397.4|mRNA|human
AGGTTCCGGGTTCGCGTCCCGGC	GGUUCC	24.6	20.9	0.435756366291572	0.348627343749001	1.48716307391084	2.50131506639616	1.44007545317692	0.888995568357092	1.26870064754481	60.2007482628275	0.288149478118073	4.9994246930689	2.44763557980984	113.688679055408	2.28186135629458	0.136757522894577	1.69529332454128	0.25703877112848	noMatch	TRNAR15|tRNA|human
TGATTCTCCAAACGCAATTCTT	GAUUCU	46.1	11.9	5.08382427340168	2.90522786457501	0.849807470806192	4.00210410623385	0.4870843444569	2.66698670507128	0	0.749386907836027	0.288149478118073	0.223854837003085	0.168802453779989	0.181321657185659	0.0912744542517831	1.64109027473492	0.49989418544166	0.08567959037616	noMatch	hsa-mir-219-2|hsa-mir-219-2|miRNA|human
AGGGTGTGGGTTCGAATCCCACC	GGGUGU	19.5	33.9	0	0	0	0	0	0	0	3.55958781222113	0	0.0746182790010284	0.0844012268899946	1.99453822904225	0.273823362755349	0	0	0	noMatch	TRNAR1_prec|tRNA_prec|human
TGATTGTCCAAACGCACTT	GAUUGU	57.5	88.5	0.726260610485954	1.045882031247	0.212451867701548	1.00052602655846	0.465906764263121	0.19755457074602	0.181242949649259	0.249795635945342	0.432224217177109	0.149236558002057	0.337604907559978	0	0.0912744542517831	0	0.239079827819924	0	noMatch	hsa-mir-219-2|hsa-mir-219-2|miRNA|human
CATGGTACAGGGCTATGA	AUGGUA	91.9	75	0	0	0	0	0.36001886329423	0	0.181242949649259	0.312244544931678	0	0.596946232008227	0.590808588229962	1.26925160029962	1.46039126802853	0	0.369487006630792	0	noMatch	hsa-mir-103-1|hsa-mir-103-1|miRNA|human
AAAGATTAAGAGAACCAA	AAGAUU	90.7	65.9	5.08382427340168	11.969538802049	0.743581536955418	0.875460273238655	0.508261924650678	1.9755457074602	1.81242949649259	0.0624489089863356	1.00852317341325	0	0.844012268899946	0.181321657185659	1.91676353928745	0.957302660262038	1.52141708612679	3.17014484391792	noMatch	MT-TK|mt_tRNA|human
AGGATCCGGGTTCGGGTCCCGGC	GGAUCC	33.4	28.1	0	0	0.106225933850774	0.125065753319808	0.571794665232013	0	0	12.6771285242261	0	1.34312902201851	0.759611042009951	25.022388691621	0.638921179762482	0	0.369487006630792	0	noMatch	DKK3_DKK3-004_ENSG00000050165_ENST00000396505.2|mRNA|human
TTGCATAGTCACAAAAGTGATTA	UGCAUA	89	94.7	0	0	0.106225933850774	0	0.296486122712895	0.19755457074602	0	1.99836508756274	0	0.0746182790010284	3.62925275626977	0.543964971556978	0.273823362755349	0.273515045789154	0.369487006630792	0.08567959037616	hsa-miR-153-3p	hsa-mir-153-1|hsa-mir-153-1|miRNA|human
TCTCGGTGGAACCTCCA	CUCGGU	65.3	59.1	51.7097554665999	29.9819515624141	86.8928138899332	88.546553350424	5.27321746825078	149.351255483991	4.53107374123147	7.80611362329195	0	3.50705911304833	4.97967238650968	8.70343954491165	2.55568471904993	50.6002834709935	4.25996784115501	37.9560585366389	noMatch	trnaQ1A57GA58G|tRNA|human
GTGCTGGGCCCATAACCCAG	UGCUGG	48.9	26.9	0.145252122097191	0	1.06225933850774	0.250131506639616	0	0	0	8.36815380416897	0	2.38778492803291	0	6.52757965868374	0.0912744542517831	0	0	0	noMatch	trnaM1A57T|tRNA|human
AGGACATTTAACTAAAACC	GGACAU	56.9	44.2	3.34079880823539	0.232418229166001	0.424903735403096	0.375197259959424	3.26134734984185	0.888995568357092	0.362485899298517	0.0624489089863356	0.288149478118073	0.149236558002057	0.337604907559978	0.181321657185659	0.273823362755349	1.23081770605119	0.130407178810868	0.77111631338544	noMatch	mt-rnr1G371AG689AA937-A938-|mt_rRNA|human
CTGGACTTTGAATCCAGC	UGGACU	40.7	24	1.01676485468034	0	0.106225933850774	0.625328766599039	0.0635327405813347	0.19755457074602	0	17.298347789215	0.144074739059036	0	0.337604907559978	16.1376274895237	0.638921179762482	0	0.0434690596036226	0.08567959037616	noMatch	TRNAQ2_prec|tRNA_prec|human
GTAGATTCTCCTTCTATGAGTAA	UAGAUU	84.4	79.2	3.92180729662415	7.32117421872903	6.58600789874799	3.1266438329952	2.41424414209072	6.12419169312663	0.362485899298517	1.12408036175404	2.73742004212169	0.522327953007199	1.43482085712991	1.45057325748528	1.18656790527318	3.14542302657527	3.36885211928075	2.05631016902784	hsa-miR-376a-5p	hsa-mir-376a-1|hsa-mir-376a-1|miRNA|human
AGAATTGTGGCTGGAC	GAAUUG	77.9	65.1	3.92180729662415	6.04287395831602	3.29300394937399	10.6305890321837	0.105887900968891	1.18532742447612	0.543728848947776	0.56204018087702	1.29667265153133	0.298473116004114	0.168802453779989	0.181321657185659	0.456372271258916	2.32487788920781	0.543363245045282	0.8567959037616	noMatch	hsa-mir-219-2|hsa-mir-219-2|miRNA|human
GACTGAGGGTTCGTGTCCCT	ACUGAG	97.9	67.2	0	0	0.637355603104644	0.125065753319808	0.0211775801937782	0.0987772853730102	0	1.24897817972671	0	0.373091395005142	1.6036233109099	0.725286628742638	2.92078253605706	0	0.108672649009056	0	noMatch	trnaR25T34CA58T|tRNA|human
AGTGTAGTATCTGTTCTTA	GUGUAG	60.7	36.9	0.290504244194382	0.929672916664004	4.14281142018019	1.12559177987827	2.68955268460984	4.04986870029342	1.44994359719407	5.49550399079753	1.72889686870844	2.46240320703394	9.62173986545938	4.8956847440128	8.76234760817118	1.7778477976295	4.47731313917313	1.02815508451392	noMatch	rnu2-2pA83GA|snRNA|human
AGGTTCCGGGTTCGGCTCCCGGC	GGUUCC	24.6	20.9	0	0	0	0	0.0211775801937782	0	0.181242949649259	1.0616314527677	0	0	0	2.71982485778489	0	0	0.0652035894054339	0	noMatch	trnaE20A57G|tRNA|human
AGATTGAGGGTTCGTATCCCT	GAUUGA	69.2	80.1	0.145252122097191	0.581045572915002	3.61168175092632	1.50078903983769	0.402374023681787	0.0987772853730102	1.81242949649259	19.6089574217094	0.432224217177109	1.26851074301748	4.55766625205971	32.6378982934187	12.2307768697389	0.136757522894577	0.412956066234415	1.62791221714704	noMatch	trnaR7A58T|tRNA|human
CAGGACTCTTTCGAGGC	AGGACU	62.1	29.4	1.01676485468034	1.16209114583	2.54942241241858	2.37624931307635	0.338841283100452	5.23519612476954	5.2560455398285	0.0624489089863356	1.00852317341325	0.596946232008227	0.253203680669984	0.181321657185659	0.821470088266048	1.7778477976295	0.239079827819924	1.79927139789936	noMatch	rna18s5A60GC456AT1578G|rRNA|human
CTCTGGTTTCTCTTCAGA	UCUGGU	24.1	27.8	0.435756366291572	0.232418229166001	0.106225933850774	0.125065753319808	0.677682566200904	1.28410470984913	0.906214748246293	0.874284725808698	1.29667265153133	1.26851074301748	2.27883312602985	1.08792994311396	2.55568471904993	0.547030091578308	1.76049691394672	0.25703877112848	noMatch	RNU5B-1_ENST00000363286_prec|snRNA_prec|human
AGAAATTTTGGTTAAAT	GAAAUU	86.5	71	35.7320220359089	62.6367127602372	2.54942241241858	4.37730136619328	3.68489895371742	6.02541440775362	1.63118654684333	0.249795635945342	4.03409269365302	0.0746182790010284	3.37604907559978	1.99453822904225	3.19460589881241	3.96596816394273	0.869381192072452	7.45412436272592	noMatch	chr8_125908020-125958620|piRNA|human
AAGTTTCCGGGTTCGTGTCCCGGC	AGUUUC	54.5	77.7	0	0	0.318677801552322	0.375197259959424	0.232953382131561	0.0987772853730102	0.543728848947776	40.2795462961864	0.144074739059036	7.83491929510798	3.20724662181979	120.760223685649	2.55568471904993	0	0.543363245045282	0.08567959037616	noMatch	TRNAR15|tRNA|human
TTTTTGGAAATAGGAGA	UUUUGG	79.2	42.8	0	0.232418229166001	0.212451867701548	0.375197259959424	1.31300997201425	0.296331856119031	0.362485899298517	35.4085313952523	0.576298956236145	6.79026338909358	0.253203680669984	7.43418794461204	0.0912744542517831	0.136757522894577	0.304283417225358	0	noMatch	rnu2-2pA83GA|snRNA|human
TGTGAACATCCTCGACTGGAA	GUGAAC	52.2	47.7	0.871512732583145	1.278300260413	1.16848527235851	1.25065753319808	4.55317974166232	0.19755457074602	1.63118654684333	8.11835816822362	0.144074739059036	2.31316664903188	14.6014122519691	2.35718154341357	2.1905869020428	0.683787614472885	9.06329892735531	1.02815508451392	noMatch	hsa-mir-30a|hsa-mir-30a|miRNA|human
AAGCTTCCGGGTTCGGGGCCCGGC	AGCUUC	47.8	20.1	0	0	0	0	0	0	0	2.31060963249442	0	0.298473116004114	0.0844012268899946	4.71436308682715	0.0912744542517831	0	0.0217345298018113	0	noMatch	SIAH2_SIAH2-001_ENSG00000181788_ENST00000312960.3|mRNA|human
TTGAGGGGTCGGGTCCCT	UGAGGG	46	38.1	0	0	0.424903735403096	0.125065753319808	0.0423551603875565	0.395109141492041	0	0.999182543781369	0	0.298473116004114	1.26601840334992	0.543964971556978	1.82548908503566	0.136757522894577	0.0434690596036226	0	noMatch	SYT15_SYT15-002_ENSG00000204176_ENST00000374323.4|mRNA|human
CCGAGCGGTCGGCGTC	CGAGCG	86.8	68.9	3.1955466861382	0.929672916664004	2.4431964785678	1.37572328651789	0.127065481162669	1.77799113671418	0.362485899298517	0	0	0.0746182790010284	0.0844012268899946	0	0.273823362755349	1.09406018315662	0.0652035894054339	2.141989759404	noMatch	rna18s5A60GC456AT1578G|rRNA|human
CCTACGTGGATAACTGTGGTAAT	CUACGU	75.7	73.2	1.16201697677753	1.97555494791101	1.06225933850774	1.25065753319808	0	2.8645412758173	0	0	0.864448434354218	0	0	0	0	0.683787614472885	0	0.59975713263312	noMatch	rna18s5A60GC456AT1578G|rRNA|human
CAGGACTCTTTCGAGGCCCT	AGGACU	62.1	29.4	0.581008488388763	3.71869166665601	0	0.500263013279232	0.910635948332465	4.34620055641245	0	0.0624489089863356	0.432224217177109	0.0746182790010284	0.253203680669984	0	0.0912744542517831	2.18812036631323	0.369487006630792	0.17135918075232	noMatch	rna18s5A60GC456AT1578G|rRNA|human
GCTGGACGAGGCGCCGCCG	CUGGAC	48.5	20.4	8.56987520373426	2.09176406249401	1.80584087546316	2.50131506639616	5.25203988805701	8.79117839819791	23.3803405047544	0	1.00852317341325	0.0746182790010284	0.675209815119957	0	0.182548908503566	11.7611469689336	1.76049691394672	4.283979518808	noMatch	RNA45S5_NR_046235_prec3.3|rRNA_prec|human
TTCGTTTCCCGGCCAAT	UCGUUU	88.3	79.1	1.01676485468034	2.78901874999201	0.956033404656966	7.37887944586867	1.35536513240181	4.24742327103944	1.26870064754481	0	0	0.373091395005142	0.168802453779989	0.362643314371319	0.273823362755349	1.50433275184035	0.934584781477886	2.9987856631656	noMatch	trnaG15G5TG45AA56TC66A|tRNA|human
CTGGGGATTGTGGGTTCGGGTCCC	UGGGGA	36.4	51.2	0	0.116209114583	2.12451867701548	0.250131506639616	0.148243061356448	0.493886426865051	0.362485899298517	4.93346380992051	0.144074739059036	2.23854837003085	2.61643803358983	0.725286628742638	2.28186135629458	0.820545137367461	0.456425125838037	0	noMatch	trnaR4A58G|tRNA|human
AACCGGTAGATCCGAACTTGTG	ACCGGU	85.9	62.7	2.17878183145786	3.37006432290701	0.956033404656966	8.62953697906674	0.84710320775113	1.58043656596816	0.543728848947776	0.249795635945342	1.29667265153133	0.671564511009256	1.68802453779989	0	0.456372271258916	1.36757522894577	0.586832304648905	1.2851938556424	noMatch	hsa-mir-100|hsa-mir-100|miRNA|human
TTCACTGTGGCTAAGTTCT	UCACUG	83.3	96.8	7.26260610485954	7.55359244789503	4.78016702328483	7.12874793922905	0.868280787944908	2.76576399044429	0.362485899298517	1.0616314527677	3.1696442592988	0.373091395005142	0.590808588229962	0	0.638921179762482	3.14542302657527	0.478159655639849	2.91310607278944	noMatch	C3AR1_C3AR1-001_ENSG00000171860_ENST00000307637.4|mRNA|human
AGAATAGTGGCTGGACATC	GAAUAG	93.1	67.5	1.45252122097191	3.37006432290701	1.38093714006006	2.00105205311693	0	1.67921385134117	0	0	0.576298956236145	0	0	0	0	0.820545137367461	0	0.34271836150464	noMatch	B3GNT7_B3GNT7-001_ENSG00000156966_ENST00000287590.5|mRNA|human
TGACGTAGTAGGTTGTGTGGTTT	GACGUA	93.5	71.4	0	0.348627343749001	0	0.125065753319808	1.69420641550226	0.0987772853730102	0.543728848947776	1.68612054263106	0.144074739059036	1.64160213802262	1.43482085712991	1.45057325748528	2.64695917330171	0.273515045789154	1.78223144374853	0.4283979518808	hsa-let-7b-5p	hsa-let-7b|hsa-let-7b|miRNA|human
AACCGGGCAGAAGCACCAAA	ACCGGG	80.3	71.2	0.435756366291572	1.045882031247	0.956033404656966	1.50078903983769	0.169420641550226	0.790218282984082	0.543728848947776	0.312244544931678	0.432224217177109	0.44770967400617	0.168802453779989	0.543964971556978	0	0.410272568683731	0.152141708612679	0.25703877112848	noMatch	TRNAV27|tRNA|human
GGTCGATGGTGAGAACCTT	GUCGAU	66.3	56.5	0	0	0.106225933850774	0	0.677682566200904	0	1.44994359719407	17.860387970092	0	3.28320427604525	0	1.08792994311396	0.273823362755349	0.273515045789154	0.434690596036226	0.08567959037616	noMatch	CMYA5_CMYA5-001_ENSG00000164309_ENST00000446378.2|mRNA|human
TCGGGCTGGGGCGCGAAG	CGGGCU	15.1	12.6	1.5977733430691	1.16209114583	0.849807470806192	2.37624931307635	2.68955268460984	2.66698670507128	5.43728848947776	0.124897817972671	1.44074739059036	0.298473116004114	0.337604907559978	0.362643314371319	0	2.73515045789154	0.369487006630792	2.05631016902784	noMatch	RNA45S5_NR_046235_prec3.3|rRNA_prec|human
TCCAACATCAGTGATTTTGTTGA	CCAACA	71.9	78.9	1.30726909887472	2.67280963540901	1.48716307391084	2.12611780643673	1.67302883530848	0.395109141492041	0.181242949649259	0.312244544931678	0.288149478118073	0.970037627013369	0	0.181321657185659	0.547646725510699	0.547030091578308	0.782443072865207	0.25703877112848	noMatch	hsa-mir-338|hsa-mir-338|miRNA|human
CAGGTTCCGGGTTCGTGTCCCGGC	AGGUUC	52.1	42.1	0	0	0	0.125065753319808	0.0635327405813347	0.19755457074602	0	3.80938344816647	0.144074739059036	0.149236558002057	0.168802453779989	20.8519905763508	0.638921179762482	0	0.217345298018113	0	noMatch	TRNAR15|tRNA|human
GATTGAGGGCTCGGGTCCC	AUUGAG	89.4	70.2	0.145252122097191	0	0.212451867701548	0	0.0211775801937782	0.19755457074602	0	0.249795635945342	0.576298956236145	0.298473116004114	1.01281472267993	0.543964971556978	1.18656790527318	0.136757522894577	0.0434690596036226	0	noMatch	PIGQ_PIGQ-001_ENSG00000007541_ENST00000321878.5|mRNA|human
TAGGACCATCTGAAATCGGA	AGGACC	70.7	34.2	0	0	0	0	0.275308542519117	0	0.543728848947776	0.936733634795033	0	0.671564511009256	0.337604907559978	1.81321657185659	1.00401899676961	0	0.49989418544166	0	noMatch	hsa-mir-29a|hsa-mir-29a|miRNA|human
CTGAGAAGACGGTCGAACTTGACT	UGAGAA	82.5	75	1.45252122097191	0.813463802081003	1.48716307391084	0.250131506639616	0.105887900968891	0.888995568357092	1.99367244614185	0.374693453918013	0.288149478118073	0.0746182790010284	0	0	0.0912744542517831	0.820545137367461	0.130407178810868	0	noMatch	rna18s5A60GC456AT1578G|rRNA|human
TGGACTTGGAGTCAGAAGGA	GGACUU	74.2	38.8	0.290504244194382	0.464836458332002	0.212451867701548	0.125065753319808	0.444729184069343	0.19755457074602	0.724971798597035	0.312244544931678	1.00852317341325	0.746182790010284	1.09721594956993	0.725286628742638	0.730195634014265	0.820545137367461	0.434690596036226	0.77111631338544	hsa-miR-378a-3p	hsa-mir-378|hsa-mir-378|miRNA|human
TCCAGGATCAGTGATTTTGTAA	CCAGGA	73.3	53.1	1.30726909887472	5.81045572915002	3.39922988322477	4.12716985955366	0.0211775801937782	0.296331856119031	0	0	0.720373695295182	0	0.0844012268899946	0	0	0.820545137367461	0.0217345298018113	0.8567959037616	noMatch	hsa-mir-338|hsa-mir-338|miRNA|human
ACATCTGGCTACTGGGTCTC	CAUCUG	64.3	62	0.145252122097191	0.116209114583	0.318677801552322	0.125065753319808	0.508261924650678	0.19755457074602	0	1.0616314527677	0.576298956236145	0.373091395005142	1.26601840334992	0	1.00401899676961	0.547030091578308	0.347752476828981	0.17135918075232	noMatch	hsa-mir-222|hsa-mir-222|miRNA|human
GACGCGAGCCGGGCCCTT	ACGCGA	88.1	75.6	0.726260610485954	1.278300260413	2.12451867701548	1.12559177987827	1.05887900968891	5.8278598370076	1.63118654684333	0.249795635945342	1.15259791247229	0	0.168802453779989	0	0	1.7778477976295	0.434690596036226	1.45655303639472	noMatch	RNA45S5_NR_046235_prec3.3|rRNA_prec|human
GTTTCGGGTTCGGGTCCCGGC	UUUCGG	79.5	74.8	0	0	0	0	0.105887900968891	0	0	2.43550745046709	0	0.149236558002057	0.506407361339967	1.26925160029962	0	0.136757522894577	0.0434690596036226	0	noMatch	SFT2D1_SFT2D1-002_ENSG00000198818_ENST00000361731.3|mRNA|human
TTGTGGGTTCGGGTCCCT	UGUGGG	41.8	35.6	0	0	0	0	0.0635327405813347	0	0.181242949649259	1.37387599769938	0	0.223854837003085	1.01281472267993	2.17585988622791	2.00803799353923	0	0.0869381192072452	0.08567959037616	noMatch	trnaR4A58G|tRNA|human
AGGTTGTAGGTTCGTGTCCCACC	GGUUGU	62.9	81.9	0	0	0	0	0.0211775801937782	0	0	1.56122272465839	0	0.44770967400617	0	1.45057325748528	0	0	0	0	noMatch	CARS_CARS-001_ENSG00000110619_ENST00000397111.5|mRNA|human
CCATCGACCGTTGATTGTACC	CAUCGA	66.9	65.1	37.7655517452696	5.34561927081802	3.82413361862786	17.2590739581335	2.68955268460984	2.8645412758173	2.35615834544036	3.62203672120746	2.88149478118073	2.0893118120288	4.38886379827972	1.45057325748528	2.46441026479814	2.73515045789154	4.34690596036226	2.82742648241328	hsa-miR-181a-3p	hsa-mir-181a-1|hsa-mir-181a-1|miRNA|human
CACAGTGAACCGGCCTCTTTT	ACAGUG	87	70.2	0.145252122097191	0.464836458332002	0.849807470806192	0.250131506639616	0.571794665232013	0.691440997611071	0.181242949649259	0.811835816822362	1.29667265153133	0.596946232008227	1.35041963023991	0.181321657185659	1.73421463078388	0.820545137367461	1.52141708612679	0.94247549413776	noMatch	hsa-mir-128-1|hsa-mir-128-1|miRNA|human
GGGGTTGTAGCTCAGTGG	GGGUUG	27.3	56.5	0.145252122097191	0.348627343749001	0.212451867701548	0.250131506639616	0.741215306782239	0.19755457074602	0.362485899298517	3.6844856301938	0.432224217177109	3.28320427604525	0.0844012268899946	1.08792994311396	0.0912744542517831	0.136757522894577	0.195610768216302	0.34271836150464	noMatch	NUDT12_NUDT12-001_ENSG00000112874_ENST00000230792.2|mRNA|human
TGAGGTAGTAGGTTGTGTGGTTTTA	GAGGUA	72.4	50.3	1.01676485468034	0.929672916664004	0.849807470806192	1.75092054647731	1.03770142949513	1.87676842208719	0.362485899298517	0.374693453918013	0.288149478118073	0.298473116004114	0.337604907559978	0.362643314371319	0.821470088266048	0.547030091578308	0.782443072865207	0.68543672300928	hsa-let-7b-5p	hsa-let-7b|hsa-let-7b|miRNA|human
GGGTTCCGGGTTCGTGTCCCGGC	GGUUCC	24.6	20.9	0	0	0	0.500263013279232	0.105887900968891	0	0	2.49795635945342	0	0.223854837003085	0.0844012268899946	3.98907645808451	0.182548908503566	0	0.0652035894054339	0.25703877112848	noMatch	TRNAR15|tRNA|human
AAGATTGAGGGTTCGTCCCT	AGAUUG	94.6	80.7	0.145252122097191	0	1.38093714006006	0.625328766599039	0.105887900968891	0.19755457074602	0.543728848947776	1.7485694516174	0.288149478118073	0.820801069011312	0.590808588229962	3.08246817215621	2.00803799353923	0.683787614472885	0.195610768216302	0.77111631338544	noMatch	trnaR25T34CA58T|tRNA|human
GATCGATGATGACTTTCATA	AUCGAU	110.4	85.2	1.01676485468034	0.464836458332002	0.849807470806192	0.625328766599039	0.931813528526243	1.77799113671418	1.44994359719407	0	0.288149478118073	0.0746182790010284	0.253203680669984	0.362643314371319	0.273823362755349	0.957302660262038	0.434690596036226	0.17135918075232	noMatch	SNORD116-16_ENST00000384533_prec|snoRNA_prec|human
GTTTTTCATTATTGCTCCTGAC	UUUUUC	78.7	94.4	0.290504244194382	1.045882031247	1.91206680931393	1.00052602655846	2.18129075995916	1.28410470984913	0.724971798597035	4.7461170829615	1.5848221296494	2.01469353302777	8.77772759655944	2.90114651497055	2.46441026479814	2.87190798078612	4.30343690075864	1.54223262677088	hsa-miR-335-3p	hsa-mir-335|hsa-mir-335|miRNA|human
GGTCGATGATGAGAAACTT	GUCGAU	66.3	56.5	0.435756366291572	1.045882031247	0.743581536955418	0.250131506639616	5.29439504844456	2.46943213432525	2.71864424473888	108.536203818251	2.16112108588555	5.89484404108124	2.78524048736982	9.42872617365429	4.65499716684094	2.87190798078612	2.86895793383909	2.91310607278944	noMatch	SNORD115-14_ENST00000363090|snoRNA|human
AAGGACATTTAACTAAAACC	AGGACA	69.5	76.7	2.90504244194382	0.581045572915002	0.424903735403096	0.250131506639616	3.36723525081074	0.790218282984082	1.44994359719407	0.0624489089863356	0.288149478118073	0	0.337604907559978	0	0.273823362755349	1.64109027473492	0.260814357621736	0.25703877112848	noMatch	mt-rnr1G371AG689AA937-A938-|mt_rRNA|human
TGATTTTCCAAACGCAATTCTTG	GAUUUU	50.9	44.1	2.75979031984663	0.813463802081003	0.212451867701548	1.75092054647731	0.444729184069343	0.691440997611071	0.181242949649259	0.56204018087702	0.288149478118073	0.149236558002057	0.168802453779989	0.181321657185659	0.182548908503566	0.410272568683731	0.478159655639849	0.25703877112848	noMatch	hsa-mir-219-2|hsa-mir-219-2|miRNA|human
TATCCTGCCGACTACGCC	AUCCUG	92.9	88.5	0.435756366291572	0	0.212451867701548	1.37572328651789	0.317663702906674	0.493886426865051	2.71864424473888	0.312244544931678	0	0	0	0.181321657185659	0.0912744542517831	0.547030091578308	0.108672649009056	0.34271836150464	noMatch	trnaS24T50AA67T|tRNA|human
CATAAGGCACGCGGTGAATGCC	AUAAGG	87.6	87.7	0.435756366291572	0.581045572915002	0.424903735403096	0.125065753319808	0.190598221744004	0.19755457074602	0	0.374693453918013	1.29667265153133	0.44770967400617	1.01281472267993	1.45057325748528	0.730195634014265	0.820545137367461	0.304283417225358	0.34271836150464	hsa-miR-124-3p	hsa-mir-124-3|hsa-mir-124-3|miRNA|human
TAGGTTATCAGACTGATGTTTA	AGGUUA	79.6	67.1	0	0	0	0	0.4870843444569	0	0.181242949649259	0.56204018087702	0	1.5669838590216	0.337604907559978	0	1.00401899676961	0	0.99978837088332	0.08567959037616	noMatch	hsa-mir-21|hsa-mir-21|miRNA|human
AAAGCAGGATTCAGACTAC	AAGCAG	93.6	79.1	1.74302546516629	1.16209114583	1.38093714006006	1.75092054647731	0.148243061356448	1.38288199522214	0.724971798597035	0.936733634795033	0.432224217177109	0.223854837003085	0.253203680669984	0	0.456372271258916	1.09406018315662	0.17387623841449	0.68543672300928	noMatch	SNORA63_ENST00000363450|snoRNA|human
AGGTTCCGGGGTCGGGGCCCGGC	GGUUCC	24.6	20.9	0	0	0.212451867701548	0.125065753319808	0.0423551603875565	0.0987772853730102	0	2.31060963249442	0	0.149236558002057	0.0844012268899946	3.26378982934187	0.365097817007133	0	0.0652035894054339	0	noMatch	LGI2_LGI2-001_ENSG00000153012_ENST00000382114.4|mRNA|human
AAAATGTTTAGACGGGCTCACA	AAAUGU	75.2	73.1	6.97210186066516	7.20496510414603	2.76187428012012	1.50078903983769	1.08005658988269	3.8523141295474	4.34983079158221	0.312244544931678	1.87297160776747	1.19389246401645	0.844012268899946	1.45057325748528	2.28186135629458	3.69245311815358	0.869381192072452	2.9987856631656	noMatch	MT-TF|mt_tRNA|human
TCGGGGCCACGCGCGCGTCC	CGGGGC	6.1	13	1.5977733430691	0.232418229166001	1.27471120620929	0.625328766599039	7.70863919053528	2.27187756357923	7.4309609356196	0.249795635945342	0.144074739059036	0	0.422006134449973	0	0.456372271258916	2.59839293499696	1.47794802652317	1.54223262677088	noMatch	RNA45S5_NR_046235_prec3.3|rRNA_prec|human
ACAGTGGCTAAGTTCT	CAGUGG	31.1	29.7	6.2458412501792	4.06731901040502	2.76187428012012	8.37940547242713	1.24947723143292	2.66698670507128	1.08745769789555	1.37387599769938	2.16112108588555	0.746182790010284	0.506407361339967	0.362643314371319	1.27784235952496	2.05136284341865	0.804177602667018	1.62791221714704	noMatch	hsa-mir-27b|hsa-mir-27b|miRNA|human
TCCAGCGTCAGTGATTTTGTTGA	CCAGCG	67.7	61.9	3.63130305242977	4.64836458332002	2.33697054471703	3.50184109295462	2.24482350054049	0.987772853730102	0.543728848947776	0.624489089863356	0.288149478118073	1.49236558002057	0.337604907559978	0.725286628742638	1.00401899676961	1.09406018315662	1.17366460929781	0.68543672300928	noMatch	hsa-mir-338|hsa-mir-338|miRNA|human
AAGATTGAGGGTTCGTGTCCCT	AGAUUG	94.6	80.7	12.7821867445528	1.278300260413	44.189988481922	8.75460273238655	2.73190784499739	5.53152798088857	6.34350323772405	51.3330031867678	16.4245202527301	27.7579997883826	23.6323435291985	85.0398572200743	68.2732917803338	15.3168425641926	4.62945484778581	19.8776649672691	noMatch	trnaR25T34CA58T|tRNA|human
ACCGGAGATGAAAACCTTTT	CCGGAG	63.9	66.4	1.5977733430691	0.464836458332002	2.23074461086625	1.12559177987827	3.15545944887296	1.87676842208719	0.906214748246293	0.187346726959007	0.720373695295182	0.820801069011312	0.92841349578994	0.543964971556978	0	0.136757522894577	0.912850251676075	0.68543672300928	noMatch	mt-TTA9TC45T|mt_tRNA|human
AGATTGAGGGGTCGGGACCCT	GAUUGA	69.2	80.1	0	0	0.106225933850774	0	0.0423551603875565	0	0	0.686937998849691	0	0.0746182790010284	0.92841349578994	1.26925160029962	1.27784235952496	0	0.0652035894054339	0	noMatch	NANOS2_NANOS2-001_ENSG00000188425_ENST00000341294.2|mRNA|human
CAGAGTTGCTTAACAC	AGAGUU	79.3	61.8	21.4973140703842	1.85934583332801	1.06225933850774	0.250131506639616	0.232953382131561	1.08655013910311	0	0.0624489089863356	0.720373695295182	0.0746182790010284	0	0.181321657185659	0.182548908503566	0.136757522894577	0.239079827819924	1.45655303639472	noMatch	chr9_82459110-82547320_rev|piRNA|human
TTAGACGGGCTCACATC	UAGACG	92.9	87.2	17.8660110179545	2.67280963540901	0.318677801552322	0.750394519918847	0.465906764263121	2.27187756357923	2.35615834544036	0	1.00852317341325	0.44770967400617	0.675209815119957	0.362643314371319	0.730195634014265	1.23081770605119	0.543363245045282	0.77111631338544	noMatch	MT-TF|mt_tRNA|human
AGTCTGTGATGAATTGCTTT	GUCUGU	35.5	30.8	1.16201697677753	1.62692760416201	1.91206680931393	3.1266438329952	2.45659930247828	2.56820941969826	0.543728848947776	18.1726325150236	1.72889686870844	5.44713436707507	1.01281472267993	1.63189491467093	0.912744542517831	6.42760357604512	2.15171845037932	1.97063057865168	noMatch	SNORD60_ENST00000383903_prec|snoRNA_prec|human
TCCAGCATCGGTGATTTTGTTGA	CCAGCA	76.6	71.4	1.30726909887472	3.60248255207301	0.849807470806192	1.6258547931575	0.931813528526243	1.38288199522214	0.181242949649259	0.437142362904349	0.288149478118073	0.895419348012341	0.0844012268899946	0.362643314371319	0.273823362755349	0.410272568683731	0.565097774847094	0.17135918075232	noMatch	hsa-mir-338|hsa-mir-338|miRNA|human
AGATTGCAGGGTCGGGTCCTGCC	GAUUGC	39.3	50.5	0	0	0.106225933850774	0.125065753319808	0.105887900968891	0	0	1.18652927074038	0	0.0746182790010284	0.337604907559978	1.26925160029962	0.182548908503566	0	0.0217345298018113	0	noMatch	trnaR22A58G|tRNA|human
AGGGATTGTGGGTTCGTCCCATC	GGGAUU	49.6	24.8	0.145252122097191	0	0.212451867701548	0.250131506639616	0.127065481162669	0.296331856119031	0.181242949649259	0.874284725808698	0.576298956236145	0.820801069011312	0.759611042009951	1.45057325748528	1.82548908503566	0.820545137367461	0.130407178810868	0.59975713263312	noMatch	TRNAR18|tRNA|human
ACCCAGAGGTCGATGGATCGA	CCCAGA	69	62.5	8.27937095953988	1.74313671874501	0.212451867701548	4.00210410623385	0.169420641550226	0.296331856119031	0	0.0624489089863356	0.144074739059036	0.44770967400617	0.0844012268899946	0.362643314371319	0	0.410272568683731	0.478159655639849	0.17135918075232	noMatch	TRNAM4_prec|tRNA_prec|human
TCCAGGATCAGTGATTTTGTTG	CCAGGA	73.3	53.1	6.10058912808201	7.08875598956303	3.71790768477709	6.3783534193102	0.211775801937783	7.11196454685673	0.181242949649259	0.374693453918013	2.73742004212169	0.149236558002057	0.168802453779989	0	0.0912744542517831	3.555695595259	0.130407178810868	0.94247549413776	noMatch	hsa-mir-338|hsa-mir-338|miRNA|human
AGTGACAGATCGAACTCC	GUGACA	62.3	65.7	0	0	0	0	0	0	0.362485899298517	4.43387253802983	0	0.671564511009256	0.0844012268899946	2.17585988622791	0.365097817007133	0	0.0434690596036226	0	noMatch	rny1T112A|scRNA|human
GCTCCCCGTCCTCCCCCCTCCC	CUCCCC	58	45	0.871512732583145	0	0.212451867701548	0.875460273238655	25.2224980107899	5.92663712238061	21.024182159314	0	0.864448434354218	0	0.0844012268899946	0	0.456372271258916	4.23948320973188	3.58619741729886	2.74174689203712	noMatch	RNA45S5_NR_046235_prec3.3|rRNA_prec|human
AGATGCAATTTCTGAGA	GAUGCA	36.8	31.8	0.290504244194382	0	0.424903735403096	0.125065753319808	0.211775801937783	0.296331856119031	0.181242949649259	0.124897817972671	0.432224217177109	0.596946232008227	6.92090060497955	0.181321657185659	2.73823362755349	0.547030091578308	0.478159655639849	0.25703877112848	noMatch	SNORD59B_NR_003046|snoRNA|human
AGCAGCATGGTACAGGGCT	GCAGCA	67.7	42.4	0	0	0	0	0.72003772658846	0	0.362485899298517	1.87346726959007	0	1.26851074301748	1.01281472267993	1.99453822904225	0.730195634014265	0	0.304283417225358	0	noMatch	ARHGEF6_ARHGEF6-001_ENSG00000129675_ENST00000250617.6|mRNA|human
TCTTTGGTTATCTAGCTGTCTGA	CUUUGG	67.3	60.9	5.95533700598482	7.66980156247803	3.50545581707554	3.75197259959424	18.2550741270368	6.61807811999168	7.97468978456738	13.6138621590212	1.87297160776747	26.191015929361	22.4507263527386	23.7531370913214	16.8857740365799	12.4449345834065	13.8014264241502	4.7123774706888	hsa-miR-9-5p	hsa-mir-9-1|hsa-mir-9-1|miRNA|human
AGGCTCCGGGTTCGGGTCCCGGC	GGCUCC	18.5	18	0.290504244194382	0	0.318677801552322	0.500263013279232	1.24947723143292	0.0987772853730102	0.543728848947776	28.5391514067554	0.144074739059036	2.91011288104011	1.26601840334992	51.6766722979129	1.00401899676961	0	0.825912132468829	0	noMatch	MON2_MON2-202_ENSG00000061987_ENST00000393630.3|mRNA|human
CTGACTGCGGATCAGA	UGACUG	92.6	83.2	0.145252122097191	0	0.212451867701548	0.250131506639616	0.0635327405813347	0.0987772853730102	0	17.673041243133	0	0	0	1.26925160029962	0.182548908503566	0.136757522894577	0	0	noMatch	trnaR2A19GA34G|tRNA|human
GGTCAATGATGAGAACCCT	GUCAAU	88.5	53.4	0	0.232418229166001	0.106225933850774	0.375197259959424	8.53456481809264	0.790218282984082	6.88723208667183	150.814115202	1.00852317341325	12.6104891511738	0.253203680669984	6.52757965868374	3.19460589881241	1.50433275184035	2.39079827819924	0.68543672300928	noMatch	SNORD115-32_ENST00000364079|snoRNA|human
TGGACGCGAGCCGGGCCCTTCCC	GGACGC	43.4	31.6	0.290504244194382	0	0.424903735403096	0.875460273238655	2.85897332616006	1.28410470984913	6.52474618737331	0.124897817972671	0.288149478118073	0	0.253203680669984	0	0.273823362755349	2.59839293499696	0.391221536432603	1.02815508451392	noMatch	RNA45S5_NR_046235_prec3.3|rRNA_prec|human
CGCAGTCCGCCCGGAGGAT	GCAGUC	39.8	9.4	1.88827758726348	0.348627343749001	0.53112966925387	0.500263013279232	1.73656157588982	0.19755457074602	0.181242949649259	0.686937998849691	1.00852317341325	0.596946232008227	3.88245643693975	1.81321657185659	2.1905869020428	1.91460532052408	1.97784221196483	3.4271836150464	noMatch	RNA45S5_NR_046235_prec3.3|rRNA_prec|human
TAGTTTATCAGACTGATGTTGACA	AGUUUA	83.6	73.1	0.145252122097191	0.116209114583	0	0.250131506639616	1.01652384930136	0	0.181242949649259	0.249795635945342	0	7.83491929510798	0.675209815119957	0.906608285928297	2.09931244779101	0	1.45621349672136	0.34271836150464	hsa-miR-21-5p	hsa-mir-21|hsa-mir-21|miRNA|human
TCCGTGGTTATCTAGCTGT	CCGUGG	48.7	45.2	0	0	0	0	0.550617085038234	0	0.181242949649259	3.05999654033044	0	0.522327953007199	0.759611042009951	0.906608285928297	1.46039126802853	0	0.543363245045282	0	noMatch	hsa-mir-9-1|hsa-mir-9-1|miRNA|human
CGCCGCTCGCTCCCTCCC	GCCGCU	33.6	21.4	0.290504244194382	0	0.424903735403096	0.375197259959424	1.35536513240181	0.493886426865051	1.63118654684333	0	0.144074739059036	0.0746182790010284	0	0	0.0912744542517831	0.957302660262038	0.108672649009056	0.25703877112848	noMatch	RNA45S5_NR_046235_prec3.3|rRNA_prec|human
TACAGAACTGTGATAACTGAAG	ACAGAA	86.5	70.3	27.1621468321747	6.27529218748202	8.81675250961424	6.12822191267059	1.37654271259559	11.6557196740152	0.543728848947776	0.624489089863356	4.61039164988916	0.746182790010284	0.590808588229962	2.71982485778489	0.365097817007133	3.555695595259	0.804177602667018	4.283979518808	noMatch	hsa-mir-101-1|hsa-mir-101-1|miRNA|human
CGCACGGCTGTCCTCTCC	GCACGG	43.7	55.3	1.74302546516629	0.581045572915002	0.743581536955418	3.00157807967539	0.127065481162669	0.395109141492041	0.181242949649259	0	0.288149478118073	0	0.168802453779989	0	0.547646725510699	0.547030091578308	0.195610768216302	0.17135918075232	noMatch	CACNG8_CACNG8-001_ENSG00000142408_ENST00000270458.2|mRNA|human
CTGACTCCAGATCAGAAGGCT	UGACUC	73.3	56.7	0	0	0	0.125065753319808	0.0423551603875565	0.19755457074602	0	4.93346380992051	0.144074739059036	0.970037627013369	0	1.08792994311396	0.730195634014265	0.410272568683731	0.0652035894054339	0.17135918075232	noMatch	trnaW5T70C|tRNA|human
AGCAGCCTTGTACAGGGCTATG	GCAGCC	39.9	12.3	0.726260610485954	0.232418229166001	0.743581536955418	0.250131506639616	1.14358933046403	0.296331856119031	0.362485899298517	0.874284725808698	0.720373695295182	1.86545697502571	2.78524048736982	1.63189491467093	2.64695917330171	0.547030091578308	0.99978837088332	0.25703877112848	noMatch	hsa-mir-103-1|hsa-mir-103-1|miRNA|human
TAGCTCATCAGACTGATGTTG	AGCUCA	82.5	67.6	5.51958063969325	8.25084713539303	4.56771515558328	4.50236711951308	0.910635948332465	4.34620055641245	0.181242949649259	0.624489089863356	3.74594321553495	0.970037627013369	0.422006134449973	0.362643314371319	0.456372271258916	2.05136284341865	1.06499196028875	2.31334894015632	noMatch	hsa-mir-21|hsa-mir-21|miRNA|human
ATGCTGACATATTTACTAGAGGAA	UGCUGA	76.4	43	0.726260610485954	0	0.956033404656966	0.250131506639616	1.20712207104536	0.888995568357092	1.26870064754481	1.9359161785764	0.576298956236145	1.26851074301748	2.53203680669984	1.99453822904225	2.37313581054636	1.50433275184035	1.52141708612679	1.37087344601856	hsa-miR-628-5p	hsa-mir-628|hsa-mir-628|miRNA|human
TTCCGGGTTCGTGTCCCGGC	UCCGGG	80.3	41.7	1.30726909887472	0	1.59338900776161	4.12716985955366	1.99069253821516	0.592663712238061	1.44994359719407	55.5170800888523	0.576298956236145	2.83549460203908	2.78524048736982	50.9513856691703	2.37313581054636	0.683787614472885	0.49989418544166	0	noMatch	TRNAR15|tRNA|human
CGATTGTCCAAACGCAAT	GAUUGU	57.5	88.5	1.16201697677753	0.464836458332002	0.318677801552322	1.25065753319808	0.0211775801937782	0.296331856119031	0.362485899298517	0.0624489089863356	0	0.0746182790010284	0	0	0	0.136757522894577	0.0652035894054339	0.08567959037616	noMatch	hsa-mir-219-2|hsa-mir-219-2|miRNA|human
GAGACCTCTGGGTTCTGAG	AGACCU	82.5	60.1	1.45252122097191	10.226402083304	0.743581536955418	1.12559177987827	1.10123417007647	2.07432299283321	0	0.499591271890684	1.72889686870844	0.149236558002057	0.759611042009951	0.181321657185659	0.638921179762482	2.05136284341865	0.630301364252528	0.4283979518808	hsa-miR-769-5p	hsa-mir-769|hsa-mir-769|miRNA|human
CAAAAATTTCGGTTGGG	AAAAAU	96.2	87.7	1.45252122097191	1.51071848957901	0.212451867701548	0.250131506639616	0.232953382131561	0.691440997611071	0.543728848947776	0.0624489089863356	0.576298956236145	0.149236558002057	0.0844012268899946	0.181321657185659	0.182548908503566	0.820545137367461	0.152141708612679	0.08567959037616	noMatch	MT-RNR2_ENST00000387347|mt-rnr2A275CA685GA817CA947T|mt_rRNA|human
TGGAATGGGTTCGCCCC	GGAAUG	57.1	51.7	1.16201697677753	0.348627343749001	2.54942241241858	1.75092054647731	0.190598221744004	0.691440997611071	0.181242949649259	0.124897817972671	1.00852317341325	0	0.590808588229962	0	0.273823362755349	0.683787614472885	0.130407178810868	0.17135918075232	noMatch	RNA45S5_NR_046235_prec3.3|rRNA_prec|human
CTAAAACTTAATTCTGACA	UAAAAC	81.7	90.6	0	0	0.106225933850774	0.125065753319808	0.190598221744004	0.19755457074602	0.181242949649259	0	0.144074739059036	0.522327953007199	7.08970305875954	0	1.36911681377675	0	0.347752476828981	0.17135918075232	noMatch	SNORD5_ENST00000459342|snoRNA|human
CACGCGCATGCACACACCCA	ACGCGC	84.9	60.2	0.726260610485954	1.74313671874501	1.38093714006006	1.50078903983769	0	0.790218282984082	0	0	0.144074739059036	0	0	0	0	0.683787614472885	0.0217345298018113	0.51407754225696	noMatch	hsa-mir-574|hsa-mir-574|miRNA|human
AGCAGCATTATACAGGGCT	GCAGCA	67.7	42.4	0.145252122097191	0	0.637355603104644	0.250131506639616	0.571794665232013	0.19755457074602	0.906214748246293	2.43550745046709	0.144074739059036	0.970037627013369	0.759611042009951	2.90114651497055	0.638921179762482	0.410272568683731	0.369487006630792	0.51407754225696	noMatch	HTT_HTT-001_ENSG00000197386_ENST00000355072.5|mRNA|human
TATCAGATCAAAACCAACC	AUCAGA	82	75.5	2.32403395355505	0.464836458332002	0.318677801552322	0.500263013279232	0.211775801937783	1.87676842208719	1.26870064754481	0.249795635945342	0.576298956236145	0.0746182790010284	0.168802453779989	0	0	0.820545137367461	0.195610768216302	0.51407754225696	noMatch	rna18s5A60GC456AT1578G|rRNA|human
TGATATGTTTGATATATTAG	GAUAUG	67.4	59.8	4.7933200292073	5.69424661456702	4.35526328788173	5.25276163943193	2.18129075995916	5.8278598370076	0.724971798597035	1.37387599769938	2.44927056400362	0.970037627013369	1.01281472267993	1.45057325748528	0.912744542517831	0.957302660262038	1.63008973513585	3.34150402467024	hsa-miR-190a-5p	hsa-mir-190a|hsa-mir-190a|miRNA|human
AGAATTGTGGCTGGACGTCTGT	GAAUUG	77.9	65.1	2.46928607565224	6.15908307289902	2.76187428012012	6.87861643258943	1.33418755220803	2.27187756357923	0.724971798597035	0.999182543781369	0.720373695295182	1.19389246401645	1.85682699157988	0.906608285928297	0.912744542517831	1.50433275184035	2.52120545701011	0.34271836150464	noMatch	hsa-mir-219-2|hsa-mir-219-2|miRNA|human
TGAACGCGCCCGATCTCGTCTGATC	GAACGC	70.1	60.1	0	0.116209114583	0	0.500263013279232	0.592972245425791	0	0.181242949649259	0.624489089863356	0.144074739059036	0.596946232008227	2.78524048736982	0.362643314371319	2.73823362755349	0.683787614472885	1.06499196028875	0	noMatch	RNA5S9_ENST00000364451|rRNA|human
AGCCCGTAGATCCGAACTTGTGA	GCCCGU	73.4	59.7	1.45252122097191	4.41594635415402	0.956033404656966	4.25223561287347	0.402374023681787	0.592663712238061	0.543728848947776	0.249795635945342	0.288149478118073	0.746182790010284	1.68802453779989	0.181321657185659	0.0912744542517831	1.09406018315662	0.543363245045282	0.68543672300928	hsa-miR-100-5p	hsa-mir-100|hsa-mir-100|miRNA|human
TGGCGTGGGTTCGTATCCCACC	GGCGUG	41.9	50.9	0.145252122097191	0	0	0.250131506639616	0.169420641550226	0	0.906214748246293	2.68530308641243	0.288149478118073	0.298473116004114	0.0844012268899946	7.07154463024072	1.00401899676961	0	0.0652035894054339	0.08567959037616	noMatch	trnaL1A67T|tRNA|human
GTATACATCCTTGACTGGAAGC	UAUACA	80.2	80.7	0	0	0	0	0.4870843444569	0	0.181242949649259	0.374693453918013	0	1.0446559060144	0.506407361339967	0.543964971556978	1.18656790527318	0	0.891115721874263	0	noMatch	hsa-mir-30e|hsa-mir-30e|miRNA|human
TGTAAACATGCTTGACTGGAAGC	GUAAAC	82.6	76.4	0.145252122097191	0.116209114583	0.106225933850774	0.250131506639616	0.571794665232013	0.0987772853730102	0.181242949649259	0.749386907836027	0	0.746182790010284	0.422006134449973	1.26925160029962	1.00401899676961	0.273515045789154	0.608566834450716	0.25703877112848	noMatch	hsa-mir-30e|hsa-mir-30e|miRNA|human
[truncated: 5,145 more rows]
