# Supplementary material for: SPOROS: A pipeline to analyze DISE/6mer seed toxicity
Source: PLoS Comput Biol. 2022 Mar 31;18(3):e1010022. doi: 10.1371/journal.pcbi.1010022 (PMC9004739; doi:10.1371/journal.pcbi.1010022)
Supplement: S2 Dataset — (ZIP) [file pcbi.1010022.s006.zip › Final SPOROS output Figure 3/differential/ADnTPDvsCtrl/pvalue/B_collapsed.ADnTPDvsCtrl.diff.avgd.txt]

Seed	miRNA	RNAworld	Avg of 3 Human Tox	Avg of 3 Mouse Tox	ADnTPDvsCtrl.Group1	ADnTPDvsCtrl.Group2
AAAAAC	hsa-miR-30e-5p	hsa-mir-30e	84.3	83.5	0.0605073719822236	0.460303292595062
AAAAAG	hsa-miR-12136	mt-TS1A54C	89.7	90	37.3074194762797	15.1752603559025
AAAAAU	noMatch	MT-RNR2_ENST00000387347	96.2	87.7	0.699135187654642	0.254958072462229
AAAAAU	noMatch	rna18s5A60GC456AT1578G	96.2	87.7	0.411354045532027	1.88651860394482
AAAACC	noMatch	rna18s5A60GC456AT1578G	57.8	40.9	7.15774095492252	6.87510058639425
AAAACG	noMatch	mt-TRA9G	85.1	84	1.3852362711978	0.372267401522941
AAAACU	noMatch	SNORD52_ENST00000364884_prec	91.6	96.4	0.332240542416706	1.88091158877706
AAAACU	noMatch	SNORD5_ENST00000459342	91.6	96.4	0.13387586711379	0.674739919967166
AAAAGG	noMatch	FGF2_FGF2-001_ENSG00000138685_ENST00000264498.3	82.4	73	0.696237857024932	0.161768924648865
AAAAUA	noMatch	rna18s5A60GC456AT1578G	85	76.8	0.754363470174543	3.54949230389305
AAAAUG	noMatch	MT-TF	93.3	84.2	30.5896802476919	9.02100459101107
AAAAUG	noMatch	MT-TM	93.3	84.2	0.560708395801537	0.160664397169654
AAAAUG	noMatch	SNORD18B_ENST00000365659_prec	93.3	84.2	0.574659496549807	6.32440684893116
AAAAUU	noMatch	RNU6-9_ENST00000384776_prec	83.3	85.2	0.866378062792722	3.57522803416599
AAACAG	noMatch	TRNAT14	86.8	84.4	9.48570606757503	1.64671690202674
AAACAU	hsa-miR-30a-5p	hsa-mir-30a	97.9	78.1	5.14585022881561	17.0481935087682
AAACAU	hsa-miR-30d-5p	hsa-mir-30d	97.9	78.1	0.339005751065118	1.45323827667478
AAACAU	hsa-miR-30e-5p	hsa-mir-30e	97.9	78.1	10.1793158192697	28.9380488629269
AAACCA	noMatch	rna18s5A60GC456AT1578G	82.3	79.2	3.0056770852879	0.792883672788709
AAACCG	noMatch	TRNAT10_prec	93.4	85.8	1.86800624230209	0.490030358600795
AAACCG	noMatch	TRNAT6	93.4	85.8	2.67183373163247	0.355382190283706
AAACUC	noMatch	GABPA_GABPA-001_ENSG00000154727_ENST00000400075.3	87.8	78.7	0.157654194221198	0.544242009280877
AAAGAG	noMatch	hsa-mir-106b	82.8	79.2	10.1981968641025	3.25635456584642
AAAGAG	noMatch	hsa-mir-17	82.8	79.2	0.876777275861975	0.251689908903359
AAAGAG	noMatch	hsa-mir-93	82.8	79.2	2.78285099853279	0.970683676319151
AAAGAU	noMatch	MT-TK	92.1	81.5	4.62191664298511	1.1928624032764
AAAGAU	noMatch	hsa-mir-9-1	92.1	81.5	30.7234670015729	10.4197734482525
AAAGAU	noMatch	rna18s5A60GC456AT1578G	92.1	81.5	0.823166123984015	0.279768998702782
AAAGCA	hsa-miR-330-3p	hsa-mir-330	85.3	70.4	204.199224269927	82.7978330783855
AAAGCA	noMatch	RNA45S5_NR_046235_prec3.3	85.3	70.4	0.902308421747075	0.167486638828223
AAAGCU	hsa-miR-320a-3p	hsa-mir-320-RNASEN	55.1	54.3	1.86236192352807	0.722453687419892
AAAGCU	hsa-miR-9-3p	hsa-mir-9-1	55.1	54.3	3.99309627630097	1.77814112021499
AAAGCU	noMatch	hsa-mir-320b-2	55.1	54.3	8.28067507794156	2.47130699524269
AAAGGA	noMatch	SNORD115-17_ENST00000364612_prec	87.2	77.2	2.01527321160422	0.669224022774543
AAAGGA	noMatch	hsa-mir-186	87.2	77.2	1.08471058040521	0.273186343285116
AAAGGA	noMatch	rna18s5A60GC456AT1578G	87.2	77.2	0.998750123998711	0.216032869874141
AAAGGC	hsa-miR-4484	MEFV_MEFV-001_ENSG00000103313_ENST00000219596.1	39.7	29.2	2.58371666203324	0.805742273698129
AAAGGG	noMatch	RNA45S5_NR_046235_prec3.3	77.2	82.3	0.775837524220107	0.189383277007491
AAAGGG	noMatch	hsa-mir-106b	77.2	82.3	21.9380031205841	6.64744162119304
AAAGGG	noMatch	hsa-mir-17	77.2	82.3	0.607636150157378	0.138185991753916
AAAGGG	noMatch	hsa-mir-20a	77.2	82.3	0.504424335482749	0.0890095728082487
AAAGGG	noMatch	hsa-mir-93	77.2	82.3	12.5242903171545	4.67028168227533
AAAGGU	noMatch	hsa-mir-320b-2	60.7	59.8	1.33523228621335	0.224876185325557
AAAGUG	hsa-miR-106b-5p	hsa-mir-106b	89.8	84.4	88.7521086612435	41.4396699834447
AAAGUG	noMatch	hsa-mir-128-2	89.8	84.4	0.123460024270171	0.607748685271127
AAAGUG	noMatch	hsa-mir-20a	89.8	84.4	0.407645477107198	1.77358748567594
AAAGUU	noMatch	mt-TDA9T	80.6	65.9	0.568572080747321	0.0253862184387812
AAAUAA	noMatch	MT-TM	83.2	84.7	3.12498106827397	0.80617951259635
AAAUAA	noMatch	rna18s5A60GC456AT1578G	83.2	84.7	2.0962487861533	11.0472799853359
AAAUAC	noMatch	MT-TW	87	80.8	1.31995001321498	0.50335113608262
AAAUAG	noMatch	MT-RNR1_ENST00000389680	98.7	88.9	0.535425185355438	1.57945263430707
AAAUCU	noMatch	TRNAQ1	87.3	87.2	5.27655095692651	1.94440569791278
AAAUCU	noMatch	TRNAQ10	87.3	87.2	1.45546266723027	0.534132296967218
AAAUGA	noMatch	BMPR1B_BMPR1B-001_ENSG00000138696_ENST00000515059.1	78.2	88.8	1.02566296916474	0.2545009803645
AAAUGA	noMatch	pET16B_Rnl2_1-249_K227Q_backbone	78.2	88.8	4.24860802471372	1.24973340961502
AAAUGG	noMatch	SCN3A_SCN3A-201_ENSG00000153253_ENST00000360093.3	77.2	60.8	2.43741523847341	0.699732279911731
AAAUGG	noMatch	chr15_93102400-93164260	77.2	60.8	1.40067087237439	0.342726843712491
AAAUGU	noMatch	MT-TF	75.2	73.1	41.780122544099	12.4300728296838
AAAUUA	noMatch	mt-TDA9T	91.4	92.1	0.0470694301436724	0.494683531749696
AAAUUC	noMatch	hsa-mir-181a-1	73.8	83.9	0.123892428803059	0.532119569935586
AAAUUG	hsa-miR-219a-2-3p	hsa-mir-219-2	85.1	86.3	10.1299276064034	2.99220960898207
AAAUUG	noMatch	hvt-mir-H11	85.1	86.3	9.51169195110582	2.16412114070994
AAAUUU	noMatch	MT-RNR2_ENST00000387347	88.5	95.1	3.62962569696412	1.04118462769024
AAAUUU	noMatch	chr8_125908020-125958620	88.5	95.1	0.833599261393096	0.0379135788796252
AACAAA	hsa-miR-7-1-3p	hsa-mir-7-1	90.2	76.1	7.70468051558573	13.4255749960056
AACAAA	noMatch	hsa-mir-495	90.2	76.1	0.56740592590335	1.68532822886824
AACAAC	noMatch	MT-TS2	83.7	71.7	5.23672156634051	2.43334128080462
AACACA	hsa-miR-140-3p	hsa-mir-140	86.5	61.9	0.248651927823559	0.734410832405619
AACACA	noMatch	mt-TVG10A	86.5	61.9	0.913950135361666	0.272866037524713
AACACC	hsa-miR-29c-3p	hsa-mir-29c	48.3	53	23.1648981398213	53.5441989626064
AACACC	noMatch	hsa-mir-29c	48.3	53	0.592164834744336	1.66648901843846
AACAGA	noMatch	SNORD26_ENST00000384147_prec	93.2	74.9	4.8932755904363	0.761024763673503
AACAGG	noMatch	TRNAT14	78.5	70.5	0.952788572491638	0.180416681356209
AACAGU	hsa-miR-212-3p	hsa-mir-212	61.8	63.1	6.57490070679088	3.10732395037862
AACAUA	noMatch	rn7sl1C53TT54GT70C	82.9	73.1	0.455657144481448	0.978282398640672
AACAUC	hsa-miR-136-3p	hsa-mir-136	38.2	54.4	0.190950655458902	1.08853374297306
AACAUC	hsa-miR-30a-5p	hsa-mir-30a	38.2	54.4	0.882774700615908	4.26768748242982
AACAUC	hsa-miR-30d-5p	hsa-mir-30d	38.2	54.4	0.361410489245141	1.16222978986185
AACAUC	hsa-miR-30e-5p	hsa-mir-30e	38.2	54.4	2.10487290438535	9.37839238335168
AACCCA	noMatch	TRNAM4_prec	81.6	78	2.67555450540028	0.744255311152861
AACCCA	noMatch	trnaM1A57T	81.6	78	5.87967534544502	1.55974076691204
AACCCC	noMatch	mt-rnr1G371AG689AA937-A938-	9	23.3	13.7751653656051	3.57268681003555
AACCGG	noMatch	hsa-mir-451-DICER	78.4	61.7	3.50870644204157	10.4775375394605
AACCGG	noMatch	trnaV2A58G	78.4	61.7	0.685980861260504	0.239964516983509
AACCGG	noMatch	trnaV2G26T	78.4	61.7	23.0453443932202	6.26070263888753
AACCGU	hsa-miR-451a	hsa-mir-451-DICER	80.5	58.3	4.53981357303987	9.55565238227197
AACCGU	hsa-miR-99a-5p	hsa-mir-99a	80.5	58.3	5.0199140121622	15.1828876983767
AACCGU	noMatch	hsa-mir-451-DICER	80.5	58.3	1.5124468088858	3.88285985350691
AACGAA	noMatch	hsa-mir-191	92.2	74.7	3.0252907346898	1.37457873594257
AACGAA	noMatch	rna18s5A60GC456AT1578G	92.2	74.7	0.763246533940502	0.260667770144233
AACGAG	noMatch	RNA45S5_NR_046235_prec3.3	89.8	76.2	1.41823150298367	0.532449056265756
AACGAG	noMatch	rna18s5A60GC456AT1578G	89.8	76.2	5.06180357199762	1.94605195410483
AACGCA	noMatch	hsa-mir-191	87.7	68.6	1.53164826624514	0.319477947912357
AACGGA	hsa-miR-191-5p	hsa-mir-191	98.3	79.9	1.31271504319005	0.51762155402745
AACGGA	noMatch	hsa-mir-191	98.3	79.9	8.50158800019353	3.78261035284392
AACGGU	noMatch	hsa-mir-451-DICER	70	65.2	7.22037546533551	2.39641674335161
AACGUA	noMatch	hsa-mir-191	81.5	79.2	1.23614946513613	0.411781306079297
AACUAA	noMatch	MT-TN	85.5	81.8	0.492034812390832	1.17135530456331
AACUGC	noMatch	MT-TS2	41.9	19	1.0748506088777	0.164410361642143
AACUUA	noMatch	mt-TVG10A	88.2	77.5	16.4031845572628	2.14680702721708
AACUUG	noMatch	mt-TVG10A	83.6	77.4	7.40646122103342	2.53545308505191
AACUUU	noMatch	SLC25A24_SLC25A24-001_ENSG00000085491_ENST00000565488.1	79.5	84	0.531964302201792	1.45898670159651
AAGAAC	hsa-miR-548h-3p	MTMR6_MTMR6-001_ENSG00000139505_ENST00000381801.5	83.3	64.8	0.936232822777879	0.292470069909366
AAGAAC	noMatch	MT-TS2	83.3	64.8	10.184216371985	2.76701377421749
AAGAAC	noMatch	MTRNR2L11_ENST00000604646.1	83.3	64.8	1.4388740312952	0.572927090099255
AAGAAC	noMatch	RNA45S5_NR_046235_prec3.3	83.3	64.8	0.81937458761331	0.215999802829551
AAGAAG	noMatch	LRRN3_LRRN3-201_ENSG00000173114_ENST00000451085.1	81.5	72.3	0.173150877579134	1.05854097687114
AAGAAG	noMatch	RNA45S5_NR_046235_prec3.3	81.5	72.3	0.634314774506413	0.199530046428022
AAGAAU	hsa-miR-186-5p	hsa-mir-186	90	75.8	4.84207062352107	2.11971621673396
AAGACC	noMatch	RNA45S5_NR_046235_prec3.3	65.8	48	2.93296270444768	1.07816561368683
AAGACC	noMatch	hsa-mir-29c	65.8	48	0.20262485281831	0.972471496901691
AAGACG	noMatch	rna18s5A60GC456AT1578G	92	68.2	3.60337874739509	0.767443762716697
AAGACU	hsa-miR-499a-5p	hsa-mir-499	81.6	54.9	14.114322962361	3.97127515470234
AAGACU	noMatch	MT-TP	81.6	54.9	14.1161925331202	4.28262273145173
AAGAGA	noMatch	MT-TK	84.4	68.9	0.806591104595921	0.15707562898553
AAGAGC	noMatch	pET16B_Rnl2_1-249_K227Q_backbone	78	56.8	1.34724879563897	0.309320872308654
AAGAGG	noMatch	SNORD115-5_ENST00000363633_prec	74.7	56.1	1.21081055006182	0.159797739347237
AAGAUU	noMatch	MT-TK	90.7	65.9	4.82954420284772	1.62054154005441
AAGAUU	noMatch	TRNAR9	90.7	65.9	0.235144560142931	1.0560730785396
AAGAUU	noMatch	trnaR25T34CA58T	90.7	65.9	1.10766655819039	3.38004676554452
AAGCAC	hsa-miR-330-3p	hsa-mir-330	76.2	64	25.1575001646105	8.50847978592008
AAGCAC	noMatch	hsa-mir-143	76.2	64	0.383442791500546	14.6525632642921
AAGCAG	noMatch	RNA5S9_ENST00000364451	93.6	79.1	0.384429179995727	1.10366135598224
AAGCAG	noMatch	SNORA63_ENST00000363450	93.6	79.1	1.18472445038704	0.472862420609391
AAGCAG	noMatch	TRNAG8	93.6	79.1	4.42721433961823	0.968487701260332
AAGCCC	hsa-miR-129-2-3p	hsa-mir-129-2	65.8	39.3	1.06071805916573	2.44008691843466
AAGCGC	noMatch	HOXA4_HOXA4-001_ENSG00000197576_ENST00000360046.5	90.9	58.8	0.63059106893944	0.117308315626151
AAGCGC	noMatch	hsa-mir-330	90.9	58.8	0.585255347837303	0.119007790029845
AAGCGG	noMatch	ELL_ELL-001_ENSG00000105656_ENST00000262809.4	97	62.4	0.734944269871075	0
AAGCGG	noMatch	TRNAS21_prec	97	62.4	0.810872051979283	0
AAGCGU	noMatch	COPS2_COPS2-001_ENSG00000166200_ENST00000388901.5	97.7	75.8	0.14104213877344	0.493963257384144
AAGCGU	noMatch	PSEN1_PSEN1-001_ENSG00000080815_ENST00000324501.5	97.7	75.8	0.0833738533330066	0.664287069021991
AAGCGU	noMatch	RNA45S5_NR_046235_prec3.3	97.7	75.8	2.36905946173092	0.745897216442457
AAGCGU	noMatch	hsa-mir-451-DICER	97.7	75.8	2.35898407647995	12.3530626042193
AAGCUG	hsa-miR-22-3p	hsa-mir-22	89	64.2	2.19175713091734	5.36925123404886
AAGGAA	noMatch	MT-RNR2_ENST00000387347	92.3	69.3	1.44634636772398	0.626134873460119
AAGGAG	noMatch	hsa-mir-18a	83.9	67.6	0.671743621453323	0.175159356705649
AAGGAG	noMatch	trnaR25T34CA58G	83.9	67.6	0.0500947987427836	0.90847447854236
AAGGAG	noMatch	trnaR25T34CA58T	83.9	67.6	0.0349679557472277	0.729941142388431
AAGGAU	noMatch	RNA45S5_NR_046235_prec3.3	78.5	60	1.25197930368286	0.540049114405097
AAGGCA	hsa-miR-124-3p	hsa-mir-124-3	70.8	57.3	0.574110846371975	1.22376508187709
AAGGCA	noMatch	DAPK3_DAPK3-001_ENSG00000167657_ENST00000545797.2	70.8	57.3	0.398112076369203	1.11058931408644
AAGGCG	hsa-miR-4484	MEFV_MEFV-001_ENSG00000103313_ENST00000219596.1	71.8	59.9	1.08204588136034	0.320849807794387
AAGGCG	noMatch	hsa-mir-18a	71.8	59.9	0.849454365914126	0.251382471025094
AAGGGA	noMatch	RNA45S5_NR_046235_prec3.3	87.5	70.4	1.50756738390207	1.99794376762229
AAGGGA	noMatch	hsa-let-7f-2	87.5	70.4	1.06383954957249	0.317935039882437
AAGGGG	noMatch	hsa-mir-18a	83.9	66.9	1.81526581608973	0.651824789309259
AAGGGU	noMatch	RNA45S5_NR_046235_prec3.3	66.2	48.8	3.23919320355895	1.26961726281009
AAGGUA	hsa-let-7a-5p	hsa-let-7a-3	88.2	73.6	0.635792233231957	0.220456052380176
AAGGUG	hsa-miR-18a-5p	hsa-mir-18b	90.2	73.6	11.8933673009589	3.77561237512083
AAGGUU	noMatch	TRNAR15	77.3	62.9	0.17442852755153	11.7148234656814
AAGUAA	noMatch	rna18s5A60GC456AT1578G	90.1	90.5	2.09248687897302	0.533093176629912
AAGUAG	noMatch	cali_31_rc	84.5	80.9	0.396484806025123	1.02422757584806
AAGUCG	noMatch	rna18s5A60GC456AT1578G	91.5	66.5	2.59978055341127	0.710271275258933
AAGUGC	hsa-miR-519a-3p	hsa-mir-519a-1	66.3	81.9	8.92961999930455	16.2415826802259
AAGUUA	noMatch	mt-TDA9T	81.8	73.5	0.926393468622423	0.0640383558362914
AAGUUC	noMatch	TRNAR15	60.8	58.8	0.25516067014565	6.74569607533845
AAGUUU	noMatch	hsa-mir-590	80.3	73.6	0.226271044921028	0.996902240468003
AAUAAA	hsa-miR-340-5p	hsa-mir-340	105.4	86.7	2.02428688692525	0.467481510581377
AAUAAC	noMatch	rna18s5A60GC456AT1578G	89.3	83.9	2.76857720243229	12.7816620300009
AAUAAG	noMatch	CT62_CT62-001_ENSG00000225362_ENST00000449977.2	92.9	95.4	13.7421116033003	36.9529278437204
AAUAAG	noMatch	PRPF18_PRPF18-001_ENSG00000165630_ENST00000378572.3	92.9	95.4	1.05206930283149	0.30533106042811
AAUAAU	noMatch	pET16B_Rnl2_1-249_K227Q_backbone	81.7	77.1	0.916709514029099	0.26121762511669
AAUACU	noMatch	chr8_125908020-125958620_rev	91.1	82	0.121089286703004	0.637528187477202
AAUAGG	noMatch	RNA45S5_NR_046235_prec3.3	87.2	74.5	0.895430803251732	0.358533549275423
AAUAGG	noMatch	SNORD115-24_ENST00000363528	87.2	74.5	11.4390485716247	2.62759702053364
AAUAUA	hsa-miR-410-3p	hsa-mir-410	92	82.7	0.366969595658948	0.894615373179659
AAUAUG	noMatch	SNORD19B_ENST00000459623_prec	88	78.1	0.506472959080532	0.0422930565796433
AAUCAU	noMatch	mt-TRA9G	83.3	76.8	1.63540984669238	0.476271803427377
AAUCCA	noMatch	TRNAQ2_prec	86.5	78.4	1.05677400274629	2.32146646473287
AAUCCA	noMatch	TRNAR16_prec	86.5	78.4	0.753537002747254	6.61501109874328
AAUCCA	noMatch	TRNAS22	86.5	78.4	3.84450060796059	0.896386795155968
AAUCCG	hsa-miR-4454	trnaH11A5G	79.6	79.7	3.30688720771797	1.33679502220254
AAUCCG	noMatch	RNA45S5_NR_046235_prec3.3	79.6	79.7	1.04558288287657	0.264871170552344
AAUCCU	noMatch	TRNAS1	65.7	42	0.466668021538817	0.0941283170835898
AAUCGU	hsa-miR-451a	hsa-mir-451-DICER	89.7	85.3	4.72500258681413	14.3131652099879
AAUCGU	noMatch	PSEN1_PSEN1-001_ENSG00000080815_ENST00000324501.5	89.7	85.3	0.0363044231893341	0.616827480755633
AAUCGU	noMatch	hsa-mir-451-DICER	89.7	85.3	4.48642845237417	21.1427146799341
AAUCUC	noMatch	TRNAQ1	71.9	86.5	3.63801700172382	1.38217999238543
AAUCUC	noMatch	TRNAQ10	71.9	86.5	0.610437253853433	0.218761967972598
AAUGAA	noMatch	hsa-mir-186	95	86.5	0.084710320775113	0.635757040325555
AAUGAG	noMatch	trnaR25T34CA58G	81.5	66.4	0.0471177205553699	0.602219262046818
AAUGAG	noMatch	trnaR25T34CA58T	81.5	66.4	0.0349679557472277	0.565012193277597
AAUGCA	hsa-miR-124-3p	hsa-mir-124-3	95.8	78	1.84150269410189	6.38568387532852
AAUGCA	noMatch	hsa-mir-124-3	95.8	78	0.831560995710749	2.36566979849807
AAUGCU	hsa-miR-320a-3p	hsa-mir-320-RNASEN	65.2	21.9	0.261416770733088	0.969698182592391
AAUGGA	noMatch	TRNAR18	84.5	65.8	5.1233634642351	1.53788585487696
AAUGGA	noMatch	TRNAR29_prec	84.5	65.8	0.661307952784596	0.0909346264761524
AAUGGA	noMatch	rnu2-2pA83GA	84.5	65.8	2.47605770242613	24.0290643418685
AAUGGC	noMatch	CCDC23_CCDC23-001_ENSG00000177868_ENST00000372521.4	50.4	13.1	0.648904826319546	0.775119701464499
AAUGGC	noMatch	hsa-mir-365a	50.4	13.1	1.28849522473087	0.414181331586841
AAUGUG	hsa-miR-18a-5p	hsa-mir-18a	83.1	72.7	0.107149525088859	0.495941578147511
AAUGUU	noMatch	MT-TF	81.2	51	8.80636408754789	2.40655707846635
AAUUAA	noMatch	mt-TAG48T	99.7	83.6	0.775857314657212	0.207942944656147
AAUUAU	noMatch	TP53INP1_TP53INP1-002_ENSG00000164938_ENST00000448464.2	55	79.3	0.634643096097214	0.0810172407445658
AAUUAU	noMatch	hsa-mir-219-2	55	79.3	2.35595068911466	0.287052660659809
AAUUCU	noMatch	hsa-mir-219-2	84.2	66.2	1.17194170857406	0.172002103348393
AAUUGU	hsa-miR-219a-2-3p	hsa-mir-219-2	62.6	43.8	454.645921695244	70.7626290438492
AAUUGU	noMatch	hsa-mir-219-2	62.6	43.8	16.6376043310019	3.86548443826308
AAUUGU	noMatch	hsa-mir-590	62.6	43.8	1.76517544536243	0.278576424180615
AAUUUC	noMatch	MT-RNR2_ENST00000387347	78.3	62.9	9.06833536319715	3.26159350203595
AAUUUG	noMatch	RNY4_ENST00000516507_prec	90.5	92.2	0.882261867507599	0.275339119473444
AAUUUU	hsa-miR-590-3p	hsa-mir-590	87.2	91.9	4.67787451581822	1.78515749342714
AAUUUU	noMatch	RNU4-1_ENST00000363925_prec	87.2	91.9	0.076751765322538	1.74940430428647
AAUUUU	noMatch	hsa-mir-219-2	87.2	91.9	1.21590038113119	0.158095699603548
ACAAAA	noMatch	hsa-mir-338	84	79.8	11.0552528943939	1.65719202763001
ACAAAG	hsa-miR-142-5p	hsa-mir-142	86	78.1	0.582603594271743	1.63111235048904
ACAAAU	noMatch	mt-TRA9GG23A	72.5	77.2	1.13997891239274	0.320111846021099
ACAACA	noMatch	MT-TS2	84.9	82.1	4.61383694574261	1.99135820679724
ACAACA	noMatch	hsa-mir-338	84.9	82.1	8.9685860678693	2.08985689550028
ACAACC	noMatch	C1orf213_ENST00000335648.3	34.7	28.7	0.82405049988358	0.230875048435891
ACAAGA	noMatch	MT-TS2	87.8	72.2	8.19894694274497	2.35314138714679
ACAAGA	noMatch	hsa-mir-338	87.8	72.2	44.845270115717	6.4234291791401
ACAAUA	hsa-miR-338-5p	hsa-mir-338	95.6	78.7	2402.6365135848	1245.22691018101
ACAAUA	hsa-miR-369-3p	hsa-mir-369	95.6	78.7	1.07282333443634	2.58328474306465
ACAAUC	noMatch	chr4_10234280-10389320_rev	43.3	81.8	0.722564625031917	0.236178391769762
ACAAUC	noMatch	hsa-mir-338	43.3	81.8	0.841480148105886	0.320009808036207
ACAAUG	noMatch	SNORD80_NR_003940	78.2	74.4	0.290244960619699	1.11869615666671
ACAAUG	noMatch	SNORD87_ENST00000364849_prec	78.2	74.4	0.669129454728412	3.67942470024355
ACACAA	noMatch	RNA45S5_NR_046235_prec3.3	79.5	65.2	1.36174528244571	0.408045620879394
ACACAG	hsa-miR-27b-3p	hsa-mir-27b	61.7	58.9	0.894666481190062	0.22473629568324
ACACCA	hsa-miR-29b-3p	hsa-mir-29b-2	65	59.8	2.02356546955437	0.426874911060047
ACACCU	noMatch	MT-TK	23	53.7	1.30196827254267	0.241664898474476
ACACGG	noMatch	RNA45S5_NR_046235_prec3.3	68.2	65.3	1.04707582169678	0.429897822111238
ACAGAA	noMatch	hsa-mir-101-1	86.5	70.3	23.3156145050266	6.84215507091586
ACAGAU	hsa-miR-5683	COL4A3_COL4A3-001_ENSG00000169031_ENST00000396578.3	30.6	46.9	0.411054729141096	1.08077261623534
ACAGAU	noMatch	snord43A30G	30.6	46.9	1.29648648592089	0.512655464183627
ACAGCA	noMatch	hsa-mir-101-1	79.9	75.5	9.85339274092379	4.35980729487753
ACAGCA	noMatch	hsa-mir-103-1	79.9	75.5	0.396344912096024	1.03623398465174
ACAGGA	noMatch	DCX_DCX-006_ENSG00000077279_ENST00000338081.3	83.2	76.1	0.717033261571647	0.0526584413897494
ACAGGA	noMatch	TRNAT14	83.2	76.1	1.74199607656298	0.415991254425345
ACAGGA	noMatch	hsa-mir-101-1	83.2	76.1	99.1409506483983	28.5122304090356
ACAGGC	noMatch	hsa-mir-181a-1	18.2	26.6	4.17361674257433	0.622554365158158
ACAGGU	noMatch	rna18s5A60GC456AT1578G	39.1	58.5	1.94099763209939	0.631530094342762
ACAGUA	hsa-miR-101-3p	hsa-mir-101-1	101.6	86.2	47.5625105292182	90.1757758972011
ACAGUA	hsa-miR-101-3p	hsa-mir-101-2	101.6	86.2	219.230362383532	369.133255480044
ACAGUA	noMatch	GTPBP10_GTPBP10-001_ENSG00000105793_ENST00000222511.6	101.6	86.2	2.48431753250149	9.10928173730668
ACAGUA	noMatch	hsa-mir-101-1	101.6	86.2	0.688679736607734	0.145626434833761
ACAGUA	noMatch	hsa-mir-101-2	101.6	86.2	1.31743136390407	3.17651309154247
ACAGUA	noMatch	hsa-mir-338	101.6	86.2	6.00507000420276	2.30449548788922
ACAGUC	noMatch	STARD10_STARD10-005_ENSG00000214530_ENST00000334805.6	56.2	29.1	1.5194167019598	0.484971464529724
ACAGUC	noMatch	hsa-mir-181a-1	56.2	29.1	16.2011218451532	5.65412031262896
ACAGUC	noMatch	hsa-mir-181b-1	56.2	29.1	0.548842940910078	0.127914531227539
ACAGUC	noMatch	mt-TL1A60T	56.2	29.1	0.609227440030424	0.203894092232186
ACAGUG	hsa-miR-27b-3p	hsa-mir-27b	87	70.2	3.439296033919	1.06504058049525
ACAGUG	hsa-miR-93-5p	hsa-mir-93	87	70.2	0.169911066910747	0.665586509846689
ACAGUG	noMatch	RNA45S5_NR_046235_prec3.3	87	70.2	2.45069596520146	0.75244423144735
ACAGUG	noMatch	hsa-mir-101-2	87	70.2	0.215369972613446	0.769485143543715
ACAGUG	noMatch	hsa-mir-128-1	87	70.2	0.450643738623906	1.02842759291149
ACAGUG	noMatch	hsa-mir-27b	87	70.2	4.80694652560443	1.48251329452022
ACAUAA	hsa-miR-410-3p	hsa-mir-410	96.9	80.1	0.453745449448431	2.25175595998348
ACAUAC	noMatch	LCTL_LCTL-001_ENSG00000188501_ENST00000341509.5	51.9	72.5	1.9158666887688	0.443318347551552
ACAUAC	noMatch	NRSN1_NRSN1-001_ENSG00000152954_ENST00000378491.4	51.9	72.5	7.2686375954017	1.59894934301053
ACAUAC	noMatch	hsa-mir-181a-1	51.9	72.5	64.8457172569225	17.427155948805
ACAUAC	noMatch	hsa-mir-181b-1	51.9	72.5	7.93451722825565	1.48628360608607
ACAUAG	hsa-miR-376c-3p	hsa-mir-376c	80.6	78.1	1.5442778794252	0.712921336093839
ACAUCA	hsa-miR-598-3p	hsa-mir-598	79.2	76.7	0.976632365454272	2.17651145877506
ACAUCA	noMatch	hsa-mir-598	79.2	76.7	0.317668978398291	0.78401632337544
ACAUCC	hsa-miR-30a-5p	hsa-mir-30a	35.6	22.3	0.737698534394555	3.47395074276547
ACAUCC	hsa-miR-30d-5p	hsa-mir-30d	35.6	22.3	0.164383798894892	0.723743906419184
ACAUCC	hsa-miR-30e-5p	hsa-mir-30e	35.6	22.3	1.3831689059819	7.31012703665368
ACAUCC	noMatch	SERBP1_SERBP1-001_ENSG00000142864_ENST00000370994.4	35.6	22.3	1.42998226607766	0.480742995641359
ACAUCC	noMatch	hsa-mir-181a-1	35.6	22.3	57.8429888436696	20.5675602752267
ACAUCC	noMatch	hsa-mir-181b-1	35.6	22.3	6.65239097692192	1.92952361418802
ACAUCC	noMatch	noMatch	35.6	22.3	6.06459042780703	1.7354808568359
ACAUGA	noMatch	RNA45S5_NR_046235_prec3.3	75.4	82.4	2.70631931357526	0.937741709355568
ACAUGC	noMatch	FAM47A_FAM47A-001_ENSG00000185448_ENST00000346193.3	16.9	43.1	0.967797641475219	2.38745237944125
ACAUGC	noMatch	hsa-mir-181a-1	16.9	43.1	84.3309900045443	17.22255233878
ACAUGC	noMatch	hsa-mir-181b-1	16.9	43.1	21.5844602984188	3.60862653631592
ACAUGC	noMatch	hsa-mir-181b-2	16.9	43.1	1.01728287821749	0.22184458069297
ACAUGC	noMatch	noMatch	16.9	43.1	0.705520846036319	0.111024614920471
ACAUGG	noMatch	MUC16_MUC16-001_ENSG00000181143_ENST00000397910.4	60.6	46.4	0.928547658339269	2.30455759688952
ACAUGG	noMatch	WDR76_WDR76-001_ENSG00000092470_ENST00000263795.6	60.6	46.4	1.28734802582136	3.02376584820751
ACAUUA	noMatch	hsa-mir-323a	85.8	80.8	1.79113500529591	0.519360579671684
ACAUUC	hsa-miR-181a-5p	hsa-mir-181a-1	74.6	86.7	12.663719315154	6.00421954404022
ACAUUC	hsa-miR-181b-5p	hsa-mir-181b-1	74.6	86.7	14.1187134115361	6.18771136965714
ACAUUC	hsa-miR-181c-5p	hsa-mir-181c	74.6	86.7	5.87238957888833	10.4954846245555
ACAUUC	noMatch	hsa-mir-181a-1	74.6	86.7	4.88708590953998	2.53750185922076
ACAUUC	noMatch	hsa-mir-181b-1	74.6	86.7	1.78410828024767	0.660851194670068
ACAUUC	noMatch	hsa-mir-181c	74.6	86.7	0.385070247237739	1.10951837273168
ACAUUG	noMatch	TBCK_TBCK-001_ENSG00000145348_ENST00000273980.5	80.2	77.2	0.645498120537481	1.49960130964335
ACAUUG	noMatch	hsa-mir-181a-1	80.2	77.2	2.39924100814726	6.76448130590189
ACAUUU	noMatch	hsa-mir-181c	67.3	71.9	0.312671580475277	0.793946737771629
ACCAAA	noMatch	SNORA4_ENST00000584302_prec	85.1	74.7	0.0121014743964447	0.266144581430898
ACCAAU	noMatch	SNORD112_ENST00000458974	72.5	67.9	0.547062836288139	2.48228858839297
ACCAAU	noMatch	SNORD114-12_ENST00000365400	72.5	67.9	0.970238405236045	0.207356412346347
ACCAAU	noMatch	SNORD114-17_ENST00000364699_prec	72.5	67.9	0.0719454778655834	0.491928626519962
ACCACA	hsa-miR-140-3p	hsa-mir-140	76.9	58.7	9.82485513451635	17.8924823984205
ACCACA	noMatch	hsa-mir-140	76.9	58.7	3.98719890404059	8.52721614685606
ACCACC	hsa-miR-29c-3p	hsa-mir-29c	30.2	16	3.66671758705908	7.64783020374924
ACCACC	noMatch	hsa-mir-29a	30.2	16	0.9789042001234	1.92488907713866
ACCAGG	noMatch	TRNAV8	66.8	62.5	3.16811319474659	0.69327573340845
ACCAGU	noMatch	HOMEZ_HOMEZ-001_ENSG00000215271_ENST00000357460.5	41.2	43.8	0.226402615552424	1.23215279683443
ACCAGU	noMatch	SNORD31_NR_002560_prec	41.2	43.8	1.44677830063269	0.434132431778876
ACCAUC	hsa-miR-136-3p	hsa-mir-136	56	38.9	0.185748315110238	0.776926866754778
ACCAUC	noMatch	RNA45S5_NR_046235_prec3.3	56	38.9	1.8563510008426	0.681281563696422
ACCCAA	noMatch	KIFC2_KIFC2-001_ENSG00000167702_ENST00000301332.2	77	65.8	1.44269457071285	0.246490152036552
ACCCAG	noMatch	trnaM1A57T	61.8	55.8	1.76454642176769	0.588963116259147
ACCCAU	noMatch	hsa-mir-100	51.4	67.2	86.2526512486208	30.4519980481898
ACCCAU	noMatch	hsa-mir-99b	51.4	67.2	1.47340522558969	0.567380665879344
ACCCCA	noMatch	MT-TF	42.2	63.6	252.971240972049	59.6813331748411
ACCCCA	noMatch	RNA45S5_NR_046235_prec3.3	42.2	63.6	5.66417608099977	1.54886017019765
ACCCCA	noMatch	mt-rnr1G371AG689AA937-A938-	42.2	63.6	1.09259191473792	0.250625838718164
ACCCCG	noMatch	RNA45S5_NR_046235_prec2.3	71.3	55.6	22.2248938631157	4.49522090520298
ACCCCU	noMatch	SEC63_SEC63-001_ENSG00000025796_ENST00000369002.4	24.7	36.2	0.314728123635971	1.03730551222049
ACCCCU	noMatch	SLC13A2_SLC13A2-002_ENSG00000007216_ENST00000444914.3	24.7	36.2	0.793221428020108	0.191174860234642
ACCCCU	noMatch	hsa-mir-100	24.7	36.2	41.487686813137	12.0370676922714
ACCCCU	noMatch	hsa-mir-99a	24.7	36.2	1.41895999800599	0.597107930072398
ACCCCU	noMatch	hsa-mir-99b	24.7	36.2	0.676198738010633	0.184576661460752
ACCCCU	noMatch	mt-THA10G	24.7	36.2	16.8732110259436	6.33530866392345
ACCCCU	noMatch	noMatch	24.7	36.2	0.106060882422515	0.557524139108205
ACCCCU	noMatch	rnu1-1G51A	24.7	36.2	1.10516063565377	0.258697363769887
ACCCGA	noMatch	ZNF182_ZNF182-201_ENSG00000147118_ENST00000305127.6	82.4	70.4	4.95882684234041	0.723407537707212
ACCCGA	noMatch	hsa-mir-99b	82.4	70.4	0.354063451702086	0.988270362341392
ACCCGG	noMatch	hsa-mir-100	72.2	68	3.07376702799064	8.71074821077673
ACCCGG	noMatch	hsa-mir-99a	72.2	68	0.195498773557441	0.706746184664338
ACCCGG	noMatch	rna18s5A60GC456AT1578G	72.2	68	3.77570150679927	0.973320506120771
ACCCGU	hsa-miR-100-5p	hsa-mir-100	78.3	57.2	1166.32167292276	521.333352899758
ACCCGU	hsa-miR-451a	hsa-mir-451-DICER	78.3	57.2	2.931741204429	17.0437278063232
ACCCGU	hsa-miR-99a-5p	hsa-mir-99a	78.3	57.2	19.9492393923075	51.2951976692022
ACCCGU	noMatch	KCNE1L_KCNE1L-001_ENSG00000176076_ENST00000372101.2	78.3	57.2	0.0484058975857789	0.394412242308219
ACCCGU	noMatch	RIMKLA_RIMKLA-001_ENSG00000177181_ENST00000431473.3	78.3	57.2	0.0211775801937783	0.553204996364908
ACCCGU	noMatch	SH2D1A_SH2D1A-002_ENSG00000183918_ENST00000371139.4	78.3	57.2	0.196936989116323	0.950182081609927
ACCCGU	noMatch	ZNF616_ENST00000600228.1	78.3	57.2	0.253760362804137	0.739962827385558
ACCCGU	noMatch	hsa-mir-100	78.3	57.2	5.60447855435631	2.15887797434743
ACCCGU	noMatch	hsa-mir-451-DICER	78.3	57.2	0.47860649426645	3.57494334905638
ACCCGU	noMatch	hsa-mir-99a	78.3	57.2	96.7621092935918	220.909153604481
ACCCGU	noMatch	hsa-mir-99b	78.3	57.2	1.8783722655939	6.86490804267581
ACCCUA	noMatch	TSLP_TSLP-003_ENSG00000145777_ENST00000379706.4	91	73.1	0.913316332280583	0.133066513034287
ACCCUG	noMatch	RNA45S5_NR_046235_prec3.3	74.6	74.7	2.79927000755586	1.13644228831509
ACCCUU	noMatch	hsa-mir-100	68.9	83	36.6709354944748	12.1876466503117
ACCGAA	noMatch	TRNAT10_prec	89.4	78.9	1.92045707565396	0.554308537827222
ACCGAA	noMatch	TRNAT6	89.4	78.9	3.49443340662481	1.02940438924192
ACCGAU	noMatch	hsa-mir-451-DICER	88.8	63.2	0.65128588726241	0.0882196068953188
ACCGAU	noMatch	rna18s5A60GC456AT1578G	88.8	63.2	3.67900636802953	1.42576493278332
ACCGCC	noMatch	rna18s5A60GC456AT1578G	37.2	30.9	0.617361062307153	0.207011904099362
ACCGGG	noMatch	SRPX2_SRPX2-001_ENSG00000102359_ENST00000373004.3	80.3	71.2	0.60751354536252	0.157920086274475
ACCGGG	noMatch	TRNAV27	80.3	71.2	7.84538802084329	1.89200373211182
ACCGGG	noMatch	trnaV2G26T	80.3	71.2	284.206768038464	47.3785948649872
ACCGGU	noMatch	hsa-mir-100	85.9	62.7	19.6430717568052	6.7479277304966
ACCGUU	noMatch	hsa-mir-451-DICER	77.6	59.2	0.884056639925257	3.11137323845941
ACCUCA	hsa-miR-598-3p	hsa-mir-598	65.2	62.8	0.367758151272454	1.20003339533523
ACCUCC	noMatch	noMatch	42.8	15.2	0.427200525774683	1.63465374635083
ACCUCG	noMatch	noMatch	74.5	65.1	4.96634326207806	13.4818114478922
ACCUCU	noMatch	MT-TK	45.7	38.7	2.43130402426017	0.584475015044523
ACCUCU	noMatch	TGFB1_TGFB1-001_ENSG00000105329_ENST00000221930.5	45.7	38.7	0.491903125879583	1.80099570304389
ACCUCU	noMatch	noMatch	45.7	38.7	0.315546005705602	1.66319350562077
ACCUGC	hsa-miR-22-3p	hsa-mir-22	17.3	21.6	0.64283370723382	1.62186360040782
ACCUGC	noMatch	MT-TC	17.3	21.6	0.990076539397916	0.356698112640342
ACCUGC	noMatch	MTRNR2L1_MTRNR2L1-001_ENSG00000256618_ENST00000540040.1	17.3	21.6	0.920694007815137	0.357218038540479
ACCUGG	noMatch	rna18s5A60GC456AT1578G	61	57.8	29.4917565791696	10.9011220579803
ACCUGU	noMatch	TMEM8A_TMEM8A-001_ENSG00000129925_ENST00000431232.2	47.2	38.7	0.0910068798653205	0.488463703647418
ACCUUG	noMatch	SEMA5A_SEMA5A-001_ENSG00000112902_ENST00000382496.5	75.9	67.5	1.79140325966201	8.64444450740603
ACCUUG	noMatch	SNAP47_SNAP47-001_ENSG00000143740_ENST00000366759.4	75.9	67.5	2.25178530074231	8.99879629768083
ACGAAA	noMatch	rna18s5A60GC456AT1578G	91.9	83.8	0.78622374714493	0.279214909020775
ACGAAC	noMatch	rna18s5A60GC456AT1578G	80	72.3	10.0212473002268	4.00176274894335
ACGAAU	noMatch	mt-TRA9G	93.2	73.8	3.88129576079065	1.34654897312195
ACGACA	noMatch	hsa-mir-598	84.6	78.3	0.549870951789038	1.04950896977179
ACGACC	noMatch	mt-THA10G	41.6	54.4	9.91285444202335	3.90484111791954
ACGAGA	noMatch	RNA45S5_NR_046235_prec3.3	78.9	81.9	1.43154326547639	0.422438374414425
ACGAGA	noMatch	rna18s5A60GC456AT1578G	78.9	81.9	16.7226654331071	4.92217186505926
ACGAGG	noMatch	RNA45S5_NR_046235_prec3.3	69.2	83.5	2.09947258657511	0.614228994849397
ACGAGU	noMatch	hsa-mir-219-2	75.5	69.5	21.1888950753532	6.02095763809113
ACGCAC	hsa-miR-521	hsa-mir-521-2	80.9	60.7	0.82994795631605	2.13879714803068
ACGCCU	noMatch	RNA45S5_NR_046235_prec3.3	80.3	65.1	0.963051654433034	0.256247476583615
ACGCGA	noMatch	RNA45S5_NR_046235_prec3.3	88.1	75.6	5.01614725908203	1.54175670742388
ACGCGC	noMatch	hsa-mir-574	84.9	60.2	2.73537189302576	0.412565180701535
ACGCGG	noMatch	TRNAD9	73	68	0.280669546988598	1.31008307997382
ACGCGG	noMatch	trnaG15A56T	73	68	0.71161232598537	0.16637230970197
ACGCGU	hsa-miR-99b-5p	hsa-mir-99b	78.3	72.6	0.870968632041524	2.92849927491849
ACGCGU	noMatch	hsa-mir-100	78.3	72.6	5.43459295858261	19.6487798662313
ACGCGU	noMatch	hsa-mir-99a	78.3	72.6	12.4418726489334	43.4814776216545
ACGCUC	hsa-miR-574-3p	hsa-mir-574	77.2	40.7	51.8559955632694	19.0778885468455
ACGGAC	noMatch	RNA45S5_NR_046235_prec3.3	40	58.6	1.31690009701519	0.441024435135843
ACGGCC	noMatch	rna18s5A60GC456AT1578G	51.4	17.2	0.625461391403548	0.176205860448023
ACGGCG	noMatch	RNA45S5_NR_046235_prec3.3	68.3	72.9	3.37223427694597	1.35275351750228
ACGGGA	noMatch	hsa-mir-191	79.7	70.5	0.65714558060679	0.165331024795265
ACGGGG	hsa-miR-7704	RNA45S5_NR_046235_prec3.3	51.6	71.2	2.45178931489486	0.809600532180738
ACGGGG	noMatch	RNA45S5_NR_046235_prec3.3	51.6	71.2	1.66686466515841	0.51147934992455
ACGGUC	noMatch	rna18s5A60GC456AT1578G	41	46.7	11.2886627776346	2.39332389497268
ACGUAG	hsa-miR-1277-3p	hsa-mir-1277	87.6	72.9	91.8432855866301	27.2354254423762
ACGUCA	hsa-miR-598-3p	hsa-mir-598	85.7	65.9	3.05290642638434	6.62951867095411
ACGUCA	noMatch	hsa-mir-598	85.7	65.9	3.05225239137839	7.90819166381621
ACGUGG	noMatch	hsa-mir-1277	72.6	67.6	1.51097090142201	0.311638774064005
ACGUGU	noMatch	RNA45S5_NR_046235_prec3.3	63.4	66.3	4.96978767033014	1.04694663201751
ACGUUC	hsa-miR-181d-5p	hsa-mir-181d	57	64.6	0.278766015067535	0.846269520625208
ACUAAC	noMatch	mt-rnr1G371AG689AA937-A938-	68	67.2	7.99741568775802	2.07024200232553
ACUAAG	noMatch	MT-TN	97.6	75.4	44.5910133708962	120.369820292649
ACUACA	noMatch	hsa-mir-140	88.4	75.2	1.56628570961973	4.66537367505583
ACUACU	noMatch	RNA45S5_NR_046235_prec3.3	57.4	63.9	4.03975620662671	1.7596915249216
ACUAGC	noMatch	RNY5_ENST00000516501	25.7	23.3	1.83171169881319	0.596413196680747
ACUAGC	noMatch	RNY5_ENST00000516501_prec	25.7	23.3	2.1618331347508	0.772808575090431
ACUAGU	noMatch	mt-TGA9G	36.5	65.9	1.48982039229303	0.37370038349829
ACUAUA	hsa-miR-625-3p	hsa-mir-625	91.9	80.8	0.894950718085702	0.294694632950354
ACUCCA	noMatch	trnaW7A57G	70	73.6	0.077850847770219	1.69671434096193
ACUCCC	noMatch	TRNAE7_prec	48.5	58.4	4.05534470300176	1.07837922333382
ACUCCC	noMatch	trnaE7T34A	48.5	58.4	11.4763701176569	3.95119945024937
ACUCGU	hsa-miR-99b-5p	hsa-mir-99b	74	74.7	1.83672674087491	4.21121385624949
ACUCGU	noMatch	FAM27D1_FAM27D1-001_ENSG00000231997_ENST00000417276.1	74	74.7	0.174380733198327	0.568919069891492
ACUCGU	noMatch	hsa-mir-100	74	74.7	12.6929340705546	34.8161333016315
ACUCGU	noMatch	hsa-mir-451-DICER	74	74.7	0.185252351975578	0.796650700916546
ACUCGU	noMatch	hsa-mir-99a	74	74.7	21.7379802985443	75.5283295786907
ACUCGU	noMatch	hsa-mir-99b	74	74.7	2.5850974053566	7.6310424288644
ACUCUG	noMatch	RNA45S5_NR_046235_prec3.3	89.4	70.5	0.814737489063422	0.201449897840034
ACUCUG	noMatch	SNORA71B_ENST00000439232	89.4	70.5	2.59386332328815	0.437604608983195
ACUCUG	noMatch	TRNAQ2_prec	89.4	70.5	0.122518424313727	0.692901510145737
ACUCUG	noMatch	trnaQ1A57GA58G	89.4	70.5	4.86042317984374	35.1144841971388
ACUCUU	noMatch	RNA45S5_NR_046235_prec3.3	83.1	75	1.08052500925895	7.75025490983469
ACUCUU	noMatch	rna18s5A60GC456AT1578G	83.1	75	1.00609054880415	0.294869802413592
ACUGAG	noMatch	trnaR25T34CA58T	97.9	67.2	0.126053745998749	0.775603855494501
ACUGCA	hsa-miR-124-3p	hsa-mir-124-3	86.5	71.8	0.154646232269568	0.734534869968875
ACUGCC	noMatch	hsa-mir-193a	41.8	11.5	0.481606211018965	0.073950892308556
ACUGGU	hsa-miR-138-5p	hsa-mir-138-1	59.5	62.5	3.03795618309169	6.49687835930344
ACUGUA	noMatch	MT-TK	87.3	70.3	19.1306684135322	5.76376509174972
ACUGUA	noMatch	hsa-mir-101-2	87.3	70.3	0.486634162795773	1.46331647441616
ACUGUA	noMatch	hsa-mir-144	87.3	70.3	0.790660871880109	2.94953178467224
ACUGUA	noMatch	mt-TKA9G	87.3	70.3	61.0369770609374	13.2062431660188
ACUGUA	noMatch	mt-TKA9T	87.3	70.3	35.1768251408504	7.63785731078997
ACUGUC	noMatch	RNA45S5_NR_046235_prec3.3	68.5	72.7	0.716914857142719	0.251919998812433
ACUGUG	noMatch	SNORD127_ENST00000458892_prec	82.6	69.8	0.576711898369316	3.42824572904386
ACUGUG	noMatch	SNORD90_ENST00000391145	82.6	69.8	26.2332412028481	4.54939506483011
ACUGUG	noMatch	hsa-mir-128-2	82.6	69.8	0.498147112001272	1.40963760865284
ACUUAA	noMatch	mt-TVG10A	86.6	81.1	11.2104212442338	2.43652911268533
ACUUCA	hsa-miR-598-3p	hsa-mir-598	79.5	86.3	1.30369301583005	5.4144425575187
ACUUCA	noMatch	hsa-mir-598	79.5	86.3	0.127417914877568	0.692382393705886
ACUUCG	noMatch	TRNAR22	83.1	76.8	1.0409632650817	15.7627652031386
ACUUGA	noMatch	RNY3_ENST00000365484_prec	69.4	61.2	2.32803655714622	0.741156551334678
ACUUGA	noMatch	mt-TVG10A	69.4	61.2	28.6858909482626	6.68002776659887
ACUUUA	noMatch	mt-TL1G9C	80.8	84.2	0.215371724707064	1.16040701034704
ACUUUC	hsa-miR-181b-5p	hsa-mir-181b-1	55.3	72.6	0.246616204324254	0.915543477558735
ACUUUC	noMatch	hsa-mir-181a-1	55.3	72.6	0.181823446724464	0.59106037569764
ACUUUC	noMatch	hsa-mir-181b-1	55.3	72.6	0.141665653772387	0.546808163878597
ACUUUG	noMatch	MT-CO3_ENST00000362079extcor	72.2	87	0.425621420953949	0.977065522428132
ACUUUG	noMatch	RNA45S5_NR_046235_prec3.3	72.2	87	1.38825436482454	0.422734189667864
AGAAAG	noMatch	MT-TS2	83.5	72.9	1.22355429864996	2.63672486479503
AGAACA	noMatch	MTRNR2L11_ENST00000604646.1	85.5	73.7	1.39497646799338	0.573018092534543
AGAACA	noMatch	QRICH1_QRICH1-001_ENSG00000198218_ENST00000395443.2	85.5	73.7	0.429603266930063	0.0583680246658174
AGAACC	noMatch	TOR1B_TOR1B-001_ENSG00000136816_ENST00000259339.2	69.6	43.6	3.45030029521287	8.47956372027216
AGAACU	noMatch	ATP5G3_ATP5G3-001_ENSG00000154518_ENST00000284727.4	57.7	68.2	1.10219122094037	0.300342933349558
AGAACU	noMatch	MT-TS2	57.7	68.2	11.475870206225	3.9295655527976
AGAACU	noMatch	RNA45S5_NR_046235_prec3.3	57.7	68.2	1.02074451158626	0.339809615150942
AGAAGA	noMatch	RNA45S5_NR_046235_prec3.3	87.1	68.4	1.23537873943123	0.435235739771277
AGAAGC	hsa-miR-708-5p	hsa-mir-708	49.8	20.1	0.780078538494272	1.89050843017108
AGAAGU	noMatch	SNORD3A_ENST00000365494	52.4	72.7	0.724661991042621	0.238298513440662
AGAAGU	noMatch	hsa-mir-219-2	52.4	72.7	2.09002690714423	0.406627016607224
AGAAUU	hsa-miR-219a-2-3p	hsa-mir-219-2	69	81.2	102.577121300162	39.7516502210218
AGACAU	noMatch	RNA45S5_NR_046235_prec3.3	85.3	66.1	3.82887625410274	1.24510735555055
AGACCC	noMatch	RNA45S5_NR_046235_prec3.3	61.5	40.1	3.2735197991767	1.47045086206221
AGACCU	hsa-miR-769-5p	hsa-mir-769	82.5	60.1	3.24362986406904	1.19878917765581
AGACCU	noMatch	hsa-mir-769	82.5	60.1	0.519722176817112	1.50605109937411
AGACGG	noMatch	MT-TF	60.5	72.7	1.78603423736434	0.226313219500251
AGACGG	noMatch	rna18s5A60GC456AT1578G	60.5	72.7	24.2131358931307	5.00538897820454
AGACUA	hsa-miR-7-5p	hsa-mir-7-3	91.4	69.9	5.49006071434684	0.981329460325429
AGACUU	hsa-miR-499a-5p	hsa-mir-499	75.5	67	1.0748412359751	0.270858795280545
AGACUU	noMatch	MT-TP	75.5	67	8.25142723781115	3.29105546331399
AGAGAA	noMatch	MT-TP	83.3	71.1	28.0191094645295	6.46654891765014
AGAGAA	noMatch	mt-TPA9G	83.3	71.1	6.46019939468959	2.2717205266387
AGAGAA	noMatch	mt-TPA9TG35T	83.3	71.1	8.01557631934154	2.44117931367285
AGAGAG	noMatch	CEP250_CEP250-001_ENSG00000126001_ENST00000397527.1	80.1	65.4	0.801444856497817	0.0842499094810565
AGAGCA	noMatch	RNA45S5_NR_046235_prec3.3	82.1	74.4	0.95973700044251	0.320433277135846
AGAGCA	noMatch	TRNAK21	82.1	74.4	0.675524957501582	2.32946091283098
AGAGCA	noMatch	trnaK6A58T	82.1	74.4	0.342581072677668	1.46962306967551
AGAGCG	noMatch	BRIP1_BRIP1-001_ENSG00000136492_ENST00000259008.2	84.6	80.3	2.21196743988677	0.501738383718365
AGAGCG	noMatch	chr15_93102400-93164260	84.6	80.3	2.08045939680661	0.465134777648523
AGAGGA	hsa-miR-151a-5p	hsa-mir-151	79	49.7	0.70745509421706	0.22832029149198
AGAGGG	noMatch	ADORA3_ADORA3-010_ENSG00000121933_ENST00000241356.4	63.1	44.1	10.387868827188	1.42579188527504
AGAGGG	noMatch	AKR1C1_AKR1C1-001_ENSG00000187134_ENST00000380872.4	63.1	44.1	1.78727868190786	0.236281089371487
AGAGGG	noMatch	TPRN_TPRN-001_ENSG00000176058_ENST00000409012.4	63.1	44.1	7.82753976594355	1.23936468101107
AGAGUG	noMatch	MT-TV	73.3	55.7	322.867626379406	73.5135859645213
AGAGUG	noMatch	PAX6_PAX6-201_ENSG00000007372_ENST00000419022.1	73.3	55.7	21.37574521738	3.30861881160558
AGAGUG	noMatch	PTAR1_PTAR1-001_ENSG00000188647_ENST00000377200.5	73.3	55.7	3.74095053580939	0.492353894487694
AGAGUG	noMatch	VWA3A_VWA3A-201_ENSG00000175267_ENST00000389397.4	73.3	55.7	28.0785885021083	3.60032201741558
AGAGUG	noMatch	mt-TVA9G	73.3	55.7	130.982396346537	21.3923457935646
AGAGUG	noMatch	mt-TVA9T	73.3	55.7	372.894185400938	61.6180258592726
AGAGUU	noMatch	chr9_82459110-82547320_rev	79.3	61.8	3.71265061001346	0.339300204008999
AGAUAA	hsa-miR-410-3p	hsa-mir-410	89.1	71.2	0.381901310917805	2.02756784390559
AGAUCA	noMatch	rna18s5A60GC456AT1578G	77.6	66.9	1.05079359704827	0.34527306725939
AGAUCG	noMatch	rny1T112A	84.8	70.5	2.1019516903994	11.9355216369382
AGAUGG	noMatch	trnaR22A58G	55.9	76.4	0.449187708367625	0.0567318434876456
AGAUUA	noMatch	MT-TK	95.1	77.9	6.10174269263181	1.27369898833612
AGAUUA	noMatch	RNU6-9_ENST00000384776_prec	95.1	77.9	4.00418463456587	31.1806177893438
AGAUUC	hsa-miR-376a-5p	hsa-mir-376a-1	61.7	73.7	3.33395129387966	1.4334409466823
AGAUUC	noMatch	TRNAR15	61.7	73.7	0.42534301381536	18.1785905469136
AGAUUC	noMatch	trnaR10A34GA58G	61.7	73.7	1.2158512817837	2.87660698027163
AGAUUC	noMatch	trnaR2A19GA34G	61.7	73.7	2.48265448614388	13.7944022891539
AGAUUC	noMatch	trnaR2A34GA58G	61.7	73.7	5.03276787182968	31.4756968473457
AGAUUG	noMatch	TRNAR22	94.6	80.7	0.591217503853115	2.46558681357391
AGAUUG	noMatch	TRNAR28_prec	94.6	80.7	0.274147489695208	1.1203877465924
AGAUUG	noMatch	TRNAR9	94.6	80.7	5.89247944703394	17.8377334602914
AGAUUG	noMatch	mt-THA10G	94.6	80.7	4.66552010225921	1.27321875436342
AGAUUG	noMatch	trnaR22A58G	94.6	80.7	9.74063512203812	81.7432633312721
AGAUUG	noMatch	trnaR22A58T	94.6	80.7	15.1793435222106	63.6835716312751
AGAUUG	noMatch	trnaR25T34CA58G	94.6	80.7	15.7462482447787	40.4211684743619
AGAUUG	noMatch	trnaR25T34CA58T	94.6	80.7	12.0872438046148	35.8304808428313
AGAUUG	noMatch	trnaR7A58T	94.6	80.7	0.303032074700656	1.77103490174119
AGCAAA	hsa-miR-545-3p	hsa-mir-545	94.8	79.6	1.31447040988229	0.126195676947621
AGCAAA	noMatch	hsa-mir-548v	94.8	79.6	2.57051872387435	0.488180809595877
AGCAAC	noMatch	hsa-mir-15a	80.5	60.8	6.08158028726888	2.6792021828764
AGCAAC	noMatch	hsa-mir-15b	80.5	60.8	0.754244458141354	0.215603446976843
AGCAAC	noMatch	hsa-mir-29b-2	80.5	60.8	12.1631421152312	4.35698308243441
AGCACA	noMatch	KRAS_KRAS-001_ENSG00000133703_ENST00000311936.3	79.3	55.4	0.465447845120854	1.23633321248186
AGCACA	noMatch	hsa-mir-29a	79.3	55.4	9.99113716298969	22.7970274054125
AGCACA	noMatch	hsa-mir-29b-2	79.3	55.4	0.518419300470053	1.54573337118205
AGCACA	noMatch	hsa-mir-29c	79.3	55.4	6.58666640178624	18.3583931490986
AGCACC	hsa-miR-29a-3p	hsa-mir-29a	63.1	51.3	6117.72036352384	10236.0426826106
AGCACC	hsa-miR-29b-3p	hsa-mir-29b-2	63.1	51.3	581.667730614016	974.631795689164
AGCACC	hsa-miR-29c-3p	hsa-mir-29c	63.1	51.3	7064.67159872934	14273.976912011
AGCACC	noMatch	AIG1_AIG1-001_ENSG00000146416_ENST00000357847.4	63.1	51.3	0.317394587712534	1.63020756797908
AGCACC	noMatch	ALG6_ALG6-001_ENSG00000088035_ENST00000371108.4	63.1	51.3	0.956711677136692	2.75211289522599
AGCACC	noMatch	APOD_APOD-001_ENSG00000189058_ENST00000343267.3	63.1	51.3	0.397530626156731	1.22528611276777
AGCACC	noMatch	C18orf54_C18orf54-002_ENSG00000166845_ENST00000382911.4	63.1	51.3	0.332148914890402	1.18949495944303
AGCACC	noMatch	COL20A1_COL20A1-001_ENSG00000101203_ENST00000422202.1	63.1	51.3	2.00900576952714	4.99486320571468
AGCACC	noMatch	DNAH2_DNAH2-001_ENSG00000183914_ENST00000572933.1	63.1	51.3	0.441147410664256	1.35985899999348
AGCACC	noMatch	GJB4_GJB4-001_ENSG00000189433_ENST00000339480.1	63.1	51.3	0.933449558456146	2.1390851645042
AGCACC	noMatch	GRIA3_GRIA3-001_ENSG00000125675_ENST00000371256.5	63.1	51.3	0.227945351955958	0.731358509696632
AGCACC	noMatch	GRID2_GRID2-001_ENSG00000152208_ENST00000282020.4	63.1	51.3	0.434574666803053	1.07658589211281
AGCACC	noMatch	HIBCH_HIBCH-001_ENSG00000198130_ENST00000359678.5	63.1	51.3	0.100813112484514	0.573635974269164
AGCACC	noMatch	MAML3_MAML3-001_ENSG00000196782_ENST00000509479.2	63.1	51.3	0.243808178414308	0.660642122263616
AGCACC	noMatch	MVK_MVK-001_ENSG00000110921_ENST00000228510.3	63.1	51.3	0.191987806510077	0.623948473664008
AGCACC	noMatch	NBAS_NBAS-001_ENSG00000151779_ENST00000281513.5	63.1	51.3	0.186941253132583	0.615873921328531
AGCACC	noMatch	NLN_NLN-001_ENSG00000123213_ENST00000380985.5	63.1	51.3	0.405545908918564	0.990539900264094
AGCACC	noMatch	OPA3_OPA3-002_ENSG00000125741_ENST00000263275.4	63.1	51.3	0.449146228412789	1.64941968150026
AGCACC	noMatch	RPLP0_ENST00000392514trunc	63.1	51.3	3.34022286573463	6.8532904259492
AGCACC	noMatch	SPINT4_SPINT4-001_ENSG00000149651_ENST00000279058.3	63.1	51.3	0.194883695456054	0.553111724252747
AGCACC	noMatch	ZFP41_ZFP41-001_ENSG00000181638_ENST00000330701.4	63.1	51.3	0.4489708056039	1.22257557129824
AGCACC	noMatch	ZNF696_ZNF696-001_ENSG00000185730_ENST00000330143.3	63.1	51.3	1.92705969842774	4.33077451168392
AGCACC	noMatch	chr22_24647520-24650020	63.1	51.3	0.455045302880933	1.42728310048435
AGCACC	noMatch	hsa-mir-15a	63.1	51.3	3.23443951009761	0.981159662063699
AGCACC	noMatch	hsa-mir-29a	63.1	51.3	54.4376831567889	110.170278033961
AGCACC	noMatch	hsa-mir-29b-2	63.1	51.3	19.125532177178	54.5785217183077
AGCACC	noMatch	hsa-mir-29c	63.1	51.3	118.015288527379	302.380119160509
AGCACG	noMatch	VWA5B1_VWA5B1-203_ENSG00000158816_ENST00000375083.4	77.2	65.6	0.460803603277692	0.943091189982984
AGCACG	noMatch	hsa-mir-29a	77.2	65.6	0.43945980302563	1.51036624311944
AGCACG	noMatch	hsa-mir-29c	77.2	65.6	4.35344251223774	21.0108646679297
AGCACG	noMatch	noMatch	77.2	65.6	0.539237126378053	1.27867430290689
AGCACU	noMatch	MAMDC2_MAMDC2-001_ENSG00000165072_ENST00000377182.4	60.7	29.4	0.338083348150834	0.918365982449121
AGCACU	noMatch	NAA30_NAA30-001_ENSG00000139977_ENST00000556492.1	60.7	29.4	0.343023454391297	0.827025243874456
AGCACU	noMatch	hsa-mir-29c	60.7	29.4	13.3048654136485	22.6300527198369
AGCAGC	hsa-miR-15a-5p	hsa-mir-15a	26.2	37.8	27.5160499853578	12.0140163265421
AGCAGC	hsa-miR-15b-5p	hsa-mir-15b	26.2	37.8	7.64352189838634	2.41402386065772
AGCAGC	hsa-miR-16-5p	hsa-mir-16-2	26.2	37.8	72.2973508545039	29.7826337684196
AGCAGC	noMatch	CEBPD_CEBPD-001_ENSG00000221869_ENST00000408965.3	26.2	37.8	0.780733816796239	2.39181010162109
AGCAGC	noMatch	chr10_72904880-72940720	26.2	37.8	0.795570935518917	2.01464094891998
AGCAGC	noMatch	hsa-mir-16-2	26.2	37.8	1.8941417294292	0.569620099088172
AGCAGC	noMatch	hsa-mir-195	26.2	37.8	0.304205124699899	0.799485370825144
AGCAGC	noMatch	hsa-mir-29b-2	26.2	37.8	47.8319582886516	13.1860399736396
AGCAGC	noMatch	hsa-mir-424	26.2	37.8	0.177948427554947	0.549157142325579
AGCAGG	noMatch	RNA5S9_ENST00000364451	42.9	47.3	0.295937111472784	0.87420287541427
AGCAGG	noMatch	hsa-mir-195	42.9	47.3	0.177262028022228	0.610411662419396
AGCAUA	hsa-miR-487a-3p	hsa-mir-487a	81.6	73.1	0.0726088463786683	0.634176911259059
AGCAUA	noMatch	TIMELESS_TIMELESS-001_ENSG00000111602_ENST00000553532.1	81.6	73.1	0.211173675559558	0.710579446306256
AGCAUA	noMatch	cali_12_rc	81.6	73.1	10.3466919834622	2.72583193355154
AGCAUA	noMatch	chr6_39071840-39117320_rev	81.6	73.1	0.331730558627672	0.75148162297121
AGCAUC	hsa-miR-338-3p	hsa-mir-338	74.4	48	14.4602730963473	5.33652914623822
AGCAUC	noMatch	CNOT8_CNOT8-006_ENSG00000155508_ENST00000517876.1	74.4	48	0.494438701568104	1.04959194880116
AGCAUC	noMatch	hsa-mir-15a	74.4	48	2.89881603646872	1.25248346901432
AGCAUC	noMatch	hsa-mir-16-2	74.4	48	0.72428449504396	0.210524183164258
AGCAUC	noMatch	hsa-mir-338	74.4	48	9.18509643573439	3.25066491027438
AGCCAA	noMatch	RNA45S5_NR_046235_prec3.3	72.3	63.6	0.520111894120209	0.138780079358103
AGCCAC	noMatch	ZNF485_ZNF485-001_ENSG00000198298_ENST00000361807.3	68.3	36.2	0.964257409302534	0.278333132475611
AGCCAG	noMatch	TRNAR18	52.4	45.5	3.79091564039968	9.27345325255508
AGCCCG	noMatch	RNA45S5_NR_046235_prec3.3	72.8	47.7	1.07875035163956	0.250743164650038
AGCCCU	noMatch	hsa-mir-129-2	63.2	23.7	1.46553273485646	2.74765074525468
AGCCUC	noMatch	TRNAR4	40.1	29.4	0.00907610579733353	0.800775109944821
AGCGAA	noMatch	rna18s5A60GC456AT1578G	91.2	77.4	0.719691413724911	0.207772519575505
AGCGCA	hsa-miR-130b-3p	hsa-mir-130b	84	71.8	0.267266406263263	0.728266261276543
AGCGGU	noMatch	RNA45S5_NR_046235_prec3.3	26.1	51.9	6.88553772086578	2.55828941312176
AGCGUA	noMatch	hsa-mir-21	84.8	78.3	1.28088160722074	0.461802355105006
AGCGUU	noMatch	RNA45S5_NR_046235_prec3.3	85.6	79	4.65890426731885	1.63266492993866
AGCUAA	noMatch	mt-rnr1G371AG689AA937-A938-	81	74	0.608186763601767	0.0999354747517724
AGCUAG	hsa-miR-9-3p	hsa-mir-9-1	52.8	60.3	15.7493680247727	6.93413281080971
AGCUAU	noMatch	SNORD61_ENST00000384252	48.5	77.7	0.0349679557472277	1.80575184373544
AGCUAU	noMatch	mt-TL2A9TA43G	48.5	77.7	1.23464217528483	0.39104587709348
AGCUCA	noMatch	hsa-mir-151	82.5	67.6	1.04298310846052	0.106499883870397
AGCUCA	noMatch	hsa-mir-21	82.5	67.6	20.409327008048	8.42428133746653
AGCUGA	noMatch	hsa-mir-21	83.2	73	18.9425824288626	4.60601693102679
AGCUGC	hsa-miR-22-3p	hsa-mir-22	25.4	14.3	1952.26841501242	3171.81797096118
AGCUGC	noMatch	hsa-mir-22	25.4	14.3	20.410933873369	43.5464512232993
AGCUGG	hsa-miR-138-5p	hsa-mir-138-1	9.3	19.3	0.995740728036474	2.80309023146786
AGCUGG	noMatch	hsa-mir-22	9.3	19.3	0.207689949187812	0.776679240897684
AGCUUA	hsa-miR-21-5p	hsa-mir-21	84.2	80.2	63.4774525912232	142.644711061683
AGCUUA	hsa-miR-27b-5p	hsa-mir-27b	84.2	80.2	0.596339227127221	0.166362549359273
AGCUUA	hsa-miR-590-5p	hsa-mir-590	84.2	80.2	4.94950655712216	1.14898597169504
AGCUUA	noMatch	DYRK2_DYRK2-001_ENSG00000127334_ENST00000344096.3	84.2	80.2	0.194986962579859	0.830302196444063
AGCUUA	noMatch	chr15_51328400-51687420	84.2	80.2	0.165493225925227	0.614400637429289
AGCUUA	noMatch	hsa-mir-21	84.2	80.2	41.9990509041448	112.213739292272
AGCUUA	noMatch	hsa-mir-3977	84.2	80.2	0.173535400482142	0.867369282622517
AGCUUC	noMatch	SIAH2_SIAH2-001_ENSG00000181788_ENST00000312960.3	47.8	20.1	0	0.835650671807697
AGCUUC	noMatch	TRNAR15	47.8	20.1	0.133314547301062	9.88250482051557
AGCUUC	noMatch	hsa-mir-21	47.8	20.1	0.920505840572282	2.50276447948257
AGCUUG	noMatch	hsa-mir-21	64.4	62	2.64634834114097	7.04292736934936
AGCUUG	noMatch	rnu2-2pA83GA	64.4	62	3.3496912777252	0.427593300191875
AGCUUG	noMatch	trnaR4G37TA58T	64.4	62	0	0.265925773561518
AGGAAA	noMatch	RNA45S5_NR_046235_prec3.3	77.7	72.3	1.73729699784855	0.357428942341969
AGGAAU	noMatch	SNORD89_ENST00000390981	75.9	70.4	0.936672146362972	6.24477034673632
AGGAAU	noMatch	rna18s5A60GC456AT1578G	75.9	70.4	1.91976691467551	0.673575177103482
AGGACA	noMatch	mt-rnr1G371AG689AA937-A938-	69.5	76.7	1.98064851753255	0.493575166479003
AGGACC	hsa-miR-29a-3p	hsa-mir-29a	70.7	34.2	0.762881736431886	3.36183779620236
AGGACC	hsa-miR-29c-3p	hsa-mir-29c	70.7	34.2	0.197001392657125	1.11451718532406
AGGACC	noMatch	hsa-mir-29a	70.7	34.2	0.117005341638128	0.584781423048014
AGGACC	noMatch	hsa-mir-29b-2	70.7	34.2	0.859105006412497	3.7083693145638
AGGACC	noMatch	hsa-mir-29c	70.7	34.2	14.49796013124	71.830193582255
AGGACU	noMatch	rna18s5A60GC456AT1578G	62.1	29.4	3.99877290668181	1.15364987307343
AGGAGA	noMatch	mt-TVG10A	66.2	60.3	6.22594525022015	1.95781411496245
AGGAGC	hsa-miR-16-5p	hsa-mir-16-2	11.1	18	0.156704089052394	0.554655422424918
AGGAGC	hsa-miR-708-5p	hsa-mir-708	11.1	18	224.454348633756	410.0208283963
AGGAGC	noMatch	hsa-mir-708	11.1	18	0.51278506014642	1.03247877910761
AGGAGG	noMatch	hsa-mir-708	33.4	13.9	0.0985006963285624	0.554025588362038
AGGAGG	noMatch	rn7sl1C53TT54GT70C	33.4	13.9	0.922940041748653	0.269891666452645
AGGAUA	noMatch	RNA45S5_NR_046235_prec3.3	88.4	77.1	1.23398106576336	0.459808261494003
AGGAUC	noMatch	DKK3_DKK3-004_ENSG00000050165_ENST00000396505.2	31.3	68.6	0.128221290919607	5.27451841093594
AGGAUC	noMatch	SIAH2_SIAH2-001_ENSG00000181788_ENST00000312960.3	31.3	68.6	0	0.623725216891369
AGGAUG	noMatch	MT-TQ	80	69.1	1.48410936583216	0.202112445573794
AGGAUG	noMatch	TRNAA29	80	69.1	0.337439722855898	1.39958458995563
AGGAUU	noMatch	RNA45S5_NR_046235_prec3.3	64.7	60.1	1.49253052177417	0.616060951099591
AGGCAC	hsa-miR-124-3p	hsa-mir-124-3	34.4	30.4	10.3585177798505	3.29449490684459
AGGCAG	noMatch	rny1T112A	43.8	44.4	0.00302536859911117	0.452462372020725
AGGCAU	noMatch	ATP8B3_ATP8B3-201_ENSG00000130270_ENST00000539485.1	43.4	24.8	0.760170917425115	0.206176759054364
AGGCCC	noMatch	trnaG15A56T	52.4	22	0.104410629355754	0.769803424696584
AGGCGC	noMatch	RNA45S5_NR_046235_prec3.3	29.8	23.8	0.573701619950774	0.156084918803276
AGGCUA	noMatch	RNA45S5_NR_046235_prec3.3	75.9	65	1.98662458543978	0.706410581885524
AGGCUC	noMatch	MON2_MON2-202_ENSG00000061987_ENST00000393630.3	28.5	13.2	0.209432766625135	7.50116585161773
AGGCUC	noMatch	NUDT21_NUDT21-001_ENSG00000167005_ENST00000300291.5	28.5	13.2	0.0151751334072534	0.939938985971923
AGGCUC	noMatch	TRNAR15	28.5	13.2	0.0166013020832857	1.18055269305039
AGGGAG	noMatch	hsa-let-7c	71.6	71.6	1.46186354926397	3.47807041216188
AGGGAG	noMatch	rna18s5A60GC456AT1578G	71.6	71.6	1.41394235807358	0.456915800924313
AGGGAG	noMatch	trnaR25T34CA58T	71.6	71.6	0.0258918499498941	0.458670846016874
AGGGAU	noMatch	LRP1B_LRP1B-001_ENSG00000168702_ENST00000389484.3	35.5	58.1	0.67492177060566	2.43791259010836
AGGGCA	hsa-miR-130b-3p	hsa-mir-130b	56.3	56.4	0.248833382968611	1.39615060666414
AGGGCG	noMatch	CHSY1_CHSY1-001_ENSG00000131873_ENST00000254190.3	56.1	47.7	1.76329275203033	0.674812918924087
AGGGCG	noMatch	ENC1_ENC1-001_ENSG00000171617_ENST00000302351.4	56.1	47.7	0.773383856938925	0.209847504383519
AGGGCU	noMatch	OARD1_OARD1-001_ENSG00000124596_ENST00000479950.1	29.9	24	3.36834608863638	0.891564901887246
AGGGCU	noMatch	mt-TAA28GT35G	29.9	24	12.3198393120903	5.25835020456489
AGGGCU	noMatch	mt-TAA9G	29.9	24	14.2547615399285	4.92137207070393
AGGGCU	noMatch	mt-TAA9TG34T	29.9	24	9.41725156594423	2.52038871081962
AGGGGG	noMatch	PAPPA2_PAPPA2-001_ENSG00000116183_ENST00000367662.3	25.1	49.1	0.989141729646102	0.37402849162507
AGGGGU	noMatch	TRNAP9_prec	27.2	27.5	2.40134714319402	0.816785905738142
AGGGUC	noMatch	FAM216A_FAM216A-001_ENSG00000204856_ENST00000377673.5	19.6	13.1	0	0.74413727289794
AGGGUC	noMatch	HIST2H3C_HIST2H3C-001_ENSG00000203811_ENST00000369158.1	19.6	13.1	0.0151751334072534	0.885569522669854
AGGGUC	noMatch	PPP1R10_PPP1R10-001_ENSG00000204569_ENST00000376511.2	19.6	13.1	0.250452364410898	8.60391101617284
AGGGUC	noMatch	RNA45S5_NR_046235_prec3.3	19.6	13.1	11.2855412434291	3.51697354940682
AGGGUC	noMatch	TRNAR15	19.6	13.1	0.0182005020063646	1.61971491005134
AGGGUC	noMatch	trnaR4G37TA58T	19.6	13.1	0.202199774871864	5.96428883477598
AGGGUG	noMatch	trnaA13A33TC39TA56GT58CA66T	76.2	54.2	0.166826083382043	0.925528326460705
AGGGUU	noMatch	RNA45S5_NR_046235_prec3.3	62.5	32.8	0.769737788964082	0.228259303279029
AGGGUU	noMatch	trnaR25T34CA58G	62.5	32.8	0.835119936703456	2.55650449666533
AGGUAG	noMatch	TRNAA3	72.6	60.2	0.0182005020063646	0.590098840596099
AGGUAG	noMatch	hsa-let-7a-3	72.6	60.2	0.778540204941634	1.75995245926307
AGGUAG	noMatch	hsa-let-7c	72.6	60.2	1.29196951648883	0.507919752835496
AGGUAG	noMatch	hsa-mir-98	72.6	60.2	0.936122782841558	0.372693623369353
AGGUAU	noMatch	MEGF9_MEGF9-001_ENSG00000106780_ENST00000373930.3	53.9	43.8	0.984364852516783	0.216689816955803
AGGUAU	noMatch	MT-TD	53.9	43.8	2.46059184749291	0.609857017971011
AGGUAU	noMatch	mt-TDA9G	53.9	43.8	11.1396280810503	1.81531525546002
AGGUAU	noMatch	mt-TDA9T	53.9	43.8	2.89970360135599	0.625764647225932
AGGUAU	noMatch	mt-TDG10A	53.9	43.8	10.8202877040883	2.2220001028667
AGGUCC	noMatch	trnaV27A58T	32.8	22.6	0.164562755097673	10.9209465735454
AGGUCC	noMatch	trnaV2A58G	32.8	22.6	0.0272766078036981	4.18416426938507
AGGUCC	noMatch	trnaV2G26T	32.8	22.6	0.0810685805562371	7.38540218283556
AGGUCG	noMatch	hsa-let-7f-2	62.4	65.8	1.21514102074583	0.385858004308726
AGGUCG	noMatch	trnaY4A58T	62.4	65.8	5.64844270079558	1.72747881891591
AGGUGC	hsa-miR-18a-5p	hsa-mir-18a	23.4	38.5	5.84724510181223	2.02875335870733
AGGUGC	noMatch	RNA45S5_NR_046235_prec3.3	23.4	38.5	0.607871914029045	0.16809019867542
AGGUGC	noMatch	RNA5S9_ENST00000364451	23.4	38.5	2.58030716578157	0.959919849173879
AGGUGG	noMatch	RNA45S5_NR_046235_prec3.3	36.9	13.3	0.62326131141016	0.133777481387393
AGGUGG	noMatch	hsa-let-7a-3	36.9	13.3	5.07645134707488	1.48617778852082
AGGUGG	noMatch	hsa-let-7b	36.9	13.3	1.84685419610216	0.539937399299351
AGGUGG	noMatch	hsa-let-7d	36.9	13.3	0.573423188730246	0.150193428002256
AGGUUA	hsa-miR-21-5p	hsa-mir-21	79.6	67.1	2.56216111017291	15.1905858836861
AGGUUA	noMatch	PPP1R10_PPP1R10-001_ENSG00000204569_ENST00000376511.2	79.6	67.1	0.0182005020063646	1.64381986543481
AGGUUA	noMatch	SPINT4_SPINT4-001_ENSG00000149651_ENST00000279058.3	79.6	67.1	0.202837687786073	1.38037473083508
AGGUUA	noMatch	hsa-mir-21	79.6	67.1	0.0954753277294513	0.506235100609743
AGGUUA	noMatch	trnaR4G37TA58T	79.6	67.1	0.0539335743834526	1.13718398158676
AGGUUC	noMatch	AHCYL2_AHCYL2-002_ENSG00000158467_ENST00000446544.2	52.1	42.1	0.0208919047876552	0.876807376958771
AGGUUC	noMatch	ANKRD52_ANKRD52-001_ENSG00000139645_ENST00000267116.7	52.1	42.1	0	0.460655305858074
AGGUUC	noMatch	ANXA2R_ANXA2R-001_ENSG00000177721_ENST00000314890.3	52.1	42.1	0.17677395742968	7.18530425559696
AGGUUC	noMatch	CDHR4_CDHR4-001_ENSG00000187492_ENST00000412678.2	52.1	42.1	0.111768011481463	3.82633422765629
AGGUUC	noMatch	CHFR_CHFR-003_ENSG00000072609_ENST00000450056.2	52.1	42.1	0.484576113541695	19.7334753602186
AGGUUC	noMatch	CRCP_CRCP-001_ENSG00000241258_ENST00000395326.3	52.1	42.1	0.228939913558987	3.97506728721139
AGGUUC	noMatch	GCFC2_GCFC2-001_ENSG00000005436_ENST00000321027.3	52.1	42.1	0.0258918499498941	0.302856553097141
AGGUUC	noMatch	HIST2H3C_HIST2H3C-001_ENSG00000203811_ENST00000369158.1	52.1	42.1	0.161862810224247	9.8163442337645
AGGUUC	noMatch	IL1RL2_IL1RL2-001_ENSG00000115598_ENST00000264257.2	52.1	42.1	0.0171364093666841	3.93800246811757
AGGUUC	noMatch	KCTD15_KCTD15-001_ENSG00000153885_ENST00000284006.6	52.1	42.1	0.017866536188544	0.513766044234854
AGGUUC	noMatch	LGI2_LGI2-001_ENSG00000153012_ENST00000382114.4	52.1	42.1	0.0696502360883321	1.86278642747085
AGGUUC	noMatch	MGAT5B_MGAT5B-001_ENSG00000167889_ENST00000301618.4	52.1	42.1	0.136353216503871	6.88977798959784
AGGUUC	noMatch	OXR1_OXR1-001_ENSG00000164830_ENST00000312046.6	52.1	42.1	0	0.514839790614961
AGGUUC	noMatch	PEX26_PEX26-001_ENSG00000215193_ENST00000329627.7	52.1	42.1	0.242118781198809	4.51840119873783
AGGUUC	noMatch	PIGQ_PIGQ-001_ENSG00000007541_ENST00000321878.5	52.1	42.1	0.0703048671202763	6.43646824065077
AGGUUC	noMatch	RNA45S5_NR_046235_prec3.3	52.1	42.1	0.11300595061755	0.450371426815983
AGGUUC	noMatch	RSF1_RSF1-001_ENSG00000048649_ENST00000308488.6	52.1	42.1	0.0171364093666841	2.3801439431756
AGGUUC	noMatch	SDC2_SDC2-001_ENSG00000169439_ENST00000302190.4	52.1	42.1	0.0337377114499698	3.92809478634084
AGGUUC	noMatch	SIAH2_SIAH2-001_ENSG00000181788_ENST00000312960.3	52.1	42.1	0.600717548768508	31.5653470550721
AGGUUC	noMatch	SLC38A7_SLC38A7-004_ENSG00000103042_ENST00000570101.1	52.1	42.1	0.0171364093666841	1.8103391186185
AGGUUC	noMatch	SLC3A2_SLC3A2-201_ENSG00000168003_ENST00000377892.1	52.1	42.1	0.0887599284997667	5.8635091811278
AGGUUC	noMatch	ST7-OT4_ENST00000397750.3	52.1	42.1	0.0239172733867664	1.11678726630333
AGGUUC	noMatch	TFRC_TFRC-001_ENSG00000072274_ENST00000360110.4	52.1	42.1	0	0.600835802704007
AGGUUC	noMatch	TMEM199_TMEM199-001_ENSG00000244045_ENST00000292114.3	52.1	42.1	0	0.264799908974857
AGGUUC	noMatch	TRNAR15	52.1	42.1	77.3627414770654	2262.52236981876
AGGUUC	noMatch	TRNAR16_prec	52.1	42.1	5.4924941712879	525.343223399097
AGGUUC	noMatch	TRNAR22	52.1	42.1	0.505363312091586	1.59441553783054
AGGUUC	noMatch	WDR20_WDR20-003_ENSG00000140153_ENST00000335263.5	52.1	42.1	0.00302536859911117	0.648918027690454
AGGUUC	noMatch	XKR9_XKR9-001_ENSG00000221947_ENST00000408926.3	52.1	42.1	0.0471527103633703	0.628351337897629
AGGUUC	noMatch	ZNF319_ZNF319-001_ENSG00000166188_ENST00000299237.2	52.1	42.1	0.0980609161477117	4.23843256176174
AGGUUC	noMatch	chr18_11610120-11689440_rev	52.1	42.1	0	0.755154880539761
AGGUUC	noMatch	mt-TL1A60T	52.1	42.1	0.357264682680936	1.39211451003021
AGGUUC	noMatch	noMatch	52.1	42.1	0.425455211709365	18.2804629205859
AGGUUC	noMatch	trnaR10A19GA34G	52.1	42.1	0.18410223648797	0.876399055857346
AGGUUC	noMatch	trnaR10A34GA58G	52.1	42.1	0.349954462134428	2.84947885978697
AGGUUC	noMatch	trnaR22A58G	52.1	42.1	2.11090668828314	6.44869910727
AGGUUC	noMatch	trnaR22A58T	52.1	42.1	1.53498673323973	4.15173757523495
AGGUUG	noMatch	RPL39L_RPL39L-002_ENSG00000163923_ENST00000296277.4	79.1	79.6	0.00605073719822236	2.64921756368634
AGGUUG	noMatch	TRNAN41_prec	79.1	79.6	0	0.945457641508233
AGGUUG	noMatch	TRNAR12	79.1	79.6	1.82783694339085	74.787244586276
AGGUUG	noMatch	TRNAR15	79.1	79.6	0.0151751334072534	0.776079398797209
AGGUUG	noMatch	TRNAR1_prec	79.1	79.6	0.462089424172081	20.988232110032
AGGUUG	noMatch	hsa-let-7a-3	79.1	79.6	2.09711216766609	0.7942727390089
AGGUUG	noMatch	trnaN1A59G	79.1	79.6	0.102436052792627	3.56990522738125
AGGUUG	noMatch	trnaN1A59T	79.1	79.6	0.11373094994356	3.02758508146846
AGGUUG	noMatch	trnaR22A58G	79.1	79.6	0	0.416298055126893
AGGUUG	noMatch	trnaR4G37TA58T	79.1	79.6	0.00605073719822236	1.30401591218737
AGGUUU	noMatch	SFT2D1_SFT2D1-002_ENSG00000198818_ENST00000361731.3	83.5	78.6	0.0141110407675729	0.946495361150414
AGGUUU	noMatch	trnaR4G37TA58T	83.5	78.6	0.00605073719822236	0.586091401235196
AGUAAC	noMatch	JMJD1C_JMJD1C-001_ENSG00000171988_ENST00000399262.2	40	55.2	0.259999114049544	0.789765731843306
AGUAAC	noMatch	RNA45S5_NR_046235_prec3.3	40	55.2	0.914030998924129	0.230220633897044
AGUAAG	noMatch	MT-TW	76.7	77.2	1.41843821802077	0.244414585288593
AGUAAU	hsa-miR-26b-5p	hsa-mir-26b	57.6	59.2	12.3835001612327	5.10941741372156
AGUACA	noMatch	SCAF11_SCAF11-001_ENSG00000139218_ENST00000369367.3	65.6	77.8	2.52329725865965	0.00937791409888829
AGUACA	noMatch	hsa-mir-411	65.6	77.8	2.08886689439919	0.538667589735845
AGUACC	hsa-miR-29a-3p	hsa-mir-29a	42.3	31.5	1.66891798737471	5.74476732699407
AGUACC	hsa-miR-29c-3p	hsa-mir-29c	42.3	31.5	0.309897511641006	1.78886597402438
AGUACC	noMatch	SYDE2_SYDE2-002_ENSG00000097096_ENST00000341460.5	42.3	31.5	0.106560999897913	0.621824481739083
AGUACC	noMatch	VPS13D_VPS13D-003_ENSG00000048707_ENST00000356315.4	42.3	31.5	0.0863992219321177	0.482375871345973
AGUACC	noMatch	hsa-mir-29b-2	42.3	31.5	0.323189063237435	1.3056871928502
AGUACC	noMatch	hsa-mir-29c	42.3	31.5	24.1350474140064	113.154242612348
AGUAGA	noMatch	hsa-let-7f-2	76.6	87.2	10.7873788562261	3.21726724060923
AGUAGA	noMatch	hsa-mir-411	76.6	87.2	1.42671873179177	0.632390919905611
AGUAGC	hsa-miR-16-5p	hsa-mir-16-2	13.5	16.5	0.399678184173483	0.964963562231952
AGUAGC	hsa-miR-708-5p	hsa-mir-708	13.5	16.5	0.436848371062327	2.17561008251544
AGUAGG	noMatch	hsa-let-7a-3	43.5	55.6	5.27598725691854	1.95373557163048
AGUAGU	noMatch	hsa-let-7g	20.9	55.4	2.95936694342997	0.371809338032306
AGUAGU	noMatch	hsa-let-7i	20.9	55.4	2.59444576471269	0.27250406647937
AGUAUA	hsa-miR-144-3p	hsa-mir-144	83	75.2	1.87047741777975	0.66404014836707
AGUAUA	noMatch	hsa-mir-411	83	75.2	1.90370077865614	0.594502660622672
AGUAUC	noMatch	TRNAD16_prec	38.1	59	1.91150824102675	0.704342012399217
AGUAUG	noMatch	rna18s5A60GC456AT1578G	67.3	64.8	0.780954118424202	0.243003582288486
AGUCAC	noMatch	SNORA45A_ENST00000364113	45.9	46.8	0.861298891754699	0.169963183757387
AGUCAG	noMatch	mt-TL1A60G	59.5	52.7	0.0635327405813347	0.413301478466728
AGUCAG	noMatch	mt-TL1A60T	59.5	52.7	38.6546589641634	15.4850557864463
AGUCAG	noMatch	rny1T112A	59.5	52.7	3.93356847728746	27.0976264033816
AGUCCG	noMatch	RMRP_ENST00000602361	66.7	60.1	1.44803231653164	0.161169537815992
AGUCCG	noMatch	mt-TEA9GT31C	66.7	60.1	1.97351595279627	0.573096535116208
AGUCGG	noMatch	rna18s5A60GC456AT1578G	74.8	50	0.671235720117064	0.124833391582141
AGUCGG	noMatch	trnaK2A58T	74.8	50	0.0771086740655093	0.529980758868114
AGUGAA	hsa-miR-128-3p	hsa-mir-128-1	85.8	76.7	0.45272809291602	1.27793899260722
AGUGAA	noMatch	mt-TYG9C	85.8	76.7	15.3529729941406	5.2370047100511
AGUGAG	noMatch	rny1T112A	54.7	60	1.72927553538098	0.469739378641223
AGUGAG	noMatch	trnaR25T34CA58G	54.7	60	0.0501430891544811	0.610339540585928
AGUGCA	hsa-miR-130a-3p	hsa-mir-130a	88.8	88.4	1.28765478138291	0.467454922159809
AGUGCA	hsa-miR-301a-3p	hsa-mir-301a	88.8	88.4	0.270508268112379	0.85121863338841
AGUGCA	noMatch	hsa-mir-301a	88.8	88.4	1.99433821870269	1.40915730642902
AGUGCA	noMatch	mt-rnr1G371AG689AA937-A938-	88.8	88.4	1.24229770939442	0.545051021232396
AGUGCG	noMatch	hsa-mir-301a	81.6	79.8	0.411891731575581	0.975644683127383
AGUGCU	hsa-miR-106b-5p	hsa-mir-106b	77	91.1	3.69255172524204	1.26778294005459
AGUGCU	noMatch	RNA5S9_ENST00000364451	77	91.1	1.6645646971551	0.632348852940516
AGUGGA	noMatch	hsa-mir-301a	44.5	64.3	1.10027962739466	0.260878482469978
AGUGGC	noMatch	hsa-mir-27b	26	29.4	0.0951026870234108	1.79731119945513
AGUGGC	noMatch	mt-TAG34TT51G	26	29.4	1.80522121494525	0.359984602803426
AGUGGC	noMatch	mt-TAG48T	26	29.4	2.7509649647021	0.729793184422613
AGUGGG	noMatch	ATP5G3_ATP5G3-001_ENSG00000154518_ENST00000284727.4	32.7	14.6	19.0021132253051	6.60132475935728
AGUGGU	hsa-miR-140-5p	hsa-mir-140	46.7	44.2	72.1342367552122	24.7617927347476
AGUGGU	noMatch	SNORD17_ENST00000390930_prec	46.7	44.2	0.289267986771465	1.1142019253447
AGUGGU	noMatch	TRNAD16_prec	46.7	44.2	5.07246421941687	2.09438860499773
AGUGGU	noMatch	trnaH11A5G	46.7	44.2	0.480548410600012	0.122411071766914
AGUGUA	noMatch	hsa-mir-411	74.1	65	1.06239975367577	0.272072802734869
AGUGUG	noMatch	IL6ST_IL6ST-001_ENSG00000134352_ENST00000381298.2	57.7	60.6	0.795501668681956	0.227163361180197
AGUGUU	hsa-miR-142-3p	hsa-mir-142	65.4	52.6	1.60880035078391	0.393811396586904
AGUUAC	noMatch	rny1T112A	27.6	44.8	0.892266264270225	4.80468813999722
AGUUAU	hsa-miR-101-5p	hsa-mir-101-1	51.2	66.3	1.31030983930416	0.490555718626974
AGUUCC	noMatch	TRNAR15	15.5	14.3	0.571077228582695	9.60352678456198
AGUUGC	hsa-miR-22-3p	hsa-mir-22	16.4	24	6.64747783981619	18.7565992075096
AGUUGC	noMatch	hsa-mir-22	16.4	24	0.67976671361165	2.43569929286001
AGUUGG	noMatch	trnaF2G26T	38.1	39.7	1.06048605569699	0.303153416497373
AGUUGU	noMatch	trnaR4A58G	31.6	31.9	0.0182005020063646	0.392582334922683
AGUUGU	noMatch	trnaR4G37TA58T	31.6	31.9	0.00605073719822236	0.495327834989218
AGUUUA	hsa-miR-21-5p	hsa-mir-21	83.6	73.1	13.4194617327911	55.0460478150013
AGUUUA	noMatch	hsa-mir-21	83.6	73.1	0.092164283724217	0.544040212007619
AGUUUA	noMatch	rnu2-2pA83GA	83.6	73.1	0.284683512437473	1.57968260403
AGUUUC	noMatch	BBS2_BBS2-001_ENSG00000125124_ENST00000245157.5	54.5	77.7	0.00302536859911117	0.749182621463088
AGUUUC	noMatch	ELAVL3_ELAVL3-001_ENSG00000196361_ENST00000359227.3	54.5	77.7	0	0.722325307007554
AGUUUC	noMatch	HOXC8_HOXC8-001_ENSG00000037965_ENST00000040584.4	54.5	77.7	0	0.528079044425511
AGUUUC	noMatch	MGAT5B_MGAT5B-001_ENSG00000167889_ENST00000301618.4	54.5	77.7	0	1.20098504279695
AGUUUC	noMatch	SIAH2_SIAH2-001_ENSG00000181788_ENST00000312960.3	54.5	77.7	0.0578344370980105	4.59841437884367
AGUUUC	noMatch	SNORD3A_ENST00000365494	54.5	77.7	1.00133887529444	0.399960779608094
AGUUUC	noMatch	TRNAR15	54.5	77.7	0.695460977478727	66.156994411797
AGUUUC	noMatch	ZNF219_ZNF219-001_ENSG00000165804_ENST00000360947.3	54.5	77.7	0.0517836998997881	0.63993146142341
AGUUUG	noMatch	RNA45S5_NR_046235_prec3.3	72.4	62.5	0.930689416194496	0.297859164121774
AGUUUG	noMatch	trnaR22A58G	72.4	62.5	0	0.546842175447381
AGUUUG	noMatch	trnaR22A58T	72.4	62.5	0	0.479234551378991
AGUUUG	noMatch	trnaR4A58G	72.4	62.5	0	0.847890675378268
AGUUUG	noMatch	trnaR4G37TA58T	72.4	62.5	0.0258918499498941	0.63287793102576
AGUUUU	noMatch	RNA45S5_NR_046235_prec3.3	81.6	76.6	1.16304284132269	0.211333728367959
AUAAAA	noMatch	hsa-mir-142	84.9	89	1.0777384659101	2.05949770230253
AUAAAC	hsa-miR-30a-5p	hsa-mir-30a	84.3	76.7	3.44422496497469	6.25468043542643
AUAAAC	hsa-miR-30d-5p	hsa-mir-30d	84.3	76.7	1.29338332603237	2.81961119271513
AUAAAG	hsa-miR-142-5p	hsa-mir-142	87.4	79.1	11.323124929103	118.676391793741
AUAAAG	hsa-miR-340-5p	hsa-mir-340	87.4	79.1	203.795914972802	65.5562608975069
AUAAAG	noMatch	hsa-mir-142	87.4	79.1	2.35560689506478	11.6042667541347
AUAACA	hsa-miR-410-3p	hsa-mir-410	108.8	80.8	0.962735130970072	2.40328129534709
AUAACA	noMatch	rna18s5A60GC456AT1578G	108.8	80.8	3.02352773223348	14.0322458843684
AUAACG	noMatch	rna18s5A60GC456AT1578G	90.5	84.6	2.30190240320547	0.828207469215522
AUAAGG	hsa-miR-124-3p	hsa-mir-124-3	87.6	87.7	0.279274888631357	0.753356256636939
AUAAGG	noMatch	AMER2_AMER2-001_ENSG00000165566_ENST00000357816.2	87.6	87.7	0.89113077030119	0.0782192044929323
AUAAGG	noMatch	LGSN_LGSN-201_ENSG00000146166_ENST00000370658.5	87.6	87.7	2.09786718452003	0.374394626846785
AUAAUA	hsa-miR-369-3p	hsa-mir-369	95	77.1	0.364633439117963	1.02892977357746
AUAAUA	hsa-miR-374a-5p	hsa-mir-374a	95	77.1	1.91607570034997	0.854630213078729
AUAAUA	hsa-miR-374b-5p	hsa-mir-374b	95	77.1	34.6893240316321	14.4486850443726
AUAAUA	noMatch	hsa-mir-369	95	77.1	1.5532396077599	4.29484300637409
AUAAUG	noMatch	XYLB_XYLB-001_ENSG00000093217_ENST00000207870.3	91.4	92	4.34237293042001	2.49628567965785
AUACAA	hsa-miR-381-3p	hsa-mir-381	90.7	94.3	281.550922546189	538.161851650873
AUACAA	noMatch	C1orf213_ENST00000335648.3	90.7	94.3	0.516279323820958	0.131501298351357
AUACAA	noMatch	hsa-mir-381	90.7	94.3	1.99316101364436	5.26116542507886
AUACAG	noMatch	rna18s5A60GC456AT1578G	97.4	86.4	1.06285039733187	0.336806775102899
AUACUU	noMatch	C6orf223_C6orf223-002_ENSG00000181577_ENST00000439969.2	81.5	72.5	0.961698910461603	0.0340243861287033
AUACUU	noMatch	chr19_58556222-58570440	81.5	72.5	0.236696569883631	0.740971904039733
AUAGAG	noMatch	TRNAR9	94.9	92.2	0.0319425871481165	0.622703075086192
AUAGAG	noMatch	trnaR25T34CA58G	94.9	92.2	0.0379933243463389	1.47938085563958
AUAGAG	noMatch	trnaR25T34CA58T	94.9	92.2	0.117053632049825	1.42724697952787
AUAGCC	noMatch	RNA45S5_NR_046235_prec3.3	31.8	11.6	0.94399094219083	0.408629544647226
AUAGCC	noMatch	ZNF485_ZNF485-001_ENSG00000198298_ENST00000361807.3	31.8	11.6	0.764760746706639	0.173065195270072
AUAGCU	noMatch	mt-rnr1G371AG689AA937-A938-	60.4	56	1.35522286083335	3.76093490994574
AUAGGA	noMatch	SNORD115-7_ENST00000365306	92.9	79.3	10.7202370784884	3.24395828863946
AUAGGU	noMatch	mt-rnr1G371AG689AA937-A938-	70.1	62.5	0.623772841304437	0.155570456423335
AUAUAA	hsa-miR-410-3p	hsa-mir-410	93.3	94.3	342.465677136171	704.118318244111
AUAUAA	noMatch	PPM1J_PPM1J-001_ENSG00000155367_ENST00000309276.6	93.3	94.3	0.362068389881264	0.835374374541472
AUAUAA	noMatch	hsa-mir-410	93.3	94.3	7.67923221545282	24.2633184054665
AUAUAG	noMatch	RNA45S5_NR_046235_prec3.3	79.8	93.3	0.91031039994348	0.128160600786144
AUAUCC	hsa-miR-338-5p	hsa-mir-338	43	34.2	2.99530212155511	1.25809733559512
AUAUGU	hsa-miR-654-3p	hsa-mir-654	78.8	54.4	0.570057279781497	1.20613245478533
AUAUUA	hsa-miR-656-3p	hsa-mir-656	95.9	81.7	2.27331854356464	4.69153550193735
AUAUUA	noMatch	hsa-mir-656	95.9	81.7	0.421635652396804	1.13330188115419
AUCAAA	noMatch	rna18s5A60GC456AT1578G	87.8	78.2	0.400841281483901	4.83320402205503
AUCAAG	noMatch	rna18s5A60GC456AT1578G	88.6	69.7	1.96180450565398	0.549283769630506
AUCACA	hsa-miR-140-3p	hsa-mir-140	84.1	82	0.292211439169909	0.903436765027974
AUCACA	hsa-miR-377-3p	hsa-mir-377	84.1	82	6.94384133580812	21.6777853170628
AUCACA	noMatch	hsa-mir-377	84.1	82	0.472448259012286	1.12250055461635
AUCACC	hsa-miR-29c-3p	hsa-mir-29c	65.8	31.6	7.12820733096504	18.4771524050384
AUCACC	noMatch	MT-TF	65.8	31.6	56.2870272706388	18.708822616924
AUCACC	noMatch	hsa-mir-29b-2	65.8	31.6	0.607565958730942	1.80815814505594
AUCAGA	noMatch	ATP5G3_ATP5G3-001_ENSG00000154518_ENST00000284727.4	82	75.5	0.949759064951548	0.338561952388787
AUCAGA	noMatch	rna18s5A60GC456AT1578G	82	75.5	0.995008014041198	0.288860974755914
AUCAGC	noMatch	TAP1_TAP1-001_ENSG00000168394_ENST00000354258.4	50.6	23.1	0.92813013711183	0.125202222075845
AUCAGU	noMatch	rnu2-2pA83GA	50.3	84.4	0.0413393581595735	1.06691476709797
AUCAUA	hsa-miR-539-3p	hsa-mir-539	76.1	76.5	1.02809153086506	1.93535832704348
AUCAUA	noMatch	hsa-mir-487a	76.1	76.5	0.256485246382291	0.712789046239769
AUCAUC	hsa-miR-136-3p	hsa-mir-136	56.9	37.3	91.8261096168709	203.974883824191
AUCAUC	noMatch	NCAPG_NCAPG-001_ENSG00000109805_ENST00000251496.2	56.9	37.3	0.279302828556277	0.864163384321134
AUCCAG	noMatch	TRNAR16_prec	84.6	53.3	0.5142021778866	5.30971294805943
AUCCAU	noMatch	TRNAS1	89.1	82.1	1.06504348772411	0.360546501497471
AUCCAU	noMatch	mt-TL2A9TA43G	89.1	82.1	0.261014138921398	0.960398285962161
AUCCAU	noMatch	rnu1-1G51A	89.1	82.1	0.800863141787389	0.0770983614757288
AUCCCG	noMatch	TRNAP1_prec	89.8	73.7	0.191216219072567	0.844564457660487
AUCCCG	noMatch	trnaF2G37T	89.8	73.7	1.14823466057157	0.4895607035199
AUCCGA	hsa-miR-4454	trnaH11A5G	95.8	88.8	6.63197120678042	2.73762351676638
AUCCGG	noMatch	RNA45S5_NR_046235_prec3.3	84.7	86.8	3.16752950039474	0.723620037180389
AUCCGU	hsa-miR-451a	hsa-mir-451-DICER	76.7	67.4	1.02746034031323	2.77402952179
AUCCGU	hsa-miR-99a-5p	hsa-mir-99a	76.7	67.4	6.84725870125066	17.4781953202099
AUCCGU	hsa-miR-99b-5p	hsa-mir-99b	76.7	67.4	0.767890507579728	1.86097065010129
AUCCGU	noMatch	hsa-mir-100	76.7	67.4	0.0695834777795571	0.541879033247099
AUCCUA	noMatch	TRNAR18	93.3	88.6	0.00302536859911117	0.461002905112349
AUCCUG	noMatch	trnaS24T50AA67T	92.9	88.5	0.793446556431659	0.175917973162347
AUCCUU	noMatch	hsa-mir-30e	57.4	81	2.74388728895448	6.45989533959992
AUCGAG	noMatch	TRNAR9	97.9	93.1	0.0779962150638057	0.926929291124309
AUCGAG	noMatch	trnaR25T34CA58G	97.9	93.1	0.295984993102662	3.32222343410725
AUCGAG	noMatch	trnaR25T34CA58T	97.9	93.1	0.285718391327633	2.87429429909371
AUCGAU	noMatch	SNORD109A_ENST00000459128	110.4	85.2	9.54321304030697	16.1829692722468
AUCGAU	noMatch	SNORD114-22_ENST00000365423_prec	110.4	85.2	0.538630308985258	2.17981657978325
AUCGAU	noMatch	SNORD115-5_ENST00000363633	110.4	85.2	24.1381885844345	52.6223306175813
AUCGAU	noMatch	SNORD116-14_ENST00000383894_prec	110.4	85.2	23.3504299049072	8.53222665539736
AUCGAU	noMatch	SNORD116-16_ENST00000384533_prec	110.4	85.2	3.28513218417134	3.86934441054302
AUCGAU	noMatch	SNORD116-18_ENST00000383961	110.4	85.2	0.63503048299583	31.9534055963521
AUCGAU	noMatch	SNORD116-1_ENST00000384335	110.4	85.2	2.02654340653994	7.78805303524535
AUCGAU	noMatch	SNORD116-23_ENST00000384645_prec	110.4	85.2	1.36183176582725	7.39541750373396
AUCGAU	noMatch	SNORD116-24_ENST00000384549	110.4	85.2	2.3117415876985	0.615199260688466
AUCGAU	noMatch	SNORD116-25_ENST00000516517_prec	110.4	85.2	17.9078001001734	4.96100980305685
AUCGAU	noMatch	SNORD116-26_ENST00000516006	110.4	85.2	17.4789779771132	4.99148068520897
AUCGAU	noMatch	SNORD116-27_ENST00000516087	110.4	85.2	0.733345083824088	0.109382175221243
AUCGAU	noMatch	SNORD116-29_ENST00000384516	110.4	85.2	20.1954812060194	5.81993105988593
AUCGAU	noMatch	SNORD116-2_ENST00000384274_prec	110.4	85.2	9.10394774810442	2.81735550989374
AUCGAU	noMatch	SNORD116-5_ENST00000384462	110.4	85.2	110.452694708924	50.2710012004258
AUCGAU	noMatch	SNORD116-8_ENST00000384365_prec	110.4	85.2	6.81606514093471	1.48756610703781
AUCGGG	noMatch	MT-TM	93.8	63.5	38.6007385056827	10.1091713314551
AUCGGU	noMatch	KIAA1211_KIAA1211-001_ENSG00000109265_ENST00000504228.1	84.5	58.1	1.67289996157129	0.43232153809123
AUCGGU	noMatch	pET16B_Rnl2_1-249_K227Q_backbone	84.5	58.1	3.48110902827345	0.899789868563085
AUCUGC	hsa-miR-22-3p	hsa-mir-22	63.7	34.6	1.68493658841852	4.63806330447124
AUCUGU	noMatch	SNORD50A_NR_002743	85.3	82.2	0.835843076426738	0.195476414059842
AUCUUG	noMatch	RNA45S5_NR_046235_prec3.3	80.3	95.7	8.66092449875064	2.28215726445362
AUGAAA	noMatch	MTRNR2L1_MTRNR2L1-001_ENSG00000256618_ENST00000540040.1	92.9	77.9	0.223598110036815	1.03875571182199
AUGAAA	noMatch	hsa-mir-425	92.9	77.9	0.993322675510544	0.214497881531762
AUGAAC	noMatch	RNA45S5_NR_046235_prec3.3	88.5	84	0.965338458821218	0.279376582468464
AUGAAG	noMatch	hsa-mir-142	95.1	71.9	0.481647287550826	1.78424936886184
AUGACC	noMatch	MT-CO3_ENST00000362079extcor	54.5	38.1	63.2890522032223	30.3839849409659
AUGACC	noMatch	hsa-mir-29c	54.5	38.1	0.0894245905312289	0.549069350433129
AUGAGA	noMatch	RNA45S5_NR_046235_prec3.3	91.5	86.1	2.97632174936437	0.8463646153936
AUGAGA	noMatch	TRNAK21	91.5	86.1	1.24321941196851	8.01944420176356
AUGAGA	noMatch	hsa-mir-425	91.5	86.1	2.35859630755627	0.666866487366061
AUGAGC	hsa-miR-556-5p	hsa-mir-556	58.8	24.7	4.3940925810155	1.14923237084729
AUGAGC	noMatch	TMEM200B_TMEM200B-001_ENSG00000253304_ENST00000521452.1	58.8	24.7	1.27589212683174	0.122572769359287
AUGAUA	noMatch	mt-TRA9G	86.5	85.8	1.60499849551794	0.400920107483998
AUGAUC	hsa-miR-136-3p	hsa-mir-136	64.1	52.2	0.124040112563558	0.825647042956323
AUGAUU	noMatch	TRNAP14_prec	95.5	80.5	0.145631592599278	1.31550060077342
AUGAUU	noMatch	TRNAP19_prec	95.5	80.5	0.017866536188544	0.644674978942957
AUGAUU	noMatch	trnaP3T33G	95.5	80.5	0.0319775769561169	0.507968767022307
AUGCAA	hsa-miR-19a-3p	hsa-mir-19a	100.3	84.4	1.7513133268147	0.554315195966465
AUGCCU	hsa-miR-532-5p	hsa-mir-532	27.2	36.1	1.86931160492038	3.93667896494791
AUGCGA	noMatch	SNORD104_ENST00000362883_prec	93.4	79	0.459570069682479	1.5588961662465
AUGCGU	noMatch	hsa-mir-99a	94	77.9	0.09244995913034	0.549692394483196
AUGGAG	noMatch	TRNAR9	83.7	87.6	0.215906762093285	2.52862573550695
AUGGAG	noMatch	trnaR25T34CA58G	83.7	87.6	0.439152438415203	9.60594780966146
AUGGAG	noMatch	trnaR25T34CA58T	83.7	87.6	0.291527676467368	8.21415861229706
AUGGAU	hsa-miR-1246	RNU2-1_ENST00000618664	85.8	51.6	0.828451697341915	0.2183101830723
AUGGAU	noMatch	rnu2-2pA83GA	85.8	51.6	2.88167851566532	0.643594496250788
AUGGAU	noMatch	trnaR4G37T	85.8	51.6	0.231305483832773	1.17231644801421
AUGGCA	noMatch	hsa-mir-32	84.1	69	0.121367177679345	0.652171224254723
AUGGCC	noMatch	CCDC23_CCDC23-001_ENSG00000177868_ENST00000372521.4	57.4	25.7	10.6070981728509	5.53249969225591
AUGGGA	noMatch	trnaK6A58T	89	78.5	0.26679916081963	0.998444961949645
AUGGGG	noMatch	TIMD4_TIMD4-001_ENSG00000145850_ENST00000274532.2	61.5	79.9	0.542905972678074	0.11176066853309
AUGGUA	noMatch	hsa-mir-103-1	91.9	75	0.0773231161347841	0.511014360014312
AUGGUG	noMatch	trnaR4A58G	95.5	76	0.0517836998997881	0.664116866672401
AUGGUG	noMatch	trnaR4G37TA58T	95.5	76	0.00302536859911117	0.458428567169688
AUGGUU	hsa-miR-218-2-3p	hsa-mir-218-2	89.6	83.5	2.59510501467261	6.73090756963286
AUGGUU	hsa-miR-584-5p	hsa-mir-584	89.6	83.5	6.24737123928836	1.22014604033227
AUGUAA	hsa-miR-379-3p	hsa-mir-379	80.8	77.6	2.7210957971079	5.33269219402084
AUGUAA	hsa-miR-380-3p	hsa-mir-380	80.8	77.6	0.552745028138829	1.23496828122599
AUGUAA	hsa-miR-411-3p	hsa-mir-411	80.8	77.6	0.3177602469362	0.722661886712717
AUGUAA	noMatch	cali_11_rc	80.8	77.6	4.87833877268492	1.56568788212011
AUGUAA	noMatch	hsa-mir-410	80.8	77.6	0.651404091695186	2.36026226184075
AUGUCU	hsa-miR-654-3p	hsa-mir-654	72.7	31.3	0.916062345707188	2.03133064153948
AUGUCU	noMatch	C5orf45_C5orf45-201_ENSG00000161010_ENST00000403396.2	72.7	31.3	3.25712496837948	1.84819470655366
AUGUGA	noMatch	RNA45S5_NR_046235_prec3.3	88	76.6	1.40684228779439	0.498166513991
AUGUGU	noMatch	TNC_TNC-001_ENSG00000041982_ENST00000350763.4	56.2	37.4	1.12732195525093	0.183339622159531
AUGUUC	noMatch	TRNAR15	63.3	32.6	0.0471177205553699	1.20614134463278
AUGUUU	noMatch	MT-TF	65.3	64.6	13.3292377652291	3.93916589949308
AUGUUU	noMatch	TSPAN12_TSPAN12-001_ENSG00000106025_ENST00000222747.3	65.3	64.6	0.385968353410104	0
AUUAAA	noMatch	mt-TRA9G	99	91.2	0.397020068899997	0.0451804169743142
AUUAAA	noMatch	rna18s5A60GC456AT1578G	99	91.2	1.19826491421182	0.359666353695646
AUUAAG	noMatch	hsa-mir-142	98.2	89.6	0.566442461047373	2.67500446049012
AUUAAG	noMatch	trnaR25T34CA58G	98.2	89.6	0.290240520285548	1.56315135909078
AUUACA	hsa-miR-425-5p	hsa-mir-425	87.9	89.1	0.25284278529493	1.19786699633176
AUUAGC	noMatch	RNU6-9_ENST00000384776_prec	71.2	46.9	0.390667104091583	4.75228373467073
AUUAGU	noMatch	ATAD5_ATAD5-001_ENSG00000176208_ENST00000321990.4	80.6	79.9	2.3543795454346	2.17485548571999
AUUAUU	hsa-miR-126-5p	hsa-mir-126	100.9	87	2.64890529621394	5.85132619993026
AUUAUU	noMatch	VDAC2_VDAC2-001_ENSG00000165637_ENST00000332211.6	100.9	87	0.339340020470181	0.903216706965251
AUUCAA	noMatch	RNA45S5_NR_046235_prec3.3	90.9	79	4.72138795899664	1.11627681076965
AUUCAU	hsa-miR-181b-5p	hsa-mir-181b-1	89.4	70.1	0.819436259125251	0.317604189993428
AUUCCC	noMatch	MT-CO2_ENST00000361739ext	62.3	35.5	0.522736960642782	0.0577391746086114
AUUCCC	noMatch	TRNAG4	62.3	35.5	2.74009120024969	0.678336441274891
AUUCCG	noMatch	TRNAR9	88.8	85.6	3.54567879646453	14.2236576637814
AUUCGG	noMatch	SNORD50B_ENST00000364995	94.2	78.7	1.3934109334145	0.398698679330687
AUUCGU	noMatch	hsa-mir-100	79.3	95.8	0.160696969467791	0.812672742642965
AUUCUC	noMatch	TRNAP14_prec	77.4	35.6	0.365653193517548	1.87826578263525
AUUCUU	noMatch	TRNAG22_prec	95.6	90.7	1.99509053516704	15.3511893399549
AUUGAA	noMatch	hsa-mir-25	92.5	77.1	2.43330594248092	0.821031116102475
AUUGAA	noMatch	hsa-mir-32	92.5	77.1	2.67687760936532	0.914989681255481
AUUGAC	noMatch	TSHZ3_TSHZ3-001_ENSG00000121297_ENST00000240587.4	82.2	64	1.88917966521464	4.58412009280148
AUUGAC	noMatch	rna18s5A60GC456AT1578G	82.2	64	1.61943063331333	0.470343380451043
AUUGAG	noMatch	HINFP_HINFP-001_ENSG00000172273_ENST00000350777.2	89.4	70.2	0.0410669833571476	0.511022214045084
AUUGAG	noMatch	PIGQ_PIGQ-001_ENSG00000007541_ENST00000321878.5	89.4	70.2	0.0823480201055053	0.449793543354877
AUUGAG	noMatch	TOMM20_TOMM20-001_ENSG00000173726_ENST00000366607.4	89.4	70.2	0.123902577996707	0.612409788936158
AUUGAG	noMatch	TRIM63_TRIM63-001_ENSG00000158022_ENST00000374272.3	89.4	70.2	0.201553577819725	0.690322090859962
AUUGAG	noMatch	TRNAR28_prec	89.4	70.2	3.23507180972129	13.6711623028117
AUUGAG	noMatch	TRNAR9	89.4	70.2	4.50590678445826	17.9871428900036
AUUGAG	noMatch	trnaR25T34CA58G	89.4	70.2	23.2538260804485	64.3468276163844
AUUGAG	noMatch	trnaR25T34CA58T	89.4	70.2	23.7296958890198	75.9313882894043
AUUGAG	noMatch	trnaR7A58T	89.4	70.2	2.48286924353266	9.43178038492549
AUUGCA	hsa-miR-25-3p	hsa-mir-25	80.2	86.2	0.404759727358979	0.849291916791299
AUUGCA	noMatch	RNA45S5_NR_046235_prec3.3	80.2	86.2	0.777003205778206	0.203175583526334
AUUGCU	noMatch	hsa-mir-137	53.9	56.3	0.234457402947859	1.15124491083614
AUUGCU	noMatch	rnu11T139A	53.9	56.3	0.587895744945563	2.07118153080845
AUUGGA	noMatch	hsa-mir-25	37.8	89	0.896360420251967	0.181850123318147
AUUGGA	noMatch	hsa-mir-32	37.8	89	12.0564489159099	2.8750030299657
AUUGGA	noMatch	hsa-mir-92a-1	37.8	89	0.939872133951658	0.144209724742732
AUUGGC	noMatch	LIMD1_LIMD1-001_ENSG00000144791_ENST00000273317.4	61.2	17.9	0.693231612575363	3.65300119396229
AUUGGC	noMatch	RNA45S5_NR_046235_prec3.3	61.2	17.9	5.17207630839942	0.560952501411819
AUUGGC	noMatch	TRNAR18	61.2	17.9	0.147099705767709	0.865387541785041
AUUGGC	noMatch	hsa-mir-219-2	61.2	17.9	1.05470135829214	0.0759439953025055
AUUGGC	noMatch	noMatch	61.2	17.9	1.31456048552818	0.076394413114001
AUUGGG	noMatch	trnaR25T34CA58T	42.7	74.7	3.79592573873007	0.937248825211615
AUUGUA	noMatch	hsa-mir-32	83.5	96.9	1.57547181820707	0.69562515125104
AUUGUC	hsa-miR-219a-5p	hsa-mir-219-2	71	58.3	116.025581355218	32.311645962213
AUUGUC	noMatch	hsa-mir-219-2	71	58.3	8.11975234362418	0.85346439763957
AUUGUG	hsa-miR-219a-2-3p	hsa-mir-219-2	87.3	86.5	2.87265054197397	0.932015788614164
AUUGUG	noMatch	TRNAR18	87.3	86.5	1.6274756260303	6.67816769061684
AUUGUG	noMatch	mt-THA10G	87.3	86.5	19.3562750443249	6.51573765693588
AUUGUG	noMatch	trnaR4A58G	87.3	86.5	13.5423494496422	58.6229930905819
AUUGUG	noMatch	trnaR4G37T	87.3	86.5	1.65849308823117	8.70696213128772
AUUGUG	noMatch	trnaR4G37TA58T	87.3	86.5	7.50485727025756	36.9542701352643
AUUUAA	noMatch	hsa-mir-410	94.7	97.3	0.853001872758793	3.95618302477868
AUUUAG	noMatch	MT-TF	94.6	99.6	2.44518248497535	0.582936602111257
AUUUCA	noMatch	mt-TVG10A	85.6	75.4	0.654861387375974	0.155873977934498
AUUUCC	noMatch	mt-TL1A60T	59.6	22	4.25027787667517	1.61945963678636
AUUUCC	noMatch	trnaU1A71T	59.6	22	1.41066916452689	0.396323871095061
AUUUCG	noMatch	CXorf30_CXorf30-001_ENSG00000205081_ENST00000378653.3	94.8	82.3	11.7115662110467	4.27749139493864
AUUUCG	noMatch	MT-RNR2_ENST00000387347	94.8	82.3	2.26596933080431	0.697090821887095
AUUUGA	noMatch	ATAD5_ATAD5-001_ENSG00000176208_ENST00000321990.4	103.2	90.2	0.771595248849983	0.153200833956859
AUUUGA	noMatch	hsa-mir-29b-2	103.2	90.2	2.99591040957866	12.4157826511245
AUUUGA	noMatch	hsa-mir-29c	103.2	90.2	0.968255191928994	2.47971969978617
AUUUGG	hsa-miR-9-5p	hsa-mir-9-1	86.4	62.5	1.98791884403086	0.853240278215876
AUUUGG	noMatch	ATP7B_ATP7B-002_ENSG00000123191_ENST00000242839.4	86.4	62.5	0.721482038783675	1.52098231934349
AUUUUA	hsa-miR-590-3p	hsa-mir-590	96.2	96.9	2.60994859536649	0.522793760315568
AUUUUC	noMatch	TRNAR15	46.2	39.8	0.00302536859911117	0.580493834945698
CAAAAC	noMatch	SNORD52_ENST00000364884_prec	83.1	88.1	0.205268762647787	1.16584309629478
CAAAAC	noMatch	hsa-mir-330	83.1	88.1	1.21302564401096	0.449972324939795
CAAAAC	noMatch	mt-TRA9G	83.1	88.1	1.21888647962652	4.14986267671072
CAAAAC	noMatch	rna18s5A60GC456AT1578G	83.1	88.1	1.67692288293161	7.63679480905405
CAAAGC	hsa-miR-330-3p	hsa-mir-330	46.9	18.3	14.8606971222727	6.81957941915531
CAAAGC	noMatch	RNA45S5_NR_046235_prec3.3	46.9	18.3	1.32383540704793	0.347805092992123
CAAAGU	noMatch	mt-TDA9T	61.9	55.1	13.9241222376704	1.17924781327943
CAAAUC	noMatch	TRNAQ1	67.1	53.3	0.827204205265374	0.295458052078841
CAAAUG	noMatch	SNORD65_ENST00000391079_prec	84.1	77.8	1.88472742342325	1.13738297112626
CAAAUG	noMatch	SNORD69_ENST00000391150_prec	84.1	77.8	0.264858081855448	1.72278915927306
CAAAUG	noMatch	SNORD82_ENST00000365530	84.1	77.8	0.685299868282177	5.56858339478083
CAACAA	hsa-miR-338-5p	hsa-mir-338	85.5	75.7	6.78922013929521	2.90171776984983
CAACAA	hsa-miR-7-2-3p	hsa-mir-7-2	85.5	75.7	0.464114443394497	1.01439161270804
CAACAC	noMatch	MT-TK	77.4	69	0.459826236157118	0.84418176603355
CAACAG	noMatch	hsa-mir-140	74.3	63.3	0.189995100934514	0.653032093611011
CAACCC	noMatch	C1orf213_ENST00000335648.3	50.7	47.4	1.74398613398559	0.305718997601406
CAACUU	noMatch	mt-TVG10A	84.8	72.7	0.517243511825419	0.0255282588261329
CAAGAA	noMatch	MT-TS2	87.3	83.1	6.15689484711285	1.43035575251145
CAAGCG	noMatch	RNA45S5_NR_046235_prec3.3	84.3	67.6	1.83829811227909	0.73497901637409
CAAGCU	hsa-miR-9-3p	hsa-mir-9-1	72.1	53.7	0.920509947111954	0.396457701499537
CAAGGA	noMatch	RNU6-9_ENST00000384776_prec	74.2	67.9	0.158553428721679	0.725083300910873
CAAGUA	noMatch	hsa-mir-26a-1	83.3	72.7	2.45160186010749	1.01883612005051
CAAUAC	noMatch	MT-TW	67	58.5	0.870731072365324	0.29455426781239
CAAUAU	hsa-miR-338-5p	hsa-mir-338	82.7	80.3	129.396433957595	43.1234728419635
CAAUUG	noMatch	rny1T112A	93.6	83.7	0.174139532747805	1.23178708333229
CACAAU	noMatch	SNORD14E_ENST00000364009_prec	70	66.1	0.413877392875795	1.56637726185148
CACAAU	noMatch	SNORD76_NR_003942_prec	70	66.1	0.344418342348451	2.20765431926903
CACAAU	noMatch	SNORD98_ENST00000408255	70	66.1	0.139545641600872	0.878634775387203
CACACC	hsa-miR-329-3p	hsa-mir-329-1	30.9	29	2.5603850239574	4.83556578976076
CACACU	noMatch	ARHGEF28_ARHGEF28-202_ENSG00000214944_ENST00000513042.2	52.9	57.4	0.461844351314603	1.07211661911117
CACAGA	noMatch	HPS3_HPS3-001_ENSG00000163755_ENST00000296051.2	59.3	55.9	1.70967638679865	4.3288258520158
CACAGA	noMatch	TBC1D15_TBC1D15-001_ENSG00000121749_ENST00000550746.1	59.3	55.9	0.277975094690163	0.844208279681823
CACAGA	noMatch	hsa-mir-128-1	59.3	55.9	3.46454394368134	8.44439735694793
CACAGA	noMatch	hsa-mir-128-2	59.3	55.9	14.5163314423557	28.1993184217226
CACAGC	noMatch	NUPL1_NUPL1-001_ENSG00000139496_ENST00000381736.3	24.4	35.5	0.372266909729494	0.890307003789715
CACAGC	noMatch	TRIM27_TRIM27-001_ENSG00000204713_ENST00000377199.3	24.4	35.5	0.667674772659759	1.44051834877296
CACAGC	noMatch	hsa-mir-128-1	24.4	35.5	4.78983962582688	10.3945044040198
CACAGG	noMatch	GDI1_GDI1-001_ENSG00000203879_ENST00000447750.2	58.4	29	0.0242029487928894	0.406926453182001
CACAGG	noMatch	GPR161_GPR161-002_ENSG00000143147_ENST00000367838.1	58.4	29	0.666429790830698	1.4896217014026
CACAGG	noMatch	hsa-mir-128-1	58.4	29	3.91410215555367	11.8598014275022
CACAGG	noMatch	hsa-mir-128-2	58.4	29	22.6086776685642	48.694492464056
CACAGU	hsa-miR-101-3p	hsa-mir-101-1	56.7	49.5	2.43626148712005	0.995768759236061
CACAGU	hsa-miR-128-3p	hsa-mir-128-1	56.7	49.5	2866.44416432992	4442.29896803333
CACAGU	hsa-miR-128-3p	hsa-mir-128-2	56.7	49.5	18.6133555431736	39.0919233392469
CACAGU	hsa-miR-27b-3p	hsa-mir-27b	56.7	49.5	101.429509058819	32.0519828129785
CACAGU	noMatch	AHNAK_AHNAK-005_ENSG00000124942_ENST00000378024.4	56.7	49.5	1.23079608640939	2.37771567568662
CACAGU	noMatch	COG6_COG6-003_ENSG00000133103_ENST00000356576.4	56.7	49.5	0.298046467664363	0.779310432775837
CACAGU	noMatch	hsa-mir-128-1	56.7	49.5	62.8160192714516	125.426011190511
CACAGU	noMatch	hsa-mir-128-2	56.7	49.5	35.9007132797974	67.8561137228252
CACAGU	noMatch	hsa-mir-27a	56.7	49.5	11.0592913169181	2.628669702231
CACAUC	noMatch	MT-TF	63.3	35.6	12.3887412978625	2.66608156353379
CACAUU	hsa-miR-23b-3p	hsa-mir-23b	74.5	75.6	71.0934800626446	29.3619646314351
CACAUU	noMatch	hsa-mir-23b	74.5	75.6	0.923640940896297	0.35442766258137
CACAUU	noMatch	hsa-mir-27b	74.5	75.6	1.04733479070093	0.222270596902857
CACAUU	noMatch	hsa-mir-323a	74.5	75.6	0.692954730518093	1.61356234745179
CACCAA	noMatch	RNA45S5_NR_046235_prec3.3	76.7	59.1	1.46185709374434	0.552764349169706
CACCAU	hsa-miR-29b-3p	hsa-mir-29b-2	67	60.8	143.09581546131	41.6505045012015
CACCAU	noMatch	hsa-mir-29b-2	67	60.8	0.497601726833344	0.0656704076498832
CACCCC	noMatch	MT-TF	20.1	25.1	70.3033754971045	17.6857617735137
CACCCC	noMatch	RNA45S5_NR_046235_prec2.3	20.1	25.1	5.61899584916731	0.967502404855968
CACCCC	noMatch	RNA45S5_NR_046235_prec3.3	20.1	25.1	8.15705680144546	2.45504487632784
CACCCG	noMatch	RNA45S5_NR_046235_prec3.3	62.7	63.9	1.08670449524593	0.326785008365133
CACCGC	noMatch	noMatch	42.1	40.5	1.42155755190214	0.154383737076301
CACCGU	noMatch	hsa-mir-29b-2	62.1	45.8	2.43290266825081	0.308228588764295
CACCUG	noMatch	TRNAR16_prec	76.9	75.9	1.33838914023918	4.52531534646148
CACGCC	noMatch	RNA45S5_NR_046235_prec3.3	56.2	44.7	0.598103278849869	0.164029874671352
CACGGA	noMatch	trnaK1T54G	62.7	63.4	0.229976303944148	1.68786631103105
CACGGC	noMatch	rna18s5A60GC456AT1578G	30	33.7	0.793881587010349	0.195089362575459
CACUAC	noMatch	RNA45S5_NR_046235_prec3.3	51.7	65.1	1.6024525581831	0.659953200850147
CACUCA	noMatch	SNORD71_ENST00000411292	65.8	67.6	0.254136586697491	1.45476653427197
CACUCU	noMatch	trnaQ1A57GA58G	64.1	39.8	0.515161972856002	1.77783641514926
CACUGA	hsa-miR-181a-2-3p	hsa-mir-181a-2	79	62.7	1.93756220186728	0.62278849407333
CACUGC	noMatch	RNY3_ENST00000365484_prec	23.6	22.1	1.47309719453303	0.464614410515434
CACUUG	noMatch	RNY3_ENST00000365484_prec	63.1	67.2	1.17399782718634	0.352282500330995
CACUUG	noMatch	mt-rnr1G371AG689AA937-A938-	63.1	67.2	0.634388934183131	0.0615660181555828
CAGACC	noMatch	MTRNR2L1_MTRNR2L1-001_ENSG00000256618_ENST00000540040.1	53.7	54	0.363398291317037	1.07236452157369
CAGAGG	noMatch	mt-TL1A60T	60.6	49.8	1.45926825442134	0.410381035165732
CAGAGG	noMatch	trnaM1A57T	60.6	49.8	0.569399711249887	2.63834409233523
CAGAUC	noMatch	rna18s5A60GC456AT1578G	57.1	51.7	0.894702690593911	0.320298678214606
CAGAUC	noMatch	rny1T112A	57.1	51.7	0.17307278475657	0.803881264318176
CAGAUG	noMatch	snord43A30G	68.7	68.8	3.83082193504844	1.3245892429576
CAGAUU	noMatch	PCNT_PCNT-001_ENSG00000160299_ENST00000359568.5	76.4	66.1	0.283453731913209	0.919576225829121
CAGAUU	noMatch	chr10_72904880-72940720	76.4	66.1	0.263760641806679	2.03572933754968
CAGAUU	noMatch	mt-THA10G	76.4	66.1	6.43636045606856	41.6675030400408
CAGCAC	hsa-miR-3065-3p	hsa-mir-3065	79.2	32.5	0.576535509509515	1.17870454475291
CAGCAU	hsa-miR-103a-3p	hsa-mir-103-1	80.2	62.7	2.45908593009372	0.981829022774993
CAGCAU	hsa-miR-107	hsa-mir-103-1	80.2	62.7	1.07922213714111	2.48896031248034
CAGCAU	hsa-miR-338-3p	hsa-mir-338	80.2	62.7	5.60198106510079	2.19019829580279
CAGCCG	noMatch	RNA45S5_NR_046235_prec3.3	74.9	57.1	1.49259931283446	0.492476565167717
CAGCGA	noMatch	TRNAS21_prec	80.6	67	2.69853980225202	0.682805878588799
CAGCUG	noMatch	SNORD12_ENST00000391002_prec	84.5	67.8	0.00907610579733353	0.309019696364966
CAGGAA	noMatch	RNU2-1_ENST00000618664	90.8	82.2	6.82135359323116	1.82317432846812
CAGGAA	noMatch	hsa-mir-873	90.8	82.2	2.46774695758045	0.761864403056308
CAGGAC	noMatch	rna18s5A60GC456AT1578G	32.8	47	5.48344437671408	1.27306696450178
CAGGAG	noMatch	hsa-mir-335	62.7	60.3	0.577341726270162	1.13722391802102
CAGGCA	noMatch	hsa-mir-873	78.2	58	1.97655746720763	0.484165444393384
CAGGGA	noMatch	G3BP1_G3BP1-001_ENSG00000145907_ENST00000394123.3	69.8	61.4	1.0116598878259	0.316192217037174
CAGGGA	noMatch	hsa-mir-873	69.8	61.4	8.15789748309143	2.15970384702366
CAGGGG	noMatch	trnaK6A58T	34.6	36.3	0.00907610579733353	0.751249710453339
CAGGGU	noMatch	hsa-mir-484-RNASEN	22.9	20.8	1.36471609020584	0.406651081794477
CAGGUA	hsa-let-7b-5p	hsa-let-7b	82.8	75.3	1.12689893397743	0.430355465061653
CAGGUA	noMatch	hsa-mir-873	82.8	75.3	1.33370044446573	0.288580197069694
CAGGUC	noMatch	rna18s5A60GC456AT1578G	38.7	21.5	1.70545367685175	0.582609142790177
CAGGUC	noMatch	trnaK1A58G	38.7	21.5	1.1437691493034	0.357137403020338
CAGGUG	noMatch	RNA5S9_ENST00000364451	70.2	63.8	2.85264942814895	0.996524223987786
CAGUAA	noMatch	MT-TW	89	70.5	1.34690045038449	0.162021040632234
CAGUAA	noMatch	RNA45S5_NR_046235_prec3.3	89	70.5	1.02461076369583	0.219721416327196
CAGUAG	hsa-miR-199a-3p	hsa-mir-199b	74.8	75.4	2.84345229250327	8.75026815170486
CAGUCA	noMatch	hsa-mir-181a-1	79.5	58.4	0.252162894870922	1.08810938624265
CAGUCA	noMatch	mt-TL1A60T	79.5	58.4	3.86383882726189	1.17200322037629
CAGUCA	noMatch	mt-TL1G9C	79.5	58.4	1.35629877969117	0.495849479199775
CAGUCA	noMatch	rny1T112A	79.5	58.4	0.409730563872128	6.02721265545426
CAGUGA	noMatch	SNORD38B_ENST00000384690_prec	68	72.9	0.0458391858464145	0.331097647296283
CAGUGC	noMatch	RNA45S5_NR_046235_prec3.3	61.3	69.7	2.28152701551601	0.376712107077708
CAGUGC	noMatch	STON1_STON1-201_ENSG00000243244_ENST00000309835.3	61.3	69.7	1.28536293001052	0.39137943405099
CAGUGC	noMatch	hsa-mir-101-1	61.3	69.7	2.2125447017285	0.408676851220707
CAGUGC	noMatch	hsa-mir-148b	61.3	69.7	0.106983373431282	0.502314063708286
CAGUGG	noMatch	CMPK2_CMPK2-002_ENSG00000134326_ENST00000256722.5	31.1	29.7	0.178849181062458	0.822702157788534
CAGUGG	noMatch	hsa-mir-27b	31.1	29.7	5.90348841847978	2.00944534499668
CAGUUA	hsa-miR-101-5p	hsa-mir-101-1	80.2	75.8	1.56973294823707	0.658778560813692
CAGUUA	noMatch	rny1T112A	80.2	75.8	0.61841837497027	2.82119302710863
CAGUUC	hsa-miR-584-3p	hsa-mir-584	64.8	48.8	0.946417443459317	0.31489956224803
CAUAAA	hsa-miR-340-5p	hsa-mir-340	75.9	66.9	4.52375870392858	1.43112165503825
CAUAAG	noMatch	AMER2_AMER2-001_ENSG00000165566_ENST00000357816.2	76.8	68.8	1.77633356815371	0.0846552285194331
CAUAGA	hsa-miR-376a-3p	hsa-mir-376a-1	75.5	63.3	1.92416854516028	0.460048857317378
CAUAGA	hsa-miR-376b-3p	hsa-mir-376b	75.5	63.3	3.26339096519147	0.642478502108501
CAUAGU	noMatch	hsa-mir-128-1	48.4	52.4	5.58430418157626	16.4869174363526
CAUAGU	noMatch	hsa-mir-128-2	48.4	52.4	5.39983069651296	13.4543091078418
CAUAUU	noMatch	mt-THA10G	67.6	60.8	0.142117480836087	1.88514898408474
CAUAUU	noMatch	mt-TRA9G	67.6	60.8	5.30327898917206	1.20495008465634
CAUCAC	noMatch	MT-TF	59.7	65.3	3.10861006288771	0.976585118820424
CAUCAU	hsa-miR-103a-3p	hsa-mir-103-1	60.6	62	0.247448625114806	1.05135294545294
CAUCCC	noMatch	hsa-mir-30d	37	9.8	0.60032564039123	1.61602429577272
CAUCCU	noMatch	hsa-mir-30a	54.1	51.7	2.01728143857684	6.27677838837974
CAUCCU	noMatch	hsa-mir-30e	54.1	51.7	2.67754911448086	11.3324105722501
CAUCGA	hsa-miR-181a-3p	hsa-mir-181a-1	66.9	65.1	26.9252919689766	6.60578157049702
CAUCUG	noMatch	hsa-mir-222	64.3	62	0.201574469564146	0.594133439254236
CAUGAA	noMatch	rna18s5A60GC456AT1578G	85.3	65.7	0.687645227874262	0.149997907856047
CAUGAC	noMatch	MT-CO3_ENST00000362079extcor	42	27.5	1.58244465299546	2.1015810421906
CAUGAG	noMatch	RNA45S5_NR_046235_prec3.3	72.9	74.1	3.66182873867948	1.0291687165781
CAUGAG	noMatch	TRNAK21	72.9	74.1	3.52341555098604	20.5991324222719
CAUGGA	noMatch	hsa-mir-376a-1-A6G	40.4	56.1	14.5025443976671	4.06074524076853
CAUGGG	noMatch	ATP6V0A1_ATP6V0A1-004_ENSG00000033627_ENST00000264649.6	30.7	24.6	0.948278100340581	0.178561849551544
CAUGGG	noMatch	trnaK6A58T	30.7	24.6	4.08524753840481	29.7560111676092
CAUGGU	noMatch	FBXL2_FBXL2-001_ENSG00000153558_ENST00000484457.1	39.8	51.2	0.678493466798883	0.173310226011876
CAUGUC	noMatch	hsa-mir-125b-2	49.1	23.6	0.0242029487928894	0.524980995589603
CAUGUG	noMatch	RNA45S5_NR_046235_prec3.3	70.9	66.4	1.36421381132482	0.406231644488109
CAUUAA	noMatch	MT-RNR2_ENST00000387347	75.9	67.3	1.68366155838385	0.136298712144354
CAUUAG	noMatch	ATAD5_ATAD5-001_ENSG00000176208_ENST00000321990.4	67.6	65.1	0.733834042617845	0.184053192422745
CAUUCA	hsa-miR-181a-5p	hsa-mir-181a-1	67.8	61.8	35.4544026817056	15.4485127558875
CAUUCA	hsa-miR-181b-5p	hsa-mir-181b-1	67.8	61.8	52.9939883665323	22.064536578804
CAUUCA	noMatch	MT-ND4_ENST00000361381extsnpvar	67.8	61.8	0.722426071000978	0.0995626093636819
CAUUCU	noMatch	TRNAG22_prec	69.8	55.4	0.236115148274337	0.964725736129706
CAUUGA	noMatch	RNA45S5_NR_046235_prec3.3	65.6	64	1.20219195293874	0.377094546763619
CAUUGA	noMatch	TBCK_TBCK-001_ENSG00000145348_ENST00000273980.5	65.6	64	0.764378336121924	0.122983641461531
CAUUGA	noMatch	hsa-mir-181a-1	65.6	64	4.93729557987	1.13580211738423
CAUUGA	noMatch	hsa-mir-181b-1	65.6	64	0.613752185740823	0.103581126282273
CAUUGC	hsa-miR-23b-3p	hsa-mir-23b	47.2	44.3	0.829973416026188	0.289521043245881
CAUUGC	noMatch	hsa-mir-23b	47.2	44.3	9.62616277110295	4.26650502977932
CAUUGG	noMatch	LIMD1_LIMD1-001_ENSG00000144791_ENST00000273317.4	36.6	56.5	0.64044639098653	2.82367921150266
CAUUGG	noMatch	TRNAR18	36.6	56.5	0.395649354118598	2.77140295399863
CAUUGG	noMatch	hsa-mir-9-1	36.6	56.5	0.590876637610172	1.4666888873618
CAUUGG	noMatch	trnaG15G5TG45AA56TC66A	36.6	56.5	1.67902430528869	0.566145017461996
CAUUGU	noMatch	hsa-mir-219-2	52.5	51.9	0.627169574513483	0.182693325905926
CAUUUC	noMatch	YTHDC2_YTHDC2-001_ENSG00000047188_ENST00000161863.4	40	39.6	0.598608845326261	0.154463628312034
CAUUUC	noMatch	mt-TL1A60T	40	39.6	2.8054238404424	0.799351834205593
CAUUUG	hsa-miR-29b-3p	hsa-mir-29b-2	60.9	68.4	1.92507162658015	6.01387761845457
CAUUUG	noMatch	hsa-mir-29b-2	60.9	68.4	0.89647185025555	3.04404777356003
CAUUUG	noMatch	hsa-mir-29c	60.9	68.4	3.02552911000423	8.11474225240288
CCAAAC	hsa-miR-497-3p	hsa-mir-497	69.4	69.5	0.198049793131266	1.84156374810135
CCAAAU	noMatch	mt-TL2A9TA43G	76.2	68.1	0.684298974094199	0.227158013799822
CCAACA	noMatch	KCNMA1_KCNMA1-001_ENSG00000156113_ENST00000286627.5	71.9	78.9	0.968383199819861	0.195601454284681
CCAACA	noMatch	hsa-mir-338	71.9	78.9	1.40610579158301	0.431767996481275
CCAACG	noMatch	SNORA73B_ENST00000363217	82.4	78.2	0.0635327405813347	0.643490892011856
CCAAGA	noMatch	SCNN1G_SCNN1G-001_ENSG00000166828_ENST00000300061.2	60	59.1	1.51974586872017	0.0858871853915112
CCAAGC	noMatch	RNA45S5_NR_046235_prec3.3	21.1	6.1	2.1499351782093	0.395714495572179
CCAAGG	noMatch	SNORD93_ENST00000408813_prec	45.8	51.6	0.0495946812673856	0.81954491759112
CCAAUA	hsa-miR-338-5p	hsa-mir-338	87.5	73.5	0.904640897557267	0.219629323087288
CCAAUA	noMatch	hsa-mir-323b	87.5	73.5	1.20610680695722	0.30523639241212
CCACAG	noMatch	hsa-mir-140	72.9	58.8	0.127113771574367	0.923908611356058
CCACAG	noMatch	hsa-mir-27b	72.9	58.8	2.42509164102961	0.882450953981443
CCACGG	noMatch	hsa-mir-181a-2	55.3	56.8	1.36859926181053	0.134105519685255
CCACUA	noMatch	RNA45S5_NR_046235_prec3.3	82.5	71.8	0.989079373174771	0.399625726796572
CCACUG	noMatch	ATAD5_ATAD5-001_ENSG00000176208_ENST00000321990.4	81.9	70.8	1.20002464272115	0.442023353386427
CCAGAA	noMatch	GPSM2_GPSM2-001_ENSG00000121957_ENST00000406462.2	77.8	79.5	2.95130232733909	0.532093517273567
CCAGAA	noMatch	hsa-mir-338	77.8	79.5	33.717905799728	9.91136556796618
CCAGAG	noMatch	trnaM1A57T	69.4	61.2	0.702912987747454	1.64806276068248
CCAGCA	hsa-miR-338-3p	hsa-mir-338	76.6	71.4	1184.49173494156	406.661714981819
CCAGCA	noMatch	DHX9_DHX9-001_ENSG00000135829_ENST00000367549.3	76.6	71.4	0.901012928699075	0.244357501820924
CCAGCA	noMatch	RFX7_RFX7-203_ENSG00000181827_ENST00000423270.1	76.6	71.4	0.830057323532363	0.1558085036917
CCAGCA	noMatch	hsa-mir-338	76.6	71.4	53.3553684098527	20.6131213724165
CCAGCC	noMatch	hsa-mir-338	14.8	8.8	1.0468942484778	0.272855136609376
CCAGCG	noMatch	hsa-mir-338	67.7	61.9	2.55640063951997	0.825008466281993
CCAGCU	noMatch	hsa-mir-338	53	31.7	4.86153492674803	1.30006331753055
CCAGGA	noMatch	PHF21A_PHF21A-201_ENSG00000135365_ENST00000257821.4	73.3	53.1	12.0447440095805	1.3190395095276
CCAGGA	noMatch	RNU2-1_ENST00000618664	73.3	53.1	10.6657635875721	2.78366866980303
CCAGGA	noMatch	TRNAL29	73.3	53.1	5.09116299404041	3.3628401962345
CCAGGA	noMatch	hsa-mir-338	73.3	53.1	96.066718921367	22.5288505544366
CCAGGC	noMatch	TRNAV8	20.4	43.2	1.4041271646641	0.336643808084555
CCAGGU	noMatch	RNA5S9_ENST00000364451	24	42.4	3.10958709393861	0.901185804792781
CCAGGU	noMatch	chr19_35303100-35345830_rev	24	42.4	3.53030342515683	0.752196988068683
CCAGUA	noMatch	ERCC4_ERCC4-001_ENSG00000175595_ENST00000311895.7	88.6	57	1.44364545908592	0.184712702883717
CCAGUA	noMatch	hsa-mir-338	88.6	57	6.17309502510508	1.46535441939504
CCAUAA	noMatch	hsa-mir-142	75	68.5	0.18058637263116	0.859297897610245
CCAUAA	noMatch	trnaM1A57T	75	68.5	0.619592246532444	1.68375234544241
CCAUAC	noMatch	PMEL_PMEL-001_ENSG00000185664_ENST00000548747.1	67.2	61.4	1.77323707100771	0.184768113577403
CCAUAG	noMatch	hsa-mir-181a-1	78.2	59.5	3.44609110527606	0.48569456017627
CCAUCA	noMatch	hsa-mir-338	87	56.7	1.23439630785669	0.468855552417818
CCAUCG	hsa-miR-181a-3p	hsa-mir-181a-1	77.4	68.4	83.5342561475678	26.5825662276736
CCAUCU	noMatch	RNA45S5_NR_046235_prec3.3	35.3	24.5	1.77837025273723	0.71588024111223
CCAUGA	noMatch	hsa-mir-142	85.4	77.5	1.17094280013299	0.205453003829138
CCAUGC	noMatch	SNORD32A_ENST00000364805	21.9	10.2	1.98921177724782	5.67941971804806
CCAUGG	noMatch	hsa-mir-181a-1	10	17.2	14.0721497780981	1.47552412414299
CCAUGG	noMatch	noMatch	10	17.2	1.72159493969786	0.24195241235676
CCAUUC	hsa-miR-181a-5p	hsa-mir-181a-1	62.6	54.7	1.97788248878967	0.62145176716456
CCAUUC	noMatch	TRNAG22_prec	62.6	54.7	0.966352356459684	5.41845945709596
CCAUUG	noMatch	TRNAS1	94.7	86.9	1.00424273468324	0.230232488761745
CCAUUG	noMatch	hsa-mir-181a-1	94.7	86.9	1.55430073039537	0.344754867713759
CCAUUU	hsa-miR-29b-3p	hsa-mir-29b-2	69.1	73.5	2.68228718551069	7.90621384192825
CCCAAG	noMatch	SCNN1G_SCNN1G-001_ENSG00000166828_ENST00000300061.2	75.1	73.3	0.939463426208422	0.104140243442308
CCCAAU	noMatch	SNORD22_ENST00000384756	90.3	73.9	0.251836821595214	1.91900057753799
CCCACA	noMatch	TRNAE7_prec	68.9	68.9	4.9944021296032	16.8536041242335
CCCACG	noMatch	RNA45S5_NR_046235_prec3.3	74.3	58.8	4.33040357592582	1.20642060974187
CCCAGA	noMatch	SUSD4_SUSD4-202_ENSG00000143502_ENST00000366878.4	69	62.5	1.2078369933999	4.32782359609463
CCCAGA	noMatch	TRNAM4_prec	69	62.5	2.10040230712708	0.240118807598751
CCCAGA	noMatch	trnaM1A57T	69	62.5	5.78992415394694	0.878629561226312
CCCAGC	noMatch	SPAG6_SPAG6-004_ENSG00000077327_ENST00000376624.3	32.5	38.2	0.148031928688882	0.934615593504174
CCCAGG	noMatch	RNA45S5_NR_046235_prec3.3	72.3	55	1.65062548949493	0.455715615040845
CCCAGU	hsa-miR-128-3p	hsa-mir-128-1	71.2	45.7	2.22947509112232	7.75384336266252
CCCAGU	hsa-miR-128-3p	hsa-mir-128-2	71.2	45.7	0.387689015051474	1.24364847835606
CCCAGU	noMatch	RNY3_ENST00000365484_prec	71.2	45.7	0.699870730848963	0.102705567882299
CCCAGU	noMatch	SNORD23_ENST00000408876	71.2	45.7	0.162846843951455	0.912842419377764
CCCAGU	noMatch	hsa-mir-128-2	71.2	45.7	1.59703681435608	5.00850130245434
CCCAUA	noMatch	TRNAE20_prec	77.7	68.3	0.742430431219981	1.68982802077558
CCCAUG	noMatch	MT-TS2	68.5	59.8	3.68876747641691	1.30292083194341
CCCCAC	noMatch	RNA45S5_NR_046235_prec3.3	70.8	65.3	7.61463405188757	1.99450734968164
CCCCAC	noMatch	RNY5_ENST00000516501	70.8	65.3	1.67901628665977	1.5784027242042
CCCCAC	noMatch	hsa-mir-4286	70.8	65.3	9.26494172457212	3.56000126340128
CCCCAU	noMatch	MT-TF	75.1	71.8	1.15696971815499	0.29052722064549
CCCCCA	hsa-miR-361-3p	hsa-mir-361	69.6	77.4	1.35072457146752	0.642403002416828
CCCCCA	noMatch	MT-TS2	69.6	77.4	0.774536412558391	0.306829633949544
CCCCCC	noMatch	RNY4_ENST00000516507	18.5	30.4	1.66084903591517	0.497404457134533
CCCCCG	noMatch	RNA45S5_NR_046235_prec3.3	81.2	72.1	1.53130660491292	0.314240021743395
CCCCCU	noMatch	SNORA21_ENST00000362423	60.2	54.9	0.00605073719822236	0.322511958244384
CCCCCU	noMatch	mt-TIG22A	60.2	54.9	1.03016945403974	0.264742342064719
CCCCCU	noMatch	rna18s5A60GC456AT1578G	60.2	54.9	0.584755815788527	2.39042749984586
CCCCCU	noMatch	rny1T112A	60.2	54.9	0.412102187895149	0.0775033558668666
CCCCGC	noMatch	RNA45S5_NR_046235_prec2.3	50.3	43.4	2.51129479243532	0.655201467840187
CCCCGC	noMatch	RNA45S5_NR_046235_prec3.3	50.3	43.4	1.15550261930484	0.25476265779988
CCCCGG	noMatch	TRNAA29	61.7	82.3	129.028356393683	49.3931122082796
CCCCGG	noMatch	ZDHHC18_ZDHHC18-001_ENSG00000204160_ENST00000374142.4	61.7	82.3	0.0703048671202763	0.686205040893133
CCCCGG	noMatch	trnaV27A58T	61.7	82.3	0.0932633661718979	1.07189886608041
CCCCGG	noMatch	trnaV2G26T	61.7	82.3	0.0747771887594103	0.801980578014646
CCCCGU	hsa-miR-100-5p	hsa-mir-100	79.5	74.8	3.32071270473578	1.06654856816262
CCCCGU	hsa-miR-99b-5p	hsa-mir-99b	79.5	74.8	0.629807584085256	0.172647820077381
CCCCGU	noMatch	RNA45S5_NR_046235_prec3.3	79.5	74.8	2.13924116879605	0.234423467733464
CCCCUA	noMatch	SLC13A2_SLC13A2-002_ENSG00000007216_ENST00000444914.3	99.3	89.4	0.918007026863333	0.254823189064792
CCCCUC	noMatch	RNA45S5_NR_046235_prec3.3	47.2	56.1	1.32461534888553	0.222600437793376
CCCCUC	noMatch	rna18s5A60GC456AT1578G	47.2	56.1	0.780747010486065	0.127316871490362
CCCCUG	noMatch	rnu1-1G51A	88.7	81.3	1.98607814624939	0.347541637480962
CCCCUU	noMatch	mt-THA10G	81	87.5	21.9966275332983	5.72550683186176
CCCCUU	noMatch	noMatch	81	87.5	1.3377683025095	0.3071582571547
CCCGAA	noMatch	TRNAK8_prec	83	76.4	12.2455902561774	38.2776379896206
CCCGAA	noMatch	hsa-mir-100	83	76.4	2.76367077303551	0.580888894464402
CCCGAC	noMatch	SLC35A4_SLC35A4-001_ENSG00000176087_ENST00000323146.3	66.4	50.7	0.697453606650044	3.62544059897578
CCCGAC	noMatch	TRNAD9	66.4	50.7	3.79857902040588	0.402820141790067
CCCGCA	noMatch	SMARCA2_SMARCA2-203_ENSG00000080503_ENST00000357248.2	75.4	70.9	3.77759257422138	12.4858933209761
CCCGCA	noMatch	hsa-mir-100	75.4	70.9	2.15856252833499	0.826990259152941
CCCGCU	noMatch	RNA45S5_NR_046235_prec3.3	49.2	62.6	1.36552089388927	0.366683602670756
CCCGGA	noMatch	ACVR2B_ACVR2B-001_ENSG00000114739_ENST00000352511.4	76.6	76.8	0.321433142985603	1.51210538145709
CCCGGA	noMatch	BAIAP3_BAIAP3-001_ENSG00000007516_ENST00000324385.5	76.6	76.8	0.268744086658219	0.877388484070253
CCCGGA	noMatch	CAGE1_CAGE1-001_ENSG00000164304_ENST00000502583.1	76.6	76.8	0.208923414792295	0.960941795674862
CCCGGA	noMatch	FAM227A_FAM227A-202_ENSG00000184949_ENST00000535113.1	76.6	76.8	0.470436103885109	2.24310813507818
CCCGGA	noMatch	GPR98_GPR98-001_ENSG00000164199_ENST00000405460.2	76.6	76.8	0.161017634681914	0.954963387366866
CCCGGA	noMatch	LPPR4_LPPR4-001_ENSG00000117600_ENST00000370185.3	76.6	76.8	4.66869192064282	18.1901190277264
CCCGGA	noMatch	LZTS3_LZTS3-001_ENSG00000088899_ENST00000329152.3	76.6	76.8	1.04182205806754	5.03540154817473
CCCGGA	noMatch	OSBP_OSBP-001_ENSG00000110048_ENST00000263847.1	76.6	76.8	0.307783374631802	1.33780335917579
CCCGGA	noMatch	TCF7L2_TCF7L2-003_ENSG00000148737_ENST00000369397.4	76.6	76.8	0.282843469221007	2.02481099683448
CCCGGA	noMatch	hsa-mir-100	76.6	76.8	13.0417215573199	2.53336981651965
CCCGGA	noMatch	noMatch	76.6	76.8	2.42924617057951	9.68176480192155
CCCGGA	noMatch	trnaK1T54G	76.6	76.8	355.606023618902	1364.43207967801
CCCGGA	noMatch	trnaU1T64G	76.6	76.8	4.61795891491511	1.57247651433083
CCCGGC	noMatch	CACNA1G_CACNA1G-008_ENSG00000006283_ENST00000360761.4	30.6	38.5	0.460019365799963	0.057488336901263
CCCGGC	noMatch	FOXA2_FOXA2-001_ENSG00000125798_ENST00000377115.4	30.6	38.5	0.55688602079032	3.47959080789171
CCCGGC	noMatch	PREP_PREP-001_ENSG00000085377_ENST00000369110.3	30.6	38.5	0.0575302937948099	0.816435314734568
CCCGGC	noMatch	RNF123_RNF123-001_ENSG00000164068_ENST00000327697.6	30.6	38.5	0.0817332425876993	0.87756622304469
CCCGGC	noMatch	TRNAK21	30.6	38.5	0.519039427153121	3.3406267374289
CCCGGC	noMatch	trnaK9A31GT41C	30.6	38.5	33.1883022325351	227.477442759652
CCCGGG	noMatch	NLRC3_NLRC3-204_ENSG00000167984_ENST00000448023.2	81.7	78.3	0.93587942105399	0.241741701027244
CCCGGG	noMatch	RNA45S5_NR_046235_prec3.3	81.7	78.3	1.27233566457493	6.23323196976087
CCCGGG	noMatch	TRNAK19	81.7	78.3	0.890973902167664	4.49191466093058
CCCGGG	noMatch	TRNAP9_prec	81.7	78.3	2.347185373765	0.212100413901647
CCCGGU	noMatch	TRNAI5_prec	61.1	61.5	0.107897467340019	0.784647654362992
CCCGGU	noMatch	rna18s5A60GC456AT1578G	61.1	61.5	2.05980895090188	0.282457181175552
CCCGUA	hsa-miR-100-5p	hsa-mir-100	83.5	79.7	1.47056503083673	0.528450859923859
CCCGUA	noMatch	hsa-mir-99a	83.5	79.7	0.915928897080368	1.94396589002017
CCCGUC	noMatch	RNA45S5_NR_046235_prec3.3	37.6	48.3	1.10381597241495	0.0506363717286927
CCCGUC	noMatch	chr22_24233360-24256570	37.6	48.3	0.116410305842001	0.7163620593089
CCCGUG	noMatch	hsa-mir-99a	84	80.6	0.534169393178374	1.10927095867732
CCCGUU	noMatch	RNA45S5_NR_046235_prec3.3	91.4	70.6	1.44316512922739	0.398856686183717
CCCUAA	noMatch	DIRC2_DIRC2-001_ENSG00000138463_ENST00000261038.5	72.8	67.9	1.81792721703757	0.743354812952739
CCCUAU	noMatch	SLC13A2_SLC13A2-002_ENSG00000007216_ENST00000444914.3	71.4	68.8	0.195705791767707	0.831883664280262
CCCUCA	noMatch	KIF9_KIF9-201_ENSG00000088727_ENST00000335044.2	74.3	73.7	1.16776377631767	0.332233740851885
CCCUCA	noMatch	hsa-mir-125b-2	74.3	73.7	7.73812489173424	3.42684620621544
CCCUGA	noMatch	C1orf174_C1orf174-001_ENSG00000198912_ENST00000361605.3	72.8	79.4	1.31527303036632	0.615162552420003
CCCUGA	noMatch	WDR70_WDR70-001_ENSG00000082068_ENST00000265107.4	72.8	79.4	2.12815199333716	0.85059856138095
CCCUGG	hsa-miR-331-3p	hsa-mir-331	48.6	46.1	4.14937012588294	7.7704645723482
CCCUGG	noMatch	trnaE5C27T	48.6	46.1	15.4934918681623	6.62605047682828
CCCUGU	noMatch	trnaK1T54G	52.4	52.1	37.5735766381966	12.1318638346543
CCCUUA	noMatch	hsa-mir-125b-2	79	77.7	7.52843962970193	3.46005902904065
CCCUUC	noMatch	trnaR7A58T	50.2	62.2	0.731424296467074	0.130272798427177
CCGAAA	noMatch	TRNAF2_prec	89.1	83.7	2.59731032246388	7.7969438209371
CCGACU	noMatch	RNA45S5_NR_046235_prec3.3	60.4	69.6	0.984132204732561	0.428360881001424
CCGAGA	noMatch	rna18s5A60GC456AT1578G	75.9	75	0.879410903678948	0.232915831927775
CCGAGU	noMatch	WDR26_WDR26-001_ENSG00000162923_ENST00000414423.2	68.1	56.7	1.53641559099855	0.579747163984478
CCGAGU	noMatch	hsa-mir-128-2	68.1	56.7	0.131779750918785	0.653336263503582
CCGAUU	noMatch	rna18s5A60GC456AT1578G	81	77.2	2.47924038466389	0.979470163582512
CCGCCG	noMatch	CHSY3_CHSY3-001_ENSG00000198108_ENST00000305031.4	81.7	69.2	1.16875784411415	0.155056744192695
CCGCCG	noMatch	RNA45S5_NR_046235_prec2.3	81.7	69.2	1.0179725058247	0.176435977235396
CCGCCG	noMatch	RNA45S5_NR_046235_prec3.3	81.7	69.2	0.502819173475276	0.0928486295928032
CCGCGC	noMatch	RNA45S5_NR_046235_prec3.3	58.3	51.9	2.5038214951009	0.641048069440554
CCGCUC	noMatch	RNA45S5_NR_046235_prec3.3	46.3	62.8	0.421240833122187	0.0343750258308869
CCGGAG	noMatch	mt-TTA9TC45T	63.9	66.4	1.62248411590744	0.548438272910261
CCGGCA	hsa-miR-338-3p	hsa-mir-338	58	74.1	3.18605016191616	1.21706673324152
CCGGCA	noMatch	TRNAA29	58	74.1	32.2368961621898	8.76954696448466
CCGGCC	noMatch	RNA45S5_NR_046235_prec3.3	23.8	14.6	0.265816332516315	1.39196054787541
CCGGCG	noMatch	CACNA1G_CACNA1G-008_ENSG00000006283_ENST00000360761.4	58	58.2	1.42063675295701	0.375343392389169
CCGGCG	noMatch	RNA45S5_NR_046235_prec3.3	58	58.2	1.62491361566337	0.349587783841539
CCGGCU	noMatch	TRNAY8	30.3	46.9	2.28872249979647	0.541872481708859
CCGGGA	noMatch	EXOSC4_EXOSC4-001_ENSG00000178896_ENST00000316052.5	67.7	65.9	0.723495075755718	0.27653161842676
CCGGGA	noMatch	rna18s5A60GC456AT1578G	67.7	65.9	1.02127882895141	0.310907977747997
CCGGGA	noMatch	trnaK1T54G	67.7	65.9	0.841943620040025	4.41748236569465
CCGGGC	noMatch	TRNAV27	19.7	9.3	3.81772043631536	0.558773791950362
CCGGGC	noMatch	trnaK9A31GT41C	19.7	9.3	0.033279054590223	0.993342940222003
CCGGGC	noMatch	trnaV2G26T	19.7	9.3	175.298421804657	30.3529923984885
CCGGGG	noMatch	TRNAK19	40.6	46.1	0.0363044231893341	0.712644202694199
CCGGGU	noMatch	APOL6_APOL6-001_ENSG00000221963_ENST00000409652.4	39.7	17.9	1.09427737951811	0.489127452575576
CCGGGU	noMatch	GTF3C4_GTF3C4-001_ENSG00000125484_ENST00000372146.4	39.7	17.9	2.54345896104599	0.86712051108762
CCGGGU	noMatch	NOA1_NOA1-001_ENSG00000084092_ENST00000264230.4	39.7	17.9	1.06043886458921	0.473511823380506
CCGGGU	noMatch	RNA5S9_ENST00000364451	39.7	17.9	397.892475433111	106.84164190976
CCGGGU	noMatch	RNA5SP202_ENST00000364315_prec	39.7	17.9	30.8627594270261	11.5292742327701
CCGGGU	noMatch	noMatch	39.7	17.9	0.775739403113529	0.261469593659791
CCGGGU	noMatch	trnaC24A57T	39.7	17.9	21.0746761602569	4.548028533331
CCGGUA	noMatch	RNA45S5_NR_046235_prec3.3	73	69.1	1.34476922084558	0.187146714019385
CCGGUA	noMatch	hsa-mir-99a	73	69.1	0.460436241753829	1.62584634830143
CCGUCC	noMatch	RNA45S5_NR_046235_prec3.3	21.7	18.9	3.20555448077435	0.66677769059893
CCGUCU	hsa-miR-340-3p	hsa-mir-340	51.1	43.3	1.75240886047538	0.693496428123744
CCGUGG	noMatch	hsa-mir-9-1	48.7	45.2	0.104551433526785	0.805810926038855
CCGUUA	hsa-miR-451a	hsa-mir-451-DICER	87.2	80.5	2.44554515135668	7.00616223394955
CCGUUC	noMatch	RNA45S5_NR_046235_prec3.3	26.2	34.4	0.903118966459082	0.291240023854591
CCUAGC	noMatch	RNA45S5_NR_046235_prec3.3	21.9	17.7	1.56868104145464	0.641773369961417
CCUCAG	noMatch	TRNAM8	75.1	54.5	3.53701855640964	0.693205763895057
CCUCAG	noMatch	hsa-mir-140	75.1	54.5	0.139044619285161	0.612046771324276
CCUCCC	noMatch	RNA45S5_NR_046235_prec3.3	46.2	40.9	1.32525089128788	4.82718781410285
CCUCCU	noMatch	RNA45S5_NR_046235_prec3.3	58.8	53.5	1.09191932196239	0.288809973648841
CCUCCU	noMatch	RP11-1407O15.2_ENST00000520499.1	58.8	53.5	0.818011209358857	0.158126326552337
CCUCGU	noMatch	TRNAD9	78.5	62.4	12.1202011700879	33.27219421501
CCUCUG	noMatch	trnaN1A59G	74.8	66.7	0.10005843563599	0.942873109741634
CCUCUU	noMatch	trnaD5G6T	70.5	66.1	0.486387952225723	1.60375250807922
CCUGAG	noMatch	ERI1_ERI1-001_ENSG00000104626_ENST00000523898.1	94.1	75.4	0.0498803566735087	0.525464662981778
CCUGCA	noMatch	hsa-mir-338	78.4	74.7	1.36414001255146	4.14680356583828
CCUGCC	noMatch	TRNAS1	31	5.1	12.4008402825804	3.44161630733218
CCUGCG	noMatch	RNU6-9_ENST00000384776_prec	82.9	66.1	2.4191690333697	0.897926759901365
CCUGCG	noMatch	rna18s5A60GC456AT1578G	82.9	66.1	12.4325177393785	4.42951238382467
CCUGCG	noMatch	rnu1-1G51A	82.9	66.1	1.28877950343619	0.355512165682065
CCUGGA	noMatch	TRNAK29	69.4	48.1	0.693723865097254	2.98151064942517
CCUGGA	noMatch	TRNAK8_prec	69.4	48.1	4.98323297917971	25.8529222990116
CCUGGC	noMatch	trnaK9A31GT41C	11.8	12.9	0.126097969346384	1.60308692529486
CCUGGG	hsa-miR-331-3p	hsa-mir-331	11	16.2	0.519116220366564	1.12154742536691
CCUGGG	noMatch	PEX11B_PEX11B-001_ENSG00000131779_ENST00000369306.3	11	16.2	0.0639913974410816	0.797033509012559
CCUGGG	noMatch	TRNAK19	11	16.2	3.14181875620027	36.2665802036267
CCUGGU	noMatch	rna18s5A60GC456AT1578G	36.1	42.9	2.14350143366272	0.742433142600194
CCUUCU	noMatch	RNA45S5_NR_046235_prec3.3	56	69.6	3.22555409005076	1.37013788169674
CCUUGG	noMatch	DPP8_DPP8-001_ENSG00000074603_ENST00000341861.5	44.4	49.4	0.119560415276461	0.741545525782333
CCUUGG	noMatch	hsa-mir-9-1	44.4	49.4	0.157319167153781	0.913602638183358
CCUUGU	noMatch	rny1T112A	64.7	46.9	1.31013436061579	7.32517535487068
CCUUUU	noMatch	RNU5B-1_ENST00000363286_prec	79.6	95	0.0605336243090833	0.553786415310783
CGAAAC	noMatch	trnaV2G26T	84.4	69.9	0.428162871115396	0.961404638513101
CGAAAG	noMatch	RNA45S5_NR_046235_prec3.3	87.7	67	4.53428958409965	1.32949008770695
CGAACC	noMatch	RNA45S5_NR_046235_prec3.3	65.7	52.4	1.45142914508863	0.437364651019644
CGAACG	noMatch	rna18s5A60GC456AT1578G	90.6	69.3	6.77566686572341	2.26311442825718
CGAACU	noMatch	SNORD104_ENST00000362883_prec	74.5	74.2	4.94234544782787	12.3488492329647
CGAACU	noMatch	rna18s5A60GC456AT1578G	74.5	74.2	0.793094372420427	0.216107884641066
CGAAGA	noMatch	MT-TC	81.5	66	0.834693928598477	0.20669630691261
CGAAGA	noMatch	TRNAT10_prec	81.5	66	1.32331454365663	3.78464080855158
CGAAGA	noMatch	TRNAT6	81.5	66	0.474786410729372	1.59998815125302
CGAAGA	noMatch	rna18s5A60GC456AT1578G	81.5	66	0.759640033665299	0.137144902505663
CGAAUC	noMatch	TRNAH2_prec	65.5	74.4	3.62906627285031	1.61281873388263
CGAAUC	noMatch	TRNAL1	65.5	74.4	1.33519492977592	0.382872036649831
CGAAUC	noMatch	hsa-mir-127	65.5	74.4	0.776578432191809	1.72824469068805
CGACAC	noMatch	RNA45S5_NR_046235_prec3.3	77.5	73.5	0.751120577186201	0.29039073876483
CGACAC	noMatch	RSBN1L_RSBN1L-001_ENSG00000187257_ENST00000334955.8	77.5	73.5	0	0.563814692989621
CGACCC	hsa-miR-551b-3p	hsa-mir-551b	73.7	55	0.814729379719236	0.239738078006476
CGACCC	noMatch	mt-THA10G	73.7	55	0.732455084582536	0.168464276129219
CGACGA	noMatch	hsa-mir-151	80	67.5	0.479329083758126	0.130696481960693
CGACUC	noMatch	RNA45S5_NR_046235_prec3.3	80.3	43.4	21.2143872358441	7.99017298973402
CGACUC	noMatch	TRNAE7_prec	80.3	43.4	0.78796844257768	0.110671470472641
CGACUC	noMatch	trnaE7T34A	80.3	43.4	3.97450390362259	1.67371699427246
CGACUG	noMatch	RNA45S5_NR_046235_prec3.3	89.7	71.5	0.617996485313649	0.132787849072852
CGAGAA	noMatch	RNA45S5_NR_046235_prec3.3	83.1	69.1	1.18125385131348	0.39592161568377
CGAGAA	noMatch	hsa-mir-151	83.1	69.1	1.01724122501862	0.204062506164679
CGAGAC	noMatch	rn7sl1C53TT54GT70C	75.4	51.3	4.68558068851189	1.2847948872272
CGAGAC	noMatch	rna18s5A60GC456AT1578G	75.4	51.3	1.20306983149512	0.415638208082339
CGAGAG	noMatch	TRNAA3	78.8	65.1	0.15565883329408	0.848501572465184
CGAGCA	noMatch	hsa-mir-151	74.3	74	2.55915663061057	0.983254648316557
CGAGCG	noMatch	rna18s5A60GC456AT1578G	86.8	68.9	1.45881169786618	0.414899600068047
CGAGGA	hsa-miR-151a-5p	hsa-mir-151	76.9	66.8	3.89135006221978	1.49226854535392
CGAGGA	noMatch	hsa-mir-151	76.9	66.8	1.65712586882938	1.47235494845272
CGAGGC	noMatch	RNA45S5_NR_046235_prec3.3	39.3	5.4	2.8661589062054	0.968125025229705
CGAGGU	noMatch	MT-TC	76.5	51	0.698329614630174	0.181436243488158
CGAGUA	noMatch	hsa-mir-151	97.1	78.6	2.16203388876994	0.73023604914986
CGAUCG	noMatch	rn7sl1C53TT54GT70C	83.7	71.1	1.67533077469246	0.48152620179321
CGAUCU	hsa-miR-338-3p	hsa-mir-338	80.4	76.9	0.60021776657087	0.118222224996952
CGAUGC	noMatch	rna18s5A60GC456AT1578G	29.9	46.9	0.958619643796789	0.160710413089737
CGAUGG	noMatch	RNY4_ENST00000516507	65.5	52.6	0.0596295613998639	0.600621638321023
CGAUUC	noMatch	TRNAD9	68.2	55.2	3.7172041041319	1.01035199760804
CGAUUC	noMatch	TRNAG22_prec	68.2	55.2	3.14393054290023	1.19794117843685
CGAUUG	noMatch	rnu11T139A	88.2	69.5	1.27514452205414	3.44986265146817
CGCAAG	noMatch	RNU6-9_ENST00000384776_prec	92.8	76.1	3.00762360998071	12.1831402641894
CGCACC	hsa-miR-29a-3p	hsa-mir-29a	48.9	41.8	0.393619607554304	0.93977780233363
CGCACG	noMatch	CACNG8_CACNG8-001_ENSG00000142408_ENST00000270458.2	75.2	68.7	1.37771888442194	0.426723485589805
CGCACU	noMatch	rn7sl1C53TT54GT70C	57	24	1.43441706633799	0.497582584794335
CGCAUA	noMatch	mt-TL1G9C	71.4	72.8	1.22132132839014	0.400889904341782
CGCAUC	noMatch	rnu2-2pA83GA	64.5	42.9	0.148919380096226	0.565936068887937
CGCCAA	noMatch	trnaI9G27TA35G	93.4	74.2	1.15620619706457	3.8640976834408
CGCCCA	noMatch	RNA45S5_NR_046235_prec3.3	79	58.2	4.81336817757207	1.10273556645841
CGCCCC	noMatch	RNA45S5_NR_046235_prec3.3	65.5	36.9	3.50750658848207	0.968871825850455
CGCCCU	hsa-miR-1249-3p	hsa-mir-1249	77.3	39	4.88873001938896	2.01061893059419
CGCCCU	noMatch	noMatch	77.3	39	0.619633143861291	0.112460631342052
CGCCGC	noMatch	RNA45S5_NR_046235_prec3.3	12	13.9	0.784497066547346	0.31451828667498
CGCCGG	noMatch	RNA45S5_NR_046235_prec3.3	59.9	58.2	0.890229996880919	0.125348062389677
CGCCUG	noMatch	RNA45S5_NR_046235_prec3.3	81.7	61.9	0.0166013020832857	0.685158226877343
CGCCUU	noMatch	RNU5B-1_ENST00000363286_prec	65.8	60	0.646016150223238	3.70662415265875
CGCGAA	noMatch	RNA45S5_NR_046235_prec3.3	82.9	72.2	2.30469995255617	0.738090292230137
CGCGAG	noMatch	RNA45S5_NR_046235_prec3.3	81.9	67.6	3.08342815684722	1.10912373951545
CGCGCC	noMatch	RNA45S5_NR_046235_prec3.3	38.6	47.1	1.55183509184889	0.196313984525541
CGCGCG	noMatch	RNA45S5_NR_046235_prec3.3	81.8	66.8	11.8042899361327	3.55862570131628
CGCGGG	noMatch	trnaI9A35GA59T	36.8	24.5	0.0889015301306803	0.701468863647386
CGCUCA	hsa-miR-574-3p	hsa-mir-574	78	75.8	1.75519655158368	0.660627181751004
CGCUCC	noMatch	RNA45S5_NR_046235_prec3.3	15.5	22.1	1.32020586648688	0.17493686186313
CGCUGA	noMatch	rna18s5A60GC456AT1578G	82.2	63	1.54964207147866	0.3296180341402
CGCUGG	noMatch	RNA45S5_NR_046235_prec3.3	29.5	45.5	0.694220153318136	0.171759240060697
CGCUGG	noMatch	hsa-mir-9-1	29.5	45.5	0.0971642288864558	0.519887484994145
CGCUGU	noMatch	SNORD14C_ENST00000365382	88.3	35.9	4.90269788297591	33.6726352206041
CGCUUG	noMatch	RNY5_ENST00000516501	71.9	61.9	26.0464625732769	4.4235044845629
CGCUUG	noMatch	RNY5_ENST00000516501_prec	71.9	61.9	8.91373002465108	1.54957255785185
CGGAAC	noMatch	RNA45S5_NR_046235_prec3.3	66.7	45.4	0.817545976191674	0.152009298301578
CGGAAC	noMatch	rna18s5A60GC456AT1578G	66.7	45.4	1.35582922370178	0.401405639471876
CGGAAG	noMatch	RNA45S5_NR_046235_prec3.3	80.4	61.7	0.616258130213578	0.0796547911936239
CGGACA	noMatch	rna18s5A60GC456AT1578G	67.7	54.3	5.81583433437163	1.61614296358259
CGGACC	noMatch	RNA45S5_NR_046235_prec3.3	63.6	18.7	0.776068022930841	0.241153674122063
CGGAGA	noMatch	mt-TTA9TC45T	60.5	74.2	1.43245511720355	0.517731320806041
CGGAGC	noMatch	rna18s5A60GC456AT1578G	15.3	13.8	7.68433076972695	2.14563349247348
CGGAGG	noMatch	rna18s5A60GC456AT1578G	18.2	46.4	1.09727567003603	0.35802498703748
CGGAUA	noMatch	trnaK1T54G	75.9	68.9	1.51173661716881	0.451707446690055
CGGAUC	hsa-miR-127-3p	hsa-mir-127	35.8	33.9	0.970826208608933	1.8219519547989
CGGAUC	noMatch	RNA45S5_NR_046235_prec3.3	35.8	33.9	0.701177072395321	0.166261128140065
CGGAUC	noMatch	hsa-mir-127	35.8	33.9	0.796021584366677	1.67093701676223
CGGAUG	noMatch	NUTM1_NUTM1-004_ENSG00000184507_ENST00000438749.3	75.9	86.3	1.52831914347896	0.60561751088398
CGGAUU	noMatch	hsa-mir-127	75.7	58.6	0.579275121610974	1.26528834790073
CGGCAU	noMatch	hsa-mir-598	64.4	44.4	0.127417914877568	0.521914345820881
CGGCCG	noMatch	RNA45S5_NR_046235_prec2.3	51.1	47.3	0.681688224151426	0.110998212391924
CGGCCU	noMatch	rnu2-2pA83GA	46.4	28	10.8694232131588	51.6173121645751
CGGCGC	noMatch	rna18s5A60GC456AT1578G	21.3	17.4	1.60759711524585	10.7904848797018
CGGCGG	noMatch	HUNK_HUNK-001_ENSG00000142149_ENST00000270112.2	12.6	19.7	5.43307487240736	1.712362465212
CGGCGG	noMatch	RNA45S5_NR_046235_prec3.3	12.6	19.7	18.8015279598362	3.69642046537248
CGGCUG	noMatch	RNA45S5_NR_046235_prec3.3	47.8	56.4	0.671658725383803	0.15214886579386
CGGCUU	noMatch	rna18s5A60GC456AT1578G	64.6	49.3	11.2443805082285	3.58171147328041
CGGGAC	noMatch	RNA45S5_NR_046235_prec3.3	55.3	43.9	0.699951040551594	0.232447809847816
CGGGCC	noMatch	MT-TM	9.1	4.4	60.6422979322089	17.5085550403958
CGGGCG	noMatch	RNA45S5_NR_046235_prec3.3	41.6	47.7	1.76271985925813	0.741580667942614
CGGGCG	noMatch	trnaV2G26T	41.6	47.7	0.745548031481667	0.145545440015694
CGGGCU	noMatch	MT-TF	15.1	12.6	1.54784302030361	0.454444679376884
CGGGCU	noMatch	RNA45S5_NR_046235_prec3.3	15.1	12.6	5.95584582042535	1.84330119951934
CGGGGC	noMatch	RNA45S5_NR_046235_prec3.3	6.1	13	25.9780992255021	4.65020403337846
CGGGGU	hsa-miR-7704	RNA45S5_NR_046235_prec3.3	10.2	27.5	1.73020292363474	0.559530092950669
CGGGUC	noMatch	trnaR4A58G	9.6	12.6	0.0272283173920006	0.407301344170799
CGGGUG	noMatch	RNA5SP202_ENST00000364315_prec	70.5	66.9	34.5475169197455	15.2803005011296
CGGUAA	noMatch	RNA45S5_NR_046235_prec3.3	83	80.8	1.26927974079737	0.124156384044746
CGGUAG	noMatch	trnaK6C41TA58G	83.6	76.5	11.0181044038561	3.26749130662267
CGGUCG	noMatch	RNA45S5_NR_046235_prec3.3	50.3	59.5	2.03616787766382	0.915940113911074
CGGUGA	noMatch	pET16B_Rnl2_1-249_K227Q_backbone	73.5	68.6	2.35415047619318	0.466091246286078
CGGUGC	hsa-miR-1250-5p	hsa-mir-1250	15.3	19.5	3.16984680321	1.13467932723833
CGGUUG	noMatch	trnaP8G36T	70.3	72	0.846552313268715	2.45575177280122
CGUAAC	noMatch	trnaV2G26TC34GA58T	81.5	74.6	0.325862274910915	0.921153895866546
CGUACA	noMatch	hsa-mir-126	90.3	78.9	1.15568007392475	3.6812783916237
CGUACG	noMatch	RNA45S5_NR_046235_prec3.3	90.1	85	90.4881292367493	36.8295351387735
CGUAGA	hsa-miR-1277-3p	hsa-mir-1277	84.6	79	2.98327004401275	0.760260472231783
CGUAGG	noMatch	EHMT2_EHMT2-008_ENSG00000204371_ENST00000395728.3	56.8	67.5	1.21531872009098	0.149457706139069
CGUAGU	noMatch	rna18s5A60GC456AT1578G	54	68.1	1.9451182168665	0.703911566582873
CGUAUA	noMatch	trnaH11A5G	87.4	70	2.44041947020881	0.857224617844845
CGUCCC	noMatch	MAPT_MAPT-201_ENSG00000186868_ENST00000262410.5	36.7	10.6	0.94920150864616	0.0516775328807903
CGUCCG	noMatch	RNA45S5_NR_046235_prec3.3	61.9	65.6	1.28782747212265	0.384403206303533
CGUCGC	noMatch	RNA45S5_NR_046235_prec3.3	29.1	45.3	1.07706626389939	0.267688686867761
CGUCUG	noMatch	RNA5S9_ENST00000364451	74.8	67.3	1.13482063543348	0.239156698100042
CGUCUU	noMatch	TMPRSS5_TMPRSS5-004_ENSG00000166682_ENST00000540540.1	79.1	60.8	0.0237756717558527	0.594878192022904
CGUGAA	noMatch	MT-RNR2_ENST00000387347	86.3	65.4	0.795306598755089	0.162524910293976
CGUGAU	noMatch	MTRNR2L11_ENST00000604646.1	59.3	62.5	0.664279500785086	0.28636607030758
CGUGCG	noMatch	RNA45S5_NR_046235_prec3.3	97.1	49.9	0.616931082353509	0.151998991775572
CGUGCU	noMatch	rn7sl1C53TT54GT70C	83	86.7	1.23815591271398	0.295785993656322
CGUGCU	noMatch	trnaM1A57T	83	86.7	0.825736094642282	6.07303444211981
CGUGGA	noMatch	RNA45S5_NR_046235_prec3.3	60.4	64.2	2.05595753800287	0.602137615329543
CGUGGG	noMatch	RNA45S5_NR_046235_prec3.3	28.8	22.9	0.481149648913946	0.10270116018117
CGUGUG	noMatch	RNA45S5_NR_046235_prec3.3	82.7	57.9	0.645306467384257	0.145894954412347
CGUGUU	noMatch	RNA45S5_NR_046235_prec3.3	80.3	45.9	17.2408646621502	5.28910193378326
CGUGUU	noMatch	SNORD104_ENST00000362883_prec	80.3	45.9	0.121978189534478	0.615949458984834
CGUUCA	noMatch	RNA45S5_NR_046235_prec3.3	67.2	57.7	0.129834696286696	1.12272862957421
CGUUCA	noMatch	trnaL5C51T	67.2	57.7	0.474517445920737	1.51543391686512
CGUUCC	noMatch	ADIPOR2_ADIPOR2-001_ENSG00000006831_ENST00000357103.4	17.1	21.8	1.36993828893379	0.500054792190484
CGUUCG	noMatch	rnu1-1G51A	69.3	65.8	35.2804369571115	5.79340050452866
CGUUCG	noMatch	trnaV2T19CT20CC34G	69.3	65.8	0	0.360556096830548
CGUUGA	noMatch	TRNAR9	72.4	66.4	0.0804514114765892	0.711506424420708
CGUUGA	noMatch	trnaR25T34CA58G	72.4	66.4	0.260995603441421	2.33032505616222
CGUUGA	noMatch	trnaR25T34CA58T	72.4	66.4	0.263597458480316	2.43663769471492
CGUUGG	hsa-miR-9-5p	hsa-mir-9-1	46.7	39.6	7.87481632846859	23.3110004336098
CGUUGG	noMatch	hsa-mir-9-1	46.7	39.6	0.401105531475434	1.2415334402474
CGUUUC	noMatch	TRNAG4	62.5	70.8	20.657108638032	8.20770257512603
CGUUUC	noMatch	TRNAG4_prec	62.5	70.8	0.807656086117699	0.316683956998929
CGUUUC	noMatch	trnaE5A57T	62.5	70.8	2.12743735873874	0.545860260301619
CGUUUC	noMatch	trnaG15G5TG45AA56TC66A	62.5	70.8	2.07423466026489	0.460230013844518
CUAAAC	hsa-miR-30e-5p	hsa-mir-30e	71.5	74.3	1.05118878290699	1.97542383268023
CUAAAC	noMatch	MT-RNR2_ENST00000387347	71.5	74.3	6.0123996184622	83.5286241819562
CUAACA	noMatch	MT-TS2	74.7	75.3	1.20790222249494	1.11983010565097
CUAACC	noMatch	mt-rnr1G371AG689AA937-A938-	61.9	64.3	4.58980181887909	0.70675039337467
CUAAGA	noMatch	mt-rnr1G371AG689AA937-A938-	78.8	66.9	0.585140789567594	1.88505060556074
CUAAGC	noMatch	MT-RNR2_ENST00000387347	70.8	74.8	2.33122560497451	0.428100378957887
CUAAGU	noMatch	MT-TN	83	69.8	0.809309311981525	1.85385812898546
CUAAUC	noMatch	RNA45S5_NR_046235_prec3.3	77.5	71.2	0.722940915520778	0.279777712908967
CUACAA	noMatch	POT1_POT1-001_ENSG00000128513_ENST00000357628.3	81.1	71.3	0.714822046353671	0.0384173887119925
CUACAG	noMatch	hsa-mir-139	77	78.8	1.38586556284174	3.3715030517772
CUACGU	noMatch	rna18s5A60GC456AT1578G	75.7	73.2	1.18786143888738	0.238665909051136
CUACUC	noMatch	RNA45S5_NR_046235_prec3.3	73.4	67.8	1.3929405295963	0.488421042534512
CUACUU	hsa-miR-138-1-3p	hsa-mir-138-1	90	80	13.2671257066693	25.3065135069783
CUACUU	noMatch	hsa-mir-138-1	90	80	0.0619818310699534	0.413684035205342
CUAGCA	hsa-miR-29c-3p	hsa-mir-29c	81	68.6	0.279205602777133	1.49367718896038
CUAGCA	hsa-miR-338-3p	hsa-mir-338	81	68.6	1.14881230545254	0.411436196902972
CUAGCA	noMatch	RNA45S5_NR_046235_prec3.3	81	68.6	3.3209777654467	1.45041740634325
CUAGGC	noMatch	RMRP_ENST00000602361	36.9	48.8	0.101878498642572	0.483090807532762
CUAGGU	noMatch	trnaR10A34GA58G	64.2	66.4	0.173021691815358	0.802910187746734
CUAUCG	noMatch	MT-TM	77.5	80.2	15.5450155348254	4.15394858244539
CUAUGG	noMatch	CISD1_CISD1-001_ENSG00000122873_ENST00000333926.5	82.8	60.5	0.245407290242904	1.60722866583971
CUAUGG	noMatch	hsa-mir-9-1	82.8	60.5	2.11912535317071	8.90126801669343
CUCAAG	noMatch	TRNAL19	65.7	72.7	0.116652907923229	0.831049289915283
CUCAAG	noMatch	TRNAL28	65.7	72.7	3.25379181193111	11.6001012116741
CUCAAU	noMatch	SIGLEC14_SIGLEC14-001_ENSG00000254415_ENST00000360844.6	81.9	72.5	0.185640144482766	0.910340403377322
CUCACA	noMatch	hsa-mir-342	64.1	64.1	0.465895711132875	1.00949440214734
CUCACA	noMatch	trnaM13A58G	64.1	64.1	3.61851032402932	1.38796865701637
CUCAGG	noMatch	SLC39A5_SLC39A5-003_ENSG00000139540_ENST00000266980.4	67.4	68.6	0.930369251201138	0.246049479292831
CUCAGU	hsa-miR-128-3p	hsa-mir-128-1	72.5	71.7	2.28265242047287	4.74639132898448
CUCAGU	hsa-miR-24-3p	hsa-mir-24-1	72.5	71.7	12.0961170734181	5.23461759689619
CUCAGU	noMatch	MT-TW	72.5	71.7	0.873743526249729	0.308524914346624
CUCAGU	noMatch	SNORD38B_ENST00000384690_prec	72.5	71.7	1.87251835485398	5.07405573241457
CUCAGU	noMatch	TIGD6_TIGD6-001_ENSG00000164296_ENST00000296736.3	72.5	71.7	1.47771663118792	0.290872140433277
CUCCAC	noMatch	RNA45S5_NR_046235_prec3.3	78.5	64	0.605136871149382	0.146827117795897
CUCCAG	hsa-miR-766-3p	hsa-mir-766	82.5	78.3	15.6667457157156	27.2415680989756
CUCCAG	noMatch	RNU2-1_ENST00000618664	82.5	78.3	3.94776432106841	1.17987644298182
CUCCAG	noMatch	TRNAI21_prec	82.5	78.3	0.235011162322988	1.77758100605965
CUCCAG	noMatch	trnaW5T70C	82.5	78.3	0.0636776118164273	2.89474196009737
CUCCAG	noMatch	trnaW7A57G	82.5	78.3	0.882762544467012	20.3798149456316
CUCCAU	hsa-miR-136-5p	hsa-mir-136	78	71.4	1.1644447127502	3.05627623405331
CUCCAU	noMatch	SNORD27_ENST00000363981	78	71.4	0.840619716374917	4.37860194860454
CUCCCC	noMatch	RNA45S5_NR_046235_prec3.3	58	45	36.5137713211748	62.9747768925747
CUCCCG	noMatch	TRNAE20_prec	80.1	72.8	0.819840243343148	1.83984788286067
CUCCCG	noMatch	TRNAE7_prec	80.1	72.8	2.13801749246507	0.670566625755245
CUCCCG	noMatch	trnaE7T34A	80.1	72.8	3.31741307774704	1.23032800486786
CUCCCU	noMatch	trnaL5C51T	61.9	78.6	1.41069251927152	0.427302834401358
CUCCGU	noMatch	hsa-mir-136	78.6	62.5	1.28138465741213	0.414894486327827
CUCCUC	noMatch	RP11-1407O15.2_ENST00000520499.1	41.9	40	0.674397492136254	0.112422545906653
CUCGAG	hsa-miR-516a-5p	hsa-mir-516a-1	77.2	70.6	0.46936312207796	0.0945090848618817
CUCGGA	noMatch	trnaK1T54G	72.9	68	0.30320995884014	1.94612937742039
CUCGGC	noMatch	rna18s5A60GC456AT1578G	29.1	49	0.65960800977512	4.40769805784908
CUCGGG	noMatch	RNA45S5_NR_046235_prec3.3	72.8	62.8	1.28016345135612	0.297332697081166
CUCGGU	noMatch	TRNAQ10	65.3	59.1	41.630916901931	13.7760619189476
CUCGGU	noMatch	trnaQ1A57GA58G	65.3	59.1	93.4511609532018	24.2130575597596
CUCGUC	noMatch	RNA45S5_NR_046235_prec3.3	58.6	58.6	11.0315555406043	3.2533710621
CUCGUG	noMatch	RNA45S5_NR_046235_prec3.3	76.1	77.9	1.00158582123723	0.302764443121703
CUCGUG	noMatch	SNORD38A_ENST00000365161	76.1	77.9	1.43964518649384	4.70640251934252
CUCUAA	noMatch	RNA45S5_NR_046235_prec3.3	72.5	67.4	1.22681110961026	0.479617623195721
CUCUAG	noMatch	hsa-mir-9-1	77.4	70.1	0.360462964332963	0.986397864723309
CUCUCC	noMatch	RNA45S5_NR_046235_prec3.3	37.8	27.2	1.40593398377308	0.240644897414142
CUCUCG	noMatch	RNA45S5_NR_046235_prec3.3	66.4	70.8	0.416927287492666	0.0176102280773765
CUCUCU	noMatch	SNORA64_ENST00000384674_prec	59.7	46.8	0.185490145751822	0.792081245993405
CUCUGA	noMatch	GGTLC3_GGTLC3-001_ENSG00000183038_ENST00000404912.1	71.5	67.9	0.550450944400729	0.139674403435542
CUCUGA	noMatch	SNORD49A_ENST00000384229	71.5	67.9	0.267904623496614	1.27299102766898
CUCUGA	noMatch	hsa-mir-9-1	71.5	67.9	0.279670077976754	0.976074787190538
CUCUGG	hsa-miR-330-5p	hsa-mir-330	50.2	26.9	10.8313767135571	5.2563007400594
CUCUGG	hsa-miR-9-5p	hsa-mir-9-1	50.2	26.9	87.9033188568623	248.89531759065
CUCUGG	noMatch	CCDC168_CCDC168-201_ENSG00000175820_ENST00000322527.2	50.2	26.9	0.424597266919228	1.27434972201162
CUCUGG	noMatch	CISD1_CISD1-001_ENSG00000122873_ENST00000333926.5	50.2	26.9	0.742740090362305	3.53054050015971
CUCUGG	noMatch	PDXK_PDXK-002_ENSG00000160209_ENST00000291565.4	50.2	26.9	0.0424517412109516	0.630046228118948
CUCUGG	noMatch	TRNAQ2_prec	50.2	26.9	0.999466380865132	4.98682930462219
CUCUGG	noMatch	VTRNA1-2_ENST00000365241	50.2	26.9	0.174370702198809	0.736406003646303
CUCUGG	noMatch	chr14_88594060-88660000	50.2	26.9	0.107576802125896	0.62219338966782
CUCUGG	noMatch	hsa-mir-9-1	50.2	26.9	4.09802552263038	14.6966898059136
CUCUGG	noMatch	trnaQ1A57GA58G	50.2	26.9	10.4648917805486	64.4601542290248
CUCUUU	noMatch	MT-TK	70.7	76.3	37.001901099525	12.6292898844165
CUGAAC	noMatch	CDR2L_CDR2L-001_ENSG00000109089_ENST00000337231.5	71.8	79	1.00294633233819	0.270880246007389
CUGACA	noMatch	HTATIP2_HTATIP2-002_ENSG00000109854_ENST00000451739.2	69.2	68.5	1.02136726234884	0.284866534791693
CUGACA	noMatch	RNA45S5_NR_046235_prec3.3	69.2	68.5	0.445475550415852	0.0488647123654278
CUGACU	hsa-miR-345-5p	hsa-mir-345	71.9	65.9	11.2221369759783	2.90288350951203
CUGACU	noMatch	TRNAR22	71.9	65.9	1.37717558083549	10.7943141522515
CUGACU	noMatch	trnaR2A19GA34G	71.9	65.9	1.46878515595469	15.1317516075684
CUGAGA	noMatch	MYH10_MYH10-001_ENSG00000133026_ENST00000269243.4	79.6	76.7	0.712058400106242	0.210564974712723
CUGAGA	noMatch	WDR70_WDR70-001_ENSG00000082068_ENST00000265107.4	79.6	76.7	1.05714124717539	0.376455135155294
CUGAGA	noMatch	hsa-mir-125b-2	79.6	76.7	13.6228614228621	6.06654535664476
CUGAUC	noMatch	rn7sl1C53TT54GT70C	70.5	73.6	1.08797053782042	0.421782893148911
CUGAUG	noMatch	SNORD115-27_ENST00000364430_prec	81.8	66.2	0.0438296194752863	1.21826695321636
CUGCAG	hsa-miR-17-3p	hsa-mir-17	77	86.7	3.90137504759842	1.25881606936531
CUGCAU	hsa-miR-20a-3p	hsa-mir-20a	85.7	72.6	3.74743522336787	1.2018949263445
CUGCCA	hsa-miR-22-3p	hsa-mir-22	74.8	76.2	2.27619921051307	6.09222843981513
CUGCCC	noMatch	SNORA17_ENST00000391185	42.9	20	0.0481202221796558	0.602967068698768
CUGCGG	noMatch	RNA45S5_NR_046235_prec3.3	68.6	60.9	1.87233805107031	0.511990318412061
CUGCUA	noMatch	ATAD5_ATAD5-001_ENSG00000176208_ENST00000321990.4	78.9	75.5	3.7510623102761	1.63137150462889
CUGCUA	noMatch	TRNAM3_prec	78.9	75.5	1.34263327995283	0.415108259965722
CUGGAC	hsa-miR-378b	hsa-mir-378b	48.5	20.4	0.445582495925654	1.07273785781664
CUGGAC	noMatch	RNA45S5_NR_046235_prec3.3	48.5	20.4	10.6859796933635	3.29844930885775
CUGGAC	noMatch	TRNAQ2_prec	48.5	20.4	0.100706500661601	4.23381407043302
CUGGAC	noMatch	hsa-mir-378	48.5	20.4	0.299626239448898	0.74337041038952
CUGGAC	noMatch	trnaQ1A57GA58G	48.5	20.4	4.79926280442923	34.7229983780412
CUGGAU	noMatch	SNORD44_NR_002750	59.9	43.1	1.28632210605758	0.409888631044786
CUGGCC	hsa-miR-193a-3p	hsa-mir-193a	43	56.3	2.57738356925866	0.897751783815777
CUGGCU	noMatch	hsa-mir-149	44.5	39	0.854091239972106	0.238832861146187
CUGGGC	noMatch	rn7sl1C53TT54GT70C	7.2	13.4	1.97443721532612	0.458473367954897
CUGGUU	noMatch	RNU5B-1_ENST00000363286_prec	85.8	73.8	1.16087064267487	2.72389457859627
CUGUCU	noMatch	VTRNA1-1_ENST00000363120	71.2	61.8	0.0268010403549639	0.614722571805128
CUGUGA	hsa-miR-4677-3p	CD40_CD40-001_ENSG00000101017_ENST00000372285.3	69.6	60.5	0.621070845387199	0.148278337436932
CUGUGA	noMatch	TRNAS7_prec	69.6	60.5	0.114919249748419	0.389898642621715
CUGUGG	noMatch	RAB8B_RAB8B-001_ENSG00000166128_ENST00000321437.4	47.8	47.2	0.283400614589242	1.40904509445338
CUGUGG	noMatch	SNORD90_ENST00000391145	47.8	47.2	11.7221423624024	2.7628942830323
CUGUGG	noMatch	hsa-mir-9-1	47.8	47.2	0.549322116512839	2.89575462220775
CUGUUG	noMatch	hsa-mir-9-1	75.3	65.2	0.166747706666013	0.722201255612247
CUUAAA	noMatch	rna18s5A60GC456AT1578G	87.9	87.9	0.90145588847468	0.291664700974739
CUUAAG	hsa-miR-124-3p	hsa-mir-124-3	83.3	71.9	0.216180749604955	0.63668008897492
CUUAAG	noMatch	hsa-mir-1248	83.3	71.9	28.1084552913412	2.76374919352778
CUUACA	noMatch	mt-TVG10A	81.1	74.2	1.25862187537934	3.27939695473526
CUUAGC	noMatch	RNA45S5_NR_046235_prec3.3	61.3	58.3	0.294267029279245	0.804600055487658
CUUAGG	noMatch	hsa-mir-9-1	70.4	66.2	1.19271352232213	0.508089057383023
CUUAGG	noMatch	mt-TVG10A	70.4	66.2	6.48723420130942	1.90923110565732
CUUAUC	hsa-miR-21-5p	hsa-mir-21	77.1	68.2	6.26114442912335	2.7093577527203
CUUAUC	noMatch	rnu2-2pA83GA	77.1	68.2	0.234843348162745	3.13275074904442
CUUCAG	hsa-miR-30e-3p	hsa-mir-30e	77.3	74	1.0352402754031	0.286024138869707
CUUCCC	noMatch	RNA45S5_NR_046235_prec3.3	48.9	62.5	1.17419099642884	0.228118648592906
CUUCGA	noMatch	TRNAY3_prec	86.3	73.5	4.05055417273608	1.77280275667866
CUUCGG	noMatch	trnaR7A58T	76.5	73.9	0.283446814840487	0.942478056698801
CUUCUC	noMatch	rnu2-2pA83GA	64.4	57.8	0.219602253906599	1.08568346139652
CUUCUG	noMatch	TRNAR22	85.8	69.4	0.106225933850774	3.3708347665296
CUUCUG	noMatch	TRNAR9	85.8	69.4	0.0455254002217603	1.99338773369217
CUUGCU	noMatch	rnu2-2pA83GA	58.4	62.5	0.0419278833505199	1.88893823831617
CUUGGA	noMatch	rna18s5A60GC456AT1578G	24.3	71.8	2.97966735000899	1.34790979723006
CUUGGC	noMatch	ZBTB4_ZBTB4-001_ENSG00000174282_ENST00000311403.4	25.9	19.3	1.96948841055534	0.324477053957553
CUUGGG	noMatch	rna18s5A60GC456AT1578G	28	68.3	0.754964426624149	0.248669215346811
CUUGUU	noMatch	MTRNR2L6_ENST00000604952.1	78	62.7	0.128144356619208	0.83597888704133
CUUUCG	noMatch	hsa-mir-9-1	83.3	86.9	5.96669864499461	1.98502743084947
CUUUGA	noMatch	TMEM194A_TMEM194A-001_ENSG00000166881_ENST00000300128.4	80.3	76.7	0.344467747096621	0.00951995448624
CUUUGC	noMatch	FNIP1_FNIP1-005_ENSG00000217128_ENST00000307968.7	46.3	52.7	0.283458246738812	0.842801907637892
CUUUGC	noMatch	hsa-mir-9-1	46.3	52.7	5.72104213270159	15.1610640547766
CUUUGG	hsa-miR-9-5p	hsa-mir-9-1	67.3	60.9	32.1922428053412	70.1473629731142
CUUUGG	noMatch	C18orf32_C18orf32-002_ENSG00000177576_ENST00000318240.3	67.3	60.9	0.389039191879096	1.10372167987969
CUUUGG	noMatch	CBLN1_CBLN1-001_ENSG00000102924_ENST00000219197.6	67.3	60.9	0.419629090257764	1.433933000693
CUUUGG	noMatch	CCDC93_CCDC93-001_ENSG00000125633_ENST00000376300.2	67.3	60.9	0.147038164545737	0.534186647330959
CUUUGG	noMatch	FOXP2_FOXP2-004_ENSG00000128573_ENST00000408937.3	67.3	60.9	0.819989356519723	1.64933102539154
CUUUGG	noMatch	IPPK_IPPK-001_ENSG00000127080_ENST00000287996.3	67.3	60.9	1.16608061997512	3.16064469075368
CUUUGG	noMatch	MUC21_MUC21-001_ENSG00000204544_ENST00000376296.3	67.3	60.9	0.32006244339785	0.785763654962923
CUUUGG	noMatch	OSGIN2_OSGIN2-001_ENSG00000164823_ENST00000451899.2	67.3	60.9	0.450645576411823	2.14808566237027
CUUUGG	noMatch	RAB31_RAB31-001_ENSG00000168461_ENST00000578921.1	67.3	60.9	1.74796272301324	4.12677617717098
CUUUGG	noMatch	SPTLC2_SPTLC2-001_ENSG00000100596_ENST00000216484.2	67.3	60.9	0.220673448408638	0.616292670715578
CUUUGG	noMatch	USP40_USP40-001_ENSG00000085982_ENST00000251722.6	67.3	60.9	1.85583773498718	4.06451655791483
CUUUGG	noMatch	chr15_51328400-51687420_rev	67.3	60.9	0.316454895527091	0.816925865274217
CUUUGG	noMatch	hsa-mir-9-1	67.3	60.9	137.319921648458	292.48774629977
CUUUGG	noMatch	noMatch	67.3	60.9	0.292380247761418	0.749299465657851
CUUUGG	noMatch	rna18s5A60GC456AT1578G	67.3	60.9	4.01217411869837	1.71370121008926
CUUUGU	noMatch	ST8SIA1_ST8SIA1-001_ENSG00000111728_ENST00000396037.4	69	67	0.162059689236757	0.594958219837358
CUUUUA	noMatch	CYP1B1_CYP1B1-001_ENSG00000138061_ENST00000260630.3	84.9	84.6	4.03615791185065	1.2510304865275
CUUUUA	noMatch	TUFM_TUFM-001_ENSG00000178952_ENST00000313511.3	84.9	84.6	0.876401658923822	0.0696762807011727
CUUUUA	noMatch	hsa-mir-9-1	84.9	84.6	0.276803145006145	0.721146659473045
CUUUUA	noMatch	mt-TL2A9GA43G	84.9	84.6	10.7268332437132	1.66712752181125
CUUUUA	noMatch	mt-TL2A9TA43G	84.9	84.6	16.7604569558213	3.64530875372148
CUUUUA	noMatch	mt-TL2G36CA43G	84.9	84.6	8.20717078252932	1.99880600506815
CUUUUG	noMatch	hsa-mir-9-1	89.4	91.3	5.81584425843425	2.70794080075437
CUUUUU	noMatch	chr19_35303100-35345830_rev	77.3	77.2	0.754766166084685	0.185833223918319
GAAAAA	noMatch	rna18s5A60GC456AT1578G	81.8	78	0.314840537022736	1.59547133872271
GAAAAC	hsa-miR-30a-5p	hsa-mir-30a	70.1	66.1	5.22125372255051	18.1886553462876
GAAAAC	hsa-miR-30e-5p	hsa-mir-30e	70.1	66.1	0.95083354651245	3.81315597855368
GAAAAC	noMatch	hsa-mir-30a	70.1	66.1	0.117005341638128	0.588362337438728
GAAAAU	noMatch	MT-TM	84.4	76.5	2.07478837976697	0.699259603137736
GAAACU	noMatch	RNA45S5_NR_046235_prec3.3	44.9	42.8	2.65336240269912	0.676976690564952
GAAAGA	noMatch	RNA45S5_NR_046235_prec3.3	83.1	71.4	8.68151978036614	2.90128928574334
GAAAGG	hsa-miR-488-3p	hsa-mir-488	53.7	35.4	45.4747983913547	16.4272072463035
GAAAUA	noMatch	mt-TIG22A	89.5	77.7	2.31456137983962	0.841937744793194
GAAAUA	noMatch	mt-TIG22T	89.5	77.7	1.10202574159857	0.198192012872307
GAAAUG	noMatch	SNORD17_ENST00000390930_prec	78.4	76.6	0.136736076904213	3.88371012471327
GAAAUG	noMatch	SNORD2_ENST00000459163	78.4	76.6	0.575311327969991	0.172716374537239
GAAAUG	noMatch	hsa-mir-219-2	78.4	76.6	1.36255682190267	0.264306387530596
GAAAUU	noMatch	IDS_IDS-001_ENSG00000010404_ENST00000340855.6	86.5	71	3.31791270890316	0.637774674813746
GAAAUU	noMatch	MT-TW	86.5	71	4.99408305064572	1.61100457238585
GAAAUU	noMatch	PEG3_PEG3-201_ENSG00000198300_ENST00000423103.2	86.5	71	0.572422585782558	0.178166290688431
GAAAUU	noMatch	PLEKHA3_PLEKHA3-001_ENSG00000116095_ENST00000234453.5	86.5	71	0.789136824978521	0.154340954678441
GAAAUU	noMatch	chr8_125908020-125958620	86.5	71	16.6624226404389	2.80146372564388
GAAAUU	noMatch	mt-TWA9G	86.5	71	10.6123419922622	1.55796988753506
GAAAUU	noMatch	noMatch	86.5	71	0.897584626498015	0.198361174052864
GAACGC	noMatch	MT-ND4_ENST00000361381extsnpvar	70.1	60.1	17.3386512095625	5.03168369834999
GAACGC	noMatch	RNA5S9_ENST00000364451	70.1	60.1	1.85493469816681	7.10085895627757
GAACUA	noMatch	RNA45S5_NR_046235_prec3.3	89	76.1	0.811129769179758	0.251312308407034
GAACUG	noMatch	MT-TS2	79.5	55.7	16.6583233244029	4.87373145301894
GAACUG	noMatch	RNA45S5_NR_046235_prec3.3	79.5	55.7	0.90744345142798	0.279941900260979
GAACUG	noMatch	hsa-mir-219-2	79.5	55.7	3.56406002610504	0.874547279439534
GAACUU	noMatch	RNA45S5_NR_046235_prec3.3	77.3	78.4	1.99905708200216	0.631365662863806
GAACUU	noMatch	rna18s5A60GC456AT1578G	77.3	78.4	4.13148018186064	1.43463368494833
GAAGAC	hsa-miR-7-5p	hsa-mir-7-3	26.2	20.8	1.39229149141558	0.518016581921859
GAAGAC	noMatch	RNA45S5_NR_046235_prec3.3	26.2	20.8	4.21742222447457	1.42127181094811
GAAGAC	noMatch	rna18s5A60GC456AT1578G	26.2	20.8	0.7725089429555	0.0550733891455062
GAAGAU	noMatch	TRNAR9	22	31.8	1.92532590014127	8.03995616594145
GAAGAU	noMatch	TRNAT10_prec	22	31.8	0.487908001080304	1.45057645944661
GAAGAU	noMatch	trnaR25T34CA58T	22	31.8	4.33945308701065	13.6911985001941
GAAGCA	hsa-miR-103a-3p	hsa-mir-103-1	72.7	54.1	1.06486086772551	2.55283880753607
GAAGGG	noMatch	RNA45S5_NR_046235_prec3.3	47.3	26.8	3.16658025177779	1.12970404802818
GAAGGG	noMatch	hsa-mir-219-2	47.3	26.8	0.68126169360845	0.0776024496446449
GAAGGU	noMatch	TRNAM12_prec	38.1	7.8	0.256295539129315	0.835293127575051
GAAGUA	noMatch	hsa-mir-98	81.7	70.8	1.12559646384903	2.37023794117756
GAAGUG	noMatch	hsa-mir-219-2	73.1	54.7	3.92781772179409	0.582830557411771
GAAUAC	noMatch	SNORD2_ENST00000459163	63.1	64.4	0.539031535389774	1.43069857623964
GAAUAG	noMatch	B3GNT7_B3GNT7-001_ENSG00000156966_ENST00000287590.5	93.1	67.5	1.41196979834244	0.19328471723425
GAAUAG	noMatch	hsa-mir-219-2	93.1	67.5	18.0740645895352	1.92989995305031
GAAUCA	hsa-miR-377-3p	hsa-mir-377	81.3	73.5	0.198858371764086	1.1065472625757
GAAUCC	noMatch	TRNAL1	40.1	24.1	1.07345292606911	0.384621569549724
GAAUCC	noMatch	trnaH11A5G	40.1	24.1	2.91480047468123	1.26609614807825
GAAUCG	noMatch	B3GNT7_B3GNT7-001_ENSG00000156966_ENST00000287590.5	79.9	78	1.44324072336944	0.160762249924569
GAAUCG	noMatch	hsa-mir-219-2	79.9	78	14.4231834588968	2.14653282314334
GAAUCU	noMatch	mt-THA10G	70.3	69.7	52.4250611750528	133.385172978194
GAAUGA	noMatch	SNORD5_ENST00000459342	70.5	58.7	0.350363465166923	1.96233909512526
GAAUGA	noMatch	mt-TRA9G	70.5	58.7	6.95433990920321	2.28377207364223
GAAUGA	noMatch	trnaR25T34CA58G	70.5	58.7	0.0851110449017086	0.917484026149602
GAAUGA	noMatch	trnaR25T34CA58T	70.5	58.7	0.0121014743964447	0.829386583608094
GAAUGG	noMatch	GRHPR_GRHPR-002_ENSG00000137106_ENST00000318158.6	39.7	11.5	30.3843980108542	3.61947553513052
GAAUGG	noMatch	hsa-mir-219-2	39.7	11.5	49.9564252734024	4.87908943405867
GAAUUA	noMatch	hsa-mir-219-2	87.3	74.1	2.77382298872062	0.973868690060459
GAAUUG	hsa-miR-219a-2-3p	hsa-mir-219-2	77.9	65.1	3735.30728993955	1147.78666818518
GAAUUG	noMatch	DR1_DR1-001_ENSG00000117505_ENST00000370272.4	77.9	65.1	2.87984607166763	0.866777577851161
GAAUUG	noMatch	NEBL_NEBL-004_ENSG00000078114_ENST00000377122.4	77.9	65.1	0.729635570320919	0.223837171693878
GAAUUG	noMatch	QRICH2_QRICH2-001_ENSG00000129646_ENST00000262765.5	77.9	65.1	1.02156412541987	0.293130215416638
GAAUUG	noMatch	RDX_RDX-001_ENSG00000137710_ENST00000343115.4	77.9	65.1	0.824672138589687	0.290940908060081
GAAUUG	noMatch	hsa-mir-219-2	77.9	65.1	79.6110938156745	24.0355063954628
GACAAA	noMatch	SNORA73A_ENST00000364938_prec	90.1	67.5	0.559503813866565	0.0757202165203754
GACACA	noMatch	RNA45S5_NR_046235_prec3.3	53.8	65	1.94289852819751	0.488878797168559
GACACU	noMatch	SNORD71_ENST00000411292	30.4	46.9	0.344902811964207	1.84725016158144
GACAGU	hsa-miR-101-3p	hsa-mir-101-1	23.2	4.5	0.856620087816711	0.311464274265531
GACAUG	noMatch	RNA45S5_NR_046235_prec3.3	79.5	61.3	2.05231314078173	0.906022893625066
GACCCC	noMatch	mt-THA10G	30.2	9.2	3.76141127976238	0.831592502859482
GACCCC	noMatch	rna18s5A60GC456AT1578G	30.2	9.2	0.709570057152406	0.225365657265047
GACCCG	hsa-miR-99a-5p	hsa-mir-99a	76.1	52	3.1276623186972	5.98455798551686
GACCCU	noMatch	RNA45S5_NR_046235_prec3.3	31.6	18.2	3.10823398691768	1.32140183653599
GACCUC	noMatch	RNA45S5_NR_046235_prec3.3	57.1	15.5	1.17122921615075	0.284031521207195
GACGAU	noMatch	HNRNPU_HNRNPU-001_ENSG00000153187_ENST00000444376.2	53.5	72.1	0.0262125151640176	1.06018029553452
GACGAU	noMatch	SNORD115-40_ENST00000606510	53.5	72.1	0.375539638921396	3.37550734228359
GACGCG	noMatch	RNA45S5_NR_046235_prec3.3	84.2	69.6	16.6324578338147	4.95990903206541
GACGGA	hsa-miR-191-5p	hsa-mir-191	63	58.3	1.17684090453336	0.366717940618128
GACGGU	noMatch	rna18s5A60GC456AT1578G	33.3	23.8	5.50618633526782	1.73310437418433
GACGUA	hsa-let-7b-5p	hsa-let-7b	93.5	71.4	0.401486520984551	1.27647723878312
GACGUA	noMatch	hsa-let-7d	93.5	71.4	0.538637043582621	1.60863457708589
GACGUA	noMatch	hsa-let-7f-2	93.5	71.4	8.07264578896167	18.759578744862
GACGUA	noMatch	hsa-mir-98	93.5	71.4	0.363315351478451	1.15937898247438
GACUAG	noMatch	RNY5_ENST00000516501_prec	52.4	48.9	3.99425771849233	1.37844746845214
GACUCC	noMatch	TRNAE7_prec	17.6	3.7	5.52381467849596	2.07320367459211
GACUCC	noMatch	trnaE7T34A	17.6	3.7	6.89239048697505	2.92888667386217
GACUCC	noMatch	trnaW5T70C	17.6	3.7	0.197853856570745	1.29891976584526
GACUCU	noMatch	RNA45S5_NR_046235_prec3.3	44	11.3	7.28315248971118	1.87438101102851
GACUCU	noMatch	trnaQ1A57GA58G	44	11.3	0.359223320796733	1.60157207629544
GACUGA	noMatch	TRNAR9	49.4	52.1	0.0622928539626234	0.591684210510563
GACUGA	noMatch	trnaR25T34CA58G	49.4	52.1	0.0592191949518146	1.51378137151368
GACUGA	noMatch	trnaR25T34CA58T	49.4	52.1	0.04101869294545	1.73241269460182
GACUGC	noMatch	TRNAC23_prec	8.6	20.1	0.163129706832171	0.976891147455212
GACUGC	noMatch	trnaR2A19GA34G	8.6	20.1	1.34083146007697	4.89571434806984
GACUGU	noMatch	RNA45S5_NR_046235_prec3.3	25.3	36.6	0.571615718338226	0.0968557953539748
GACUUA	noMatch	RNA45S5_NR_046235_prec3.3	76.5	66.5	2.66913127520176	1.05647560644127
GACUUC	noMatch	TRNAR22	40.3	54.3	4.1596566746765	25.5122905603225
GACUUU	noMatch	MT-TP	56	68.5	7.1931059114758	2.76138716683704
GAGAAC	noMatch	hsa-mir-30e	60.9	51.6	0.074297747535673	0.469285677420119
GAGAAG	noMatch	RNA45S5_NR_046235_prec3.3	82.4	60.9	0.681225191230518	0.0217345298018113
GAGAAG	noMatch	rna18s5A60GC456AT1578G	82.4	60.9	0.523717800764455	0.0684881223536763
GAGAAU	noMatch	SNORD2_ENST00000459163	71.9	57.3	0.43221852335796	1.02700657411777
GAGACA	noMatch	RNA45S5_NR_046235_prec3.3	72.5	56.1	0.955092740402042	0.317871184563005
GAGACC	hsa-miR-769-5p	hsa-mir-769	40.4	17.3	65.5136621254575	27.1649094163419
GAGACC	noMatch	hsa-mir-29c	40.4	17.3	0.0635327405813347	0.670245837975798
GAGACC	noMatch	hsa-mir-769	40.4	17.3	0.333640693348937	0.966644745709775
GAGACU	noMatch	rna18s5A60GC456AT1578G	15.2	42.8	1.5153043686168	0.329748521769805
GAGAGC	noMatch	hsa-mir-769	30.2	18.1	1.45087815525165	0.259512390909072
GAGAGG	noMatch	hsa-mir-488	25.1	21.5	1.02069046236356	0.340811663630814
GAGAUA	noMatch	FKTN_FKTN-001_ENSG00000106692_ENST00000223528.2	98.2	63.7	0.820014922027915	0.347853016680347
GAGAUG	noMatch	TRNAA29	76.2	56.2	0.302019531263151	1.40359821985239
GAGAUG	noMatch	mt-TTA9TC45T	76.2	56.2	0.676326581933017	0.140751870403385
GAGCAA	hsa-miR-19b-3p	hsa-mir-19b-1	74.5	61.5	0.356182442421535	1.24119753863022
GAGCCG	noMatch	RNA45S5_NR_046235_prec3.3	67.9	36.4	0.774576721568925	0.306813873217397
GAGCGA	noMatch	hsa-let-7a-3	74.6	54.2	0.719752484103987	0.138380427401313
GAGCUA	noMatch	hsa-let-7a-3	76.8	56.8	7.98295115825723	3.26817610489977
GAGCUA	noMatch	hsa-let-7b	76.8	56.8	0.871609649221429	0.283383941575993
GAGGAA	noMatch	DCAF11_DCAF11-001_ENSG00000100897_ENST00000446197.3	66.2	47.8	1.75117402064986	0.598693677446097
GAGGAA	noMatch	RRM2_RRM2-001_ENSG00000171848_ENST00000360566.2	66.2	47.8	1.98120796414829	0.484618287201003
GAGGAA	noMatch	hsa-let-7a-3	66.2	47.8	66.7083315841008	28.0057730614049
GAGGAA	noMatch	hsa-let-7b	66.2	47.8	31.2254705657726	12.3075603307786
GAGGAG	hsa-miR-151a-5p	hsa-mir-151	49.9	33.8	0.753949394972166	0.242957180483129
GAGGAU	noMatch	SNORD115-40_ENST00000606510	32.4	27.6	0.0272283173920006	0.422897135933921
GAGGCA	noMatch	hsa-let-7f-2	45.7	7.5	1.10010895983817	0.429012065040768
GAGGCC	noMatch	rna18s5A60GC456AT1578G	16.7	6	5.86163328988088	1.99957688636639
GAGGCG	noMatch	RNA45S5_NR_046235_prec3.3	60.4	18	0.833272450640042	0.207508783270833
GAGGCU	hsa-miR-3188	hsa-mir-3188	23.5	5.8	1.52494785829831	0.584338649566957
GAGGGA	noMatch	LIMK2_LIMK2-004_ENSG00000182541_ENST00000333611.4	37.7	43	9.95146869594188	5.10628370748146
GAGGGA	noMatch	RRM2_RRM2-001_ENSG00000171848_ENST00000360566.2	37.7	43	2.65415199267362	0.972717585836962
GAGGGA	noMatch	ZNF12_ZNF12-001_ENSG00000164631_ENST00000405858.1	37.7	43	1.33375837014569	0.560002733869764
GAGGGA	noMatch	hsa-let-7a-3	37.7	43	672.410516354249	304.159749498751
GAGGGA	noMatch	hsa-let-7b	37.7	43	142.876593608927	60.1671753652911
GAGGGA	noMatch	hsa-let-7d	37.7	43	0.698894481076761	0.176272118320801
GAGGGA	noMatch	hsa-let-7f-1	37.7	43	1.36490883298901	0.579332444085165
GAGGGA	noMatch	hsa-let-7f-2	37.7	43	307.357700239808	136.868877858423
GAGGGG	noMatch	NF1_NF1-001_ENSG00000196712_ENST00000358273.4	18.1	24.2	0.89921825224467	0.227876185454806
GAGGGG	noMatch	RNA45S5_NR_046235_prec3.3	18.1	24.2	0.559895363537003	0.109507588245009
GAGGGU	noMatch	TRNAK19	12.3	25.4	0.59118911911708	1.67925132108691
GAGGUA	hsa-let-7b-5p	hsa-let-7b	72.4	50.3	2.13435899096668	0.827868405368052
GAGGUA	hsa-let-7f-5p	hsa-let-7f-2	72.4	50.3	0.836213011633207	0.229673277998831
GAGGUA	hsa-let-7i-5p	hsa-let-7i	72.4	50.3	4.09681700000635	1.77907904817805
GAGGUA	hsa-miR-98-5p	hsa-mir-98	72.4	50.3	0.193871114535296	0.644484677994383
GAGGUA	noMatch	hsa-let-7b	72.4	50.3	14.2862080786806	6.3664113875374
GAGGUA	noMatch	hsa-let-7c	72.4	50.3	27.8840310496203	13.3164079174883
GAGGUA	noMatch	hsa-let-7d	72.4	50.3	2.17030747929379	5.22401118401428
GAGGUA	noMatch	hsa-let-7f-2	72.4	50.3	0.184070398090018	0.554733870975142
GAGGUA	noMatch	hsa-let-7g	72.4	50.3	0.87173382267982	1.84088133165495
GAGGUA	noMatch	hsa-let-7i	72.4	50.3	2.4333019422566	1.0782243507672
GAGGUA	noMatch	hsa-mir-98	72.4	50.3	3.81240011545375	11.8785090230963
GAGGUG	noMatch	SNORD57_ENST00000448188	60.9	43.3	0.64252198248778	0.231515678181476
GAGGUG	noMatch	hsa-let-7b	60.9	43.3	0.77069180189597	0.270695220541329
GAGGUG	noMatch	hsa-mir-98	60.9	43.3	0.650800632001054	1.52047757212735
GAGGUG	noMatch	trnaA13A33TC39TA56GT58CA66T	60.9	43.3	0.0933591495354098	1.00928381304297
GAGGUU	noMatch	TRNAR16_prec	53.5	46.4	1.9234870559764	138.296836061847
GAGGUU	noMatch	hsa-let-7f-2	53.5	46.4	0.781946135477982	0.267289262153079
GAGUAA	noMatch	mt-TIG22A	98.5	67.1	1.59626163224042	0.133125751589316
GAGUCC	noMatch	PPP1R10_PPP1R10-001_ENSG00000204569_ENST00000376511.2	25.9	3.3	0	0.695663360284146
GAGUCC	noMatch	trnaR4G37TA58T	25.9	3.3	0.00605073719822236	0.492336832496464
GAGUCU	noMatch	TRNAP14_prec	57.3	37.8	0.0151268429955559	0.440812117415571
GAGUGA	noMatch	TRNAR9	73.9	46.9	0.127770348592466	1.72099228421871
GAGUGA	noMatch	mt-TYG9C	73.9	46.9	7.17547721625803	1.8359745209313
GAGUGA	noMatch	trnaR25T34CA58G	73.9	46.9	0.293181587816372	6.26511056023069
GAGUGA	noMatch	trnaR25T34CA58T	73.9	46.9	0.354393827228393	6.04718204962416
GAGUGC	noMatch	trnaR22A58G	61.9	57.9	0.0211775801937783	0.871956022470774
GAGUGC	noMatch	trnaR22A58T	61.9	57.9	0.0151268429955559	0.796616056801508
GAGUGG	noMatch	hsa-mir-9-1	39.1	14.7	0.0729612800935664	0.581083271078241
GAGUGU	noMatch	MT-TV	63.6	39.2	3.09162935898587	0.304101521731064
GAGUGU	noMatch	mt-TVA9G	63.6	39.2	1.48410931563692	0.151941377679857
GAGUGU	noMatch	mt-TVA9T	63.6	39.2	3.87859332171725	0.614142468381657
GAGUUG	noMatch	chr15_62499890-62570389_rev	57.6	53.5	0.208565552997965	0.76265775998796
GAGUUG	noMatch	mt-rnr1G371AG689AA937-A938-	57.6	53.5	0.155023624792949	0.938893576516268
GAUAAA	hsa-miR-340-5p	hsa-mir-340	81.2	75.1	3.70890585282575	1.00790367098965
GAUAAC	noMatch	rna18s5A60GC456AT1578G	53.5	32	2.77939120935397	0.84408622134151
GAUAAG	noMatch	trnaR4G37T	45.2	36.4	0.059254184759815	0.500852138404277
GAUAGU	noMatch	FAM83B_FAM83B-001_ENSG00000168143_ENST00000306858.7	51.5	13.8	1.21525473774127	0.278613291151685
GAUAGU	noMatch	hsa-mir-219-2	51.5	13.8	3.69853484556638	1.11759047967486
GAUAUG	hsa-miR-190a-5p	hsa-mir-190a	67.4	59.8	6.57155931559287	2.45189100411522
GAUAUG	hsa-miR-190b-5p	hsa-mir-190b	67.4	59.8	0.464173941849255	0.987596758314436
GAUAUU	hsa-miR-376b-5p	hsa-mir-376b	56.8	47	0.704343152281055	0.128658967296911
GAUCAA	noMatch	MT-RNR2_ENST00000387347	57.9	63.6	2.13874536601387	0.385348265078235
GAUCAA	noMatch	rna18s5A60GC456AT1578G	57.9	63.6	0.165181638659263	0.699574974337288
GAUCAC	noMatch	POTEG_POTEG-001_ENSG00000222036_ENST00000409832.3	44.3	23.4	0	0.331092234825339
GAUCAC	noMatch	RNY3_ENST00000365484_prec	44.3	23.4	1.50083950753641	0.180864386831071
GAUCAC	noMatch	TRNAT6	44.3	23.4	0.0777886525840002	1.21083775581174
GAUCCG	hsa-miR-4454	trnaH11A5GC33GA58G	82	30.5	1.12997076566277	0.419171959228333
GAUCCG	noMatch	trnaY12G26T	82	30.5	0.056627449309039	0.507278690507321
GAUCGA	noMatch	hsa-mir-29c	62.9	65.1	0.157505449211102	0.60014227413966
GAUCGA	noMatch	rny1T112A	62.9	65.1	1.23811069569965	6.12418621153022
GAUCGC	noMatch	TRNAT10_prec	42.1	25.5	0.164254244146829	1.06582121476401
GAUCGU	noMatch	FAM83B_FAM83B-001_ENSG00000168143_ENST00000306858.7	61.7	31.8	3.71575172543315	0.818950954122664
GAUCGU	noMatch	hsa-mir-219-2	61.7	31.8	4.2419503764134	1.69400673181105
GAUCUG	noMatch	RN7SK_ENST00000365328_prec	60.9	57.9	0.586835213101227	1.30353836276328
GAUCUU	noMatch	RNA45S5_NR_046235_prec3.3	52.9	73.3	4.23042287959989	1.32145717924835
GAUGAG	noMatch	FTL_FTL-001_ENSG00000087086_ENST00000331825.6	62.4	44.2	0.806572847650565	0.11947984995329
GAUGAG	noMatch	SNORD59B_NR_003046	62.4	44.2	0.0121014743964447	0.292742102724975
GAUGAU	noMatch	RNA45S5_NR_046235_prec3.3	48.2	21.7	0.652051799563664	0.193821780765769
GAUGAU	noMatch	hsa-mir-1185-1	48.2	21.7	0.187925286859791	0.927390006583994
GAUGCA	noMatch	SNORD59B_NR_003046	36.8	31.8	0.218546334374766	1.36408363058037
GAUGCA	noMatch	hsa-let-7c	36.8	31.8	0.10286253236978	0.628863948166207
GAUGCG	noMatch	SNORD104_ENST00000362883_prec	61.6	21.9	0.128869042362082	0.578710116691784
GAUGCU	noMatch	rna18s5A60GC456AT1578G	12.4	9.9	0.885185232811612	0.1198896004187
GAUGGA	noMatch	hsa-let-7g	41.6	46	0.0907610579733353	0.546652371603347
GAUGGC	noMatch	SALL3_SALL3-002_ENSG00000256463_ENST00000575389.2	12.1	21.2	0.712761780728601	0.155023067043893
GAUGGU	noMatch	FAM83B_FAM83B-001_ENSG00000168143_ENST00000306858.7	53.6	23.9	5.66629084653619	1.15296357064666
GAUGGU	noMatch	hsa-mir-219-2	53.6	23.9	4.65808187769896	1.4221063301414
GAUGUA	noMatch	C1orf116_C1orf116-001_ENSG00000182795_ENST00000359470.5	61.7	69	0.136279578605626	0.693499293395572
GAUGUA	noMatch	CMYA5_CMYA5-001_ENSG00000164309_ENST00000446378.2	61.7	69	0.0773231161347841	0.614046604532678
GAUGUA	noMatch	hsa-let-7d	61.7	69	2.52024361571309	8.65076972562649
GAUGUA	noMatch	hsa-let-7f-2	61.7	69	42.5327408352499	114.541400461554
GAUUAA	noMatch	MT-TK	83.2	63.5	1.21962360333429	0.279506174809946
GAUUAG	noMatch	CEP63_CEP63-201_ENSG00000182923_ENST00000337090.3	77.8	73.2	3.69705420329284	1.01950289549727
GAUUAG	noMatch	RNU6-9_ENST00000384776_prec	77.8	73.2	0.145216098655378	1.24878251361873
GAUUAU	noMatch	NOL11_NOL11-001_ENSG00000130935_ENST00000253247.4	63.2	32.4	16.0763314512943	3.35112884070477
GAUUAU	noMatch	hsa-mir-219-2	63.2	32.4	36.8220140001104	10.9354081354449
GAUUCC	noMatch	TRNAD9	29.3	28.1	4.41593136142552	0.663083874516007
GAUUCC	noMatch	TRNAR15	29.3	28.1	0.566128539849089	11.1380730410815
GAUUCC	noMatch	TRNAR9	29.3	28.1	0.464103417963714	1.23253770599759
GAUUCC	noMatch	trnaE5C27T	29.3	28.1	1.71485109282365	0.545855797643544
GAUUCC	noMatch	trnaR2A19GA34G	29.3	28.1	1.25615710895919	10.4218034326234
GAUUCC	noMatch	trnaR2A34GA58G	29.3	28.1	3.66326136945354	21.17076048852
GAUUCU	hsa-miR-376a-5p	hsa-mir-376a-1	46.1	11.9	0.384984564856829	0.0296668052846466
GAUUCU	noMatch	MT-TQ	46.1	11.9	1.27209265353405	0.490742399972074
GAUUCU	noMatch	SLC24A4_SLC24A4-001_ENSG00000140090_ENST00000532405.1	46.1	11.9	7.10701380613776	1.22977328162316
GAUUCU	noMatch	TRNAP12_prec	46.1	11.9	0.079862886285643	1.13456148938536
GAUUCU	noMatch	TRNAP14_prec	46.1	11.9	3.0824001280165	25.3854512437304
GAUUCU	noMatch	TRNAP19_prec	46.1	11.9	0.173182626386132	5.2789078875958
GAUUCU	noMatch	hsa-mir-219-2	46.1	11.9	17.2954397380399	2.97781913053619
GAUUCU	noMatch	trnaP10T19GC33GT39C	46.1	11.9	0.427762567952366	6.4317791080151
GAUUCU	noMatch	trnaP3G36T	46.1	11.9	0.125928521286652	1.25195160014164
GAUUCU	noMatch	trnaP3T33GG36T	46.1	11.9	0.131198369107021	2.28627231880409
GAUUCU	noMatch	trnaR10A19GA34G	46.1	11.9	0.277422122184042	0.837035681816701
GAUUCU	noMatch	trnaR10A34GA58G	46.1	11.9	3.01343731464964	8.18628723336456
GAUUGA	noMatch	NANOS2_NANOS2-001_ENSG00000188425_ENST00000341294.2	69.2	80.1	0.0212258706054758	0.478029702541186
GAUUGA	noMatch	PLXNC1_PLXNC1-001_ENSG00000136040_ENST00000258526.4	69.2	80.1	0.377621354283385	1.04154485939482
GAUUGA	noMatch	TRIM63_TRIM63-001_ENSG00000158022_ENST00000374272.3	69.2	80.1	0.0171364093666841	0.446818270614007
GAUUGA	noMatch	TRNAR28_prec	69.2	80.1	1.25527422917383	8.11089447294711
GAUUGA	noMatch	TRNAR7	69.2	80.1	0.0344678382718297	0.652677758795368
GAUUGA	noMatch	TRNAR9	69.2	80.1	20.8709061194641	111.522803281808
GAUUGA	noMatch	trnaR25T34CA58G	69.2	80.1	88.4101910628327	343.283714118173
GAUUGA	noMatch	trnaR25T34CA58T	69.2	80.1	74.5547809013474	312.991002525429
GAUUGA	noMatch	trnaR7A58T	69.2	80.1	2.04447913859489	14.4262502136839
GAUUGC	noMatch	TRNAR22	39.3	50.5	1.76202489308012	9.2580798197693
GAUUGC	noMatch	rnu11T139A	39.3	50.5	4.5944377189194	17.5236742540481
GAUUGC	noMatch	trnaR22A58G	39.3	50.5	9.74644280458539	37.6928300380263
GAUUGC	noMatch	trnaR22A58T	39.3	50.5	3.8816402060339	31.5783384575958
GAUUGG	noMatch	RNA45S5_NR_046235_prec3.3	50.4	42.9	3.44655668783845	1.04015728896252
GAUUGG	noMatch	trnaR25T34CA58G	50.4	42.9	0.227830760314258	0.816315531340951
GAUUGG	noMatch	trnaR25T34CA58T	50.4	42.9	0.112101977299284	0.886627522228939
GAUUGU	hsa-miR-219a-2-3p	hsa-mir-219-2	57.5	88.5	1.05788804223565	0.094798742448917
GAUUGU	hsa-miR-219a-5p	hsa-mir-219-2	57.5	88.5	2557.71030160944	856.484337634965
GAUUGU	noMatch	CDT1_CDT1-001_ENSG00000167513_ENST00000301019.4	57.5	88.5	2.13123674077119	0.772327037232995
GAUUGU	noMatch	DCHS2_DCHS2-001_ENSG00000197410_ENST00000357232.4	57.5	88.5	2.23217044824974	0.662644933798628
GAUUGU	noMatch	LIMD1_LIMD1-001_ENSG00000144791_ENST00000273317.4	57.5	88.5	1.14812062112992	0.379466715314154
GAUUGU	noMatch	SCUBE1_SCUBE1-001_ENSG00000159307_ENST00000360835.4	57.5	88.5	2.51570287837591	0.705222904383334
GAUUGU	noMatch	SNORA73A_ENST00000364938_prec	57.5	88.5	4.96953489702402	1.53335074373733
GAUUGU	noMatch	TRNAR18	57.5	88.5	0.717463650918548	2.9419422853492
GAUUGU	noMatch	UBE2F_UBE2F-001_ENSG00000184182_ENST00000272930.4	57.5	88.5	5.51837963224215	1.69219789188712
GAUUGU	noMatch	ZNF207_ZNF207-001_ENSG00000010244_ENST00000394670.4	57.5	88.5	14.7838458300597	5.23737308048938
GAUUGU	noMatch	chr14_19934670-20029530	57.5	88.5	4.51792087462901	1.48183869337801
GAUUGU	noMatch	hsa-mir-219-2	57.5	88.5	191.135395781332	55.0223109727936
GAUUGU	noMatch	mt-THA10G	57.5	88.5	14.2441876579017	5.63040844056583
GAUUGU	noMatch	noMatch	57.5	88.5	1.12369060430947	0.902024497428781
GAUUGU	noMatch	rny1T112A	57.5	88.5	0.813475881625332	0.183317649454185
GAUUGU	noMatch	snord43A30G	57.5	88.5	1.62165158293831	6.54970296325462
GAUUGU	noMatch	trnaR4A58G	57.5	88.5	3.78741551032425	34.6132076904167
GAUUGU	noMatch	trnaR4G37T	57.5	88.5	0.385898366595501	7.5185825973906
GAUUGU	noMatch	trnaR4G37TA58T	57.5	88.5	3.6722398433371	29.1276598305127
GAUUUC	noMatch	mt-TRA9G	40.3	17.7	0.702749389420103	0.1780275589276
GAUUUU	noMatch	ARRDC4_ARRDC4-001_ENSG00000140450_ENST00000268042.6	50.9	44.1	6.11537046164926	1.50252764594128
GAUUUU	noMatch	hsa-mir-219-2	50.9	44.1	18.2741620964565	6.52647341455233
GCAAAC	hsa-miR-30a-5p	hsa-mir-30a	69.7	70.1	6.92170212774914	18.5235871585939
GCAAAC	hsa-miR-30d-5p	hsa-mir-30d	69.7	70.1	1.28817887761359	3.12776755193431
GCAAAC	hsa-miR-30e-5p	hsa-mir-30e	69.7	70.1	9.73587219396154	22.8451196319258
GCAAAC	hsa-miR-545-3p	hsa-mir-545	69.7	70.1	0.835889522244583	0.0883862557839544
GCAAAU	noMatch	SNORD69_ENST00000391150_prec	60.7	72.2	0.0201617779657952	0.321361894979741
GCAACA	noMatch	AHSA2_AHSA2-001_ENSG00000173209_ENST00000394457.3	73.7	71.2	0.476083446224382	1.16459129071955
GCAACA	noMatch	hsa-mir-221	73.7	71.2	0.20910286705357	1.11492633374681
GCAACA	noMatch	hsa-mir-29b-2	73.7	71.2	0.612942551667855	0.12279023253878
GCAAUG	noMatch	hsa-mir-33a	75.6	84.3	0.62069170527033	0.175226647701884
GCACAA	noMatch	hsa-mir-29b-2	82.5	67.5	2.19879468320723	0.432043442876092
GCACAG	noMatch	hsa-mir-27b	62.4	47.5	1.28443061201087	0.530750721452654
GCACCA	hsa-miR-29a-3p	hsa-mir-29a	58.9	54.9	3.49783651247828	9.77759797402319
GCACCA	hsa-miR-29b-3p	hsa-mir-29b-2	58.9	54.9	670.918645365689	231.054952698515
GCACCA	hsa-miR-29c-3p	hsa-mir-29c	58.9	54.9	3.15309351738189	6.80625098334271
GCACCA	noMatch	hsa-mir-29a	58.9	54.9	0.452994161001693	1.71663277159759
GCACCA	noMatch	hsa-mir-29b-2	58.9	54.9	4.56791749990245	1.38072639515861
GCACCC	noMatch	mt-TVG10A	26.6	16.5	1.13422023094165	0.422343395197399
GCACCU	noMatch	mt-TKA54G	67.7	55.2	0.774020588223555	0.102952834650281
GCACGA	noMatch	hsa-mir-29b-2	70.5	63.8	9.90249154913466	1.87501700410346
GCACGG	noMatch	CACNG8_CACNG8-001_ENSG00000142408_ENST00000270458.2	43.7	55.3	0.96752117528801	0.213177633106188
GCACGU	noMatch	RNA45S5_NR_046235_prec3.3	68.5	55.2	2.37564401825225	0.809822754908241
GCACUA	noMatch	hsa-mir-29b-2	85.7	68.4	1.13293223679218	0.31777877890569
GCACUA	noMatch	rn7sl1C53TT54GT70C	85.7	68.4	0.825699354806311	0.224289730903755
GCACUC	noMatch	trnaQ1A57GA58G	52.3	27.3	1.06640280289269	1.18295824692258
GCAGCA	hsa-miR-103a-3p	hsa-mir-103-1	67.7	42.4	219.633257511897	105.692131587182
GCAGCA	hsa-miR-107	hsa-mir-103-1	67.7	42.4	117.963422804717	329.466535450844
GCAGCA	hsa-miR-15a-5p	hsa-mir-15a	67.7	42.4	38.022952697507	14.6720159258548
GCAGCA	noMatch	ARHGEF6_ARHGEF6-001_ENSG00000129675_ENST00000250617.6	67.7	42.4	0.154646232269568	0.798201112841039
GCAGCA	noMatch	C3orf17_C3orf17-001_ENSG00000163608_ENST00000314400.5	67.7	42.4	0.506644308131136	2.26321253048411
GCAGCA	noMatch	HTT_HTT-001_ENSG00000197386_ENST00000355072.5	67.7	42.4	0.386900459437968	1.01590396342822
GCAGCA	noMatch	VTA1_VTA1-001_ENSG00000009844_ENST00000367630.4	67.7	42.4	0.418673889114041	1.22895413816651
GCAGCA	noMatch	XIRP1_XIRP1-001_ENSG00000168334_ENST00000340369.3	67.7	42.4	0.18762958045415	1.60413186732543
GCAGCA	noMatch	hsa-mir-103-1	67.7	42.4	24.1614939605159	56.7560419196175
GCAGCA	noMatch	hsa-mir-16-2	67.7	42.4	0.901847455084117	0.302245558640838
GCAGCC	noMatch	hsa-mir-103-1	39.9	12.3	0.536399852732652	1.36978524500691
GCAGCG	noMatch	KIAA1429_KIAA1429-001_ENSG00000164944_ENST00000297591.5	61.9	43.1	0.0738704704986363	0.803578070756517
GCAGCG	noMatch	hsa-mir-103-1	61.9	43.1	1.74523494962889	4.52780993110208
GCAGGA	noMatch	hsa-mir-16-2	33.1	47.6	0.584899446559449	0.0567318434876456
GCAGGA	noMatch	hsa-mir-873	33.1	47.6	0.282258701416135	0.875826010858819
GCAGGG	noMatch	RNA5S9_ENST00000364451	12.6	17.9	0.319401042471143	0.848262078693964
GCAGGG	noMatch	hsa-mir-744	12.6	17.9	1.51252388555667	3.32456562185295
GCAGUC	noMatch	RNA45S5_NR_046235_prec3.3	39.8	9.4	0.769093815690097	1.9442553847384
[truncated: 1,727 more rows]
