# Supplementary material for: SPOROS: A pipeline to analyze DISE/6mer seed toxicity
Source: PLoS Comput Biol. 2022 Mar 31;18(3):e1010022. doi: 10.1371/journal.pcbi.1010022 (PMC9004739; doi:10.1371/journal.pcbi.1010022)
Supplement: S2 Dataset — (ZIP) [file pcbi.1010022.s006.zip › Final SPOROS output Figure 3/differential/ADnTPDvsCtrl/pvalue/sRNA/Int_seedKeyed.sRNA.human.ADnTPDvsCtrl.delta.up.txt]

Seed	Avg of 3 Human Tox	Delta
AAAAAC	84.3	0.399795920612838
AAAAAU	96.2	1.03098744322038
AAAACU	91.6	2.08953509921373
AAAAUA	85	2.79512883371851
AAAAUU	83.3	2.70884997137327
AAACAU	97.9	31.7753088492195
AAACUC	87.8	0.386587815059679
AAAUAA	83.2	6.63222964350493
AAAUAG	98.7	1.04402744895163
AAAUUA	91.4	0.447614101606024
AAAUUC	73.8	0.408227141132527
AACAAA	90.2	6.83881678338472
AACACC	48.3	31.4536250064793
AACAUA	82.9	0.522625254159224
AACAUC	38.2	12.3568346489111
AACCGU	80.5	17.5492255400677
AACUAA	85.5	0.679320492172478
AACUUU	79.5	0.927022399394718
AAGAAG	81.5	0.450605371213613
AAGCCC	65.8	1.37936885926893
AAGCGU	97.7	9.30475061675058
AAGCUG	89	3.17749410313152
AAGGAG	83.9	1.05676860169311
AAGGCA	70.8	1.36213147322235
AAGGUU	77.3	11.5403949381299
AAGUAG	84.5	0.627742769822937
AAGUGC	66.3	7.31196268092135
AAGUUC	60.8	6.4905354051928
AAGUUU	80.3	0.770631195546975
AAUAAC	89.3	10.0130848275686
AAUAAG	92.9	22.4640779980167
AAUACU	91.1	0.516438900774198
AAUAUA	92	0.527645777520711
AAUCCA	86.5	4.17805274517799
AAUCGU	89.7	26.8249719083
AAUGAA	95	0.551046719550442
AAUGAG	81.5	1.08514577902181
AAUGCA	95.8	6.07828998401395
AAUGCU	65.2	0.708281411859303
AAUGGA	84.5	17.3971557037758
AAUGUG	83.1	0.388792053058652
ACAAAG	86	1.0485087562173
ACAAUG	78.2	3.83874644156215
ACAGUA	101.6	196.75657657885
ACAUAA	96.9	1.79801051053505
ACAUCA	79.2	1.66622643829794
ACAUGG	60.6	3.1124277609364
ACAUUG	80.2	5.2193434868605
ACAUUU	67.3	0.481275157296352
ACCAAA	85.1	0.254043107034453
ACCAAU	72.5	1.59232690786952
ACCACA	76.9	12.6076445067197
ACCACC	30.2	4.92709749370542
ACCCGG	72.2	3.34584759321445
ACCGUU	77.6	2.22731659853415
ACCUCA	65.2	0.832275244062776
ACCUCC	42.8	1.20745322057615
ACCUCG	74.5	8.51546818581414
ACCUCU	45.7	0.80991106786383
ACCUGU	47.2	0.397456823782097
ACCUUG	75.9	13.6000522446826
ACGACA	84.6	0.499638017982752
ACGCAC	80.9	1.30884919171463
ACGCGG	73	0.484173516701822
ACGCGU	78.3	47.3113225232468
ACGUCA	85.7	8.43255151700757
ACGUUC	57	0.567503505557673
ACUAAG	97.6	75.7788069217528
ACUACA	88.4	3.0990879654361
ACUCCA	70	1.61886349319171
ACUCGU	74	84.3399173357397
ACUCUG	89.4	28.0548977975988
ACUCUU	83.1	5.95850915418518
ACUGAG	97.9	0.649550109495752
ACUGCA	86.5	0.579888637699307
ACUGGU	59.5	3.45892217621175
ACUUCA	79.5	4.67571402051697
ACUUCG	83.1	14.7218019380569
ACUUUA	80.8	0.945035285639976
ACUUUC	55.3	1.48330671231387
AGAAAG	83.5	1.41317056614507
AGAACC	69.6	5.02926342505929
AGAAGC	49.8	1.11042989167681
AGAGCA	82.1	2.14167422902058
AGAUAA	89.1	1.64566653298779
AGAUCG	84.8	9.8335699465388
AGAUUA	95.1	22.3483894504822
AGAUUC	61.7	55.2681696629148
AGAUUG	94.6	181.666578645118
AGCACA	79.3	26.3758164278082
AGCACC	63.1	12016.4944479422
AGCACG	77.2	18.9500533590199
AGCACU	60.7	10.3894717299699
AGCAGG	42.9	1.01141539833866
AGCCAG	52.4	5.4825376121554
AGCCCU	63.2	1.28211801039822
AGCCUC	40.1	0.791699004147488
AGCGCA	84	0.46099985501328
AGCUAU	48.5	0.92718758979686
AGCUGC	25.4	1242.68507329869
AGCUGG	9.3	2.37633879514125
AGCUUA	84.2	146.929506122899
AGCUUC	47.8	12.1670995839326
AGCUUG	64.4	1.74040682423658
AGGAAU	75.9	4.06190646280132
AGGACC	70.7	64.1657456930136
AGGAGC	11.1	186.484124814879
AGGAUC	31.3	5.7700223369077
AGGCAG	43.8	0.449437003421614
AGGCCC	52.4	0.66539279534083
AGGCUC	28.5	9.38044832852436
AGGGAG	71.6	1.49195930181562
AGGGAU	35.5	1.7629908195027
AGGGCA	56.3	1.14731722369553
AGGGUC	19.6	9.5630260878491
AGGGUG	76.2	0.758702243078662
AGGGUU	62.5	1.17990607427682
AGGUAG	72.6	0.20583166978563
AGGUCC	32.8	22.2176050823085
AGGUUA	79.6	16.9255913600743
AGGUUC	52.1	2857.43081903228
AGGUUG	79.1	104.627826169703
AGGUUU	83.5	1.51242498441981
AGUACC	42.3	96.4677512612124
AGUAGC	13.5	2.30404708951158
AGUCAG	59.5	0.344223486262401
AGUGCG	81.6	0.563752951551802
AGUUAC	27.6	3.91242187572699
AGUUCC	15.5	9.03244955597929
AGUUGC	16.4	13.8650539469418
AGUUGU	31.6	0.863658930707314
AGUUUA	83.6	43.3734611020861
AGUUUC	54.5	73.1864296889952
AGUUUG	72.4	1.84812323120779
AUAAAA	84.9	0.98175923639243
AUAAAC	84.3	4.3366833371345
AUAACA	108.8	12.449264316512
AUACAA	90.7	259.494155490649
AUAGAG	94.9	3.34234136670936
AUAGCU	60.4	2.40571204911239
AUAUAA	93.3	378.710033282615
AUAUGU	78.8	0.636075175003833
AUAUUA	95.9	3.1298831871301
AUCAAA	87.8	4.43236274057113
AUCACA	84.1	15.9952216027169
AUCAGU	50.3	1.0255754089384
AUCAUA	76.1	1.3635705960359
AUCAUC	56.9	112.733634763085
AUCCAG	84.6	4.79551077017283
AUCCGU	76.7	13.9428814984251
AUCCUA	93.3	0.457977536513238
AUCCUU	57.4	3.71600805064544
AUCGAG	97.9	6.46374742483117
AUCUGC	63.7	2.95312671605272
AUGAAA	92.9	0.03633280780639
AUGAAG	95.1	1.30260208131101
AUGAGA	91.5	2.95453783563407
AUGAUC	64.1	0.701606930392765
AUGAUU	95.5	2.27266864099475
AUGCCU	27.2	2.06736736002753
AUGCGA	93.4	1.09932609656402
AUGCGU	94	0.457242435352856
AUGGAG	83.7	19.4021452804896
AUGGCA	84.1	0.530804046575378
AUGGGA	89	0.731645801130015
AUGGUA	91.9	0.433691243879528
AUGGUG	95.5	1.06773636534319
AUGUAA	80.8	2.09492856935736
AUGUUC	63.3	1.15902362407741
AUUAAG	98.2	3.38147283824798
AUUACA	87.9	0.94502421103683
AUUAGC	71.2	4.36161663057915
AUUAUU	100.9	3.76629759021139
AUUCCG	88.8	10.6779788673169
AUUCGU	79.3	0.651975773175174
AUUCUC	77.4	1.5126125891177
AUUCUU	95.6	13.3560988047879
AUUGAC	82.2	1.54585317472455
AUUGAG	89.4	125.975608154265
AUUGCU	53.9	2.40007329375117
AUUGUG	87.3	71.8480454728408
AUUUAA	94.7	3.10318115201989
AUUUGA	103.2	10.31294233451
AUUUUC	46.2	0.577468466346587
CAAAAC	83.1	9.08836913778242
CAAAUG	84.1	5.59387015161927
CAACAC	77.4	0.384355529876432
CAACAG	74.3	0.463036992676497
CAAGGA	74.2	0.566529872189194
CAAUUG	93.6	1.05764755058448
CACAAU	70	3.75482497968259
CACACC	30.9	2.27518076580336
CACACU	52.9	0.610272267796567
CACAGA	59.3	21.8482230428424
CACAGC	24.4	6.89554844836637
CACAGG	58.4	35.2374294824013
CACAGU	56.7	1613.27830682757
CACCUG	76.9	3.1869262062223
CACGGA	62.7	1.4578900070869
CACUCA	65.8	1.20062994757448
CACUCU	64.1	1.26267444229326
CAGACC	53.7	0.708966230256653
CAGAGG	60.6	1.02005716182973
CAGAUC	57.1	0.0564044671823001
CAGAUU	76.4	37.6392337736311
CAGCAC	79.2	0.602169035243395
CAGCUG	84.5	0.299943590567632
CAGGAG	62.7	0.559882191750858
CAGGGG	34.6	0.742173604656005
CAGUAG	74.8	5.90681585920159
CAGUCA	79.5	2.90114367557687
CAGUGA	68	0.285258461449868
CAGUUA	80.2	1.29182026471498
CAUAGU	48.4	18.9570916661052
CAUCAU	60.6	0.803904320338134
CAUCCC	37	1.01569865538149
CAUCCU	54.1	12.9143584075721
CAUCUG	64.3	0.39255896969009
CAUGAC	42	0.51913638919514
CAUGAG	72.9	14.4430568491845
CAUGGG	30.7	24.9010473784153
CAUGUC	49.1	0.500778046796714
CAUUCU	69.8	0.728610587855369
CAUUGG	36.6	4.3219193823211
CAUUUG	60.9	11.3255950575776
CCAAAC	69.4	1.64351395497008
CCAACG	82.4	0.579958151430521
CCAAGG	45.8	0.769950236323734
CCAGAG	69.4	0.945149772935026
CCAUAA	75	1.74287162388905
CCAUGC	21.9	3.69020794080024
CCAUUC	62.6	3.09567637901117
CCAUUU	69.1	5.22392665641756
CCCAAU	90.3	1.66716375594278
CCCACA	68.9	11.8592019946303
CCCAGC	32.5	0.786583664815292
CCCAGU	71.2	9.94462263540262
CCCAUA	77.7	0.947397589555599
CCCCCU	60.2	1.02210696110019
CCCGAA	83	23.8492658548721
CCCGCA	75.4	7.37672847757263
CCCGGA	76.6	1027.92968745906
CCCGGC	30.6	201.185639596992
CCCGGG	81.7	5.73261438405872
CCCGUA	83.5	0.0859228220269297
CCCGUG	84	0.575101565498946
CCCUAU	71.4	0.636177872512555
CCGAAA	89.1	5.19963349847322
CCGGCC	23.8	1.1261442153591
CCGGGA	67.7	2.41820443712225
CCGGGG	40.6	0.676339779504865
CCGGUA	73	0.0077875997214103
CCGUGG	48.7	0.70125949251207
CCGUUA	87.2	4.56061708259287
CCUCCC	46.2	3.50193692281497
CCUCGU	78.5	21.1519930449221
CCUCUG	74.8	0.842814674105644
CCUCUU	70.5	1.1173645558535
CCUGAG	94.1	0.475584306308269
CCUGCA	78.4	2.78266355328682
CCUGGA	69.4	23.1574761041598
CCUGGC	11.8	1.47698895594848
CCUGGG	11	34.4602347639983
CCUUGG	44.4	1.37826858153545
CCUUGU	64.7	6.01504099425489
CCUUUU	79.6	0.4932527910017
CGAAAC	84.4	0.533241767397705
CGAACU	74.5	6.8295172973575
CGAAGA	81.5	2.33603525257309
CGACAC	77.5	0.10308485456825
CGAGAG	78.8	0.692842739171104
CGAUGG	65.5	0.540992076921159
CGAUUG	88.2	2.17471812941403
CGCAAG	92.8	9.17551665420869
CGCACC	48.9	0.546158194779326
CGCAUC	64.5	0.417016688791711
CGCCAA	93.4	2.70789148637623
CGCCUG	81.7	0.668556924794057
CGCCUU	65.8	3.06060800243551
CGCGGG	36.8	0.612567333516706
CGCUGU	88.3	28.7699373376282
CGGAUC	35.8	1.19112523433027
CGGAUU	75.7	0.686013226289756
CGGCAU	64.4	0.394496430943313
CGGCCU	46.4	40.7478889514163
CGGCGC	21.3	9.18288776445595
CGGGUC	9.6	0.380073026778798
CGGUUG	70.3	1.60919945953251
CGUAAC	81.5	0.595291620955631
CGUACA	90.3	2.52559831769895
CGUCUU	79.1	0.571102520267051
CGUGCU	83	4.30492842841987
CGUUCA	67.2	2.0338104042319
CGUUGA	72.4	4.87342470189952
CGUUGG	46.7	16.2766120139132
CUAAAC	71.5	78.4404596132672
CUAAGA	78.8	1.29990981599315
CUAAGU	83	1.04454881700393
CUACAG	77	1.98563748893546
CUACUU	90	12.3910900044443
CUAGGC	36.9	0.38121230889019
CUAGGU	64.2	0.629888495931376
CUAUGG	82.8	8.14396403911949
CUCAAG	65.7	9.06070578173506
CUCAAU	81.9	0.724700258894556
CUCCAG	82.5	32.6776210983556
CUCCAU	78	5.42981375353273
CUCCCC	58	26.4610055713999
CUCGGA	72.9	1.64291941858025
CUCGGC	29.1	3.74809004807396
CUCGUG	76.1	2.56793595473315
CUCUAG	77.4	0.625934900390346
CUCUCU	59.7	0.606591100241583
CUCUGA	71.5	1.29071457242096
CUCUGG	50.2	229.300011656594
CUGACU	71.9	14.7608515565634
CUGAUG	81.8	1.17443733374107
CUGCCA	74.8	3.81602922930206
CUGCCC	42.9	0.554846846519112
CUGGAC	48.5	27.7402122917092
CUGGUU	85.8	1.5630239359214
CUGUCU	71.2	0.587921531450164
CUGUUG	75.3	0.555453548946234
CUUACA	81.1	2.02077507935592
CUUAGC	61.3	0.510333026208413
CUUCGG	76.5	0.659031241858314
CUUCUC	64.4	0.866081207489921
CUUCUG	85.8	5.21247116614924
CUUGCU	58.4	1.84701035496565
CUUGUU	78	0.707834530422122
CUUUGC	46.3	9.9993655829741
CUUUGG	67.3	203.868155515908
CUUUGU	69	0.432898530600601
GAAAAA	81.8	1.28063080169997
GAAAAC	70.1	16.3010810515789
GAAAUG	78.4	2.24612866000424
GAAGAU	22	16.42904413735
GAAGCA	72.7	1.48797793981056
GAAGGU	38.1	0.578997588445736
GAAGUA	81.7	1.24464147732853
GAAUAC	63.1	0.891667040849866
GAAUCA	81.3	0.907688890811614
GAAUCU	70.3	80.9601118031412
GACACU	30.4	1.50234734961723
GACCCG	76.1	2.85689566681966
GACGAU	53.5	4.0339354837327
GACGUA	93.5	13.4279848381981
GACUGA	49.4	3.67534753476617
GACUGC	8.6	4.36864432861591
GACUUC	40.3	21.352633885646
GAGAAC	60.9	0.394987929884446
GAGAAU	71.9	0.59478805075981
GAGAUG	76.2	0.566003977059602
GAGCAA	74.5	0.885015096208685
GAGGAU	32.4	0.39566881854192
GAGGGU	12.3	1.08806220196983
GAGGUG	60.9	0.87459871797291
GAGGUU	53.5	135.858692132546
GAGUCC	25.9	1.18194945558239
GAGUCU	57.3	0.425685274420015
GAGUGA	73.9	7.91843643510964
GAGUGC	61.9	1.63226765608295
GAGUGG	39.1	0.508121990984675
GAGUUG	57.6	1.33796215871332
GAUAAG	45.2	0.441597953644462
GAUCAC	44.3	0.14416621734774
GAUCGA	62.9	5.32871234075913
GAUCGC	42.1	0.901566970617181
GAUCUG	60.9	0.716703149662053
GAUGAU	48.2	0.281234700926305
GAUGCA	36.8	1.67153871200203
GAUGCG	61.6	0.449841074329702
GAUGGA	41.6	0.455891313630012
GAUGUA	61.7	79.2331289394056
GAUUCC	29.3	33.0916814499073
GAUUCU	46.1	22.1495228818332
GAUUGA	69.2	605.367652279446
GAUUGC	39.3	76.0683769468207
GCAAAC	69.7	25.8032178766691
GCAAAU	60.7	0.301200117013946
GCAACA	73.7	1.10417899205933
GCACUC	52.3	0.11655544402989
GCAGCA	67.7	111.461905155255
GCAGCC	39.9	0.833385392274258
GCAGCG	61.9	3.51228258173107
GCAGGA	33.1	0.065399706370881
GCAGGG	12.6	2.3409027725191
GCAGUC	39.8	1.1751615690483
GCAUGA	71.7	1.35157914387081
GCAUGG	54.4	4.90929149380094
GCAUUG	69.1	1.24652535455187
GCAUUU	51.8	0.930646693886474
GCCAAG	61.6	2.40653629126108
GCCAAU	81.7	1.68757724886818
GCCAGG	19.9	2.08098413022505
GCCCCC	39.4	0.52785216552341
GCCCGG	63.5	0.599008263318588
GCCCUC	12.1	1.03589503109954
GCCCUG	75.2	4.26675581183085
GCCGAU	69.1	2.97179582925613
GCCGCC	36.9	0.0274292784808531
GCCGUG	78.6	0.93375275488841
GCCUAU	55.5	2.10482944598716
GCGGAG	35	1.13238449496791
GCGGCA	24.8	6.38421431208851
GCGGGG	10.4	0.633758133074097
GCGGUA	44.2	6.07283693273638
GCGUAU	83.4	2.95211378998577
GCGUCU	54.6	0.598834621801739
GCUACA	68.3	1.5813770482279
GCUAGC	7.1	9.71221546712551
GCUAGU	29.8	1.91933064498594
GCUCCA	37.1	0.976613867150609
GCUCCG	41.4	0.35320543159211
GCUCCU	25.7	0.451710874754613
GCUCGU	46	5.55243156596724
GCUCUG	58.3	55.0998325591824
GCUGAU	55.1	1.47065123103179
GCUGCA	50.4	8.55476426530454
GCUGCU	32.1	1.78395899479936
GCUGGC	20.5	1.91789128953342
GCUGGG	6.9	5.66017862295004
GCUGGU	56.9	1083.80788600241
GCUGUG	72.7	0.80090227960842
GCUUCC	33.2	0.825946334105865
GCUUCG	61.1	0.473946438119713
GGAAAC	53.2	21.7216150227916
GGAACG	86.9	2.09244773350895
GGAAGA	62.9	3.68254206691341
GGAAGC	37.2	4.29742652118496
GGAAUA	84.3	0.581070940890045
GGAAUG	57.1	7.51428482765668
GGACCG	72.1	0.568531165152909
GGACUC	48.3	2.2163239483795
GGACUU	74.2	10.2909641561966
GGAGAU	32.5	11.8023783348246
GGAGCA	19.2	1.33035271698395
GGAGGG	9.2	2.48663218684176
GGAGUG	43.5	3.39582120089883
GGAUAG	60	2.24716598744604
GGAUCC	33.4	9.3694005498563
GGAUGG	20	1.00566049629181
GGAUUG	71.2	252.436567670773
GGAUUU	81.8	12.1214000529793
GGCAAU	60.7	1.35566850219311
GGCACA	29.1	7.77578543751504
GGCAGA	24.4	0.961362414500525
GGCAUG	27	0.13541974006562
GGCCAA	53.9	1.62907181723088
GGCCCC	31.6	26.1024478010434
GGCCCU	23.3	0.22624742549673
GGCCGC	13	2.89604606596134
GGCCGG	10.5	0.30645643804509
GGCCUU	35.7	10.7371745418404
GGCGAU	25.1	3.46321248992617
GGCGCC	20	2.34961733151322
GGCGUC	38.1	1.57072899524541
GGCGUG	41.9	1.80214468628328
GGCUAC	25	0.548086261242222
GGCUCC	18.5	14.6194956780077
GGCUCG	22.2	0.950386989948454
GGGAAU	60.8	7.53900753015346
GGGAGA	20.7	0.903288535009849
GGGAGC	19.1	53.804734236098
GGGAUA	57.3	1.39580009484869
GGGAUG	31.3	315.885488417186
GGGAUU	49.6	321.000417384934
GGGCGA	15.1	0.312520248317704
GGGGAU	22.1	106.892392820888
GGGGCA	7.5	0.464569736958244
GGGGCG	9.3	1.12162916345572
GGGGGG	8.5	3.24608189637367
GGGGUG	8.2	241.112436704088
GGGUCC	20.5	53.5170151821062
GGGUGU	19.5	15.5600436969249
GGGUUC	45.6	5.42895470809549
GGGUUG	27.3	2.36412801850973
GGUAGA	54.4	41.5247907143543
GGUAGC	24.5	1.55493580006448
GGUAGU	23.6	0.72957817310343
GGUAUG	49.7	5.81788045489421
GGUAUU	59.2	6.76636630025987
GGUCAA	46.5	8.05932600531467
GGUCAU	46.3	2.6439683460514
GGUCCC	18.4	16.1825144287283
GGUCCG	29	0.76009129917264
GGUCCU	19.2	0.97547456302409
GGUCGA	52.1	27.4559316393785
GGUCGC	28.9	26.4586349395372
GGUCGU	34.6	16.416185546017
GGUCUA	70	0.708024664517364
GGUCUC	49.5	1.90192679237048
GGUCUU	29.6	0.522297666875988
GGUGAU	38.7	2.92540173823089
GGUGUA	49.6	0.612599578749527
GGUGUC	33.1	0.838409704174412
GGUGUG	38.5	3.69868410488254
GGUGUU	24.1	0.833895732535072
GGUUAC	87.1	0.958360013250531
GGUUAU	80.3	10.3064475166008
GGUUCA	43.5	7.52498727649988
GGUUCC	24.6	1772.32579266233
GGUUCG	62.2	79.2768500342992
GGUUCU	44	0.147764553050109
GGUUGC	23	2.44490004589308
GGUUGG	16.9	20.2575853709871
GGUUGU	62.9	428.217844048713
GGUUUA	102.1	0.44853554127657
GGUUUG	88.7	2.79811960757465
GUAAAA	86.2	2.15818958211788
GUAAAC	82.6	2928.97372541952
GUAAAG	88	8.68348313912599
GUACAA	84.3	1.24426903690909
GUACGC	54.2	39.9226059201521
GUACUA	93.2	0.767520470595684
GUAGCA	74.7	2.73632297399687
GUAGCG	72.6	7.7010651733333
GUAGGU	23.5	2.78848810225356
GUAGUG	57.6	1.84386259941448
GUAUCU	37.1	0.765136839829253
GUCAAU	88.5	233.764820859535
GUCAGU	56.3	49.8069957692915
GUCAUG	70	1.16739948792303
GUCCAA	63.4	0.846708506115867
GUCCCC	36.5	3.61925784187684
GUCCGA	90.4	1.1082486478916
GUCCUG	61.3	0.537650082233411
GUCGAC	62.2	0.883040604823208
GUCGAG	80.5	1.10353772277711
GUCGAU	66.3	553.370431618101
GUCGGU	58.9	0.17227499444613
GUCUCU	26	0.599578775151688
GUCUGG	14.7	17.2634809663779
GUCUGU	35.5	4.84305522538617
GUGAAC	52.2	13.4548197768284
GUGACA	62.3	0.812023526629962
GUGACU	24.3	2.88165758896931
GUGAUG	50.7	10.4481725835953
GUGCUG	51	0.21672214863
GUGGAG	25	1.04346792882539
GUGGAU	34.1	1.32764051229522
GUGGCA	40.7	1.42566288740149
GUGGUA	71.7	24.4294583690788
GUGGUG	28.3	1.14044903878614
GUGGUU	55.9	1.31146414502761
GUGUAG	60.7	16.2553741201948
GUGUAU	46.3	1.39315533656707
GUUAAC	71.4	10.0129100421383
GUUACA	52.5	46.3043651910722
GUUAUC	41.5	0.431652264011356
GUUCAA	79.1	0.2441742077509
GUUCAC	30.6	2.547499887342
GUUCAG	62.2	1.84744766768216
GUUCAU	73.1	0.912727243714294
GUUCCA	18.4	14.0639995966826
GUUCCG	17.6	48.1888430199557
GUUCUG	66.8	1.00459503284193
GUUGAC	31.5	6.516594690426
GUUGAU	31.9	3.28814834066072
GUUGCA	70	0.558662745327217
GUUGGU	38	9.72435562565898
GUUGUG	65.6	43.1041100357529
GUUUAA	73.7	1.74809949634807
GUUUCC	25.4	1.30471529969276
GUUUGA	71	0.528821920131574
UAAAAA	94.5	0.650713185629479
UAAAAC	81.7	2.25562016714259
UAAAGU	42	11.1914026232483
UAAAUG	83.6	1.23637084185731
UAACAC	76.1	2.37825758742453
UAACCA	90.2	0.551406256008194
UAACCG	88	2.12769946734337
UAACUA	93	26.471656800578
UAAGGC	24.5	1.74140247233782
UAAGGU	55.3	0.743596917079857
UAAGUG	51.4	11.2545837446266
UAAUAC	82.5	1.52538854818887
UAAUAU	74.9	0.684681739585952
UAAUCA	91.7	0.588490429012062
UAAUGC	61.2	7.06258930054244
UACACG	89	0.486980083752984
UACAUA	78.4	0.517564643538563
UACAUG	76.9	1.69947481081929
UACCAC	53.7	0.706451927405099
UACCAG	53.9	1.59746635350567
UACGAU	76.6	0.734955419453428
UACGCG	97.5	1.58675358619664
UACUCC	17.1	2.240730964479
UACUGC	73.9	10.3544280857411
UAGAGC	65.9	0.570666814210666
UAGAGG	55.1	0.498015524896729
UAGCAA	85.4	0.324300605980643
UAGCAC	60.3	27.7789074360101
UAGCAU	71.4	2.06230351792405
UAGCUC	49.6	0.566871469398443
UAGGUG	77.2	5.2994217392487
UAGUGC	81	33.6525391109253
UAGUGU	36.2	0.13018637427116
UAUACU	40.9	10.5543658167023
UAUAUG	83.9	0.864001804529202
UAUCAG	71.2	0.278873632519372
UAUCUA	91.2	0.509654946005243
UAUUAC	56.8	0.843375151296244
UAUUGA	73	0.907413946617215
UAUUGC	33.6	45.3121644799736
UAUUGG	73.8	2.50506446384959
UAUUGU	73.3	0.59004950285748
UCAAAA	89.7	33.7653167186821
UCAACG	83.4	0.788412897836491
UCAAGU	68	5.5660588387314
UCAAUG	91.3	127.67558368345
UCACAA	75.6	0.559157567490844
UCACAC	50.1	552.462829302341
UCAGAC	45.4	0.873804932969352
UCAGCA	63.1	4.68341554942753
UCAGGA	85.4	2.64785874319209
UCAGGU	63	1.40268768169284
UCAGUG	64.8	20.3994248794014
UCAGUU	56.6	3.78574668382395
UCAUAC	80	0.937706844540935
UCAUCG	79.8	15.3041299126281
UCCAGA	81.3	9.80095449828892
UCCAGG	69.2	26.1684488790419
UCCAUG	78.1	5.53626920401645
UCCCAA	89.9	1.83071757841884
UCCCCG	86	60.6981824922157
UCCCUG	82.7	3.21000448695555
UCCCUU	82.5	0.41811658322846
UCCGGG	80.3	19.0816879105409
UCCGUA	93.8	0.671654270967161
UCCUAA	100.1	0.40020890940576
UCCUAU	89	10.2225819744253
UCCUCU	59	6.40351850567991
UCCUGG	59.7	0.567268241920028
UCCUUG	96.5	4.69749477954919
UCGAAA	82.7	0.592958264550578
UCGAGG	75.3	0.319511884532938
UCGAUG	88.7	139.315922987632
UCGCAC	86.1	2.80917085315924
UCGCCU	83.5	0.837819901565809
UCGCGG	100	1.37407503249386
UCGCUG	96.9	9.90846288954799
UCGGCG	84.1	47.0782490346564
UCGGUA	86.1	0.844969216993523
UCGUAA	88	1.23973889341098
UCGUCU	62.4	1.91026280581229
UCGUGA	84.9	1.17367232946101
UCGUUA	89.6	2.37278470076568
UCUAAU	92.9	1.92280542387546
UCUAGG	61.4	4.00157708579195
UCUAGU	55.2	1.31047462651718
UCUAUG	84.2	7.43272394598227
UCUCAC	61.3	3.37519716225945
UCUCAU	70.6	1.06930589047237
UCUCCG	83.5	0.848450150493146
UCUCGA	83.1	0.756491658043169
UCUCUA	81.6	5.42260284930575
UCUCUC	62	3.39402510236593
UCUCUG	83	762.309640702151
UCUCUU	74.9	17.2132459875348
UCUGAA	81.5	1.22775420184057
UCUGAC	53.1	1.44685919971766
UCUGCG	81.3	0.502427678192286
UCUGGA	72.9	15.6342704547171
UCUGGU	24.1	3.84269298728696
UCUGUG	72.8	7.09780560641303
UCUUGC	38	3.39775125796033
UCUUUG	89.6	0.417931933175193
UGAAAC	73.2	3.07827426122511
UGAAAG	86.5	15.3546476646284
UGAAAU	67.9	5.01590979320122
UGAAUC	59	4.9824135497954
UGAAUG	92.8	0.33723534794319
UGACAU	90.3	0.579905629758947
UGACUG	92.6	32.8826730026662
UGACUU	89.3	74.0940583602415
UGAGAC	50	10.9653519344848
UGAGGG	46	123.296765972241
UGAGGU	40.3	0.411743277343352
UGAUGA	77.8	0.519676838045156
UGAUUC	62.6	35.4716017260632
UGCAUA	89	200.722155255865
UGCCUA	91.6	1.39373092675012
UGCGAA	104	3.68212912275075
UGCGCG	80	1.61845737514235
UGCGCU	98.2	0.521210812254211
UGCGGG	62.4	1.71769613049807
UGCUAA	57	0.713591442382854
UGCUCC	38.3	0.721260083717884
UGCUCU	58.4	1.28995686547197
UGCUGG	48.9	1.72229782874224
UGGACU	40.7	11.7016923852979
UGGAUU	85.7	34.5382213280729
UGGCAA	84	1.17199356591239
UGGCAC	53.2	30.19106981087
UGGCAG	74.2	0.423145117205362
UGGCCC	59.4	4.04767199607822
UGGCCU	71.7	0.528039739428704
UGGCUA	92.7	6.98169484117907
UGGGAC	55.7	4.73180392873923
UGGGGA	36.4	2.28093928234293
UGGGGG	10.1	7.8056751234604
UGGGUA	67	0.638744801165415
UGGUAG	47.8	4.08623352244471
UGGUCA	64.6	0.581779899566417
UGGUCC	61.9	1.34928888953585
UGGUCU	62.5	0.945826885326141
UGGUGU	79.1	0.876333054897934
UGGUUA	91	1.55254449246406
UGUAAG	74.2	4.74273609052209
UGUAUA	83.7	9.77109859357405
UGUAUG	80.2	16.8959332313787
UGUCAU	62.6	0.737308484624131
UGUCCU	59.5	1.50238766364453
UGUCUA	72.6	0.6129961105443
UGUCUG	77.2	6.60184303823261
UGUCUU	67.3	0.359004439155919
UGUGGG	41.8	88.2043418839397
UGUGGU	44.4	0.346724729148571
UGUUCA	69.8	23.1524511254153
UGUUCC	24.6	1.87582813058708
UGUUCU	55.7	1.50268981277706
UGUUUG	65.2	0.56261825821126
UUAAAC	97.1	3.88732469460503
UUAAAG	99.2	0.658058262931427
UUAAGG	82	2.40735696645291
UUAAUA	94.6	7.9543146018983
UUAAUG	90.2	0.933628960399159
UUACAG	102.8	7.97113016691625
UUAGGC	66	1.61576649940851
UUAGUG	80.6	4.27357421723474
UUAUCU	87.3	0.505823969343351
UUAUUG	95.3	0.760861106550928
UUCAAU	81.8	0.671240316667829
UUCAGA	78.2	6.80711979313745
UUCAGG	66.3	3.01184594507943
UUCAUA	72.6	7.78950578211153
UUCAUC	51.6	2.41988432423048
UUCCAG	75.7	19.5558963626614
UUCCGG	83.1	60.8494062686787
UUCCUA	88.2	1.87838867172616
UUCGAA	92.7	0.470924675206741
UUCGGA	85.8	1.07862435459621
UUCGGG	82.3	0.26772754304575
UUCGGU	71.3	17.378180709593
UUCGUG	90.3	0.595623732646918
UUCUAG	83.7	25.0344773810086
UUCUAU	79.4	40.4027017168989
UUCUCG	70.1	1.61839557482735
UUCUGA	72.6	0.690838522373353
UUCUGU	63.2	0.485146981844915
UUGAGA	90.7	0.722540337997117
UUGAGG	62.5	434.653264759483
UUGAUG	89.6	1.69345564154052
UUGCUG	86.3	1.01574927489083
UUGGCU	69.4	2.40601808554203
UUGGGG	64.1	0.416348455869171
UUGGUU	95.2	0.81987491445578
UUGUCC	70.1	10.0496697045428
UUGUGG	66.2	93.6527020565894
UUGUUC	68	0.493032285330691
UUUAAU	89.7	7.96800502986611
UUUAGG	86.8	8.2283672468034
UUUCCG	94.4	13.6957300363505
UUUCUG	83.8	24.4362043576743
UUUGAA	87.6	3.68457596733167
UUUGCU	64.8	0.383633599507227
UUUGGA	79.7	3.86793441988572
UUUGGG	70.2	2.00676368496515
UUUGGU	74.7	24.7378169136029
UUUGUG	96.9	0.744373708041456
UUUUAC	88.9	2.49775878733802
UUUUCA	89.5	9.09406454943479
UUUUGC	56.3	0.891476034904101
UUUUGG	79.2	5.75258795487408
