# Supplementary material for: SPOROS: A pipeline to analyze DISE/6mer seed toxicity
Source: PLoS Comput Biol. 2022 Mar 31;18(3):e1010022. doi: 10.1371/journal.pcbi.1010022 (PMC9004739; doi:10.1371/journal.pcbi.1010022)
Supplement: S2 Dataset — (ZIP) [file pcbi.1010022.s006.zip › Final SPOROS output Figure 3/differential/ADnTPDvsCtrl/pvalue/sRNA/Int_seedKeyed.sRNA.human.ADnTPDvsCtrl.delta.dn.txt]

Seed	Avg of 3 Human Tox	Delta
AAAAAG	89.7	22.1321591203772
AAAACC	57.8	0.28264036852827
AAAACG	85.1	1.01296886967486
AAAAGG	82.4	0.534468932376067
AAAAUG	93.3	16.2189723029313
AAACAG	86.8	7.83898916554829
AAACCA	82.3	2.21279341249919
AAACCG	93.4	3.69442742505006
AAAGAG	82.8	9.37909698742837
AAAGAU	92.1	24.2761449183103
AAAGCA	85.3	122.13621297446
AAAGCU	55.1	9.16423147489303
AAAGGA	87.2	2.94029068007434
AAAGGC	39.7	1.77797438833511
AAAGGG	77.2	24.6158893025609
AAAGGU	60.7	1.11035610088779
AAAGUG	89.8	45.4622080082292
AAAGUU	80.6	0.54318586230854
AAAUAC	87	0.81659887713236
AAAUCU	87.3	4.25347562927678
AAAUGA	78.2	3.77003660389894
AAAUGG	77.2	2.79562698722358
AAAUGU	75.2	29.3500497144152
AAAUUG	85.1	14.4852888078172
AAAUUU	88.5	3.38412675178735
AACAAC	83.7	2.80338028553589
AACACA	86.5	0.15532519325489
AACAGA	93.2	4.1322508267628
AACAGG	78.5	0.772371891135429
AACAGU	61.8	3.46757675641226
AACCCA	81.6	6.2512337727804
AACCCC	9	10.2024785555695
AACCGG	78.4	10.2618270011908
AACGAA	92.2	2.1532907625435
AACGAG	89.8	4.0015340646107
AACGCA	87.7	1.21217031833278
AACGGA	98.3	5.51407113651221
AACGGU	70	4.8239587219839
AACGUA	81.5	0.824368159056833
AACUGC	41.9	0.910440247235557
AACUUA	88.2	14.2563775300457
AACUUG	83.6	4.87100813598151
AAGAAC	83.3	9.53028707661573
AAGAAU	90	2.72235440678711
AAGACC	65.8	1.08495044667747
AAGACG	92	2.83593498467839
AAGACU	81.6	19.9766176093271
AAGAGA	84.4	0.649515475610391
AAGAGC	78	1.03792792333032
AAGAGG	74.7	1.05101281071458
AAGAUU	90.7	0.11569393704251
AAGCAC	76.2	2.3798999058988
AAGCAG	93.6	3.45135649214904
AAGCGC	90.9	0.979530311120744
AAGCGG	97	1.54581632185036
AAGGAA	92.3	0.820211494263861
AAGGAU	78.5	0.711930189277763
AAGGCG	71.8	1.35926796845499
AAGGGA	87.5	0.25552812596983
AAGGGG	83.9	1.16344102678047
AAGGGU	66.2	1.96957594074886
AAGGUA	88.2	0.415336180851781
AAGGUG	90.2	8.11775492583807
AAGUAA	90.1	1.55939370234311
AAGUCG	91.5	1.88950927815234
AAGUUA	81.8	0.862355112786132
AAUAAA	105.4	1.55680537634387
AAUAAU	81.7	0.655491888912409
AAUAGG	87.2	9.34834880506734
AAUAUG	88	0.464179902500889
AAUCAU	83.3	1.159138043265
AAUCCG	79.6	2.75080389783966
AAUCCU	65.7	0.372539704455227
AAUCUC	71.9	2.64751229521922
AAUGGC	50.4	0.74809901799908
AAUGUU	81.2	6.39980700908154
AAUUAA	99.7	0.567914370001065
AAUUAU	55	2.6225238838075
AAUUCU	84.2	0.999939605225667
AAUUGU	62.6	398.142011565315
AAUUUC	78.3	5.8067418611612
AAUUUG	90.5	0.606922748034155
AAUUUU	87.2	2.27786916495479
ACAAAA	84	9.39806086676389
ACAAAU	72.5	0.819867066371641
ACAACA	84.9	9.50120791131438
ACAACC	34.7	0.593175451447689
ACAAGA	87.8	44.2676464921751
ACAAUA	95.6	1155.89914199517
ACAAUC	43.3	1.00785657333183
ACACAA	79.5	0.953699661566316
ACACAG	61.7	0.669930185506822
ACACCA	65	1.59669055849432
ACACCU	23	1.06030337406819
ACACGG	68.2	0.617177999585542
ACAGAA	86.5	16.4734594341107
ACAGAU	30.6	0.11411313464302
ACAGCA	79.9	4.85369637349053
ACAGGA	83.2	72.6190998816823
ACAGGC	18.2	3.55106237741617
ACAGGU	39.1	1.30946753775663
ACAGUC	56.2	12.4077085274351
ACAGUG	87	5.76936595010828
ACAUAC	51.9	61.0090315238955
ACAUAG	80.6	0.831356543331361
ACAUCC	35.6	38.0540743260172
ACAUGA	75.4	1.76857760421969
ACAUGC	16.9	85.0545512185403
ACAUUA	85.8	1.27177442562423
ACAUUC	74.6	12.7157997777283
ACCAGG	66.8	2.47483746133814
ACCAGU	41.2	0.00689568757180004
ACCAUC	56	0.58389088550164
ACCCAA	77	1.1962044186763
ACCCAG	61.8	1.17558330550854
ACCCAU	51.4	56.7066777601414
ACCCCA	42.2	198.24718978403
ACCCCG	71.3	17.7296729579127
ACCCCU	24.7	41.5764648217683
ACCCGA	82.4	3.6012123939939
ACCCGU	78.3	468.628577463498
ACCCUA	91	0.780249819246296
ACCCUG	74.6	1.66282771924077
ACCCUU	68.9	24.4832888441631
ACCGAA	89.4	3.83117755520963
ACCGAU	88.8	2.8163077156133
ACCGCC	37.2	0.410349158207791
ACCGGG	80.3	243.231150921296
ACCGGU	85.9	12.8951440263086
ACCUGC	17.3	0.21782450285824
ACCUGG	61	18.5906345211893
ACGAAA	91.9	0.507008838124155
ACGAAC	80	6.01948455128345
ACGAAU	93.2	2.5347467876687
ACGACC	41.6	6.00801332410381
ACGAGA	78.9	12.8095984591098
ACGAGG	69.2	1.48524359172571
ACGAGU	75.5	15.1679374372621
ACGCCU	80.3	0.706804177849419
ACGCGA	88.1	3.47439055165815
ACGCGC	84.9	2.32280671232422
ACGCUC	77.2	32.7781070164239
ACGGAC	40	0.875875661879347
ACGGCC	51.4	0.449255530955525
ACGGCG	68.3	2.01948075944369
ACGGGA	79.7	0.491814555811525
ACGGGG	51.6	2.79757409794798
ACGGUC	41	8.89533888266192
ACGUAG	87.6	64.6078601442539
ACGUGG	72.6	1.199332127358
ACGUGU	63.4	3.92284103831263
ACUAAC	68	5.92717368543249
ACUACU	57.4	2.28006468170511
ACUAGC	25.7	2.62432306179281
ACUAGU	36.5	1.11612000879474
ACUAUA	91.9	0.600256085135348
ACUCCC	48.5	10.5021361470755
ACUGCC	41.8	0.407655318710409
ACUGUA	87.3	85.6010518223491
ACUGUC	68.5	0.464994858330286
ACUGUG	82.6	17.9208218106919
ACUUAA	86.6	8.77389213154847
ACUUGA	69.4	23.5927431874753
ACUUUG	72.2	0.41407607368249
AGAACA	85.5	1.19319361772308
AGAACU	57.7	9.0290878374536
AGAAGA	87.1	0.800142999659953
AGAAGU	52.4	2.16976336813896
AGAAUU	69	62.8254710791402
AGACAU	85.3	2.58376889855219
AGACCC	61.5	1.80306893711449
AGACCU	82.5	1.05851176385623
AGACGG	60.5	20.7674679327902
AGACUA	91.4	4.50873125402141
AGACUU	75.5	5.76435421519172
AGAGAA	83.3	31.3154364205989
AGAGAG	80.1	0.717194947016761
AGAGCG	84.6	3.32555367532649
AGAGGA	79	0.47913480272508
AGAGGG	63.1	17.1012496193818
AGAGUG	73.3	716.01424004131
AGAGUU	79.3	3.37335040600446
AGAUCA	77.6	0.70552052978888
AGAUGG	55.9	0.392455864879979
AGCAAA	94.8	3.27061264721314
AGCAAC	80.5	11.7471781483538
AGCAGC	26.2	95.52005346886
AGCAUA	81.6	6.14013514994004
AGCAUC	74.4	16.6631151076702
AGCCAA	72.3	0.381331814762106
AGCCAC	68.3	0.685924276826923
AGCCCG	72.8	0.828007186989522
AGCGAA	91.2	0.511918894149406
AGCGGU	26.1	4.32724830774402
AGCGUA	84.8	0.819079252115734
AGCGUU	85.6	3.02623933738019
AGCUAA	81	0.508251288849995
AGCUAG	52.8	8.81523521396299
AGCUCA	82.5	12.9215288951716
AGCUGA	83.2	14.3365654978358
AGGAAA	77.7	1.37986805550658
AGGACA	69.5	1.48707335105355
AGGACU	62.1	2.84512303360838
AGGAGA	66.2	4.2681311352577
AGGAGG	33.4	0.197523483262537
AGGAUA	88.4	0.774172804269357
AGGAUG	80	0.21985205315864
AGGAUU	64.7	0.876469570674579
AGGCAC	34.4	7.06402287300591
AGGCAU	43.4	0.553994158370751
AGGCGC	29.8	0.417616701147498
AGGCUA	75.9	1.28021400355426
AGGGCG	56.1	1.65201618566164
AGGGCU	29.9	25.7685226186237
AGGGGG	25.1	0.615113238021032
AGGGGU	27.2	1.58456123745588
AGGUAU	53.9	22.8149492460248
AGGUCG	62.4	4.75024689831677
AGGUGC	23.4	5.87866077506621
AGGUGG	36.9	5.80990394610763
AGUAAC	40	0.15404374723332
AGUAAG	76.7	1.17402363273218
AGUAAU	57.6	7.27408274751114
AGUACA	65.6	4.06411864922411
AGUAGA	76.6	8.36443942750306
AGUAGG	43.5	3.32225168528806
AGUAGU	20.9	4.90949930363098
AGUAUA	83	2.51563538744615
AGUAUC	38.1	1.20716622862753
AGUAUG	67.3	0.537950536135716
AGUCAC	45.9	0.691335707997312
AGUCCG	66.7	2.68728219639571
AGUCGG	74.8	0.093530243732318
AGUGAA	85.8	9.29075738439828
AGUGAG	54.7	0.69933970530831
AGUGCA	88.8	1.52191709438276
AGUGCU	77	3.45698462940203
AGUGGA	44.5	0.839401144924682
AGUGGC	26	1.76419987998959
AGUGGG	32.7	12.4007884659478
AGUGGU	46.7	49.8837230351437
AGUGUA	74.1	0.790326950940901
AGUGUG	57.7	0.568338307501759
AGUGUU	65.4	1.21498895419701
AGUUAU	51.2	0.819754120677186
AGUUGG	38.1	0.757332639199617
AGUUUU	81.6	0.951709112954731
AUAAAG	87.4	21.637727351587
AUAACG	90.5	1.47369493398995
AUAAGG	87.6	2.06230275547592
AUAAUA	95	17.896184741457
AUAAUG	91.4	1.84608725076216
AUACAG	97.4	0.726043622228971
AUACUU	81.5	0.423399190176794
AUAGCC	31.8	1.12705694898017
AUAGGA	92.9	7.47627878984894
AUAGGU	70.1	0.468202384881102
AUAUAG	79.8	0.782149799157336
AUAUCC	43	1.73720478595999
AUCAAG	88.6	1.41252073602347
AUCACC	65.8	25.0286673933164
AUCAGA	82	1.31734415184805
AUCAGC	50.6	0.802927915035985
AUCCAU	89.1	0.72887761949754
AUCCCG	89.8	0.00532571846375007
AUCCGA	95.8	3.89434769001404
AUCCGG	84.7	2.44390946321435
AUCCUG	92.9	0.617528583269312
AUCGAU	110.4	48.282563758657
AUCGGG	93.8	28.4915671742276
AUCGGU	84.5	3.82189758319043
AUCUGU	85.3	0.640366662366896
AUCUUG	80.3	6.37876723429702
AUGAAC	88.5	0.685961876352754
AUGACC	54.5	32.4454225023545
AUGAGC	58.8	4.39817956764066
AUGAUA	86.5	1.20407838803394
AUGCAA	100.3	1.19699813084823
AUGGAU	85.8	1.90721456950271
AUGGCC	57.4	5.07459848059499
AUGGGG	61.5	0.431145304144984
AUGGUU	89.6	0.891422643995841
AUGUCU	72.7	0.29366196599353
AUGUGA	88	0.90867577380339
AUGUGU	56.2	0.943982333091399
AUGUUU	65.3	9.77604021914612
AUUAAA	99	1.19043821244186
AUUAGU	80.6	0.17952405971461
AUUCAA	90.9	3.60511114822699
AUUCAU	89.4	0.501832069131823
AUUCCC	62.3	2.52675254500897
AUUCGG	94.2	0.994712254083813
AUUGAA	92.5	3.37416275448828
AUUGCA	80.2	0.12929543281956
AUUGGA	37.8	10.691618592087
AUUGGC	61.2	3.14998982498715
AUUGGG	42.7	2.85867691351846
AUUGUA	83.5	0.87984666695603
AUUGUC	71	90.9802233389894
AUUUAG	94.6	1.86224588286409
AUUUCA	85.6	0.498987409441476
AUUUCC	59.6	3.64516353332064
AUUUCG	94.8	9.00295332502526
AUUUGG	86.4	0.33517828525516
AUUUUA	96.2	2.08715483505092
CAAAGC	46.9	9.01714801717317
CAAAGU	61.9	12.744874424391
CAAAUC	67.1	0.531746153186533
CAACAA	85.5	3.33722520013184
CAACCC	50.7	1.43826713638418
CAACUU	84.8	0.491715252999286
CAAGAA	87.3	4.7265390946014
CAAGCG	84.3	1.103319095905
CAAGCU	72.1	0.524052245612417
CAAGUA	83.3	1.43276574005698
CAAUAC	67	0.576176804552934
CAAUAU	82.7	86.2729611156315
CACAUC	63.3	9.72265973432871
CACAUU	74.5	42.2051852863887
CACCAA	76.7	0.909092744574634
CACCAU	67	101.877242279292
CACCCC	20.1	62.9711190930198
CACCCG	62.7	0.759919486880797
CACCGC	42.1	1.26717381482584
CACCGU	62.1	2.12467407948652
CACGCC	56.2	0.434073404178517
CACGGC	30	0.59879222443489
CACUAC	51.7	0.942499357332953
CACUGA	79	1.31477370779395
CACUGC	23.6	1.0084827840176
CACUUG	63.1	1.39453824288289
CAGAUG	68.7	2.50623269209084
CAGCAU	80.2	3.4793015012775
CAGCCG	74.9	1.00012274766674
CAGCGA	80.6	2.01573392366322
CAGGAA	90.8	6.70406181928718
CAGGAC	32.8	4.2103774122123
CAGGCA	78.2	1.49239202281425
CAGGGA	69.8	6.6936613068565
CAGGGU	22.9	0.958065008411363
CAGGUA	82.8	1.74166371631181
CAGGUC	38.7	1.90947628034463
CAGGUG	70.2	1.85612520416116
CAGUAA	89	1.98976875712089
CAGUGC	61.3	4.20733556462861
CAGUGG	31.1	3.25019009675703
CAGUUC	64.8	0.631517881211287
CAUAAA	75.9	3.09263704889033
CAUAAG	76.8	1.69167833963428
CAUAGA	75.5	4.08503215092587
CAUAUU	67.6	2.35529740126707
CAUCAC	59.7	2.13202494406729
CAUCGA	66.9	20.3195103984796
CAUGAA	85.3	0.537647320018215
CAUGGA	40.4	10.4417991568986
CAUGGU	39.8	0.505183240787007
CAUGUG	70.9	0.957982166836711
CAUUAA	75.9	1.5473628462395
CAUUAG	67.6	0.5497808501951
CAUUCA	67.8	51.5582051751837
CAUUGA	65.6	5.77815662277983
CAUUGC	47.2	5.9001101141039
CAUUGU	52.5	0.444476248607557
CAUUUC	40	2.45021722325103
CCAAAU	76.2	0.457140960294377
CCAACA	71.9	1.74711954063691
CCAAGA	60	1.43385868332866
CCAAGC	21.1	1.75422068263712
CCAAUA	87.5	1.58588198901508
CCACAG	72.9	0.74584584726648
CCACGG	55.3	1.23449374212528
CCACUA	82.5	0.589453646378199
CCACUG	81.9	0.758001289334723
CCAGAA	77.8	26.2257490418274
CCAGCA	76.6	811.903171243891
CCAGCC	14.8	0.774039111868424
CCAGCG	67.7	1.73139217323798
CCAGCU	53	3.56147160921748
CCAGGA	73.3	93.8739905825583
CCAGGC	20.4	1.06748335657954
CCAGGU	24	4.98650772623398
CCAGUA	88.6	5.96667336191224
CCAUAC	67.2	1.58846895743031
CCAUAG	78.2	2.96039654509979
CCAUCA	87	0.765540755438872
CCAUCG	77.4	56.9516899198942
CCAUCU	35.3	1.062490011625
CCAUGA	85.4	0.965489796303852
CCAUGG	10	14.0762681812962
CCAUUG	94.7	1.98355610860311
CCCAAG	75.1	0.835323182766114
CCCACG	74.3	3.12398296618395
CCCAGA	69	3.65159148955423
CCCAGG	72.3	1.19490987445409
CCCAUG	68.5	2.3858466444735
CCCCAC	70.8	11.4256807258324
CCCCAU	75.1	0.8664424975095
CCCCCA	69.6	1.17602834765954
CCCCCC	18.5	1.16344457878064
CCCCCG	81.2	1.21706658316953
CCCCGC	50.3	2.75683328610009
CCCCGG	61.7	77.3135051224663
CCCCGU	79.5	4.61614160164363
CCCCUA	99.3	0.663183837798541
CCCCUC	47.2	1.75544505008786
CCCCUG	88.7	1.63853650876843
CCCCUU	81	17.3017307467913
CCCGAC	66.4	0.46777188629007
CCCGCU	49.2	0.998837291218514
CCCGGU	61.1	1.10060158270336
CCCGUC	37.6	0.453227847219357
CCCGUU	91.4	1.04430844304367
CCCUAA	72.8	1.07457240408483
CCCUCA	74.3	5.14680872098458
CCCUGA	72.8	1.97766390990253
CCCUGG	48.6	5.2463469448687
CCCUGU	52.4	25.4417128035423
CCCUUA	79	4.06838060066128
CCCUUC	50.2	0.601151498039897
CCGACU	60.4	0.555771323731137
CCGAGA	75.9	0.646495071751173
CCGAGU	68.1	0.43511191442927
CCGAUU	81	1.49977022108138
CCGCCG	81.7	2.26520817239324
CCGCGC	58.3	1.86277342566035
CCGCUC	46.3	0.3868658072913
CCGGAG	63.9	1.07404584299718
CCGGCA	58	25.4363326263798
CCGGCG	58	2.32061919238967
CCGGCU	30.3	1.74685001808761
CCGGGC	19.7	147.244312164902
CCGGGU	39.7	330.293651572095
CCGUCC	21.7	2.53877679017542
CCGUCU	51.1	1.05891243235164
CCGUUC	26.2	0.611878942604491
CCUAGC	21.9	0.926907671493223
CCUCAG	75.1	2.37081064047547
CCUCCU	58.8	1.46299423112007
CCUGCC	31	8.95922397524822
CCUGCG	82.9	10.4575149667763
CCUGGU	36.1	1.40106829106253
CCUUCU	56	1.85541620835402
CGAAAG	87.7	3.2047994963927
CGAACC	65.7	1.01406449406899
CGAACG	90.6	4.51255243746623
CGAAUC	65.5	2.01690417359753
CGACCC	73.7	1.13898211016608
CGACGA	80	0.348632601797433
CGACUC	80.3	16.2022981275653
CGACUG	89.7	0.485208636240797
CGAGAA	83.1	1.59851095448365
CGAGAC	75.4	4.18821742469747
CGAGCA	74.3	1.57590198229401
CGAGCG	86.8	1.04391209779813
CGAGGA	76.9	2.58385243724252
CGAGGC	39.3	1.89803388097569
CGAGGU	76.5	0.516893371142016
CGAGUA	97.1	1.43179783962008
CGAUCG	83.7	1.19380457289925
CGAUCU	80.4	0.481995541573918
CGAUGC	29.9	0.797909230707052
CGAUUC	68.2	4.65284147098724
CGCACG	75.2	0.950995398832135
CGCACU	57	0.936834481543655
CGCAUA	71.4	0.820431424048358
CGCCCA	79	3.71063261111366
CGCCCC	65.5	2.53863476263161
CGCCCU	77.3	3.38528360131401
CGCCGC	12	0.469978779872366
CGCCGG	59.9	0.764881934491242
CGCGAA	82.9	1.56660966032603
CGCGAG	81.9	1.97430441733177
CGCGCC	38.6	1.35552110732335
CGCGCG	81.8	8.24566423481642
CGCUCA	78	1.09456936983268
CGCUCC	15.5	1.14526900462375
CGCUGA	82.2	1.22002403733846
CGCUGG	29.5	0.0997376571497499
CGCUUG	71.9	28.9871155555132
CGGAAC	66.7	1.61996026212
CGGAAG	80.4	0.536603339019954
CGGACA	67.7	4.19969137078904
CGGACC	63.6	0.534914348808778
CGGAGA	60.5	0.914723796397509
CGGAGC	15.3	5.53869727725347
CGGAGG	18.2	0.73925068299855
CGGAUA	75.9	1.06002917047876
CGGAUG	75.9	0.92270163259498
CGGCCG	51.1	0.570690011759502
CGGCGG	12.6	18.8258199016591
CGGCUG	47.8	0.519509859589943
CGGCUU	64.6	7.66266903494809
CGGGAC	55.3	0.467503230703778
CGGGCC	9.1	43.1337428918131
CGGGCG	41.6	1.62114178278149
CGGGCU	15.1	5.20594296183274
CGGGGC	6.1	21.3278951921236
CGGGGU	10.2	1.17067283068407
CGGGUG	70.5	19.2672164186159
CGGUAA	83	1.14512335675262
CGGUAG	83.6	7.75061309723343
CGGUCG	50.3	1.12022776375275
CGGUGA	73.5	1.8880592299071
CGGUGC	15.3	2.03516747597167
CGUACG	90.1	53.6585940979758
CGUAGA	84.6	2.22300957178097
CGUAGG	56.8	1.06586101395191
CGUAGU	54	1.24120665028363
CGUAUA	87.4	1.58319485236396
CGUCCC	36.7	0.89752397576537
CGUCCG	61.9	0.903424265819117
CGUCGC	29.1	0.809377577031629
CGUCUG	74.8	0.895663937333438
CGUGAA	86.3	0.632781688461113
CGUGAU	59.3	0.377913430477506
CGUGCG	97.1	0.464932090577937
CGUGGA	60.4	1.45381992267333
CGUGGG	28.8	0.378448488732776
CGUGUG	82.7	0.49941151297191
CGUGUU	80.3	11.4577914589166
CGUUCC	17.1	0.869883496743306
CGUUCG	69.3	29.1264803557523
CGUUUC	62.5	16.1359599368822
CUAACA	74.7	0.08807211684397
CUAACC	61.9	3.88305142550442
CUAAGC	70.8	1.90312522601662
CUAAUC	77.5	0.443163202611811
CUACAA	81.1	0.676404657641678
CUACGU	75.7	0.949195529836244
CUACUC	73.4	0.904519487061788
CUAGCA	81	1.39346488146977
CUAUCG	77.5	11.39106695238
CUCACA	64.1	1.68694297599848
CUCAGG	67.4	0.684319771908307
CUCAGU	72.5	2.9482862931074
CUCCAC	78.5	0.458309753353485
CUCCCG	80.1	2.53452830007148
CUCCCU	61.9	0.983389684870162
CUCCGU	78.6	0.866490171084303
CUCCUC	41.9	0.561974946229601
CUCGAG	77.2	0.374854037216078
CUCGGG	72.8	0.982830754274954
CUCGGU	65.3	97.0929583764258
CUCGUC	58.6	7.7781844785043
CUCUAA	72.5	0.747193486414539
CUCUCC	37.8	1.16528908635894
CUCUCG	66.4	0.399317059415289
CUCUUU	70.7	24.3726112151085
CUGAAC	71.8	0.732066086330801
CUGACA	69.2	1.13311156560757
CUGAGA	79.6	8.73849560363092
CUGAUC	70.5	0.666187644671509
CUGCAG	77	2.64255897823311
CUGCAU	85.7	2.54554029702337
CUGCGG	68.6	1.36034773265825
CUGCUA	78.9	3.04721582563432
CUGGAU	59.9	0.876433475012794
CUGGCC	43	1.67963178544288
CUGGCU	44.5	0.615258378825919
CUGGGC	7.2	1.51596384737122
CUGUGA	69.6	0.197813115076971
CUGUGG	47.8	5.48717109381097
CUUAAA	87.9	0.609791187499941
CUUAAG	83.3	24.9242067584435
CUUAGG	70.4	5.26262756059121
CUUAUC	77.1	0.65387927552137
CUUCAG	77.3	0.749216136533393
CUUCCC	48.9	0.946072347835934
CUUCGA	86.3	2.27775141605742
CUUGGA	24.3	1.63175755277893
CUUGGC	25.9	1.64501135659779
CUUGGG	28	0.506295211277338
CUUUCG	83.3	3.98167121414514
CUUUGA	80.3	0.334947792610381
CUUUUA	84.9	31.5307279905418
CUUUUG	89.4	3.10790345767988
CUUUUU	77.3	0.568932942166366
GAAAAU	84.4	1.37552877662923
GAAACU	44.9	1.97638571213417
GAAAGA	83.1	5.7802304946228
GAAAGG	53.7	29.0475911450512
GAAAUA	89.5	2.37645736377269
GAAAUU	86.5	30.7068231497108
GAACGC	70.1	7.0610432531017
GAACUA	89	0.559817460772724
GAACUG	79.5	15.1016061692164
GAACUU	77.3	4.06453791605066
GAAGAC	26.2	4.38786087683017
GAAGGG	47.3	2.64053544771342
GAAGUG	73.1	3.34498716438232
GAAUAG	93.1	17.362849717593
GAAUCC	40.1	2.33753568312237
GAAUCG	79.9	13.5591291091983
GAAUGA	70.5	1.4089341151431
GAAUGG	39.7	71.8422583150674
GAAUUA	87.3	1.79995429866016
GAAUUG	77.9	2646.87724120756
GACAAA	90.1	0.48378359734619
GACACA	53.8	1.45401973102895
GACAGU	23.2	0.54515581355118
GACAUG	79.5	1.14629024715666
GACCCC	30.2	3.41402317679026
GACCCU	31.6	1.78683215038169
GACCUC	57.1	0.887197694943555
GACGCG	84.2	11.6725488017493
GACGGA	63	0.810122963915232
GACGGU	33.3	3.77308196108349
GACUAG	52.4	2.61581025004019
GACUCC	17.6	6.31304890774216
GACUCU	44	4.16642272318396
GACUGU	25.3	0.474759922984251
GACUUA	76.5	1.61265566876049
GACUUU	56	4.43171874463876
GAGAAG	82.4	1.11472033983948
GAGACA	72.5	0.637221555839037
GAGACC	40.4	37.1090355593602
GAGACU	15.2	1.18555584684699
GAGAGC	30.2	1.19136576434258
GAGAGG	25.1	0.679878798732746
GAGAUA	98.2	0.472161905347568
GAGCCG	67.9	0.467762848351528
GAGCGA	74.6	0.581372056702674
GAGCUA	76.8	5.3030007610029
GAGGAA	66.2	60.2695387778414
GAGGAG	49.9	0.510992214489037
GAGGCA	45.7	0.671096894797402
GAGGCC	16.7	3.86205640351449
GAGGCG	60.4	0.625763667369209
GAGGCU	23.5	0.940609208731353
GAGGGA	37.7	630.057581263751
GAGGGG	18.1	1.12172984208186
GAGGUA	72.4	15.1630285281435
GAGUAA	98.5	1.4631358806511
GAGUGU	63.6	7.38414662854746
GAUAAA	81.2	2.7010021818361
GAUAAC	53.5	1.93530498801246
GAUAGU	51.5	3.51758581248111
GAUAUG	67.4	3.59624549501246
GAUAUU	56.8	0.575684184984144
GAUCAA	57.9	1.21900376525761
GAUCCG	82	0.260147565236156
GAUCGU	61.7	5.44474441591284
GAUCUU	52.9	2.90896570035154
GAUGAG	62.4	0.406452369368745
GAUGCU	12.4	0.765295632392912
GAUGGC	12.1	0.557738713684708
GAUGGU	53.6	7.74930282344714
GAUUAA	83.2	0.940117428524344
GAUUAG	77.8	1.57398489283222
GAUUAU	63.2	38.611808475255
GAUUGG	50.4	1.04338908291958
GAUUGU	57.5	1802.55380514865
GAUUUC	40.3	0.524721830492503
GAUUUU	50.9	16.3605314976122
GCAAUG	75.6	0.445465057568446
GCACAA	82.5	1.76675124033114
GCACAG	62.4	0.753679890558216
GCACCA	58.9	431.854326233816
GCACCC	26.6	0.711876835744251
GCACCU	67.7	0.671067753573274
GCACGA	70.5	8.0274745450312
GCACGG	43.7	0.754343542181822
GCACGU	68.5	1.56582126334401
GCACUA	85.7	1.41656308178904
GCAGUG	53.9	2.45232083449777
GCAUAA	85.8	0.653444974304239
GCAUAU	69.1	0.942713124345001
GCAUGU	57	0.387735014001188
GCAUUC	61.2	1.66707449926774
GCCCAC	54.2	29.0855455926432
GCCCAG	61.8	0.796598557990105
GCCCGU	73.4	5.5107599255753
GCCGCG	78.1	1.5091819708768
GCCGCU	33.6	0.471563797492443
GCCGGG	49.8	1.10183295045561
GCCGGU	18.6	1.09757884908824
GCCUCC	25.7	0.542646532032846
GCCUGA	38.5	3.08320825879382
GCCUUU	29.4	1.34644041972318
GCGACU	57.3	33.0686650012868
GCGAGA	87	5.26671902341534
GCGAGC	72.3	0.410493358049171
GCGAGG	61.4	2.8832340057256
GCGCCC	40.9	0.04680290159886
GCGCCG	65.5	0.509840970182707
GCGCGC	39	10.1757336780831
GCGCGU	69.6	12.288079222516
GCGCUG	61	0.487360467108202
GCGCUU	60.3	1.17798594221183
GCGGAA	59.4	6.4270492302616
GCGGCG	11.1	3.41012487620277
GCGGCU	14.8	2.11925869641822
GCGGUC	11.7	0.704270515558123
GCGUCG	75.9	2.14148417070815
GCGUGU	55	1.53804193459976
GCUAAA	81.3	0.593499416154445
GCUAUA	68.7	1.51918451723694
GCUAUC	31.7	5.49887000034931
GCUCCC	25.1	10.2409383579034
GCUCGC	40.5	0.490920647039332
GCUCGG	51.5	6.11585232306386
GCUCUA	86	0.812217321025825
GCUGAC	30.8	0.828354453495047
GCUGAG	52.5	2.85804893976794
GCUUAU	82.5	22.4963872848621
GCUUGA	63	24.894230661244
GCUUUG	54.7	0.550929535227451
GGAAAG	70.4	3.98948354020102
GGAACU	59.9	0.759665255080117
GGAAGG	35.1	1.04121024149967
GGAAGU	47	2.52613542599864
GGAAUC	37.3	1.4747757623451
GGACAC	51.9	0.461349282439996
GGACAU	56.9	1.30270259368194
GGACGA	56	20.1700842470373
GGACGC	43.4	1.55519869040696
GGAGAG	41.6	1.94526442982941
GGAGCG	18.5	9.7825954796014
GGAGCU	14.8	2.09750091581184
GGAGGA	15.1	0.483115492875322
GGAGGC	16	0.769464275538354
GGAGGU	7.6	1.70861898445298
GGAUAA	83.2	2.34849426503382
GGAUAU	73.7	9.12361935738307
GGAUCG	74.6	0.74139455919316
GGAUCU	25.9	0.616216246443685
GGAUGU	55.2	0.31983980759007
GGAUUA	86.5	0.72991488761608
GGAUUC	69.2	5.46832273659069
GGCACG	55.1	39.1250630258367
GGCAGG	7.4	0.22286646395934
GGCAGU	16.2	7.90333286761913
GGCCAU	28.7	0.641485840250153
GGCGAC	27.8	49.1802952398194
GGCGAG	13.6	1.67350250615263
GGCGCG	42.8	15.4022463755309
GGCGCU	51	1.76869087559449
GGCGGA	26.8	1.71314416851651
GGCGGC	17.7	8.4640852576591
GGCGGG	6.7	1.32352088548867
GGCGUU	49.5	0.585725323062474
GGCUAA	42.1	1.85738172948497
GGCUCA	21.6	3.5547519327536
GGCUCU	7.3	2.30308693406797
GGCUGA	38.9	1.61728290226723
GGCUGG	4.7	0.0758068048046598
GGCUGU	33.7	2.77432582373377
GGCUUU	56	4.81025308532243
GGGAGU	19.1	1.68193589809178
GGGAUC	8.4	0.460527221240013
GGGCAC	23.9	1.95515771118433
GGGCCA	19	3.03661342443082
GGGCCC	30.4	7.67785679030867
GGGCCG	9.9	11.4550451076249
GGGCGC	20.9	1.19839090383128
GGGCUG	7.4	30.83697499752
GGGCUU	27.8	0.367337346025081
GGGGAG	15.1	5.59728604158281
GGGGCC	7.3	55.5239891292575
GGGGCU	6.8	1.36169401359481
GGGGGA	10	2.71869063236227
GGGGGC	5	4.67183158497796
GGGGUA	24.4	1.56004274600589
GGGGUC	16.9	1.60024446000854
GGGGUU	23.7	3.13280903448507
GGGUAU	35.3	1.14319719093407
GGGUCG	23.3	1.26191458372718
GGGUGC	7.4	27.124939344321
GGGUUA	46	1.59124515011464
GGUAAA	86.7	1.64175088151068
GGUAAU	51.2	0.914552330660807
GGUACU	39	0.753752513935596
GGUAUA	76.3	2.7231690722241
GGUCGG	22.9	0.93617195827313
GGUGAA	48.2	1.05794954373097
GGUGAG	18.1	0.807663692586162
GGUGCC	6.1	0.439941646517291
GGUGCU	9.9	353.894424138154
GGUGGU	4.5	1.62861061309603
GGUUAG	56.2	1.13189765937375
GGUUGA	46.8	3.63256238461952
GUAAAU	84.8	4.78530019555681
GUAACG	80.6	1.15422361710761
GUAAGC	47.6	21.7943278735628
GUAAGG	48.6	14.126130406784
GUACCA	84.7	2.78416614232623
GUACGA	103.6	0.8731523966077
GUACGU	97.3	1.62882865849111
GUACUC	60.2	1.78573464073349
GUAGAA	78	0.448007673594606
GUAGAC	43.2	11.6908695701988
GUAGAG	76.3	0.78485276765593
GUAGUA	53.9	5.93791679701616
GUAGUC	16	8.6810851244924
GUAGUU	36.7	1.00789618613757
GUAUAG	85	1.7886744534022
GUAUCC	25.4	1.64924739520298
GUCAGA	72.5	6.94083281299428
GUCCGC	46.8	2.67447425019391
GUCGCG	77.4	0.549933602661258
GUCGGC	58.7	8.47442465126698
GUCGGG	40	0.48104660137087
GUCGUG	80.4	0.0407385348168898
GUCUCC	16.5	1.33989192485942
GUCUCG	40.6	4.16357795339482
GUCUGA	40.1	0.501373452446248
GUGAAU	55.7	0.917931941385175
GUGAGG	30.3	0.817127052435081
GUGCAA	81.4	374.687881958746
GUGCCA	54.4	5.68312549992303
GUGCGA	93.8	34.2619805470995
GUGCGG	49.2	16.7065250056287
GUGCGU	63.7	1.11881495168341
GUGCUA	84.6	4.84242527380464
GUGGAA	69.2	5.12320683526892
GUGGCU	43.6	3.5299200716026
GUGGGA	30.9	0.599677242563289
GUGGGG	16.4	2.18860060955934
GUGGGU	14	1.43405893891347
GUGUUA	64.3	10.1255302474097
GUGUUU	48.8	1.231679209282
GUUAAA	82.5	16.4224602985518
GUUAAG	78	1.65905979736405
GUUAGC	27.1	12.0697934069611
GUUAGG	61.1	2.48303015159686
GUUAGU	57.7	2.22879770709535
GUUCCC	42.1	2.79021106969486
GUUCGC	67.9	132.079146494547
GUUCGU	73	1.64462301547828
GUUGAG	61.7	1.36834071267089
GUUGGA	31	2.37491260342154
GUUGGC	31.4	0.415680603335751
GUUGUA	61.2	3.62453284207747
GUUUAG	71.5	200.067631997519
GUUUUG	78.5	5.16936189816928
UAAACA	94	31.646622686839
UAAACC	43.2	13.0948308256537
UAAACU	76.7	0.583073400767067
UAAAGA	93.8	1.57818251404048
UAAAGC	34.6	15.1460799024509
UAAAGG	76.2	0.963631896270727
UAAAUA	90.2	0.593283409892628
UAAAUU	82.6	4.42646346594062
UAACAA	89.1	7.400347666295
UAACAG	89.8	1.63378832578699
UAAGAC	51.7	297.227114523693
UAAGCC	39.2	1.18927661517801
UAAGUC	62.9	0.799019411021444
UAAUGG	60.8	9.93135856830988
UAAUUU	88.2	2.04444728336018
UACAAC	81.6	0.519176058189203
UACAAG	81.7	0.35403098334879
UACAAU	89.4	7.35411113702364
UACACU	75.8	1.47768647948874
UACAGU	68	242.140218973147
UACAUU	88.6	2.70708595875029
UACCGA	77.6	0.884696940946651
UACGAC	61.3	5.15145869134347
UACGGA	95.5	0.659670958732113
UACGGG	41.2	2.6024668858214
UACGGU	60.7	2.49531260627215
UACUGU	72.4	4.0166257816441
UACUUG	80.3	0.760348215038929
UAGAAA	98	1.11246973732261
UAGAAU	82.7	3.51877302803845
UAGACC	64.3	2.59155326672883
UAGACG	92.9	22.3426141680512
UAGACU	87.6	79.9817759601908
UAGAGU	64.5	6.92007074313188
UAGAUA	100	1.8124175693768
UAGAUU	84.4	3.82632672739123
UAGCAG	78.3	5.91208842722908
UAGCCG	68.9	0.432503889238636
UAGCGA	93.9	11.7774079287685
UAGCGC	83.3	1.72132646249933
UAGCUA	95.9	0.411526191396431
UAGGAA	81	1.41040781026828
UAGGAC	41.3	1.33206091339557
UAGGAG	78.2	7.05237022649872
UAGGCC	34.3	0.383778539880113
UAGGUU	72.8	4.49645752800308
UAGUAC	52.7	0.0923826931531639
UAGUAG	77.9	6.50856950241647
UAGUCC	42.3	3.7580314225704
UAGUCG	94.3	53.562866829386
UAGUGA	79.5	0.654055105109401
UAGUGG	59.4	4.52361613324202
UAUAAA	95.5	4045.88159670477
UAUAAG	89.4	0.547419294303426
UAUACA	80.2	14.6808731748603
UAUAGA	70.6	87.3541459778127
UAUAGG	58.9	1.1792750725866
UAUAGU	37.6	1.0267513774239
UAUAUA	86.2	13.0757847084026
UAUCAA	81.4	0.601295338104712
UAUCCA	72.3	1.36057863796855
UAUCCG	80.1	1.37871348307391
UAUCGG	85.6	0.98228260210726
UAUGAA	84	7.02456924464505
UAUGAU	56.8	1.59608443665586
UAUGCU	14.6	0.846583341172433
UAUGGA	45.2	0.605989330610322
UAUGGU	23.5	70.5648550739575
UAUGUU	59.2	0.932147424124538
UAUUAA	92.1	1.71346729342716
UCAAAC	72.9	0.769805819256542
UCAAAG	86.5	1.39982333149199
UCAACA	85.9	1.08843587257406
UCAAGG	69.8	0.769447282879391
UCACAG	66.9	1135.8149649359
UCACAU	56.6	7.74289742592887
UCACCA	76.4	12.0515077707677
UCACCC	74.8	7.6475539756131
UCACCG	87.7	15.6127148104399
UCACCU	72.3	5.67863558743121
UCACGC	68.5	3.04442250750893
UCACGG	78.8	84.1692596754767
UCACGU	93.2	36.5124654230339
UCACUG	83.3	2.60432660071278
UCACUU	74.4	1.86507506206195
UCAGAG	68.7	8.42819453392985
UCAGAU	67.4	1.76177689195544
UCAGGG	77.8	2.57816735665403
UCAGUA	85.7	2.15744027587531
UCAUAG	65.1	0.629420094224474
UCAUGG	65.9	3.63274408871004
UCAUUG	79.9	0.965563799588257
UCAUUU	73.7	0.900235859212721
UCCAAA	96.5	1.77420925002263
UCCAGC	39.5	0.720570959565051
UCCAUU	93.4	5.74122232628985
UCCCAC	49.2	45.1246512618557
UCCCAG	81.3	0.982640271726154
UCCCAU	88.2	2.72209712282577
UCCCCC	43.5	5.99084114454719
UCCCGG	67.6	27.9239470614131
UCCCGU	73	2.04856765007741
UCCGAG	100	0.454192002314274
UCCGCC	48.9	1.35567315901249
UCCGGC	43.8	2.04866944637315
UCCGUC	86.4	0.497538510821687
UCCUCC	30.1	1.04721837125028
UCCUGC	41.3	2.71575183428762
UCGAAC	81.8	0.672239903420428
UCGACU	68.8	0.67705116507319
UCGAGA	87.1	1.16064118986894
UCGAGC	23.8	1.6290763541339
UCGAUU	85.8	7.16483620726789
UCGCGC	82.5	2.44259656077528
UCGCUU	87.1	0.83473871158345
UCGGAU	70.2	0.746630110622072
UCGGCU	56.4	1.33513506946145
UCGGGC	17.4	0.47150830894982
UCGGGG	41.3	11.7387728565984
UCGGUG	86.3	30.6091283338565
UCGGUU	73.9	14.7332917027701
UCGUAC	71.8	3.10994432258584
UCGUAG	100.6	2.57492939929193
UCGUCG	90.9	0.12453180554588
UCGUGC	16.6	2.36251922215679
UCGUGG	56.1	32.7743536527612
UCGUUU	88.3	36.7997551264991
UCUAAG	92.5	0.584062270119736
UCUCCC	47.3	1.65810701650866
UCUCGG	73	23.2610856993806
UCUCGU	74.1	0.52638070266668
UCUGAG	73.9	0.539582022582765
UCUGGC	18.1	0.747728133505314
UCUGGG	22.9	0.53241117675768
UGAAAA	79.8	0.536555960243724
UGAACC	66.9	0.867172910058241
UGAACG	91.6	6.55581494995001
UGAACU	60.3	0.558901887113373
UGAAGA	102.1	0.627398739186754
UGAAGC	39	3.6034626650647
UGAAGG	65	5.86675843401647
UGACAA	98.2	3.37607206921782
UGACAC	65.5	0.90525478512745
UGACAG	71.7	1.07558404792517
UGACGG	69	1.56548599390579
UGACUA	91.2	7.26234323230194
UGACUC	73.3	0.847732091559069
UGAGAA	82.5	1.54391876236117
UGAGAG	93.4	2.11278194922501
UGAGGC	24.3	0.705166777457688
UGAUCA	72.5	4.36478479998944
UGAUGU	63.8	0.521702962299444
UGCAAU	71.2	3.14864816065144
UGCACA	72.4	1.17633599384569
UGCACU	61.2	4.35894597085114
UGCAGG	13.7	2.41729509428196
UGCAGU	60.5	25.4899281409458
UGCAUU	74	176.436833465454
UGCCAA	68.8	0.735661031967186
UGCCAG	60.7	1.79839285884272
UGCCCU	52.1	1.04759201947566
UGCGGA	79.6	1.10700172152968
UGCGGU	49.6	0.565559662776816
UGCGUU	85.7	0.811359709796264
UGCUAU	53.6	4.71043170244112
UGCUGA	76.4	18.5788034118464
UGCUGU	76	7.3950749734585
UGGAAA	94	1.93019347755693
UGGAAC	81.4	2.6078464791021
UGGAAU	72.9	3.53122558508164
UGGACG	75.3	103.561796530633
UGGAGG	26.6	4.78376585992987
UGGAUA	88.8	2.7378366192663
UGGAUG	63.8	7.9854653427712
UGGCAU	82.2	0.499256025857025
UGGCCA	74.3	0.814895948687491
UGGCUC	61.2	3.24285851658853
UGGGAA	73.7	0.438922203421804
UGGGCC	25.4	0.679661902101005
UGGGCU	18.3	2.53859483074198
UGGGGC	26.9	3.7849048122094
UGGGGU	31.7	1.06193703540889
UGGGUC	37.1	0.718552594286623
UGGGUU	62.7	2.36896961490848
UGGUCG	68.1	7.81994736976784
UGGUGA	79	0.819857661783532
UGGUGC	56.3	0.559761514502631
UGGUGG	13.8	0.908333385540502
UGGUUC	77.1	0.741483237744831
UGGUUG	90	0.482586315752031
UGGUUU	103.9	0.498994407945755
UGUAAA	73.7	1.9509561957384
UGUACG	86.8	0.408373830882895
UGUAGA	65.2	0.486619195107793
UGUAGC	45.3	0.670234513492715
UGUCCA	72.9	2.10499134180501
UGUGAA	51.1	15.1048442040637
UGUGCA	79.6	4.8304729886815
UGUGCC	56.9	1.51817922209342
UGUGCG	78.7	0.695930278356398
UGUGCU	72.7	1.08675440001676
UGUGGA	50.7	2.83600996668768
UGUGGC	41.3	1.11440405205853
UGUGUA	78.4	0.721131102540508
UGUUAG	62.7	2.16885336917493
UGUUGA	54	5.05173308169365
UGUUUA	84.5	407.901746933133
UUAAAA	86	0.429116615540525
UUAACA	98.6	0.689179536662148
UUAACC	58.2	1.03515055641768
UUAACG	100.3	0.577215787535007
UUAAGA	91.3	49.8213960815612
UUACAC	90.6	0.51424630510192
UUACCG	90	0.822308991011212
UUACGA	90.5	3.06332172855684
UUAGAC	82.1	168.286923975915
UUAGCA	97.2	2.50836231400794
UUAGGA	83.2	4.06613611487951
UUAGUA	92.8	1.39263249598414
UUAUAA	99.2	8.0263278428582
UUAUCA	84.5	3.63436192817317
UUAUCC	73.4	0.642403066856701
UUAUGA	101	0.708506833813086
UUAUGU	74.9	0.719601493589949
UUCAAA	82.8	14.871240292843
UUCACA	74.5	1.4281883309577
UUCACU	59.3	0.92408093923001
UUCAGC	56.6	0.739383430341652
UUCAGU	67.1	13.4559190958723
UUCCAC	72.2	0.527032870975927
UUCCCC	53.6	5.29657075909073
UUCCCG	76.4	26.09388340788
UUCCUC	39.2	1.70339204897609
UUCGAC	79.7	0.867345821195428
UUCGAU	93.3	5.599094785993
UUCGCG	91.1	30.7902882999428
UUCGUA	87.5	0.27009061805386
UUCGUU	86.2	4.48493924766298
UUCUGG	38.4	0.781923843933052
UUCUUA	88	0.590116588985003
UUCUUC	51.5	0.767882674162571
UUCUUG	79	37.9105063767229
UUGAAA	93.9	1.21681557069907
UUGAAC	93.4	1.55704730111224
UUGACC	42.6	189.621428749285
UUGACU	69.2	1.51143799370545
UUGAGC	75.1	6.92465214366077
UUGAUC	74.5	1.03777176777463
UUGCAC	67.6	15.3280021050921
UUGCAG	88	3.61974849529856
UUGCCA	73	1.06666033674567
UUGCCC	63.2	2.50541711314031
UUGGAA	93.8	0.503572562778615
UUGGAG	85.4	2.12062302608059
UUGGCC	62	0.807353567542226
UUGGGA	88.7	0.650663278641483
UUGGGU	77.5	7.39536608070372
UUGGUC	68.8	24.4010982351908
UUGGUG	88.3	1.30966631277132
UUGUAC	75.6	0.650469292416412
UUGUAG	83.5	3.51992263354923
UUGUGA	82.2	15.631992894439
UUUAAA	83.3	1.44834413613903
UUUAAG	80.2	2.78128382905564
UUUACC	54.2	0.151701138170904
UUUAGA	90.7	136.045766833081
UUUAUC	76.4	1.91698649195975
UUUAUG	89.8	4.0717231878463
UUUCAA	85.2	0.786657866961356
UUUCAG	90.9	325.880323230509
UUUCCA	87.3	1.30071665758742
UUUCCC	54.1	24.5468484188591
UUUCCU	57.4	4.52542079669814
UUUCGG	79.5	8.67286119739448
UUUGAC	57.4	3.02198574532269
UUUUAA	89.7	0.42388304281947
UUUUCC	44	45.8942513095595
UUUUCU	74.7	1.02364407425272
UUUUGU	71.6	0.459966495812268
UUUUUC	78.7	69.5215035055974
UUUUUG	86.8	0.843084529892886
UUUUUU	83.6	8.78079005525537
