# Supplementary material for: SPOROS: A pipeline to analyze DISE/6mer seed toxicity
Source: PLoS Comput Biol. 2022 Mar 31;18(3):e1010022. doi: 10.1371/journal.pcbi.1010022 (PMC9004739; doi:10.1371/journal.pcbi.1010022)
Supplement: S2 Dataset — (ZIP) [file pcbi.1010022.s006.zip › Final SPOROS output Figure 3/differential/ADnTPDvsCtrl/pvalue/sRNA/D_toxAnalysis.combined.sRNA.txt]

delta.dn.txt	delta.up.txt
6.1	8.2
7.3	8.2
7.3	8.2
7.4	8.2
7.4	8.2
9.1	8.2
9.1	11
9.9	11.1
9.9	11.1
9.9	11.1
9.9	11.1
9.9	11.1
9.9	16.9
9.9	17.6
9.9	18.4
9.9	19.1
9.9	20.5
9.9	22.1
9.9	22.1
9.9	22.1
9.9	24.6
10	24.6
12.6	24.6
16.9	24.6
16.9	24.6
16.9	24.6
19.7	24.6
19.7	24.6
19.7	24.6
19.7	24.6
19.7	24.6
19.7	24.6
20.1	24.6
20.1	24.6
23.5	24.6
23.5	24.6
23.5	24.6
24.7	24.6
24.7	24.6
26.2	24.6
26.2	24.6
26.2	24.6
26.2	24.6
27.8	24.6
27.8	24.6
29.9	24.6
34.6	24.6
35.6	24.6
37.7	24.6
37.7	24.6
37.7	24.6
37.7	24.6
37.7	24.6
37.7	24.6
37.7	24.6
37.7	24.6
37.7	24.6
37.7	24.6
37.7	24.6
37.7	24.6
37.7	24.6
37.7	24.6
37.7	24.6
37.7	24.6
37.7	24.6
37.7	24.6
37.7	24.6
37.7	25.4
37.7	25.4
37.7	25.4
37.7	25.4
37.7	25.4
37.7	25.4
39	25.4
39.7	25.4
39.7	25.4
39.7	25.4
39.7	25.4
39.7	25.4
39.7	25.4
39.7	25.4
39.7	25.4
39.7	25.4
39.7	25.4
39.7	25.4
39.7	25.4
39.7	25.4
39.7	25.4
39.7	25.4
39.7	25.4
40.4	25.4
40.4	25.4
41.3	25.4
42.2	25.4
42.2	25.4
42.2	25.4
42.2	25.4
42.2	25.4
42.2	25.4
42.2	25.4
42.2	28.9
42.6	29.3
42.6	30.6
42.6	30.6
42.6	30.6
42.6	30.6
42.6	30.6
42.6	30.7
42.8	31.3
43.2	31.3
44	31.3
44	31.3
46.7	31.3
46.7	31.3
47.6	31.3
48.6	31.3
49.2	31.6
49.2	32.8
50.9	33.6
51.1	39.3
51.4	39.3
51.4	40.3
51.7	41.8
51.7	41.8
51.7	42.3
51.7	42.3
51.7	42.3
51.7	46
51.7	46
51.7	46
51.7	46.1
51.7	46.4
51.7	48.3
51.7	48.5
51.9	49.6
51.9	49.6
52.4	49.6
53.6	49.6
53.7	49.6
53.9	49.6
54.1	49.6
54.2	49.6
54.5	50.1
55.1	50.1
55.1	50.1
56	50.1
56.1	50.1
56.2	50.1
57.3	50.1
57.4	50.1
57.5	50.1
57.5	50.1
57.5	50.1
57.5	50.1
57.5	50.1
57.5	50.1
57.5	50.1
57.5	50.2
57.5	50.2
57.5	50.2
57.5	50.2
57.5	50.2
57.5	50.2
57.5	52.1
57.5	52.1
57.5	52.1
57.5	52.1
57.5	52.1
57.5	52.1
57.5	52.1
57.5	52.1
57.5	52.1
57.5	52.1
57.5	52.1
57.5	52.1
57.5	52.1
57.5	52.1
57.5	52.1
57.5	52.1
57.5	52.1
57.5	52.1
57.5	52.1
57.5	52.1
57.5	52.1
57.5	52.1
57.5	52.1
57.5	52.1
57.5	52.1
57.5	52.1
57.5	52.1
57.5	52.1
57.5	52.1
57.5	52.1
57.5	52.1
57.5	52.1
57.5	52.1
57.5	52.1
57.5	52.1
57.5	52.1
57.5	52.1
57.5	52.1
57.5	52.1
57.5	52.1
57.5	52.1
57.5	52.1
57.5	52.1
57.5	52.1
57.5	52.1
57.5	52.1
57.5	52.1
57.5	52.1
57.5	52.1
57.5	52.1
57.5	52.1
57.5	52.1
57.5	52.1
57.5	52.1
57.5	52.1
57.5	52.1
57.5	52.1
57.5	52.1
58	52.1
58.9	52.1
58.9	52.1
58.9	52.1
58.9	52.1
58.9	52.1
58.9	52.1
58.9	52.1
58.9	52.1
58.9	52.1
58.9	52.1
58.9	52.1
58.9	52.1
58.9	52.1
58.9	52.1
58.9	52.1
58.9	52.1
58.9	52.1
60.5	52.5
60.5	53.2
61	53.5
61.2	53.5
61.7	53.5
61.7	53.5
61.7	54.2
61.9	54.4
62.5	54.5
62.6	54.5
62.6	56.3
62.6	56.7
62.6	56.7
62.6	56.7
62.6	56.7
62.6	56.7
62.6	56.7
62.6	56.7
62.6	56.7
62.6	56.7
62.6	56.7
62.6	56.7
62.6	56.7
62.6	56.7
62.6	56.7
63	56.7
63.1	56.7
63.2	56.7
63.2	56.7
64.3	56.7
65.3	56.7
65.3	56.7
65.3	56.7
65.3	56.7
65.8	56.7
66.2	56.7
66.2	56.7
66.2	56.7
66.9	56.7
66.9	56.7
66.9	56.7
66.9	56.7
66.9	56.7
66.9	56.7
66.9	56.7
66.9	56.7
66.9	56.7
66.9	56.7
66.9	56.7
66.9	56.7
66.9	56.7
66.9	56.7
66.9	56.7
66.9	56.7
66.9	56.9
66.9	56.9
66.9	56.9
66.9	56.9
66.9	56.9
66.9	56.9
66.9	56.9
66.9	56.9
66.9	56.9
66.9	56.9
66.9	56.9
66.9	56.9
66.9	56.9
66.9	56.9
66.9	56.9
66.9	56.9
66.9	56.9
66.9	56.9
66.9	56.9
66.9	56.9
66.9	56.9
66.9	56.9
66.9	56.9
66.9	56.9
66.9	56.9
66.9	56.9
66.9	56.9
66.9	56.9
66.9	56.9
66.9	56.9
67	56.9
67	56.9
67	58
67	58.3
67.1	58.4
67.6	59.3
67.6	60.3
67.8	60.7
67.8	61.7
67.9	61.7
67.9	61.7
67.9	61.7
67.9	62.2
67.9	62.2
68	62.5
68	62.5
68	62.5
68	62.5
68	62.5
68	62.5
68	62.5
68	62.5
68	62.5
68	62.5
68.8	62.5
68.9	62.5
69	62.6
69	62.9
69	62.9
69.2	62.9
69.3	62.9
69.4	62.9
69.6	62.9
70.5	62.9
70.6	62.9
70.6	62.9
70.6	62.9
70.7	62.9
70.8	62.9
71	63.1
71	63.1
71	63.1
71	63.1
71.3	63.1
71.5	63.1
71.5	63.1
71.5	63.1
71.5	63.1
71.5	63.1
71.5	63.1
71.5	63.1
71.5	63.1
71.9	63.1
72.4	63.1
72.5	63.1
73	63.1
73.3	63.1
73.3	63.1
73.3	63.1
73.3	63.1
73.3	63.1
73.3	63.1
73.3	63.1
73.3	63.1
73.3	63.1
73.3	63.1
73.3	63.1
73.3	63.1
73.3	63.1
73.3	63.1
73.3	63.1
73.3	63.1
73.3	63.1
73.3	63.1
73.3	63.1
73.3	63.1
73.3	63.1
73.3	63.1
73.3	63.1
73.3	63.1
73.3	63.1
73.3	63.1
73.3	63.1
73.3	63.1
73.3	63.1
73.3	63.1
73.3	63.1
73.3	63.1
73.7	63.1
73.9	63.1
74	63.1
74	63.1
74	63.1
74	63.1
74	63.1
74	63.1
74	63.1
74.4	63.1
74.5	63.1
74.5	63.1
74.6	63.1
75.2	63.1
75.3	63.1
75.3	63.1
75.3	63.1
75.3	63.1
75.5	63.1
76.4	63.1
76.4	63.1
76.6	63.1
76.6	63.1
76.6	63.1
76.6	63.1
76.6	63.1
76.6	63.1
76.6	63.1
76.6	63.1
76.6	63.1
76.6	63.1
76.6	63.1
76.6	63.1
76.6	63.1
76.6	63.1
76.6	63.1
76.6	63.1
76.6	63.1
76.6	63.1
76.6	63.1
76.6	63.1
76.6	63.1
76.6	63.1
76.6	63.1
76.6	63.1
76.6	63.1
76.6	63.1
76.6	63.1
76.6	63.1
76.6	63.1
76.6	63.1
76.6	63.1
76.6	63.1
77.2	63.1
77.2	63.1
77.4	63.1
77.4	63.1
77.5	63.1
77.8	63.1
77.9	63.1
77.9	63.1
77.9	63.1
77.9	63.1
77.9	63.1
77.9	63.1
77.9	63.1
77.9	63.1
77.9	63.1
77.9	63.1
77.9	63.1
77.9	63.1
77.9	63.1
77.9	63.1
77.9	63.1
77.9	63.1
77.9	63.1
77.9	63.1
77.9	63.1
77.9	63.1
77.9	63.1
77.9	63.1
77.9	63.1
77.9	63.1
77.9	63.1
77.9	63.1
77.9	63.1
77.9	63.1
77.9	63.1
77.9	63.1
77.9	63.1
77.9	63.1
77.9	63.1
77.9	63.1
77.9	63.1
77.9	63.1
77.9	63.1
77.9	63.1
77.9	63.1
77.9	63.1
77.9	63.1
77.9	63.1
77.9	63.1
77.9	63.1
77.9	63.1
77.9	63.1
77.9	63.1
77.9	63.1
77.9	63.1
77.9	63.1
77.9	63.1
77.9	63.1
77.9	63.1
77.9	63.1
77.9	63.1
77.9	63.1
77.9	63.1
77.9	63.1
77.9	63.1
77.9	63.1
77.9	63.1
77.9	63.1
77.9	63.1
77.9	63.1
77.9	63.1
77.9	63.1
77.9	63.1
77.9	63.1
77.9	63.1
77.9	63.1
77.9	63.1
77.9	63.1
77.9	63.1
77.9	63.1
77.9	63.1
77.9	63.1
77.9	63.1
77.9	63.1
77.9	63.1
77.9	63.1
77.9	63.1
77.9	63.1
77.9	63.1
77.9	63.1
77.9	63.1
77.9	63.1
77.9	63.1
77.9	63.1
77.9	63.1
77.9	63.1
77.9	63.1
77.9	63.1
77.9	63.1
77.9	63.1
77.9	63.1
77.9	63.1
77.9	63.1
77.9	63.1
77.9	63.1
77.9	63.1
77.9	63.1
77.9	63.1
77.9	63.1
77.9	63.1
78.2	63.1
78.3	63.1
78.3	63.1
78.3	63.1
78.3	63.1
78.3	63.1
78.3	63.1
78.3	63.1
78.3	63.1
78.3	63.1
78.3	63.1
78.3	63.1
78.3	63.1
78.3	63.1
78.3	63.1
78.3	63.1
78.3	63.1
78.3	63.1
78.3	63.1
78.3	63.1
78.7	63.1
78.7	63.1
78.7	63.1
78.8	63.1
78.8	63.1
78.8	63.1
78.9	63.1
79	63.1
79	63.1
79.5	63.1
79.6	63.1
79.9	63.1
80.2	63.1
80.3	63.1
80.3	63.1
80.3	63.1
80.3	63.1
80.3	63.1
80.3	63.1
80.3	63.1
80.3	63.1
80.3	63.1
80.3	63.1
80.3	63.1
81	63.1
81.4	63.1
81.4	63.1
81.4	63.1
81.4	63.1
81.4	63.1
81.4	63.1
81.4	63.1
81.4	63.1
81.4	63.1
81.4	63.1
81.4	63.1
81.4	63.1
81.4	63.1
81.4	63.1
81.4	63.1
81.6	63.1
82.1	63.1
82.1	63.1
82.1	63.1
82.1	63.1
82.1	63.1
82.1	63.1
82.1	63.1
82.2	63.1
82.5	63.1
82.5	63.1
82.6	63.1
82.7	63.1
82.7	63.1
82.7	63.1
82.7	63.1
82.8	63.1
83.2	63.1
83.2	63.1
83.2	63.1
83.2	63.1
83.3	63.1
83.3	63.1
83.3	63.1
83.6	63.1
84	63.1
84.5	63.1
84.5	63.1
84.5	63.1
84.5	63.1
84.5	63.1
84.5	63.1
84.5	63.1
84.5	63.1
84.5	63.1
84.5	63.1
84.5	63.1
84.5	63.1
84.5	63.1
84.5	63.1
84.5	63.1
84.5	63.1
84.9	63.1
84.9	63.1
85.1	63.1
85.3	64.8
85.3	65.6
85.3	66.2
85.3	66.2
85.3	66.3
85.8	66.3
85.9	66.3
86.2	66.3
86.3	66.3
86.5	66.3
86.5	66.3
87.2	66.3
87.3	66.3
87.3	66.3
87.3	66.3
87.3	66.3
87.4	66.3
87.6	66.3
87.6	66.3
87.6	67.3
87.6	67.3
87.6	67.3
87.6	67.3
87.7	67.3
87.8	67.7
87.8	67.7
88.2	67.7
88.3	69.2
89.4	69.2
89.7	69.2
89.8	69.2
89.8	69.2
90.1	69.2
90.1	69.2
90.7	69.2
90.7	69.2
90.7	69.2
90.7	69.2
90.7	69.2
90.9	69.2
90.9	69.2
90.9	69.2
90.9	69.2
90.9	69.2
90.9	69.4
90.9	69.7
90.9	69.8
90.9	70.1
90.9	70.3
90.9	70.3
90.9	70.7
90.9	70.7
91.1	71.2
91.3	71.2
91.3	71.2
92.1	71.2
92.9	71.2
93.1	71.2
93.2	71.2
93.2	71.5
93.3	71.5
93.4	71.7
93.8	72.9
93.8	74
93.8	74
93.9	74.7
94	75.7
94.3	76.4
94.3	76.6
95	76.6
95.5	76.6
95.5	76.6
95.5	76.6
95.5	76.6
95.5	76.6
95.5	76.6
95.5	76.6
95.5	76.6
95.5	76.6
95.5	76.6
95.5	76.6
95.5	76.6
95.5	76.6
95.5	76.6
95.5	76.6
95.5	76.6
95.5	76.6
95.5	76.6
95.5	76.6
95.5	76.6
95.5	76.6
95.5	76.6
95.5	76.6
95.5	76.6
95.5	76.6
95.5	77.2
95.5	78.3
95.5	78.5
95.5	79.1
95.5	79.1
95.5	79.1
95.5	79.3
95.5	79.4
95.5	80.2
95.5	80.3
95.5	81
95.5	82.5
95.5	82.6
95.5	82.6
95.5	82.6
95.5	82.6
95.5	82.6
95.5	82.6
95.5	82.6
95.5	82.6
95.5	82.6
95.5	82.6
95.5	82.6
95.5	82.6
95.5	82.6
95.5	82.6
95.5	82.6
95.5	82.6
95.5	82.6
95.5	82.6
95.5	82.6
95.5	82.6
95.5	82.6
95.5	82.6
95.5	82.6
95.5	82.6
95.5	82.6
95.5	82.6
95.5	82.6
95.5	82.6
95.5	82.6
95.5	82.6
95.5	82.6
95.5	82.6
95.5	82.6
95.5	82.6
95.5	82.6
95.5	82.6
95.5	82.6
95.5	82.6
95.5	82.6
95.5	82.6
95.5	82.6
95.5	82.6
95.5	82.6
95.5	82.6
95.5	82.6
95.5	82.6
95.5	82.6
95.5	82.6
95.5	82.6
95.5	82.6
95.5	82.6
95.5	82.6
95.5	82.6
95.5	82.6
95.5	82.6
95.5	82.6
95.5	82.6
95.5	82.6
95.5	82.6
95.5	82.6
95.5	82.6
95.5	82.6
95.5	82.6
95.5	82.6
95.5	82.6
95.5	82.6
95.5	82.6
95.5	82.6
95.5	82.6
95.5	82.6
95.5	82.6
95.5	82.6
95.5	82.6
95.5	82.6
95.5	82.6
95.5	82.6
95.5	82.6
95.5	83
95.5	83
95.5	83
95.5	83
95.5	83
95.5	83
95.5	83
95.5	83
95.5	83
95.5	83
95.5	83
95.5	83
95.5	83
95.5	83
95.5	83
95.5	83
95.5	83
95.5	83
95.5	83
95.5	83
95.5	83
95.5	83.1
95.5	83.1
95.5	83.6
95.5	83.7
95.5	83.8
95.5	84.1
95.5	84.1
95.5	84.2
95.5	84.2
95.5	84.2
95.5	84.2
95.5	85.7
95.5	86
95.5	86
95.5	86.5
95.5	87.3
95.5	87.3
95.5	88.3
95.5	88.5
95.5	88.5
95.5	88.5
95.5	88.5
95.5	88.5
95.5	88.5
95.6	88.7
95.6	88.7
95.6	88.7
95.6	88.7
95.6	89
95.6	89
95.6	89
95.6	89
95.6	89
95.6	89
95.6	89.3
95.6	89.3
95.6	89.4
95.6	89.4
95.6	89.4
95.6	89.4
95.6	89.7
95.6	89.7
95.6	90.7
95.6	90.7
95.6	90.7
95.6	90.7
95.6	90.7
95.6	90.7
95.6	90.7
95.6	91.3
95.6	91.3
95.6	91.3
95.6	92.6
95.6	92.9
95.6	93
95.6	93.3
95.6	93.3
95.6	93.3
95.6	93.3
95.6	93.3
95.6	93.3
95.6	93.3
95.6	93.3
95.6	93.3
95.6	93.3
95.6	94.6
95.6	94.6
95.6	94.6
95.6	94.6
110.4	94.6
110.4	95.1
	97.6
	97.6
	97.9
	101.6
	101.6
	101.6
	101.6
	101.6
