# Supplementary material for: SPOROS: A pipeline to analyze DISE/6mer seed toxicity
Source: PLoS Comput Biol. 2022 Mar 31;18(3):e1010022. doi: 10.1371/journal.pcbi.1010022 (PMC9004739; doi:10.1371/journal.pcbi.1010022)
Supplement: S2 Dataset — (ZIP) [file pcbi.1010022.s006.zip › Final SPOROS output Figure 3/differential/ADnTPDvsCtrl/pvalue/sRNA/Int_seedKeyed.sRNA.human.ADnTPDvsCtrl.diff.avgd.txt]

Seed	Avg of 3 Human Tox	ADnTPDvsCtrl.Group1	ADnTPDvsCtrl.Group2
AAAAAC	84.3	0.0605073719822236	0.460303292595062
AAAAAG	89.7	37.3074194762797	15.1752603559025
AAAAAU	96.2	1.11048923318667	2.14147667640705
AAAACC	57.8	7.15774095492252	6.87510058639425
AAAACG	85.1	1.3852362711978	0.372267401522941
AAAACU	91.6	0.466116409530496	2.55565150874423
AAAAGG	82.4	0.696237857024932	0.161768924648865
AAAAUA	85	0.754363470174543	3.54949230389305
AAAAUG	93.3	31.7250481400432	15.5060758371119
AAAAUU	83.3	0.866378062792722	3.57522803416599
AAACAG	86.8	9.48570606757503	1.64671690202674
AAACAU	97.9	15.6641717991504	47.4394806483699
AAACCA	82.3	3.0056770852879	0.792883672788709
AAACCG	93.4	4.53983997393456	0.845412548884501
AAACUC	87.8	0.157654194221198	0.544242009280877
AAAGAG	82.8	13.8578251384973	4.47872815106893
AAAGAU	92.1	36.168549768542	11.8924048502317
AAAGCA	85.3	205.101532691674	82.9653197172137
AAAGCU	55.1	14.1361332777706	4.97190180287757
AAAGGA	87.2	4.09873391600814	1.1584432359338
AAAGGC	39.7	2.58371666203324	0.805742273698129
AAAGGG	77.2	36.3501914475989	11.734302145038
AAAGGU	60.7	1.33523228621335	0.224876185325557
AAAGUG	89.8	89.2832141626209	43.8210061543917
AAAGUU	80.6	0.568572080747321	0.0253862184387812
AAAUAA	83.2	5.22122985442727	11.8534594979322
AAAUAC	87	1.31995001321498	0.50335113608262
AAAUAG	98.7	0.535425185355438	1.57945263430707
AAAUCU	87.3	6.73201362415678	2.47853799488
AAAUGA	78.2	5.27427099387846	1.50423438997952
AAAUGG	77.2	3.8380861108478	1.04245912362422
AAAUGU	75.2	41.780122544099	12.4300728296838
AAAUUA	91.4	0.0470694301436724	0.494683531749696
AAAUUC	73.8	0.123892428803059	0.532119569935586
AAAUUG	85.1	19.6416195575092	5.15633074969201
AAAUUU	88.5	4.46322495835722	1.07909820656987
AACAAA	90.2	8.27208644148908	15.1109032248738
AACAAC	83.7	5.23672156634051	2.43334128080462
AACACA	86.5	1.16260206318522	1.00727686993033
AACACC	48.3	23.7570629745656	55.2106879810449
AACAGA	93.2	4.8932755904363	0.761024763673503
AACAGG	78.5	0.952788572491638	0.180416681356209
AACAGU	61.8	6.57490070679088	3.10732395037862
AACAUA	82.9	0.455657144481448	0.978282398640672
AACAUC	38.2	3.5400087497053	15.8968433986164
AACCCA	81.6	8.5552298508453	2.3039960780649
AACCCC	9	13.7751653656051	3.57268681003555
AACCGG	78.4	27.2400316965223	16.9782046953315
AACCGU	80.5	11.0721743940879	28.6213999341556
AACGAA	92.2	3.7885372686303	1.6352465060868
AACGAG	89.8	6.48003507498129	2.47850101037059
AACGCA	87.7	1.53164826624514	0.319477947912357
AACGGA	98.3	9.81430304338358	4.30023190687137
AACGGU	70	7.22037546533551	2.39641674335161
AACGUA	81.5	1.23614946513613	0.411781306079297
AACUAA	85.5	0.492034812390832	1.17135530456331
AACUGC	41.9	1.0748506088777	0.164410361642143
AACUUA	88.2	16.4031845572628	2.14680702721708
AACUUG	83.6	7.40646122103342	2.53545308505191
AACUUU	79.5	0.531964302201792	1.45898670159651
AAGAAC	83.3	13.3786978136714	3.84841073705567
AAGAAG	81.5	0.807465652085547	1.25807102329916
AAGAAU	90	4.84207062352107	2.11971621673396
AAGACC	65.8	3.13558755726599	2.05063711058852
AAGACG	92	3.60337874739509	0.767443762716697
AAGACU	81.6	28.2305154954812	8.25389788615407
AAGAGA	84.4	0.806591104595921	0.15707562898553
AAGAGC	78	1.34724879563897	0.309320872308654
AAGAGG	74.7	1.21081055006182	0.159797739347237
AAGAUU	90.7	6.17235532118104	6.05666138413853
AAGCAC	76.2	25.540942956111	23.1610430502122
AAGCAG	93.6	5.996367970001	2.54501147785196
AAGCCC	65.8	1.06071805916573	2.44008691843466
AAGCGC	90.9	1.21584641677674	0.236316105655996
AAGCGG	97	1.54581632185036	0
AAGCGU	97.7	4.95245953031732	14.2572101470679
AAGCUG	89	2.19175713091734	5.36925123404886
AAGGAA	92.3	1.44634636772398	0.626134873460119
AAGGAG	83.9	0.756806375943335	1.81357497763644
AAGGAU	78.5	1.25197930368286	0.540049114405097
AAGGCA	70.8	0.972222922741178	2.33435439596353
AAGGCG	71.8	1.93150024727447	0.572232278819481
AAGGGA	87.5	2.57140693347456	2.31587880750473
AAGGGG	83.9	1.81526581608973	0.651824789309259
AAGGGU	66.2	3.23919320355895	1.26961726281009
AAGGUA	88.2	0.635792233231957	0.220456052380176
AAGGUG	90.2	11.8933673009589	3.77561237512083
AAGGUU	77.3	0.17442852755153	11.7148234656814
AAGUAA	90.1	2.09248687897302	0.533093176629912
AAGUAG	84.5	0.396484806025123	1.02422757584806
AAGUCG	91.5	2.59978055341127	0.710271275258933
AAGUGC	66.3	8.92961999930455	16.2415826802259
AAGUUA	81.8	0.926393468622423	0.0640383558362914
AAGUUC	60.8	0.25516067014565	6.74569607533845
AAGUUU	80.3	0.226271044921028	0.996902240468003
AAUAAA	105.4	2.02428688692525	0.467481510581377
AAUAAC	89.3	2.76857720243229	12.7816620300009
AAUAAG	92.9	14.7941809061318	37.2582589041485
AAUAAU	81.7	0.916709514029099	0.26121762511669
AAUACU	91.1	0.121089286703004	0.637528187477202
AAUAGG	87.2	12.3344793748764	2.98613056980906
AAUAUA	92	0.366969595658948	0.894615373179659
AAUAUG	88	0.506472959080532	0.0422930565796433
AAUCAU	83.3	1.63540984669238	0.476271803427377
AAUCCA	86.5	5.65481161345413	9.83286435863212
AAUCCG	79.6	4.35247009059454	1.60166619275488
AAUCCU	65.7	0.466668021538817	0.0941283170835898
AAUCGU	89.7	9.24773546237763	36.0727073706776
AAUCUC	71.9	4.24845425557725	1.60094196035803
AAUGAA	95	0.084710320775113	0.635757040325555
AAUGAG	81.5	0.0820856763025976	1.16723145532441
AAUGCA	95.8	2.67306368981264	8.75135367382659
AAUGCU	65.2	0.261416770733088	0.969698182592391
AAUGGA	84.5	8.26072911944583	25.6578848232216
AAUGGC	50.4	1.93740005105042	1.18930103305134
AAUGUG	83.1	0.107149525088859	0.495941578147511
AAUGUU	81.2	8.80636408754789	2.40655707846635
AAUUAA	99.7	0.775857314657212	0.207942944656147
AAUUAU	55	2.99059378521187	0.368069901404375
AAUUCU	84.2	1.17194170857406	0.172002103348393
AAUUGU	62.6	473.048701471608	74.9066899062929
AAUUUC	78.3	9.06833536319715	3.26159350203595
AAUUUG	90.5	0.882261867507599	0.275339119473444
AAUUUU	87.2	5.97052666227195	3.69265749731716
ACAAAA	84	11.0552528943939	1.65719202763001
ACAAAG	86	0.582603594271743	1.63111235048904
ACAAAU	72.5	1.13997891239274	0.320111846021099
ACAACA	84.9	13.5824230136119	4.08121510229752
ACAACC	34.7	0.82405049988358	0.230875048435891
ACAAGA	87.8	53.044217058462	8.77657056628689
ACAAUA	95.6	2403.70933691924	1247.81019492407
ACAAUC	43.3	1.5640447731378	0.556188199805969
ACAAUG	78.2	0.959374415348111	4.79812085691026
ACACAA	79.5	1.36174528244571	0.408045620879394
ACACAG	61.7	0.894666481190062	0.22473629568324
ACACCA	65	2.02356546955437	0.426874911060047
ACACCU	23	1.30196827254267	0.241664898474476
ACACGG	68.2	1.04707582169678	0.429897822111238
ACAGAA	86.5	23.3156145050266	6.84215507091586
ACAGAU	30.6	1.70754121506199	1.59342808041897
ACAGCA	79.9	10.2497376530198	5.39604127952927
ACAGGA	83.2	101.599979986533	28.9808801048507
ACAGGC	18.2	4.17361674257433	0.622554365158158
ACAGGU	39.1	1.94099763209939	0.631530094342762
ACAGUA	101.6	277.288371549967	474.044948128817
ACAGUC	56.2	18.8786089280535	6.47090040061841
ACAGUG	87	11.532863302873	5.76349735276472
ACAUAA	96.9	0.453745449448431	2.25175595998348
ACAUAC	51.9	81.9647387693487	20.9557072454532
ACAUAG	80.6	1.5442778794252	0.712921336093839
ACAUCA	79.2	1.29430134385256	2.9605277821505
ACAUCC	35.6	74.2752037537475	36.2211294277303
ACAUGA	75.4	2.70631931357526	0.937741709355568
ACAUGC	16.9	108.606051668691	23.5515004501507
ACAUGG	60.6	2.21589568416063	5.32832344509703
ACAUUA	85.8	1.79113500529591	0.519360579671684
ACAUUC	74.6	39.7110867426038	26.9952869648755
ACAUUG	80.2	3.04473912868474	8.26408261554524
ACAUUU	67.3	0.312671580475277	0.793946737771629
ACCAAA	85.1	0.0121014743964447	0.266144581430898
ACCAAU	72.5	1.58924671938976	3.18157362725928
ACCACA	76.9	13.8120540385569	26.4196985452766
ACCACC	30.2	4.64562178718248	9.5727192808879
ACCAGG	66.8	3.16811319474659	0.69327573340845
ACCAGU	41.2	1.67318091618511	1.66628522861331
ACCAUC	56	2.04209931595284	1.4582084304512
ACCCAA	77	1.44269457071285	0.246490152036552
ACCCAG	61.8	1.76454642176769	0.588963116259147
ACCCAU	51.4	87.7260564742105	31.0193787140691
ACCCCA	42.2	259.728008967787	61.4808191837569
ACCCCG	71.3	22.2248938631157	4.49522090520298
ACCCCU	24.7	62.7752276448296	21.1987628230613
ACCCGA	82.4	5.3128902940425	1.7116779000486
ACCCGG	72.2	7.04496730834735	10.3908149015618
ACCCGU	78.3	1294.44650095701	825.817923493512
ACCCUA	91	0.913316332280583	0.133066513034287
ACCCUG	74.6	2.79927000755586	1.13644228831509
ACCCUU	68.9	36.6709354944748	12.1876466503117
ACCGAA	89.4	5.41489048227877	1.58371292706914
ACCGAU	88.8	4.33029225529194	1.51398453967864
ACCGCC	37.2	0.617361062307153	0.207011904099362
ACCGGG	80.3	292.65966960467	49.4285186833735
ACCGGU	85.9	19.6430717568052	6.7479277304966
ACCGUU	77.6	0.884056639925257	3.11137323845941
ACCUCA	65.2	0.367758151272454	1.20003339533523
ACCUCC	42.8	0.427200525774683	1.63465374635083
ACCUCG	74.5	4.96634326207806	13.4818114478922
ACCUCU	45.7	3.23875315584535	4.04866422370918
ACCUGC	17.3	2.55360425444688	2.33577975158864
ACCUGG	61	29.4917565791696	10.9011220579803
ACCUGU	47.2	0.0910068798653205	0.488463703647418
ACCUUG	75.9	4.04318856040432	17.6432408050869
ACGAAA	91.9	0.78622374714493	0.279214909020775
ACGAAC	80	10.0212473002268	4.00176274894335
ACGAAU	93.2	3.88129576079065	1.34654897312195
ACGACA	84.6	0.549870951789038	1.04950896977179
ACGACC	41.6	9.91285444202335	3.90484111791954
ACGAGA	78.9	18.1542086985835	5.34461023947369
ACGAGG	69.2	2.09947258657511	0.614228994849397
ACGAGU	75.5	21.1888950753532	6.02095763809113
ACGCAC	80.9	0.82994795631605	2.13879714803068
ACGCCU	80.3	0.963051654433034	0.256247476583615
ACGCGA	88.1	5.01614725908203	1.54175670742388
ACGCGC	84.9	2.73537189302576	0.412565180701535
ACGCGG	73	0.992281872973968	1.47645538967579
ACGCGU	78.3	18.7474342395575	66.0587567628043
ACGCUC	77.2	51.8559955632694	19.0778885468455
ACGGAC	40	1.31690009701519	0.441024435135843
ACGGCC	51.4	0.625461391403548	0.176205860448023
ACGGCG	68.3	3.37223427694597	1.35275351750228
ACGGGA	79.7	0.65714558060679	0.165331024795265
ACGGGG	51.6	4.11865398005327	1.32107988210529
ACGGUC	41	11.2886627776346	2.39332389497268
ACGUAG	87.6	91.8432855866301	27.2354254423762
ACGUCA	85.7	6.10515881776273	14.5377103347703
ACGUGG	72.6	1.51097090142201	0.311638774064005
ACGUGU	63.4	4.96978767033014	1.04694663201751
ACGUUC	57	0.278766015067535	0.846269520625208
ACUAAC	68	7.99741568775802	2.07024200232553
ACUAAG	97.6	44.5910133708962	120.369820292649
ACUACA	88.4	1.56628570961973	4.66537367505583
ACUACU	57.4	4.03975620662671	1.7596915249216
ACUAGC	25.7	3.99354483356399	1.36922177177118
ACUAGU	36.5	1.48982039229303	0.37370038349829
ACUAUA	91.9	0.894950718085702	0.294694632950354
ACUCCA	70	0.077850847770219	1.69671434096193
ACUCCC	48.5	15.5317148206587	5.02957867358319
ACUCGU	74	39.2123716005043	123.552288936244
ACUCUG	89.4	8.39154241650904	36.4464402141078
ACUCUU	83.1	2.0866155580631	8.04512471224828
ACUGAG	97.9	0.126053745998749	0.775603855494501
ACUGCA	86.5	0.154646232269568	0.734534869968875
ACUGCC	41.8	0.481606211018965	0.073950892308556
ACUGGU	59.5	3.03795618309169	6.49687835930344
ACUGUA	87.3	116.621765649996	31.0207138276469
ACUGUC	68.5	0.716914857142719	0.251919998812433
ACUGUG	82.6	27.3081002132187	9.38727840252681
ACUUAA	86.6	11.2104212442338	2.43652911268533
ACUUCA	79.5	1.43111093070762	6.10682495122459
ACUUCG	83.1	1.0409632650817	15.7627652031386
ACUUGA	69.4	31.0139275054088	7.42118431793355
ACUUUA	80.8	0.215371724707064	1.16040701034704
ACUUUC	55.3	0.570105304821105	2.05341201713498
ACUUUG	72.2	1.81387578577849	1.399799712096
AGAAAG	83.5	1.22355429864996	2.63672486479503
AGAACA	85.5	1.82457973492344	0.63138611720036
AGAACC	69.6	3.45030029521287	8.47956372027216
AGAACU	57.7	13.5988059387517	4.5697181012981
AGAAGA	87.1	1.23537873943123	0.435235739771277
AGAAGC	49.8	0.780078538494272	1.89050843017108
AGAAGU	52.4	2.81468889818685	0.644925530047886
AGAAUU	69	102.577121300162	39.7516502210218
AGACAU	85.3	3.82887625410274	1.24510735555055
AGACCC	61.5	3.2735197991767	1.47045086206221
AGACCU	82.5	3.76335204088615	2.70484027702992
AGACGG	60.5	25.999170130495	5.23170219770479
AGACUA	91.4	5.49006071434684	0.981329460325429
AGACUU	75.5	9.32626847378625	3.56191425859453
AGAGAA	83.3	42.4948851785606	11.1794487579617
AGAGAG	80.1	0.801444856497817	0.0842499094810565
AGAGCA	82.1	1.97784303062176	4.11951725964234
AGAGCG	84.6	4.29242683669338	0.966873161366888
AGAGGA	79	0.70745509421706	0.22832029149198
AGAGGG	63.1	20.0026872750394	2.9014376556576
AGAGUG	73.3	879.939492382178	163.925252340868
AGAGUU	79.3	3.71265061001346	0.339300204008999
AGAUAA	89.1	0.381901310917805	2.02756784390559
AGAUCA	77.6	1.05079359704827	0.34527306725939
AGAUCG	84.8	2.1019516903994	11.9355216369382
AGAUGG	55.9	0.449187708367625	0.0567318434876456
AGAUUA	95.1	10.1059273271977	32.4543167776799
AGAUUC	61.7	12.4905679474523	67.7587376103671
AGAUUG	94.6	64.4798673111843	246.146445956302
AGCAAA	94.8	3.88498913375664	0.614376486543498
AGCAAC	80.5	18.9989668606414	7.25178871228765
AGCACA	79.3	17.5616707103668	43.937487138175
AGCACC	63.1	13972.866969658	25989.3614176002
AGCACG	77.2	5.79294304491911	24.742996403939
AGCACU	60.7	13.9859722161906	24.3754439461605
AGCAGC	26.2	159.241481060899	63.721427592039
AGCAGG	42.9	0.473199139495012	1.48461453783367
AGCAUA	81.6	10.9622050640281	4.82206991408806
AGCAUC	74.4	27.7629087651625	11.0997936574923
AGCCAA	72.3	0.520111894120209	0.138780079358103
AGCCAC	68.3	0.964257409302534	0.278333132475611
AGCCAG	52.4	3.79091564039968	9.27345325255508
AGCCCG	72.8	1.07875035163956	0.250743164650038
AGCCCU	63.2	1.46553273485646	2.74765074525468
AGCCUC	40.1	0.00907610579733353	0.800775109944821
AGCGAA	91.2	0.719691413724911	0.207772519575505
AGCGCA	84	0.267266406263263	0.728266261276543
AGCGGU	26.1	6.88553772086578	2.55828941312176
AGCGUA	84.8	1.28088160722074	0.461802355105006
AGCGUU	85.6	4.65890426731885	1.63266492993866
AGCUAA	81	0.608186763601767	0.0999354747517724
AGCUAG	52.8	15.7493680247727	6.93413281080971
AGCUAU	48.5	1.26961013103206	2.19679772082892
AGCUCA	82.5	21.4523101165085	8.53078122133693
AGCUGA	83.2	18.9425824288626	4.60601693102679
AGCUGC	25.4	1972.67934888579	3215.36442218448
AGCUGG	9.3	1.20343067722429	3.57976947236554
AGCUUA	84.2	111.556364868605	258.485870991504
AGCUUC	47.8	1.05382038787334	13.2209199718059
AGCUUG	64.4	5.99603961886617	7.73644644310275
AGGAAA	77.7	1.73729699784855	0.357428942341969
AGGAAU	75.9	2.85643906103848	6.9183455238398
AGGACA	69.5	1.98064851753255	0.493575166479003
AGGACC	70.7	16.4339536083796	80.5996993013932
AGGACU	62.1	3.99877290668181	1.15364987307343
AGGAGA	66.2	6.22594525022015	1.95781411496245
AGGAGC	11.1	225.123837782954	411.607962597833
AGGAGG	33.4	1.02144073807722	0.823917254814683
AGGAUA	88.4	1.23398106576336	0.459808261494003
AGGAUC	31.3	0.128221290919607	5.89824362782731
AGGAUG	80	1.82154908868806	1.60169703552942
AGGAUU	64.7	1.49253052177417	0.616060951099591
AGGCAC	34.4	10.3585177798505	3.29449490684459
AGGCAG	43.8	0.00302536859911117	0.452462372020725
AGGCAU	43.4	0.760170917425115	0.206176759054364
AGGCCC	52.4	0.104410629355754	0.769803424696584
AGGCGC	29.8	0.573701619950774	0.156084918803276
AGGCUA	75.9	1.98662458543978	0.706410581885524
AGGCUC	28.5	0.241209202115674	9.62165753064004
AGGGAG	71.6	2.90169775728744	4.39365705910306
AGGGAU	35.5	0.67492177060566	2.43791259010836
AGGGCA	56.3	0.248833382968611	1.39615060666414
AGGGCG	56.1	2.53667660896925	0.884660423307606
AGGGCU	29.9	39.3601985065994	13.5916758879757
AGGGGG	25.1	0.989141729646102	0.37402849162507
AGGGGU	27.2	2.40134714319402	0.816785905738142
AGGGUC	19.6	11.7715690181256	21.3345951059747
AGGGUG	76.2	0.166826083382043	0.925528326460705
AGGGUU	62.5	1.60485772566754	2.78476379994436
AGGUAG	72.6	3.02483300627839	3.23066467606402
AGGUAU	53.9	28.3045760865043	5.48962684047946
AGGUCC	32.8	0.272907943457608	22.4905130257661
AGGUCG	62.4	6.86358372154141	2.11333682322464
AGGUGC	23.4	9.03542418162284	3.15676340655663
AGGUGG	36.9	8.11999004331745	2.31008609720982
AGGUUA	79.6	2.93260820207824	19.8581995621525
AGGUUC	52.1	91.1300538089867	2948.56087284127
AGGUUG	79.1	4.6304821457689	109.258308315472
AGGUUU	83.5	0.0201617779657953	1.53258676238561
AGUAAC	40	1.17403011297367	1.01998636574035
AGUAAG	76.7	1.41843821802077	0.244414585288593
AGUAAU	57.6	12.3835001612327	5.10941741372156
AGUACA	65.6	4.61216415305884	0.548045503834733
AGUACC	42.3	26.6300121980896	123.097763459302
AGUAGA	76.6	12.2140975880179	3.84965816051484
AGUAGC	13.5	0.83652655523581	3.14057364474739
AGUAGG	43.5	5.27598725691854	1.95373557163048
AGUAGU	20.9	5.55381270814266	0.644313404511676
AGUAUA	83	3.77417819643589	1.25854280898974
AGUAUC	38.1	1.91150824102675	0.704342012399217
AGUAUG	67.3	0.780954118424202	0.243003582288486
AGUCAC	45.9	0.861298891754699	0.169963183757387
AGUCAG	59.5	42.6517601820322	42.9959836682946
AGUCCG	66.7	3.42154826932791	0.7342660729322
AGUCGG	74.8	0.748344394182573	0.654814150450255
AGUGAA	85.8	15.8057010870566	6.51494370265832
AGUGAG	54.7	1.77941862453546	1.08007891922715
AGUGCA	88.8	4.7947989775924	3.27288188320964
AGUGCG	81.6	0.411891731575581	0.975644683127383
AGUGCU	77	5.35711642239714	1.90013179299511
AGUGGA	44.5	1.10027962739466	0.260878482469978
AGUGGC	26	4.65128886667076	2.88708898668117
AGUGGG	32.7	19.0021132253051	6.60132475935728
AGUGGU	46.7	77.9765173720006	28.0927943368569
AGUGUA	74.1	1.06239975367577	0.272072802734869
AGUGUG	57.7	0.795501668681956	0.227163361180197
AGUGUU	65.4	1.60880035078391	0.393811396586904
AGUUAC	27.6	0.892266264270225	4.80468813999722
AGUUAU	51.2	1.31030983930416	0.490555718626974
AGUUCC	15.5	0.571077228582695	9.60352678456198
AGUUGC	16.4	7.32724455342784	21.1922985003696
AGUUGG	38.1	1.06048605569699	0.303153416497373
AGUUGU	31.6	0.024251239204587	0.887910169911901
AGUUUA	83.6	13.7963095289528	57.1697706310389
AGUUUC	54.5	1.80944335837008	74.9958730473653
AGUUUG	72.4	0.95658126614439	2.80470449735218
AGUUUU	81.6	1.16304284132269	0.211333728367959
AUAAAA	84.9	1.0777384659101	2.05949770230253
AUAAAC	84.3	4.73760829100706	9.07429162814156
AUAAAG	87.4	217.47464679697	195.836919445383
AUAACA	108.8	3.98626286320355	16.4355271797155
AUAACG	90.5	2.30190240320547	0.828207469215522
AUAAGG	87.6	3.26827284345258	1.20597008797666
AUAAUA	95	38.5232727788599	20.6270880374029
AUAAUG	91.4	4.34237293042001	2.49628567965785
AUACAA	90.7	284.060362883654	543.554518374303
AUACAG	97.4	1.06285039733187	0.336806775102899
AUACUU	81.5	1.19839548034523	0.774996290168436
AUAGAG	94.9	0.18698954354428	3.52933091025364
AUAGCC	31.8	1.70875168889747	0.581694739917298
AUAGCU	60.4	1.35522286083335	3.76093490994574
AUAGGA	92.9	10.7202370784884	3.24395828863946
AUAGGU	70.1	0.623772841304437	0.155570456423335
AUAUAA	93.3	350.506977741505	729.21701102412
AUAUAG	79.8	0.91031039994348	0.128160600786144
AUAUCC	43	2.99530212155511	1.25809733559512
AUAUGU	78.8	0.570057279781497	1.20613245478533
AUAUUA	95.9	2.69495419596144	5.82483738309154
AUCAAA	87.8	0.400841281483901	4.83320402205503
AUCAAG	88.6	1.96180450565398	0.549283769630506
AUCACA	84.1	7.70850103399032	23.7037226367072
AUCACC	65.8	64.0228005603347	38.9941331670183
AUCAGA	82	1.94476707899275	0.627422927144701
AUCAGC	50.6	0.92813013711183	0.125202222075845
AUCAGU	50.3	0.0413393581595735	1.06691476709797
AUCAUA	76.1	1.28457677724735	2.64814737328325
AUCAUC	56.9	92.1054124454272	204.839047208512
AUCCAG	84.6	0.5142021778866	5.30971294805943
AUCCAU	89.1	2.1269207684329	1.39804314893536
AUCCCG	89.8	1.33945087964414	1.33412516118039
AUCCGA	95.8	6.63197120678042	2.73762351676638
AUCCGG	84.7	3.16752950039474	0.723620037180389
AUCCGU	76.7	8.71219302692318	22.6550745253483
AUCCUA	93.3	0.00302536859911117	0.461002905112349
AUCCUG	92.9	0.793446556431659	0.175917973162347
AUCCUU	57.4	2.74388728895448	6.45989533959992
AUCGAG	97.9	0.659699599494101	7.12344702432527
AUCGAU	110.4	249.879053230959	201.596489472302
AUCGGG	93.8	38.6007385056827	10.1091713314551
AUCGGU	84.5	5.15400898984474	1.33211140665431
AUCUGC	63.7	1.68493658841852	4.63806330447124
AUCUGU	85.3	0.835843076426738	0.195476414059842
AUCUUG	80.3	8.66092449875064	2.28215726445362
AUGAAA	92.9	1.21692078554736	1.25325359335375
AUGAAC	88.5	0.965338458821218	0.279376582468464
AUGAAG	95.1	0.481647287550826	1.78424936886184
AUGACC	54.5	63.3784767937535	30.933054291399
AUGAGA	91.5	6.57813746888915	9.53267530452322
AUGAGC	58.8	5.66998470784724	1.27180514020658
AUGAUA	86.5	1.60499849551794	0.400920107483998
AUGAUC	64.1	0.124040112563558	0.825647042956323
AUGAUU	95.5	0.195475705743939	2.46814434673869
AUGCAA	100.3	1.7513133268147	0.554315195966465
AUGCCU	27.2	1.86931160492038	3.93667896494791
AUGCGA	93.4	0.459570069682479	1.5588961662465
AUGCGU	94	0.09244995913034	0.549692394483196
AUGGAG	83.7	0.946586876975856	20.3487321574655
AUGGAU	85.8	3.94143569684001	2.0342211273373
AUGGCA	84.1	0.121367177679345	0.652171224254723
AUGGCC	57.4	10.6070981728509	5.53249969225591
AUGGGA	89	0.26679916081963	0.998444961949645
AUGGGG	61.5	0.542905972678074	0.11176066853309
AUGGUA	91.9	0.0773231161347841	0.511014360014312
AUGGUG	95.5	0.0548090684988993	1.12254543384209
AUGGUU	89.6	8.84247625396097	7.95105360996513
AUGUAA	80.8	9.12134393656304	11.2162725059204
AUGUCU	72.7	4.17318731408667	3.87952534809314
AUGUGA	88	1.40684228779439	0.498166513991
AUGUGU	56.2	1.12732195525093	0.183339622159531
AUGUUC	63.3	0.0471177205553699	1.20614134463278
AUGUUU	65.3	13.7152061186392	3.93916589949308
AUUAAA	99	1.59528498311182	0.40484677066996
AUUAAG	98.2	0.856682981332921	4.2381558195809
AUUACA	87.9	0.25284278529493	1.19786699633176
AUUAGC	71.2	0.390667104091583	4.75228373467073
AUUAGU	80.6	2.3543795454346	2.17485548571999
AUUAUU	100.9	2.98824531668412	6.75454290689551
AUUCAA	90.9	4.72138795899664	1.11627681076965
AUUCAU	89.4	0.819436259125251	0.317604189993428
AUUCCC	62.3	3.26282816089247	0.736075615883502
AUUCCG	88.8	3.54567879646453	14.2236576637814
AUUCGG	94.2	1.3934109334145	0.398698679330687
AUUCGU	79.3	0.160696969467791	0.812672742642965
AUUCUC	77.4	0.365653193517548	1.87826578263525
AUUCUU	95.6	1.99509053516704	15.3511893399549
AUUGAA	92.5	5.11018355184624	1.73602079735796
AUUGAC	82.2	3.50861029852797	5.05446347325252
AUUGAG	89.4	57.6562409664596	183.631849120725
AUUGCA	80.2	1.18176293313719	1.05246750031763
AUUGCU	53.9	0.822353147893422	3.22242644164459
AUUGGA	37.8	13.8926814701136	3.20106287802658
AUUGGC	61.2	8.38166947056281	5.23167964557566
AUUGGG	42.7	3.79592573873007	0.937248825211615
AUUGUA	83.5	1.57547181820707	0.69562515125104
AUUGUC	71	124.145333698842	33.1651103598526
AUUGUG	87.3	46.5621010204602	118.410146493301
AUUUAA	94.7	0.853001872758793	3.95618302477868
AUUUAG	94.6	2.44518248497535	0.582936602111257
AUUUCA	85.6	0.654861387375974	0.155873977934498
AUUUCC	59.6	5.66094704120206	2.01578350788142
AUUUCG	94.8	13.977535541851	4.97458221682574
AUUUGA	103.2	4.73576085035763	15.0487031848676
AUUUGG	86.4	2.70940088281453	2.37422259755937
AUUUUA	96.2	2.60994859536649	0.522793760315568
AUUUUC	46.2	0.00302536859911117	0.580493834945698
CAAAAC	83.1	4.31410376921688	13.4024729069993
CAAAGC	46.9	16.1845325293206	7.16738451214743
CAAAGU	61.9	13.9241222376704	1.17924781327943
CAAAUC	67.1	0.827204205265374	0.295458052078841
CAAAUG	84.1	2.83488537356088	8.42875552518015
CAACAA	85.5	7.25333458268971	3.91610938255787
CAACAC	77.4	0.459826236157118	0.84418176603355
CAACAG	74.3	0.189995100934514	0.653032093611011
CAACCC	50.7	1.74398613398559	0.305718997601406
CAACUU	84.8	0.517243511825419	0.0255282588261329
CAAGAA	87.3	6.15689484711285	1.43035575251145
CAAGCG	84.3	1.83829811227909	0.73497901637409
CAAGCU	72.1	0.920509947111954	0.396457701499537
CAAGGA	74.2	0.158553428721679	0.725083300910873
CAAGUA	83.3	2.45160186010749	1.01883612005051
CAAUAC	67	0.870731072365324	0.29455426781239
CAAUAU	82.7	129.396433957595	43.1234728419635
CAAUUG	93.6	0.174139532747805	1.23178708333229
CACAAU	70	0.897841376825118	4.65266635650771
CACACC	30.9	2.5603850239574	4.83556578976076
CACACU	52.9	0.461844351314603	1.07211661911117
CACAGA	59.3	19.9685268675258	41.8167499103682
CACAGC	24.4	5.82978130821613	12.7253297565825
CACAGG	58.4	27.2134125637415	62.4508420461428
CACAGU	56.7	3100.22815684127	4713.50646366884
CACAUC	63.3	12.3887412978625	2.66608156353379
CACAUU	74.5	73.7574105247599	31.5522252383712
CACCAA	76.7	1.46185709374434	0.552764349169706
CACCAU	67	143.593417188143	41.7161749088514
CACCCC	20.1	84.0794281477173	21.1083090546975
CACCCG	62.7	1.08670449524593	0.326785008365133
CACCGC	42.1	1.42155755190214	0.154383737076301
CACCGU	62.1	2.43290266825081	0.308228588764295
CACCUG	76.9	1.33838914023918	4.52531534646148
CACGCC	56.2	0.598103278849869	0.164029874671352
CACGGA	62.7	0.229976303944148	1.68786631103105
CACGGC	30	0.793881587010349	0.195089362575459
CACUAC	51.7	1.6024525581831	0.659953200850147
CACUCA	65.8	0.254136586697491	1.45476653427197
CACUCU	64.1	0.515161972856002	1.77783641514926
CACUGA	79	1.93756220186728	0.62278849407333
CACUGC	23.6	1.47309719453303	0.464614410515434
CACUUG	63.1	1.80838676136947	0.413848518486578
CAGACC	53.7	0.363398291317037	1.07236452157369
CAGAGG	60.6	2.02866796567123	3.04872512750096
CAGAUC	57.1	1.06777547535048	1.12417994253278
CAGAUG	68.7	3.83082193504844	1.3245892429576
CAGAUU	76.4	6.98357482978845	44.6228086034196
CAGCAC	79.2	0.576535509509515	1.17870454475291
CAGCAU	80.2	9.14028913233562	5.66098763105812
CAGCCG	74.9	1.49259931283446	0.492476565167717
CAGCGA	80.6	2.69853980225202	0.682805878588799
CAGCUG	84.5	0.00907610579733353	0.309019696364966
CAGGAA	90.8	9.28910055081161	2.58503873152443
CAGGAC	32.8	5.48344437671408	1.27306696450178
CAGGAG	62.7	0.577341726270162	1.13722391802102
CAGGCA	78.2	1.97655746720763	0.484165444393384
CAGGGA	69.8	9.16955737091733	2.47589606406083
CAGGGG	34.6	0.00907610579733353	0.751249710453339
CAGGGU	22.9	1.36471609020584	0.406651081794477
CAGGUA	82.8	2.46059937844316	0.718935662131347
CAGGUC	38.7	2.84922282615515	0.939746545810515
CAGGUG	70.2	2.85264942814895	0.996524223987786
CAGUAA	89	2.37151121408032	0.38174245695943
CAGUAG	74.8	2.84345229250327	8.75026815170486
CAGUCA	79.5	5.88203106569611	8.78317474127298
CAGUGA	68	0.0458391858464145	0.331097647296283
CAGUGC	61.3	5.88641802068631	1.6790824560577
CAGUGG	31.1	6.08233759954224	2.83214750278521
CAGUUA	80.2	2.18815132320734	3.47997158792232
CAGUUC	64.8	0.946417443459317	0.31489956224803
CAUAAA	75.9	4.52375870392858	1.43112165503825
CAUAAG	76.8	1.77633356815371	0.0846552285194331
CAUAGA	75.5	5.18755951035175	1.10252735942588
CAUAGU	48.4	10.9841348780892	29.9412265441944
CAUAUU	67.6	5.44539647000815	3.09009906874108
CAUCAC	59.7	3.10861006288771	0.976585118820424
CAUCAU	60.6	0.247448625114806	1.05135294545294
CAUCCC	37	0.60032564039123	1.61602429577272
CAUCCU	54.1	4.6948305530577	17.6091889606298
CAUCGA	66.9	26.9252919689766	6.60578157049702
CAUCUG	64.3	0.201574469564146	0.594133439254236
CAUGAA	85.3	0.687645227874262	0.149997907856047
CAUGAC	42	1.58244465299546	2.1015810421906
CAUGAG	72.9	7.18524428966552	21.62830113885
CAUGGA	40.4	14.5025443976671	4.06074524076853
CAUGGG	30.7	5.03352563874539	29.9345730171607
CAUGGU	39.8	0.678493466798883	0.173310226011876
CAUGUC	49.1	0.0242029487928894	0.524980995589603
CAUGUG	70.9	1.36421381132482	0.406231644488109
CAUUAA	75.9	1.68366155838385	0.136298712144354
CAUUAG	67.6	0.733834042617845	0.184053192422745
CAUUCA	67.8	89.1708171192389	37.6126119440552
CAUUCU	69.8	0.236115148274337	0.964725736129706
CAUUGA	65.6	7.51761805467148	1.73946143189165
CAUUGC	47.2	10.4561361871291	4.5560260730252
CAUUGG	36.6	3.30599668800399	7.62791607032509
CAUUGU	52.5	0.627169574513483	0.182693325905926
CAUUUC	40	3.40403268576866	0.953815462517627
CAUUUG	60.9	5.84707258683993	17.1726676444175
CCAAAC	69.4	0.198049793131266	1.84156374810135
CCAAAU	76.2	0.684298974094199	0.227158013799822
CCAACA	71.9	2.37448899140287	0.627369450765956
CCAACG	82.4	0.0635327405813347	0.643490892011856
CCAAGA	60	1.51974586872017	0.0858871853915112
CCAAGC	21.1	2.1499351782093	0.395714495572179
CCAAGG	45.8	0.0495946812673856	0.81954491759112
CCAAUA	87.5	2.11074770451449	0.524865715499408
CCACAG	72.9	2.55220541260398	1.8063595653375
CCACGG	55.3	1.36859926181053	0.134105519685255
CCACUA	82.5	0.989079373174771	0.399625726796572
CCACUG	81.9	1.20002464272115	0.442023353386427
CCAGAA	77.8	36.6692081270671	10.4434590852397
CCAGAG	69.4	0.702912987747454	1.64806276068248
CCAGCA	76.6	1239.57817360364	427.675002359749
CCAGCC	14.8	1.0468942484778	0.272855136609376
CCAGCG	67.7	2.55640063951997	0.825008466281993
CCAGCU	53	4.86153492674803	1.30006331753055
CCAGGA	73.3	123.86838951256	29.9943989300017
CCAGGC	20.4	1.4041271646641	0.336643808084555
CCAGGU	24	6.63989051909544	1.65338279286146
CCAGUA	88.6	7.616740484191	1.65006712227876
CCAUAA	75	0.800178619163604	2.54305024305265
CCAUAC	67.2	1.77323707100771	0.184768113577403
CCAUAG	78.2	3.44609110527606	0.48569456017627
CCAUCA	87	1.23439630785669	0.468855552417818
CCAUCG	77.4	83.5342561475678	26.5825662276736
CCAUCU	35.3	1.77837025273723	0.71588024111223
CCAUGA	85.4	1.17094280013299	0.205453003829138
CCAUGC	21.9	1.98921177724782	5.67941971804806
CCAUGG	10	15.793744717796	1.71747653649975
CCAUUC	62.6	2.94423484524935	6.03991122426052
CCAUUG	94.7	2.55854346507861	0.574987356475504
CCAUUU	69.1	2.68228718551069	7.90621384192825
CCCAAG	75.1	0.939463426208422	0.104140243442308
CCCAAU	90.3	0.251836821595214	1.91900057753799
CCCACA	68.9	4.9944021296032	16.8536041242335
CCCACG	74.3	4.33040357592582	1.20642060974187
CCCAGA	69	9.09816345447392	5.44657196491969
CCCAGC	32.5	0.148031928688882	0.934615593504174
CCCAGG	72.3	1.65062548949493	0.455715615040845
CCCAGU	71.2	5.07691849533028	15.0215411307329
CCCAUA	77.7	0.742430431219981	1.68982802077558
CCCAUG	68.5	3.68876747641691	1.30292083194341
CCCCAC	70.8	18.5585920631195	7.13291133728712
CCCCAU	75.1	1.15696971815499	0.29052722064549
CCCCCA	69.6	2.12526098402591	0.949232636366372
CCCCCC	18.5	1.66084903591517	0.497404457134533
CCCCCG	81.2	1.53130660491292	0.314240021743395
CCCCCU	60.2	2.03307819492164	3.05518515602183
CCCCGC	50.3	3.66679741174016	0.909964125640067
CCCCGG	61.7	129.266701815734	51.9531966932677
CCCCGU	79.5	6.08976145761709	1.47361985597346
CCCCUA	99.3	0.918007026863333	0.254823189064792
CCCCUC	47.2	2.1053623593716	0.349917309283738
CCCCUG	88.7	1.98607814624939	0.347541637480962
CCCCUU	81	23.3343958358078	6.03266508901646
CCCGAA	83	15.0092610292129	38.858526884085
CCCGAC	66.4	4.49603262705592	4.02826074076585
CCCGCA	75.4	5.93615510255637	13.312883580129
CCCGCU	49.2	1.36552089388927	0.366683602670756
CCCGGA	76.6	383.426645467283	1411.35633292634
CCCGGC	30.6	34.863510582661	236.049150179653
CCCGGG	81.7	5.44637436156158	11.1789887456203
CCCGGU	61.1	2.1677064182419	1.06710483553854
CCCGUA	83.5	2.3864939279171	2.47241674994403
CCCGUC	37.6	1.22022627825695	0.766998431037593
CCCGUG	84	0.534169393178374	1.10927095867732
CCCGUU	91.4	1.44316512922739	0.398856686183717
CCCUAA	72.8	1.81792721703757	0.743354812952739
CCCUAU	71.4	0.195705791767707	0.831883664280262
CCCUCA	74.3	8.90588866805191	3.75907994706733
CCCUGA	72.8	3.44342502370348	1.46576111380095
CCCUGG	48.6	19.6428619940452	14.3965150491765
CCCUGU	52.4	37.5735766381966	12.1318638346543
CCCUUA	79	7.52843962970193	3.46005902904065
CCCUUC	50.2	0.731424296467074	0.130272798427177
CCGAAA	89.1	2.59731032246388	7.7969438209371
CCGACU	60.4	0.984132204732561	0.428360881001424
CCGAGA	75.9	0.879410903678948	0.232915831927775
CCGAGU	68.1	1.66819534191733	1.23308342748806
CCGAUU	81	2.47924038466389	0.979470163582512
CCGCCG	81.7	2.68954952341413	0.424341351020894
CCGCGC	58.3	2.5038214951009	0.641048069440554
CCGCUC	46.3	0.421240833122187	0.0343750258308869
CCGGAG	63.9	1.62248411590744	0.548438272910261
CCGGCA	58	35.422946324106	9.98661369772618
CCGGCC	23.8	0.265816332516315	1.39196054787541
CCGGCG	58	3.04555036862038	0.724931176230708
CCGGCU	30.3	2.28872249979647	0.541872481708859
CCGGGA	67.7	2.58671752474716	5.00492196186941
CCGGGC	19.7	179.149421295563	31.9051091306609
CCGGGG	40.6	0.0363044231893341	0.712644202694199
CCGGGU	39.7	455.30382562866	125.010174056565
CCGGUA	73	1.80520546259941	1.81299306232082
CCGUCC	21.7	3.20555448077435	0.66677769059893
CCGUCU	51.1	1.75240886047538	0.693496428123744
CCGUGG	48.7	0.104551433526785	0.805810926038855
CCGUUA	87.2	2.44554515135668	7.00616223394955
CCGUUC	26.2	0.903118966459082	0.291240023854591
CCUAGC	21.9	1.56868104145464	0.641773369961417
CCUCAG	75.1	3.6760631756948	1.30525253521933
CCUCCC	46.2	1.32525089128788	4.82718781410285
CCUCCU	58.8	1.90993053132125	0.446936300201178
CCUCGU	78.5	12.1202011700879	33.27219421501
CCUCUG	74.8	0.10005843563599	0.942873109741634
CCUCUU	70.5	0.486387952225723	1.60375250807922
CCUGAG	94.1	0.0498803566735087	0.525464662981778
CCUGCA	78.4	1.36414001255146	4.14680356583828
CCUGCC	31	12.4008402825804	3.44161630733218
CCUGCG	82.9	16.1404662761844	5.68295130940809
CCUGGA	69.4	5.67695684427696	28.8344329484368
CCUGGC	11.8	0.126097969346384	1.60308692529486
CCUGGG	11	3.72492637400792	38.1851611380062
CCUGGU	36.1	2.14350143366272	0.742433142600194
CCUUCU	56	3.22555409005076	1.37013788169674
CCUUGG	44.4	0.276879582430242	1.65514816396569
CCUUGU	64.7	1.31013436061579	7.32517535487068
CCUUUU	79.6	0.0605336243090833	0.553786415310783
CGAAAC	84.4	0.428162871115396	0.961404638513101
CGAAAG	87.7	4.53428958409965	1.32949008770695
CGAACC	65.7	1.45142914508863	0.437364651019644
CGAACG	90.6	6.77566686572341	2.26311442825718
CGAACU	74.5	5.7354398202483	12.5649571176058
CGAAGA	81.5	3.39243491664978	5.72847016922287
CGAAUC	65.5	5.74083963481804	3.72393546122051
CGACAC	77.5	0.751120577186201	0.854205431754451
CGACCC	73.7	1.54718446430177	0.408202354135695
CGACGA	80	0.479329083758126	0.130696481960693
CGACUC	80.3	25.9768595820444	9.77456145447912
CGACUG	89.7	0.617996485313649	0.132787849072852
CGAGAA	83.1	2.1984950763321	0.599984121848449
CGAGAC	75.4	5.88865052000701	1.70043309530954
CGAGAG	78.8	0.15565883329408	0.848501572465184
CGAGCA	74.3	2.55915663061057	0.983254648316557
CGAGCG	86.8	1.45881169786618	0.414899600068047
CGAGGA	76.9	5.54847593104916	2.96462349380664
CGAGGC	39.3	2.8661589062054	0.968125025229705
CGAGGU	76.5	0.698329614630174	0.181436243488158
CGAGUA	97.1	2.16203388876994	0.73023604914986
CGAUCG	83.7	1.67533077469246	0.48152620179321
CGAUCU	80.4	0.60021776657087	0.118222224996952
CGAUGC	29.9	0.958619643796789	0.160710413089737
CGAUGG	65.5	0.0596295613998639	0.600621638321023
CGAUUC	68.2	6.86113464703213	2.20829317604489
CGAUUG	88.2	1.27514452205414	3.44986265146817
CGCAAG	92.8	3.00762360998071	12.1831402641894
CGCACC	48.9	0.393619607554304	0.93977780233363
CGCACG	75.2	1.37771888442194	0.426723485589805
CGCACU	57	1.43441706633799	0.497582584794335
CGCAUA	71.4	1.22132132839014	0.400889904341782
CGCAUC	64.5	0.148919380096226	0.565936068887937
CGCCAA	93.4	1.15620619706457	3.8640976834408
CGCCCA	79	4.81336817757207	1.10273556645841
CGCCCC	65.5	3.50750658848207	0.968871825850455
CGCCCU	77.3	5.50836316325025	2.12307956193624
CGCCGC	12	0.784497066547346	0.31451828667498
CGCCGG	59.9	0.890229996880919	0.125348062389677
CGCCUG	81.7	0.0166013020832857	0.685158226877343
CGCCUU	65.8	0.646016150223238	3.70662415265875
CGCGAA	82.9	2.30469995255617	0.738090292230137
CGCGAG	81.9	3.08342815684722	1.10912373951545
CGCGCC	38.6	1.55183509184889	0.196313984525541
CGCGCG	81.8	11.8042899361327	3.55862570131628
CGCGGG	36.8	0.0889015301306803	0.701468863647386
CGCUCA	78	1.75519655158368	0.660627181751004
CGCUCC	15.5	1.32020586648688	0.17493686186313
CGCUGA	82.2	1.54964207147866	0.3296180341402
CGCUGG	29.5	0.791384382204592	0.691646725054842
CGCUGU	88.3	4.90269788297591	33.6726352206041
CGCUUG	71.9	34.960192597928	5.97307704241475
CGGAAC	66.7	2.17337519989345	0.553414937773454
CGGAAG	80.4	0.616258130213578	0.0796547911936239
CGGACA	67.7	5.81583433437163	1.61614296358259
CGGACC	63.6	0.776068022930841	0.241153674122063
CGGAGA	60.5	1.43245511720355	0.517731320806041
CGGAGC	15.3	7.68433076972695	2.14563349247348
CGGAGG	18.2	1.09727567003603	0.35802498703748
CGGAUA	75.9	1.51173661716881	0.451707446690055
CGGAUC	35.8	2.46802486537093	3.6591500997012
CGGAUG	75.9	1.52831914347896	0.60561751088398
CGGAUU	75.7	0.579275121610974	1.26528834790073
CGGCAU	64.4	0.127417914877568	0.521914345820881
CGGCCG	51.1	0.681688224151426	0.110998212391924
CGGCCU	46.4	10.8694232131588	51.6173121645751
CGGCGC	21.3	1.60759711524585	10.7904848797018
CGGCGG	12.6	24.2346028322436	5.40878293058448
CGGCUG	47.8	0.671658725383803	0.15214886579386
CGGCUU	64.6	11.2443805082285	3.58171147328041
CGGGAC	55.3	0.699951040551594	0.232447809847816
CGGGCC	9.1	60.6422979322089	17.5085550403958
CGGGCG	41.6	2.5082678907398	0.887126107958308
CGGGCU	15.1	7.50368884072896	2.29774587889622
CGGGGC	6.1	25.9780992255021	4.65020403337846
CGGGGU	10.2	1.73020292363474	0.559530092950669
CGGGUC	9.6	0.0272283173920006	0.407301344170799
CGGGUG	70.5	34.5475169197455	15.2803005011296
CGGUAA	83	1.26927974079737	0.124156384044746
CGGUAG	83.6	11.0181044038561	3.26749130662267
CGGUCG	50.3	2.03616787766382	0.915940113911074
CGGUGA	73.5	2.35415047619318	0.466091246286078
CGGUGC	15.3	3.16984680321	1.13467932723833
CGGUUG	70.3	0.846552313268715	2.45575177280122
CGUAAC	81.5	0.325862274910915	0.921153895866546
CGUACA	90.3	1.15568007392475	3.6812783916237
CGUACG	90.1	90.4881292367493	36.8295351387735
CGUAGA	84.6	2.98327004401275	0.760260472231783
CGUAGG	56.8	1.21531872009098	0.149457706139069
CGUAGU	54	1.9451182168665	0.703911566582873
CGUAUA	87.4	2.44041947020881	0.857224617844845
CGUCCC	36.7	0.94920150864616	0.0516775328807903
CGUCCG	61.9	1.28782747212265	0.384403206303533
CGUCGC	29.1	1.07706626389939	0.267688686867761
CGUCUG	74.8	1.13482063543348	0.239156698100042
CGUCUU	79.1	0.0237756717558527	0.594878192022904
CGUGAA	86.3	0.795306598755089	0.162524910293976
CGUGAU	59.3	0.664279500785086	0.28636607030758
CGUGCG	97.1	0.616931082353509	0.151998991775572
CGUGCU	83	2.06389200735626	6.36882043577613
CGUGGA	60.4	2.05595753800287	0.602137615329543
CGUGGG	28.8	0.481149648913946	0.10270116018117
CGUGUG	82.7	0.645306467384257	0.145894954412347
CGUGUU	80.3	17.3628428516847	5.90505139276809
CGUUCA	67.2	0.604352142207433	2.63816254643933
CGUUCC	17.1	1.36993828893379	0.500054792190484
CGUUCG	69.3	35.2804369571115	6.15395660135921
CGUUGA	72.4	0.605044473398326	5.47846917529785
CGUUGG	46.7	8.27592185994402	24.5525338738572
CGUUUC	62.5	25.6664367431533	9.5304768062711
CUAAAC	71.5	7.06358840136919	85.5040480146364
CUAACA	74.7	1.20790222249494	1.11983010565097
CUAACC	61.9	4.58980181887909	0.70675039337467
CUAAGA	78.8	0.585140789567594	1.88505060556074
CUAAGC	70.8	2.33122560497451	0.428100378957887
CUAAGU	83	0.809309311981525	1.85385812898546
CUAAUC	77.5	0.722940915520778	0.279777712908967
CUACAA	81.1	0.714822046353671	0.0384173887119925
CUACAG	77	1.38586556284174	3.3715030517772
CUACGU	75.7	1.18786143888738	0.238665909051136
CUACUC	73.4	1.3929405295963	0.488421042534512
CUACUU	90	13.3291075377393	25.7201975421836
CUAGCA	81	4.74899567367637	3.3555307922066
CUAGGC	36.9	0.101878498642572	0.483090807532762
CUAGGU	64.2	0.173021691815358	0.802910187746734
CUAUCG	77.5	15.5450155348254	4.15394858244539
CUAUGG	82.8	2.36453264341361	10.5084966825331
CUCAAG	65.7	3.37044471985434	12.4311505015894
CUCAAU	81.9	0.185640144482766	0.910340403377322
CUCACA	64.1	4.08440603516219	2.39746305916371
CUCAGG	67.4	0.930369251201138	0.246049479292831
CUCAGU	72.5	18.6027480061826	15.6544617130752
CUCCAC	78.5	0.605136871149382	0.146827117795897
CUCCAG	82.5	20.7959613553904	53.473582453746
CUCCAU	78	2.00506442912512	7.43487818265785
CUCCCC	58	36.5137713211748	62.9747768925747
CUCCCG	80.1	6.27527081355526	3.74074251348378
CUCCCU	61.9	1.41069251927152	0.427302834401358
CUCCGU	78.6	1.28138465741213	0.414894486327827
CUCCUC	41.9	0.674397492136254	0.112422545906653
CUCGAG	77.2	0.46936312207796	0.0945090848618817
CUCGGA	72.9	0.30320995884014	1.94612937742039
CUCGGC	29.1	0.65960800977512	4.40769805784908
CUCGGG	72.8	1.28016345135612	0.297332697081166
CUCGGU	65.3	135.082077855133	37.9891194787072
CUCGUC	58.6	11.0315555406043	3.2533710621
CUCGUG	76.1	2.44123100773107	5.00916696246422
CUCUAA	72.5	1.22681110961026	0.479617623195721
CUCUAG	77.4	0.360462964332963	0.986397864723309
CUCUCC	37.8	1.40593398377308	0.240644897414142
CUCUCG	66.4	0.416927287492666	0.0176102280773765
CUCUCU	59.7	0.185490145751822	0.792081245993405
CUCUGA	71.5	1.0980256458741	2.38874021829506
CUCUGG	50.2	115.788815857281	345.088827513875
CUCUUU	70.7	37.001901099525	12.6292898844165
CUGAAC	71.8	1.00294633233819	0.270880246007389
CUGACA	69.2	1.46684281276469	0.333731247157121
CUGACU	71.9	14.0680977127685	28.8289492693319
CUGAGA	79.6	15.3920610701437	6.65356546651278
CUGAUC	70.5	1.08797053782042	0.421782893148911
CUGAUG	81.8	0.0438296194752863	1.21826695321636
CUGCAG	77	3.90137504759842	1.25881606936531
CUGCAU	85.7	3.74743522336787	1.2018949263445
CUGCCA	74.8	2.27619921051307	6.09222843981513
CUGCCC	42.9	0.0481202221796558	0.602967068698768
CUGCGG	68.6	1.87233805107031	0.511990318412061
CUGCUA	78.9	5.09369559022893	2.04647976459461
CUGGAC	48.5	16.3311577338289	44.0713700255381
CUGGAU	59.9	1.28632210605758	0.409888631044786
CUGGCC	43	2.57738356925866	0.897751783815777
CUGGCU	44.5	0.854091239972106	0.238832861146187
CUGGGC	7.2	1.97443721532612	0.458473367954897
CUGGUU	85.8	1.16087064267487	2.72389457859627
CUGUCU	71.2	0.0268010403549639	0.614722571805128
CUGUGA	69.6	0.735990095135618	0.538176980058647
CUGUGG	47.8	12.5548650935044	7.06769399969343
CUGUUG	75.3	0.166747706666013	0.722201255612247
CUUAAA	87.9	0.90145588847468	0.291664700974739
CUUAAG	83.3	28.3246360409462	3.4004292825027
CUUACA	81.1	1.25862187537934	3.27939695473526
CUUAGC	61.3	0.294267029279245	0.804600055487658
CUUAGG	70.4	7.67994772363155	2.41732016304034
CUUAUC	77.1	6.49598777728609	5.84210850176472
CUUCAG	77.3	1.0352402754031	0.286024138869707
CUUCCC	48.9	1.17419099642884	0.228118648592906
CUUCGA	86.3	4.05055417273608	1.77280275667866
CUUCGG	76.5	0.283446814840487	0.942478056698801
CUUCUC	64.4	0.219602253906599	1.08568346139652
CUUCUG	85.8	0.151751334072534	5.36422250022177
CUUGCU	58.4	0.0419278833505199	1.88893823831617
CUUGGA	24.3	2.97966735000899	1.34790979723006
CUUGGC	25.9	1.96948841055534	0.324477053957553
CUUGGG	28	0.754964426624149	0.248669215346811
CUUGUU	78	0.128144356619208	0.83597888704133
CUUUCG	83.3	5.96669864499461	1.98502743084947
CUUUGA	80.3	0.344467747096621	0.00951995448624
CUUUGC	46.3	6.0045003794404	16.0038659624145
CUUUGG	67.3	181.670132065181	385.538287581089
CUUUGU	69	0.162059689236757	0.594958219837358
CUUUUA	84.9	40.8838236978444	9.35309570730259
CUUUUG	89.4	5.81584425843425	2.70794080075437
CUUUUU	77.3	0.754766166084685	0.185833223918319
GAAAAA	81.8	0.314840537022736	1.59547133872271
GAAAAC	70.1	6.28909261070109	22.59017366228
GAAAAU	84.4	2.07478837976697	0.699259603137736
GAAACU	44.9	2.65336240269912	0.676976690564952
GAAAGA	83.1	8.68151978036614	2.90128928574334
GAAAGG	53.7	45.4747983913547	16.4272072463035
GAAAUA	89.5	3.41658712143819	1.0401297576655
GAAAUG	78.4	2.07460422677687	4.32073288678111
GAAAUU	86.5	37.8459044295091	7.13908127979827
GAACGC	70.1	19.1935859077293	12.1325426546276
GAACUA	89	0.811129769179758	0.251312308407034
GAACUG	79.5	21.1298268019359	6.02822063271945
GAACUU	77.3	6.1305372638628	2.06599934781214
GAAGAC	26.2	6.38222265884565	1.99436178201548
GAAGAU	22	6.75268698823222	23.1817311255822
GAAGCA	72.7	1.06486086772551	2.55283880753607
GAAGGG	47.3	3.84784194538624	1.20730649767282
GAAGGU	38.1	0.256295539129315	0.835293127575051
GAAGUA	81.7	1.12559646384903	2.37023794117756
GAAGUG	73.1	3.92781772179409	0.582830557411771
GAAUAC	63.1	0.539031535389774	1.43069857623964
GAAUAG	93.1	19.4860343878776	2.12318467028456
GAAUCA	81.3	0.198858371764086	1.1065472625757
GAAUCC	40.1	3.98825340075034	1.65071771762797
GAAUCG	79.9	15.8664241822662	2.30729507306791
GAAUCU	70.3	52.4250611750528	133.385172978194
GAAUGA	70.5	7.40191589366828	5.99298177852518
GAAUGG	39.7	80.3408232842566	8.49856496918919
GAAUUA	87.3	2.77382298872062	0.973868690060459
GAAUUG	77.9	3820.37410166122	1173.49686045366
GACAAA	90.1	0.559503813866565	0.0757202165203754
GACACA	53.8	1.94289852819751	0.488878797168559
GACACU	30.4	0.344902811964207	1.84725016158144
GACAGU	23.2	0.856620087816711	0.311464274265531
GACAUG	79.5	2.05231314078173	0.906022893625066
GACCCC	30.2	4.47098133691479	1.05695816012453
GACCCG	76.1	3.1276623186972	5.98455798551686
GACCCU	31.6	3.10823398691768	1.32140183653599
GACCUC	57.1	1.17122921615075	0.284031521207195
GACGAU	53.5	0.401752154085414	4.43568763781811
GACGCG	84.2	16.6324578338147	4.95990903206541
GACGGA	63	1.17684090453336	0.366717940618128
GACGGU	33.3	5.50618633526782	1.73310437418433
GACGUA	93.5	9.37608470500729	22.8040695432054
GACUAG	52.4	3.99425771849233	1.37844746845214
GACUCC	17.6	12.6140590220417	6.30101011429954
GACUCU	44	7.64237581050791	3.47595308732395
GACUGA	49.4	0.162530741859888	3.83787827662606
GACUGC	8.6	1.50396116690914	5.87260549552505
GACUGU	25.3	0.571615718338226	0.0968557953539748
GACUUA	76.5	2.66913127520176	1.05647560644127
GACUUC	40.3	4.1596566746765	25.5122905603225
GACUUU	56	7.1931059114758	2.76138716683704
GAGAAC	60.9	0.074297747535673	0.469285677420119
GAGAAG	82.4	1.20494299199497	0.0902226521554876
GAGAAU	71.9	0.43221852335796	1.02700657411777
GAGACA	72.5	0.955092740402042	0.317871184563005
GAGACC	40.4	65.9108355593877	28.8018000000275
GAGACU	15.2	1.5153043686168	0.329748521769805
GAGAGC	30.2	1.45087815525165	0.259512390909072
GAGAGG	25.1	1.02069046236356	0.340811663630814
GAGAUA	98.2	0.820014922027915	0.347853016680347
GAGAUG	76.2	0.978346113196168	1.54435009025577
GAGCAA	74.5	0.356182442421535	1.24119753863022
GAGCCG	67.9	0.774576721568925	0.306813873217397
GAGCGA	74.6	0.719752484103987	0.138380427401313
GAGCUA	76.8	8.85456080747866	3.55156004647576
GAGGAA	66.2	101.666184134672	41.3966453568306
GAGGAG	49.9	0.753949394972166	0.242957180483129
GAGGAU	32.4	0.0272283173920006	0.422897135933921
GAGGCA	45.7	1.10010895983817	0.429012065040768
GAGGCC	16.7	5.86163328988088	1.99957688636639
GAGGCG	60.4	0.833272450640042	0.207508783270833
GAGGCU	23.5	1.52494785829831	0.584338649566957
GAGGGA	37.7	1138.64799257581	508.590411312059
GAGGGG	18.1	1.45911361578167	0.337383773699815
GAGGGU	12.3	0.59118911911708	1.67925132108691
GAGGUA	72.4	58.9033130032163	43.7402844750728
GAGGUG	60.9	2.15737356592021	3.03197228389312
GAGGUU	53.5	2.70543319145438	138.564125324
GAGUAA	98.5	1.59626163224042	0.133125751589316
GAGUCC	25.9	0.00605073719822236	1.18800019278061
GAGUCU	57.3	0.0151268429955559	0.440812117415571
GAGUGA	73.9	7.95082297989526	15.8692594150049
GAGUGC	61.9	0.0363044231893342	1.66857207927228
GAGUGG	39.1	0.0729612800935664	0.581083271078241
GAGUGU	63.6	8.45433199634004	1.07018536779258
GAGUUG	57.6	0.363589177790914	1.70155133650423
GAUAAA	81.2	3.70890585282575	1.00790367098965
GAUAAC	53.5	2.77939120935397	0.84408622134151
GAUAAG	45.2	0.059254184759815	0.500852138404277
GAUAGU	51.5	4.91378958330765	1.39620377082654
GAUAUG	67.4	7.03573325744212	3.43948776242966
GAUAUU	56.8	0.704343152281055	0.128658967296911
GAUCAA	57.9	2.30392700467313	1.08492323941552
GAUCAC	44.3	1.57862816012041	1.72279437746815
GAUCCG	82	1.18659821497181	0.926450649735654
GAUCGA	62.9	1.39561614491075	6.72432848566988
GAUCGC	42.1	0.164254244146829	1.06582121476401
GAUCGU	61.7	7.95770210184655	2.51295768593371
GAUCUG	60.9	0.586835213101227	1.30353836276328
GAUCUU	52.9	4.23042287959989	1.32145717924835
GAUGAG	62.4	0.81867432204701	0.412221952678265
GAUGAU	48.2	0.839977086423455	1.12121178734976
GAUGCA	36.8	0.321408866744546	1.99294757874658
GAUGCG	61.6	0.128869042362082	0.578710116691784
GAUGCU	12.4	0.885185232811612	0.1198896004187
GAUGGA	41.6	0.0907610579733353	0.546652371603347
GAUGGC	12.1	0.712761780728601	0.155023067043893
GAUGGU	53.6	10.3243727242352	2.57506990078806
GAUGUA	61.7	45.2665871457034	124.499716085109
GAUUAA	83.2	1.21962360333429	0.279506174809946
GAUUAG	77.8	3.84227030194822	2.268285409116
GAUUAU	63.2	52.8983454514047	14.2865369761497
GAUUCC	29.3	12.0804328904747	45.172114340382
GAUUCU	46.1	33.3707252984365	55.5202481802697
GAUUGA	69.2	187.58608292394	792.953735203386
GAUUGC	39.3	19.9845456226188	96.0529225694395
GAUUGG	50.4	3.78648942545199	2.74310034253241
GAUUGU	57.5	2814.08652045345	1011.5327153048
GAUUUC	40.3	0.702749389420103	0.1780275589276
GAUUUU	50.9	24.3895325581058	8.02900106049361
GCAAAC	69.7	18.7816427215689	44.584860598238
GCAAAU	60.7	0.0201617779657952	0.321361894979741
GCAACA	73.7	1.29812886494581	2.40230785700514
GCAAUG	75.6	0.62069170527033	0.175226647701884
GCACAA	82.5	2.19879468320723	0.432043442876092
GCACAG	62.4	1.28443061201087	0.530750721452654
GCACCA	58.9	682.590487056454	250.736160822638
GCACCC	26.6	1.13422023094165	0.422343395197399
GCACCU	67.7	0.774020588223555	0.102952834650281
GCACGA	70.5	9.90249154913466	1.87501700410346
GCACGG	43.7	0.96752117528801	0.213177633106188
GCACGU	68.5	2.37564401825225	0.809822754908241
GCACUA	85.7	1.95863159159849	0.542068509809445
GCACUC	52.3	1.06640280289269	1.18295824692258
GCAGCA	67.7	402.337468899128	513.799374054383
GCAGCC	39.9	0.536399852732652	1.36978524500691
GCAGCG	61.9	1.81910542012753	5.3313880018586
GCAGGA	33.1	0.867158147975584	0.932557854346465
GCAGGG	12.6	1.83192492802781	4.17282770054691
GCAGUC	39.8	0.769093815690097	1.9442553847384
GCAGUG	53.9	3.49167800879753	1.03935717429976
GCAUAA	85.8	0.843217286274286	0.189772311970047
GCAUAU	69.1	1.18764596404489	0.244932839699889
GCAUGA	71.7	1.0134958153998	2.36507495927061
GCAUGG	54.4	1.26329906276681	6.17259055656775
GCAUGU	57	0.614167895746404	0.226432881745216
GCAUUC	61.2	3.01335219905808	1.34627769979034
GCAUUG	69.1	0.218604159727487	1.46512951427936
GCAUUU	51.8	0.176329730006126	1.1069764238926
GCCAAG	61.6	0.184174462673706	2.59071075393479
GCCAAU	81.7	0.195524121043988	1.88310136991217
GCCAGG	19.9	1.32839432431546	3.40937845454051
GCCCAC	54.2	35.1621275973369	6.07658200469374
GCCCAG	61.8	1.28036900824898	0.483770450258875
GCCCCC	39.4	1.58919025736669	2.1170424228901
GCCCGG	63.5	0.061073859088332	0.66008212240692
GCCCGU	73.4	9.91183105245598	4.40107112688068
GCCCUC	12.1	0.160902822953179	1.19679785405272
GCCCUG	75.2	0.712605459958583	4.97936127178943
GCCGAU	69.1	0.896621139646899	3.86841696890303
GCCGCC	36.9	0.966716148882278	0.994145427363131
GCCGCG	78.1	1.99108622457018	0.481904253693381
GCCGCU	33.6	0.653006192238156	0.181442394745713
GCCGGG	49.8	1.46705471297141	0.365221762515797
GCCGGU	18.6	1.65229135642504	0.5547125073368
GCCGUG	78.6	1.49103247879437	2.42478523368278
GCCUAU	55.5	0.712893220735235	2.81772266672239
GCCUCC	25.7	0.743523714772679	0.200877182739833
GCCUGA	38.5	5.47750538728073	2.39429712848691
GCCUUU	29.4	1.81221813085442	0.465777711131242
GCGACU	57.3	49.3409391845579	16.2722741832711
GCGAGA	87	8.59201290933618	3.32529388592084
GCGAGC	72.3	0.540683605045712	0.130190246996541
GCGAGG	61.4	4.55290180026582	1.66966779454022
GCGCCC	40.9	1.11033840811111	1.06353550651225
GCGCCG	65.5	0.791726751816662	0.281885781633955
GCGCGC	39	13.821497035729	3.64576335764586
GCGCGU	69.6	18.6892963331728	6.40121711065676
GCGCUG	61	0.801043966399679	0.313683499291477
GCGCUU	60.3	1.59059678363921	0.412610841427382
GCGGAA	59.4	10.5662814851924	4.1392322549308
GCGGAG	35	2.84361978892059	3.9760042838885
GCGGCA	24.8	3.76292662258579	10.1471409346743
GCGGCG	11.1	5.19220653484657	1.7820816586438
GCGGCU	14.8	3.19791009203609	1.07865139561787
GCGGGG	10.4	0.355164970996664	0.988923104070761
GCGGUA	44.2	5.07496626129982	11.1478031940362
GCGGUC	11.7	1.00663616999313	0.302365654435007
GCGUAU	83.4	0.689905598426533	3.6420193884123
GCGUCG	75.9	3.15702883757403	1.01554466686588
GCGUCU	54.6	0.255793154980427	0.854627776782166
GCGUGU	55	2.4759469728511	0.93790503825134
GCUAAA	81.3	0.91322749631696	0.319728080162515
GCUACA	68.3	1.2688646280538	2.8502416762817
GCUAGC	7.1	4.88649520177389	14.5987106688994
GCUAGU	29.8	1.29747336416923	3.21680400915517
GCUAUA	68.7	2.6277615845016	1.10857706726466
GCUAUC	31.7	8.11568685901216	2.61681685866285
GCUCCA	37.1	0.535651985576421	1.51226585272703
GCUCCC	25.1	11.9733447806872	1.73240642278379
GCUCCG	41.4	0.0242029487928894	0.377408380384999
GCUCCU	25.7	0.166452905100685	0.618163779855298
GCUCGC	40.5	0.556408116770919	0.0654874697315865
GCUCGG	51.5	8.33612302953632	2.22027070647246
GCUCGU	46	3.67741853942235	9.22985010538959
GCUCUA	86	1.17853776041376	0.366320439387935
GCUCUG	58.3	16.24638817751	71.3462207366924
GCUGAC	30.8	0.970358237981689	0.142003784486642
GCUGAG	52.5	3.68061436672453	0.822565426956589
GCUGAU	55.1	0.281924247816418	1.75257547884821
GCUGCA	50.4	3.14992572096836	11.7046899862729
GCUGCU	32.1	0.777535671731296	2.56149466653066
GCUGGC	20.5	1.21444163115461	3.13233292068803
GCUGGG	6.9	6.64150412319146	12.3016827461415
GCUGGU	56.9	1044.13249948312	2127.94038548553
GCUGUG	72.7	5.03027928886366	5.83118156847208
GCUUAU	82.5	38.1783616457408	15.6819743608787
GCUUCC	33.2	0.270519076878005	1.09646541098387
GCUUCG	61.1	0.100719801265298	0.574666239385011
GCUUGA	63	44.3858459361841	19.4916152749401
GCUUUG	54.7	0.764642519890109	0.213712984662658
GGAAAC	53.2	11.1783412663518	32.8999562891434
GGAAAG	70.4	4.71451511916523	0.72503157896421
GGAACG	86.9	9.31618325004955	11.4086309835585
GGAACU	59.9	1.01031838477561	0.250653129695493
GGAAGA	62.9	2.07045622595897	5.75299829287238
GGAAGC	37.2	2.78639725517757	7.08382377636253
GGAAGG	35.1	1.25610892544491	0.214898683945245
GGAAGU	47	4.09915706645105	1.57302164045241
GGAAUA	84.3	0.155406485193291	0.736477426083336
GGAAUC	37.3	1.8718090130654	0.397033250720303
GGAAUG	57.1	1.97271215592125	9.48699698357793
GGACAC	51.9	0.651249699250523	0.189900416810527
GGACAU	56.9	1.81424504617209	0.51154245249015
GGACCG	72.1	0.188245952073914	0.756777117226823
GGACGA	56	29.2048905213054	9.03480627426807
GGACGC	43.4	2.2533367539261	0.698138063519137
GGACUC	48.3	0.320433375109473	2.53675732348897
GGACUU	74.2	3.55869401907991	13.8496581752765
GGAGAG	41.6	4.2663075202227	2.32104309039329
GGAGAU	32.5	7.88148100352288	19.6838593383475
GGAGCA	19.2	0.579019836579441	1.90937255356339
GGAGCG	18.5	19.8731064465291	10.0905109669277
GGAGCU	14.8	3.80312433519109	1.70562341937925
GGAGGA	15.1	0.736394001970369	0.253278509095047
GGAGGC	16	1.10065512626738	0.331190850729026
GGAGGG	9.2	1.6740497162653	4.16068190310706
GGAGGU	7.6	2.29992792868812	0.591308944235141
GGAGUG	43.5	1.16259978621972	4.55842098711855
GGAUAA	83.2	3.61649608289976	1.26800181786594
GGAUAG	60	4.74832905706168	6.99549504450772
GGAUAU	73.7	15.9003220445631	6.77670268718003
GGAUCC	33.4	0.243529294503171	9.61292984435947
GGAUCG	74.6	0.937652072225856	0.196257513032696
GGAUCU	25.9	0.994379633270467	0.378163386826782
GGAUGG	20	0.429982418241284	1.43564291453309
GGAUGU	55.2	3.14627304994211	2.82643324235204
GGAUUA	86.5	2.36255883526887	1.63264394765279
GGAUUC	69.2	8.74853061430071	3.28020787771002
GGAUUG	71.2	95.4436384708672	347.88020614164
GGAUUU	81.8	0.892365335647323	13.0137653886266
GGCAAU	60.7	0.420155793746912	1.77582429594002
GGCACA	29.1	3.97254732980926	11.7483327673243
GGCACG	55.1	63.8842614367706	24.7591984109339
GGCAGA	24.4	0.0733785261310851	1.03474094063161
GGCAGG	7.4	1.65568045082378	1.43281398686444
GGCAGU	16.2	15.7874750233579	7.88414215573877
GGCAUG	27	1.99038188915465	2.12580162922027
GGCCAA	53.9	0.0599360211699774	1.68900783840086
GGCCAU	28.7	0.84949952691561	0.208013686665457
GGCCCC	31.6	8.68782652384619	34.7902743248896
GGCCCU	23.3	1.37958788872374	1.60583531422047
GGCCGC	13	2.32385462900011	5.21990069496145
GGCCGG	10.5	6.67989255283762	6.98634899088271
GGCCUU	35.7	2.78502726838259	13.522201810223
GGCGAC	27.8	75.3747387285275	26.1944434887081
GGCGAG	13.6	2.53520269177667	0.861700185624041
GGCGAU	25.1	0.559455523454867	4.02266801338104
GGCGCC	20	1.6466125592222	3.99622989073542
GGCGCG	42.8	17.8935053418844	2.49125896635346
GGCGCU	51	3.59576805711562	1.82707718152113
GGCGGA	26.8	7.14110738318262	5.42796321466611
GGCGGC	17.7	13.0154968555361	4.551411597877
GGCGGG	6.7	1.91811344812941	0.594592562640739
GGCGUC	38.1	0.274617171985739	1.84534616723115
GGCGUG	41.9	0.313681205374991	2.11582589165827
GGCGUU	49.5	0.902175778094315	0.316450455031841
GGCUAA	42.1	2.45390996558997	0.596528236105004
GGCUAC	25	0.201020525399381	0.749106786641603
GGCUCA	21.6	24.1292527273253	20.5745007945717
GGCUCC	18.5	9.148490062363	23.7679857403707
GGCUCG	22.2	0.446276345028866	1.39666333497732
GGCUCU	7.3	3.65526076799546	1.35217383392749
GGCUGA	38.9	2.16418398428551	0.546901082018279
GGCUGG	4.7	1.16158290736135	1.08577610255669
GGCUGU	33.7	10.7673086990948	7.99298287536103
GGCUUU	56	7.83687847199201	3.02662538666958
GGGAAU	60.8	3.07433714871364	10.6133446788671
GGGAGA	20.7	0.788929776454001	1.69221831146385
GGGAGC	19.1	6.41720169925886	60.2219359353569
GGGAGU	19.1	2.72568334564883	1.04374744755705
GGGAUA	57.3	0.322477723503518	1.71827781835221
GGGAUC	8.4	0.64790077419336	0.187373552953347
GGGAUG	31.3	160.542869820318	476.428358237504
GGGAUU	49.6	121.480719169326	442.48113655426
GGGCAC	23.9	3.12378558899074	1.16862787780641
GGGCCA	19	3.62164178684099	0.58502836241017
GGGCCC	30.4	12.0871097966588	4.40925300635013
GGGCCG	9.9	14.5650302117255	3.10998510410056
GGGCGA	15.1	0.874539147663366	1.18705939598107
GGGCGC	20.9	1.94194861916939	0.743557715338113
GGGCUG	7.4	43.9473595723482	13.1103845748282
GGGCUU	27.8	0.397762164109009	0.0304248180839277
GGGGAG	15.1	7.58307652100477	1.98579047942196
GGGGAU	22.1	52.8086913552496	159.701084176138
GGGGCA	7.5	0.217420949806802	0.681990686765046
GGGGCC	7.3	62.1855028258004	6.6615136965429
GGGGCG	9.3	3.44795139950101	4.56958056295673
GGGGCU	6.8	1.88429983259097	0.522605818996161
GGGGGA	10	3.79988609309003	1.08119546072776
GGGGGC	5	5.57217374375156	0.900342158773596
GGGGGG	8.5	4.41645867238402	7.66254056875769
GGGGUA	24.4	3.18261099880721	1.62256825280132
GGGGUC	16.9	2.39559504547639	0.795350585467849
GGGGUG	8.2	50.2226952920765	291.335131996164
GGGGUU	23.7	5.65864531909615	2.52583628461108
GGGUAU	35.3	2.98860957190733	1.84541238097326
GGGUCC	20.5	3.55338859082537	57.0704037729316
GGGUCG	23.3	10.3268158805064	9.06490129677922
GGGUGC	7.4	43.0748717309101	15.9499323865891
GGGUGU	19.5	0.355333200632946	15.9153768975578
GGGUUA	46	2.1944728129604	0.603227662845761
GGGUUC	45.6	1.00494582522203	6.43390053331752
GGGUUG	27.3	2.64030247311084	5.00443049162057
GGUAAA	86.7	1.80519786775357	0.163446986242891
GGUAAU	51.2	1.19599604592269	0.281443715261883
GGUACU	39	1.24192096315366	0.488168449218064
GGUAGA	54.4	48.2039898965064	89.7287806108607
GGUAGC	24.5	0.435993995083668	1.99092979514815
GGUAGU	23.6	1.15069157850355	1.88026975160698
GGUAUA	76.3	3.20461928302136	0.481450210797265
GGUAUG	49.7	3.50257848223217	9.32045893712638
GGUAUU	59.2	0.359101587875797	7.12546788813567
GGUCAA	46.5	0.626388991078057	8.68571499639273
GGUCAU	46.3	0.653366507300813	3.29733485335221
GGUCCC	18.4	1.03093412851114	17.2134485572394
GGUCCG	29	1.0159074621746	1.77599876134724
GGUCCU	19.2	0.48008256688123	1.45555712990532
GGUCGA	52.1	5.20008855545699	32.6560201948355
GGUCGC	28.9	5.6578808556963	32.1165157952335
GGUCGG	22.9	4.27241039736989	3.33623843909676
GGUCGU	34.6	7.08977643130032	23.5059619773173
GGUCUA	70	0.444333026068966	1.15235769058633
GGUCUC	49.5	0.467561845059959	2.36948863743044
GGUCUU	29.6	0.248406514713392	0.77070418158938
GGUGAA	48.2	1.5970326092131	0.539083065482133
GGUGAG	18.1	1.57037985959524	0.762716167009078
GGUGAU	38.7	0.166747706666013	3.0921494448969
GGUGCC	6.1	0.701507190265431	0.26156554374814
GGUGCU	9.9	433.272562722908	79.3781385847541
GGUGGU	4.5	2.16469203943445	0.536081426338415
GGUGUA	49.6	0.280383682887691	0.892983261637218
GGUGUC	33.1	0.409941536448088	1.2483512406225
GGUGUG	38.5	1.25818882216363	4.95687292704617
GGUGUU	24.1	0.770840983063278	1.60473671559835
GGUUAC	87.1	0.326781307620719	1.28514132087125
GGUUAG	56.2	2.4823530010798	1.35045534170605
GGUUAU	80.3	2.72174087670158	13.0281883933024
GGUUCA	43.5	2.02067641771449	9.54566369421437
GGUUCC	24.6	112.400830416576	1884.72662307891
GGUUCG	62.2	15.6300824939889	94.9069325282881
GGUUCU	44	0.892519926104001	1.04028447915411
GGUUGA	46.8	4.48787121652208	0.855308831902558
GGUUGC	23	0.0592191949518146	2.50411924084489
GGUUGG	16.9	1.42305994124852	21.6806453122356
GGUUGU	62.9	22.1928201887654	450.410664237478
GGUUUA	102.1	0.229730445258294	0.678265986534864
GGUUUG	88.7	1.23774792428459	4.03586753185924
GUAAAA	86.2	6.8311878660391	8.98937744815698
GUAAAC	82.6	3992.98942073336	6921.96314615288
GUAAAG	88	2.75579225076201	11.439275389888
GUAAAU	84.8	7.47604348876682	2.69074329321001
GUAACG	80.6	1.37306686505592	0.218843247948305
GUAAGC	47.6	31.106509271304	9.31218139774122
GUAAGG	48.6	19.8263611756859	5.70023076890192
GUACAA	84.3	1.11782643293336	2.36209546984245
GUACCA	84.7	4.49817496431749	1.71400882199126
GUACGA	103.6	3.03944822466127	2.16629582805357
GUACGC	54.2	22.3641452809901	62.2867512011422
GUACGU	97.3	3.10469176939409	1.47586311090298
GUACUA	93.2	0.16172250211171	0.929242972707394
GUACUC	60.2	2.55732495123413	0.771590310500641
GUAGAA	78	0.651318658607966	0.20331098501336
GUAGAC	43.2	17.1998807470615	5.50901117686266
GUAGAG	76.3	8.53876496310842	7.75391219545249
GUAGCA	74.7	1.84929997465581	4.58562294865268
GUAGCG	72.6	17.8594861029606	25.5605512762939
GUAGGU	23.5	2.99694677227484	5.7854348745284
GUAGUA	53.9	10.1208979483146	4.18298115129844
GUAGUC	16	11.440310091459	2.7592249669666
GUAGUG	57.6	9.04462282062912	10.8884854200436
GUAGUU	36.7	1.55455660856317	0.546660422425599
GUAUAG	85	2.27000815030066	0.481333696898461
GUAUCC	25.4	2.35140113546874	0.702153740265759
GUAUCU	37.1	0.355910781570547	1.1210476213998
GUCAAU	88.5	25.7696451864972	259.534466046032
GUCAGA	72.5	8.53083453420861	1.59000172121433
GUCAGU	56.3	5.64062757338336	55.4476233426749
GUCAUG	70	0.453826824900789	1.62122631282382
GUCCAA	63.4	0.295216413579563	1.14192491969543
GUCCCC	36.5	0.0808421314016425	3.70009997327848
GUCCGA	90.4	0.151385091385275	1.25963373927688
GUCCGC	46.8	3.20548714005085	0.531012889856943
GUCCUG	61.3	0.280647195320624	0.818297277554035
GUCGAC	62.2	0.0544566347840011	0.937497239607209
GUCGAG	80.5	0.0833738533330066	1.18691157611012
GUCGAU	66.3	158.942742233666	712.313173851767
GUCGCG	77.4	0.939515464257599	0.389581861596341
GUCGGC	58.7	10.7244872213054	2.25006257003842
GUCGGG	40	0.631674010393347	0.150627409022477
GUCGGU	58.9	1.58641068309917	1.7586856775453
GUCGUG	80.4	1.20123125477837	1.16049271996148
GUCUCC	16.5	1.9928146099774	0.652922685117977
GUCUCG	40.6	5.83524588348364	1.67166793008882
GUCUCU	26	0.073511954654152	0.67309072980584
GUCUGA	40.1	0.715790385311015	0.214416932864767
GUCUGG	14.7	2.76874069772597	20.0322216641039
GUCUGU	35.5	3.76633828431515	8.60939350970132
GUGAAC	52.2	9.19349518914002	22.6483149659684
GUGAAU	55.7	1.66605683668416	0.748124895298985
GUGACA	62.3	0.0517836998997881	0.86380722652975
GUGACU	24.3	3.72561362167873	6.60727121064804
GUGAGG	30.3	1.1623830306872	0.345255978252119
GUGAUG	50.7	1.21563605189919	11.6638086354945
GUGCAA	81.4	550.546151495575	175.858269536829
GUGCCA	54.4	7.17854344636427	1.49541794644124
GUGCGA	93.8	42.1547806851624	7.89280013806294
GUGCGG	49.2	23.1625635893145	6.45603858368579
GUGCGU	63.7	1.49452930566858	0.375714353985168
GUGCUA	84.6	6.11258355773461	1.27015828392997
GUGCUG	51	13.5401950963241	13.7569172449541
GUGGAA	69.2	7.51399102317743	2.39078418790851
GUGGAG	25	0.17692696197509	1.22039489080048
GUGGAU	34.1	0.991891815495871	2.31953232779109
GUGGCA	40.7	0.704123751221053	2.12978663862254
GUGGCU	43.6	4.84095173960788	1.31103166800528
GUGGGA	30.9	0.719204138803754	0.119526896240465
GUGGGG	16.4	2.98760204414991	0.799001434590573
GUGGGU	14	2.63156217549023	1.19750323657676
GUGGUA	71.7	8.82213723893241	33.2515956080112
GUGGUG	28.3	1.52853608080818	2.66898511959432
GUGGUU	55.9	1.39374074081876	2.70520488584637
GUGUAG	60.7	13.4802360583807	29.7356101785755
GUGUAU	46.3	0.226856030023861	1.62001136659093
GUGUUA	64.3	13.8828440739268	3.75731382651709
GUGUUU	48.8	1.65599385006021	0.424314640778207
GUUAAA	82.5	20.9686107551261	4.54615045657428
GUUAAC	71.4	3.94264397645516	13.9555540185935
GUUAAG	78	1.8943115291799	0.235251731815851
GUUACA	52.5	13.8038528767635	60.1082180678357
GUUAGC	27.1	15.5537206197978	3.48392721283667
GUUAGG	61.1	3.97889866024667	1.49586850864981
GUUAGU	57.7	3.37720013261042	1.14840242551507
GUUAUC	41.5	0.137189566470579	0.568841830481935
GUUCAA	79.1	2.21285119767639	2.45702540542729
GUUCAC	30.6	0.498642348994509	3.04614223633651
GUUCAG	62.2	1.38527590602922	3.23272357371138
GUUCAU	73.1	0.468003367338536	1.38073061105283
GUUCCA	18.4	4.82278250453164	18.8867821012142
GUUCCC	42.1	4.07099983935315	1.28078876965829
GUUCCG	17.6	11.4947210667096	59.6835640866653
GUUCGC	67.9	172.805642109896	40.7264956153489
GUUCGU	73	2.21644181797554	0.571818802497258
GUUCUG	66.8	0.14766624266724	1.15226127550917
GUUGAC	31.5	1.38709158827003	7.90368627869603
GUUGAG	61.7	2.54392411854435	1.17558340587346
GUUGAU	31.9	0.897591209207633	4.18573954986835
GUUGCA	70	0.182226983376467	0.740889728703684
GUUGGA	31	2.92607238154312	0.551159778121579
GUUGGC	31.4	0.529766950964918	0.114086347629167
GUUGGU	38	8.91744892927132	18.6418045549303
GUUGUA	61.2	5.49049825936725	1.86596541728978
GUUGUG	65.6	2.58275878747318	45.6868688232261
GUUUAA	73.7	7.30598009726383	9.0540795936119
GUUUAG	71.5	260.911099113164	60.8434671156448
GUUUCC	25.4	5.87512256421413	7.17983786390689
GUUUGA	71	0.0592674853635122	0.588089405495086
GUUUUG	78.5	7.2448974947062	2.07553559653692
UAAAAA	94.5	0.655306309548701	1.30601949517818
UAAAAC	81.7	2.11354299392786	4.36916316107045
UAAACA	94	56.3860882838453	24.7394655970063
UAAACC	43.2	24.7272471213057	11.632416295652
UAAACU	76.7	0.806352037007947	0.22327863624088
UAAAGA	93.8	2.15568050207976	0.577497988039284
UAAAGC	34.6	23.7043370450995	8.55825714264864
UAAAGG	76.2	1.2792634105264	0.315631514255673
UAAAGU	42	1.93828019467783	13.1296828179261
UAAAUA	90.2	0.749333303926347	0.156049894033719
UAAAUG	83.6	0.610761917730909	1.84713275958822
UAAAUU	82.6	6.67883475358598	2.25237128764536
UAACAA	89.1	20.9759447541902	13.5755970878952
UAACAC	76.1	1.54146163101959	3.91971921844412
UAACAG	89.8	2.97163370466073	1.33784537887374
UAACCA	90.2	0.154694522681266	0.70610077868946
UAACCG	88	0.275920896189581	2.40362036353295
UAACUA	93	8.20190254281897	34.673559343397
UAAGAC	51.7	488.917948784987	191.690834261294
UAAGCC	39.2	1.58979299782264	0.400516382644631
UAAGGC	24.5	3.70894917139293	5.45035164373075
UAAGGU	55.3	0.218531406565801	0.962128323645658
UAAGUC	62.9	1.09839664440405	0.299377233382606
UAAGUG	51.4	4.46840245719964	15.7229862018262
UAAUAC	82.5	0.766521093010927	2.2919096411998
UAAUAU	74.9	0.336662491760288	1.02134423134624
UAAUCA	91.7	0.566038097245818	1.15452852625788
UAAUGC	61.2	1.27677464488748	8.33936394542992
UAAUGG	60.8	15.0051753985166	5.07381683020672
UAAUUU	88.2	3.05898818933134	1.01454090597116
UACAAC	81.6	0.660193814466353	0.14101775627715
UACAAG	81.7	0.35403098334879	0
UACAAU	89.4	10.5408676908375	3.18675655381386
UACACG	89	0.192563106192256	0.67954318994524
UACACU	75.8	3.00873162209945	1.53104514261071
UACAGU	68	342.616914118742	100.476695145595
UACAUA	78.4	0.236959137678722	0.754523781217285
UACAUG	76.9	3.55678142412827	5.25625623494756
UACAUU	88.6	3.73315695490076	1.02607099615047
UACCAC	53.7	0.165107095920706	0.871559023325805
UACCAG	53.9	0.933196729082679	2.53066308258835
UACCGA	77.6	1.06476402564594	0.180067084699289
UACGAC	61.3	8.25887267023222	3.10741397888875
UACGAU	76.6	0.0531201673418947	0.788075586795323
UACGCG	97.5	0.794302874802206	2.38105646099885
UACGGA	95.5	0.994704676817511	0.335033718085398
UACGGG	41.2	3.80936922002887	1.20690233420747
UACGGU	60.7	3.803946476944	1.30863387067185
UACUCC	17.1	0.981507906136919	3.22223887061592
UACUGC	73.9	3.9249077788784	14.2793358646195
UACUGU	72.4	5.90483148140964	1.88820569976554
UACUUG	80.3	1.1328506504674	0.372502435428471
UAGAAA	98	1.85023195470414	0.73776221738153
UAGAAU	82.7	4.68005390828279	1.16128088024434
UAGACC	64.3	3.47574766543201	0.884194398703176
UAGACG	92.9	27.9447916528356	5.60217748478438
UAGACU	87.6	160.186190444687	80.2044144844962
UAGAGC	65.9	0.192436966040477	0.763103780251143
UAGAGG	55.1	0.0292861741748263	0.527301699071555
UAGAGU	64.5	9.27010778857967	2.35003704544779
UAGAUA	100	2.97383981066354	1.16142224128674
UAGAUU	84.4	6.22411432097273	2.3977875935815
UAGCAA	85.4	0.226189391906597	0.55048999788724
UAGCAC	60.3	34.1770113894396	61.9559188254497
UAGCAG	78.3	10.1477105432768	4.23562211604772
UAGCAU	71.4	0.599069823247197	2.66137334117125
UAGCCG	68.9	0.609527427979431	0.177023538740795
UAGCGA	93.9	18.5442551288598	6.7668472000913
UAGCGC	83.3	2.39209784774573	0.670771385246396
UAGCUA	95.9	0.617120520415153	0.205594329018722
UAGCUC	49.6	0.267538285007195	0.834409754405638
UAGGAA	81	1.91487603290195	0.504468222633668
UAGGAC	41.3	1.76847195785965	0.436411044464075
UAGGAG	78.2	10.31292788755	3.26055766105128
UAGGCC	34.3	0.460316059575185	0.0765375196950723
UAGGUG	77.2	1.45789348797186	6.75731522722056
UAGGUU	72.8	7.43649433651038	2.9400368085073
UAGUAC	52.7	0.637478939203518	0.545096246050354
UAGUAG	77.9	10.8090445200613	4.30047501764483
UAGUCC	42.3	5.01715256732152	1.25912114475112
UAGUCG	94.3	89.8289827032471	36.2661158738611
UAGUGA	79.5	0.83304332155607	0.178988216446669
UAGUGC	81	5.344455430553	38.9969945414783
UAGUGG	59.4	6.05062225307571	1.52700611983369
UAGUGU	36.2	2.17654809529271	2.30673446956387
UAUAAA	95.5	6935.88515001703	2890.00355331226
UAUAAG	89.4	0.822342161281268	0.274922866977842
UAUACA	80.2	19.7948215571603	5.11394838230002
UAUACU	40.9	4.60952934401759	15.1638951607199
UAUAGA	70.6	116.936276765696	29.5821307878833
UAUAGG	58.9	1.40131602042101	0.222040947834413
UAUAGU	37.6	1.38843119982449	0.361679822400589
UAUAUA	86.2	17.9097482120848	4.83396350368217
UAUAUG	83.9	0.454407971526018	1.31840977605522
UAUCAA	81.4	0.891035599120256	0.289740261015544
UAUCAG	71.2	0.640898070166431	0.919771702685803
UAUCCA	72.3	1.65383249361039	0.293253855641842
UAUCCG	80.1	1.7624369921001	0.383723509026192
UAUCGG	85.6	1.43989756268873	0.45761496058147
UAUCUA	91.2	0.250570185859248	0.760225131864491
UAUGAA	84	10.7460901523085	3.72152090766345
UAUGAU	56.8	2.22286858738591	0.626784150730049
UAUGCU	14.6	1.05505295534461	0.208469614172177
UAUGGA	45.2	0.706476317878307	0.100486987267985
UAUGGU	23.5	118.875153528177	48.3102984542195
UAUGUU	59.2	1.12115096988673	0.189003545762192
UAUUAA	92.1	2.73600580045157	1.02253850702441
UAUUAC	56.8	0.317740191631386	1.16111534292763
UAUUGA	73	0.756375593978665	1.66378954059588
UAUUGC	33.6	22.7246555328423	68.0368200128159
UAUUGG	73.8	0.65519210636224	3.16025657021183
UAUUGU	73.3	1.80605577087177	2.39610527372925
UCAAAA	89.7	11.0414696342885	44.8067863529706
UCAAAC	72.9	1.30870708625559	0.538901266999048
UCAAAG	86.5	2.19067253494262	0.790849203450629
UCAACA	85.9	2.54015764000033	1.45172176742627
UCAACG	83.4	0.035733072377088	0.824145970213579
UCAAGG	69.8	1.15452128168359	0.385073998804199
UCAAGU	68	4.03268285502351	9.59874169375491
UCAAUG	91.3	20.892608395464	148.568192078914
UCACAA	75.6	0.137927068940403	0.697084636431247
UCACAC	50.1	179.748056907248	732.210886209589
UCACAG	66.9	2037.83490209294	902.019937157038
UCACAU	56.6	12.9837792046876	5.24088177875873
UCACCA	76.4	14.8735366784795	2.82202890771181
UCACCC	74.8	10.8677663632042	3.2202123875911
UCACCG	87.7	21.9530457638228	6.34033095338294
UCACCU	72.3	8.891280832368	3.21264524493679
UCACGC	68.5	3.61640253581619	0.571980028307261
UCACGG	78.8	120.049365793932	35.8801061184553
UCACGU	93.2	53.9944355805135	17.4819701574796
UCACUG	83.3	9.18584419368637	6.58151759297359
UCACUU	74.4	2.82653558726815	0.961460525206201
UCAGAC	45.4	0.339401736373928	1.21320666934328
UCAGAG	68.7	11.3065468451005	2.87835231117065
UCAGAU	67.4	2.69842818241418	0.936651290458741
UCAGCA	63.1	3.11910166887858	7.80251721830611
UCAGGA	85.4	2.64896015951933	5.29681890271142
UCAGGG	77.8	3.37800780089345	0.799840444239424
UCAGGU	63	1.20794880810587	2.61063648979871
UCAGUA	85.7	3.10833002725339	0.950889751378082
UCAGUG	64.8	47.0475868498162	67.4470117292176
UCAGUU	56.6	0.86363169791581	4.64937838173976
UCAUAC	80	0.293810375303275	1.23151721984421
UCAUAG	65.1	1.02256252915676	0.393142434932286
UCAUCG	79.8	13.8160315883195	29.1201615009476
UCAUGG	65.9	6.22406258851366	2.59131849980362
UCAUUG	79.9	1.39037378167918	0.424809982090923
UCAUUU	73.7	1.39370886639151	0.493473007178789
UCCAAA	96.5	2.33352164878636	0.559312398763726
UCCAGA	81.3	1.26092601662868	11.0618805149176
UCCAGC	39.5	0.911151295653524	0.190580336088473
UCCAGG	69.2	10.0556537308351	36.224102609877
UCCAUG	78.1	1.02698098859454	6.56325019261099
UCCAUU	93.4	8.02432610665347	2.28310378036362
UCCCAA	89.9	0.260914181113394	2.09163175953223
UCCCAC	49.2	71.2451824808479	26.1205312189922
UCCCAG	81.3	1.35886631126594	0.376226039539786
UCCCAU	88.2	5.17823594937884	2.45613882655307
UCCCCC	43.5	7.50158080986827	1.51073966532108
UCCCCG	86	40.3025191752783	101.000701667494
UCCCGG	67.6	37.0465504930585	9.12260343164535
UCCCGU	73	2.74964833807954	0.70108068800213
UCCCUG	82.7	3.12417398183573	6.33417846879128
UCCCUU	82.5	1.22258634518894	1.6407029284174
UCCGAG	100	0.581025997867162	0.126833995552888
UCCGCC	48.9	1.87794753881047	0.522274379797977
UCCGGC	43.8	2.64512119930362	0.596451752930466
UCCGGG	80.3	23.2466786239756	42.3283665345165
UCCGUA	93.8	0.446190802635809	1.11784507360297
UCCGUC	86.4	0.666941886788238	0.169403375966551
UCCUAA	100.1	0.0592191949518146	0.459428104357575
UCCUAU	89	7.84629874237482	18.0688807168001
UCCUCC	30.1	1.3495207284759	0.30230235722562
UCCUCU	59	1.26265489807379	7.6661734037537
UCCUGC	41.3	4.05814783391708	1.34239599962946
UCCUGG	59.7	0.141035717759212	0.70830395967924
UCCUUG	96.5	3.54502059238082	8.24251537193001
UCGAAA	82.7	0.108226569451702	0.70118483400228
UCGAAC	81.8	0.884570288301865	0.212330384881437
UCGACU	68.8	1.98719981462592	1.31014864955273
UCGAGA	87.1	1.51994868431994	0.359307494451
UCGAGC	23.8	2.1988729942716	0.569796640137704
UCGAGG	75.3	0.0957681465147564	0.415280031047694
UCGAUG	88.7	32.0588379844519	171.374760972084
UCGAUU	85.8	8.60889722463178	1.44406101736389
UCGCAC	86.1	0.535148599993313	3.34431945315255
UCGCCU	83.5	0.194413861256371	1.03223376282218
UCGCGC	82.5	3.32061978953991	0.878023228764631
UCGCGG	100	3.48215453531046	4.85622956780432
UCGCUG	96.9	8.64194697595691	18.5504098655049
UCGCUU	87.1	2.20130739334613	1.36656868176268
UCGGAU	70.2	1.30106429333128	0.554434182709208
UCGGCG	84.1	6.18483290643055	53.2630819410869
UCGGCU	56.4	2.01875131189677	0.683616242435319
UCGGGC	17.4	5.09410697682661	4.62259866787679
UCGGGG	41.3	14.8808317559364	3.142058899338
UCGGUA	86.1	0.490279506305717	1.33524872329924
UCGGUG	86.3	41.6929855865285	11.083857252672
UCGGUU	73.9	22.9264547936114	8.19316309084132
UCGUAA	88	0.26783326235366	1.50757215576464
UCGUAC	71.8	8.06457009670585	4.95462577412001
UCGUAG	100.6	3.86040778979681	1.28547839050488
UCGUCG	90.9	1.5564620361443	1.43193023059842
UCGUCU	62.4	1.487591110034	3.39785391584629
UCGUGA	84.9	2.71000877122999	3.883681100691
UCGUGC	16.6	9.77889672331393	7.41637750115714
UCGUGG	56.1	47.6616465781009	14.8872929253397
UCGUUA	89.6	1.45385020805734	3.82663490882302
UCGUUU	88.3	52.5806777363968	15.7809226098977
UCUAAG	92.5	0.727024241575776	0.14296197145604
UCUAAU	92.9	0.340619352639019	2.26342477651448
UCUAGG	61.4	0.988414690350169	4.98999177614212
UCUAGU	55.2	4.09707931026669	5.40755393678387
UCUAUG	84.2	2.57780789364113	10.0105318396234
UCUCAC	61.3	0.800479642156986	4.17567680441644
UCUCAU	70.6	0.465114587171963	1.53442047764433
UCUCCC	47.3	2.0570595019245	0.398952485415844
UCUCCG	83.5	0.187903956643884	1.03635410713703
UCUCGA	83.1	0.106336915507184	0.862828573550353
UCUCGG	73	57.4992215709367	34.2381358715561
UCUCGU	74.1	3.48696342043704	2.96058271777036
UCUCUA	81.6	0.632096533030083	6.05469938233583
UCUCUC	62	2.0891749672381	5.48320006960403
UCUCUG	83	89.4669919184026	851.776632620554
UCUCUU	74.9	2.01335432904276	19.2266003165776
UCUGAA	81.5	0.204716599179818	1.43247080102039
UCUGAC	53.1	0.0386168393452856	1.48547603906295
UCUGAG	73.9	0.783261208208622	0.243679185625857
UCUGCG	81.3	0.0574820033831124	0.559909681575398
UCUGGA	72.9	5.23154105219716	20.8658115069143
UCUGGC	18.1	0.791537604039745	0.043809470534431
UCUGGG	22.9	1.71837024462326	1.18595906786558
UCUGGU	24.1	5.02118674185954	8.8638797291465
UCUGUG	72.8	2.98604081413557	10.0838464205486
UCUUGC	38	1.4033810792302	4.80113233719053
UCUUUG	89.6	0.308931965914629	0.726863899089822
UGAAAA	79.8	0.593646834208682	0.057090873964958
UGAAAC	73.2	1.15841420491864	4.23668846614375
UGAAAG	86.5	8.46175223780746	23.8163999024359
UGAAAU	67.9	4.68948035606493	9.70539014926615
UGAACC	66.9	1.35205162887366	0.484878718815419
UGAACG	91.6	14.2784413278574	7.72262637790739
UGAACU	60.3	0.919685808995531	0.360783921882158
UGAAGA	102.1	0.798189662474693	0.170790923287939
UGAAGC	39	4.99312089840917	1.38965823334447
UGAAGG	65	9.88684680850053	4.02008837448406
UGAAUC	59	2.53882021598098	7.52123376577638
UGAAUG	92.8	2.29103134084821	2.6282666887914
UGACAA	98.2	4.39608470149985	1.02001263228203
UGACAC	65.5	5.75557697751845	4.850322192391
UGACAG	71.7	1.82269936719518	0.747115319270008
UGACAU	90.3	0.351112625841532	0.931018255600479
UGACGG	69	2.09843471129969	0.532948717393899
UGACUA	91.2	17.1394434898857	9.87710025758376
UGACUC	73.3	4.22655223967709	3.37882014811802
UGACUG	92.6	6.03681650320454	38.9194895058707
UGACUU	89.3	2.04257129419404	76.1366296544355
UGAGAA	82.5	1.94401399090441	0.400095228543238
UGAGAC	50	1.31238336561164	12.2777353000964
UGAGAG	93.4	2.87050345441125	0.757721505186239
UGAGGC	24.3	0.932769153156406	0.227602375698718
UGAGGG	46	60.3147351100734	183.611501082314
UGAGGU	40.3	0.124226394620879	0.535969671964231
UGAUCA	72.5	5.47602238097075	1.11123758098131
UGAUGA	77.8	0.142266866896783	0.661943704941939
UGAUGU	63.8	0.811955792071734	0.29025282977229
UGAUUC	62.6	2.60927354742541	38.0808752734886
UGCAAU	71.2	5.50689757876262	2.35824941811118
UGCACA	72.4	1.47746898816384	0.30113299431815
UGCACU	61.2	5.76618262707094	1.4072366562198
UGCAGG	13.7	3.69929502683526	1.2819999325533
UGCAGU	60.5	40.9022727752417	15.4123446342959
UGCAUA	89	95.8172639271432	296.539419183008
UGCAUU	74	229.192100330225	52.7552668647714
UGCCAA	68.8	1.15848519742854	0.422824165461354
UGCCAG	60.7	2.60981128153103	0.811418422688313
UGCCCU	52.1	1.54647529151758	0.498883272041922
UGCCUA	91.6	0.70348798993339	2.09721891668351
UGCGAA	104	2.06499887629444	5.74712799904519
UGCGCG	80	0.681615964507789	2.30007333965014
UGCGCU	98.2	0.0907610579733353	0.611971870227546
UGCGGA	79.6	1.55177138669372	0.444769665164044
UGCGGG	62.4	0.132215464853382	1.84991159535145
UGCGGU	49.6	0.854352642554649	0.288792979777833
UGCGUU	85.7	1.04190905291712	0.230549343120856
UGCUAA	57	0.311136288034506	1.02472773041736
UGCUAU	53.6	6.37818322894734	1.66775152650622
UGCUCC	38.3	0.0983116017458344	0.819571685463718
UGCUCU	58.4	0.225109875399458	1.51506674087143
UGCUGA	76.4	23.9368662763978	5.35806286455138
UGCUGG	48.9	0.208234709606364	1.9305325383486
UGCUGU	76	52.4097796776596	45.0147047042011
UGGAAA	94	2.23411249027652	0.30391901271959
UGGAAC	81.4	3.03171739759679	0.423870918494688
UGGAAU	72.9	5.68148827716028	2.15026269207864
UGGACG	75.3	140.620935282624	37.0591387519906
UGGACU	40.7	1.81888406926213	13.52057645456
UGGAGG	26.6	9.7113613921156	4.92759553218573
UGGAUA	88.8	13.3411631654435	10.6033265461772
UGGAUG	63.8	13.134089706689	5.1486243639178
UGGAUU	85.7	3.47665335738408	38.014874685457
UGGCAA	84	0.0914691467103574	1.26346271262275
UGGCAC	53.2	22.1190710334817	52.3101408443517
UGGCAG	74.2	0.35140311516037	0.774548232365732
UGGCAU	82.2	0.587151012423358	0.0878949865663329
UGGCCA	74.3	1.25335130528842	0.438455356600929
UGGCCC	59.4	0.0862330702745403	4.13390506635276
UGGCCU	71.7	0.410727184337503	0.938766923766207
UGGCUA	92.7	1.21433011691452	8.19602495809359
UGGCUC	61.2	5.06447260522706	1.82161408863853
UGGGAA	73.7	0.529043169566472	0.0901209661446677
UGGGAC	55.7	0.666615152138873	5.3984190808781
UGGGCC	25.4	1.04870043399932	0.369038531898315
UGGGCU	18.3	3.55541582770066	1.01682099695868
UGGGGA	36.4	0.825834261859958	3.10677354420289
UGGGGC	26.9	3.7849048122094	0
UGGGGG	10.1	0.452903669819914	8.25857879328031
UGGGGU	31.7	1.31051929117985	0.248582255770964
UGGGUA	67	0.0808071415936422	0.719551942759057
UGGGUC	37.1	0.923148789441008	0.204596195154385
UGGGUU	62.7	3.06093866656921	0.69196905166073
UGGUAG	47.8	1.88217553320938	5.96840905565409
UGGUCA	64.6	0.0121014743964447	0.593881373962862
UGGUCC	61.9	0.304647694633535	1.65393658416938
UGGUCG	68.1	10.4325625193561	2.61261514958826
UGGUCU	62.5	0.404365619032139	1.35019250435828
UGGUGA	79	1.30500738211742	0.485149720333888
UGGUGC	56.3	0.721250286847978	0.161488772345347
UGGUGG	13.8	1.18159574542888	0.273262359888378
UGGUGU	79.1	0.399416775310536	1.27574983020847
UGGUUA	91	3.28688073522017	4.83942522768423
UGGUUC	77.1	0.956167272917461	0.21468403517263
UGGUUG	90	0.764954055754214	0.282367740002183
UGGUUU	103.9	0.660383523301704	0.161389115355949
UGUAAA	73.7	4.83325690277158	2.88230070703318
UGUAAG	74.2	1.90228657435895	6.64502266488104
UGUACG	86.8	0.438399280573709	0.0300254496908145
UGUAGA	65.2	0.917335927119052	0.430716732011259
UGUAGC	45.3	1.01400916748686	0.343774653994145
UGUAUA	83.7	5.19752614475015	14.9686247383242
UGUAUG	80.2	3.01082687698312	19.9067601083618
UGUCAU	62.6	0.395895202808559	1.13320368743269
UGUCCA	72.9	3.53442042447692	1.42942908267191
UGUCCU	59.5	0.128815624454534	1.63120328809906
UGUCUA	72.6	10.8525080184494	11.4655041289937
UGUCUG	77.2	0.856718285514687	7.4585613237473
UGUCUU	67.3	0.00302536859911117	0.36202980775503
UGUGAA	51.1	20.8271539415567	5.72230973749296
UGUGCA	79.6	8.06048383996354	3.23001085128204
UGUGCC	56.9	2.42690325988407	0.908724037790645
UGUGCG	78.7	1.11351544193488	0.417585163578482
UGUGCU	72.7	1.37738102874668	0.29062662872992
UGUGGA	50.7	5.07167729751114	2.23566733082346
UGUGGC	41.3	1.37885657832709	0.26445252626856
UGUGGG	41.8	62.9565770328483	151.160918916788
UGUGGU	44.4	0.0797771339216491	0.42650186307022
UGUGUA	78.4	0.882399211094972	0.161268108554464
UGUUAG	62.7	3.05488304823068	0.88602967905575
UGUUCA	69.8	3.29117937946764	26.4436305048829
UGUUCC	24.6	0.677940861954864	2.55376899254194
UGUUCU	55.7	0.100457068784325	1.60314688156138
UGUUGA	54	7.04251304502426	1.99077996333061
UGUUUA	84.5	572.766594150483	164.86484721735
UGUUUG	65.2	1.0875594431395	1.65017770135076
UUAAAA	86	0.577594567760578	0.148477952220053
UUAAAC	97.1	6.60172608971487	10.4890507843199
UUAAAG	99.2	0.302681430562629	0.960739693494056
UUAACA	98.6	0.970357335477018	0.28117779881487
UUAACC	58.2	1.39002180788558	0.354871251467904
UUAACG	100.3	0.685036426435806	0.107820638900799
UUAAGA	91.3	68.4367977777686	18.6154016962074
UUAAGG	82	0.437844948548688	2.8452019150016
UUAAUA	94.6	4.1912952576906	12.1456098595889
UUAAUG	90.2	0.131181194728321	1.06481015512748
UUACAC	90.6	2.13455328688787	1.62030698178595
UUACAG	102.8	1.76797360048027	9.73910376739652
UUACCG	90	1.40324841508153	0.580939424070318
UUACGA	90.5	4.03663875812629	0.973317029569446
UUAGAC	82.1	198.836870918146	30.5499469422308
UUAGCA	97.2	5.27439658477817	2.76603427077023
UUAGGA	83.2	5.93826995041672	1.87213383553721
UUAGGC	66	5.55528953593565	7.17105603534416
UUAGUA	92.8	1.83566149910408	0.443029003119942
UUAGUG	80.6	2.96082845670193	7.23440267393667
UUAUAA	99.2	13.1839215055899	5.1575936627317
UUAUCA	84.5	9.96366177023267	6.3292998420595
UUAUCC	73.4	0.926980723501249	0.284577656644548
UUAUCU	87.3	0.232447786783308	0.738271756126659
UUAUGA	101	0.844009628087851	0.135502794274765
UUAUGU	74.9	1.12090197294325	0.401300479353301
UUAUUG	95.3	0.481982497093602	1.24284360364453
UUCAAA	82.8	32.8266994788984	17.9554591860554
UUCAAU	81.8	0.0941206561799799	0.765360972847809
UUCACA	74.5	2.06515772764787	0.636969396690169
UUCACU	59.3	1.59871044524088	0.67462950601087
UUCAGA	78.2	2.13470227269043	8.94182206582788
UUCAGC	56.6	0.845987317315691	0.106603886974039
UUCAGG	66.3	1.73744188263833	4.74928782771776
UUCAGU	67.1	22.6654193549854	9.20950025911307
UUCAUA	72.6	4.47694638878417	12.2664521708957
UUCAUC	51.6	0.865908107534394	3.28579243176487
UUCCAC	72.2	0.76369342679741	0.236660555821483
UUCCAG	75.7	8.96383501386953	28.5197313765309
UUCCCC	53.6	7.08302074463561	1.78644998554488
UUCCCG	76.4	40.0339730967838	13.9400896889038
UUCCGG	83.1	61.5104999391433	122.359906207822
UUCCUA	88.2	0.0269426419858775	1.90533131371204
UUCCUC	39.2	2.65427151483376	0.950879465857668
UUCGAA	92.7	0.128423686106033	0.599348361312774
UUCGAC	79.7	1.3598569418017	0.492511120606272
UUCGAU	93.3	7.81108321334701	2.21198842735401
UUCGCG	91.1	44.5954435504956	13.8051552505528
UUCGGA	85.8	0.655712327439405	1.73433668203562
UUCGGG	82.3	1.76478158519562	2.03250912824137
UUCGGU	71.3	8.5538642980386	25.9320450076316
UUCGUA	87.5	1.54870022415422	1.27860960610036
UUCGUG	90.3	0.192382109622445	0.788005842269363
UUCGUU	86.2	6.63421953172514	2.14928028406216
UUCUAG	83.7	13.6966458147603	38.7311231957689
UUCUAU	79.4	3.64795730611566	44.0506590230146
UUCUCG	70.1	0.874009074259512	2.49240464908686
UUCUGA	72.6	0.0347535136779527	0.725592036051306
UUCUGG	38.4	1.1442321042484	0.362308260315348
UUCUGU	63.2	0.276689728688691	0.761836710533606
UUCUUA	88	0.923885327075091	0.333768738090088
UUCUUC	51.5	1.16663430835834	0.398751634195769
UUCUUG	79	52.8637716401402	14.9532652634173
UUGAAA	93.9	3.29992042545925	2.08310485476018
UUGAAC	93.4	1.96795208568276	0.41090478457052
UUGACC	42.6	297.119462668745	107.49803391946
UUGACU	69.2	2.34728961493283	0.835851621227381
UUGAGA	90.7	0.226708879933532	0.949249217930649
UUGAGC	75.1	8.11998272832176	1.19533058466099
UUGAGG	62.5	150.999950440265	585.653215199748
UUGAUC	74.5	1.40813911267248	0.37036734489785
UUGAUG	89.6	0.74760026668167	2.44105590822219
UUGCAC	67.6	20.5531987467777	5.22519664168557
UUGCAG	88	7.16906356541778	3.54931507011922
UUGCCA	73	1.48271165358472	0.416051316839055
UUGCCC	63.2	2.99248479275795	0.487067679617645
UUGCUG	86.3	0.147830787223304	1.16358006211413
UUGGAA	93.8	0.686294488375928	0.182721925597313
UUGGAG	85.4	4.05166166305109	1.9310386369705
UUGGCC	62	0.999073378250441	0.191719810708215
UUGGCU	69.4	3.04858304440063	5.45460112994266
UUGGGA	88.7	0.997459404126589	0.346796125485106
UUGGGG	64.1	0.142620058274034	0.558968514143205
UUGGGU	77.5	9.22195421585194	1.82658813514822
UUGGUC	68.8	29.8030829446261	5.40198470943528
UUGGUG	88.3	2.42619840721732	1.116532094446
UUGGUU	95.2	5.38515991647428	6.20503483093006
UUGUAC	75.6	0.799534155846687	0.149064863430275
UUGUAG	83.5	4.75568630921635	1.23576367566712
UUGUCC	70.1	0.848908182170243	10.898577886713
UUGUGA	82.2	21.5799334494856	5.94794055504656
UUGUGG	66.2	32.6096057424556	126.262307799045
UUGUUC	68	0.0923022753698402	0.585334560700531
UUUAAA	83.3	1.70715899385296	0.258814857713935
UUUAAG	80.2	3.66343215500847	0.882148325952829
UUUAAU	89.7	5.31894069172119	13.2869457215873
UUUACC	54.2	1.12026236758782	0.968561229416916
UUUAGA	90.7	189.06116261482	53.015395781739
UUUAGG	86.8	2.0172457733353	10.2456130201387
UUUAUC	76.4	2.64845910831753	0.731472616357776
UUUAUG	89.8	6.86784630379813	2.79612311595183
UUUCAA	85.2	1.32031852211852	0.533660655157164
UUUCAG	90.9	575.323719318285	249.443396087776
UUUCCA	87.3	1.89360378916511	0.592887131577686
UUUCCC	54.1	34.5767694572024	10.0299210383433
UUUCCG	94.4	29.8080597965277	43.5037898328782
UUUCCU	57.4	5.4976603636128	0.972239566914656
UUUCGG	79.5	14.2140749970313	5.54121379963682
UUUCUG	83.8	2.46962755130563	26.9058319089799
UUUGAA	87.6	1.67604441315459	5.36062038048626
UUUGAC	57.4	4.99917075002447	1.97718500470178
UUUGCU	64.8	0.0353369113730487	0.418970510880276
UUUGGA	79.7	1.82257636643777	5.69051078632349
UUUGGG	70.2	9.27384472552785	11.280608410493
UUUGGU	74.7	33.1572908428119	57.8951077564148
UUUGUG	96.9	0.077781772994531	0.822155481035987
UUUUAA	89.7	0.514084058124202	0.0902010153047316
UUUUAC	88.9	1.33178729321428	3.8295460805523
UUUUCA	89.5	9.60317816753181	18.6972427169666
UUUUCC	44	69.9335755205082	24.0393242109487
UUUUCU	74.7	1.45610125051284	0.432457176260124
UUUUGC	56.3	0.613572303990499	1.5050483388946
UUUUGG	79.2	0.39884215489411	6.15143010976819
UUUUGU	71.6	0.553488312886557	0.0935218170742892
UUUUUC	78.7	96.4732782417117	26.9517747361143
UUUUUG	86.8	1.40592727359459	0.562842743701704
UUUUUU	83.6	11.1687982541546	2.38800819889923
