# Supplementary material for: SPOROS: A pipeline to analyze DISE/6mer seed toxicity
Source: PLoS Comput Biol. 2022 Mar 31;18(3):e1010022. doi: 10.1371/journal.pcbi.1010022 (PMC9004739; doi:10.1371/journal.pcbi.1010022)
Supplement: S2 Dataset — (ZIP) [file pcbi.1010022.s006.zip › Final SPOROS output Figure 3/differential/ADnTPDvsCtrl/pvalue/sRNA/E_seedAnalysis.Delta.sRNA.dn.txt]

AAAAAG
AAAAUG
AAAGAU
AAAGCA
AAAGCA
AAAGCA
AAAGCA
AAAGCA
AAAGGG
AAAGUG
AAAGUG
AAAUGU
AAAUUG
AACUUA
AAGACU
AAUUGU
AAUUGU
AAUUGU
AAUUGU
AAUUGU
AAUUGU
AAUUGU
AAUUGU
AAUUGU
AAUUGU
AAUUGU
AAUUGU
AAUUGU
AAUUGU
AAUUGU
AAUUGU
ACAAGA
ACAAGA
ACAAUA
ACAAUA
ACAAUA
ACAAUA
ACAAUA
ACAAUA
ACAAUA
ACAAUA
ACAAUA
ACAAUA
ACAAUA
ACAAUA
ACAAUA
ACAAUA
ACAAUA
ACAAUA
ACAAUA
ACAAUA
ACAAUA
ACAAUA
ACAAUA
ACAAUA
ACAAUA
ACAAUA
ACAAUA
ACAAUA
ACAAUA
ACAAUA
ACAAUA
ACAAUA
ACAAUA
ACAAUA
ACAAUA
ACAAUA
ACAAUA
ACAAUA
ACAAUA
ACAAUA
ACAAUA
ACAAUA
ACAAUA
ACAAUA
ACAAUA
ACAAUA
ACAAUA
ACAGAA
ACAGGA
ACAGGA
ACAGGA
ACAUAC
ACAUAC
ACAUCC
ACAUGC
ACAUGC
ACAUGC
ACAUUC
ACCCAU
ACCCAU
ACCCCA
ACCCCA
ACCCCA
ACCCCA
ACCCCA
ACCCCA
ACCCCA
ACCCCA
ACCCCG
ACCCCU
ACCCCU
ACCCGU
ACCCGU
ACCCGU
ACCCGU
ACCCGU
ACCCGU
ACCCGU
ACCCGU
ACCCGU
ACCCGU
ACCCGU
ACCCGU
ACCCGU
ACCCGU
ACCCGU
ACCCGU
ACCCGU
ACCCGU
ACCCUU
ACCGGG
ACCGGG
ACCGGG
ACCGGG
ACCGGG
ACCGGG
ACCGGG
ACCGGG
ACCGGG
ACCGGG
ACCGGU
ACCUGG
ACGAGA
ACGAGU
ACGCUC
ACGUAG
ACGUAG
ACGUAG
ACUGUA
ACUGUA
ACUGUA
ACUGUG
ACUUGA
AGAAUU
AGAAUU
AGACGG
AGAGAA
AGAGGG
AGAGUG
AGAGUG
AGAGUG
AGAGUG
AGAGUG
AGAGUG
AGAGUG
AGAGUG
AGAGUG
AGAGUG
AGAGUG
AGAGUG
AGAGUG
AGAGUG
AGAGUG
AGAGUG
AGAGUG
AGAGUG
AGAGUG
AGAGUG
AGAGUG
AGAGUG
AGAGUG
AGAGUG
AGAGUG
AGAGUG
AGAGUG
AGAGUG
AGCAGC
AGCAGC
AGCAGC
AGCAGC
AGCAUC
AGCUCA
AGCUGA
AGGGCU
AGGUAU
AGUGGU
AGUGGU
AUAAAG
AUAAUA
AUCACC
AUCGAU
AUCGAU
AUCGGG
AUGACC
AUUGUC
AUUGUC
AUUGUC
AUUGUC
CAAAGU
CAAUAU
CAAUAU
CAAUAU
CACAUU
CACAUU
CACCAU
CACCAU
CACCAU
CACCAU
CACCCC
CACCCC
CAUCGA
CAUUCA
CAUUCA
CCAGAA
CCAGCA
CCAGCA
CCAGCA
CCAGCA
CCAGCA
CCAGCA
CCAGCA
CCAGCA
CCAGCA
CCAGCA
CCAGCA
CCAGCA
CCAGCA
CCAGCA
CCAGCA
CCAGCA
CCAGCA
CCAGCA
CCAGCA
CCAGCA
CCAGCA
CCAGCA
CCAGCA
CCAGCA
CCAGCA
CCAGCA
CCAGCA
CCAGCA
CCAGCA
CCAGCA
CCAGCA
CCAGCA
CCAGGA
CCAGGA
CCAGGA
CCAGGA
CCAUCG
CCAUCG
CCAUGG
CCCCGG
CCCCGG
CCCCGG
CCCCUU
CCCUGU
CCGGCA
CCGGGC
CCGGGC
CCGGGC
CCGGGC
CCGGGC
CCGGGC
CCGGGU
CCGGGU
CCGGGU
CCGGGU
CCGGGU
CCGGGU
CCGGGU
CCGGGU
CCGGGU
CCGGGU
CCGGGU
CCGGGU
CCGGGU
CGACUC
CGCUUG
CGGCGG
CGGGCC
CGGGCC
CGGGGC
CGGGUG
CGUACG
CGUACG
CGUUCG
CGUUUC
CUCGGU
CUCGGU
CUCGGU
CUCGGU
CUCUUU
CUUAAG
CUUUUA
GAAAGG
GAAAUU
GAACUG
GAAUAG
GAAUCG
GAAUGG
GAAUGG
GAAUGG
GAAUUG
GAAUUG
GAAUUG
GAAUUG
GAAUUG
GAAUUG
GAAUUG
GAAUUG
GAAUUG
GAAUUG
GAAUUG
GAAUUG
GAAUUG
GAAUUG
GAAUUG
GAAUUG
GAAUUG
GAAUUG
GAAUUG
GAAUUG
GAAUUG
GAAUUG
GAAUUG
GAAUUG
GAAUUG
GAAUUG
GAAUUG
GAAUUG
GAAUUG
GAAUUG
GAAUUG
GAAUUG
GAAUUG
GAAUUG
GAAUUG
GAAUUG
GAAUUG
GAAUUG
GAAUUG
GAAUUG
GAAUUG
GAAUUG
GAAUUG
GAAUUG
GAAUUG
GAAUUG
GAAUUG
GAAUUG
GAAUUG
GAAUUG
GAAUUG
GAAUUG
GAAUUG
GAAUUG
GAAUUG
GAAUUG
GAAUUG
GAAUUG
GAAUUG
GAAUUG
GAAUUG
GAAUUG
GAAUUG
GAAUUG
GAAUUG
GAAUUG
GAAUUG
GAAUUG
GAAUUG
GAAUUG
GAAUUG
GAAUUG
GAAUUG
GAAUUG
GAAUUG
GAAUUG
GAAUUG
GAAUUG
GAAUUG
GAAUUG
GAAUUG
GAAUUG
GAAUUG
GAAUUG
GAAUUG
GAAUUG
GAAUUG
GAAUUG
GAAUUG
GAAUUG
GAAUUG
GAAUUG
GAAUUG
GAAUUG
GAAUUG
GAAUUG
GAAUUG
GAAUUG
GAAUUG
GAAUUG
GAAUUG
GAAUUG
GAAUUG
GAAUUG
GAGACC
GAGGAA
GAGGAA
GAGGGA
GAGGGA
GAGGGA
GAGGGA
GAGGGA
GAGGGA
GAGGGA
GAGGGA
GAGGGA
GAGGGA
GAGGGA
GAGGGA
GAGGGA
GAGGGA
GAGGGA
GAGGGA
GAGGGA
GAGGGA
GAGGGA
GAGGGA
GAGGGA
GAGGGA
GAGGGA
GAGGGA
GAGGGA
GAGGUA
GAUUAU
GAUUAU
GAUUGU
GAUUGU
GAUUGU
GAUUGU
GAUUGU
GAUUGU
GAUUGU
GAUUGU
GAUUGU
GAUUGU
GAUUGU
GAUUGU
GAUUGU
GAUUGU
GAUUGU
GAUUGU
GAUUGU
GAUUGU
GAUUGU
GAUUGU
GAUUGU
GAUUGU
GAUUGU
GAUUGU
GAUUGU
GAUUGU
GAUUGU
GAUUGU
GAUUGU
GAUUGU
GAUUGU
GAUUGU
GAUUGU
GAUUGU
GAUUGU
GAUUGU
GAUUGU
GAUUGU
GAUUGU
GAUUGU
GAUUGU
GAUUGU
GAUUGU
GAUUGU
GAUUGU
GAUUGU
GAUUGU
GAUUGU
GAUUGU
GAUUGU
GAUUGU
GAUUGU
GAUUGU
GAUUGU
GAUUGU
GAUUGU
GAUUGU
GAUUGU
GAUUGU
GAUUGU
GAUUGU
GAUUGU
GAUUGU
GAUUGU
GAUUGU
GAUUGU
GAUUGU
GAUUGU
GAUUGU
GAUUGU
GAUUGU
GAUUUU
GCACCA
GCACCA
GCACCA
GCACCA
GCACCA
GCACCA
GCACCA
GCACCA
GCACCA
GCACCA
GCACCA
GCACCA
GCACCA
GCACCA
GCACCA
GCACCA
GCACCA
GCCCAC
GCGACU
GCUUAU
GCUUGA
GGACGA
GGCACG
GGCACG
GGCGAC
GGCGAC
GGCGCG
GGGCUG
GGGGCC
GGGGCC
GGGUGC
GGUGCU
GGUGCU
GGUGCU
GGUGCU
GGUGCU
GGUGCU
GGUGCU
GGUGCU
GGUGCU
GGUGCU
GGUGCU
GGUGCU
GGUGCU
GGUGCU
GUAAGC
GUAAGG
GUGCAA
GUGCAA
GUGCAA
GUGCAA
GUGCAA
GUGCAA
GUGCAA
GUGCAA
GUGCAA
GUGCAA
GUGCAA
GUGCAA
GUGCAA
GUGCAA
GUGCAA
GUGCGA
GUGCGG
GUUAAA
GUUCGC
GUUCGC
GUUCGC
GUUCGC
GUUCGC
GUUUAG
GUUUAG
GUUUAG
GUUUAG
GUUUAG
GUUUAG
GUUUAG
GUUUAG
UAAACA
UAAACC
UAAAGC
UAAGAC
UAAGAC
UAAGAC
UAAGAC
UAAGAC
UAAGAC
UAAGAC
UAAGAC
UAAGAC
UAAGAC
UAAGAC
UAAGAC
UACAGU
UACAGU
UACAGU
UACAGU
UACAGU
UACAGU
UACAGU
UACAGU
UACAGU
UACAGU
UAGACG
UAGACU
UAGACU
UAGACU
UAGUCG
UAGUCG
UAUAAA
UAUAAA
UAUAAA
UAUAAA
UAUAAA
UAUAAA
UAUAAA
UAUAAA
UAUAAA
UAUAAA
UAUAAA
UAUAAA
UAUAAA
UAUAAA
UAUAAA
UAUAAA
UAUAAA
UAUAAA
UAUAAA
UAUAAA
UAUAAA
UAUAAA
UAUAAA
UAUAAA
UAUAAA
UAUAAA
UAUAAA
UAUAAA
UAUAAA
UAUAAA
UAUAAA
UAUAAA
UAUAAA
UAUAAA
UAUAAA
UAUAAA
UAUAAA
UAUAAA
UAUAAA
UAUAAA
UAUAAA
UAUAAA
UAUAAA
UAUAAA
UAUAAA
UAUAAA
UAUAAA
UAUAAA
UAUAAA
UAUAAA
UAUAAA
UAUAAA
UAUAAA
UAUAAA
UAUAAA
UAUAAA
UAUAAA
UAUAAA
UAUAAA
UAUAAA
UAUAAA
UAUAAA
UAUAAA
UAUAAA
UAUAAA
UAUAAA
UAUAAA
UAUAAA
UAUAAA
UAUAAA
UAUAAA
UAUAAA
UAUAAA
UAUAAA
UAUAAA
UAUAAA
UAUAAA
UAUAAA
UAUAAA
UAUAAA
UAUAAA
UAUAAA
UAUAAA
UAUAAA
UAUAAA
UAUAAA
UAUAAA
UAUAAA
UAUAAA
UAUAAA
UAUAAA
UAUAAA
UAUAAA
UAUAAA
UAUAAA
UAUAAA
UAUAAA
UAUAAA
UAUAAA
UAUAAA
UAUAAA
UAUAAA
UAUAAA
UAUAAA
UAUAAA
UAUAAA
UAUAAA
UAUAAA
UAUAAA
UAUAAA
UAUAAA
UAUAAA
UAUAAA
UAUAAA
UAUAAA
UAUAAA
UAUAAA
UAUAAA
UAUAAA
UAUAAA
UAUAAA
UAUAAA
UAUAAA
UAUAAA
UAUAAA
UAUAAA
UAUAAA
UAUAAA
UAUAAA
UAUAAA
UAUAAA
UAUAAA
UAUAAA
UAUAAA
UAUAAA
UAUAAA
UAUAAA
UAUAAA
UAUAAA
UAUAAA
UAUAAA
UAUAAA
UAUAAA
UAUAAA
UAUAAA
UAUAAA
UAUAAA
UAUAAA
UAUAAA
UAUAAA
UAUAAA
UAUAAA
UAUAAA
UAUAAA
UAUAAA
UAUAAA
UAUAAA
UAUAAA
UAUAAA
UAUACA
UAUAGA
UAUAGA
UAUAGA
UAUAUA
UAUGGU
UAUGGU
UAUGGU
UCACAG
UCACAG
UCACAG
UCACAG
UCACAG
UCACAG
UCACAG
UCACAG
UCACAG
UCACAG
UCACAG
UCACAG
UCACAG
UCACAG
UCACAG
UCACAG
UCACAG
UCACAG
UCACAG
UCACAG
UCACAG
UCACAG
UCACAG
UCACAG
UCACAG
UCACAG
UCACAG
UCACAG
UCACAG
UCACAG
UCACAG
UCACAG
UCACAG
UCACAG
UCACAG
UCACAG
UCACAG
UCACAG
UCACAG
UCACAG
UCACAG
UCACAG
UCACAG
UCACAG
UCACAG
UCACCG
UCACGG
UCACGG
UCACGG
UCACGU
UCCCAC
UCCCAC
UCCCGG
UCGGUG
UCGGUU
UCGUGG
UCGUUU
UCUCGG
UGCAGU
UGCAUU
UGCAUU
UGCAUU
UGCAUU
UGCAUU
UGCAUU
UGCAUU
UGCUGA
UGGACG
UGGACG
UGGACG
UGGACG
UGUGAA
UGUUUA
UGUUUA
UGUUUA
UGUUUA
UGUUUA
UGUUUA
UGUUUA
UGUUUA
UGUUUA
UGUUUA
UGUUUA
UGUUUA
UGUUUA
UGUUUA
UGUUUA
UGUUUA
UUAAGA
UUAAGA
UUAGAC
UUAGAC
UUAGAC
UUAGAC
UUAGAC
UUAGAC
UUAGAC
UUCAAA
UUCAGU
UUCCCG
UUCGCG
UUCUUG
UUGACC
UUGACC
UUGACC
UUGACC
UUGACC
UUGACC
UUGACC
UUGCAC
UUGGUC
UUGUGA
UUUAGA
UUUAGA
UUUAGA
UUUAGA
UUUAGA
UUUCAG
UUUCAG
UUUCAG
UUUCAG
UUUCAG
UUUCAG
UUUCAG
UUUCAG
UUUCAG
UUUCAG
UUUCAG
UUUCAG
UUUCAG
UUUCCC
UUUUCC
UUUUCC
UUUUUC
UUUUUC
UUUUUC
