# Supplementary material for: SPOROS: A pipeline to analyze DISE/6mer seed toxicity
Source: PLoS Comput Biol. 2022 Mar 31;18(3):e1010022. doi: 10.1371/journal.pcbi.1010022 (PMC9004739; doi:10.1371/journal.pcbi.1010022)
Supplement: S2 Dataset — (ZIP) [file pcbi.1010022.s006.zip › Final SPOROS output Figure 3/differential/ADnTPDvsCtrl/pvalue/sRNA/D_toxAnalysis.delta.up.txt]

8.2
8.2
8.2
8.2
8.2
8.2
11
11.1
11.1
11.1
11.1
11.1
16.9
17.6
18.4
19.1
20.5
22.1
22.1
22.1
24.6
24.6
24.6
24.6
24.6
24.6
24.6
24.6
24.6
24.6
24.6
24.6
24.6
24.6
24.6
24.6
24.6
24.6
24.6
24.6
24.6
24.6
24.6
24.6
24.6
24.6
24.6
24.6
24.6
24.6
24.6
24.6
24.6
24.6
24.6
24.6
24.6
24.6
24.6
24.6
24.6
24.6
24.6
24.6
24.6
24.6
24.6
25.4
25.4
25.4
25.4
25.4
25.4
25.4
25.4
25.4
25.4
25.4
25.4
25.4
25.4
25.4
25.4
25.4
25.4
25.4
25.4
25.4
25.4
25.4
25.4
25.4
25.4
25.4
25.4
25.4
25.4
25.4
25.4
25.4
28.9
29.3
30.6
30.6
30.6
30.6
30.6
30.7
31.3
31.3
31.3
31.3
31.3
31.3
31.3
31.3
31.6
32.8
33.6
39.3
39.3
40.3
41.8
41.8
42.3
42.3
42.3
46
46
46
46.1
46.4
48.3
48.5
49.6
49.6
49.6
49.6
49.6
49.6
49.6
49.6
50.1
50.1
50.1
50.1
50.1
50.1
50.1
50.1
50.1
50.1
50.1
50.1
50.1
50.1
50.1
50.2
50.2
50.2
50.2
50.2
50.2
52.1
52.1
52.1
52.1
52.1
52.1
52.1
52.1
52.1
52.1
52.1
52.1
52.1
52.1
52.1
52.1
52.1
52.1
52.1
52.1
52.1
52.1
52.1
52.1
52.1
52.1
52.1
52.1
52.1
52.1
52.1
52.1
52.1
52.1
52.1
52.1
52.1
52.1
52.1
52.1
52.1
52.1
52.1
52.1
52.1
52.1
52.1
52.1
52.1
52.1
52.1
52.1
52.1
52.1
52.1
52.1
52.1
52.1
52.1
52.1
52.1
52.1
52.1
52.1
52.1
52.1
52.1
52.1
52.1
52.1
52.1
52.1
52.1
52.1
52.1
52.1
52.5
53.2
53.5
53.5
53.5
53.5
54.2
54.4
54.5
54.5
56.3
56.7
56.7
56.7
56.7
56.7
56.7
56.7
56.7
56.7
56.7
56.7
56.7
56.7
56.7
56.7
56.7
56.7
56.7
56.7
56.7
56.7
56.7
56.7
56.7
56.7
56.7
56.7
56.7
56.7
56.7
56.7
56.7
56.7
56.7
56.7
56.7
56.7
56.7
56.7
56.7
56.7
56.7
56.7
56.9
56.9
56.9
56.9
56.9
56.9
56.9
56.9
56.9
56.9
56.9
56.9
56.9
56.9
56.9
56.9
56.9
56.9
56.9
56.9
56.9
56.9
56.9
56.9
56.9
56.9
56.9
56.9
56.9
56.9
56.9
56.9
58
58.3
58.4
59.3
60.3
60.7
61.7
61.7
61.7
61.7
62.2
62.2
62.5
62.5
62.5
62.5
62.5
62.5
62.5
62.5
62.5
62.5
62.5
62.5
62.6
62.9
62.9
62.9
62.9
62.9
62.9
62.9
62.9
62.9
62.9
62.9
62.9
63.1
63.1
63.1
63.1
63.1
63.1
63.1
63.1
63.1
63.1
63.1
63.1
63.1
63.1
63.1
63.1
63.1
63.1
63.1
63.1
63.1
63.1
63.1
63.1
63.1
63.1
63.1
63.1
63.1
63.1
63.1
63.1
63.1
63.1
63.1
63.1
63.1
63.1
63.1
63.1
63.1
63.1
63.1
63.1
63.1
63.1
63.1
63.1
63.1
63.1
63.1
63.1
63.1
63.1
63.1
63.1
63.1
63.1
63.1
63.1
63.1
63.1
63.1
63.1
63.1
63.1
63.1
63.1
63.1
63.1
63.1
63.1
63.1
63.1
63.1
63.1
63.1
63.1
63.1
63.1
63.1
63.1
63.1
63.1
63.1
63.1
63.1
63.1
63.1
63.1
63.1
63.1
63.1
63.1
63.1
63.1
63.1
63.1
63.1
63.1
63.1
63.1
63.1
63.1
63.1
63.1
63.1
63.1
63.1
63.1
63.1
63.1
63.1
63.1
63.1
63.1
63.1
63.1
63.1
63.1
63.1
63.1
63.1
63.1
63.1
63.1
63.1
63.1
63.1
63.1
63.1
63.1
63.1
63.1
63.1
63.1
63.1
63.1
63.1
63.1
63.1
63.1
63.1
63.1
63.1
63.1
63.1
63.1
63.1
63.1
63.1
63.1
63.1
63.1
63.1
63.1
63.1
63.1
63.1
63.1
63.1
63.1
63.1
63.1
63.1
63.1
63.1
63.1
63.1
63.1
63.1
63.1
63.1
63.1
63.1
63.1
63.1
63.1
63.1
63.1
63.1
63.1
63.1
63.1
63.1
63.1
63.1
63.1
63.1
63.1
63.1
63.1
63.1
63.1
63.1
63.1
63.1
63.1
63.1
63.1
63.1
63.1
63.1
63.1
63.1
63.1
63.1
63.1
63.1
63.1
63.1
63.1
63.1
63.1
63.1
63.1
63.1
63.1
63.1
63.1
63.1
63.1
63.1
63.1
63.1
63.1
63.1
63.1
63.1
63.1
63.1
63.1
63.1
63.1
63.1
63.1
63.1
63.1
63.1
63.1
63.1
63.1
63.1
63.1
63.1
63.1
63.1
63.1
63.1
63.1
63.1
63.1
63.1
63.1
63.1
63.1
63.1
63.1
63.1
63.1
63.1
63.1
63.1
63.1
63.1
63.1
63.1
63.1
63.1
63.1
63.1
63.1
63.1
63.1
63.1
63.1
63.1
63.1
63.1
63.1
63.1
63.1
63.1
63.1
63.1
63.1
63.1
63.1
63.1
63.1
63.1
63.1
63.1
63.1
63.1
63.1
63.1
63.1
63.1
63.1
63.1
63.1
63.1
63.1
63.1
63.1
63.1
63.1
63.1
63.1
63.1
63.1
63.1
63.1
63.1
63.1
63.1
64.8
65.6
66.2
66.2
66.3
66.3
66.3
66.3
66.3
66.3
66.3
66.3
66.3
66.3
66.3
66.3
66.3
66.3
66.3
67.3
67.3
67.3
67.3
67.3
67.7
67.7
67.7
69.2
69.2
69.2
69.2
69.2
69.2
69.2
69.2
69.2
69.2
69.2
69.2
69.2
69.2
69.2
69.2
69.2
69.4
69.7
69.8
70.1
70.3
70.3
70.7
70.7
71.2
71.2
71.2
71.2
71.2
71.2
71.2
71.5
71.5
71.7
72.9
74
74
74.7
75.7
76.4
76.6
76.6
76.6
76.6
76.6
76.6
76.6
76.6
76.6
76.6
76.6
76.6
76.6
76.6
76.6
76.6
76.6
76.6
76.6
76.6
76.6
76.6
76.6
76.6
76.6
76.6
76.6
77.2
78.3
78.5
79.1
79.1
79.1
79.3
79.4
80.2
80.3
81
82.5
82.6
82.6
82.6
82.6
82.6
82.6
82.6
82.6
82.6
82.6
82.6
82.6
82.6
82.6
82.6
82.6
82.6
82.6
82.6
82.6
82.6
82.6
82.6
82.6
82.6
82.6
82.6
82.6
82.6
82.6
82.6
82.6
82.6
82.6
82.6
82.6
82.6
82.6
82.6
82.6
82.6
82.6
82.6
82.6
82.6
82.6
82.6
82.6
82.6
82.6
82.6
82.6
82.6
82.6
82.6
82.6
82.6
82.6
82.6
82.6
82.6
82.6
82.6
82.6
82.6
82.6
82.6
82.6
82.6
82.6
82.6
82.6
82.6
82.6
82.6
82.6
82.6
83
83
83
83
83
83
83
83
83
83
83
83
83
83
83
83
83
83
83
83
83
83.1
83.1
83.6
83.7
83.8
84.1
84.1
84.2
84.2
84.2
84.2
85.7
86
86
86.5
87.3
87.3
88.3
88.5
88.5
88.5
88.5
88.5
88.5
88.7
88.7
88.7
88.7
89
89
89
89
89
89
89.3
89.3
89.4
89.4
89.4
89.4
89.7
89.7
90.7
90.7
90.7
90.7
90.7
90.7
90.7
91.3
91.3
91.3
92.6
92.9
93
93.3
93.3
93.3
93.3
93.3
93.3
93.3
93.3
93.3
93.3
94.6
94.6
94.6
94.6
94.6
95.1
97.6
97.6
97.9
101.6
101.6
101.6
101.6
101.6
