# Supplementary material for: SPOROS: A pipeline to analyze DISE/6mer seed toxicity
Source: PLoS Comput Biol. 2022 Mar 31;18(3):e1010022. doi: 10.1371/journal.pcbi.1010022 (PMC9004739; doi:10.1371/journal.pcbi.1010022)
Supplement: S2 Dataset — (ZIP) [file pcbi.1010022.s006.zip › Final SPOROS output Figure 3/differential/ADnTPDvsCtrl/pvalue/sRNA/E_seedAnalysis.Delta.sRNA.up.txt]

AAACAU
AACACC
AAUAAG
AAUCGU
ACAGUA
ACAGUA
ACAGUA
ACAGUA
ACAGUA
ACGCGU
ACUAAG
ACUAAG
ACUCGU
ACUCGU
ACUCUG
AGAUUA
AGAUUC
AGAUUG
AGAUUG
AGAUUG
AGAUUG
AGAUUG
AGCACA
AGCACC
AGCACC
AGCACC
AGCACC
AGCACC
AGCACC
AGCACC
AGCACC
AGCACC
AGCACC
AGCACC
AGCACC
AGCACC
AGCACC
AGCACC
AGCACC
AGCACC
AGCACC
AGCACC
AGCACC
AGCACC
AGCACC
AGCACC
AGCACC
AGCACC
AGCACC
AGCACC
AGCACC
AGCACC
AGCACC
AGCACC
AGCACC
AGCACC
AGCACC
AGCACC
AGCACC
AGCACC
AGCACC
AGCACC
AGCACC
AGCACC
AGCACC
AGCACC
AGCACC
AGCACC
AGCACC
AGCACC
AGCACC
AGCACC
AGCACC
AGCACC
AGCACC
AGCACC
AGCACC
AGCACC
AGCACC
AGCACC
AGCACC
AGCACC
AGCACC
AGCACC
AGCACC
AGCACC
AGCACC
AGCACC
AGCACC
AGCACC
AGCACC
AGCACC
AGCACC
AGCACC
AGCACC
AGCACC
AGCACC
AGCACC
AGCACC
AGCACC
AGCACC
AGCACC
AGCACC
AGCACC
AGCACC
AGCACC
AGCACC
AGCACC
AGCACC
AGCACC
AGCACC
AGCACC
AGCACC
AGCACC
AGCACC
AGCACC
AGCACC
AGCACC
AGCACC
AGCACC
AGCACC
AGCACC
AGCACC
AGCACC
AGCACC
AGCACC
AGCACC
AGCACC
AGCACC
AGCACC
AGCACC
AGCACC
AGCACC
AGCACC
AGCACC
AGCACC
AGCACC
AGCACC
AGCACC
AGCACC
AGCACC
AGCACC
AGCACC
AGCACC
AGCACC
AGCACC
AGCACC
AGCACC
AGCACC
AGCACC
AGCACC
AGCACC
AGCACC
AGCACC
AGCACC
AGCACC
AGCACC
AGCACC
AGCACC
AGCACC
AGCACC
AGCACC
AGCACC
AGCACC
AGCACC
AGCACC
AGCACC
AGCACC
AGCACC
AGCACC
AGCACC
AGCACC
AGCACC
AGCACC
AGCACC
AGCACC
AGCACC
AGCACC
AGCACC
AGCACC
AGCACC
AGCACC
AGCACC
AGCACC
AGCACC
AGCACC
AGCACC
AGCACC
AGCACC
AGCACC
AGCACC
AGCACC
AGCACC
AGCACC
AGCACC
AGCACC
AGCACC
AGCACC
AGCACC
AGCACC
AGCACC
AGCACC
AGCACC
AGCACC
AGCACC
AGCACC
AGCACC
AGCACC
AGCACC
AGCACC
AGCACC
AGCACC
AGCACC
AGCACC
AGCACC
AGCACC
AGCACC
AGCACC
AGCACC
AGCACC
AGCACC
AGCACC
AGCACC
AGCACC
AGCACC
AGCACC
AGCACC
AGCACC
AGCACC
AGCACC
AGCACC
AGCACC
AGCACC
AGCACC
AGCACC
AGCACC
AGCACC
AGCACC
AGCACC
AGCACC
AGCACC
AGCACC
AGCACC
AGCACC
AGCACC
AGCACC
AGCACC
AGCACC
AGCACC
AGCACC
AGCACC
AGCACC
AGCACC
AGCACC
AGCACC
AGCACC
AGCACC
AGCACC
AGCACC
AGCACC
AGCACC
AGCACC
AGCACC
AGCACC
AGCACC
AGCACC
AGCACC
AGCACC
AGCACC
AGCACC
AGCACC
AGCACC
AGCACC
AGCACC
AGCACC
AGCACC
AGCACC
AGCACC
AGCACC
AGCACC
AGCACC
AGCACC
AGCACC
AGCACC
AGCACC
AGCACC
AGCACC
AGCACC
AGCACC
AGCACC
AGCACC
AGCACC
AGCACC
AGCACC
AGCACC
AGCACC
AGCACC
AGCACC
AGCACC
AGCACC
AGCACC
AGCACC
AGCACC
AGCACC
AGCACC
AGCACC
AGCACC
AGCACC
AGCACC
AGCACC
AGCACC
AGCACC
AGCACC
AGCACC
AGCACC
AGCACC
AGCACC
AGCACC
AGCACC
AGCACC
AGCACC
AGCACC
AGCACC
AGCACC
AGCACC
AGCACC
AGCACC
AGCACC
AGCACC
AGCACC
AGCACC
AGCACC
AGCACC
AGCACC
AGCACC
AGCACC
AGCACC
AGCACC
AGCACC
AGCACC
AGCUGC
AGCUGC
AGCUGC
AGCUGC
AGCUGC
AGCUGC
AGCUGC
AGCUGC
AGCUGC
AGCUGC
AGCUGC
AGCUGC
AGCUGC
AGCUGC
AGCUGC
AGCUGC
AGCUGC
AGCUGC
AGCUGC
AGCUGC
AGCUGC
AGCUGC
AGCUGC
AGCUGC
AGCUGC
AGCUGC
AGCUGC
AGCUGC
AGCUGC
AGCUGC
AGCUGC
AGCUGC
AGCUGC
AGCUUA
AGCUUA
AGCUUA
AGCUUA
AGGACC
AGGACC
AGGAGC
AGGAGC
AGGAGC
AGGAGC
AGGAGC
AGGUCC
AGGUUC
AGGUUC
AGGUUC
AGGUUC
AGGUUC
AGGUUC
AGGUUC
AGGUUC
AGGUUC
AGGUUC
AGGUUC
AGGUUC
AGGUUC
AGGUUC
AGGUUC
AGGUUC
AGGUUC
AGGUUC
AGGUUC
AGGUUC
AGGUUC
AGGUUC
AGGUUC
AGGUUC
AGGUUC
AGGUUC
AGGUUC
AGGUUC
AGGUUC
AGGUUC
AGGUUC
AGGUUC
AGGUUC
AGGUUC
AGGUUC
AGGUUC
AGGUUC
AGGUUC
AGGUUC
AGGUUC
AGGUUC
AGGUUC
AGGUUC
AGGUUC
AGGUUC
AGGUUC
AGGUUC
AGGUUC
AGGUUC
AGGUUC
AGGUUC
AGGUUC
AGGUUC
AGGUUC
AGGUUC
AGGUUC
AGGUUC
AGGUUC
AGGUUC
AGGUUC
AGGUUC
AGGUUC
AGGUUC
AGGUUC
AGGUUC
AGGUUC
AGGUUC
AGGUUC
AGGUUC
AGGUUC
AGGUUC
AGGUUC
AGGUUC
AGGUUC
AGGUUC
AGGUUG
AGGUUG
AGGUUG
AGUACC
AGUACC
AGUACC
AGUUUA
AGUUUC
AGUUUC
AUACAA
AUACAA
AUACAA
AUACAA
AUACAA
AUACAA
AUACAA
AUAUAA
AUAUAA
AUAUAA
AUAUAA
AUAUAA
AUAUAA
AUAUAA
AUAUAA
AUAUAA
AUAUAA
AUCAUC
AUCAUC
AUCAUC
AUGGAG
AUUGAG
AUUGAG
AUUGAG
AUUGUG
AUUGUG
CACAGA
CACAGG
CACAGU
CACAGU
CACAGU
CACAGU
CACAGU
CACAGU
CACAGU
CACAGU
CACAGU
CACAGU
CACAGU
CACAGU
CACAGU
CACAGU
CACAGU
CACAGU
CACAGU
CACAGU
CACAGU
CACAGU
CACAGU
CACAGU
CACAGU
CACAGU
CACAGU
CACAGU
CACAGU
CACAGU
CACAGU
CACAGU
CACAGU
CACAGU
CACAGU
CACAGU
CACAGU
CACAGU
CACAGU
CACAGU
CACAGU
CACAGU
CACAGU
CACAGU
CACAGU
CAGAUU
CAUGGG
CCCGAA
CCCGGA
CCCGGA
CCCGGA
CCCGGA
CCCGGA
CCCGGA
CCCGGA
CCCGGA
CCCGGA
CCCGGA
CCCGGA
CCCGGA
CCCGGA
CCCGGA
CCCGGA
CCCGGA
CCCGGA
CCCGGA
CCCGGA
CCCGGA
CCCGGA
CCCGGA
CCCGGA
CCCGGA
CCCGGA
CCCGGA
CCCGGA
CCCGGC
CCCGGC
CCCGGC
CCCGGC
CCCGGC
CCUCGU
CCUGGA
CCUGGG
CGCUGU
CGGCCU
CUAAAC
CUAAAC
CUCCAG
CUCCCC
CUCUGG
CUCUGG
CUCUGG
CUCUGG
CUCUGG
CUCUGG
CUGGAC
CUUUGG
CUUUGG
CUUUGG
CUUUGG
CUUUGG
GAAUCU
GAAUCU
GACUUC
GAGGUU
GAGGUU
GAGGUU
GAGGUU
GAUGUA
GAUGUA
GAUUCC
GAUUCU
GAUUGA
GAUUGA
GAUUGA
GAUUGA
GAUUGA
GAUUGA
GAUUGA
GAUUGA
GAUUGA
GAUUGA
GAUUGA
GAUUGA
GAUUGA
GAUUGA
GAUUGA
GAUUGA
GAUUGC
GAUUGC
GCAAAC
GCAGCA
GCAGCA
GCAGCA
GCUCUG
GCUGGU
GCUGGU
GCUGGU
GCUGGU
GCUGGU
GCUGGU
GCUGGU
GCUGGU
GCUGGU
GCUGGU
GCUGGU
GCUGGU
GCUGGU
GCUGGU
GCUGGU
GCUGGU
GCUGGU
GCUGGU
GCUGGU
GCUGGU
GCUGGU
GCUGGU
GCUGGU
GCUGGU
GCUGGU
GCUGGU
GCUGGU
GCUGGU
GCUGGU
GGAAAC
GGAUUG
GGAUUG
GGAUUG
GGAUUG
GGAUUG
GGAUUG
GGAUUG
GGCCCC
GGGAGC
GGGAUG
GGGAUG
GGGAUG
GGGAUG
GGGAUG
GGGAUG
GGGAUG
GGGAUG
GGGAUU
GGGAUU
GGGAUU
GGGAUU
GGGAUU
GGGAUU
GGGAUU
GGGAUU
GGGGAU
GGGGAU
GGGGAU
GGGGUG
GGGGUG
GGGGUG
GGGGUG
GGGGUG
GGGGUG
GGGUCC
GGUAGA
GGUCGA
GGUCGC
GGUUCC
GGUUCC
GGUUCC
GGUUCC
GGUUCC
GGUUCC
GGUUCC
GGUUCC
GGUUCC
GGUUCC
GGUUCC
GGUUCC
GGUUCC
GGUUCC
GGUUCC
GGUUCC
GGUUCC
GGUUCC
GGUUCC
GGUUCC
GGUUCC
GGUUCC
GGUUCC
GGUUCC
GGUUCC
GGUUCC
GGUUCC
GGUUCC
GGUUCC
GGUUCC
GGUUCC
GGUUCC
GGUUCC
GGUUCC
GGUUCC
GGUUCC
GGUUCC
GGUUCC
GGUUCC
GGUUCC
GGUUCC
GGUUCC
GGUUCC
GGUUCC
GGUUCC
GGUUCC
GGUUCC
GGUUCG
GGUUCG
GGUUGG
GGUUGU
GGUUGU
GGUUGU
GGUUGU
GGUUGU
GGUUGU
GGUUGU
GGUUGU
GGUUGU
GGUUGU
GGUUGU
GUAAAC
GUAAAC
GUAAAC
GUAAAC
GUAAAC
GUAAAC
GUAAAC
GUAAAC
GUAAAC
GUAAAC
GUAAAC
GUAAAC
GUAAAC
GUAAAC
GUAAAC
GUAAAC
GUAAAC
GUAAAC
GUAAAC
GUAAAC
GUAAAC
GUAAAC
GUAAAC
GUAAAC
GUAAAC
GUAAAC
GUAAAC
GUAAAC
GUAAAC
GUAAAC
GUAAAC
GUAAAC
GUAAAC
GUAAAC
GUAAAC
GUAAAC
GUAAAC
GUAAAC
GUAAAC
GUAAAC
GUAAAC
GUAAAC
GUAAAC
GUAAAC
GUAAAC
GUAAAC
GUAAAC
GUAAAC
GUAAAC
GUAAAC
GUAAAC
GUAAAC
GUAAAC
GUAAAC
GUAAAC
GUAAAC
GUAAAC
GUAAAC
GUAAAC
GUAAAC
GUAAAC
GUAAAC
GUAAAC
GUAAAC
GUAAAC
GUAAAC
GUAAAC
GUAAAC
GUAAAC
GUAAAC
GUAAAC
GUAAAC
GUAAAC
GUAAAC
GUAAAC
GUAAAC
GUAAAC
GUACGC
GUCAAU
GUCAAU
GUCAAU
GUCAAU
GUCAAU
GUCAAU
GUCAGU
GUCGAU
GUCGAU
GUCGAU
GUCGAU
GUCGAU
GUCGAU
GUCGAU
GUCGAU
GUCGAU
GUCGAU
GUCGAU
GUCGAU
GUCGAU
GUCGAU
GUCGAU
GUGGUA
GUUACA
GUUCCG
GUUGUG
UAACUA
UAGCAC
UAGUGC
UAUUGC
UCAAAA
UCAAUG
UCAAUG
UCAAUG
UCACAC
UCACAC
UCACAC
UCACAC
UCACAC
UCACAC
UCACAC
UCACAC
UCACAC
UCACAC
UCACAC
UCACAC
UCACAC
UCACAC
UCACAC
UCAGUG
UCCAGG
UCCCCG
UCCCCG
UCCGGG
UCGAUG
UCGAUG
UCGAUG
UCGAUG
UCGGCG
UCUCUG
UCUCUG
UCUCUG
UCUCUG
UCUCUG
UCUCUG
UCUCUG
UCUCUG
UCUCUG
UCUCUG
UCUCUG
UCUCUG
UCUCUG
UCUCUG
UCUCUG
UCUCUG
UCUCUG
UCUCUG
UCUCUG
UCUCUG
UGACUG
UGACUU
UGACUU
UGAGGG
UGAGGG
UGAGGG
UGAUUC
UGCAUA
UGCAUA
UGCAUA
UGCAUA
UGCAUA
UGGAUU
UGGCAC
UGUGGG
UGUGGG
UGUUCA
UUCCAG
UUCCGG
UUCCGG
UUCUAG
UUCUAU
UUGAGG
UUGAGG
UUGAGG
UUGAGG
UUGAGG
UUGAGG
UUGAGG
UUGAGG
UUGAGG
UUGAGG
UUGAGG
UUGUGG
UUGUGG
UUUCUG
UUUGGU
