# Supplementary material for: SPOROS: A pipeline to analyze DISE/6mer seed toxicity
Source: PLoS Comput Biol. 2022 Mar 31;18(3):e1010022. doi: 10.1371/journal.pcbi.1010022 (PMC9004739; doi:10.1371/journal.pcbi.1010022)
Supplement: S2 Dataset — (ZIP) [file pcbi.1010022.s006.zip › Final SPOROS output Figure 3/differential/ADnTPDvsCtrl/pvalue/sRNA/D_toxAnalysis.delta.dn.txt]

6.1
7.3
7.3
7.4
7.4
9.1
9.1
9.9
9.9
9.9
9.9
9.9
9.9
9.9
9.9
9.9
9.9
9.9
9.9
9.9
9.9
10
12.6
16.9
16.9
16.9
19.7
19.7
19.7
19.7
19.7
19.7
20.1
20.1
23.5
23.5
23.5
24.7
24.7
26.2
26.2
26.2
26.2
27.8
27.8
29.9
34.6
35.6
37.7
37.7
37.7
37.7
37.7
37.7
37.7
37.7
37.7
37.7
37.7
37.7
37.7
37.7
37.7
37.7
37.7
37.7
37.7
37.7
37.7
37.7
37.7
37.7
37.7
39
39.7
39.7
39.7
39.7
39.7
39.7
39.7
39.7
39.7
39.7
39.7
39.7
39.7
39.7
39.7
39.7
40.4
40.4
41.3
42.2
42.2
42.2
42.2
42.2
42.2
42.2
42.2
42.6
42.6
42.6
42.6
42.6
42.6
42.6
42.8
43.2
44
44
46.7
46.7
47.6
48.6
49.2
49.2
50.9
51.1
51.4
51.4
51.7
51.7
51.7
51.7
51.7
51.7
51.7
51.7
51.7
51.7
51.7
51.7
51.9
51.9
52.4
53.6
53.7
53.9
54.1
54.2
54.5
55.1
55.1
56
56.1
56.2
57.3
57.4
57.5
57.5
57.5
57.5
57.5
57.5
57.5
57.5
57.5
57.5
57.5
57.5
57.5
57.5
57.5
57.5
57.5
57.5
57.5
57.5
57.5
57.5
57.5
57.5
57.5
57.5
57.5
57.5
57.5
57.5
57.5
57.5
57.5
57.5
57.5
57.5
57.5
57.5
57.5
57.5
57.5
57.5
57.5
57.5
57.5
57.5
57.5
57.5
57.5
57.5
57.5
57.5
57.5
57.5
57.5
57.5
57.5
57.5
57.5
57.5
57.5
57.5
57.5
57.5
57.5
57.5
57.5
57.5
57.5
57.5
57.5
58
58.9
58.9
58.9
58.9
58.9
58.9
58.9
58.9
58.9
58.9
58.9
58.9
58.9
58.9
58.9
58.9
58.9
60.5
60.5
61
61.2
61.7
61.7
61.7
61.9
62.5
62.6
62.6
62.6
62.6
62.6
62.6
62.6
62.6
62.6
62.6
62.6
62.6
62.6
62.6
62.6
62.6
63
63.1
63.2
63.2
64.3
65.3
65.3
65.3
65.3
65.8
66.2
66.2
66.2
66.9
66.9
66.9
66.9
66.9
66.9
66.9
66.9
66.9
66.9
66.9
66.9
66.9
66.9
66.9
66.9
66.9
66.9
66.9
66.9
66.9
66.9
66.9
66.9
66.9
66.9
66.9
66.9
66.9
66.9
66.9
66.9
66.9
66.9
66.9
66.9
66.9
66.9
66.9
66.9
66.9
66.9
66.9
66.9
66.9
66.9
67
67
67
67
67.1
67.6
67.6
67.8
67.8
67.9
67.9
67.9
67.9
67.9
68
68
68
68
68
68
68
68
68
68
68.8
68.9
69
69
69
69.2
69.3
69.4
69.6
70.5
70.6
70.6
70.6
70.7
70.8
71
71
71
71
71.3
71.5
71.5
71.5
71.5
71.5
71.5
71.5
71.5
71.9
72.4
72.5
73
73.3
73.3
73.3
73.3
73.3
73.3
73.3
73.3
73.3
73.3
73.3
73.3
73.3
73.3
73.3
73.3
73.3
73.3
73.3
73.3
73.3
73.3
73.3
73.3
73.3
73.3
73.3
73.3
73.3
73.3
73.3
73.3
73.7
73.9
74
74
74
74
74
74
74
74.4
74.5
74.5
74.6
75.2
75.3
75.3
75.3
75.3
75.5
76.4
76.4
76.6
76.6
76.6
76.6
76.6
76.6
76.6
76.6
76.6
76.6
76.6
76.6
76.6
76.6
76.6
76.6
76.6
76.6
76.6
76.6
76.6
76.6
76.6
76.6
76.6
76.6
76.6
76.6
76.6
76.6
76.6
76.6
77.2
77.2
77.4
77.4
77.5
77.8
77.9
77.9
77.9
77.9
77.9
77.9
77.9
77.9
77.9
77.9
77.9
77.9
77.9
77.9
77.9
77.9
77.9
77.9
77.9
77.9
77.9
77.9
77.9
77.9
77.9
77.9
77.9
77.9
77.9
77.9
77.9
77.9
77.9
77.9
77.9
77.9
77.9
77.9
77.9
77.9
77.9
77.9
77.9
77.9
77.9
77.9
77.9
77.9
77.9
77.9
77.9
77.9
77.9
77.9
77.9
77.9
77.9
77.9
77.9
77.9
77.9
77.9
77.9
77.9
77.9
77.9
77.9
77.9
77.9
77.9
77.9
77.9
77.9
77.9
77.9
77.9
77.9
77.9
77.9
77.9
77.9
77.9
77.9
77.9
77.9
77.9
77.9
77.9
77.9
77.9
77.9
77.9
77.9
77.9
77.9
77.9
77.9
77.9
77.9
77.9
77.9
77.9
77.9
77.9
78.2
78.3
78.3
78.3
78.3
78.3
78.3
78.3
78.3
78.3
78.3
78.3
78.3
78.3
78.3
78.3
78.3
78.3
78.3
78.3
78.7
78.7
78.7
78.8
78.8
78.8
78.9
79
79
79.5
79.6
79.9
80.2
80.3
80.3
80.3
80.3
80.3
80.3
80.3
80.3
80.3
80.3
80.3
81
81.4
81.4
81.4
81.4
81.4
81.4
81.4
81.4
81.4
81.4
81.4
81.4
81.4
81.4
81.4
81.6
82.1
82.1
82.1
82.1
82.1
82.1
82.1
82.2
82.5
82.5
82.6
82.7
82.7
82.7
82.7
82.8
83.2
83.2
83.2
83.2
83.3
83.3
83.3
83.6
84
84.5
84.5
84.5
84.5
84.5
84.5
84.5
84.5
84.5
84.5
84.5
84.5
84.5
84.5
84.5
84.5
84.9
84.9
85.1
85.3
85.3
85.3
85.3
85.3
85.8
85.9
86.2
86.3
86.5
86.5
87.2
87.3
87.3
87.3
87.3
87.4
87.6
87.6
87.6
87.6
87.6
87.6
87.7
87.8
87.8
88.2
88.3
89.4
89.7
89.8
89.8
90.1
90.1
90.7
90.7
90.7
90.7
90.7
90.9
90.9
90.9
90.9
90.9
90.9
90.9
90.9
90.9
90.9
90.9
90.9
90.9
91.1
91.3
91.3
92.1
92.9
93.1
93.2
93.2
93.3
93.4
93.8
93.8
93.8
93.9
94
94.3
94.3
95
95.5
95.5
95.5
95.5
95.5
95.5
95.5
95.5
95.5
95.5
95.5
95.5
95.5
95.5
95.5
95.5
95.5
95.5
95.5
95.5
95.5
95.5
95.5
95.5
95.5
95.5
95.5
95.5
95.5
95.5
95.5
95.5
95.5
95.5
95.5
95.5
95.5
95.5
95.5
95.5
95.5
95.5
95.5
95.5
95.5
95.5
95.5
95.5
95.5
95.5
95.5
95.5
95.5
95.5
95.5
95.5
95.5
95.5
95.5
95.5
95.5
95.5
95.5
95.5
95.5
95.5
95.5
95.5
95.5
95.5
95.5
95.5
95.5
95.5
95.5
95.5
95.5
95.5
95.5
95.5
95.5
95.5
95.5
95.5
95.5
95.5
95.5
95.5
95.5
95.5
95.5
95.5
95.5
95.5
95.5
95.5
95.5
95.5
95.5
95.5
95.5
95.5
95.5
95.5
95.5
95.5
95.5
95.5
95.5
95.5
95.5
95.5
95.5
95.5
95.5
95.5
95.5
95.5
95.5
95.5
95.5
95.5
95.5
95.5
95.5
95.5
95.5
95.5
95.5
95.5
95.5
95.5
95.5
95.5
95.5
95.5
95.5
95.5
95.5
95.5
95.5
95.5
95.5
95.5
95.5
95.5
95.5
95.5
95.5
95.5
95.5
95.5
95.5
95.5
95.5
95.5
95.5
95.5
95.5
95.6
95.6
95.6
95.6
95.6
95.6
95.6
95.6
95.6
95.6
95.6
95.6
95.6
95.6
95.6
95.6
95.6
95.6
95.6
95.6
95.6
95.6
95.6
95.6
95.6
95.6
95.6
95.6
95.6
95.6
95.6
95.6
95.6
95.6
95.6
95.6
95.6
95.6
95.6
95.6
95.6
95.6
95.6
95.6
95.6
110.4
110.4
