# Supplementary material for: SPOROS: A pipeline to analyze DISE/6mer seed toxicity
Source: PLoS Comput Biol. 2022 Mar 31;18(3):e1010022. doi: 10.1371/journal.pcbi.1010022 (PMC9004739; doi:10.1371/journal.pcbi.1010022)
Supplement: S2 Dataset — (ZIP) [file pcbi.1010022.s006.zip › Final SPOROS output Figure 3/differential/ADnTPDvsCtrl/pvalue/B_collapsed.ADnTPDvsCtrl.diff.txt]

Seed	miRNA	RNAworld	Avg of 3 Human Tox	Avg of 3 Mouse Tox	Ctr10.GSM1551187.A687	Ctr11.GSM1551188.A689	Ctr12.GSM1551185.A685	Ctr13.GSM1551184.A684	Ctr14.GSM1551173.A671	Ctr15.GSM1551183.A683	Ctr16.GSM1551174.A672	AD1.GSM1551178.A677	AD2.GSM1551181.A681	AD3.GSM1551177.A676	AD4.GSM1551179.A678	AD5.GSM1551176.A675	AD6.GSM1551175.A673	TPD7.GSM1551182.A682	TPD8.GSM1551180.A679	TPD9.GSM1551186.A686
AAAAAC	hsa-miR-30e-5p	hsa-mir-30e	84.3	83.5	0	0	0	0	0.423551603875565	0	0	0.374693453918013	0	1.5669838590216	0.337604907559978	0.181321657185659	1.0952934510214	0	0.586832304648905	0
AAAAAG	hsa-miR-12136	mt-TS1A54C	89.7	90	35.8772741580061	41.0218174477992	21.3514127040056	67.7856382993359	52.3298006588261	24.2992122017605	18.4867808642244	2.56040526843976	11.5259791247229	7.98415585311004	10.2125484536893	21.0333122335365	18.8938120301191	28.3088072391774	10.9542030201129	25.1041199802149
AAAAAU	noMatch	MT-RNR2_ENST00000387347	96.2	87.7	1.45252122097191	1.51071848957901	0.212451867701548	0.250131506639616	0.232953382131561	0.691440997611071	0.543728848947776	0.0624489089863356	0.576298956236145	0.149236558002057	0.0844012268899946	0.181321657185659	0.182548908503566	0.820545137367461	0.152141708612679	0.08567959037616
AAAAAU	noMatch	rna18s5A60GC456AT1578G	96.2	87.7	0	0	0.318677801552322	0.250131506639616	1.6518512551147	0.296331856119031	0.362485899298517	7.61876689633294	0.720373695295182	5.07404297206993	0.337604907559978	2.35718154341357	0	0.136757522894577	0.391221536432603	0.34271836150464
AAAACC	noMatch	rna18s5A60GC456AT1578G	57.8	40.9	1.74302546516629	0.813463802081003	0.849807470806192	3.1266438329952	17.5773915608359	7.50707368834877	18.4867808642243	33.2852684897169	1.72889686870844	2.3877849280329	1.43482085712991	4.71436308682715	4.19862489558202	7.38490623630715	2.54293998681193	4.19829992843184
AAAACG	noMatch	mt-TRA9G	85.1	84	5.22907639549887	0.929672916664004	0.424903735403096	0.875460273238655	0.0635327405813347	1.08655013910311	1.08745769789555	0	0.432224217177109	0	0.844012268899946	0.543964971556978	0.182548908503566	0.273515045789154	0.217345298018113	0.8567959037616
AAAACU	noMatch	SNORD52_ENST00000364884_prec	91.6	96.4	0.435756366291572	0.464836458332002	0.318677801552322	0.125065753319808	0.338841283100452	0.0987772853730102	0.543728848947776	0.124897817972671	0.576298956236145	0	3.46045030248978	1.45057325748528	9.7663666049408	0.410272568683731	0.282548887423547	0.8567959037616
AAAACU	noMatch	SNORD5_ENST00000459342	91.6	96.4	0.145252122097191	0	0.424903735403096	0	0.169420641550226	0.19755457074602	0	0.0624489089863356	0.144074739059036	0.0746182790010284	3.79805521004976	0	1.46039126802853	0.273515045789154	0.17387623841449	0.08567959037616
AAAAGG	noMatch	FGF2_FGF2-001_ENSG00000138685_ENST00000264498.3	82.4	73	0.871512732583145	1.278300260413	0.637355603104644	1.50078903983769	0.190598221744004	0.395109141492041	0	0	0.288149478118073	0.0746182790010284	0.168802453779989	0	0	0.410272568683731	0	0.51407754225696
AAAAUA	noMatch	rna18s5A60GC456AT1578G	85	76.8	0.435756366291572	0.116209114583	0.424903735403096	0.875460273238655	2.75308542519117	0.493886426865051	0.181242949649259	14.6130447028025	0.432224217177109	9.77499454913472	0.422006134449973	4.17039811527017	0	0.547030091578308	1.04325743048694	0.94247549413776
AAAAUG	noMatch	MT-TF	93.3	84.2	99.061947270284	54.1534473956781	12.0035305251375	7.00368218590925	8.83105094080553	13.1373789546103	19.9367244614185	3.80938344816647	8.06818538730603	4.4770967400617	12.6601840334992	5.98361468712676	6.84558406888373	18.4622655907679	5.80311945708362	15.0796079062042
AAAAUG	noMatch	MT-TM	93.3	84.2	1.45252122097191	0.116209114583	0.106225933850774	0.125065753319808	1.48243061356448	0.0987772853730102	0.543728848947776	0	0.432224217177109	0	0.337604907559978	0	0.182548908503566	0	0.0652035894054339	0.4283979518808
AAAAUG	noMatch	SNORD18B_ENST00000365659_prec	93.3	84.2	0	0.464836458332002	0.212451867701548	0.625328766599039	1.86362705705249	0.493886426865051	0.362485899298517	46.0872948319156	0.432224217177109	5.74560748307919	0.168802453779989	1.81321657185659	0.365097817007133	1.09406018315662	0.956319311279697	0.25703877112848
AAAAUU	noMatch	RNU6-9_ENST00000384776_prec	83.3	85.2	0.581008488388764	0	1.38093714006006	0.62532876659904	2.30835624112183	0.987772853730102	0.181242949649259	3.80938344816647	1.00852317341325	8.50648380611724	4.13566011760973	7.97815291616902	2.09931244779101	1.64109027473492	1.45621349672136	1.54223262677088
AAACAG	noMatch	TRNAT14	86.8	84.4	13.6536994771359	4.18352812498802	6.58600789874799	33.0173588764293	1.12241175027025	7.11196454685673	0.724971798597035	0.936733634795033	1.44074739059036	1.5669838590216	1.68802453779989	0.543964971556978	2.1905869020428	2.87190798078612	1.78223144374853	1.79927139789936
AAACAU	hsa-miR-30a-5p	hsa-mir-30a	97.9	78.1	3.34079880823538	2.32418229166	3.18677801552322	2.75144657303578	16.5608677115346	2.9633185611903	4.89355964052999	4.18407690208449	2.0170463468265	6.5664085520905	58.4056490078762	19.5827389760512	45.1808548546327	4.23948320973189	10.2586980664549	2.9987856631656
AAACAU	hsa-miR-30d-5p	hsa-mir-30d	97.9	78.1	0.435756366291572	0.348627343749001	0.106225933850774	0	1.48243061356448	0	0	0.124897817972671	0.288149478118073	1.41774730101954	2.44763557980984	2.71982485778489	4.28989934983381	0.683787614472885	1.02152290068513	0.08567959037616
AAACAU	hsa-miR-30e-5p	hsa-mir-30e	97.9	78.1	5.66483276179044	7.08875598956302	5.62997449409102	4.37730136619327	21.8552627599791	4.34620055641245	22.2928828068588	7.36897126038759	5.33076534518434	18.2068600762509	91.0689238143042	11.7859077170679	87.7147505359636	8.3422088965692	24.7121603846595	5.91189173595504
AAACCA	noMatch	rna18s5A60GC456AT1578G	82.3	79.2	0.581008488388763	0	0.106225933850774	0.500263013279232	4.97673134553789	3.45720498805536	11.4183058279033	0.0624489089863356	0.432224217177109	0.223854837003085	0.0844012268899946	0	0.912744542517831	3.00866550368069	0.869381192072452	1.54223262677088
AAACCG	noMatch	TRNAT10_prec	93.4	85.8	0.581008488388763	4.29973723957102	1.59338900776161	4.87756437947251	0.275308542519117	1.08655013910311	0.362485899298517	0.0624489089863356	0.144074739059036	0.596946232008227	0.337604907559978	0	1.18656790527318	0.547030091578308	1.02152290068513	0.51407754225696
AAACCG	noMatch	TRNAT6	93.4	85.8	3.48605093033258	1.045882031247	1.69961494161238	11.0057862921431	0.296486122712895	0.987772853730102	0.181242949649259	0.124897817972671	0.432224217177109	0.671564511009256	0.168802453779989	0	0.365097817007133	0.273515045789154	0.391221536432603	0.77111631338544
AAACUC	noMatch	GABPA_GABPA-001_ENSG00000154727_ENST00000400075.3	87.8	78.7	0.145252122097191	0.116209114583	0.318677801552322	0.375197259959424	0.148243061356448	0	0	1.18652927074038	0.144074739059036	0.149236558002057	0.92841349578994	0.362643314371319	0.730195634014265	1.09406018315662	0.217345298018113	0.08567959037616
AAAGAG	noMatch	hsa-mir-106b	82.8	79.2	23.8213480239393	9.18052005205703	16.889923482273	12.6316410853006	0.762392886976017	5.92663712238061	2.1749153957911	0.999182543781369	6.91558747483375	1.26851074301748	0.759611042009951	2.17585988622792	1.27784235952497	7.24814871341257	0.608566834450717	8.05388149535904
AAAGAG	noMatch	hsa-mir-17	82.8	79.2	1.45252122097191	1.045882031247	1.48716307391084	1.37572328651789	0.084710320775113	0.691440997611071	0	0.0624489089863356	0.288149478118073	0.149236558002057	0	0.181321657185659	0	0.683787614472885	0.0434690596036226	0.8567959037616
AAAGAG	noMatch	hsa-mir-93	82.8	79.2	4.79332002920729	2.55660052082601	4.46148922173251	5.25276163943193	0.275308542519117	1.77799113671418	0.362485899298518	0.56204018087702	1.44074739059036	0.671564511009255	0.253203680669984	0.181321657185659	0.365097817007132	2.18812036631323	0.760708543063396	2.31334894015632
AAAGAU	noMatch	MT-TK	92.1	81.5	7.11735398276235	17.7799945311991	0.318677801552322	0.875460273238655	0.974168688913799	1.48165928059515	3.80610194263443	0	0.864448434354218	0	1.85682699157988	0.362643314371319	2.92078253605706	2.18812036631323	2.54293998681192	0
AAAGAU	noMatch	hsa-mir-9-1	92.1	81.5	41.3968547976994	37.7679622394752	43.8713106803697	29.1403205235153	1.90598221744004	56.9944936602269	3.9873448922837	2.37305854148075	5.04261586706627	4.02938706605553	1.60362331090989	4.35171977245583	2.09931244779101	31.4542302657527	1.86916956295577	40.9548441998044
AAAGAU	noMatch	rna18s5A60GC456AT1578G	92.1	81.5	0.726260610485954	1.045882031247	1.16848527235851	0.875460273238655	0.084710320775113	0.592663712238061	1.26870064754481	0.249795635945342	0.432224217177109	0.373091395005142	0.168802453779989	0	0.0912744542517831	1.09406018315662	0.108672649009056	0
AAAGCA	hsa-miR-330-3p	hsa-mir-330	85.3	70.4	269.733190734483	158.39302317663	239.539480833495	358.688580521209	38.7973269150017	66.2795584852898	297.963409223381	69.3182889748325	182.830843865917	72.9020585840048	67.1833766044356	50.4074206976133	51.8438900150128	108.311958132505	44.7079278023258	97.6747330288223
AAAGCA	noMatch	RNA45S5_NR_046235_prec3.3	85.3	70.4	0.726260610485954	0.232418229166001	0.212451867701548	0.250131506639616	0.084710320775113	1.18532742447612	3.62485899298517	0	0	0.223854837003085	0.0844012268899946	0	0	0.683787614472885	0.0869381192072452	0.4283979518808
AAAGCU	hsa-miR-320a-3p	hsa-mir-320-RNASEN	55.1	54.3	2.90504244194382	1.51071848957901	0.849807470806192	3.75197259959424	0.741215306782239	1.28410470984913	1.99367244614185	0.437142362904349	0.576298956236145	0.373091395005142	0.759611042009951	0.543964971556978	0.821470088266048	0.683787614472885	1.02152290068513	1.2851938556424
AAAGCU	hsa-miR-9-3p	hsa-mir-9-1	55.1	54.3	4.21231154081853	4.76457369790302	6.47978196489721	4.25223561287347	1.08005658988269	5.53152798088857	1.63118654684333	0.999182543781369	0.720373695295182	1.0446559060144	0.506407361339967	1.26925160029962	1.0952934510214	5.19678586999392	0.630301364252528	4.54101828993648
AAAGCU	noMatch	hsa-mir-320b-2	55.1	54.3	6.10058912808202	3.83490078123902	3.39922988322476	22.7619671042051	11.3088278234776	2.76576399044428	7.79344683491812	1.7485694516174	2.16112108588554	1.19389246401645	1.43482085712991	2.90114651497055	2.82950808180528	4.23948320973188	3.93394989412785	1.79927139789936
AAAGGA	noMatch	SNORD115-17_ENST00000364612_prec	87.2	77.2	0.145252122097191	0.232418229166001	0.424903735403096	0.250131506639616	2.47777688267205	1.87676842208719	8.69966158316442	0.249795635945342	0.576298956236145	0.373091395005142	0.253203680669984	0.362643314371319	0.638921179762482	2.18812036631323	0.695504953657962	0.68543672300928
AAAGGA	noMatch	hsa-mir-186	87.2	77.2	1.16201697677753	2.09176406249401	1.59338900776161	1.75092054647731	0.105887900968891	0.888995568357092	0	0.0624489089863356	0.720373695295182	0.0746182790010284	0.0844012268899946	0	0.0912744542517831	0.547030091578308	0.0217345298018113	0.8567959037616
AAAGGA	noMatch	rna18s5A60GC456AT1578G	87.2	77.2	2.46928607565224	1.278300260413	1.06225933850774	0.750394519918847	0.0635327405813347	0.0987772853730102	1.26870064754481	0.124897817972671	0.144074739059036	0.0746182790010284	0	0.362643314371319	0.0912744542517831	0.547030091578308	0	0.59975713263312
AAAGGC	hsa-miR-4484	MEFV_MEFV-001_ENSG00000103313_ENST00000219596.1	39.7	29.2	2.32403395355506	3.95110989582201	1.80584087546315	1.25065753319808	0.423551603875565	7.60585097372178	0.724971798597035	0.312244544931678	2.73742004212169	0.149236558002057	0.337604907559978	0.543964971556978	0.365097817007132	1.23081770605119	0.804177602667018	0.77111631338544
AAAGGG	noMatch	RNA45S5_NR_046235_prec3.3	77.2	82.3	0	0.232418229166001	0.424903735403096	0.500263013279232	1.29183239182047	0.987772853730102	1.99367244614185	0.187346726959007	0.288149478118073	0	0.0844012268899946	0.181321657185659	0.0912744542517831	0.136757522894577	0.478159655639849	0.25703877112848
AAAGGG	noMatch	hsa-mir-106b	77.2	82.3	65.508707065833	15.2233940103731	30.1681652136198	22.0115725842862	2.39306656189694	13.7300426668484	4.53107374123147	2.87264981337143	13.8311749496675	3.1339677180432	2.36323435291985	7.07154463024072	1.73421463078388	10.9406018315662	2.54293998681193	15.3366466773326
AAAGGG	noMatch	hsa-mir-17	77.2	82.3	0.726260610485954	0.929672916664004	1.16848527235851	1.12559177987827	0.105887900968891	0.19755457074602	0	0	0.432224217177109	0.0746182790010284	0.0844012268899946	0	0.0912744542517831	0.410272568683731	0.0652035894054339	0.08567959037616
AAAGGG	noMatch	hsa-mir-20a	77.2	82.3	0.581008488388763	1.045882031247	0.637355603104644	1.12559177987827	0.0423551603875565	0.0987772853730102	0	0.0624489089863356	0	0.0746182790010284	0.0844012268899946	0	0.0912744542517831	0.273515045789154	0.0434690596036226	0.17135918075232
AAAGGG	noMatch	hsa-mir-93	77.2	82.3	23.8213480239393	11.853329687466	14.9778566729591	23.3872958708041	2.05422527879649	8.49484654207888	3.0811301440374	3.43468999424846	8.78855908260122	3.28320427604525	1.85682699157988	1.45057325748527	2.28186135629458	7.65842128209631	2.82548887423547	10.4529100258915
AAAGGU	noMatch	hsa-mir-320b-2	60.7	59.8	1.45252122097191	1.97555494791101	0.849807470806192	4.37730136619328	0	0.691440997611071	0	0	0.432224217177109	0	0	0	0	0.820545137367461	0	0.77111631338544
AAAGUG	hsa-miR-106b-5p	hsa-mir-106b	89.8	84.4	128.548128056013	53.2237744790142	80.5192578588867	99.4272738892473	36.4254379332986	46.2277695545688	176.893118857676	37.3444475738287	39.764627980294	46.9348974916468	42.2006134449973	45.3304142964149	53.9432024628038	39.9331966852165	25.9510285833627	41.5546013324375
AAAGUG	noMatch	hsa-mir-128-2	89.8	84.4	0	0	0.106225933850774	0.125065753319808	0.254130962325339	0.19755457074602	0.181242949649259	0.499591271890684	1.44074739059036	0.298473116004114	0.168802453779989	0.181321657185659	1.46039126802853	0.273515045789154	0.804177602667018	0.34271836150464
AAAGUG	noMatch	hsa-mir-20a	89.8	84.4	0	0.116209114583	0	0.125065753319808	1.52478577395203	0	1.08745769789555	4.37142362904349	0.288149478118073	2.31316664903188	2.36323435291984	2.35718154341358	2.37313581054636	0.136757522894577	1.67355879473947	0.08567959037616
AAAGUU	noMatch	mt-TDA9T	80.6	65.9	2.46928607565224	1.51071848957901	0	0	0	0	0	0	0.144074739059036	0	0.0844012268899946	0	0	0	0	0
AAAUAA	noMatch	MT-TM	83.2	84.7	12.4916825003584	2.78901874999201	0.424903735403096	1.12559177987827	0.381196443488009	0.493886426865051	4.16858784193295	0.0624489089863356	0.576298956236145	0.44770967400617	1.01281472267993	0.181321657185659	2.19058690204279	1.36757522894577	0.217345298018113	1.19951426526624
AAAUAA	noMatch	rna18s5A60GC456AT1578G	83.2	84.7	1.5977733430691	0.697254687498003	0.956033404656966	1.25065753319808	7.89923741227928	1.18532742447612	1.08745769789555	47.273824102656	1.00852317341325	30.2950212744175	2.70083926047983	9.24740451646863	1.82548908503566	0.683787614472885	3.47752476828981	2.91310607278944
AAAUAC	noMatch	MT-TW	87	80.8	3.1955466861382	0.697254687498003	0.53112966925387	0.375197259959424	0.635327405813347	1.08655013910311	2.71864424473888	0.124897817972671	1.15259791247229	0.223854837003085	0.759611042009951	0.543964971556978	1.27784235952496	0.273515045789154	0.17387623841449	0
AAAUAG	noMatch	MT-RNR1_ENST00000389680	98.7	88.9	0	0.464836458332002	1.27471120620929	0.500263013279232	0.931813528526243	0.395109141492041	0.181242949649259	0	0.432224217177109	3.13396771804319	3.71365398315976	0.906608285928297	1.27784235952496	0.957302660262038	3.10803776165902	0.68543672300928
AAAUCU	noMatch	TRNAQ1	87.3	87.2	1.5977733430691	2.20797317707701	4.56771515558328	10.2553917722242	2.73190784499739	14.1251518083405	1.44994359719407	0.749386907836027	1.87297160776747	0.746182790010284	3.0384441680398	0.543964971556978	1.00401899676961	6.97463366762342	1.45621349672136	1.11383467489008
AAAUCU	noMatch	TRNAQ10	87.3	87.2	0.290504244194382	1.16209114583	1.91206680931393	2.00105205311693	0.952991108720021	2.96331856119031	0.906214748246293	0.124897817972671	0.864448434354218	0.0746182790010284	0.590808588229962	0.181321657185659	0.273823362755349	1.64109027473492	0.456425125838037	0.59975713263312
AAAUGA	noMatch	BMPR1B_BMPR1B-001_ENSG00000138696_ENST00000515059.1	78.2	88.8	0.290504244194382	2.90522786457501	1.06225933850774	0.875460273238655	0.169420641550226	1.87676842208719	0	0	0.288149478118073	0.44770967400617	0.253203680669984	0	0	0.547030091578308	0.326017947027169	0.4283979518808
AAAUGA	noMatch	pET16B_Rnl2_1-249_K227Q_backbone	78.2	88.8	8.42462308163707	4.29973723957102	1.38093714006006	10.2553917722242	1.1647669106578	3.8523141295474	0.362485899298517	6.99427780646958	1.00852317341325	0	0.337604907559978	0.725286628742638	0.182548908503566	1.09406018315662	0.391221536432603	0.51407754225696
AAAUGG	noMatch	SCN3A_SCN3A-201_ENSG00000153253_ENST00000360093.3	77.2	60.8	10.0223964247062	2.20797317707701	0.956033404656966	1.50078903983769	0.084710320775113	0.296331856119031	1.99367244614185	0.0624489089863356	0.576298956236145	0.0746182790010284	0.422006134449973	0.181321657185659	2.73823362755349	0.547030091578308	0.239079827819924	1.45655303639472
AAAUGG	noMatch	chr15_93102400-93164260	77.2	60.8	7.26260610485954	1.16209114583	0.212451867701548	0.125065753319808	0.0211775801937782	0.296331856119031	0.724971798597035	0	0.144074739059036	0	0.253203680669984	0.181321657185659	0.456372271258916	0.547030091578308	0.217345298018113	1.2851938556424
AAAUGU	noMatch	MT-TF	75.2	73.1	117.073210410336	95.8725195309753	14.2342751360037	6.75355067926962	9.65697656836288	18.965238791618	29.9050866921277	4.99591271890685	11.6700538637819	6.0440805990833	14.6014122519691	7.43418794461204	11.6831301442282	21.6076886173432	6.7594387683633	27.0747505588665
AAAUUA	noMatch	mt-TDA9T	91.4	92.1	0	0	0	0	0.148243061356448	0	0.181242949649259	2.06081399654907	0	0.0746182790010284	1.18161717645992	0.362643314371319	0.273823362755349	0	0.412956066234415	0.08567959037616
AAAUUC	noMatch	hsa-mir-181a-1	73.8	83.9	0	0.116209114583	0	0.125065753319808	0.444729184069343	0	0.181242949649259	0.874284725808698	0	1.19389246401645	1.26601840334992	0.181321657185659	0.730195634014265	0	0.543363245045282	0
AAAUUG	hsa-miR-219a-2-3p	hsa-mir-219-2	85.1	86.3	9.73189218051178	17.896203645782	9.77278591427121	17.6342712180929	3.85431959526764	9.48261939580898	2.53740129508962	1.18652927074037	1.15259791247229	4.55171501906274	2.78524048736982	1.45057325748527	2.92078253605706	4.64975577841562	6.43342082133614	1.79927139789936
AAAUUG	noMatch	hvt-mir-H11	85.1	86.3	18.5922716284404	8.83189270830803	3.50545581707554	23.6374273774437	1.90598221744004	9.38384211043597	0.724971798597035	8.68039834910064	2.73742004212169	0.223854837003085	0.92841349578994	0.543964971556978	0.547646725510699	3.28218054946985	0.391221536432603	2.141989759404
AAAUUU	noMatch	MT-RNR2_ENST00000387347	88.5	95.1	1.16201697677753	11.504702343717	1.27471120620929	1.00052602655846	2.26600108073427	7.11196454685674	1.08745769789555	1.68612054263106	1.29667265153133	0.522327953007199	1.5192220840199	0.725286628742638	0.547646725510698	0.820545137367462	1.7387623841449	0.51407754225696
AAAUUU	noMatch	chr8_125908020-125958620	88.5	95.1	2.17878183145786	3.25385520832401	0.106225933850774	0	0	0.296331856119031	0	0.0624489089863356	0	0	0	0	0	0	0.0217345298018113	0.25703877112848
AACAAA	hsa-miR-7-1-3p	hsa-mir-7-1	90.2	76.1	3.92180729662415	5.11320104165202	8.49807470806192	4.87756437947251	11.0335192809585	9.97650582267403	10.512091079657	12.1150883433491	11.2378296466049	12.0135429191655	19.4966834115888	12.1485510314392	19.9891054811405	9.98329917130412	15.1924363314661	8.65363862799216
AACAAA	noMatch	hsa-mir-495	90.2	76.1	0.290504244194382	0.348627343749001	0.106225933850774	0.125065753319808	1.80009431647115	0.395109141492041	0.906214748246293	1.7485694516174	0.288149478118073	0.895419348012341	4.55766625205971	1.81321657185659	3.10333144456063	0.136757522894577	2.28212562919019	0.34271836150464
AACAAC	noMatch	MT-TS2	83.7	71.7	12.4916825003584	1.85934583332801	2.4431964785678	6.25328766599039	5.50617085038234	3.75353684417439	4.34983079158221	1.7485694516174	1.72889686870844	0.522327953007199	2.61643803358983	3.44511148652753	1.36911681377675	3.69245311815358	2.06478033117207	4.7123774706888
AACACA	hsa-miR-140-3p	hsa-mir-140	86.5	61.9	0.290504244194382	0	0.106225933850774	0	0.338841283100452	0.0987772853730102	0.906214748246293	0.811835816822362	0.288149478118073	1.64160213802262	0.590808588229962	0.725286628742638	1.6429401765321	0	0.652035894054339	0.25703877112848
AACACA	noMatch	mt-TVG10A	86.5	61.9	2.46928607565224	0.232418229166001	0	0.375197259959424	1.22829965123914	0.0987772853730102	1.99367244614185	0.124897817972671	0.144074739059036	0.298473116004114	0.337604907559978	0.181321657185659	0.730195634014265	0.273515045789154	0.108672649009056	0.25703877112848
AACACC	hsa-miR-29c-3p	hsa-mir-29c	48.3	53	24.2571043902309	13.015420833296	27.0876131319474	24.0126246374031	35.9171760086479	18.4713523647529	19.3929956124706	47.4611708296151	20.026388729206	60.9631339438402	99.1714415957436	87.0343954491165	57.5029061786233	8.8892389881475	47.6420893255704	53.2070256235954
AACACC	noMatch	hsa-mir-29c	48.3	53	0.581008488388763	0.348627343749001	0.743581536955418	0.500263013279232	1.01652384930136	0.592663712238061	0.362485899298518	1.37387599769938	1.15259791247229	1.94007525402674	2.78524048736982	3.62643314371319	2.00803799353923	0.273515045789154	1.23886819870324	0.59975713263312
AACAGA	noMatch	SNORD26_ENST00000384147_prec	93.2	74.9	2.46928607565224	23.2418229166001	2.97432614782167	3.50184109295462	0.254130962325339	1.08655013910311	0.724971798597035	0.0624489089863356	1.29667265153133	0.596946232008227	0.759611042009951	0.906608285928297	0.821470088266048	2.18812036631323	0.217345298018113	0
AACAGG	noMatch	TRNAT14	78.5	70.5	2.61453819774943	0.116209114583	0.53112966925387	2.75144657303577	0.0635327405813347	0.592663712238061	0	0.124897817972671	0	0.0746182790010284	0.168802453779989	0	0.182548908503566	0	0.130407178810868	0.94247549413776
AACAGU	hsa-miR-212-3p	hsa-mir-212	61.8	63.1	11.6201697677753	10.342611197887	6.58600789874799	3.251709586315	2.85897332616006	4.8400869832775	6.52474618737331	0.936733634795033	3.45779373741687	1.0446559060144	4.30446257138972	2.17585988622791	3.92480153282667	4.10272568683731	2.02131127156845	5.9975713263312
AACAUA	noMatch	rn7sl1C53TT54GT70C	82.9	73.1	0.435756366291572	0.116209114583	0.212451867701548	0.625328766599039	0.465906764263121	0.790218282984082	0.543728848947776	0.811835816822362	0.432224217177109	0.820801069011312	2.86964171425982	0.725286628742638	1.55166572228031	0.410272568683731	0.326017947027169	0.8567959037616
AACAUC	hsa-miR-136-3p	hsa-mir-136	38.2	54.4	0	0	0	0	0.974168688913799	0	0.362485899298517	4.12162799309815	0	0.522327953007199	1.85682699157988	1.08792994311396	1.18656790527318	0	1.02152290068513	0
AACAUC	hsa-miR-30a-5p	hsa-mir-30a	38.2	54.4	0.581008488388763	0.116209114583	0.212451867701548	0.375197259959424	3.79078685468631	0.19755457074602	0.906214748246293	0.312244544931678	0.144074739059036	0.820801069011312	6.75209815119957	5.43964971556978	22.727339108694	0.410272568683731	1.71702785434309	0.08567959037616
AACAUC	hsa-miR-30d-5p	hsa-mir-30d	38.2	54.4	0	0.464836458332002	0.212451867701548	0.250131506639616	0.762392886976017	0.296331856119031	0.543728848947776	0.249795635945342	0.720373695295182	0.820801069011312	0.92841349578994	1.99453822904225	4.56372271258916	0.683787614472885	0.412956066234415	0.08567959037616
AACAUC	hsa-miR-30e-5p	hsa-mir-30e	38.2	54.4	0.871512732583145	0.581045572915002	1.06225933850774	0.500263013279232	7.96277015286063	0.493886426865051	3.26237309368665	0.56204018087702	1.5848221296494	2.23854837003085	26.5863864703483	3.62643314371319	37.2399773347275	1.77784779762951	9.93268011942776	0.8567959037616
AACCCA	noMatch	TRNAM4_prec	81.6	78	6.53634549437359	1.74313671874501	1.16848527235851	5.50289314607155	0.402374023681787	2.46943213432525	0.906214748246293	0.749386907836027	0.720373695295182	0.44770967400617	0.422006134449973	0.543964971556978	0.730195634014265	1.50433275184035	1.151930079496	0.4283979518808
AACCCA	noMatch	trnaM1A57T	81.6	78	24.2571043902309	4.99699192706902	2.23074461086625	6.75355067926963	1.05887900968891	1.67921385134117	0.181242949649259	1.12408036175404	2.01704634682651	0.820801069011312	1.26601840334992	1.08792994311396	0.547646725510699	3.00866550368069	3.6514010067043	0.51407754225696
AACCCC	noMatch	mt-rnr1G371AG689AA937-A938-	9	23.3	21.6425661924815	35.4437799478151	11.0474971204805	4.7524986261527	1.37654271259559	17.0884703695308	5.07480259017924	0.124897817972671	3.89001795459399	0.0746182790010284	7.08970305875955	0.725286628742637	3.92480153282667	5.74381596157223	4.41210954976769	6.16893050708352
AACCGG	noMatch	hsa-mir-451-DICER	78.4	61.7	1.30726909887472	2.32418229166	1.48716307391084	1.6258547931575	10.8005658988269	3.75353684417438	3.26237309368666	26.1036439562883	2.01704634682651	8.87957520112237	20.3406956804887	4.17039811527017	17.3421463078388	0.547030091578308	14.0405062519701	0.8567959037616
AACCGG	noMatch	trnaV2A58G	78.4	61.7	0.435756366291572	0.348627343749001	0.53112966925387	1.37572328651789	0.232953382131561	0.790218282984082	1.08745769789555	0.187346726959007	0	0.223854837003085	0	0.181321657185659	0.182548908503566	0.547030091578308	0.152141708612679	0.68543672300928
AACCGG	noMatch	trnaV2G26T	78.4	61.7	24.8381128786196	22.8931955728511	44.4024403496235	23.3872958708041	3.49430073197341	31.6087313193633	10.6933340293063	3.30979217627578	12.2463528200181	2.46240320703394	2.11003067224986	7.97815291616902	4.56372271258916	18.8725381594516	4.8033310862003	0
AACCGU	hsa-miR-451a	hsa-mir-451-DICER	80.5	58.3	1.88827758726348	4.18352812498802	4.56771515558328	4.6274328728329	7.60275128956639	5.8278598370076	3.08113014403739	17.6105923341466	10.3733812122506	4.47709674006171	15.192220840199	5.8022930299411	15.8817550398102	2.46163541210238	7.43320919221947	6.76868763971664
AACCGU	hsa-miR-99a-5p	hsa-mir-99a	80.5	58.3	0.871512732583145	1.85934583332801	2.33697054471703	1.6258547931575	14.8878388762261	2.8645412758173	10.6933340293063	14.7379425207752	1.29667265153133	25.8179245343558	12.9977889410592	30.6433600643764	24.6441026479814	2.32487788920781	22.2126894574511	1.97063057865168
AACCGU	noMatch	hsa-mir-451-DICER	80.5	58.3	0.290504244194382	1.045882031247	0.849807470806192	1.25065753319808	4.0872729773992	1.9755457074602	1.08745769789555	8.11835816822362	2.88149478118072	3.05934943904216	6.0768883360796	1.63189491467094	7.0281329773873	0.820545137367461	4.12956066234414	1.19951426526624
AACGAA	noMatch	hsa-mir-191	92.2	74.7	7.26260610485954	2.67280963540901	2.4431964785678	4.25223561287347	1.18594449085158	1.18532742447612	2.1749153957911	1.31142708871305	1.5848221296494	1.0446559060144	0.675209815119957	0.362643314371319	1.00401899676961	2.59839293499696	1.39100990731592	2.39902853053248
AACGAA	noMatch	rna18s5A60GC456AT1578G	92.2	74.7	1.01676485468034	0.232418229166001	0.424903735403096	1.75092054647731	0.698860146394682	0.493886426865051	0.724971798597035	0.0624489089863356	0.432224217177109	0.223854837003085	0.168802453779989	0	0	0.683787614472885	0.260814357621736	0.51407754225696
AACGAG	noMatch	RNA45S5_NR_046235_prec3.3	89.8	76.2	1.5977733430691	1.51071848957901	2.01829274316471	1.37572328651789	0.148243061356448	2.37065484895224	0.906214748246293	0.0624489089863356	1.15259791247229	0.0746182790010284	0.422006134449973	0.543964971556978	0.273823362755349	1.64109027473492	0.0217345298018113	0.59975713263312
AACGAG	noMatch	rna18s5A60GC456AT1578G	89.8	76.2	7.26260610485954	3.25385520832402	4.8863929571356	6.50341917263	1.50360819375825	6.22296897849964	5.79977438877627	0.312244544931678	2.44927056400362	0.820801069011313	1.18161717645992	0.543964971556978	0.456372271258916	5.74381596157223	0.608566834450717	5.39781419369808
AACGCA	noMatch	hsa-mir-191	87.7	68.6	3.77655517452696	1.62692760416201	1.16848527235851	2.12611780643673	0.508261924650678	0.790218282984082	0.724971798597035	0.187346726959007	0.288149478118073	0.149236558002057	0.168802453779989	0	0.0912744542517831	0.957302660262038	0.347752476828981	0.68543672300928
AACGGA	hsa-miR-191-5p	hsa-mir-191	98.3	79.9	2.61453819774943	0.697254687498003	0.849807470806192	1.12559177987827	0.952991108720021	0.592663712238061	2.35615834544036	0.874284725808698	0.288149478118073	0.895419348012341	0.168802453779989	0.543964971556978	0.638921179762482	0.273515045789154	0.804177602667018	0.17135918075232
AACGGA	noMatch	hsa-mir-191	98.3	79.9	14.3799600876219	19.2907130207781	11.6848527235851	2.37624931307635	3.57901105274853	6.02541440775362	2.1749153957911	2.6228541774261	2.44927056400361	2.31316664903188	2.95404294114981	4.35171977245582	3.2858803530642	5.74381596157223	4.32517143056045	5.9975713263312
AACGGU	noMatch	hsa-mir-451-DICER	70	65.2	3.92180729662415	9.29672916664004	6.47978196489721	8.87966848570636	0.677682566200904	20.7432299283321	0.543728848947776	2.12326290553541	6.48336325765664	0.596946232008227	1.43482085712991	0.543964971556978	1.18656790527318	3.41893807236442	1.23886819870324	4.54101828993648
AACGUA	noMatch	hsa-mir-191	81.5	79.2	3.34079880823539	1.045882031247	1.48716307391084	1.00052602655846	0.444729184069343	0.790218282984082	0.543728848947776	0.374693453918013	0.720373695295182	0.298473116004114	0	0.362643314371319	0.273823362755349	0.683787614472885	0.478159655639849	0.51407754225696
AACUAA	noMatch	MT-TN	85.5	81.8	0.435756366291572	0.464836458332002	0.637355603104644	0.125065753319808	1.12241175027025	0.296331856119031	0.362485899298517	1.31142708871305	0.576298956236145	0.44770967400617	3.71365398315976	0.181321657185659	1.0952934510214	1.09406018315662	1.60835520533404	0.51407754225696
AACUGC	noMatch	MT-TS2	41.9	19	2.90504244194382	3.13764609374101	0.212451867701548	0.250131506639616	0.0635327405813347	0.592663712238061	0.362485899298517	0	0.144074739059036	0	0.168802453779989	0	0.365097817007133	0.136757522894577	0.0652035894054339	0.59975713263312
AACUUA	noMatch	mt-TVG10A	88.2	77.5	6.3910933722764	0.697254687498003	0.956033404656966	0.250131506639616	95.3414660323897	1.58043656596816	9.60587633141071	0.56204018087702	2.30519582494458	1.11927418501543	3.03844416803981	1.63189491467094	3.7422526243231	0.410272568683731	4.45557860937131	2.05631016902784
AACUUG	noMatch	mt-TVG10A	83.6	77.4	4.7933200292073	4.06731901040502	2.12451867701548	3.87703835291404	14.0195580882812	5.92663712238061	17.0368372670303	1.31142708871305	1.29667265153133	1.49236558002057	0.844012268899946	1.08792994311396	2.55568471904993	7.24814871341258	2.95589605304634	4.02694074767952
AACUUU	noMatch	SLC25A24_SLC25A24-001_ENSG00000085491_ENST00000565488.1	79.5	84	1.30726909887472	0.581045572915002	0.637355603104644	0.125065753319808	0.232953382131561	0.296331856119031	0.543728848947776	0.624489089863356	0.432224217177109	0.373091395005142	2.53203680669984	5.98361468712676	1.0952934510214	1.23081770605119	0.17387623841449	0.68543672300928
AAGAAC	hsa-miR-548h-3p	MTMR6_MTMR6-001_ENSG00000139505_ENST00000381801.5	83.3	64.8	1.01676485468034	1.278300260413	0.424903735403096	1.87598629979712	0.36001886329423	0.691440997611071	0.906214748246293	0.749386907836027	0.288149478118073	0	0	0.543964971556978	0.182548908503566	0.136757522894577	0.217345298018113	0.51407754225696
AAGAAC	noMatch	MT-TS2	83.3	64.8	54.760050030641	6.39150130206502	0.956033404656966	1.6258547931575	1.60949609472715	1.77799113671418	4.16858784193295	0.374693453918014	0.432224217177109	0.373091395005142	6.3300920167496	0.725286628742638	5.29391834660343	3.28218054946985	2.60814357621736	5.48349378407424
AAGAAC	noMatch	MTRNR2L11_ENST00000604646.1	83.3	64.8	1.45252122097191	2.09176406249401	2.33697054471703	1.25065753319808	0.4870843444569	2.27187756357923	0.181242949649259	0.124897817972671	1.15259791247229	0.0746182790010284	0.506407361339967	0.362643314371319	0.638921179762482	0.683787614472885	0.412956066234415	1.19951426526624
AAGAAC	noMatch	RNA45S5_NR_046235_prec3.3	83.3	64.8	0.581008488388763	1.39450937499601	0.956033404656966	0.750394519918847	0.127065481162669	1.38288199522214	0.543728848947776	0	0.864448434354218	0	0.0844012268899946	0	0.0912744542517831	0.410272568683731	0.0652035894054339	0.4283979518808
AAGAAG	noMatch	LRRN3_LRRN3-201_ENSG00000173114_ENST00000451085.1	81.5	72.3	0	0	0	0	0.4870843444569	0	0.724971798597035	1.12408036175404	0	0.149236558002057	0.422006134449973	6.52757965868374	0.912744542517831	0	0.391221536432603	0
AAGAAG	noMatch	RNA45S5_NR_046235_prec3.3	81.5	72.3	0.290504244194382	0.813463802081003	1.38093714006006	0.125065753319808	0.381196443488008	1.08655013910311	0.362485899298517	0.187346726959007	0	0.223854837003085	0.168802453779989	0	0	0.547030091578308	0.326017947027169	0.34271836150464
AAGAAU	hsa-miR-186-5p	hsa-mir-186	90	75.8	3.77655517452697	9.29672916664003	7.54204130340496	5.75302465271117	3.55783347255475	3.06209584656332	0.906214748246294	1.56122272465839	3.1696442592988	1.49236558002057	2.19443189913986	0.543964971556978	1.27784235952497	3.00866550368069	3.17324135106445	2.65606730166096
AAGACC	noMatch	RNA45S5_NR_046235_prec3.3	65.8	48	4.06705941872134	2.67280963540901	2.8681002139709	4.50236711951308	0.508261924650678	3.55598227342837	2.35615834544036	0.811835816822362	2.01704634682651	0.895419348012341	1.6036233109099	0	0.273823362755349	3.14542302657527	0.956319311279697	0
AAGACC	noMatch	hsa-mir-29c	65.8	48	0.145252122097191	0	0	0	0.910635948332465	0	0.362485899298517	0.936733634795033	0	1.34312902201851	1.85682699157988	1.81321657185659	1.36911681377675	0	1.3475408477123	0.08567959037616
AAGACG	noMatch	rna18s5A60GC456AT1578G	92	68.2	1.45252122097191	5.57803749998402	7.96694503880805	0	0.084710320775113	9.77895125192801	0.362485899298517	0.0624489089863356	0.720373695295182	0.149236558002057	0	0.543964971556978	0.182548908503566	4.23948320973188	0.152141708612679	0.8567959037616
AAGACU	hsa-miR-499a-5p	hsa-mir-499	81.6	54.9	30.2124413962157	18.4772492186971	10.6225933850774	33.7677533963481	1.50360819375825	1.67921385134117	2.53740129508962	1.68612054263106	3.02556952023976	0.373091395005142	1.77242576468988	2.35718154341357	1.0952934510214	3.82921064104816	0.782443072865206	20.8201404614069
AAGACU	noMatch	MT-TP	81.6	54.9	14.5252122097191	3.60248255207301	0.212451867701548	5.62795889939135	54.2569604564599	8.98873296894393	11.5995487775526	1.18652927074038	6.48336325765663	1.0446559060144	1.85682699157988	2.17585988622791	10.4052877847033	6.29084605315053	4.21649878155139	4.88373665144112
AAGAGA	noMatch	MT-TK	84.4	68.9	0.435756366291572	0	0.106225933850774	0	3.17663702906674	0.296331856119031	1.63118654684333	0.0624489089863356	0.144074739059036	0.149236558002057	0.253203680669984	0.181321657185659	0.365097817007133	0	0.0869381192072452	0.17135918075232
AAGAGC	noMatch	pET16B_Rnl2_1-249_K227Q_backbone	78	56.8	4.50281578501292	0.581045572915002	0	2.87651232635558	0.317663702906674	0.790218282984082	0.362485899298517	1.87346726959007	0.144074739059036	0.0746182790010284	0.253203680669984	0	0	0.136757522894577	0.130407178810868	0.17135918075232
AAGAGG	noMatch	SNORD115-5_ENST00000363633_prec	74.7	56.1	0.581008488388763	0.116209114583	0.106225933850774	0.125065753319808	0.529439504844456	1.58043656596816	5.43728848947776	0	1.00852317341325	0	0	0	0	0	0.0869381192072452	0.34271836150464
AAGAUU	noMatch	MT-TK	90.7	65.9	5.95533700598483	13.247839062462	0.956033404656966	1.00052602655846	7.62392886976017	2.66698670507127	2.35615834544037	0.187346726959007	1.87297160776747	0.223854837003085	1.68802453779989	0.362643314371318	2.7382336275535	1.09406018315662	2.39079827819924	4.02694074767952
AAGAUU	noMatch	TRNAR9	90.7	65.9	0	0.116209114583	0.849807470806192	0	0.0211775801937782	0.296331856119031	0.362485899298517	0.811835816822362	0	0.298473116004114	0.590808588229962	6.16493634431242	1.55166572228031	0	0.0869381192072452	0
AAGAUU	noMatch	trnaR25T34CA58T	90.7	65.9	0	0.464836458332002	5.09884482483715	0.625328766599039	0.148243061356448	0.691440997611071	0.724971798597035	2.74775199539876	0.432224217177109	1.86545697502571	1.94122821846988	17.588200747009	4.01607598707846	0.820545137367461	0.152141708612679	0.8567959037616
AAGCAC	hsa-miR-330-3p	hsa-mir-330	76.2	64	27.452651076369	23.1256138020171	24.7506425872303	52.9028136542787	5.10379682670056	7.60585097372178	35.1611322319562	7.68121580531927	17.4330434261434	5.74560748307919	5.40167852095965	6.34625800149808	6.38921179762482	13.4022372436686	4.2382333113532	9.93883248363456
AAGCAC	noMatch	hsa-mir-143	76.2	64	0	0	1.27471120620929	0	0.931813528526243	0.296331856119031	0.181242949649259	0.0624489089863356	1.44074739059036	0.373091395005142	0.0844012268899946	0.362643314371319	0.0912744542517831	128.962344089586	0.239079827819924	0.25703877112848
AAGCAG	noMatch	RNA5S9_ENST00000364451	93.6	79.1	0	0.116209114583	1.38093714006006	0.375197259959424	0.423551603875565	0.395109141492041	0	2.37305854148075	0.576298956236145	1.94007525402674	0.92841349578994	0.725286628742638	2.1905869020428	0.136757522894577	0.891115721874263	0.17135918075232
AAGCAG	noMatch	SNORA63_ENST00000363450	93.6	79.1	1.74302546516629	1.16209114583	1.38093714006006	1.75092054647731	0.148243061356448	1.38288199522214	0.724971798597035	0.936733634795033	0.432224217177109	0.223854837003085	0.253203680669984	0	0.456372271258916	1.09406018315662	0.17387623841449	0.68543672300928
AAGCAG	noMatch	TRNAG8	93.6	79.1	10.0223964247062	3.25385520832401	7.3295894357034	3.62690684627443	0.465906764263122	2.66698670507127	3.62485899298517	1.24897817972671	1.72889686870844	0.970037627013369	0.253203680669984	0.543964971556978	0.547646725510699	1.64109027473492	0.32601794702717	1.45655303639472
AAGCCC	hsa-miR-129-2-3p	hsa-mir-129-2	65.8	39.3	0.726260610485954	0.581045572915002	1.27471120620929	0.250131506639616	1.10123417007647	1.67921385134117	1.81242949649259	2.49795635945343	2.16112108588554	3.20858599704422	1.68802453779989	2.35718154341357	2.92078253605706	3.555695595259	1.08672649009057	2.48470812090864
AAGCGC	noMatch	HOXA4_HOXA4-001_ENSG00000197576_ENST00000360046.5	90.9	58.8	0.435756366291572	1.045882031247	0.212451867701548	2.50131506639616	0.0211775801937782	0.19755457074602	0	0	0.576298956236145	0	0	0	0	0.136757522894577	0	0.34271836150464
AAGCGC	noMatch	hsa-mir-330	90.9	58.8	1.16201697677753	0.929672916664004	1.06225933850774	0.625328766599039	0.0211775801937782	0.296331856119031	0	0	0	0	0	0.181321657185659	0	0.547030091578308	0	0.34271836150464
AAGCGG	noMatch	ELL_ELL-001_ENSG00000105656_ENST00000262809.4	97	62.4	0	0	0.743581536955418	0	1.86362705705249	0	2.53740129508962	0	0	0	0	0	0	0	0	0
AAGCGG	noMatch	TRNAS21_prec	97	62.4	0	0	0	0	4.04491781701165	0	1.63118654684333	0	0	0	0	0	0	0	0	0
AAGCGU	noMatch	COPS2_COPS2-001_ENSG00000166200_ENST00000388901.5	97.7	75.8	0	0.116209114583	0.106225933850774	0	0.402374023681787	0	0.362485899298517	1.31142708871305	0	0.149236558002057	1.18161717645992	0.181321657185659	0.638921179762482	0.136757522894577	0.760708543063395	0.08567959037616
AAGCGU	noMatch	PSEN1_PSEN1-001_ENSG00000080815_ENST00000324501.5	97.7	75.8	0	0	0	0	0.402374023681787	0	0.181242949649259	1.9359161785764	0	0.522327953007199	0.759611042009951	0.543964971556978	1.36911681377675	0	0.847646662270641	0
AAGCGU	noMatch	RNA45S5_NR_046235_prec3.3	97.7	75.8	6.24584125017921	0.813463802081003	1.06225933850774	2.75144657303577	0.423551603875564	2.56820941969826	2.71864424473888	0.437142362904349	0.576298956236145	0.44770967400617	0.253203680669984	0.543964971556978	0.730195634014265	0.957302660262039	0.282548887423546	2.48470812090864
AAGCGU	noMatch	hsa-mir-451-DICER	97.7	75.8	0.145252122097191	0.464836458332002	0	0.875460273238655	8.1745459547984	1.77799113671418	5.07480259017924	37.594243209774	0.576298956236145	10.7450321761481	20.5938993611587	4.35171977245583	20.628026660903	0	16.4313045301693	0.25703877112848
AAGCUG	hsa-miR-22-3p	hsa-mir-22	89	64.2	2.75979031984663	1.278300260413	1.80584087546316	1.37572328651789	4.0872729773992	1.67921385134117	2.35615834544036	1.37387599769938	2.16112108588555	2.0893118120288	8.94653005033942	20.1267039476082	2.37313581054636	4.37624073262646	4.47731313917313	2.39902853053248
AAGGAA	noMatch	MT-RNR2_ENST00000387347	92.3	69.3	3.92180729662415	0.929672916664004	1.69961494161238	0.625328766599039	1.03770142949513	1.18532742447612	0.724971798597035	0.874284725808698	0.576298956236145	0.149236558002057	0.759611042009951	0.543964971556978	0.365097817007133	0.410272568683731	0.49989418544166	1.45655303639472
AAGGAG	noMatch	hsa-mir-18a	83.9	67.6	1.16201697677753	0.929672916664004	0.53112966925387	1.50078903983769	0.084710320775113	0.493886426865051	0	0.0624489089863356	0.864448434354218	0	0.168802453779989	0	0	0.136757522894577	0.0869381192072452	0.25703877112848
AAGGAG	noMatch	trnaR25T34CA58G	83.9	67.6	0	0	0	0	0.169420641550226	0	0.181242949649259	1.24897817972671	0	0.373091395005142	1.85682699157988	1.45057325748528	2.92078253605706	0	0.326017947027169	0
AAGGAG	noMatch	trnaR25T34CA58T	83.9	67.6	0	0	0	0	0.0635327405813347	0	0.181242949649259	0.936733634795033	0	0.373091395005142	1.6036233109099	0.543964971556978	2.82950808180528	0	0.282548887423547	0
AAGGAU	noMatch	RNA45S5_NR_046235_prec3.3	78.5	60	1.88827758726348	0.929672916664004	1.38093714006006	1.75092054647731	0.36001886329423	1.18532742447612	1.26870064754481	0.249795635945342	0.432224217177109	0.820801069011312	0.253203680669984	0.181321657185659	0.365097817007133	1.50433275184035	0.282548887423547	0.77111631338544
AAGGCA	hsa-miR-124-3p	hsa-mir-124-3	70.8	57.3	0.435756366291572	0.348627343749001	0.956033404656966	0.125065753319808	0.868280787944908	0.19755457074602	1.08745769789555	1.31142708871305	1.29667265153133	0.44770967400617	1.18161717645992	3.08246817215621	1.27784235952496	1.23081770605119	0.49989418544166	0.68543672300928
AAGGCA	noMatch	DAPK3_DAPK3-001_ENSG00000167657_ENST00000545797.2	70.8	57.3	0.145252122097191	0.232418229166001	0.53112966925387	0	0.592972245425791	0.19755457074602	1.08745769789555	0.686937998849691	0.864448434354218	0.596946232008227	0.844012268899946	2.17585988622791	1.73421463078388	0.683787614472885	0.695504953657962	1.7135918075232
AAGGCG	hsa-miR-4484	MEFV_MEFV-001_ENSG00000103313_ENST00000219596.1	71.8	59.9	2.61453819774943	0.929672916664004	0.53112966925387	0.500263013279232	0.232953382131561	2.76576399044429	0	0.249795635945342	0	0	0	0.906608285928297	0.273823362755349	0.683787614472885	0.17387623841449	0.59975713263312
AAGGCG	noMatch	hsa-mir-18a	71.8	59.9	2.17878183145786	0.813463802081003	1.06225933850774	0.875460273238655	0.423551603875565	0.592663712238061	0	0.312244544931678	0.288149478118073	0.223854837003085	0.0844012268899946	0.362643314371319	0.0912744542517831	0.683787614472885	0.130407178810868	0.08567959037616
AAGGGA	noMatch	RNA45S5_NR_046235_prec3.3	87.5	70.4	1.01676485468034	0.697254687498002	0	1.00052602655846	2.73190784499739	1.48165928059515	3.62485899298518	8.86774507605965	0.288149478118072	1.34312902201851	0.506407361339967	2.71982485778489	2.09931244779102	0.410272568683731	0.804177602667018	0.94247549413776
AAGGGA	noMatch	hsa-let-7f-2	87.5	70.4	1.01676485468034	1.51071848957901	1.69961494161238	2.12611780643673	0.105887900968891	0.987772853730102	0	0.0624489089863356	0.576298956236145	0.298473116004114	0.253203680669984	0	0	0.683787614472885	0.130407178810868	0.8567959037616
AAGGGG	noMatch	hsa-mir-18a	83.9	66.9	2.90504244194382	2.67280963540901	2.4431964785678	3.00157807967539	0.317663702906674	1.18532742447612	0.181242949649259	0.249795635945342	2.01704634682651	0.373091395005142	0.253203680669984	0.362643314371319	0.273823362755349	1.36757522894577	0.369487006630792	0.59975713263312
AAGGGU	noMatch	RNA45S5_NR_046235_prec3.3	66.2	48.8	1.74302546516629	1.39450937499601	1.16848527235851	1.50078903983769	4.82848828418144	6.42052354924566	5.61853143912702	0.312244544931678	2.59334530306265	0.223854837003085	0.759611042009951	0.543964971556978	0.365097817007133	3.41893807236442	1.23886819870324	1.97063057865168
AAGGUA	hsa-let-7a-5p	hsa-let-7a-3	88.2	73.6	1.01676485468034	1.045882031247	0.637355603104644	0.875460273238655	0.381196443488008	0.493886426865051	0	0.124897817972671	0.288149478118073	0.298473116004114	0	0.181321657185659	0.365097817007133	0.273515045789154	0.195610768216302	0.25703877112848
AAGGUG	hsa-miR-18a-5p	hsa-mir-18b	90.2	73.6	28.0336595647578	17.0827398437011	12.3222083266898	15.3830876583364	5.59088117115746	3.75353684417438	1.08745769789555	5.12081053687952	2.88149478118073	2.76087632303805	2.19443189913986	3.62643314371319	3.01205699030884	4.64975577841561	3.6514010067043	6.08325091670736
AAGGUU	noMatch	TRNAR15	77.3	62.9	0.145252122097191	0	0.53112966925387	0.375197259959424	0.169420641550225	0	0	16.7987565173243	0.432224217177109	1.64160213802262	0.844012268899946	84.8585355628887	0.547646725510698	0.136757522894577	0.17387623841449	0
AAGUAA	noMatch	rna18s5A60GC456AT1578G	90.1	90.5	3.77655517452696	3.13764609374101	2.97432614782167	2.37624931307635	0.127065481162669	2.07432299283321	0.181242949649259	0.124897817972671	0.576298956236145	0.298473116004114	0.253203680669984	0.543964971556978	0.365097817007133	1.7778477976295	0.0869381192072452	0.77111631338544
AAGUAG	noMatch	cali_31_rc	84.5	80.9	0	0.116209114583	0.637355603104644	0.125065753319808	0.232953382131561	0.395109141492041	1.26870064754481	0.437142362904349	0.288149478118073	1.5669838590216	0.675209815119957	3.62643314371319	1.73421463078388	0.136757522894577	0.239079827819924	0.51407754225696
AAGUCG	noMatch	rna18s5A60GC456AT1578G	91.5	66.5	6.68159761647078	0.697254687498002	2.23074461086626	1.50078903983769	1.3553651324018	1.38288199522214	4.34983079158221	0.124897817972671	0.432224217177109	1.49236558002057	0	0.181321657185659	0.730195634014266	1.36757522894577	0.521628715243471	1.54223262677088
AAGUGC	hsa-miR-519a-3p	hsa-mir-519a-1	66.3	81.9	6.10058912808201	6.39150130206502	7.7544931711065	6.3783534193102	17.8315225231613	8.98873296894393	9.06214748246293	18.23508142401	9.5089327778964	7.98415585311004	22.6195288065185	27.7422135494059	18.8025375758673	9.16275403393665	24.4078769674341	7.7111631338544
AAGUUA	noMatch	mt-TDA9T	81.8	73.5	4.35756366291572	1.62692760416201	0	0.500263013279232	0	0	0	0	0	0	0	0	0.182548908503566	0.136757522894577	0	0.25703877112848
AAGUUC	noMatch	TRNAR15	60.8	58.8	0	0	0.637355603104644	1.00052602655846	0.148243061356447	0	0	12.7395774332124	0.144074739059036	1.86545697502571	0.590808588229962	44.4238060104866	0.730195634014265	0	0.217345298018113	0
AAGUUU	noMatch	hsa-mir-590	80.3	73.6	0	0	0	0	0.677682566200904	0	0.906214748246293	2.56040526843976	0	1.11927418501543	2.11003067224986	0.543964971556978	1.0952934510214	0	1.5431516159286	0
AAUAAA	hsa-miR-340-5p	hsa-mir-340	105.4	86.7	2.32403395355506	3.48627343749001	3.18677801552322	2.37624931307635	0.0635327405813347	2.37065484895224	0.362485899298518	0	1.29667265153133	0.298473116004114	0.0844012268899946	0	0	0.683787614472885	0.130407178810868	1.7135918075232
AAUAAC	noMatch	rna18s5A60GC456AT1578G	89.3	83.9	2.46928607565224	1.859345833328	1.59338900776161	2.87651232635558	8.40749933692996	1.08655013910311	1.08745769789555	53.0191237293989	0.864448434354218	32.9066610394535	2.70083926047983	12.3298726886248	1.18656790527318	2.46163541210238	3.82527724511879	5.74053255520272
AAUAAG	noMatch	CT62_CT62-001_ENSG00000225362_ENST00000449977.2	92.9	95.4	11.0391612793865	11.156074999968	8.07317097265883	11.6311150587422	29.6697898514834	8.49484654207887	16.130622518784	33.0354728537715	7.63596117012893	15.0728923582077	24.5607570249885	199.27250124704	26.3783172787653	5.8805734844668	15.1707018016642	5.5691733744504
AAUAAG	noMatch	PRPF18_PRPF18-001_ENSG00000165630_ENST00000378572.3	92.9	95.4	0.726260610485954	1.85934583332801	1.59338900776161	0.750394519918847	0.0635327405813347	1.28410470984913	1.08745769789555	0.249795635945342	0.720373695295182	0.0746182790010284	0.253203680669984	0.362643314371319	0.0912744542517831	0.136757522894577	0.17387623841449	0.68543672300928
AAUAAU	noMatch	pET16B_Rnl2_1-249_K227Q_backbone	81.7	77.1	0.726260610485954	2.90522786457501	0.743581536955418	1.50078903983769	0.0635327405813347	0.296331856119031	0.181242949649259	0.0624489089863356	0.432224217177109	0.0746182790010284	0.0844012268899946	0.362643314371319	0	0.820545137367461	0	0.51407754225696
AAUACU	noMatch	chr8_125908020-125958620_rev	91.1	82	0	0	0.212451867701548	0	0.338841283100452	0.296331856119031	0	1.62367163364472	0.288149478118073	0.0746182790010284	2.95404294114981	0	0.365097817007133	0	0.260814357621736	0.17135918075232
AAUAGG	noMatch	RNA45S5_NR_046235_prec3.3	87.2	74.5	1.5977733430691	0.581045572915002	1.16848527235851	1.00052602655846	0.338841283100452	0.493886426865051	1.08745769789555	0.0624489089863356	0.432224217177109	0.0746182790010284	0.337604907559978	0.362643314371319	0.456372271258916	0.683787614472885	0.217345298018113	0.59975713263312
AAUAGG	noMatch	SNORD115-24_ENST00000363528	87.2	74.5	1.16201697677753	0.348627343749001	0.637355603104644	0.125065753319808	17.8315225231613	7.40829640297576	52.560455398285	0.187346726959007	1.44074739059036	0.223854837003085	0.337604907559978	0	2.37313581054636	11.7611469689336	7.32453654321041	0
AAUAUA	hsa-miR-410-3p	hsa-mir-410	92	82.7	0.145252122097191	0.232418229166001	0.53112966925387	0.375197259959424	0.444729184069343	0.296331856119031	0.543728848947776	1.18652927074038	0.720373695295182	0.820801069011312	1.43482085712991	1.26925160029962	0.912744542517831	0.136757522894577	0.456425125838037	1.11383467489008
AAUAUG	noMatch	SNORD19B_ENST00000459623_prec	88	78.1	0.145252122097191	0.232418229166001	0	0	1.05887900968891	0.296331856119031	1.81242949649259	0	0.144074739059036	0	0	0	0	0	0.0652035894054339	0.17135918075232
AAUCAU	noMatch	mt-TRA9G	83.3	76.8	3.34079880823539	1.85934583332801	0.849807470806192	0.875460273238655	0.4870843444569	1.67921385134117	2.35615834544036	0.187346726959007	0	0.149236558002057	0.422006134449973	0	0	0.547030091578308	0.239079827819924	2.74174689203712
AAUCCA	noMatch	TRNAQ2_prec	86.5	78.4	0.145252122097191	0.348627343749001	1.38093714006006	0.875460273238655	2.01187011840893	1.18532742447612	1.44994359719407	6.36978871660623	1.5848221296494	1.94007525402674	3.71365398315976	1.81321657185659	2.73823362755349	0.547030091578308	1.58662067553222	0.59975713263312
AAUCCA	noMatch	TRNAR16_prec	86.5	78.4	0.145252122097191	0.116209114583	3.18677801552322	1.00052602655846	0.084710320775113	0.19755457074602	0.543728848947776	20.4207932385317	0.288149478118073	0.596946232008227	0.506407361339967	35.5390448083892	1.00401899676961	1.09406018315662	0	0.08567959037616
AAUCCA	noMatch	TRNAS22	86.5	78.4	4.06705941872134	1.62692760416201	3.18677801552322	11.7561808120619	0.741215306782238	3.35842770268234	2.1749153957911	1.56122272465839	0.576298956236145	1.11927418501543	0.590808588229962	0.362643314371319	0.730195634014265	1.09406018315662	1.3475408477123	0.68543672300928
AAUCCG	hsa-miR-4454	trnaH11A5G	79.6	79.7	4.50281578501292	4.06731901040502	6.79845976644954	3.251709586315	0.889458368138687	3.45720498805536	0.181242949649259	0.999182543781369	0.576298956236145	0.298473116004114	1.35041963023991	0.725286628742638	0.456372271258916	2.59839293499696	0.99978837088332	4.02694074767952
AAUCCG	noMatch	RNA45S5_NR_046235_prec3.3	79.6	79.7	1.5977733430691	0.697254687498003	0.956033404656966	1.00052602655846	0.169420641550226	2.17310027820622	0.724971798597035	0.0624489089863356	0	0.0746182790010284	0.253203680669984	0	0.0912744542517831	0.957302660262038	0.17387623841449	0.77111631338544
AAUCCU	noMatch	TRNAS1	65.7	42	0.581008488388763	0	0	1.00052602655846	0.317663702906674	0.0987772853730102	1.26870064754481	0.124897817972671	0.144074739059036	0.0746182790010284	0	0.181321657185659	0	0	0.0652035894054339	0.25703877112848
AAUCGU	hsa-miR-451a	hsa-mir-451-DICER	89.7	85.3	0.290504244194382	1.16209114583	1.69961494161238	0.625328766599039	17.9797655845177	2.07432299283321	9.24339043211219	24.0428299597392	1.87297160776747	13.7297633361892	24.0543496636485	8.88476120209731	33.5889991646562	0.683787614472885	21.1042284375588	0.8567959037616
AAUCGU	noMatch	PSEN1_PSEN1-001_ENSG00000080815_ENST00000324501.5	89.7	85.3	0	0	0	0	0.254130962325339	0	0	1.62367163364472	0	0.223854837003085	1.09721594956993	0.181321657185659	1.6429401765321	0	0.782443072865207	0
AAUCGU	noMatch	hsa-mir-451-DICER	89.7	85.3	0.581008488388763	2.20797317707701	1.27471120620929	2.00105205311693	14.7819509752572	3.8523141295474	6.70598913702257	58.4521788112101	1.29667265153133	18.505333192255	38.4025582349475	8.522117887726	35.9621349752025	0.683787614472885	27.6028528483003	0.8567959037616
AAUCUC	noMatch	TRNAQ1	71.9	86.5	1.01676485468034	0.813463802081003	3.18677801552322	7.00368218590924	2.11775801937782	9.87772853730102	1.44994359719407	0.437142362904349	1.00852317341325	0.149236558002057	1.5192220840199	1.45057325748528	0.547646725510699	4.78651330131019	0.912850251676075	1.62791221714704
AAUCUC	noMatch	TRNAQ10	71.9	86.5	0.290504244194382	0.232418229166001	0.212451867701548	1.37572328651789	0.614149825619569	1.18532742447612	0.362485899298517	0.0624489089863356	0.144074739059036	0.0746182790010284	0.253203680669984	0	0.273823362755349	0.683787614472885	0.391221536432603	0.08567959037616
AAUGAA	noMatch	hsa-mir-186	95	86.5	0	0	0	0	0.592972245425791	0	0	0.999182543781369	0	1.64160213802262	1.43482085712991	0.181321657185659	0.182548908503566	0	1.28233725830687	0
AAUGAG	noMatch	trnaR25T34CA58G	81.5	66.4	0	0	0.106225933850774	0	0.0423551603875565	0	0.181242949649259	0.624489089863356	0	0.0746182790010284	1.26601840334992	0.725286628742638	2.55568471904993	0	0.17387623841449	0
AAUGAG	noMatch	trnaR25T34CA58T	81.5	66.4	0	0	0	0	0.0635327405813347	0	0.181242949649259	0.936733634795033	0	0.298473116004114	1.01281472267993	1.45057325748528	1.27784235952496	0	0.108672649009056	0
AAUGCA	hsa-miR-124-3p	hsa-mir-124-3	95.8	78	0.871512732583145	0.232418229166001	0.53112966925387	0.125065753319808	7.24273242627216	0.987772853730102	2.89988719438814	5.55795289978386	0.864448434354218	4.32786018205965	5.40167852095965	7.97815291616902	5.02009498384807	1.50433275184035	26.5595954178134	0.25703877112848
AAUGCA	noMatch	hsa-mir-124-3	95.8	78	0	0.232418229166001	0.53112966925387	0	2.22364592034672	0.296331856119031	2.53740129508962	2.56040526843976	0.432224217177109	1.5669838590216	2.70083926047983	1.26925160029962	2.92078253605706	0.410272568683731	9.25890969557161	0.17135918075232
AAUGCU	hsa-miR-320a-3p	hsa-mir-320-RNASEN	65.2	21.9	0.290504244194382	0	0.106225933850774	0	0.889458368138687	0	0.543728848947776	2.43550745046709	0	1.34312902201851	1.68802453779989	0.543964971556978	1.36911681377675	0	1.3475408477123	0
AAUGGA	noMatch	TRNAR18	84.5	65.8	15.5419770643994	1.85934583332801	1.48716307391084	12.8817725919402	0.338841283100452	2.66698670507128	1.08745769789555	0.0624489089863356	4.7544663889482	0.223854837003085	0.0844012268899946	0.181321657185659	0.365097817007133	1.50433275184035	0.239079827819924	6.425969278212
AAUGGA	noMatch	TRNAR29_prec	84.5	65.8	2.17878183145786	0.929672916664004	0	1.12559177987827	0	0.395109141492041	0	0	0.432224217177109	0	0	0	0	0	0.0434690596036226	0.34271836150464
AAUGGA	noMatch	rnu2-2pA83GA	84.5	65.8	0.145252122097191	0.116209114583	0.106225933850774	0.125065753319808	11.4358933046403	0.691440997611071	4.71231669088073	0.874284725808698	0	211.692057525917	0.92841349578994	0.543964971556978	0.638921179762482	0.410272568683731	1.17366460929781	0
AAUGGC	noMatch	CCDC23_CCDC23-001_ENSG00000177868_ENST00000372521.4	50.4	13.1	1.88827758726348	0.348627343749001	1.06225933850774	0.375197259959424	0.275308542519117	0.592663712238061	0	3.43468999424846	0.144074739059036	0	2.19443189913986	0.362643314371319	0.273823362755349	0.136757522894577	0.0869381192072452	0.34271836150464
AAUGGC	noMatch	hsa-mir-365a	50.4	13.1	0.726260610485954	1.74313671874501	1.59338900776161	2.50131506639616	0.084710320775113	2.37065484895224	0	0.0624489089863356	0.576298956236145	0.223854837003085	0	0.181321657185659	0.0912744542517831	1.7778477976295	0.0434690596036226	0.77111631338544
AAUGUG	hsa-miR-18a-5p	hsa-mir-18a	83.1	72.7	0.145252122097191	0	0	0	0.423551603875565	0	0.181242949649259	0.374693453918013	0	0.44770967400617	0.337604907559978	1.26925160029962	1.18656790527318	0	0.847646662270641	0
AAUGUU	noMatch	MT-TF	81.2	51	23.9666001460365	15.6882304687051	6.90468570030031	2.25118355975654	1.20712207104536	6.91440997611071	4.71231669088073	0.187346726959007	2.88149478118073	0.596946232008227	1.77242576468989	0.362643314371319	2.46441026479814	7.24814871341259	1.3475408477123	4.79805706106496
AAUUAA	noMatch	mt-TAG48T	99.7	83.6	2.03352970936067	1.85934583332801	0.106225933850774	0.375197259959424	0.232953382131561	0.0987772853730102	0.724971798597035	0.0624489089863356	0.432224217177109	0	0.0844012268899946	0	0	0.820545137367461	0.0434690596036226	0.4283979518808
AAUUAU	noMatch	TP53INP1_TP53INP1-002_ENSG00000164938_ENST00000448464.2	55	79.3	0.726260610485954	1.51071848957901	0.637355603104644	1.25065753319808	0.0211775801937782	0.296331856119031	0	0	0.144074739059036	0	0	0.362643314371319	0	0.136757522894577	0	0.08567959037616
AAUUAU	noMatch	hsa-mir-219-2	55	79.3	1.01676485468034	3.83490078123902	1.59338900776161	6.87861643258943	0.105887900968891	3.06209584656332	0	0.0624489089863356	0.432224217177109	0.149236558002057	0.0844012268899946	0	0.0912744542517831	1.50433275184035	0.17387623841449	0.08567959037616
AAUUCU	noMatch	hsa-mir-219-2	84.2	66.2	0.726260610485954	1.85934583332801	1.06225933850774	2.87651232635558	0	1.67921385134117	0	0	0.432224217177109	0	0	0	0	1.09406018315662	0.0217345298018113	0
AAUUGU	hsa-miR-219a-2-3p	hsa-mir-219-2	62.6	43.8	416.583086174743	748.619116143689	398.772155675806	1051.05259089967	51.3768095501061	488.750008025654	27.3676853970382	18.422428150969	99.6997194288532	54.5459619497517	45.4078600668171	18.4948090329372	28.9340019978152	214.299038375801	92.371751657698	64.6880907340007
AAUUGU	noMatch	hsa-mir-219-2	62.6	43.8	26.0001298553972	27.773978385337	13.2782417313467	33.142424629749	2.81661816577251	11.4581651032692	1.99367244614184	2.87264981337144	3.60186847647589	1.5669838590216	3.96685766382974	3.62643314371319	2.00803799353922	9.70978412551496	3.23844494046988	4.19829992843184
AAUUGU	noMatch	hsa-mir-590	62.6	43.8	2.17878183145786	2.67280963540901	1.48716307391084	3.251709586315	0	2.76576399044429	0	0	0.864448434354218	0	0	0	0	0.957302660262038	0	0.68543672300928
AAUUUC	noMatch	MT-RNR2_ENST00000387347	78.3	62.9	14.6704643318162	19.174503906195	5.84242636179257	3.50184109295462	6.01443277503302	12.6434925277453	1.63118654684333	3.49713890323479	2.88149478118073	0.298473116004113	5.57048097473964	1.26925160029962	1.82548908503566	5.3335433928885	3.19497588086627	5.48349378407424
AAUUUG	noMatch	RNY4_ENST00000516507_prec	90.5	92.2	0.581008488388763	0.116209114583	0.849807470806192	0.875460273238655	1.24947723143292	0.691440997611071	1.81242949649259	0.0624489089863356	0.288149478118073	0	0.0844012268899946	0	0	0.820545137367461	0.108672649009056	1.11383467489008
AAUUUU	hsa-miR-590-3p	hsa-mir-590	87.2	91.9	11.6201697677753	4.41594635415402	4.03658548632942	5.75302465271116	1.86362705705249	3.06209584656332	1.99367244614184	2.37305854148075	0.720373695295182	1.86545697502571	1.09721594956992	2.71982485778489	1.27784235952496	1.7778477976295	2.52120545701011	1.7135918075232
AAUUUU	noMatch	RNU4-1_ENST00000363925_prec	87.2	91.9	0	0	0	0.250131506639616	0.105887900968891	0	0.181242949649259	14.3008001578708	0	0.0746182790010284	0	1.08792994311396	0	0	0.195610768216302	0.08567959037616
AAUUUU	noMatch	hsa-mir-219-2	87.2	91.9	0.726260610485954	1.278300260413	1.27471120620929	3.1266438329952	0.36001886329423	1.38288199522214	0.362485899298517	0.0624489089863356	0	0.149236558002057	0.253203680669984	0	0.0912744542517831	0.410272568683731	0.456425125838037	0
ACAAAA	noMatch	hsa-mir-338	84	79.8	17.1397504074685	25.1011687499281	6.79845976644954	19.1350602579306	0.0423551603875565	8.98873296894393	0.181242949649259	0.124897817972671	3.31371899835784	0.149236558002057	0	0.362643314371319	0	7.38490623630715	0.152141708612679	3.4271836150464
ACAAAG	hsa-miR-142-5p	hsa-mir-142	86	78.1	0.290504244194382	0.348627343749001	0.743581536955418	0.375197259959424	0.656504986007126	0.395109141492041	1.26870064754481	1.81101836060373	0.288149478118073	6.49179027308947	2.11003067224986	2.17585988622791	1.00401899676961	0	0.456425125838037	0.34271836150464
ACAAAU	noMatch	mt-TRA9GG23A	72.5	77.2	4.7933200292073	1.97555494791101	0.212451867701548	0.250131506639616	0.105887900968891	0.0987772853730102	0.543728848947776	0	0.576298956236145	0	0.253203680669984	0.181321657185659	0.182548908503566	0.547030091578308	0.369487006630792	0.77111631338544
ACAACA	noMatch	MT-TS2	84.9	82.1	6.3910933722764	1.85934583332801	1.27471120620929	3.251709586315	6.37445163832725	3.35842770268235	9.78711928105997	0.374693453918013	1.15259791247229	0.522327953007199	1.94122821846988	1.26925160029962	1.91676353928745	4.10272568683731	3.12977229146083	3.51286320542256
ACAACA	noMatch	hsa-mir-338	84.9	82.1	13.0726909887472	21.8473135416041	4.67394108943406	14.2574958784581	0.614149825619569	7.40829640297576	0.906214748246293	0.624489089863356	4.46631691083013	1.11927418501543	0.422006134449973	0.543964971556978	1.0952934510214	6.42760357604512	1.28233725830687	2.82742648241328
ACAACC	noMatch	C1orf213_ENST00000335648.3	34.7	28.7	2.46928607565224	1.16209114583	0.318677801552322	1.50078903983769	0.0211775801937782	0.296331856119031	0	0.124897817972671	0.144074739059036	0.373091395005142	0.0844012268899946	0.181321657185659	0.273823362755349	0.273515045789154	0.108672649009056	0.51407754225696
ACAAGA	noMatch	MT-TS2	87.8	72.2	33.9889965707426	6.04287395831602	0.743581536955418	2.50131506639615	3.76960927449254	1.28410470984913	9.06214748246293	0.312244544931678	1.00852317341325	0.0746182790010284	8.44012268899945	0.543964971556978	2.73823362755349	3.00866550368069	2.73855075502822	2.31334894015632
ACAAGA	noMatch	hsa-mir-338	87.8	72.2	71.609296193915	100.753302343461	28.8934540074105	76.0399780184432	0.105887900968891	36.1524864465217	0.362485899298517	0	15.2719223402578	0.0746182790010284	0	0	0.0912744542517831	30.6336851283852	0.0869381192072452	11.6524242911578
ACAAUA	hsa-miR-338-5p	hsa-mir-338	95.6	78.7	2858.997519239	4588.9817257681	1365.21570185015	3832.38987897887	908.03110596863	1583.99254824159	1680.84711504723	1476.60445298191	847.303540406192	1833.37111505526	1124.39314462851	991.104178176814	1258.94854749484	1556.71088310897	1560.06108011441	558.545249662187
ACAAUA	hsa-miR-369-3p	hsa-mir-369	95.6	78.7	0.435756366291572	0.697254687498003	0.637355603104644	0	2.77426300538495	0.790218282984082	2.1749153957911	3.8718323571528	0.288149478118073	2.91011288104011	5.65488220162964	2.71982485778489	2.46441026479814	0.683787614472885	3.54272835769524	1.11383467489008
ACAAUC	noMatch	chr4_10234280-10389320_rev	43.3	81.8	1.01676485468034	1.045882031247	0.849807470806192	0.875460273238655	0.084710320775113	1.18532742447612	0	0.187346726959007	0.720373695295182	0.149236558002057	0.168802453779989	0	0.182548908503566	0.136757522894577	0.152141708612679	0.4283979518808
ACAAUC	noMatch	hsa-mir-338	43.3	81.8	1.16201697677753	1.16209114583	0.849807470806192	1.12559177987827	0.4870843444569	0.19755457074602	0.906214748246293	0.374693453918013	0.144074739059036	0.298473116004114	0.422006134449973	0.181321657185659	0.182548908503566	0.820545137367461	0.456425125838037	0
ACAAUG	noMatch	SNORD80_NR_003940	78.2	74.4	0.581008488388763	0.116209114583	0.424903735403096	0.500263013279232	0.211775801937783	0.19755457074602	0	5.87019744471554	0.432224217177109	0	0.422006134449973	1.63189491467093	0	0.683787614472885	0	1.02815508451392
ACAAUG	noMatch	SNORD87_ENST00000364849_prec	78.2	74.4	0.145252122097191	0.116209114583	0.318677801552322	0.750394519918847	1.22829965123914	0.493886426865051	1.63118654684333	21.1701801463677	0.432224217177109	4.02938706605553	0.0844012268899946	4.71436308682715	0.638921179762482	1.09406018315662	0.608566834450716	0.34271836150464
ACACAA	noMatch	RNA45S5_NR_046235_prec3.3	79.5	65.2	1.45252122097191	3.95110989582202	1.38093714006006	0.750394519918847	0.169420641550226	1.28410470984913	0.543728848947776	0.374693453918013	0.720373695295182	0	0.0844012268899946	0.362643314371319	0.273823362755349	0.547030091578308	0.195610768216302	1.11383467489008
ACACAG	hsa-miR-27b-3p	hsa-mir-27b	61.7	58.9	1.01676485468034	1.278300260413	1.16848527235851	1.50078903983769	0.211775801937783	1.08655013910311	0	0.249795635945342	0.288149478118073	0.298473116004114	0.0844012268899946	0	0.182548908503566	0.273515045789154	0.217345298018113	0.4283979518808
ACACCA	hsa-miR-29b-3p	hsa-mir-29b-2	65	59.8	4.35756366291572	0.116209114583	0.956033404656966	2.25118355975654	1.37654271259559	0.395109141492041	4.71231669088072	0.811835816822362	0.144074739059036	0.820801069011312	0.422006134449973	0	0.273823362755349	0.136757522894577	0.804177602667018	0.4283979518808
ACACCU	noMatch	MT-TK	23	53.7	2.75979031984663	0.464836458332002	0	1.37572328651789	2.66837510441606	0.395109141492041	1.44994359719407	0	0.288149478118073	0	0.0844012268899946	0	0.365097817007133	0	0.152141708612679	1.2851938556424
ACACGG	noMatch	RNA45S5_NR_046235_prec3.3	68.2	65.3	1.30726909887472	1.62692760416201	1.80584087546316	1.37572328651789	0.423551603875565	0.790218282984082	0	0.499591271890684	0.432224217177109	0.522327953007199	0.675209815119957	0.362643314371319	0.273823362755349	0.410272568683731	0.521628715243471	0.17135918075232
ACAGAA	noMatch	hsa-mir-101-1	86.5	70.3	45.7544184606151	25.101168749928	29.5308096105152	28.5149917569162	5.01908650592545	27.6576399044428	1.63118654684333	2.8102009043851	20.3145382073242	1.41774730101954	1.18161717645992	3.44511148652753	1.64294017653209	13.8125098123523	3.76007365571335	13.1946569179287
ACAGAU	hsa-miR-5683	COL4A3_COL4A3-001_ENSG00000169031_ENST00000396578.3	30.6	46.9	0.290504244194382	0.116209114583	0.53112966925387	0.250131506639616	0.931813528526243	0.395109141492041	0.362485899298517	0.0624489089863356	0.864448434354218	1.49236558002057	4.13566011760973	0.362643314371319	0.821470088266048	0.820545137367461	0.738974013261584	0.4283979518808
ACAGAU	noMatch	snord43A30G	30.6	46.9	2.46928607565224	1.62692760416201	2.23074461086625	1.00052602655846	0.677682566200904	0.888995568357092	0.181242949649259	0.312244544931678	0.720373695295182	0.298473116004114	0.422006134449973	0.181321657185659	0	1.23081770605119	0.934584781477886	0.51407754225696
ACAGCA	noMatch	hsa-mir-101-1	79.9	75.5	25.5643734891056	4.99699192706902	7.64826723725573	6.12822191267059	8.74634062003042	12.4459379569993	3.44361604333591	3.30979217627578	3.02556952023976	3.28320427604525	3.1228453949298	9.97269114521127	1.18656790527318	5.60705843867765	4.84680014580392	4.88373665144112
ACAGCA	noMatch	hsa-mir-103-1	79.9	75.5	1.01676485468034	0	0.424903735403096	0.375197259959424	0.381196443488008	0.395109141492041	0.181242949649259	2.56040526843976	0.288149478118073	1.34312902201851	0.759611042009951	2.53850320059923	0.273823362755349	0.273515045789154	0.260814357621736	1.02815508451392
ACAGGA	noMatch	DCX_DCX-006_ENSG00000077279_ENST00000338081.3	83.2	76.1	1.5977733430691	1.278300260413	0.424903735403096	1.12559177987827	0	0.592663712238061	0	0	0.144074739059036	0	0	0	0	0.136757522894577	0.0217345298018113	0.17135918075232
ACAGGA	noMatch	TRNAT14	83.2	76.1	3.34079880823539	0.929672916664004	1.06225933850774	5.12769588611212	0.169420641550226	1.38288199522214	0.181242949649259	0.56204018087702	0.288149478118073	0.0746182790010284	0.168802453779989	0.181321657185659	0.456372271258916	0.273515045789154	0.282548887423547	1.45655303639472
ACAGGA	noMatch	hsa-mir-101-1	83.2	76.1	193.040070267167	97.6156562497204	128.639605893287	118.562334147178	21.6858421184289	125.743484279842	8.69966158316441	11.8652927074037	75.2070137888169	8.28262896911415	5.90808588229962	9.06608285928297	6.57176070612839	70.8403968593909	15.0620291526552	53.8067827562285
ACAGGC	noMatch	hsa-mir-181a-1	18.2	26.6	5.81008488388763	6.27529218748203	3.93035955247863	8.75460273238655	0	4.44497784178546	0	0	1.15259791247229	0	0	0	0	2.05136284341865	0	2.39902853053248
ACAGGU	noMatch	rna18s5A60GC456AT1578G	39.1	58.5	5.37432851759606	0.929672916664004	1.80584087546316	2.50131506639616	0.275308542519117	1.9755457074602	0.724971798597035	0.124897817972671	0.720373695295182	0	0.0844012268899946	0.181321657185659	0.821470088266048	3.555695595259	0.195610768216302	0
ACAGUA	hsa-miR-101-3p	hsa-mir-101-1	101.6	86.2	50.4024863677252	38.5814260415561	42.277921672608	50.5265643412024	81.0254218213956	40.3999097175612	29.7238437424785	195.027942764326	34.0016384179325	175.203719094414	75.1170919320951	29.1927868068912	61.7928055284572	52.378131268623	123.408660214685	65.4592070473862
ACAGUA	hsa-miR-101-3p	hsa-mir-101-2	101.6	86.2	366.471104051212	181.518636978647	215.532419783221	120.938583460254	198.031552392021	215.235704827789	236.884535191581	242.988704865832	421.706761225799	432.338308531959	416.942060836573	519.849191151285	362.450857833831	561.526389005133	233.907009727093	130.490016142891
ACAGUA	noMatch	GTPBP10_GTPBP10-001_ENSG00000105793_ENST00000222511.6	101.6	86.2	0.871512732583145	0.697254687498003	0.743581536955418	1.50078903983769	4.82848828418144	0.592663712238061	8.15593273421664	25.5416037754112	1.00852317341325	0.522327953007199	41.4410024029873	5.43964971556978	5.11136943809986	0	1.89090409275758	1.02815508451392
ACAGUA	noMatch	hsa-mir-101-1	101.6	86.2	1.01676485468034	0.697254687498003	1.16848527235851	1.50078903983769	0.0423551603875565	0.395109141492041	0	0.0624489089863356	0.144074739059036	0.0746182790010284	0.253203680669984	0	0.273823362755349	0.136757522894577	0.108672649009056	0.25703877112848
ACAGUA	noMatch	hsa-mir-101-2	101.6	86.2	1.45252122097191	0.348627343749001	0.424903735403096	0.875460273238656	2.11775801937782	1.28410470984913	2.71864424473888	3.12244544931678	1.87297160776747	5.5217526460761	3.96685766382975	4.8956847440128	3.83352707857489	2.59839293499696	2.43426733780286	0.34271836150464
ACAGUA	noMatch	hsa-mir-338	101.6	86.2	7.40785822695673	12.899211718713	2.54942241241858	10.2553917722242	1.84244947685871	4.54375512715847	2.53740129508962	2.06081399654907	2.73742004212169	3.9547687870545	1.6036233109099	1.63189491467093	1.6429401765321	3.14542302657527	3.02109964245177	0.94247549413776
ACAGUC	noMatch	STARD10_STARD10-005_ENSG00000214530_ENST00000334805.6	56.2	29.1	1.74302546516629	2.09176406249401	2.01829274316471	3.251709586315	0.148243061356448	1.38288199522214	0	0.187346726959007	0.864448434354218	0.0746182790010284	0.0844012268899946	0.181321657185659	0.0912744542517831	1.91460532052408	0.195610768216302	0.77111631338544
ACAGUC	noMatch	hsa-mir-181a-1	56.2	29.1	21.4973140703842	20.1041768228591	17.1023753499747	33.5176218897085	2.35071140150939	16.2982520865467	2.53740129508962	2.8102009043851	9.22078329977834	3.35782255504627	3.0384441680398	1.8132165718566	3.28588035306419	16.1373877015601	2.91242699344272	8.31092026648752
ACAGUC	noMatch	hsa-mir-181b-1	56.2	29.1	1.01676485468034	0.929672916664004	0.212451867701548	1.12559177987827	0.0635327405813347	0.493886426865051	0	0	0.288149478118073	0.223854837003085	0	0	0	0.273515045789154	0.108672649009056	0.25703877112848
ACAGUC	noMatch	mt-TL1A60T	56.2	29.1	1.30726909887472	1.16209114583	0.53112966925387	0.250131506639616	0.338841283100452	0.493886426865051	0.181242949649259	0.249795635945342	0.144074739059036	0.0746182790010284	0.759611042009951	0	0.182548908503566	0.273515045789154	0.0652035894054339	0.08567959037616
ACAGUG	hsa-miR-27b-3p	hsa-mir-27b	87	70.2	4.64806790711011	4.41594635415402	3.29300394937399	5.62795889939135	1.39772029278936	4.14864598566643	0.543728848947776	1.37387599769938	1.15259791247229	1.26851074301748	0.506407361339967	0	1.91676353928745	1.50433275184035	1.43447896691955	0.4283979518808
ACAGUG	hsa-miR-93-5p	hsa-mir-93	87	70.2	0	0.116209114583	0	0	0.529439504844456	0	0.543728848947776	1.0616314527677	0	1.41774730101954	1.01281472267993	0.181321657185659	1.18656790527318	0	1.13019554969419	0
ACAGUG	noMatch	RNA45S5_NR_046235_prec3.3	87	70.2	2.32403395355506	3.13764609374102	1.59338900776161	2.62638081971596	0.508261924650678	5.33397341014255	1.63118654684333	0.312244544931678	1.44074739059036	0.298473116004114	0.590808588229962	0.362643314371318	0	2.73515045789154	0.260814357621736	0.77111631338544
ACAGUG	noMatch	hsa-mir-101-2	87	70.2	0.290504244194382	0.232418229166001	0.212451867701548	0.125065753319808	0.465906764263121	0	0.181242949649259	0.749386907836027	0.288149478118073	0.671564511009256	1.09721594956993	1.99453822904225	0.912744542517831	0.820545137367461	0.391221536432603	0
ACAGUG	noMatch	hsa-mir-128-1	87	70.2	0.145252122097191	0.464836458332002	0.849807470806192	0.250131506639616	0.571794665232013	0.691440997611071	0.181242949649259	0.811835816822362	1.29667265153133	0.596946232008227	1.35041963023991	0.181321657185659	1.73421463078388	0.820545137367461	1.52141708612679	0.94247549413776
ACAGUG	noMatch	hsa-mir-27b	87	70.2	8.42462308163707	7.08875598956303	3.61168175092632	8.12927396578751	1.20712207104536	3.55598227342837	1.63118654684333	1.99836508756274	2.16112108588555	1.11927418501543	0.675209815119957	0.181321657185659	1.18656790527318	1.50433275184035	1.26060272850506	3.25582443429408
ACAUAA	hsa-miR-410-3p	hsa-mir-410	96.9	80.1	0	0.116209114583	0.318677801552322	0	2.18129075995916	0.19755457074602	0.362485899298517	3.43468999424846	0.288149478118073	2.68625804403702	3.88245643693975	3.44511148652753	3.19460589881241	0	2.47773639740649	0.8567959037616
ACAUAC	noMatch	LCTL_LCTL-001_ENSG00000188501_ENST00000341509.5	51.9	72.5	4.06705941872134	3.02143697915801	1.91206680931393	3.00157807967539	0.0423551603875565	1.18532742447612	0.181242949649259	0	1.00852317341325	0	0.0844012268899946	0	0	1.50433275184035	0.0217345298018113	1.37087344601856
ACAUAC	noMatch	NRSN1_NRSN1-001_ENSG00000152954_ENST00000378491.4	51.9	72.5	11.3296655235809	12.201957031215	7.96694503880805	12.7567068386204	0.105887900968891	6.51930083461867	0	0.374693453918013	4.7544663889482	0.44770967400617	0.253203680669984	0	0.456372271258916	3.96596816394273	0.282548887423547	3.8555815669272
ACAUAC	noMatch	hsa-mir-181a-1	51.9	72.5	84.3914829384678	93.4321281247323	62.2483972365535	141.074169744744	1.80009431647114	68.25510419275	2.71864424473888	1.9359161785764	44.0868701520651	2.68625804403702	3.29164784870978	1.08792994311396	2.82950808180527	61.2673702567705	2.21692203978474	37.4419809943819
ACAUAC	noMatch	hsa-mir-181b-1	51.9	72.5	7.11735398276236	16.0368578124541	8.39184877421115	13.2569698518996	0.169420641550226	10.5691695349121	0	0.187346726959007	3.31371899835783	0.223854837003085	0.0844012268899946	0	0.273823362755349	6.29084605315054	0.260814357621736	2.74174689203712
ACAUAG	hsa-miR-376c-3p	hsa-mir-376c	80.6	78.1	0.581008488388763	1.278300260413	3.39922988322477	1.37572328651789	1.08005658988269	2.37065484895224	0.724971798597035	0.56204018087702	1.00852317341325	0.0746182790010284	0.168802453779989	1.08792994311396	0.912744542517831	1.09406018315662	0.565097774847094	0.94247549413776
ACAUCA	hsa-miR-598-3p	hsa-mir-598	79.2	76.7	0.581008488388763	1.39450937499601	1.38093714006006	0.750394519918847	1.60949609472715	0.395109141492041	0.724971798597035	3.12244544931678	2.01704634682651	1.94007525402674	2.53203680669984	0.543964971556978	2.28186135629458	0.410272568683731	3.99915348353328	2.74174689203712
ACAUCA	noMatch	hsa-mir-598	79.2	76.7	0.145252122097191	0.116209114583	0.318677801552322	0.500263013279232	0.550617085038234	0.592663712238061	0	0.936733634795033	1.15259791247229	0.820801069011312	0.590808588229962	0.725286628742638	1.27784235952496	0.273515045789154	1.02152290068513	0.25703877112848
ACAUCC	hsa-miR-30a-5p	hsa-mir-30a	35.6	22.3	0.871512732583145	0	0.318677801552322	0.62532876659904	2.68955268460983	0.296331856119031	0.362485899298518	0.249795635945342	0.720373695295182	1.11927418501543	5.57048097473964	1.81321657185659	17.3421463078388	0.957302660262039	3.06456870205539	0.4283979518808
ACAUCC	hsa-miR-30d-5p	hsa-mir-30d	35.6	22.3	0	0.232418229166001	0.212451867701548	0	0.508261924650678	0.19755457074602	0	0.686937998849691	0	0.149236558002057	1.09721594956993	0.181321657185659	2.73823362755349	0.273515045789154	1.13019554969419	0.25703877112848
ACAUCC	hsa-miR-30e-5p	hsa-mir-30e	35.6	22.3	0.581008488388764	0.929672916664004	0.849807470806192	0.250131506639616	3.57901105274852	0.592663712238061	2.89988719438814	0.624489089863356	0.720373695295182	1.49236558002057	17.4710539662289	1.08792994311396	17.5246952163423	0.957302660262039	24.7990985038667	1.11383467489008
ACAUCC	noMatch	SERBP1_SERBP1-001_ENSG00000142864_ENST00000370994.4	35.6	22.3	2.90504244194382	2.55660052082601	0.956033404656966	1.6258547931575	0.105887900968891	1.67921385134117	0.181242949649259	0.312244544931678	1.44074739059036	0.0746182790010284	0.168802453779989	0	0.182548908503566	1.09406018315662	0.282548887423547	0.77111631338544
ACAUCC	noMatch	hsa-mir-181a-1	35.6	22.3	67.2517325309992	76.0007609372823	59.2740710887319	121.313780720214	9.84757479010689	57.9822665139569	13.2307353243959	11.4281503444994	32.4168162882832	14.1774730101954	16.120634335989	5.62097137275545	11.9569535069836	51.6943436541501	11.0194066095183	30.6732933546654
ACAUCC	noMatch	hsa-mir-181b-1	35.6	22.3	7.26260610485954	12.201957031215	6.37355603104644	13.00683834526	0.741215306782238	6.61807811999168	0.362485899298518	1.12408036175404	2.88149478118072	1.5669838590216	0.844012268899945	0.725286628742638	1.00401899676961	4.92327082420477	0.869381192072452	3.4271836150464
ACAUCC	noMatch	noMatch	35.6	22.3	9.44138793631741	9.18052005205704	7.11713756800186	9.63006300562521	0.232953382131561	5.03764155402352	1.81242949649259	0.874284725808698	3.31371899835784	0.223854837003085	0.844012268899946	0.906608285928297	0.547646725510699	4.78651330131019	0.695504953657961	3.4271836150464
ACAUGA	noMatch	RNA45S5_NR_046235_prec3.3	75.4	82.4	2.03352970936067	2.32418229166001	2.23074461086625	7.75407670582809	1.14358933046403	2.37065484895224	1.08745769789555	0.499591271890684	0.720373695295182	1.49236558002057	0.675209815119957	0	0.273823362755349	3.00866550368069	0.912850251676075	0.8567959037616
ACAUGC	noMatch	FAM47A_FAM47A-001_ENSG00000185448_ENST00000346193.3	16.9	43.1	0.726260610485954	0.116209114583	0.637355603104644	0.125065753319808	1.99069253821516	1.18532742447612	1.99367244614185	2.24816072350808	0.864448434354218	1.94007525402674	5.73928342851963	5.98361468712676	2.37313581054636	0.410272568683731	1.49968255632498	0.4283979518808
ACAUGC	noMatch	hsa-mir-181a-1	16.9	43.1	83.3747180837875	105.285457812198	75.4204130340496	261.637555945038	0.36001886329423	63.5137944948456	0.724971798597034	0.562040180877021	45.3835428035964	0.596946232008227	0.590808588229962	0	0.365097817007132	64.2760357604511	0.217345298018113	43.0111543688322
ACAUGC	noMatch	hsa-mir-181b-1	16.9	43.1	23.0950874134533	39.1624716144711	24.6444166533796	43.0226191420139	0.127065481162669	21.0395617844512	0	0	7.92411064824701	0.0746182790010284	0	0	0	16.2741452244546	0.0652035894054339	8.1395610857352
ACAUGC	noMatch	hsa-mir-181b-2	16.9	43.1	2.03352970936067	1.85934583332801	0.849807470806192	0.875460273238655	0.0211775801937782	1.48165928059515	0	0	0.576298956236145	0	0	0	0	0.820545137367461	0	0.59975713263312
ACAUGC	noMatch	noMatch	16.9	43.1	1.30726909887472	1.16209114583	0.849807470806192	1.12559177987827	0	0.493886426865051	0	0	0.144074739059036	0	0	0	0	0.683787614472885	0	0.17135918075232
ACAUGG	noMatch	MUC16_MUC16-001_ENSG00000181143_ENST00000397910.4	60.6	46.4	0	1.278300260413	1.91206680931393	0.625328766599039	0.741215306782239	1.58043656596816	0.362485899298517	1.62367163364472	0.864448434354218	1.71622041702365	6.1612895629696	5.07700640119846	3.28588035306419	0	1.41274443711773	0.59975713263312
ACAUGG	noMatch	WDR76_WDR76-001_ENSG00000092470_ENST00000263795.6	60.6	46.4	0.435756366291572	1.278300260413	1.27471120620929	0.750394519918847	1.71538399569604	2.46943213432525	1.08745769789555	1.7485694516174	1.87297160776747	1.5669838590216	11.6473693108193	4.53304142964149	2.28186135629458	0.547030091578308	2.67334716562279	0.34271836150464
ACAUUA	noMatch	hsa-mir-323a	85.8	80.8	0.145252122097191	10.110192968721	0.637355603104644	0.250131506639616	0.423551603875565	0.790218282984082	0.181242949649259	0.374693453918013	0.288149478118073	0.44770967400617	0.506407361339967	0.181321657185659	0.456372271258916	2.05136284341865	0.282548887423547	0.08567959037616
ACAUUC	hsa-miR-181a-5p	hsa-mir-181a-1	74.6	86.7	10.7486570351921	23.8228684895151	11.0474971204805	17.3841397114533	5.71794665232012	14.1251518083404	5.79977438877628	4.5587703560025	6.3392885185976	2.0893118120288	4.97967238650968	2.35718154341357	8.6710731539194	14.4962974268252	4.97720732461479	5.5691733744504
ACAUUC	hsa-miR-181b-5p	hsa-mir-181b-1	74.6	86.7	10.8939091572894	14.990975781207	11.1537230543312	44.5234081818516	9.52991108720021	5.92663712238061	1.81242949649259	12.6146796152398	1.5848221296494	7.23797306309975	11.6473693108192	1.99453822904226	4.65499716684094	4.92327082420476	7.43320919221946	3.59854279579872
ACAUUC	hsa-miR-181c-5p	hsa-mir-181c	74.6	86.7	4.50281578501292	8.13463802081003	6.26733009719567	3.37677533963481	7.70863919053528	6.22296897849964	4.89355964052998	6.43223762559256	6.77151273577471	5.59637092507713	18.8214735964688	11.4232644026965	9.7663666049408	10.3935717399878	7.43320919221946	17.8213547982413
ACAUUC	noMatch	hsa-mir-181a-1	74.6	86.7	6.2458412501792	8.25084713539303	2.8681002139709	11.7561808120619	1.33418755220802	2.66698670507127	1.08745769789555	3.05999654033045	1.00852317341325	3.43244083404731	3.96685766382974	1.45057325748528	2.73823362755349	3.28218054946985	1.49968255632498	2.39902853053248
ACAUUC	noMatch	hsa-mir-181b-1	74.6	86.7	4.50281578501292	2.32418229166001	1.06225933850774	2.37624931307635	0.592972245425791	1.08655013910311	0.543728848947776	0.936733634795033	0.144074739059036	0.671564511009256	0.844012268899946	0.181321657185659	1.27784235952496	0.683787614472885	0.608566834450716	0.59975713263312
ACAUUC	noMatch	hsa-mir-181c	74.6	86.7	0	0.232418229166001	0.106225933850774	0.500263013279232	1.01652384930136	0.296331856119031	0.543728848947776	1.56122272465839	0.288149478118073	1.34312902201851	4.05125889071974	0.725286628742638	0.547646725510699	0.410272568683731	0.630301364252528	0.4283979518808
ACAUUG	noMatch	TBCK_TBCK-001_ENSG00000145348_ENST00000273980.5	80.2	77.2	0.435756366291572	0.232418229166001	0.212451867701548	0.750394519918847	0.762392886976017	0.493886426865051	1.63118654684333	2.99754763134411	0.144074739059036	2.38778492803291	2.61643803358983	0.906608285928297	2.09931244779101	0.410272568683731	1.93437315236121	0
ACAUUG	noMatch	hsa-mir-181a-1	80.2	77.2	0.290504244194382	0.813463802081003	0.637355603104644	2.12611780643673	5.16732956728189	0.691440997611071	7.06847503632109	9.492234165923	0.288149478118073	18.8784245872602	17.5554551931189	2.17585988622791	5.9328395263659	0.410272568683731	5.89005757629086	0.25703877112848
ACAUUU	noMatch	hsa-mir-181c	67.3	71.9	0	0.232418229166001	0.212451867701548	0.125065753319808	0.762392886976017	0.493886426865051	0.362485899298517	0.749386907836027	0.288149478118073	0.596946232008227	1.94122821846988	0.906608285928297	0.730195634014265	0.547030091578308	1.04325743048694	0.34271836150464
ACCAAA	noMatch	SNORA4_ENST00000584302_prec	85.1	74.7	0	0	0	0	0.084710320775113	0	0	1.12408036175404	0	0.0746182790010284	0	1.08792994311396	0	0	0.108672649009056	0
ACCAAU	noMatch	SNORD112_ENST00000458974	72.5	67.9	0.435756366291572	0.697254687498003	0.637355603104644	0	0.296486122712895	0.493886426865051	1.26870064754481	15.8620228825292	1.15259791247229	0.820801069011312	0.590808588229962	1.63189491467093	1.00401899676961	0.547030091578308	0.217345298018113	0.51407754225696
ACCAAU	noMatch	SNORD114-12_ENST00000365400	72.5	67.9	0	0	0.212451867701548	0	1.44007545317692	1.87676842208719	3.26237309368666	0	0.144074739059036	0	0.0844012268899946	0	0.273823362755349	0.820545137367461	0.543363245045282	0
ACCAAU	noMatch	SNORD114-17_ENST00000364699_prec	72.5	67.9	0	0	0	0	0.0423551603875565	0.0987772853730102	0.362485899298517	2.24816072350808	0	0.0746182790010284	0.168802453779989	1.08792994311396	0.273823362755349	0.273515045789154	0.0434690596036226	0.25703877112848
ACCACA	hsa-miR-140-3p	hsa-mir-140	76.9	58.7	10.7486570351921	10.575029427053	12.8533379959437	6.87861643258943	12.1559310312287	9.58139668118199	5.98101733842554	9.11754071200499	10.3733812122506	12.7597257091759	35.7017189744677	13.7804459461101	19.9891054811405	10.5303292628824	15.2793744506734	33.5007198370786
ACCACA	noMatch	hsa-mir-140	76.9	58.7	2.90504244194381	2.440391406243	3.71790768477709	4.8775643794725	3.85431959526765	1.77799113671418	8.3371756838659	6.99427780646959	5.61891482330242	16.4906396592273	8.01811655454949	10.1540128023969	13.5998936835157	3.28218054946985	6.84637688757057	5.74053255520272
ACCACC	hsa-miR-29c-3p	hsa-mir-29c	30.2	16	3.77655517452696	2.09176406249401	2.4431964785678	4.00210410623385	6.50151711948992	2.8645412758173	3.98734489228369	6.55713544356523	3.02556952023976	9.9988493861378	13.9262024368491	10.5166561167682	8.57979869966761	1.50433275184035	9.32411328497705	5.39781419369808
ACCACC	noMatch	hsa-mir-29a	30.2	16	0.726260610485954	0.697254687498003	0.849807470806192	0.625328766599039	1.48243061356448	0.296331856119031	2.1749153957911	2.31060963249442	1.29667265153133	3.80553222905245	1.35041963023991	1.99453822904225	2.55568471904993	0.957302660262038	2.28212562919019	0.77111631338544
ACCAGG	noMatch	TRNAV8	66.8	62.5	2.75979031984663	2.90522786457501	7.11713756800186	0.875460273238655	0.105887900968891	7.50707368834877	0.906214748246293	0	0.576298956236145	0.0746182790010284	0.0844012268899946	0.906608285928297	0.456372271258916	1.50433275184035	0.152141708612679	2.48470812090864
ACCAGU	noMatch	HOMEZ_HOMEZ-001_ENSG00000215271_ENST00000357460.5	41.2	43.8	0	0	0.212451867701548	0.125065753319808	0.423551603875565	0.0987772853730102	0.724971798597035	0.249795635945342	0	1.0446559060144	0.168802453779989	3.80775480089885	3.74225262432311	0.820545137367461	0.912850251676075	0.34271836150464
ACCAGU	noMatch	SNORD31_NR_002560_prec	41.2	43.8	1.16201697677753	2.207973177077	1.48716307391084	2.37624931307635	0.72003772658846	1.08655013910311	1.08745769789555	0.312244544931678	0.288149478118073	0.223854837003085	0.422006134449973	0	0.547646725510699	0.820545137367461	0.521628715243471	0.77111631338544
ACCAUC	hsa-miR-136-3p	hsa-mir-136	56	38.9	0	0	0.106225933850774	0.375197259959424	0.72003772658846	0.0987772853730102	0	3.12244544931678	0	0.522327953007199	1.01281472267993	0.181321657185659	1.00401899676961	0	0.978053841081508	0.17135918075232
ACCAUC	noMatch	RNA45S5_NR_046235_prec3.3	56	38.9	1.30726909887472	3.71869166665601	3.61168175092632	1.50078903983769	0.550617085038234	1.58043656596816	0.724971798597035	0.874284725808698	0.288149478118073	0.746182790010284	1.35041963023991	0.362643314371319	0.273823362755349	0.547030091578308	1.26060272850506	0.4283979518808
ACCCAA	noMatch	KIFC2_KIFC2-001_ENSG00000167702_ENST00000301332.2	77	65.8	4.64806790711011	2.90522786457501	0.106225933850774	0.750394519918847	0.0423551603875565	1.28410470984913	0.362485899298517	0	0	0	0	0	0	0.547030091578308	0.0434690596036226	1.62791221714704
ACCCAG	noMatch	trnaM1A57T	61.8	55.8	5.81008488388763	1.278300260413	1.27471120620929	2.00105205311693	0.423551603875565	1.38288199522214	0.181242949649259	0.124897817972671	0.288149478118073	0.223854837003085	0.422006134449973	0.725286628742638	0.182548908503566	1.7778477976295	0.956319311279697	0.59975713263312
ACCCAU	noMatch	hsa-mir-100	51.4	67.2	96.8831654388262	87.8540906247483	61.9297194350012	228.24499980865	17.6197467212235	94.9249712434628	16.3118654684333	24.6048701406162	39.7646279802941	31.8620051334391	41.2721999492073	10.5166561167683	15.0602849515442	54.1559790662524	21.0172903183515	35.8140687772348
ACCCAU	noMatch	hsa-mir-99b	51.4	67.2	1.5977733430691	1.62692760416201	2.76187428012012	2.00105205311693	0.169420641550226	1.9755457074602	0.181242949649259	0.312244544931678	0.576298956236145	0.373091395005142	0.590808588229962	0	0.730195634014265	0.957302660262038	0.195610768216302	1.37087344601856
ACCCCA	noMatch	MT-TF	42.2	63.6	748.919941533116	467.625477081994	72.3398609523771	91.9233286900588	21.5587766372662	220.17456909644	148.256732813094	9.17998962099132	61.9521377953856	1.79083869602468	88.1148808731544	8.70343954491165	99.0327828631847	0	74.63637533942	193.721553840498
ACCCCA	noMatch	RNA45S5_NR_046235_prec3.3	42.2	63.6	1.30726909887472	0.697254687498003	1.38093714006006	2.25118355975654	14.8878388762261	5.53152798088857	13.5932212236944	0.312244544931678	1.00852317341325	0.298473116004113	0.844012268899946	0	1.55166572228031	4.10272568683731	1.19539913909962	4.62669788031264
ACCCCA	noMatch	mt-rnr1G371AG689AA937-A938-	42.2	63.6	2.17878183145786	1.62692760416201	1.38093714006006	0.375197259959424	0.127065481162669	1.77799113671418	0.181242949649259	0.0624489089863356	0.144074739059036	0	0.422006134449973	0	0.182548908503566	0.820545137367461	0.195610768216302	0.4283979518808
ACCCCG	noMatch	RNA45S5_NR_046235_prec2.3	71.3	55.6	1.30726909887472	0.697254687498003	2.12451867701548	4.25223561287348	57.4759526459142	37.3378138709978	52.3792124486359	0.624489089863356	2.30519582494457	0.223854837003085	2.02562944535986	1.08792994311396	5.84156507211413	9.5730266026204	11.1498137883292	7.62548354347824
ACCCCU	noMatch	SEC63_SEC63-001_ENSG00000025796_ENST00000369002.4	24.7	36.2	0	0	0.106225933850774	0	0.910635948332465	0.0987772853730102	1.08745769789555	1.12408036175404	0	1.64160213802262	0.92841349578994	2.35718154341357	1.6429401765321	0.273515045789154	1.28233725830687	0.08567959037616
ACCCCU	noMatch	SLC13A2_SLC13A2-002_ENSG00000007216_ENST00000444914.3	24.7	36.2	2.17878183145786	0.232418229166001	0.424903735403096	2.00105205311693	0.254130962325339	0.0987772853730102	0.362485899298517	0.187346726959007	0.144074739059036	0	0	0.543964971556978	0	0.136757522894577	0.108672649009056	0.59975713263312
ACCCCU	noMatch	hsa-mir-100	24.7	36.2	47.206939681587	41.8352812498801	26.9813871980966	117.436742367299	5.71794665232013	47.6106515497909	3.62485899298517	6.05754417167455	20.1704634682651	7.6110644581049	9.11533250411942	5.80229302994111	4.19862489558202	30.6336851283853	6.23781005311984	18.5067915212506
ACCCCU	noMatch	hsa-mir-99a	24.7	36.2	2.17878183145786	1.51071848957901	0.956033404656966	1.87598629979712	0.529439504844456	1.9755457074602	0.906214748246293	0.686937998849691	0.432224217177109	0.522327953007199	0.759611042009951	0.543964971556978	0.456372271258916	0.957302660262038	0.586832304648905	0.4283979518808
ACCCCU	noMatch	hsa-mir-99b	24.7	36.2	0.435756366291572	0.697254687498003	1.16848527235851	1.37572328651789	0.084710320775113	0.790218282984082	0.181242949649259	0.124897817972671	0.144074739059036	0	0	0	0	0.683787614472885	0.108672649009056	0.59975713263312
ACCCCU	noMatch	mt-THA10G	24.7	36.2	47.2069396815871	6.27529218748202	2.54942241241858	5.87809040603097	31.9569685124114	9.38384211043597	14.8619218712392	0.624489089863356	5.76298956236146	0.970037627013369	3.96685766382975	6.34625800149808	14.0562659547746	7.52166375920173	9.71533482140965	8.05388149535904
ACCCCU	noMatch	noMatch	24.7	36.2	0	0.116209114583	0	0.125065753319808	0.402374023681787	0.0987772853730102	0	2.37305854148075	0	0.746182790010284	0.168802453779989	1.08792994311396	0	0.273515045789154	0.282548887423547	0.08567959037616
ACCCCU	noMatch	rnu1-1G51A	24.7	36.2	0.145252122097191	0	0.106225933850774	0	6.0356103552268	1.08655013910311	0.362485899298517	0.0624489089863356	0.144074739059036	0.149236558002057	0.0844012268899946	0.181321657185659	0	0.410272568683731	0.782443072865207	0.51407754225696
ACCCGA	noMatch	ZNF182_ZNF182-201_ENSG00000147118_ENST00000305127.6	82.4	70.4	16.5587419190798	11.039865885385	1.06225933850774	2.00105205311693	0	4.04986870029342	0	0.0624489089863356	1.29667265153133	0	0	0	0.365097817007133	0.136757522894577	0.108672649009056	4.54101828993648
ACCCGA	noMatch	hsa-mir-99b	82.4	70.4	0.145252122097191	0.232418229166001	0.318677801552322	0.250131506639616	0.889458368138687	0.0987772853730102	0.543728848947776	2.12326290553541	0.144074739059036	1.71622041702365	1.5192220840199	0.906608285928297	1.0952934510214	0	1.30407178810868	0.08567959037616
ACCCGG	noMatch	hsa-mir-100	72.2	68	3.05029456404101	0.464836458332002	0.849807470806192	2.00105205311693	9.02164916254953	0.691440997611071	5.43728848947776	12.1775372523354	0.864448434354218	15.893693427219	21.6911153107286	5.07700640119846	8.85362206242296	1.91460532052408	11.4106281459509	0.51407754225696
ACCCGG	noMatch	hsa-mir-99a	72.2	68	0	0.116209114583	0.106225933850774	0	0.783570467169795	0	0.362485899298517	0.686937998849691	0.144074739059036	0.970037627013369	1.09721594956993	1.99453822904225	0.730195634014265	0	0.652035894054339	0.08567959037616
ACCCGG	noMatch	rna18s5A60GC456AT1578G	72.2	68	0.435756366291573	0	0.424903735403096	0.500263013279232	12.8124360172358	2.46943213432525	9.78711928105997	0	0.288149478118072	0.0746182790010284	0.337604907559978	0	0.912744542517831	4.7865133013102	1.76049691394671	0.59975713263312
ACCCGU	hsa-miR-100-5p	hsa-mir-100	78.3	57.2	1065.86007194919	2201.58167577494	963.46922002652	2558.72024716995	538.757640129719	508.900574241748	326.962281167263	335.225743438649	353.127185433698	430.472851556932	1147.77228447704	310.241355444663	353.597235771408	696.642821624975	471.161137043666	593.759561306788
ACCCGU	hsa-miR-451a	hsa-mir-451-DICER	78.3	57.2	0.435756366291572	0.348627343749001	0.956033404656966	0.500263013279232	12.0712207104536	1.67921385134117	4.53107374123147	48.5228022823827	0.288149478118073	16.7891127752314	32.7476760333179	3.98907645808451	28.8427275435635	0.136757522894577	21.7345298018113	0.34271836150464
ACCCGU	hsa-miR-99a-5p	hsa-mir-99a	78.3	57.2	8.27937095953987	12.201957031215	11.4724008558836	10.7556547855035	43.3716842368579	22.0273346381813	31.5362732389711	50.5836162789318	11.814128602841	77.3791553240665	58.0680441003163	85.2211788772599	74.1148568524479	20.2401133883975	71.8978245843918	12.337861014167
ACCCGU	noMatch	KCNE1L_KCNE1L-001_ENSG00000176076_ENST00000372101.2	78.3	57.2	0	0	0	0	0.338841283100452	0	0	1.18652927074038	0	0.0746182790010284	0.422006134449973	0.362643314371319	1.00401899676961	0	0.49989418544166	0
ACCCGU	noMatch	RIMKLA_RIMKLA-001_ENSG00000177181_ENST00000431473.3	78.3	57.2	0	0	0	0	0.148243061356448	0	0	0.187346726959007	0	1.5669838590216	0.0844012268899946	1.45057325748528	1.27784235952496	0	0.326017947027169	0.08567959037616
ACCCGU	noMatch	SH2D1A_SH2D1A-002_ENSG00000183918_ENST00000371139.4	78.3	57.2	0	0.116209114583	0.106225933850774	0.250131506639616	0.444729184069343	0.0987772853730102	0.362485899298517	0.437142362904349	0.432224217177109	0.970037627013369	0.590808588229962	2.90114651497055	2.28186135629458	0.136757522894577	0.630301364252528	0.17135918075232
ACCCGU	noMatch	ZNF616_ENST00000600228.1	78.3	57.2	0.290504244194382	0.348627343749001	0	0.250131506639616	0.508261924650678	0.19755457074602	0.181242949649259	0.249795635945342	0.144074739059036	1.64160213802262	0.337604907559978	2.53850320059923	1.00401899676961	0.136757522894577	0.521628715243471	0.08567959037616
ACCCGU	noMatch	hsa-mir-100	78.3	57.2	6.2458412501792	9.41293828122304	5.3112966925387	10.380457525544	1.22829965123914	4.8400869832775	1.81242949649259	0.811835816822362	2.59334530306265	1.19389246401645	1.01281472267994	0.543964971556978	1.27784235952496	2.18812036631323	1.32580631791049	8.48227944723984
ACCCGU	noMatch	hsa-mir-451-DICER	78.3	57.2	0.145252122097191	0	0	0	2.56248720344717	0.0987772853730102	0.543728848947777	9.24243852997766	0	2.83549460203908	6.07688833607961	1.26925160029962	7.66705415714978	0	4.91200373520934	0.17135918075232
ACCCGU	noMatch	hsa-mir-99a	78.3	57.2	63.4751773564723	57.5235117185851	73.0834424893325	62.7830081665435	178.336402811807	87.714229411233	154.418993101169	202.709158569645	62.2402872735035	329.962029742547	248.730415644815	409.968266896775	354.875078130932	89.7129350188425	220.583742958582	69.4004682046894
ACCCGU	noMatch	hsa-mir-99b	78.3	57.2	0.145252122097191	0.464836458332002	0.637355603104644	0.375197259959424	8.13219079441084	0.493886426865051	2.89988719438814	8.18080707720996	0.432224217177109	12.0881611981666	19.0746772771387	5.25832805838412	8.67107315391939	0.683787614472885	6.28127911272346	1.11383467489008
ACCCUA	noMatch	TSLP_TSLP-003_ENSG00000145777_ENST00000379706.4	91	73.1	2.90504244194382	1.85934583332801	0.318677801552322	0	0.0423551603875565	1.08655013910311	0.181242949649259	0	0.288149478118073	0	0.0844012268899946	0	0.0912744542517831	0.410272568683731	0.152141708612679	0.17135918075232
ACCCUG	noMatch	RNA45S5_NR_046235_prec3.3	74.6	74.7	2.90504244194382	2.09176406249401	2.23074461086625	4.62743287283289	0.741215306782239	4.64253241253148	2.35615834544036	0.249795635945342	1.72889686870844	0.522327953007199	1.09721594956993	0.725286628742638	0.365097817007133	3.00866550368069	0.217345298018113	2.31334894015632
ACCCUU	noMatch	hsa-mir-100	68.9	83	37.184543256881	42.9973723957101	26.768935330395	95.3001040296936	7.24273242627215	42.6717872811403	4.53107374123148	7.80611362329195	15.7041465574348	12.2373977561687	11.9849742183793	5.80229302994111	6.38921179762482	27.0779895331262	7.60708543063396	15.0796079062041
ACCGAA	noMatch	TRNAT10_prec	89.4	78.9	1.74302546516629	3.13764609374101	2.8681002139709	3.62690684627443	0.4870843444569	1.58043656596816	0	0.437142362904349	0.720373695295182	0.522327953007199	0.337604907559978	0.362643314371319	0.821470088266048	0.683787614472885	0.760708543063395	0.34271836150464
ACCGAA	noMatch	TRNAT6	89.4	78.9	7.11735398276235	2.44039140624301	2.97432614782167	8.37940547242713	0.338841283100452	2.66698670507128	0.543728848947776	0.624489089863356	2.30519582494458	1.26851074301748	0.337604907559978	0.543964971556978	0.456372271258916	0.547030091578308	0.782443072865207	2.39902853053248
ACCGAU	noMatch	hsa-mir-451-DICER	88.8	63.2	0.290504244194382	1.39450937499601	1.16848527235851	0.125065753319808	0	1.58043656596816	0	0.124897817972671	0.288149478118073	0	0	0	0	0.273515045789154	0.0217345298018113	0.08567959037616
ACCGAU	noMatch	rna18s5A60GC456AT1578G	88.8	63.2	3.48605093033258	2.90522786457501	2.8681002139709	4.37730136619328	1.1647669106578	6.42052354924566	4.53107374123147	0.686937998849691	2.16112108588555	0.970037627013369	0.92841349578994	0.725286628742638	0.0912744542517831	4.23948320973188	0.630301364252528	2.39902853053248
ACCGCC	noMatch	rna18s5A60GC456AT1578G	37.2	30.9	1.16201697677753	0.464836458332002	0.637355603104644	0.250131506639616	0.127065481162669	0.592663712238061	1.08745769789555	0.124897817972671	0.144074739059036	0.223854837003085	0.168802453779989	0.181321657185659	0	0.547030091578308	0.130407178810868	0.34271836150464
ACCGGG	noMatch	SRPX2_SRPX2-001_ENSG00000102359_ENST00000373004.3	80.3	71.2	0.435756366291572	0.464836458332002	0.53112966925387	1.00052602655846	0.0423551603875565	1.77799113671418	0	0.0624489089863356	0.288149478118073	0	0.0844012268899946	0	0.0912744542517831	0.273515045789154	0.0217345298018113	0.59975713263312
ACCGGG	noMatch	TRNAV27	80.3	71.2	11.4749176456781	6.62391953123102	8.1793969065096	13.7572328651789	0.656504986007126	12.0508288155072	2.1749153957911	1.31142708871305	4.46631691083013	1.64160213802263	1.09721594956993	1.63189491467094	0.912744542517831	2.18812036631324	0.608566834450717	3.17014484391792
ACCGGG	noMatch	trnaV2G26T	80.3	71.2	305.029456404101	278.901874999201	456.771515558328	413.092183215326	24.8413015673019	371.79770214401	139.013342380982	13.9885556129391	1.29667265153133	18.2068600762509	13.2509926217292	76.6990609895339	38.700368602756	230.436426077362	31.5150682126264	2.31334894015632
ACCGGU	noMatch	hsa-mir-100	85.9	62.7	19.754288605218	18.825876562446	13.0657898636452	60.1566273468276	3.47312315177964	21.1383390698242	1.08745769789555	3.49713890323479	12.8226517762542	3.73091395005142	8.27132023521946	1.08792994311396	3.37715480731598	15.5903576099818	2.58640904641554	9.76747330288224
ACCGUU	noMatch	hsa-mir-451-DICER	77.6	59.2	0.290504244194382	0.232418229166001	0.743581536955418	0.62532876659904	2.88015090635385	0.691440997611071	0.724971798597035	7.24407344241493	0.576298956236145	2.53702148603497	6.83649937808957	1.8132165718566	4.83754607534451	0.273515045789154	3.455790238488	0.4283979518808
ACCUCA	hsa-miR-598-3p	hsa-mir-598	65.2	62.8	0.145252122097191	0.348627343749001	0	0.125065753319808	1.01652384930136	0.395109141492041	0.543728848947776	1.99836508756274	0.144074739059036	1.94007525402674	1.68802453779989	0.362643314371319	1.73421463078388	0	2.84722340403728	0.08567959037616
ACCUCC	noMatch	noMatch	42.8	15.2	0.145252122097191	0.232418229166001	0	0.250131506639616	1.44007545317692	0.19755457074602	0.724971798597035	5.74529962674287	0.144074739059036	1.86545697502571	0.422006134449973	3.98907645808451	1.00401899676961	0.136757522894577	0.891115721874263	0.51407754225696
ACCUCG	noMatch	noMatch	74.5	65.1	1.74302546516629	2.44039140624301	2.97432614782167	6.25328766599039	15.6714093433959	2.96331856119031	2.71864424473888	37.5317943007877	1.44074739059036	18.1322417972499	3.37604907559978	38.0775480089885	7.30195634014265	2.32487788920781	5.86832304648905	7.2827651819736
ACCUCU	noMatch	MT-TK	45.7	38.7	4.64806790711011	1.278300260413	0	1.6258547931575	1.75773915608359	2.27187756357923	5.43728848947776	0.0624489089863356	0.144074739059036	0	0.506407361339967	0.181321657185659	0.365097817007133	0.410272568683731	0.934584781477886	2.65606730166096
ACCUCU	noMatch	TGFB1_TGFB1-001_ENSG00000105329_ENST00000221930.5	45.7	38.7	0	0.232418229166	0.424903735403096	0.875460273238655	1.33418755220803	0.39510914149204	0.181242949649259	2.74775199539876	0.576298956236145	3.9547687870545	0.168802453779989	6.16493634431242	0.638921179762482	0.273515045789154	0.912850251676074	0.77111631338544
ACCUCU	noMatch	noMatch	45.7	38.7	0	0.116209114583	0.212451867701548	0	1.41889787298314	0.0987772853730102	0.362485899298518	5.68285071775653	0.144074739059036	2.76087632303805	0.506407361339968	3.9890764580845	0.638921179762482	0.273515045789154	0.630301364252528	0.34271836150464
ACCUGC	hsa-miR-22-3p	hsa-mir-22	17.3	21.6	0.726260610485954	0.697254687498003	0.318677801552322	0	2.18129075995916	0.395109141492041	0.181242949649259	0.999182543781369	0.576298956236145	1.0446559060144	2.36323435291985	4.71436308682715	0.912744542517831	0.957302660262038	2.08651486097388	0.94247549413776
ACCUGC	noMatch	MT-TC	17.3	21.6	2.17878183145786	0.232418229166001	0.318677801552322	1.12559177987827	1.1647669106578	1.18532742447612	0.724971798597035	0.0624489089863356	0.432224217177109	0.0746182790010284	0.506407361339967	0.181321657185659	0.456372271258916	0.957302660262038	0.282548887423547	0.25703877112848
ACCUGC	noMatch	MTRNR2L1_MTRNR2L1-001_ENSG00000256618_ENST00000540040.1	17.3	21.6	0.871512732583145	1.16209114583	0.956033404656966	1.37572328651789	0.614149825619569	1.28410470984913	0.181242949649259	0.374693453918013	0.288149478118073	0.223854837003085	0.168802453779989	0.725286628742638	0.182548908503566	0.410272568683731	0.412956066234415	0.4283979518808
ACCUGG	noMatch	rna18s5A60GC456AT1578G	61	57.8	25.128617122814	12.8992117187131	19.9704755639455	21.3862438176872	45.6588628977858	34.2757180244345	47.1231669088073	9.24243852997765	9.22078329977833	9.77499454913473	9.62173986545938	11.7859077170679	7.84960306565336	13.1287221978794	13.6058156559339	13.8800936409379
ACCUGU	noMatch	TMEM8A_TMEM8A-001_ENSG00000129925_ENST00000431232.2	47.2	38.7	0.145252122097191	0	0	0	0.211775801937783	0.0987772853730102	0.181242949649259	0.124897817972671	0	0.298473116004114	0.253203680669984	1.81321657185659	1.18656790527318	0.136757522894577	0.326017947027169	0.25703877112848
ACCUUG	noMatch	SEMA5A_SEMA5A-001_ENSG00000112902_ENST00000382496.5	75.9	67.5	0	0.813463802081003	1.80584087546316	1.00052602655846	5.97207761464547	1.67921385134117	1.26870064754481	15.7995739735429	0.720373695295182	15.1475106372088	1.77242576468989	34.9950798368323	2.73823362755349	0.683787614472885	3.62966647690249	2.31334894015632
ACCUUG	noMatch	SNAP47_SNAP47-001_ENSG00000143740_ENST00000366759.4	75.9	67.5	0.290504244194382	1.045882031247	2.01829274316471	1.37572328651789	4.80731070398766	4.04986870029342	2.1749153957911	9.24243852997766	2.01704634682651	31.1904406224299	1.26601840334992	27.7422135494059	4.47244825833737	1.91460532052408	2.62987810601917	0.51407754225696
ACGAAA	noMatch	rna18s5A60GC456AT1578G	91.9	83.8	2.17878183145786	0.116209114583	0.53112966925387	0.625328766599039	0.4870843444569	0.296331856119031	1.26870064754481	0.187346726959007	0	0.0746182790010284	0.0844012268899946	0.725286628742638	0.0912744542517831	0.683787614472885	0.152141708612679	0.51407754225696
ACGAAC	noMatch	rna18s5A60GC456AT1578G	80	72.3	10.0223964247062	4.41594635415402	12.8533379959437	7.37887944586867	3.26134734984186	13.7300426668484	18.4867808642244	1.24897817972671	6.77151273577471	2.46240320703394	2.44763557980984	0.906608285928297	1.55166572228031	9.02599651104208	0.891115721874262	10.70994879702
ACGAAU	noMatch	mt-TRA9G	93.2	73.8	9.15088369212302	4.18352812498802	3.82413361862786	0.250131506639616	2.26600108073427	2.96331856119031	4.53107374123147	0.249795635945342	3.02556952023976	0.223854837003085	2.19443189913986	0.725286628742638	1.55166572228031	1.36757522894577	2.6950816954246	0.08567959037616
ACGACA	noMatch	hsa-mir-598	84.6	78.3	0.290504244194382	0.581045572915002	0.849807470806192	0.250131506639616	0.741215306782239	0.592663712238061	0.543728848947776	1.18652927074038	0.576298956236145	1.11927418501543	1.26601840334992	0.362643314371319	1.55166572228031	0.273515045789154	1.7387623841449	1.37087344601856
ACGACC	noMatch	mt-THA10G	41.6	54.4	20.9163055819955	4.29973723957102	5.09884482483715	1.75092054647731	12.3253516727789	15.2117019474436	9.78711928105997	0.187346726959007	5.90706430142049	0.671564511009256	2.36323435291985	1.63189491467093	8.48852424541583	5.74381596157223	4.2382333113532	5.91189173595504
ACGAGA	noMatch	RNA45S5_NR_046235_prec3.3	78.9	81.9	2.03352970936067	1.74313671874501	1.59338900776161	1.50078903983769	0.169420641550226	2.07432299283321	0.906214748246293	0.0624489089863356	1.00852317341325	0	0.168802453779989	0.181321657185659	0.0912744542517831	1.36757522894577	0.0652035894054339	0.8567959037616
ACGAGA	noMatch	rna18s5A60GC456AT1578G	78.9	81.9	34.4247529370343	6.50771041664803	13.5969195328991	12.381509578661	4.10845055759298	15.4092565181896	30.6300584907248	1.49877381567205	8.35633486542411	1.64160213802263	2.11003067224985	0.725286628742638	1.36911681377674	12.5816921063011	1.10846101989238	14.9082487254518
ACGAGG	noMatch	RNA45S5_NR_046235_prec3.3	69.2	83.5	0.871512732583145	1.16209114583	2.65564834626935	0.875460273238656	4.10845055759298	2.66698670507127	2.35615834544037	0.0624489089863356	0.432224217177108	0.298473116004113	0.422006134449973	0	0.456372271258916	2.73515045789154	0.521628715243471	0.59975713263312
ACGAGU	noMatch	hsa-mir-219-2	75.5	69.5	29.631432907827	32.5385520832401	24.1132869841257	37.6447917492622	4.40493668030586	16.0019202304276	3.98734489228369	5.87019744471553	2.73742004212168	5.89484404108125	5.48607974784964	2.17585988622792	4.65499716684094	12.7184496291956	7.36800560281404	7.2827651819736
ACGCAC	hsa-miR-521	hsa-mir-521-2	80.9	60.7	1.01676485468034	0.232418229166001	0.53112966925387	0.375197259959424	2.1389355995716	0.790218282984082	0.724971798597035	2.93509872235777	0.720373695295182	0.895419348012341	2.53203680669984	3.62643314371319	1.73421463078388	0.410272568683731	5.28149074184015	1.11383467489008
ACGCCU	noMatch	RNA45S5_NR_046235_prec3.3	80.3	65.1	1.01676485468034	0	0.424903735403096	1.00052602655846	1.03770142949513	1.08655013910311	2.1749153957911	0	0.144074739059036	0.0746182790010284	0.337604907559978	0	0	1.23081770605119	0.347752476828981	0.17135918075232
ACGCGA	noMatch	RNA45S5_NR_046235_prec3.3	88.1	75.6	1.74302546516629	2.78901874999201	6.16110416334489	3.37677533963481	4.06609539720542	12.4459379569993	4.53107374123147	1.12408036175404	3.02556952023976	0.149236558002057	0.337604907559978	0.543964971556978	0.0912744542517831	6.01733100736138	1.13019554969419	1.45655303639472
ACGCGC	noMatch	hsa-mir-574	84.9	60.2	4.35756366291572	4.41594635415402	2.8681002139709	6.00315615935077	0.0211775801937782	1.48165928059515	0	0.0624489089863356	0.720373695295181	0	0.0844012268899946	0	0	1.36757522894577	0.0217345298018113	1.45655303639472
ACGCGG	noMatch	TRNAD9	73	68	0.871512732583145	0	0.106225933850774	0.375197259959424	0.232953382131561	0.19755457074602	0.181242949649259	7.86856253227828	0	0.895419348012341	0.168802453779989	1.99453822904225	0.0912744542517831	0.273515045789154	0.412956066234415	0.08567959037616
ACGCGG	noMatch	trnaG15A56T	73	68	1.16201697677753	0.697254687498003	0.318677801552322	1.25065753319808	0.0211775801937782	0.987772853730102	0.543728848947776	0.0624489089863356	0.432224217177109	0.149236558002057	0	0	0.365097817007133	0.273515045789154	0.0434690596036226	0.17135918075232
ACGCGU	hsa-miR-99b-5p	hsa-mir-99b	78.3	72.6	0.581008488388763	0.116209114583	0.212451867701548	0.250131506639616	3.09192670829163	0.395109141492041	1.44994359719407	2.62285417742609	0	5.5217526460761	5.48607974784965	1.63189491467094	6.11538843486947	0.136757522894577	4.49904766897494	0.34271836150464
ACGCGU	noMatch	hsa-mir-100	78.3	72.6	1.01676485468034	1.278300260413	0.424903735403096	2.37624931307635	20.1610563444769	1.18532742447612	11.5995487775525	29.038742678646	0.288149478118073	39.7715427075481	47.602291965957	9.79136948802561	22.0884179289315	1.23081770605119	26.3422501197953	0.68543672300928
ACGCGU	noMatch	hsa-mir-99a	78.3	72.6	0.726260610485954	0.929672916664004	0.743581536955418	1.00052602655846	44.1340771238338	1.67921385134117	37.8797764766951	42.1530135657766	1.15259791247229	77.5283918820685	42.3694158987773	86.3091088203739	76.7618160257496	1.50433275184035	62.2694278821894	1.2851938556424
ACGCUC	hsa-miR-574-3p	hsa-mir-574	77.2	40.7	94.2686272410769	56.9424661456702	32.6113616921875	111.933849221228	19.8433926415702	32.8928360292123	14.4994359719407	15.6746761555701	15.9922960355531	20.5200267252829	15.951831882209	9.97269114521127	21.2669478406654	22.1547187089215	25.3207272191102	24.8470812090864
ACGGAC	noMatch	RNA45S5_NR_046235_prec3.3	40	58.6	0.290504244194382	0.697254687498003	3.08055208167245	1.75092054647731	0.105887900968891	2.56820941969826	0.724971798597035	0.249795635945342	1.15259791247229	0.149236558002057	0.422006134449973	0	0	1.09406018315662	0.130407178810868	0.77111631338544
ACGGCC	noMatch	rna18s5A60GC456AT1578G	51.4	17.2	1.16201697677753	1.045882031247	1.38093714006006	0.375197259959424	0.232953382131561	0	0.181242949649259	0.124897817972671	0	0.223854837003085	0.168802453779989	0	0.182548908503566	0.820545137367461	0.0652035894054339	0
ACGGCG	noMatch	RNA45S5_NR_046235_prec3.3	68.3	72.9	3.1955466861382	2.67280963540901	2.8681002139709	5.37782739275174	1.35536513240181	4.14864598566642	3.98734489228369	0.0624489089863356	0.720373695295181	1.0446559060144	0.844012268899946	0.362643314371318	1.0952934510214	3.555695595259	0.891115721874263	3.59854279579872
ACGGGA	noMatch	hsa-mir-191	79.7	70.5	1.5977733430691	0.929672916664004	0.743581536955418	0.750394519918847	0.084710320775113	0.493886426865051	0	0	1.00852317341325	0	0.0844012268899946	0	0	0.136757522894577	0.0869381192072452	0.17135918075232
ACGGGG	hsa-miR-7704	RNA45S5_NR_046235_prec3.3	51.6	71.2	4.06705941872135	3.02143697915802	4.46148922173251	0.500263013279232	0.995346269107578	2.66698670507127	1.44994359719407	0.187346726959007	1.72889686870844	0.223854837003085	0.590808588229962	0.543964971556978	0.456372271258916	2.05136284341866	0.304283417225358	1.19951426526624
ACGGGG	noMatch	RNA45S5_NR_046235_prec3.3	51.6	71.2	2.03352970936067	1.278300260413	1.38093714006006	3.00157807967539	0.169420641550226	2.17310027820622	1.63118654684333	0	0.576298956236145	0.0746182790010284	0	0	0.273823362755349	0.957302660262038	0.0652035894054339	2.65606730166096
ACGGUC	noMatch	rna18s5A60GC456AT1578G	41	46.7	11.6201697677753	13.9450937499601	22.9448017117672	1.12559177987827	0.0635327405813347	28.0527490459349	1.26870064754481	0.0624489089863356	9.5089327778964	0.671564511009256	0	0.725286628742638	0.730195634014265	0	0.67377042385615	9.16771617024912
ACGUAG	hsa-miR-1277-3p	hsa-mir-1277	87.6	72.9	113.296655235809	86.6919994789183	83.0686802713053	285.775246335761	20.8810940710653	36.1524864465217	17.0368372670303	33.3477173987031	22.7638087713278	22.3854837003086	33.7604907559978	5.62097137275545	13.5998936835156	31.043957697069	48.9244265838773	33.6720790178308
ACGUCA	hsa-miR-598-3p	hsa-mir-598	85.7	65.9	2.17878183145786	4.18352812498801	6.05487822949412	2.00105205311692	2.90132848654762	2.9633185611903	1.08745769789555	5.49550399079753	3.60186847647591	5.59637092507713	18.2306650082388	1.45057325748528	4.56372271258915	1.64109027473493	11.8887878015908	7.19708559159744
ACGUCA	noMatch	hsa-mir-598	85.7	65.9	1.45252122097191	3.25385520832401	3.82413361862787	1.75092054647732	5.18850714747566	3.35842770268234	2.53740129508963	10.9285590726088	6.3392885185976	6.79026338909357	10.1281472267993	2.90114651497056	7.94087751990513	2.32487788920781	14.9098874440425	8.91067739912064
ACGUGG	noMatch	hsa-mir-1277	72.6	67.6	1.01676485468034	2.20797317707701	0.53112966925387	6.50341917263001	0.0211775801937782	0.296331856119031	0	0.0624489089863356	0.576298956236145	0	0.0844012268899946	0	0.0912744542517831	1.36757522894577	0.108672649009056	0.51407754225696
ACGUGU	noMatch	RNA45S5_NR_046235_prec3.3	63.4	66.3	2.17878183145786	3.95110989582201	15.1903085406607	4.12716985955366	0.910635948332464	6.61807811999168	1.81242949649258	0.749386907836027	1.00852317341326	0.522327953007199	1.85682699157988	0	0.547646725510698	2.46163541210239	0.391221536432604	1.88495098827552
ACGUUC	hsa-miR-181d-5p	hsa-mir-181d	57	64.6	0.145252122097191	0.116209114583	0.106225933850774	0	1.12241175027025	0.0987772853730102	0.362485899298517	0.312244544931678	0.864448434354218	1.0446559060144	1.6036233109099	0.362643314371319	1.82548908503566	0	1.26060272850506	0.34271836150464
ACUAAC	noMatch	mt-rnr1G371AG689AA937-A938-	68	67.2	13.9442037213303	12.550584374964	8.49807470806192	6.00315615935078	3.02839396771029	5.43275069551556	6.52474618737331	0.749386907836027	2.59334530306266	0.223854837003085	0.675209815119956	4.8956847440128	1.18656790527318	4.64975577841561	1.17366460929781	2.48470812090864
ACUAAG	noMatch	MT-TN	97.6	75.4	28.3241638089522	20.4528041666081	30.2743911474705	41.2716985955366	106.735004176642	27.2625307629507	57.8165009381135	168.861849899051	21.6112108588554	88.2734240582166	481.42459818053	36.2643314371319	126.506393592972	31.5909877886472	115.258211539006	13.5373752794333
ACUACA	noMatch	hsa-mir-140	88.4	75.2	0.581008488388763	0.232418229166001	0.318677801552322	0.500263013279232	2.77426300538495	0.395109141492041	6.16226028807479	3.99673017512548	1.5848221296494	9.25266659612752	3.20724662181979	9.42872617365429	8.76234760817118	0.683787614472885	4.12956066234415	0.94247549413776
ACUACU	noMatch	RNA45S5_NR_046235_prec3.3	57.4	63.9	3.77655517452696	3.13764609374101	5.09884482483715	5.50289314607155	1.67302883530848	6.91440997611072	2.17491539579111	1.0616314527677	3.1696442592988	1.34312902201851	1.26601840334992	0.725286628742638	0.456372271258915	3.69245311815358	0.695504953657961	3.4271836150464
ACUAGC	noMatch	RNY5_ENST00000516501	25.7	23.3	3.1955466861382	1.97555494791101	0.956033404656966	2.37624931307635	0.317663702906674	3.45720498805536	0.543728848947776	0.0624489089863356	0.864448434354218	0.223854837003085	0.168802453779989	0.725286628742638	0.456372271258916	0.957302660262038	0.195610768216302	1.7135918075232
ACUAGC	noMatch	RNY5_ENST00000516501_prec	25.7	23.3	2.03352970936067	3.25385520832401	1.59338900776161	3.87703835291404	0.275308542519117	3.55598227342837	0.543728848947776	0.187346726959007	0.864448434354218	0.223854837003085	0.506407361339967	0.906608285928297	0.456372271258916	0.957302660262038	0.282548887423547	2.5703877112848
ACUAGU	noMatch	mt-TGA9G	36.5	65.9	4.06705941872134	2.90522786457501	0.849807470806192	0.625328766599039	0.0211775801937782	0.691440997611071	1.26870064754481	0	0.144074739059036	0	0.168802453779989	0	0.638921179762482	0.547030091578308	0.0652035894054339	1.79927139789936
ACUAUA	hsa-miR-625-3p	hsa-mir-625	91.9	80.8	1.45252122097191	1.278300260413	0.849807470806192	1.50078903983769	0.211775801937783	0.790218282984082	0.181242949649259	0.312244544931678	0.144074739059036	0.149236558002057	0.337604907559978	0	0.456372271258916	0.820545137367461	0.260814357621736	0.17135918075232
ACUCCA	noMatch	trnaW7A57G	70	73.6	0	0	0.106225933850774	0.375197259959424	0.0635327405813347	0	0	3.12244544931678	0	1.86545697502571	0.253203680669984	9.42872617365429	0.182548908503566	0.136757522894577	0.195610768216302	0.08567959037616
ACUCCC	noMatch	TRNAE7_prec	48.5	58.4	1.16201697677753	1.39450937499601	2.97432614782167	8.87966848570636	3.17663702906674	10.075283108047	0.724971798597035	1.37387599769938	1.44074739059036	0.298473116004114	0.590808588229962	0.543964971556978	1.18656790527318	2.46163541210238	0.695504953657962	1.11383467489008
ACUCCC	noMatch	trnaE7T34A	48.5	58.4	6.24584125017921	4.29973723957102	19.2268940269901	12.6316410853006	7.45450822820995	26.6698670507127	3.80610194263443	4.99591271890685	3.89001795459398	1.64160213802262	1.94122821846987	0.543964971556978	2.37313581054636	8.8892389881475	4.25996784115501	7.02572641084512
ACUCGU	hsa-miR-99b-5p	hsa-mir-99b	74	74.7	0.871512732583145	1.045882031247	2.23074461086625	0.750394519918847	4.82848828418144	0.592663712238061	2.53740129508962	3.93428126613914	0.288149478118073	7.76030101610695	8.86212882344943	1.08792994311396	6.02411398061769	1.64109027473492	6.84637688757056	1.45655303639472
ACUCGU	noMatch	FAM27D1_FAM27D1-001_ENSG00000231997_ENST00000417276.1	74	74.7	0.145252122097191	0	0	0	0.614149825619569	0.0987772853730102	0.362485899298517	0.312244544931678	0.144074739059036	1.34312902201851	0.337604907559978	0.543964971556978	0.912744542517831	0.136757522894577	1.30407178810868	0.08567959037616
ACUCGU	noMatch	hsa-mir-100	74	74.7	4.21231154081853	4.29973723957102	3.18677801552322	12.7567068386204	32.9946699419066	4.93886426865051	26.4614706487918	51.7701455496722	2.44927056400362	66.9325962639225	90.6469176798542	18.3134873757516	33.4064502561526	3.555695595259	44.6427242129203	1.62791221714704
ACUCGU	noMatch	hsa-mir-451-DICER	74	74.7	0	0	0	0	0.571794665232013	0	0.724971798597035	2.37305854148075	0	0.522327953007199	1.35041963023991	0.181321657185659	1.46039126802853	0	1.28233725830687	0
ACUCGU	noMatch	hsa-mir-99a	74	74.7	2.61453819774943	3.25385520832401	3.50545581707554	4.25223561287347	69.5895285167554	5.33397341014255	63.6162753268898	76.9995047801517	3.74594321553495	132.298208668823	74.8638882514252	143.606752491042	131.617763031071	5.3335433928885	107.433780810353	3.8555815669272
ACUCGU	noMatch	hsa-mir-99b	74	74.7	0.871512732583145	0.697254687498003	0.849807470806192	0.750394519918847	9.72050930894422	0.493886426865051	4.71231669088072	14.9877381567205	1.00852317341325	14.4759461261995	12.0693754452692	8.34079623054033	8.21470088266048	0.547030091578308	8.60687380151727	0.4283979518808
ACUCUG	noMatch	RNA45S5_NR_046235_prec3.3	89.4	70.5	0.871512732583145	1.278300260413	0.956033404656966	1.6258547931575	0	0.790218282984082	0.181242949649259	0.0624489089863356	0.576298956236145	0	0.0844012268899946	0.362643314371319	0	0.683787614472885	0.0434690596036226	0
ACUCUG	noMatch	SNORA71B_ENST00000439232	89.4	70.5	0	0	0	0	7.34862032724105	0.296331856119031	10.512091079657	0	0	0	0	0.181321657185659	0.456372271258916	1.50433275184035	1.28233725830687	0.51407754225696
ACUCUG	noMatch	TRNAQ2_prec	89.4	70.5	0.145252122097191	0	0.106225933850774	0.500263013279232	0.105887900968891	0	0	3.6844856301938	0.144074739059036	0.149236558002057	0.422006134449973	1.26925160029962	0.365097817007133	0.136757522894577	0.0652035894054339	0
ACUCUG	noMatch	trnaQ1A57GA58G	89.4	70.5	2.17878183145786	0.813463802081003	13.0657898636452	8.25433971910732	5.82383455328902	2.07432299283321	1.81242949649259	194.653249310407	0.144074739059036	12.4612525931717	15.192220840199	52.5832805838412	14.9690104972924	20.3768709112919	2.65161263582098	2.9987856631656
ACUCUU	noMatch	RNA45S5_NR_046235_prec3.3	83.1	75	0.435756366291572	0	1.48716307391084	0	1.29183239182047	1.08655013910311	3.26237309368666	54.8301420900026	3.45779373741687	1.34312902201851	3.0384441680398	1.99453822904225	0.912744542517831	1.50433275184035	1.04325743048694	1.62791221714704
ACUCUU	noMatch	rna18s5A60GC456AT1578G	83.1	75	0.290504244194382	1.74313671874501	0.637355603104644	0.250131506639616	1.20712207104536	2.37065484895224	0.543728848947776	0.0624489089863356	0.432224217177109	0.149236558002057	0.0844012268899946	0.181321657185659	0.547646725510699	0.547030091578308	0.478159655639849	0.17135918075232
ACUGAG	noMatch	trnaR25T34CA58T	97.9	67.2	0	0	0.637355603104644	0.125065753319808	0.0211775801937782	0.0987772853730102	0	1.24897817972671	0	0.373091395005142	1.6036233109099	0.725286628742638	2.92078253605706	0	0.108672649009056	0
ACUGCA	hsa-miR-124-3p	hsa-mir-124-3	86.5	71.8	0	0	0	0	0.72003772658846	0	0.362485899298517	0.874284725808698	0	0.373091395005142	0.844012268899946	1.45057325748528	0.547646725510699	0	2.52120545701011	0
ACUGCC	noMatch	hsa-mir-193a	41.8	11.5	1.16201697677753	0.116209114583	0.212451867701548	1.12559177987827	0.0635327405813347	0.691440997611071	0	0	0.144074739059036	0	0.168802453779989	0.181321657185659	0	0	0	0.17135918075232
ACUGGU	hsa-miR-138-5p	hsa-mir-138-1	59.5	62.5	2.32403395355505	2.44039140624301	3.08055208167245	2.00105205311693	4.61671248224366	2.27187756357923	4.53107374123147	3.30979217627578	7.05966221389278	7.90953757410901	3.96685766382974	3.62643314371319	8.03215197415692	12.3081770605119	7.8896343180575	4.36965910918416
ACUGUA	noMatch	MT-TK	87.3	70.3	97.8999302935066	15.6882304687051	2.76187428012012	4.00210410623385	4.99790892573167	3.8523141295474	4.71231669088072	2.93509872235777	0	1.34312902201851	5.73928342851963	1.99453822904225	22.8186135629458	5.19678586999392	1.56488614573041	10.2815508451392
ACUGUA	noMatch	hsa-mir-101-2	87.3	70.3	0.145252122097191	0.116209114583	0.106225933850774	0.250131506639616	1.50360819375826	0.19755457074602	1.08745769789555	1.24897817972671	0.432224217177109	3.05934943904216	1.94122821846988	1.99453822904225	2.73823362755349	0.410272568683731	1.17366460929781	0.17135918075232
ACUGUA	noMatch	hsa-mir-144	87.3	70.3	0	0.581045572915002	0.53112966925387	0.125065753319808	1.84244947685871	0.0987772853730102	2.35615834544036	8.05590925923729	0.288149478118073	0.0746182790010284	12.4069803528292	1.45057325748528	2.64695917330171	0.136757522894577	0.543363245045282	0.94247549413776
ACUGUA	noMatch	mt-TKA9G	87.3	70.3	327.979291695457	56.0127932290063	6.47978196489721	12.1313780720214	9.76286446933178	2.56820941969826	12.3245205761496	4.18407690208448	15.1278476011988	2.08931181202879	12.2381778990492	6.16493634431242	40.3433087792881	11.624389446039	3.60793194710068	23.4762077630679
ACUGUA	noMatch	mt-TKA9T	87.3	70.3	182.581917476168	31.6088791665761	4.14281142018019	7.50394519918847	6.56504986007126	6.22296897849964	7.61220388526887	2.62285417742609	11.0937549075458	1.11927418501543	8.35572146210947	2.7198248577849	21.7233201119244	4.92327082420477	2.21692203978475	13.9657732313141
ACUGUC	noMatch	RNA45S5_NR_046235_prec3.3	68.5	72.7	1.01676485468034	0.581045572915002	0.424903735403096	1.00052602655846	0.381196443488008	0.888995568357092	0.724971798597035	0.124897817972671	0.720373695295182	0.223854837003085	0.0844012268899946	0	0.273823362755349	0.410272568683731	0.0869381192072452	0.34271836150464
ACUGUG	noMatch	SNORD127_ENST00000458892_prec	82.6	69.8	0.435756366291572	0.116209114583	0.53112966925387	1.12559177987827	0.889458368138687	0.395109141492041	0.543728848947776	24.2301766866982	0.144074739059036	1.71622041702365	0.590808588229962	2.35718154341357	0.547646725510699	0.683787614472885	0.412956066234415	0.17135918075232
ACUGUG	noMatch	SNORD90_ENST00000391145	82.6	69.8	0.726260610485954	0.464836458332001	2.76187428012013	2.25118355975655	15.4172783810705	4.14864598566643	157.862609144505	1.24897817972671	4.89854112800724	1.94007525402674	3.79805521004975	1.81321657185659	4.83754607534451	12.1714195376173	5.7813849272818	4.45533869956032
ACUGUG	noMatch	hsa-mir-128-2	82.6	69.8	0	0.116209114583	0.106225933850774	0.250131506639616	1.63067367492093	0.296331856119031	1.08745769789555	1.56122272465839	0.288149478118073	1.5669838590216	1.01281472267993	1.81321657185659	2.92078253605706	0.136757522894577	3.12977229146083	0.25703877112848
ACUUAA	noMatch	mt-TVG10A	86.6	81.1	2.32403395355505	1.85934583332801	0.637355603104644	1.12559177987827	54.1087173951034	3.55598227342837	14.8619218712392	0.749386907836027	1.72889686870844	0.820801069011312	3.88245643693975	0.181321657185659	3.83352707857489	3.14542302657527	6.21607552331803	1.37087344601856
ACUUCA	hsa-miR-598-3p	hsa-mir-598	79.5	86.3	0	0.232418229166001	0	0	4.80731070398766	0.0987772853730102	3.98734489228369	9.74202980186835	0.144074739059036	7.53644617910387	7.68051164698951	2.53850320059923	7.11940743163908	0	13.5406120665284	0.4283979518808
ACUUCA	noMatch	hsa-mir-598	79.5	86.3	0	0	0	0	0.529439504844456	0	0.362485899298517	1.18652927074038	0	0.895419348012341	0.759611042009951	0.362643314371319	1.82548908503566	0.136757522894577	1.06499196028875	0
ACUUCG	noMatch	TRNAR22	83.1	76.8	0.290504244194382	0.348627343749001	0.318677801552322	2.37624931307635	0.444729184069343	1.87676842208719	1.63118654684333	5.87019744471554	0.576298956236145	5.07404297206993	1.01281472267993	105.166561167683	18.528714213112	3.555695595259	0.195610768216302	1.88495098827552
ACUUGA	noMatch	RNY3_ENST00000365484_prec	69.4	61.2	1.16201697677753	0.929672916664003	1.06225933850774	3.75197259959424	1.2706548116267	3.9510914149204	4.16858784193295	0.0624489089863356	1.72889686870843	0.298473116004114	0.337604907559979	0.362643314371318	0.730195634014266	1.36757522894577	0.326017947027169	1.45655303639472
ACUUGA	noMatch	mt-TVG10A	69.4	61.2	38.056055989464	22.8931955728511	4.14281142018019	19.3851917645702	36.4466155134923	21.3358936405702	58.5414727367105	2.99754763134411	7.05966221389278	1.5669838590216	3.37604907559978	1.63189491467094	12.8696980495014	3.96596816394273	12.2582748082216	14.3941711831949
ACUUUA	noMatch	mt-TL1G9C	80.8	84.2	0.145252122097191	0	0.637355603104644	0.125065753319808	0.402374023681787	0.19755457074602	0	0.56204018087702	0	0.44770967400617	6.75209815119957	0.362643314371319	1.18656790527318	0.547030091578308	0.49989418544166	0.08567959037616
ACUUUC	hsa-miR-181b-5p	hsa-mir-181b-1	55.3	72.6	0	0.348627343749001	0.212451867701548	0.125065753319808	0.677682566200904	0	0.362485899298517	2.12326290553541	0.144074739059036	1.41774730101954	1.85682699157988	0.181321657185659	1.73421463078388	0	0.782443072865207	0
ACUUUC	noMatch	hsa-mir-181a-1	55.3	72.6	0	0.116209114583	0.212451867701548	0.125065753319808	0.275308542519117	0	0.543728848947776	0.811835816822362	0	1.49236558002057	1.01281472267993	0.181321657185659	1.27784235952496	0	0.543363245045282	0
ACUUUC	noMatch	hsa-mir-181b-1	55.3	72.6	0.145252122097191	0.116209114583	0.106225933850774	0.125065753319808	0.317663702906674	0	0.181242949649259	1.24897817972671	0	1.19389246401645	1.85682699157988	0	0.273823362755349	0	0.347752476828981	0
ACUUUG	noMatch	MT-CO3_ENST00000362079extcor	72.2	87	0.435756366291572	0.348627343749001	0.106225933850774	0.625328766599039	0.508261924650678	0.592663712238061	0.362485899298517	1.49877381567205	0.864448434354218	0.149236558002057	2.44763557980984	1.63189491467093	0.456372271258916	0.410272568683731	0.478159655639849	0.8567959037616
ACUUUG	noMatch	RNA45S5_NR_046235_prec3.3	72.2	87	1.88827758726348	0.929672916664004	0.424903735403096	0.125065753319808	0.402374023681787	0.691440997611071	5.2560455398285	0.0624489089863356	0.576298956236145	0	0.422006134449973	0.181321657185659	0.821470088266048	1.09406018315662	0.304283417225358	0.34271836150464
AGAAAG	noMatch	MT-TS2	83.5	72.9	1.45252122097191	0.813463802081003	1.27471120620929	0.250131506639616	1.84244947685871	1.48165928059515	1.44994359719407	3.80938344816647	1.00852317341325	2.76087632303805	1.18161717645992	4.35171977245583	2.19058690204279	2.87190798078612	2.04304580137026	3.51286320542256
AGAACA	noMatch	MTRNR2L11_ENST00000604646.1	85.5	73.7	4.21231154081853	1.74313671874501	0.849807470806192	1.6258547931575	0.444729184069343	0.888995568357092	0	0.437142362904349	0.720373695295182	0.149236558002057	0.590808588229962	1.08792994311396	0.638921179762482	0.820545137367461	0.369487006630792	0.34271836150464
AGAACA	noMatch	QRICH1_QRICH1-001_ENSG00000198218_ENST00000395443.2	85.5	73.7	1.5977733430691	1.16209114583	0.106225933850774	0	0.0423551603875565	0.0987772853730102	0	0	0.144074739059036	0	0	0	0.273823362755349	0	0.0217345298018113	0.08567959037616
AGAACC	noMatch	TOR1B_TOR1B-001_ENSG00000136816_ENST00000259339.2	69.6	43.6	3.48605093033258	1.51071848957901	3.08055208167245	3.62690684627443	6.94624630355927	1.87676842208719	3.62485899298517	8.4306027131553	2.30519582494458	9.25266659612752	13.6729987561791	15.7749841751524	8.21470088266048	1.36757522894577	9.67186576180603	7.62548354347824
AGAACU	noMatch	ATP5G3_ATP5G3-001_ENSG00000154518_ENST00000284727.4	57.7	68.2	4.50281578501292	0.464836458332002	0.424903735403096	0.875460273238655	0.0635327405813347	0.296331856119031	1.08745769789555	0	0.288149478118073	0.223854837003085	0.253203680669984	0	0.456372271258916	1.09406018315662	0.130407178810868	0.25703877112848
AGAACU	noMatch	MT-TS2	57.7	68.2	57.2293361062932	9.29672916664004	1.48716307391084	2.25118355975654	1.86362705705249	2.76576399044429	5.43728848947776	0.811835816822362	2.88149478118073	0.149236558002057	7.59611042009951	0.906608285928297	11.1354834187175	3.14542302657527	2.99936511264996	5.74053255520272
AGAACU	noMatch	RNA45S5_NR_046235_prec3.3	57.7	68.2	1.30726909887472	0	1.16848527235851	0.625328766599039	0.783570467169795	2.17310027820622	1.08745769789555	0.187346726959007	0.864448434354218	0.44770967400617	0.168802453779989	0	0.0912744542517831	0.820545137367461	0.478159655639849	0
AGAAGA	noMatch	RNA45S5_NR_046235_prec3.3	87.1	68.4	1.30726909887472	0.929672916664004	2.01829274316471	1.00052602655846	0.741215306782239	2.46943213432525	0.181242949649259	0.499591271890684	0.288149478118073	0.44770967400617	0.337604907559978	0.181321657185659	0.0912744542517831	0.136757522894577	0.478159655639849	1.45655303639472
AGAAGC	hsa-miR-708-5p	hsa-mir-708	49.8	20.1	0	0.464836458332002	0.53112966925387	0.125065753319808	2.32953382131561	0.19755457074602	1.81242949649259	2.37305854148075	0.720373695295182	1.64160213802262	1.77242576468989	4.53304142964149	1.55166572228031	0.547030091578308	2.84722340403728	1.02815508451392
AGAAGU	noMatch	SNORD3A_ENST00000365494	52.4	72.7	0	1.045882031247	1.59338900776161	0.375197259959424	0.296486122712895	1.58043656596816	0.181242949649259	0.249795635945342	0.144074739059036	0.0746182790010284	0	0.181321657185659	0.0912744542517831	0.820545137367461	0.326017947027169	0.25703877112848
AGAAGU	noMatch	hsa-mir-219-2	52.4	72.7	4.21231154081853	3.83490078123902	1.48716307391084	2.62638081971597	0	2.46943213432525	0	0	1.00852317341325	0	0	0	0	2.05136284341865	0	0.59975713263312
AGAAUU	hsa-miR-219a-2-3p	hsa-mir-219-2	69	81.2	128.112371689721	172.686744270339	90.2920437731579	147.702654670693	42.7575344112383	103.321040500169	33.1674597858145	8.55550053112798	40.6290764146482	63.2016823138711	24.7295594787684	15.5936625179667	28.3863552723046	77.1312429125415	66.5511302531462	32.9866422948216
AGACAU	noMatch	RNA45S5_NR_046235_prec3.3	85.3	66.1	4.50281578501292	2.20797317707701	2.97432614782167	7.00368218590924	0.974168688913799	6.42052354924566	2.71864424473888	0.874284725808698	0.864448434354218	0.895419348012341	1.18161717645992	0.543964971556978	0.365097817007133	1.91460532052408	0.282548887423547	4.283979518808
AGACCC	noMatch	RNA45S5_NR_046235_prec3.3	61.5	40.1	2.03352970936067	4.18352812498802	3.29300394937399	3.75197259959424	1.12241175027025	5.63030526626158	2.89988719438814	0.811835816822362	2.01704634682651	1.19389246401645	1.68802453779989	1.63189491467093	0.638921179762482	1.36757522894577	0.543363245045282	3.34150402467024
AGACCU	hsa-miR-769-5p	hsa-mir-769	82.5	60.1	2.17878183145786	11.388493229134	1.48716307391084	1.87598629979712	1.7577391560836	3.65475955880137	0.362485899298517	0.686937998849691	2.30519582494458	0.447709674006171	0.92841349578994	0.725286628742637	1.00401899676961	2.59839293499696	1.06499196028875	1.02815508451392
AGACCU	noMatch	hsa-mir-769	82.5	60.1	0.145252122097191	0.116209114583	0.53112966925387	0.250131506639616	2.11775801937782	0.296331856119031	0.181242949649259	2.12326290553541	0.288149478118073	2.98473116004114	1.26601840334992	0.906608285928297	2.55568471904993	0.957302660262038	2.12998392057751	0.34271836150464
AGACGG	noMatch	MT-TF	60.5	72.7	8.86037944792864	0.813463802081003	0.424903735403096	0.250131506639616	0.127065481162669	0.395109141492041	1.63118654684333	0.0624489089863356	0.144074739059036	0.223854837003085	0.0844012268899946	0	0.182548908503566	1.23081770605119	0.108672649009056	0
AGACGG	noMatch	rna18s5A60GC456AT1578G	60.5	72.7	18.0112631400517	25.3335869790941	48.7577036375053	1.25065753319808	0.889458368138687	58.574930226195	16.6743513677318	0.56204018087702	16.8567444699073	3.05934943904216	0.506407361339967	3.26378982934187	1.6429401765321	0	2.02131127156845	17.135918075232
AGACUA	hsa-miR-7-5p	hsa-mir-7-3	91.4	69.9	0.871512732583144	2.20797317707701	14.4467270037053	3.251709586315	0.825925627557352	15.0141473766975	1.81242949649258	1.12408036175404	0.576298956236146	0.746182790010284	0.759611042009951	1.08792994311396	1.27784235952496	1.23081770605119	1.08672649009057	0.94247549413776
AGACUU	hsa-miR-499a-5p	hsa-mir-499	75.5	67	2.17878183145786	1.39450937499601	0.637355603104644	2.50131506639616	0.169420641550226	0.0987772853730102	0.543728848947776	0.124897817972671	0.144074739059036	0	0.253203680669984	0	0	0.136757522894577	0.0652035894054339	1.7135918075232
AGACUU	noMatch	MT-TP	75.5	67	17.5755067737601	2.32418229166001	1.69961494161238	3.75197259959424	15.756119664171	6.32174626387265	10.3308481300077	0.56204018087702	4.61039164988916	0.298473116004114	1.18161717645992	2.35718154341357	7.21068188589087	6.42760357604512	2.17345298018113	4.79805706106496
AGAGAA	noMatch	MT-TP	83.3	71.1	142.782836021539	13.480257291628	5.94865229564334	4.37730136619328	7.47568580840372	11.5569423886422	10.512091079657	2.18571181452174	16.7126697308482	2.611639765036	3.54485152937977	1.99453822904225	9.94891551344436	12.4449345834065	1.13019554969419	7.62548354347824
AGAGAA	noMatch	mt-TPA9G	83.3	71.1	29.9219371520213	4.53215546873702	1.69961494161238	1.37572328651789	1.77891673627737	2.46943213432525	3.44361604333591	1.12408036175404	5.47484008424338	0.671564511009256	0.844012268899946	0.543964971556978	4.28989934983381	3.14542302657527	0.239079827819924	4.11262033805568
AGAGAA	noMatch	mt-TPA9TG35T	83.3	71.1	35.1510135475202	4.76457369790302	1.80584087546316	2.12611780643673	2.03304769860271	4.24742327103944	5.98101733842554	1.24897817972671	6.05113904047953	0.895419348012341	1.94122821846988	1.45057325748528	3.10333144456063	2.73515045789154	0.260814357621736	4.283979518808
AGAGAG	noMatch	CEP250_CEP250-001_ENSG00000126001_ENST00000397527.1	80.1	65.4	3.92180729662415	1.278300260413	0.212451867701548	0	0	0.19755457074602	0	0	0	0	0	0	0	0.136757522894577	0.0217345298018113	0.59975713263312
AGAGCA	noMatch	RNA45S5_NR_046235_prec3.3	82.1	74.4	1.16201697677753	0.116209114583	0.424903735403096	1.00052602655846	0.571794665232013	1.08655013910311	2.35615834544036	0.187346726959007	0.288149478118073	0.223854837003085	0.337604907559978	0.181321657185659	0.456372271258916	0.820545137367461	0.217345298018113	0.17135918075232
AGAGCA	noMatch	TRNAK21	82.1	74.4	1.01676485468034	0.929672916664003	0.849807470806192	0.250131506639616	0.825925627557352	0.493886426865051	0.362485899298517	3.12244544931678	0.144074739059036	0.895419348012341	0.506407361339968	6.70890131586939	1.73421463078388	3.14542302657527	1.19539913909962	3.51286320542256
AGAGCA	noMatch	trnaK6A58T	82.1	74.4	0.145252122097191	0.581045572915002	0.637355603104644	0.500263013279232	0.254130962325339	0.0987772853730102	0.181242949649259	6.74448217052424	0.144074739059036	0.746182790010284	1.01281472267993	3.08246817215621	0.638921179762482	0.683787614472885	0.17387623841449	0
AGAGCG	noMatch	BRIP1_BRIP1-001_ENSG00000136492_ENST00000259008.2	84.6	80.3	10.0223964247062	1.97555494791101	0.53112966925387	1.50078903983769	0.0211775801937782	0.888995568357092	0.543728848947776	0	0.576298956236145	0	0.0844012268899946	0.181321657185659	0.273823362755349	0.957302660262038	0.0434690596036226	2.39902853053248
AGAGCG	noMatch	chr15_93102400-93164260	84.6	80.3	9.58664005841459	2.55660052082601	0.318677801552322	1.00052602655846	0.211775801937783	0.888995568357092	0	0	1.15259791247229	0.0746182790010284	0.0844012268899946	0.181321657185659	0.365097817007133	0.957302660262038	0	1.37087344601856
AGAGGA	hsa-miR-151a-5p	hsa-mir-151	79	49.7	1.01676485468034	0.464836458332002	0.743581536955418	1.6258547931575	0.0635327405813347	0.493886426865051	0.543728848947776	0.0624489089863356	0.432224217177109	0.0746182790010284	0.253203680669984	0.181321657185659	0.273823362755349	0.410272568683731	0.195610768216302	0.17135918075232
AGAGGG	noMatch	ADORA3_ADORA3-010_ENSG00000121933_ENST00000241356.4	63.1	44.1	53.5980330538635	8.94810182289103	2.97432614782167	3.50184109295462	0.169420641550226	3.16087313193632	0.362485899298517	0.0624489089863356	4.17816743271205	0.0746182790010284	0	0.181321657185659	0.365097817007132	2.87190798078611	0.0434690596036226	5.05509583219344
AGAGGG	noMatch	AKR1C1_AKR1C1-001_ENSG00000187134_ENST00000380872.4	63.1	44.1	9.4413879363174	0.581045572915002	1.06225933850774	0.250131506639616	0.105887900968891	0.888995568357092	0.181242949649259	0.0624489089863356	1.15259791247229	0	0	0	0	0.547030091578308	0.0217345298018113	0.34271836150464
AGAGGG	noMatch	TPRN_TPRN-001_ENSG00000176058_ENST00000409012.4	63.1	44.1	36.0225262801033	8.25084713539303	2.8681002139709	4.25223561287347	0.105887900968891	2.56820941969826	0.724971798597035	0.0624489089863356	2.01704634682651	0	0.168802453779989	0	0.365097817007133	2.73515045789154	0.0652035894054339	5.74053255520272
AGAGUG	noMatch	MT-TV	73.3	55.7	1460.51008768725	314.694282290765	105.69480418152	169.46409574834	21.4740663164911	129.694575694762	58.5414727367106	9.42978525693667	170.728565784958	14.4759461261996	16.2894367897689	17.9508440613803	45.6372271258917	145.510004359829	13.6927537751411	227.907710400586
AGAGUG	noMatch	PAX6_PAX6-201_ENSG00000007372_ENST00000419022.1	73.3	55.7	113.006150991614	16.6179033853691	7.32958943570341	8.50447122574694	0.910635948332464	1.08655013910311	2.1749153957911	0.124897817972671	6.77151273577471	0.0746182790010284	0.337604907559978	1.08792994311396	1.82548908503567	6.56436109893969	0.738974013261585	12.2521814237909
AGAGUG	noMatch	PTAR1_PTAR1-001_ENSG00000188647_ENST00000377200.5	73.3	55.7	21.2068098261899	0.813463802081003	1.80584087546316	1.12559177987827	0.444729184069343	0.790218282984082	0	0.249795635945342	1.5848221296494	0.0746182790010284	0	0.362643314371319	0.182548908503566	0.410272568683731	0.195610768216302	1.37087344601856
AGAGUG	noMatch	VWA3A_VWA3A-201_ENSG00000175267_ENST00000389397.4	73.3	55.7	157.743804597549	11.969538802049	10.7288193189282	4.62743287283289	2.16011317976538	6.42052354924566	2.89988719438814	0.936733634795033	9.94115699507351	0.298473116004114	0.168802453779989	0.181321657185659	2.82950808180528	5.47030091578308	1.69529332454128	10.8813079777723
AGAGUG	noMatch	mt-TVA9G	73.3	55.7	675.422367751937	102.728857291372	19.6517977623932	52.0273533810401	6.77682566200904	41.7827917127833	18.4867808642244	3.05999654033044	43.798720673947	3.43244083404731	4.22006134449972	5.43964971556979	16.0643039483138	39.2494090707436	4.78159655639849	72.4849334582313
AGAGUG	noMatch	mt-TVA9T	73.3	55.7	1848.62375793095	307.14068984287	142.236525426187	127.942265646164	21.57995421746	102.925931358677	59.8101733842554	5.99509526268821	135.862478932671	11.4165966871573	10.8033570419193	19.7640606332369	36.0534094294543	104.209232445668	14.8881529142407	215.569849386418
AGAGUU	noMatch	chr9_82459110-82547320_rev	79.3	61.8	21.4973140703842	1.85934583332801	1.06225933850774	0.250131506639616	0.232953382131561	1.08655013910311	0	0.0624489089863356	0.720373695295182	0.0746182790010284	0	0.181321657185659	0.182548908503566	0.136757522894577	0.239079827819924	1.45655303639472
AGAUAA	hsa-miR-410-3p	hsa-mir-410	89.1	71.2	0	0	0	0	1.9483373778276	0	0.724971798597035	3.80938344816647	0	2.01469353302777	4.30446257138972	2.53850320059923	3.10333144456063	0	2.47773639740649	0
AGAUCA	noMatch	rna18s5A60GC456AT1578G	77.6	66.9	0.435756366291572	0.348627343749001	1.48716307391084	1.37572328651789	0.232953382131561	1.48165928059515	1.99367244614185	0.0624489089863356	0.720373695295182	0.373091395005142	0.168802453779989	0	0.0912744542517831	0.683787614472885	0.0652035894054339	0.94247549413776
AGAUCG	noMatch	rny1T112A	84.8	70.5	2.61453819774944	1.626927604162	1.06225933850774	3.87703835291404	0.889458368138686	3.55598227342836	1.08745769789555	51.2081053687951	1.72889686870844	12.0135429191656	1.09721594956993	36.0830097799462	0.821470088266048	3.14542302657528	1.06499196028875	0.25703877112848
AGAUGG	noMatch	trnaR22A58G	55.9	76.4	0.145252122097191	0.348627343749001	1.27471120620929	1.37572328651789	0	0	0	0	0.288149478118073	0	0	0	0	0.136757522894577	0	0.08567959037616
AGAUUA	noMatch	MT-TK	95.1	77.9	9.58664005841459	21.4986861978551	1.06225933850774	2.25118355975654	0.275308542519117	2.96331856119031	5.07480259017924	0	1.15259791247229	0	0.0844012268899946	0	3.01205699030884	3.14542302657527	1.41274443711773	2.65606730166096
AGAUUA	noMatch	RNU6-9_ENST00000384776_prec	95.1	77.9	3.77655517452697	2.32418229166	11.5786267897344	1.00052602655846	2.35071140150939	4.64253241253147	2.35615834544037	94.6100971142983	6.05113904047953	62.6047360818629	11.1409619494793	81.7760673907324	10.5878366932068	5.06002834709935	3.82527724511879	4.96941624181728
AGAUUC	hsa-miR-376a-5p	hsa-mir-376a-1	61.7	73.7	2.90504244194382	1.97555494791101	8.71052657576347	1.75092054647731	2.41424414209072	5.03764155402352	0.543728848947776	0.811835816822362	3.02556952023976	0.44770967400617	1.01281472267993	1.81321657185659	0.456372271258916	2.46163541210238	1.58662067553222	1.2851938556424
AGAUUC	noMatch	TRNAR15	61.7	73.7	0.290504244194382	0.116209114583	0.424903735403096	0.750394519918848	0.275308542519116	0.39510914149204	0.724971798597035	36.1579183030882	0.864448434354217	4.77556985606583	1.18161717645992	117.496433856307	2.37313581054637	0	0.586832304648904	0.17135918075232
AGAUUC	noMatch	trnaR10A34GA58G	61.7	73.7	0.581008488388763	0.813463802081003	2.76187428012012	3.00157807967539	0.232953382131561	0.395109141492041	0.724971798597035	5.6204018087702	1.87297160776747	1.86545697502571	2.11003067224986	5.8022930299411	6.11538843486947	1.64109027473492	0.347752476828981	0.51407754225696
AGAUUC	noMatch	trnaR2A19GA34G	61.7	73.7	0.581008488388764	0.697254687498002	9.24165624501734	5.75302465271116	0.232953382131561	0.691440997611071	0.181242949649259	58.8893211741145	0.576298956236146	4.17862362405759	6.75209815119956	45.3304142964149	6.11538843486947	1.2308177060512	0.391221536432604	0.68543672300928
AGAUUC	noMatch	trnaR2A34GA58G	61.7	73.7	3.63130305242977	1.278300260413	17.7397309530792	9.37993149898559	0.762392886976017	0.987772853730102	1.44994359719407	130.205975236509	3.60186847647591	10.6704138971471	10.2125484536893	101.902771338341	17.1595973993352	7.24814871341257	0.652035894054339	1.62791221714704
AGAUUG	noMatch	TRNAR22	94.6	80.7	0.435756366291573	0.116209114583	1.69961494161238	1.6258547931575	0.0635327405813347	0.19755457074602	0	11.8028437984174	0.432224217177109	0.373091395005142	0.590808588229962	7.79683125898336	0.547646725510698	0.410272568683731	0.0652035894054339	0.17135918075232
AGAUUG	noMatch	TRNAR28_prec	94.6	80.7	0.435756366291572	0.232418229166001	1.06225933850774	0.125065753319808	0.0635327405813347	0	0	2.99754763134411	0.144074739059036	0.522327953007199	0.759611042009951	3.80775480089885	1.55166572228031	0	0.0434690596036226	0.25703877112848
AGAUUG	noMatch	TRNAR9	94.6	80.7	5.37432851759606	1.045882031247	21.138960836304	7.37887944586867	1.33418755220803	0.987772853730102	3.98734489228369	35.6583270311976	7.20373695295182	13.8789998941913	12.1537766721592	50.2260990404277	27.2910618212831	5.19678586999392	1.39100990731592	7.53980395310208
AGAUUG	noMatch	mt-THA10G	94.6	80.7	15.251472820205	4.76457369790302	1.69961494161238	0.875460273238655	2.60484236383473	1.48165928059515	5.98101733842553	0.0624489089863356	0.576298956236145	0.149236558002057	1.77242576468989	0.543964971556978	2.55568471904993	2.18812036631323	2.32559468879381	1.2851938556424
AGAUUG	noMatch	trnaR22A58G	94.6	80.7	0.435756366291572	7.78601067706103	1.48716307391084	50.776695847842	1.52478577395204	5.63030526626158	0.543728848947776	427.025639648562	9.22078329977833	20.5946450042838	16.7958441511089	219.580526851834	16.0643039483139	12.7184496291957	1.60835520533403	12.0808222430385
AGAUUG	noMatch	trnaR22A58T	94.6	80.7	12.3464303782612	5.46182838540102	48.5452517698037	32.7672273697897	1.20712207104536	4.8400869832775	1.08745769789555	325.608611454753	6.77151273577471	15.893693427219	13.1665913948392	178.78315398506	13.2347958665086	8.34220889656919	1.41274443711773	9.93883248363455
AGAUUG	noMatch	trnaR25T34CA58G	94.6	80.7	11.3296655235809	3.37006432290701	57.5744561471195	13.1319040985798	4.36258151991832	10.6679468202851	9.78711928105997	61.0750329886362	19.1619402948518	33.3543707134598	27.9368061005882	91.9300801931293	78.8611284735406	17.5049629305059	5.52057056966006	28.4456240048851
AGAUUG	noMatch	trnaR25T34CA58T	94.6	80.7	12.92743886665	1.278300260413	45.5709256219821	9.37993149898559	2.83779574596628	5.72908255163459	6.88723208667183	53.0815726383852	16.7126697308482	28.5788008573939	24.2231521174285	88.1223253922305	70.281329773873	16.0006301786655	4.82506561600211	20.6487812806545
AGAUUG	noMatch	trnaR7A58T	94.6	80.7	0.290504244194382	0	1.06225933850774	0.500263013279232	0.169420641550226	0.0987772853730102	0	5.6204018087702	0	1.34312902201852	0.506407361339967	5.07700640119846	2.46441026479815	0.820545137367461	0.0217345298018113	0.08567959037616
AGCAAA	hsa-miR-545-3p	hsa-mir-545	94.8	79.6	2.61453819774943	0.464836458332002	2.33697054471703	1.00052602655846	0.148243061356448	0.0987772853730102	2.53740129508962	0	0	0.373091395005142	0	0	0.365097817007133	0.136757522894577	0.260814357621736	0
AGCAAA	noMatch	hsa-mir-548v	94.8	79.6	2.75979031984663	0.929672916664004	10.0914637158235	2.87651232635558	0.084710320775113	0.888995568357092	0.362485899298517	0.686937998849691	0.144074739059036	0.373091395005142	0.422006134449973	1.45057325748528	0.456372271258916	0	0.260814357621736	0.59975713263312
AGCAAC	noMatch	hsa-mir-15a	80.5	60.8	13.9442037213303	6.27529218748202	7.7544931711065	6.50341917263001	1.73656157588982	3.45720498805536	2.89988719438814	3.24734326728945	2.44927056400362	2.23854837003085	2.36323435291985	2.35718154341357	1.36911681377675	4.51299825552104	1.89090409275758	3.68422238617488
AGCAAC	noMatch	hsa-mir-15b	80.5	60.8	0.435756366291572	0.813463802081003	1.80584087546316	2.00105205311693	0.0423551603875565	0	0.181242949649259	0.187346726959007	0.288149478118073	0.223854837003085	0.253203680669984	0	0.182548908503566	0.547030091578308	0.0869381192072452	0.17135918075232
AGCAAC	noMatch	hsa-mir-29b-2	80.5	60.8	32.2459711055764	4.76457369790302	15.508986342213	18.1345342313722	3.91785233584898	9.48261939580898	1.08745769789555	4.18407690208449	4.61039164988916	0.895419348012341	2.86964171425981	3.26378982934187	1.46039126802853	5.19678586999393	3.19497588086626	13.5373752794333
AGCACA	noMatch	KRAS_KRAS-001_ENSG00000133703_ENST00000311936.3	79.3	55.4	0.145252122097191	0.116209114583	0.212451867701548	0.125065753319808	0.995346269107578	0.395109141492041	1.26870064754481	1.12408036175404	0.432224217177109	2.23854837003085	1.18161717645992	2.35718154341357	2.09931244779101	0	1.60835520533404	0.08567959037616
AGCACA	noMatch	hsa-mir-29a	79.3	55.4	6.53634549437358	3.13764609374101	5.62997449409102	6.62848492594983	15.1207922583577	3.16087313193632	29.7238437424784	24.7922168675753	11.5259791247229	37.6076126165183	20.6783005880487	34.6324365224609	19.8065565726368	6.01733100736139	36.3183992988267	13.7944140505618
AGCACA	noMatch	hsa-mir-29b-2	79.3	55.4	0.435756366291572	0	0.106225933850774	0.750394519918847	1.39772029278936	0.395109141492041	0.543728848947776	3.30979217627578	0.144074739059036	1.19389246401645	2.27883312602985	2.53850320059923	2.28186135629458	0	1.56488614573041	0.59975713263312
AGCACA	noMatch	hsa-mir-29c	79.3	55.4	4.50281578501292	2.90522786457501	6.26733009719567	6.75355067926963	13.2571652013052	3.35842770268235	9.06214748246293	15.6746761555702	3.60186847647591	24.7732686283414	27.4303987392482	33.7258282365327	23.3662602884565	3.00866550368069	24.7338949144613	8.91067739912064
AGCACC	hsa-miR-29a-3p	hsa-mir-29a	63.1	51.3	9782.5851711237	2751.59941509629	4217.48825167727	4792.64473296836	6532.73287269555	3655.64855436974	11091.343546736	9985.95524036897	9365.14618831547	14068.7541776909	8823.38866030692	13089.4291105756	6586.91226553417	3798.16668335108	12990.7501970724	13415.8816202799
AGCACC	hsa-miR-29b-3p	hsa-mir-29b-2	63.1	51.3	732.070695369841	494.934619008999	421.079601784468	629.455936458593	680.901558390359	448.25132102272	664.980382263131	1691.9282911668	452.394680645374	623.361102774592	2007.06117544407	1187.2942112517	884.266912791276	512.567195808875	807.829003673722	604.983587646065
AGCACC	hsa-miR-29c-3p	hsa-mir-29c	63.1	51.3	7640.40687443433	4164.46983019641	8106.63214182183	8656.67624753715	9662.71569259541	5864.80254173711	5356.99786278314	11853.6772103323	5794.68600495445	15830.8648363002	22493.7709784525	22828.5779613317	14201.1185136722	3038.7521587175	15901.7209770183	16522.6235673195
AGCACC	noMatch	AIG1_AIG1-001_ENSG00000146416_ENST00000357847.4	63.1	51.3	0	0.232418229166001	0.106225933850774	0.250131506639616	0.9741686889138	0.296331856119031	0.362485899298517	0.56204018087702	0	1.49236558002057	3.46045030248978	3.80775480089884	2.09931244779101	0.410272568683731	2.32559468879381	0.51407754225696
AGCACC	noMatch	ALG6_ALG6-001_ENSG00000088035_ENST00000371108.4	63.1	51.3	1.01676485468034	0.116209114583	0.743581536955418	0.250131506639616	1.73656157588982	0.296331856119031	2.53740129508962	1.12408036175404	2.16112108588555	4.17862362405759	4.22006134449973	6.16493634431242	3.19460589881241	0.410272568683731	2.62987810601917	0.68543672300928
AGCACC	noMatch	APOD_APOD-001_ENSG00000189058_ENST00000343267.3	63.1	51.3	0	0	0.106225933850774	0.250131506639616	1.05887900968891	0.0987772853730102	1.26870064754481	1.81101836060373	0.720373695295182	2.53702148603497	1.26601840334992	1.63189491467093	1.00401899676961	0	1.5431516159286	0.51407754225696
AGCACC	noMatch	C18orf54_C18orf54-002_ENSG00000166845_ENST00000382911.4	63.1	51.3	0.145252122097191	0	0.212451867701548	0	1.14358933046403	0.0987772853730102	0.724971798597035	0.56204018087702	0.144074739059036	1.26851074301748	3.1228453949298	2.71982485778489	1.6429401765321	0.136757522894577	1.10846101989238	0
AGCACC	noMatch	COL20A1_COL20A1-001_ENSG00000101203_ENST00000422202.1	63.1	51.3	1.45252122097191	0.813463802081003	1.48716307391084	2.00105205311693	5.14615198708811	0.987772853730102	2.1749153957911	6.93182889748325	1.72889686870844	5.67098920407816	8.44012268899946	9.61004783083995	4.47244825833737	0.820545137367461	5.65097774847094	1.62791221714704
AGCACC	noMatch	DNAH2_DNAH2-001_ENSG00000183914_ENST00000572933.1	63.1	51.3	0.145252122097191	0	0.106225933850774	0.250131506639616	1.03770142949513	0.0987772853730102	1.44994359719407	1.49877381567205	0.288149478118073	2.16393009102982	1.26601840334992	3.08246817215621	1.91676353928745	0.136757522894577	1.5431516159286	0.34271836150464
AGCACC	noMatch	GJB4_GJB4-001_ENSG00000189433_ENST00000339480.1	63.1	51.3	0.435756366291572	0.232418229166001	0.956033404656966	0.375197259959424	1.20712207104536	0.790218282984082	2.53740129508962	2.18571181452174	1.87297160776747	4.10400534505656	1.85682699157988	3.44511148652753	2.64695917330171	0	2.36906374839743	0.77111631338544
AGCACC	noMatch	GRIA3_GRIA3-001_ENSG00000125675_ENST00000371256.5	63.1	51.3	0.145252122097191	0	0	0.250131506639616	0.656504986007126	0	0.543728848947776	0.499591271890684	0.288149478118073	1.11927418501543	0.92841349578994	1.08792994311396	1.55166572228031	0	1.02152290068513	0.08567959037616
AGCACC	noMatch	GRID2_GRID2-001_ENSG00000152208_ENST00000282020.4	63.1	51.3	1.01676485468034	0.232418229166001	0.212451867701548	0.500263013279232	0.338841283100452	0.19755457074602	0.543728848947776	0.874284725808698	0.864448434354218	0.596946232008227	1.5192220840199	1.81321657185659	1.18656790527318	0.683787614472885	0.608566834450716	1.54223262677088
AGCACC	noMatch	HIBCH_HIBCH-001_ENSG00000198130_ENST00000359678.5	63.1	51.3	0.145252122097191	0	0	0.125065753319808	0.254130962325339	0	0.181242949649259	0.249795635945342	0	0.44770967400617	2.27883312602985	1.26925160029962	0.547646725510699	0	0.369487006630792	0
AGCACC	noMatch	MAML3_MAML3-001_ENSG00000196782_ENST00000509479.2	63.1	51.3	0	0	0.106225933850774	0	0.232953382131561	0.0987772853730102	1.26870064754481	0.749386907836027	0.432224217177109	1.41774730101954	0.253203680669984	0.906608285928297	1.00401899676961	0.273515045789154	0.652035894054339	0.25703877112848
AGCACC	noMatch	MVK_MVK-001_ENSG00000110921_ENST00000228510.3	63.1	51.3	0.290504244194382	0.116209114583	0.212451867701548	0	0.444729184069343	0.0987772853730102	0.181242949649259	0.437142362904349	0.144074739059036	0.820801069011312	1.01281472267993	1.63189491467093	0.730195634014265	0.273515045789154	0.565097774847094	0
AGCACC	noMatch	NBAS_NBAS-001_ENSG00000151779_ENST00000281513.5	63.1	51.3	0	0	0	0	0.402374023681787	0	0.906214748246293	0.437142362904349	0	1.5669838590216	0.337604907559978	0.906608285928297	1.0952934510214	0.136757522894577	0.891115721874263	0.17135918075232
AGCACC	noMatch	NLN_NLN-001_ENSG00000123213_ENST00000380985.5	63.1	51.3	0.145252122097191	0	0.318677801552322	0.125065753319808	0.783570467169795	0.19755457074602	1.26870064754481	0.999182543781369	0.144074739059036	2.23854837003085	0.675209815119957	1.45057325748528	1.6429401765321	0.136757522894577	1.45621349672136	0.17135918075232
AGCACC	noMatch	OPA3_OPA3-002_ENSG00000125741_ENST00000263275.4	63.1	51.3	0	0.116209114583	0.424903735403096	0.125065753319808	1.73656157588982	0.19755457074602	0.543728848947776	1.43632490668572	0	1.71622041702365	2.70083926047983	4.17039811527017	1.55166572228031	0	2.41253280800105	0.8567959037616
AGCACC	noMatch	RPLP0_ENST00000392514trunc	63.1	51.3	3.77655517452696	1.74313671874501	3.61168175092632	6.25328766599039	2.26600108073427	3.55598227342837	2.1749153957911	4.68366817397517	2.88149478118073	11.5658332451594	10.7189558150293	9.06608285928297	5.56774170935877	0.683787614472885	10.1717599472477	6.34028968783584
AGCACC	noMatch	SPINT4_SPINT4-001_ENSG00000149651_ENST00000279058.3	63.1	51.3	0	0.116209114583	0.212451867701548	0	0.211775801937783	0.0987772853730102	0.724971798597035	0.624489089863356	0.288149478118073	1.0446559060144	0.253203680669984	0.906608285928297	1.27784235952496	0	0.326017947027169	0.25703877112848
AGCACC	noMatch	ZFP41_ZFP41-001_ENSG00000181638_ENST00000330701.4	63.1	51.3	0.435756366291572	0.348627343749001	0.212451867701548	0	1.20712207104536	0.395109141492041	0.543728848947776	1.12408036175404	1.00852317341325	3.13396771804319	1.6036233109099	1.08792994311396	1.55166572228031	0	1.06499196028875	0.4283979518808
AGCACC	noMatch	ZNF696_ZNF696-001_ENSG00000185730_ENST00000330143.3	63.1	51.3	0.726260610485954	0.232418229166001	0.956033404656966	0.375197259959424	3.47312315177963	1.38288199522214	6.34350323772405	5.30815726383852	1.72889686870844	5.59637092507713	7.17410428564954	7.07154463024072	5.47646725510699	0.683787614472885	4.73812749679486	1.19951426526624
AGCACC	noMatch	chr22_24647520-24650020	63.1	51.3	0	0.116209114583	0	0.125065753319808	1.01652384930136	0.296331856119031	1.63118654684333	1.62367163364472	0.288149478118073	3.13396771804319	1.09721594956993	2.53850320059923	2.55568471904993	0	1.60835520533404	0
AGCACC	noMatch	hsa-mir-15a	63.1	51.3	7.40785822695673	2.90522786457501	3.93035955247864	4.37730136619328	0.825925627557352	2.46943213432525	0.724971798597035	1.37387599769938	1.00852317341325	0.596946232008227	1.26601840334992	1.08792994311396	0.0912744542517831	1.23081770605119	0.804177602667018	1.37087344601856
AGCACC	noMatch	hsa-mir-29a	63.1	51.3	46.7711833152955	25.333586979094	42.7028254080112	34.7682794229065	73.8038669753172	36.2512637318947	121.432776265003	96.1088709299704	93.3604309102554	191.022794242634	134.451154435762	151.584905407212	123.768159965418	33.7791081549607	106.281850730858	61.1752275285783
AGCACC	noMatch	hsa-mir-29b-2	63.1	51.3	16.5587419190797	9.41293828122302	11.3661749220327	13.3820356052195	43.2446187556954	10.3716149641661	29.5426007928294	74.7513440566436	8.78855908260124	65.5894672419039	85.4984428395646	100.27087642367	66.9954494208088	8.61572394235836	62.7041184782255	17.9927139789936
AGCACC	noMatch	hsa-mir-29c	63.1	51.3	111.408377648545	54.0372382810951	109.200259998597	122.814569760051	222.046928331764	79.9108238667651	126.688821804833	253.292774848579	82.9870496980049	370.181282124102	508.601793239109	534.71756704051	334.338325924282	43.8991648491593	366.009481862501	227.39363285833
AGCACG	noMatch	VWA5B1_VWA5B1-203_ENSG00000158816_ENST00000375083.4	77.2	65.6	0.290504244194382	0.116209114583	0.53112966925387	0.125065753319808	0.317663702906674	0.395109141492041	1.44994359719407	1.0616314527677	0.288149478118073	1.71622041702365	0.422006134449973	1.81321657185659	1.27784235952496	0.547030091578308	0.847646662270641	0.51407754225696
AGCACG	noMatch	hsa-mir-29a	77.2	65.6	0	0	0	0.125065753319808	1.12241175027025	0.19755457074602	1.63118654684333	1.7485694516174	0.288149478118073	0.596946232008227	2.86964171425982	4.53304142964149	1.18656790527318	0.136757522894577	1.89090409275758	0.34271836150464
AGCACG	noMatch	hsa-mir-29c	77.2	65.6	1.16201697677753	0.929672916664004	1.27471120620929	1.87598629979712	16.2855591690155	0.790218282984082	8.15593273421664	19.8587530576547	1.15259791247229	29.3249836474042	38.3181570080575	43.3358760673726	24.7353771022332	0.410272568683731	29.8197748880851	2.141989759404
AGCACG	noMatch	noMatch	77.2	65.6	0	0.116209114583	0.318677801552322	0.125065753319808	0.825925627557352	0.395109141492041	1.99367244614185	0.874284725808698	0.576298956236145	2.31316664903188	1.35041963023991	2.71982485778489	1.82548908503566	0.547030091578308	1.13019554969419	0.17135918075232
AGCACU	noMatch	MAMDC2_MAMDC2-001_ENSG00000165072_ENST00000377182.4	60.7	29.4	0.290504244194382	0.232418229166001	0.212451867701548	0.125065753319808	0.402374023681787	0.19755457074602	0.906214748246293	0.811835816822362	0.288149478118073	1.41774730101954	1.43482085712991	1.26925160029962	1.27784235952496	0.273515045789154	0.978053841081508	0.51407754225696
AGCACU	noMatch	NAA30_NAA30-001_ENSG00000139977_ENST00000556492.1	60.7	29.4	0.145252122097191	0	0.424903735403096	0.125065753319808	0.4870843444569	0.493886426865051	0.724971798597035	0.811835816822362	0.576298956236145	1.71622041702365	0.253203680669984	1.63189491467093	1.00401899676961	0.410272568683731	0.782443072865207	0.25703877112848
AGCACU	noMatch	hsa-mir-29c	60.7	29.4	11.1844134014837	9.52914739580604	17.2086012838254	16.1334821782552	12.1982861916163	11.6557196740152	15.2244077705377	18.23508142401	18.5856413386157	25.7433062553548	29.7092318652781	37.5335830374315	21.5407712034208	10.1200566941987	22.5821764640819	19.6206261961406
AGCAGC	hsa-miR-15a-5p	hsa-mir-15a	26.2	37.8	36.3130305242977	21.0338497395231	29.8494874120675	76.9154382916819	6.94624630355926	16.2982520865467	5.2560455398285	18.5473259689417	6.05113904047953	14.5505644052005	14.0106036637391	5.98361468712676	6.38921179762482	10.9406018315662	9.97614917903139	21.6769363651685
AGCAGC	hsa-miR-15b-5p	hsa-mir-15b	26.2	37.8	3.34079880823539	11.156074999968	16.2525678791684	19.6353232712098	0.84710320775113	1.18532742447612	1.08745769789555	3.37224108526212	1.72889686870844	3.50705911304833	4.6420674789497	0.725286628742638	1.55166572228031	2.32487788920781	2.76028528483003	1.11383467489008
AGCAGC	hsa-miR-16-5p	hsa-mir-16-2	26.2	37.8	82.0674489849128	97.4994471351374	98.3652147458167	121.313780720214	8.9581164219682	71.4159773246863	26.4614706487917	18.5473259689417	47.8328133676	16.4906396592272	11.9849742183792	28.2861785209628	12.3220513239907	42.5315896202135	10.2804325962567	79.7676986402049
AGCAGC	noMatch	CEBPD_CEBPD-001_ENSG00000221869_ENST00000408965.3	26.2	37.8	0.726260610485954	0.232418229166	1.16848527235851	0.500263013279232	1.80009431647115	0.493886426865051	0.543728848947776	2.18571181452174	0.720373695295182	3.1339677180432	2.36323435291985	3.9890764580845	2.55568471904993	0.547030091578308	3.80354271531697	2.22766934978016
AGCAGC	noMatch	chr10_72904880-72940720	26.2	37.8	0.581008488388763	0.232418229166001	0.212451867701548	0.375197259959424	1.33418755220803	0.296331856119031	2.53740129508962	2.68530308641243	1.15259791247229	3.65629567105039	1.35041963023991	3.08246817215621	2.55568471904993	0.273515045789154	2.34732921859562	1.02815508451392
AGCAGC	noMatch	hsa-mir-16-2	26.2	37.8	2.61453819774943	2.78901874999201	1.59338900776161	3.75197259959424	0.105887900968891	1.67921385134117	0.724971798597035	0.124897817972671	0.720373695295182	0	0.0844012268899946	0.181321657185659	0.365097817007133	0.820545137367461	0.17387623841449	2.65606730166096
AGCAGC	noMatch	hsa-mir-195	26.2	37.8	0	0.116209114583	0.424903735403096	0.125065753319808	0.211775801937783	0.888995568357092	0.362485899298517	0.936733634795033	2.30519582494458	0.895419348012341	0.590808588229962	0.543964971556978	0.273823362755349	0.273515045789154	0.347752476828981	1.02815508451392
AGCAGC	noMatch	hsa-mir-29b-2	26.2	37.8	135.229725672485	22.4283591145191	53.7503225284916	81.7930026711544	5.04026408611922	34.7696044512996	1.81242949649259	4.30897472005716	24.0604814228591	1.11927418501543	2.86964171425981	4.17039811527017	2.28186135629458	19.693083296819	3.10803776165902	57.0626071905225
AGCAGC	noMatch	hsa-mir-424	26.2	37.8	0	0	0.106225933850774	0.125065753319808	0.190598221744004	0.0987772853730102	0.724971798597035	1.0616314527677	0	1.64160213802262	0.422006134449973	0	0.547646725510699	0.273515045789154	0.738974013261584	0.25703877112848
AGCAGG	noMatch	RNA5S9_ENST00000364451	42.9	47.3	0	0.116209114583	1.27471120620929	0.250131506639616	0.232953382131561	0.19755457074602	0	1.24897817972671	0.720373695295182	2.38778492803291	0.422006134449973	0.725286628742638	1.0952934510214	0.683787614472885	0.412956066234415	0.17135918075232
AGCAGG	noMatch	hsa-mir-195	42.9	47.3	0	0	0	0.250131506639616	0.529439504844456	0.0987772853730102	0.362485899298517	0.749386907836027	0.288149478118073	1.19389246401645	0.675209815119957	1.45057325748528	0.456372271258916	0.136757522894577	0.543363245045282	0
AGCAUA	hsa-miR-487a-3p	hsa-mir-487a	81.6	73.1	0	0	0	0	0.508261924650678	0	0	0.124897817972671	0	0.373091395005142	1.43482085712991	1.63189491467093	1.18656790527318	0	0.956319311279697	0
AGCAUA	noMatch	TIMELESS_TIMELESS-001_ENSG00000111602_ENST00000553532.1	81.6	73.1	0	0	0.106225933850774	0.125065753319808	0.571794665232013	0.493886426865051	0.181242949649259	0.936733634795033	0	2.0893118120288	0.759611042009951	0.362643314371319	0.821470088266048	0.273515045789154	1.151930079496	0
AGCAUA	noMatch	cali_12_rc	81.6	73.1	2.61453819774943	26.4956781249241	1.91206680931393	19.8854547778495	0.296486122712895	18.8664615062449	2.35615834544036	1.31142708871305	0.144074739059036	2.38778492803291	4.38886379827972	5.43964971556978	5.38519280085521	0.547030091578308	0.130407178810868	4.79805706106496
AGCAUA	noMatch	chr6_39071840-39117320_rev	81.6	73.1	0	0.232418229166001	0.53112966925387	0.250131506639616	0.105887900968891	0.296331856119031	0.906214748246293	0.249795635945342	2.01704634682651	0.746182790010284	0.168802453779989	1.08792994311396	0.547646725510699	0.547030091578308	0.456425125838037	0.94247549413776
AGCAUC	hsa-miR-338-3p	hsa-mir-338	74.4	48	15.977733430691	26.4956781249241	9.87901184812198	24.2627561440428	9.42402318623132	10.4703922495391	4.71231669088073	6.3073398076199	8.06818538730603	9.10343003812547	1.26601840334991	3.44511148652753	2.92078253605706	7.38490623630715	7.47667825182309	2.05631016902784
AGCAUC	noMatch	CNOT8_CNOT8-006_ENSG00000155508_ENST00000517876.1	74.4	48	0.145252122097191	0	0.53112966925387	0.250131506639616	0.508261924650678	0.395109141492041	1.63118654684333	1.12408036175404	1.15259791247229	1.79083869602468	0.675209815119957	1.26925160029962	1.46039126802853	0.547030091578308	0.912850251676075	0.51407754225696
AGCAUC	noMatch	hsa-mir-15a	74.4	48	5.95533700598482	3.02143697915801	4.67394108943406	2.87651232635558	0.635327405813347	1.67921385134117	1.44994359719407	0.999182543781369	1.72889686870844	0.820801069011312	1.26601840334992	1.63189491467093	0.365097817007133	2.05136284341865	0.695504953657962	1.7135918075232
AGCAUC	noMatch	hsa-mir-16-2	74.4	48	0.871512732583145	1.045882031247	1.48716307391084	0.750394519918847	0.0423551603875565	0.691440997611071	0.181242949649259	0.249795635945342	0.432224217177109	0.149236558002057	0	0.181321657185659	0	0.410272568683731	0.0434690596036226	0.4283979518808
AGCAUC	noMatch	hsa-mir-338	74.4	48	14.5252122097191	16.385485156203	12.1097564589882	15.5081534116561	1.71538399569603	1.87676842208719	2.1749153957911	3.99673017512548	3.02556952023976	2.91011288104011	2.44763557980984	2.53850320059924	2.92078253605707	6.83787614472884	2.60814357621736	1.97063057865168
AGCCAA	noMatch	RNA45S5_NR_046235_prec3.3	72.3	63.6	0.726260610485954	1.045882031247	1.27471120620929	0.375197259959424	0.0211775801937782	0.19755457074602	0	0	0.288149478118073	0.0746182790010284	0.253203680669984	0.181321657185659	0.0912744542517831	0.273515045789154	0.0869381192072452	0
AGCCAC	noMatch	ZNF485_ZNF485-001_ENSG00000198298_ENST00000361807.3	68.3	36.2	0.145252122097191	0.697254687498003	0.212451867701548	0.750394519918847	1.27065481162669	0.592663712238061	3.0811301440374	0.124897817972671	0.288149478118073	0.0746182790010284	0.422006134449973	0	0.456372271258916	0.683787614472885	0.369487006630792	0.08567959037616
AGCCAG	noMatch	TRNAR18	52.4	45.5	0.581008488388763	0.813463802081003	5.62997449409103	1.25065753319808	6.20503099677703	5.53152798088857	6.52474618737331	16.5489608813789	6.05113904047953	8.43186552711621	4.13566011760973	16.6815924610807	15.4253827685513	8.20545137367462	5.32495980144377	2.65606730166096
AGCCCG	noMatch	RNA45S5_NR_046235_prec3.3	72.8	47.7	1.5977733430691	0.697254687498003	1.91206680931393	0.500263013279232	0.127065481162669	2.17310027820622	0.543728848947776	0	0.288149478118073	0.0746182790010284	0.0844012268899946	0.362643314371319	0.182548908503566	0.683787614472885	0.152141708612679	0.4283979518808
AGCCCU	noMatch	hsa-mir-129-2	63.2	23.7	1.74302546516629	0.813463802081003	1.27471120620929	1.25065753319808	1.35536513240181	1.28410470984913	2.53740129508962	2.68530308641243	2.30519582494458	2.98473116004114	2.78524048736982	3.26378982934187	4.19862489558202	2.73515045789154	1.5431516159286	2.22766934978016
AGCCUC	noMatch	TRNAR4	40.1	29.4	0	0	0	0	0.0635327405813347	0	0	2.06081399654907	0	0.0746182790010284	0	4.71436308682715	0.0912744542517831	0.136757522894577	0.0434690596036226	0.08567959037616
AGCGAA	noMatch	rna18s5A60GC456AT1578G	91.2	77.4	1.16201697677753	1.39450937499601	0.956033404656966	0.375197259959424	0.0635327405813347	1.08655013910311	0	0.187346726959007	0.144074739059036	0	0	0.725286628742638	0.273823362755349	0.410272568683731	0.0434690596036226	0.08567959037616
AGCGCA	hsa-miR-130b-3p	hsa-mir-130b	84	71.8	0.145252122097191	0	0.106225933850774	0.125065753319808	0.571794665232013	0.19755457074602	0.724971798597035	1.0616314527677	0	1.34312902201851	1.35041963023991	0.543964971556978	0.912744542517831	0	0.99978837088332	0.34271836150464
AGCGGU	noMatch	RNA45S5_NR_046235_prec3.3	26.1	51.9	2.75979031984663	1.85934583332801	1.38093714006006	3.87703835291404	7.43333064801617	6.42052354924566	24.4677982026499	0.374693453918013	6.05113904047953	0.820801069011312	0.337604907559978	0.543964971556978	1.00401899676961	7.24814871341258	1.76049691394672	4.88373665144112
AGCGUA	noMatch	hsa-mir-21	84.8	78.3	1.30726909887472	2.32418229166001	1.59338900776161	1.12559177987827	0.656504986007126	1.77799113671418	0.181242949649259	0.249795635945342	0.432224217177109	0.373091395005142	0.253203680669984	0.181321657185659	0.182548908503566	0.820545137367461	0.978053841081508	0.68543672300928
AGCGUU	noMatch	RNA45S5_NR_046235_prec3.3	85.6	79	12.0559261340668	0.813463802081003	0.743581536955418	1.12559177987827	4.44729184069343	2.37065484895224	11.0558199286048	0.811835816822362	1.00852317341325	0.970037627013369	0.844012268899945	0.725286628742637	1.0952934510214	4.78651330131019	1.28233725830687	3.17014484391792
AGCUAA	noMatch	mt-rnr1G371AG689AA937-A938-	81	74	1.74302546516629	2.20797317707701	0	0.125065753319808	0	0	0.181242949649259	0	0.144074739059036	0	0	0.181321657185659	0	0.273515045789154	0.0434690596036226	0.25703877112848
AGCUAG	hsa-miR-9-3p	hsa-mir-9-1	52.8	60.3	20.1900449715095	22.1959408853531	18.801990291587	13.8822986184987	4.91319860495656	26.2747579092207	3.98734489228369	3.12244544931678	3.02556952023977	3.28320427604525	3.29164784870979	4.71436308682715	6.02411398061769	12.8552071520903	3.04283417225358	23.0478098111871
AGCUAU	noMatch	SNORD61_ENST00000384252	48.5	77.7	0	0	0	0	0.0635327405813347	0	0.181242949649259	14.1759023398982	0.144074739059036	0.44770967400617	0	1.26925160029962	0	0	0.0434690596036226	0.17135918075232
AGCUAU	noMatch	mt-TL2A9TA43G	48.5	77.7	4.93857215130449	0.464836458332002	0	0.375197259959424	0.36001886329423	0.691440997611071	1.81242949649259	0.124897817972671	0	0.373091395005142	0.844012268899946	0.181321657185659	1.00401899676961	0.410272568683731	0.239079827819924	0.34271836150464
AGCUCA	noMatch	hsa-mir-151	82.5	67.6	0.145252122097191	4.76457369790302	1.69961494161238	0	0	0.691440997611071	0	0	0.288149478118073	0	0.168802453779989	0	0.0912744542517831	0.410272568683731	0	0
AGCUCA	noMatch	hsa-mir-21	82.5	67.6	21.9330704366758	25.4497960936771	29.9557133459183	31.891767096551	4.06609539720542	27.7564171898158	1.81242949649259	3.30979217627579	15.992296035553	8.50648380611724	4.6420674789497	2.53850320059923	2.46441026479815	17.3682054076112	4.80333108620029	16.1934425810942
AGCUGA	noMatch	hsa-mir-21	83.2	73	23.6760959018421	34.6303161457341	22.6261239102149	28.8901890168756	0.254130962325339	22.5212210650463	0	0.187346726959007	13.2548759934313	0.149236558002057	0.168802453779989	0.181321657185659	0.0912744542517831	11.7611469689336	0.152141708612679	15.508005858085
AGCUGC	hsa-miR-22-3p	hsa-mir-22	25.4	14.3	2769.08645566085	1372.31343411065	1167.63546488771	1122.96539905856	3711.8368357239	1759.81611620555	1762.22519943974	1350.45765682951	2057.38727376304	1952.76036145692	5238.78415306196	6567.83306657895	1869.11827416801	3807.60295243081	3685.26340413552	2017.15459622593
AGCUGC	noMatch	hsa-mir-22	25.4	14.3	18.0112631400517	16.501694270786	12.7471120620929	10.0052602655846	49.0472757287904	16.9896930841577	19.57423856212	26.5407863191926	19.1619402948519	35.8167739204936	83.8948195286546	91.7487585359437	31.2158633541099	28.7190798078612	54.7710151005644	20.0490241480214
AGCUGG	hsa-miR-138-5p	hsa-mir-138-1	9.3	19.3	0.435756366291573	0.348627343749001	2.23074461086625	0.62532876659904	1.56714093433959	0.493886426865051	1.26870064754481	1.31142708871305	3.31371899835784	2.23854837003085	1.18161717645992	3.26378982934187	2.37313581054636	7.11139119051801	2.97763058284815	1.45655303639472
AGCUGG	noMatch	hsa-mir-22	9.3	19.3	0	0.232418229166001	0	0	0.677682566200904	0	0.543728848947776	0.686937998849691	0	1.5669838590216	0.675209815119957	0.906608285928297	1.91676353928745	0	1.151930079496	0.08567959037616
AGCUUA	hsa-miR-21-5p	hsa-mir-21	84.2	80.2	49.2404693909477	61.9394580727391	51.3071260499238	83.1687259576722	81.364263104496	48.9935335450131	68.3285920177705	72.1284898792176	35.5864605475816	494.868426334819	93.010152032774	58.9295385853395	159.456471577865	192.144319666881	139.122725261395	38.5558156692719
AGCUUA	hsa-miR-27b-5p	hsa-mir-27b	84.2	80.2	0.435756366291572	1.045882031247	0.53112966925387	1.37572328651789	0.127065481162669	0.296331856119031	0.362485899298517	0.124897817972671	0.288149478118073	0.149236558002057	0	0	0.0912744542517831	0.410272568683731	0.347752476828981	0.08567959037616
AGCUUA	hsa-miR-590-5p	hsa-mir-590	84.2	80.2	9.4413879363174	1.743136718745	4.03658548632942	17.1340082048137	1.12241175027025	0.987772853730102	0.181242949649259	3.24734326728945	0.144074739059036	0.298473116004113	0.422006134449973	0.725286628742638	0.547646725510699	0.547030091578308	1.23886819870325	3.17014484391792
AGCUUA	noMatch	DYRK2_DYRK2-001_ENSG00000127334_ENST00000344096.3	84.2	80.2	0.145252122097191	0	0	0.250131506639616	0.508261924650678	0.0987772853730102	0.362485899298517	0.312244544931678	0	4.40247846106068	0.422006134449973	0.362643314371319	1.27784235952496	0	0.695504953657962	0
AGCUUA	noMatch	chr15_51328400-51687420	84.2	80.2	0.145252122097191	0	0.212451867701548	0.250131506639616	0.550617085038234	0	0	0.811835816822362	0	1.64160213802262	1.09721594956993	0.543964971556978	0.547646725510699	0	0.630301364252528	0.25703877112848
AGCUUA	noMatch	hsa-mir-21	84.2	80.2	24.2571043902311	22.660777343685	26.6627093965442	47.2748547548874	88.5011076297992	24.1016576310143	60.5351451828526	82.9321511338536	20.7467624245012	416.668469941744	97.4834170579437	69.6275163592935	129.335901674777	34.5996532923282	139.166194320997	19.3635874250122
AGCUUA	noMatch	hsa-mir-3977	84.2	80.2	0	0.232418229166001	0.106225933850774	0.250131506639616	0.444729184069343	0	0.181242949649259	0.312244544931678	0.144074739059036	4.02938706605553	0.253203680669984	0.181321657185659	2.1905869020428	0	0.695504953657962	0
AGCUUC	noMatch	SIAH2_SIAH2-001_ENSG00000181788_ENST00000312960.3	47.8	20.1	0	0	0	0	0	0	0	2.31060963249442	0	0.298473116004114	0.0844012268899946	4.71436308682715	0.0912744542517831	0	0.0217345298018113	0
AGCUUC	noMatch	TRNAR15	47.8	20.1	0	0	0.212451867701548	0.250131506639616	0.190598221744004	0.0987772853730102	0.181242949649259	18.6722237869143	0	3.9547687870545	1.35041963023991	62.3746500718669	2.37313581054636	0	0.217345298018113	0
AGCUUC	noMatch	hsa-mir-21	47.8	20.1	0.871512732583145	0.116209114583	0.424903735403096	1.50078903983769	1.05887900968891	0.296331856119031	2.1749153957911	0.936733634795033	0.288149478118073	12.1627794771676	1.26601840334992	0.906608285928297	4.10735044133024	0.683787614472885	2.17345298018113	0
AGCUUG	noMatch	hsa-mir-21	64.4	62	1.74302546516629	1.045882031247	1.27471120620929	5.12769588611212	3.15545944887296	1.28410470984913	4.89355964052998	2.18571181452174	1.5848221296494	34.6228814564772	2.19443189913986	0.906608285928297	12.5046002324943	3.00866550368069	5.60750868886732	0.77111631338544
AGCUUG	noMatch	rnu2-2pA83GA	64.4	62	0.145252122097191	0	0.106225933850774	0	6.07796551561436	0.987772853730102	16.130622518784	0.124897817972671	0.144074739059036	0	0	0.362643314371319	1.00401899676961	1.36757522894577	0.67377042385615	0.17135918075232
AGCUUG	noMatch	trnaR4G37TA58T	64.4	62	0	0	0	0	0	0	0	1.12408036175404	0	0	0	1.26925160029962	0	0	0	0
AGGAAA	noMatch	RNA45S5_NR_046235_prec3.3	77.7	72.3	0.871512732583144	0	0.106225933850774	0.125065753319808	3.36723525081074	4.24742327103944	3.44361604333591	0.124897817972671	0.432224217177109	0.223854837003085	0.0844012268899946	0.181321657185659	0.821470088266048	0.547030091578308	0.630301364252528	0.17135918075232
AGGAAU	noMatch	SNORD89_ENST00000390981	75.9	70.4	0	0	0.106225933850774	1.00052602655846	3.32488009042319	0.493886426865051	1.63118654684333	34.6591444874162	2.88149478118073	2.83549460203908	1.18161717645992	11.2419427455109	0.912744542517831	0.410272568683731	1.65182426493766	0.4283979518808
AGGAAU	noMatch	rna18s5A60GC456AT1578G	75.9	70.4	2.46928607565225	0.929672916664004	3.39922988322477	2.12611780643673	0.529439504844456	3.25965041730933	0.724971798597034	0.437142362904349	0.720373695295182	0.447709674006171	0.422006134449973	0	0.273823362755349	1.91460532052408	0.304283417225358	1.54223262677088
AGGACA	noMatch	mt-rnr1G371AG689AA937-A938-	69.5	76.7	3.92180729662416	0.697254687498002	0.53112966925387	0.375197259959424	5.80265697309524	1.08655013910311	1.44994359719407	0.124897817972671	0.432224217177109	0	0.422006134449973	0	0.273823362755349	2.32487788920781	0.521628715243472	0.34271836150464
AGGACC	hsa-miR-29a-3p	hsa-mir-29a	70.7	34.2	0.145252122097191	0.116209114583	0	0	2.54130962325339	0	2.53740129508962	4.7461170829615	0	2.53702148603497	6.07688833607961	10.1540128023969	1.55166572228031	0.136757522894577	4.36864049016407	0.68543672300928
AGGACC	hsa-miR-29c-3p	hsa-mir-29c	70.7	34.2	0	0	0	0	1.01652384930136	0	0.362485899298517	1.81101836060373	0	0.44770967400617	4.30446257138972	1.26925160029962	0.547646725510699	0	1.56488614573041	0.08567959037616
AGGACC	noMatch	hsa-mir-29a	70.7	34.2	0	0	0	0	0.275308542519117	0	0.543728848947776	0.936733634795033	0	0.671564511009256	0.337604907559978	1.81321657185659	1.00401899676961	0	0.49989418544166	0
AGGACC	noMatch	hsa-mir-29b-2	70.7	34.2	0	0.116209114583	0	0	3.26134734984185	0.0987772853730102	2.53740129508962	7.49386907836027	0	2.31316664903188	8.18691900832947	6.52757965868374	4.47244825833737	0.273515045789154	4.10782613254234	0
AGGACC	noMatch	hsa-mir-29c	70.7	34.2	1.16201697677753	1.045882031247	1.38093714006006	1.25065753319808	61.4361601421507	0.592663712238061	34.6174033830083	77.4366471430561	0.288149478118073	98.4961282813574	122.381778990493	149.227723863798	100.219350768458	1.09406018315662	94.4147974590683	2.91310607278944
AGGACU	noMatch	rna18s5A60GC456AT1578G	62.1	29.4	1.5977733430691	4.88078281248601	2.54942241241858	2.87651232635558	1.24947723143292	9.58139668118199	5.2560455398285	0.124897817972671	1.44074739059036	0.671564511009255	0.506407361339968	0.181321657185659	0.912744542517831	3.96596816394273	0.608566834450716	1.97063057865168
AGGAGA	noMatch	mt-TVG10A	66.2	60.3	13.5084473550387	0.464836458332002	0.53112966925387	0.250131506639616	26.1754891195099	1.38288199522214	1.26870064754481	0.0624489089863356	2.73742004212169	0.373091395005142	2.19443189913986	0.181321657185659	5.84156507211412	1.91460532052408	2.17345298018113	2.141989759404
AGGAGC	hsa-miR-16-5p	hsa-mir-16-2	11.1	18	0	0	0.106225933850774	0	0.529439504844456	0.0987772853730102	0.362485899298517	0.624489089863356	0.144074739059036	0.820801069011312	0.506407361339967	1.08792994311396	1.00401899676961	0	0.804177602667018	0
AGGAGC	hsa-miR-708-5p	hsa-mir-708	11.1	18	181.274648377293	166.992497655771	173.042046242911	142.324827277942	385.834333550446	221.755005662407	299.957081669524	455.377444328358	244.927056400361	301.532465443156	405.632296433314	644.779812952204	359.712624206278	284.045375052036	480.702595626661	513.477785124327
AGGAGC	noMatch	hsa-mir-708	11.1	18	0.726260610485954	0	0.318677801552322	0.250131506639616	0.910635948332465	0.296331856119031	1.08745769789555	1.56122272465839	0.432224217177109	0.820801069011312	0.844012268899946	1.45057325748528	0.730195634014265	0.820545137367461	1.3475408477123	1.2851938556424
AGGAGG	noMatch	hsa-mir-708	33.4	13.9	0	0	0	0	0.508261924650678	0	0.181242949649259	0.811835816822362	0	0.373091395005142	0.337604907559978	1.63189491467093	0.638921179762482	0	1.02152290068513	0.17135918075232
AGGAGG	noMatch	rn7sl1C53TT54GT70C	33.4	13.9	0	0.697254687498003	0.849807470806192	1.6258547931575	0.338841283100452	0.592663712238061	2.35615834544036	0.187346726959007	0.432224217177109	0.373091395005142	0	0.181321657185659	0.182548908503566	0.683787614472885	0.217345298018113	0.17135918075232
AGGAUA	noMatch	RNA45S5_NR_046235_prec3.3	88.4	77.1	2.17878183145786	0.116209114583	2.33697054471703	1.37572328651789	0.423551603875565	1.48165928059515	0.724971798597035	0.249795635945342	0.576298956236145	0.298473116004114	0.337604907559978	0.181321657185659	0.0912744542517831	1.09406018315662	0.195610768216302	1.11383467489008
AGGAUC	noMatch	DKK3_DKK3-004_ENSG00000050165_ENST00000396505.2	31.3	68.6	0.145252122097191	0	0.318677801552322	0.250131506639616	0.0847103207751129	0.0987772853730102	0	8.68039834910064	0.288149478118073	2.31316664903188	0.337604907559979	34.9950798368323	0.638921179762482	0	0.217345298018113	0
AGGAUC	noMatch	SIAH2_SIAH2-001_ENSG00000181788_ENST00000312960.3	31.3	68.6	0	0	0	0	0	0	0	1.18652927074038	0	0.149236558002057	0.0844012268899946	3.98907645808451	0.182548908503566	0	0.0217345298018113	0
AGGAUG	noMatch	MT-TQ	80	69.1	1.45252122097191	8.01842890622703	0	0.875460273238655	0.0423551603875565	0	0	0.0624489089863356	0.144074739059036	0	0.168802453779989	0	0	0.136757522894577	0.0217345298018113	1.2851938556424
AGGAUG	noMatch	TRNAA29	80	69.1	0.290504244194382	0.232418229166001	0.318677801552322	0.250131506639616	0.677682566200904	0.592663712238061	0	4.49632144701616	0.144074739059036	4.17862362405759	0.253203680669984	1.63189491467093	0.730195634014265	0.683787614472885	0.478159655639849	0
AGGAUU	noMatch	RNA45S5_NR_046235_prec3.3	64.7	60.1	0.726260610485954	1.85934583332801	1.69961494161238	2.75144657303577	0.232953382131561	2.27187756357923	0.906214748246293	0.374693453918013	0.720373695295182	0.223854837003085	0.168802453779989	0.181321657185659	0.547646725510699	1.50433275184035	0.195610768216302	1.62791221714704
AGGCAC	hsa-miR-124-3p	hsa-mir-124-3	34.4	30.4	13.7989515992332	3.48627343749001	9.02920437731579	6.75355067926962	3.64254379332986	5.53152798088857	30.2675725914262	3.05999654033045	3.89001795459399	3.35782255504628	2.11003067224986	2.53850320059923	3.46842926156776	5.60705843867766	1.93437315236121	3.68422238617488
AGGCAG	noMatch	rny1T112A	43.8	44.4	0	0	0	0	0.0211775801937782	0	0	1.37387599769938	0	1.0446559060144	0	1.63189491467093	0	0	0.0217345298018113	0
AGGCAU	noMatch	ATP8B3_ATP8B3-201_ENSG00000130270_ENST00000539485.1	43.4	24.8	1.30726909887472	0.232418229166001	1.16848527235851	0.250131506639616	0.254130962325339	0.296331856119031	1.81242949649259	0.312244544931678	0.288149478118073	0.149236558002057	0.0844012268899946	0.181321657185659	0.273823362755349	0.136757522894577	0.0869381192072452	0.34271836150464
AGGCCC	noMatch	trnaG15A56T	52.4	22	0	0	0.318677801552322	0.125065753319808	0.105887900968891	0	0.181242949649259	1.18652927074038	0	0.149236558002057	0	4.17039811527017	1.00401899676961	0.136757522894577	0.195610768216302	0.08567959037616
AGGCGC	noMatch	RNA45S5_NR_046235_prec3.3	29.8	23.8	0.290504244194382	0.116209114583	0.106225933850774	0.500263013279232	1.05887900968891	0.493886426865051	1.44994359719407	0	0.576298956236145	0	0	0.181321657185659	0.273823362755349	0.136757522894577	0.0652035894054339	0.17135918075232
AGGCUA	noMatch	RNA45S5_NR_046235_prec3.3	75.9	65	0.290504244194382	0.581045572915002	4.78016702328483	2.00105205311693	0.275308542519117	3.25965041730934	2.71864424473888	0.124897817972671	2.01704634682651	1.0446559060144	0.253203680669984	0	0.273823362755349	0.820545137367461	0.195610768216302	1.62791221714704
AGGCUC	noMatch	MON2_MON2-202_ENSG00000061987_ENST00000393630.3	28.5	13.2	0	0	0.424903735403096	0.375197259959424	0.105887900968891	0.19755457074602	0.362485899298517	14.4256979758435	0.432224217177109	2.76087632303805	0.759611042009951	48.4128824685711	0.365097817007132	0.136757522894577	0.217345298018113	0
AGGCUC	noMatch	NUDT21_NUDT21-001_ENSG00000167005_ENST00000300291.5	28.5	13.2	0	0	0.106225933850774	0	0	0	0	1.9359161785764	0	0.223854837003085	0	6.16493634431242	0.0912744542517831	0	0.0434690596036226	0
AGGCUC	noMatch	TRNAR15	28.5	13.2	0	0.116209114583	0	0	0	0	0	1.9359161785764	0.144074739059036	0.820801069011312	0	7.6155096017977	0	0	0.108672649009056	0
AGGGAG	noMatch	hsa-let-7c	71.6	71.6	0.726260610485954	0.813463802081003	1.38093714006006	0.500263013279232	4.19316087836809	0.987772853730102	1.63118654684333	3.74693453918013	1.15259791247229	5.37251608807404	3.88245643693975	3.98907645808451	4.56372271258916	1.09406018315662	6.21607552331803	1.2851938556424
AGGGAG	noMatch	rna18s5A60GC456AT1578G	71.6	71.6	0.435756366291572	0.697254687498003	1.16848527235851	0.875460273238655	0.296486122712895	2.07432299283321	4.34983079158221	0.124897817972671	1.00852317341325	0.44770967400617	0.422006134449973	0.362643314371319	0.273823362755349	0.957302660262038	0.0869381192072452	0.4283979518808
AGGGAG	noMatch	trnaR25T34CA58T	71.6	71.6	0	0	0	0	0	0	0.181242949649259	0.624489089863356	0	0.373091395005142	0.590808588229962	1.08792994311396	1.27784235952496	0	0.17387623841449	0
AGGGAU	noMatch	LRP1B_LRP1B-001_ENSG00000168702_ENST00000389484.3	35.5	58.1	0.726260610485954	0.697254687498003	1.16848527235851	1.12559177987827	0.232953382131561	0.592663712238061	0.181242949649259	0.124897817972671	2.73742004212169	0.44770967400617	0.422006134449973	1.81321657185659	6.11538843486947	3.555695595259	1.41274443711773	5.31213460332192
AGGGCA	hsa-miR-130b-3p	hsa-mir-130b	56.3	56.4	0	0	0.106225933850774	0	0.910635948332465	0	0.724971798597035	1.99836508756274	0	3.73091395005142	2.11003067224986	1.81321657185659	1.46039126802853	0	1.19539913909962	0.25703877112848
AGGGCG	noMatch	CHSY1_CHSY1-001_ENSG00000131873_ENST00000254190.3	56.1	47.7	2.46928607565224	1.85934583332801	1.16848527235851	0.625328766599039	0.423551603875565	3.25965041730934	2.53740129508962	0.124897817972671	0.864448434354218	0.0746182790010284	0.0844012268899946	0.181321657185659	0.638921179762482	2.59839293499696	0.478159655639849	1.02815508451392
AGGGCG	noMatch	ENC1_ENC1-001_ENSG00000171617_ENST00000302351.4	56.1	47.7	1.88827758726348	0	0.318677801552322	1.50078903983769	0.4870843444569	0.493886426865051	0.724971798597035	0.124897817972671	0.288149478118073	0.149236558002057	0.253203680669984	0.181321657185659	0.365097817007133	0.136757522894577	0.304283417225358	0.08567959037616
AGGGCU	noMatch	OARD1_OARD1-001_ENSG00000124596_ENST00000479950.1	29.9	24	11.6201697677753	7.08875598956303	0.956033404656966	1.25065753319808	0.423551603875565	1.87676842208719	0.362485899298517	0	2.59334530306265	0.373091395005142	0.506407361339967	0.181321657185659	1.82548908503566	0.547030091578308	0.369487006630792	1.62791221714704
AGGGCU	noMatch	mt-TAA28GT35G	29.9	24	36.0225262801034	23.5904502603491	4.78016702328484	5.25276163943193	2.47777688267206	6.32174626387265	7.79344683491812	0	11.814128602841	5.59637092507713	2.86964171425981	2.35718154341357	6.02411398061768	5.74381596157223	4.69465843719125	8.22524067611136
AGGGCU	noMatch	mt-TAA9G	29.9	24	42.8493760186713	30.7954153644951	4.78016702328483	4.7524986261527	2.03304769860271	10.7667241056581	3.80610194263443	0	11.9582033419	5.07404297206992	2.78524048736981	1.81321657185659	5.56774170935877	5.19678586999392	3.58619741729886	8.31092026648752
AGGGCU	noMatch	mt-TAA9TG34T	29.9	24	28.178911686855	25.3335869790941	3.50545581707554	1.75092054647731	1.20712207104536	3.95109141492041	1.99367244614185	0.0624489089863356	5.61891482330242	0.895419348012341	0.92841349578994	1.81321657185659	4.92882052959629	1.7778477976295	1.26060272850506	5.39781419369808
AGGGGG	noMatch	PAPPA2_PAPPA2-001_ENSG00000116183_ENST00000367662.3	25.1	49.1	1.30726909887472	1.62692760416201	1.06225933850774	1.12559177987827	0.254130962325339	1.18532742447612	0.362485899298517	0.0624489089863356	0.432224217177109	0	0.337604907559978	0.362643314371319	0.547646725510699	0.547030091578308	0.391221536432603	0.68543672300928
AGGGGU	noMatch	TRNAP9_prec	27.2	27.5	1.5977733430691	4.99699192706902	3.29300394937399	2.25118355975654	1.08005658988269	1.77799113671418	1.81242949649259	0.312244544931678	1.5848221296494	0.596946232008227	0.506407361339967	0.543964971556978	1.00401899676961	0.410272568683731	1.02152290068513	1.37087344601856
AGGGUC	noMatch	FAM216A_FAM216A-001_ENSG00000204856_ENST00000377673.5	19.6	13.1	0	0	0	0	0	0	0	1.7485694516174	0	0.596946232008227	0	4.35171977245583	0	0	0	0
AGGGUC	noMatch	HIST2H3C_HIST2H3C-001_ENSG00000203811_ENST00000369158.1	19.6	13.1	0	0	0.106225933850774	0	0	0	0	1.99836508756274	0	0.44770967400617	0.0844012268899946	5.43964971556978	0	0	0	0
AGGGUC	noMatch	PPP1R10_PPP1R10-001_ENSG00000204569_ENST00000376511.2	19.6	13.1	0	0.116209114583	0.318677801552322	0.250131506639616	0.211775801937782	0.493886426865051	0.362485899298518	15.6122272465839	0.576298956236145	3.35782255504628	1.09721594956993	55.3031054416261	1.00401899676962	0.136757522894577	0.347752476828981	0
AGGGUC	noMatch	RNA45S5_NR_046235_prec3.3	19.6	13.1	9.15088369212302	5.46182838540102	5.41752262638949	6.3783534193102	14.4431096921568	15.3104792328166	22.8366116558065	0.811835816822362	7.34781169201086	0.223854837003085	2.53203680669983	0.543964971556978	1.27784235952496	4.78651330131019	2.39079827819924	11.7381038815339
AGGGUC	noMatch	TRNAR15	19.6	13.1	0	0	0.106225933850774	0	0.0211775801937782	0	0	2.74775199539876	0.144074739059036	0.671564511009256	0	10.8792994311396	0.0912744542517831	0	0.0434690596036226	0
AGGGUC	noMatch	trnaR4G37TA58T	19.6	13.1	0	0	0.212451867701548	1.00052602655846	0.0211775801937782	0	0.181242949649259	10.6163145276771	0.288149478118073	1.79083869602468	0.506407361339968	39.3467996092881	0.912744542517831	0	0.217345298018113	0
AGGGUG	noMatch	trnaA13A33TC39TA56GT58CA66T	76.2	54.2	0.290504244194382	0.116209114583	0.212451867701548	0.125065753319808	0.423551603875565	0	0	2.06081399654907	0.144074739059036	3.88015050805348	0.0844012268899946	1.26925160029962	0.456372271258916	0	0.434690596036226	0
AGGGUU	noMatch	RNA45S5_NR_046235_prec3.3	62.5	32.8	1.01676485468034	0.232418229166001	0.849807470806192	0.500263013279232	0.317663702906674	0.296331856119031	2.1749153957911	0.124897817972671	0.432224217177109	0.44770967400617	0	0.181321657185659	0	0.136757522894577	0.217345298018113	0.51407754225696
AGGGUU	noMatch	trnaR25T34CA58G	62.5	32.8	2.32403395355505	0.348627343749001	0	1.37572328651789	0.084710320775113	0.987772853730102	0.724971798597035	3.74693453918013	0.288149478118073	0.373091395005142	1.94122821846988	10.6979777739539	1.46039126802853	1.09406018315662	0.0652035894054339	3.34150402467024
AGGUAG	noMatch	TRNAA3	72.6	60.2	0	0	0.106225933850774	0	0.0211775801937782	0	0	2.8102009043851	0.144074739059036	0.0746182790010284	0.0844012268899946	2.17585988622792	0	0	0.0217345298018113	0
AGGUAG	noMatch	hsa-let-7a-3	72.6	60.2	0.435756366291572	0.348627343749001	0.318677801552322	1.00052602655846	1.86362705705249	0.395109141492041	1.08745769789555	2.56040526843976	0.432224217177109	2.91011288104011	3.20724662181979	0.906608285928297	2.92078253605706	0.410272568683731	1.97784221196483	0.51407754225696
AGGUAG	noMatch	hsa-let-7c	72.6	60.2	2.03352970936067	1.39450937499601	0.743581536955418	3.1266438329952	0.296486122712895	1.08655013910311	0.362485899298517	0.312244544931678	1.29667265153133	0.223854837003085	0.253203680669984	0.181321657185659	0.456372271258916	0.410272568683731	0.152141708612679	1.2851938556424
AGGUAG	noMatch	hsa-mir-98	72.6	60.2	0.726260610485954	1.39450937499601	1.27471120620929	0.875460273238655	0.635327405813347	1.28410470984913	0.362485899298517	0.749386907836027	0	0.522327953007199	0.337604907559978	0	0.638921179762482	0.136757522894577	0.369487006630792	0.59975713263312
AGGUAU	noMatch	MEGF9_MEGF9-001_ENSG00000106780_ENST00000373930.3	53.9	43.8	3.92180729662415	0.116209114583	0.106225933850774	0.750394519918847	0.084710320775113	0.0987772853730102	1.81242949649259	0	0.432224217177109	0	0.253203680669984	0.181321657185659	0.547646725510699	0	0.0217345298018113	0.51407754225696
AGGUAU	noMatch	MT-TD	53.9	43.8	7.55311034905392	4.41594635415401	0.849807470806192	1.75092054647731	0.23295338213156	0.790218282984081	1.63118654684333	0	0.144074739059036	0	0.422006134449973	0.362643314371318	0.821470088266048	1.23081770605119	0.108672649009057	2.39902853053248
AGGUAU	noMatch	mt-TDA9G	53.9	43.8	48.9499651467533	10.45882031247	3.39922988322476	7.37887944586867	0.444729184069343	3.35842770268234	3.98734489228369	0	2.30519582494458	0.149236558002057	1.18161717645992	1.99453822904225	2.82950808180528	1.64109027473493	0.239079827819924	5.9975713263312
AGGUAU	noMatch	mt-TDA9T	53.9	43.8	9.00563157002583	4.29973723957101	1.27471120620929	2.25118355975654	0.254130962325339	0.493886426865051	2.71864424473888	0	0.720373695295181	0	0.337604907559978	0.362643314371318	1.82548908503567	0.820545137367461	0.108672649009057	1.45655303639472
AGGUAU	noMatch	mt-TDG10A	53.9	43.8	44.7376536059347	4.18352812498802	4.03658548632941	6.2532876659904	0.84710320775113	2.27187756357923	13.4119782740451	0.0624489089863356	1.00852317341326	0.895419348012341	2.53203680669983	5.25832805838413	7.11940743163909	1.50433275184035	0.760708543063395	0.8567959037616
AGGUCC	noMatch	trnaV27A58T	32.8	22.6	0	0.116209114583	0.637355603104644	0.250131506639616	0.148243061356448	0	0	72.7529789690809	0.288149478118073	2.91011288104011	0.0844012268899946	21.9399205194648	0.182548908503566	0	0.130407178810868	0
AGGUCC	noMatch	trnaV2A58G	32.8	22.6	0	0	0.106225933850774	0	0.084710320775113	0	0	31.5991479470858	0	0.596946232008227	0	5.43964971556978	0	0	0.0217345298018113	0
AGGUCC	noMatch	trnaV2G26T	32.8	22.6	0.145252122097191	0	0.212451867701548	0.125065753319808	0.084710320775113	0	0	51.2081053687952	0.288149478118073	2.0893118120288	0.168802453779989	12.6925160029962	0	0	0.0217345298018113	0
AGGUCG	noMatch	hsa-let-7f-2	62.4	65.8	1.45252122097191	0.697254687498003	1.80584087546316	2.62638081971597	0.0635327405813347	1.67921385134117	0.181242949649259	0.124897817972671	0.864448434354218	0	0.0844012268899946	0	0.0912744542517831	0.957302660262038	0.0652035894054339	1.2851938556424
AGGUCG	noMatch	trnaY4A58T	62.4	65.8	3.34079880823539	6.97254687498002	8.49807470806192	7.50394519918847	3.1131042884854	7.21074183222975	2.89988719438813	0.936733634795033	3.74594321553495	1.71622041702366	0.675209815119957	0.543964971556978	1.46039126802853	2.05136284341866	3.30364852987532	1.11383467489008
AGGUGC	hsa-miR-18a-5p	hsa-mir-18a	23.4	38.5	9.58664005841459	9.06431093747404	10.7288193189282	4.7524986261527	0.804748047363574	4.54375512715846	1.44994359719407	2.93509872235777	3.89001795459398	1.34312902201851	1.68802453779989	2.53850320059923	0.912744542517832	2.18812036631323	1.47794802652317	1.2851938556424
AGGUGC	noMatch	RNA45S5_NR_046235_prec3.3	23.4	38.5	0.581008488388763	0.348627343749001	1.06225933850774	0.875460273238655	0.0211775801937782	1.18532742447612	0.181242949649259	0.0624489089863356	0.144074739059036	0.0746182790010284	0.422006134449973	0	0.0912744542517831	0.547030091578308	0	0.17135918075232
AGGUGC	noMatch	RNA5S9_ENST00000364451	23.4	38.5	1.5977733430691	1.39450937499601	2.23074461086625	2.12611780643673	0.614149825619569	1.58043656596816	8.51841863351516	0.124897817972671	2.01704634682651	0.223854837003085	0.253203680669984	1.81321657185659	0.182548908503566	2.05136284341865	0.17387623841449	1.79927139789936
AGGUGG	noMatch	RNA45S5_NR_046235_prec3.3	36.9	13.3	0.290504244194382	0.232418229166001	0.106225933850774	0.500263013279232	1.20712207104536	0.395109141492041	1.63118654684333	0	0	0	0	0.362643314371319	0	0	0.412956066234415	0.4283979518808
AGGUGG	noMatch	hsa-let-7a-3	36.9	13.3	5.51958063969325	7.78601067706103	7.01091163415108	9.00473423902617	0.402374023681787	5.63030526626158	0.181242949649259	0.374693453918013	3.45779373741687	0.223854837003085	0.337604907559978	0	0.182548908503566	5.19678586999392	0.260814357621736	3.34150402467024
AGGUGG	noMatch	hsa-let-7b	36.9	13.3	2.61453819774943	3.25385520832401	2.33697054471703	2.12611780643673	0.127065481162669	2.46943213432525	0	0.124897817972671	1.5848221296494	0.149236558002057	0.422006134449973	0	0	1.50433275184035	0.217345298018113	0.8567959037616
AGGUGG	noMatch	hsa-let-7d	36.9	13.3	0.145252122097191	1.278300260413	0.637355603104644	1.00052602655846	0.0635327405813347	0.888995568357092	0	0.0624489089863356	0.288149478118073	0	0.0844012268899946	0	0	0.273515045789154	0.0434690596036226	0.59975713263312
AGGUUA	hsa-miR-21-5p	hsa-mir-21	79.6	67.1	0.290504244194382	0.116209114583	0.212451867701548	0.625328766599039	7.05213420452816	0.395109141492041	9.24339043211219	3.93428126613914	0	79.9161768101014	4.72646870583969	4.71436308682715	26.7434150957725	0.273515045789154	16.2356937619531	0.17135918075232
AGGUUA	noMatch	PPP1R10_PPP1R10-001_ENSG00000204569_ENST00000376511.2	79.6	67.1	0	0	0.106225933850774	0	0.0211775801937782	0	0	3.37224108526212	0.144074739059036	0.223854837003085	0.337604907559978	10.5166561167682	0.0912744542517831	0	0.108672649009056	0
AGGUUA	noMatch	SPINT4_SPINT4-001_ENSG00000149651_ENST00000279058.3	79.6	67.1	0	0.116209114583	0	0	1.12241175027025	0	0.181242949649259	0.811835816822362	0	6.41717199408844	0.844012268899946	0.725286628742637	2.1905869020428	0	1.43447896691955	0
AGGUUA	noMatch	hsa-mir-21	79.6	67.1	0	0	0	0	0.4870843444569	0	0.181242949649259	0.56204018087702	0	1.5669838590216	0.337604907559978	0	1.00401899676961	0	0.99978837088332	0.08567959037616
AGGUUA	noMatch	trnaR4G37TA58T	79.6	67.1	0	0	0.106225933850774	0.250131506639616	0.0211775801937782	0	0	2.12326290553541	0	0.298473116004114	0.0844012268899946	7.6155096017977	0.0912744542517831	0	0.0217345298018113	0
AGGUUC	noMatch	AHCYL2_AHCYL2-002_ENSG00000158467_ENST00000446544.2	52.1	42.1	0	0	0	0.125065753319808	0.0211775801937782	0	0	1.62367163364472	0	0.149236558002057	0	5.98361468712676	0.0912744542517831	0	0.0434690596036226	0
AGGUUC	noMatch	ANKRD52_ANKRD52-001_ENSG00000139645_ENST00000267116.7	52.1	42.1	0	0	0	0	0	0	0	1.81101836060373	0	0.0746182790010284	0.0844012268899946	2.17585988622791	0	0	0	0
AGGUUC	noMatch	ANXA2R_ANXA2R-001_ENSG00000177721_ENST00000314890.3	52.1	42.1	0	0	0.106225933850774	0.62532876659904	0.127065481162669	0.19755457074602	0.181242949649259	15.7995739735429	0.144074739059036	3.13396771804319	1.01281472267994	43.8798410389296	0.365097817007132	0.136757522894577	0.195610768216301	0
AGGUUC	noMatch	CDHR4_CDHR4-001_ENSG00000187492_ENST00000412678.2	52.1	42.1	0	0	0.106225933850774	0.250131506639616	0.0635327405813347	0	0.362485899298517	7.49386907836027	0.720373695295182	1.19389246401645	0.506407361339967	23.7531370913214	0.638921179762482	0	0.130407178810868	0
AGGUUC	noMatch	CHFR_CHFR-003_ENSG00000072609_ENST00000450056.2	52.1	42.1	0.290504244194382	0.116209114583	0.212451867701548	1.12559177987827	0.444729184069341	0.29633185611903	0.906214748246294	39.9048528422685	0.144074739059036	5.82022576208021	1.51922208401989	126.56251671559	2.82950808180528	0	0.478159655639848	0.34271836150464
AGGUUC	noMatch	CRCP_CRCP-001_ENSG00000241258_ENST00000395326.3	52.1	42.1	0	0	0.318677801552322	0.500263013279232	0.0423551603875564	0.19755457074602	0.543728848947776	6.61958435255157	0	1.11927418501543	0.92841349578994	26.654283606292	0.273823362755349	0.136757522894577	0.0434690596036226	0
AGGUUC	noMatch	GCFC2_GCFC2-001_ENSG00000005436_ENST00000321027.3	52.1	42.1	0	0	0	0	0	0	0.181242949649259	1.0616314527677	0	0.373091395005142	0	1.26925160029962	0	0	0.0217345298018113	0
AGGUUC	noMatch	HIST2H3C_HIST2H3C-001_ENSG00000203811_ENST00000369158.1	52.1	42.1	0	0	0.106225933850774	0.250131506639616	0.232953382131561	0	0.543728848947776	16.8612054263106	0.144074739059036	2.0893118120288	0.759611042009951	66.9076915015083	1.36911681377675	0	0.130407178810868	0.08567959037616
AGGUUC	noMatch	IL1RL2_IL1RL2-001_ENSG00000115598_ENST00000264257.2	52.1	42.1	0	0	0	0	0.0211775801937782	0.0987772853730102	0	7.99346035025095	0.144074739059036	1.64160213802262	0.506407361339967	24.478423720064	0.547646725510699	0	0.130407178810868	0
AGGUUC	noMatch	KCTD15_KCTD15-001_ENSG00000153885_ENST00000284006.6	52.1	42.1	0	0	0	0.125065753319808	0	0	0	1.0616314527677	0	0.298473116004114	0	3.26378982934187	0	0	0	0
AGGUUC	noMatch	LGI2_LGI2-001_ENSG00000153012_ENST00000382114.4	52.1	42.1	0	0	0	0.125065753319808	0	0	0.362485899298517	3.05999654033044	0	0.820801069011312	0.168802453779989	12.5111943458105	0.182548908503566	0	0.0217345298018113	0
AGGUUC	noMatch	MGAT5B_MGAT5B-001_ENSG00000167889_ENST00000301618.4	52.1	42.1	0	0	0.318677801552322	0.125065753319808	0.148243061356448	0	0.362485899298517	12.7395774332125	0.288149478118073	2.16393009102982	1.01281472267993	44.7864493248579	0.821470088266049	0	0.195610768216302	0
AGGUUC	noMatch	OXR1_OXR1-001_ENSG00000164830_ENST00000312046.6	52.1	42.1	0	0	0	0	0	0	0	1.49877381567205	0	0.149236558002057	0.0844012268899946	2.90114651497055	0	0	0	0
AGGUUC	noMatch	PEX26_PEX26-001_ENSG00000215193_ENST00000329627.7	52.1	42.1	0	0	0.53112966925387	0.375197259959424	0.0635327405813347	0	0.724971798597035	9.55468307490934	0	1.5669838590216	0.422006134449973	28.1048568637772	0.821470088266048	0	0.195610768216302	0
AGGUUC	noMatch	PIGQ_PIGQ-001_ENSG00000007541_ENST00000321878.5	52.1	42.1	0	0	0.106225933850774	0	0.105887900968891	0.0987772853730102	0.181242949649259	12.4897817972671	0	1.79083869602468	0.92841349578994	41.3413378383303	1.0952934510214	0	0.282548887423547	0
AGGUUC	noMatch	RNA45S5_NR_046235_prec3.3	52.1	42.1	0.145252122097191	0.348627343749001	0.212451867701548	0	0.084710320775113	0	0	0.187346726959007	0.288149478118073	0.373091395005142	0.253203680669984	0.181321657185659	1.18656790527318	1.36757522894577	0.130407178810868	0.08567959037616
AGGUUC	noMatch	RSF1_RSF1-001_ENSG00000048649_ENST00000308488.6	52.1	42.1	0	0	0	0	0.0211775801937782	0.0987772853730102	0	5.18325944586585	0	1.34312902201851	0.253203680669984	14.3244109176671	0.273823362755349	0	0.0434690596036226	0
AGGUUC	noMatch	SDC2_SDC2-001_ENSG00000169439_ENST00000302190.4	52.1	42.1	0	0.116209114583	0	0	0.0211775801937782	0.0987772853730102	0	5.37060617282486	0.144074739059036	0.44770967400617	0.675209815119957	28.4675001781485	0.182548908503566	0	0.0652035894054339	0
AGGUUC	noMatch	SIAH2_SIAH2-001_ENSG00000181788_ENST00000312960.3	52.1	42.1	0	0	1.27471120620929	1.12559177987827	0.4870843444569	0.592663712238061	0.724971798597035	58.8268722651281	0.720373695295182	9.47652143313061	3.1228453949298	206.162724220095	4.19862489558203	0.410272568683731	0.912850251676074	0.25703877112848
AGGUUC	noMatch	SLC38A7_SLC38A7-004_ENSG00000103042_ENST00000570101.1	52.1	42.1	0	0	0	0	0.0211775801937782	0.0987772853730102	0	4.12162799309815	0.144074739059036	0.596946232008227	0.506407361339967	10.6979777739539	0.182548908503566	0	0.0434690596036226	0
AGGUUC	noMatch	SLC3A2_SLC3A2-201_ENSG00000168003_ENST00000377892.1	52.1	42.1	0.145252122097191	0	0.106225933850774	0.125065753319808	0.0635327405813347	0	0.181242949649259	13.7387599769939	0.288149478118073	1.5669838590216	1.09721594956993	35.1764014940179	0.730195634014265	0	0.173876238414491	0
AGGUUC	noMatch	ST7-OT4_ENST00000397750.3	52.1	42.1	0	0	0	0.125065753319808	0.0423551603875565	0	0	2.68530308641243	0	0.298473116004114	0	6.52757965868374	0.273823362755349	0.136757522894577	0.0434690596036226	0.08567959037616
AGGUUC	noMatch	TFRC_TFRC-001_ENSG00000072274_ENST00000360110.4	52.1	42.1	0	0	0	0	0	0	0	1.24897817972671	0	0.44770967400617	0.0844012268899946	3.62643314371319	0	0	0	0
AGGUUC	noMatch	TMEM199_TMEM199-001_ENSG00000244045_ENST00000292114.3	52.1	42.1	0	0	0	0	0	0	0	1.0616314527677	0	0.149236558002057	0.0844012268899946	1.08792994311396	0	0	0	0
AGGUUC	noMatch	TRNAR15	52.1	42.1	40.2348378209218	17.315158072867	163.587938130192	177.968566974087	35.5148019849662	38.2268094393549	68.6910779170692	4657.87677456381	115.980164942524	792.52074126992	268.227099056404	14191.1394996356	225.539176456157	29.5396249452286	52.5758275905815	29.3024199086467
AGGUUC	noMatch	TRNAR16_prec	52.1	42.1	1.01676485468034	0.116209114583	16.9961494161239	2.00105205311693	12.1559310312288	1.08655013910311	5.07480259017924	883.901857792593	1.29667265153133	55.3667630187629	68.0273888733357	3584.72916256047	115.736007991261	1.2308177060512	13.3450012983121	4.45533869956032
AGGUUC	noMatch	TRNAR22	52.1	42.1	0.290504244194382	0	1.48716307391084	0.750394519918847	0.169420641550226	0.296331856119031	0.543728848947776	2.93509872235777	0.576298956236145	0.223854837003085	0.337604907559978	4.35171977245583	1.82548908503566	2.59839293499696	0.130407178810868	1.37087344601856
AGGUUC	noMatch	WDR20_WDR20-003_ENSG00000140153_ENST00000335263.5	52.1	42.1	0	0	0	0	0.0211775801937782	0	0	1.0616314527677	0	0.223854837003085	0	4.53304142964149	0	0	0.0217345298018113	0
AGGUUC	noMatch	XKR9_XKR9-001_ENSG00000221947_ENST00000408926.3	52.1	42.1	0	0	0.106225933850774	0.125065753319808	0	0.0987772853730102	0	2.06081399654907	0	0.149236558002057	0	3.44511148652753	0	0	0	0
AGGUUC	noMatch	ZNF319_ZNF319-001_ENSG00000166188_ENST00000299237.2	52.1	42.1	0	0	0.212451867701548	0.375197259959424	0	0.0987772853730102	0	8.49305162214164	0	1.49236558002057	0.337604907559979	27.0169269206632	0.547646725510699	0	0.0869381192072452	0.17135918075232
AGGUUC	noMatch	chr18_11610120-11689440_rev	52.1	42.1	0	0	0	0	0	0	0	1.37387599769938	0	0.298473116004114	0.253203680669984	4.71436308682715	0.0912744542517831	0	0.0652035894054339	0
AGGUUC	noMatch	mt-TL1A60T	52.1	42.1	0.435756366291572	0.464836458332002	0.637355603104644	0.250131506639616	0.317663702906674	0.395109141492041	0	0	0.144074739059036	0	1.18161717645992	0.362643314371319	7.39323079439443	2.18812036631323	1.17366460929781	0.08567959037616
AGGUUC	noMatch	noMatch	52.1	42.1	0.290504244194382	0	0.849807470806192	0.875460273238655	0.402374023681787	0.19755457074602	0.362485899298518	37.5942432097741	0.720373695295181	4.92480641406788	2.02562944535987	115.683217284451	3.01205699030885	0	0.478159655639847	0.08567959037616
AGGUUC	noMatch	trnaR10A19GA34G	52.1	42.1	0.145252122097191	0	0.637355603104644	0.125065753319808	0.084710320775113	0.296331856119031	0	4.05917908411181	0.144074739059036	0.223854837003085	0.422006134449973	2.17585988622791	0.638921179762482	0.136757522894577	0.0869381192072452	0
AGGUUC	noMatch	trnaR10A34GA58G	52.1	42.1	0	0.116209114583	1.06225933850774	0.250131506639616	0.444729184069343	0.395109141492041	0.181242949649259	12.3024350703081	0.144074739059036	1.11927418501543	1.68802453779989	6.16493634431242	3.01205699030884	0.547030091578308	0.239079827819924	0.4283979518808
AGGUUC	noMatch	trnaR22A58G	52.1	42.1	0.726260610485954	0.348627343749001	5.3112966925387	4.00210410623385	0.698860146394682	1.87676842208719	1.81242949649259	16.2367163364472	0.432224217177109	0.522327953007199	1.5192220840199	13.2364809745531	8.03215197415692	11.624389446039	0.608566834450716	5.82621214557888
AGGUUC	noMatch	trnaR22A58T	52.1	42.1	0.581008488388763	0.116209114583	4.8863929571356	3.00157807967539	0.529439504844456	1.08655013910311	0.543728848947776	11.1159057995677	0.144074739059036	0.596946232008227	2.11003067224986	6.16493634431242	5.29391834660342	7.52166375920173	0.391221536432603	4.02694074767952
AGGUUG	noMatch	RPL39L_RPL39L-002_ENSG00000163923_ENST00000296277.4	79.1	79.6	0	0	0	0	0.0423551603875565	0	0	5.49550399079753	0	0.596946232008227	0.590808588229962	16.6815924610806	0.456372271258915	0	0.0217345298018113	0
AGGUUG	noMatch	TRNAN41_prec	79.1	79.6	0	0	0	0	0	0	0	6.99427780646958	0	0.223854837003085	0	1.26925160029962	0	0	0.0217345298018113	0
AGGUUG	noMatch	TRNAR12	79.1	79.6	0.871512732583145	0	6.58600789874798	2.75144657303577	0.889458368138685	0.790218282984081	0.906214748246294	162.429612273458	0.576298956236145	76.2598811390509	6.49889447052957	410.512231868333	14.8777360430407	0.683787614472885	0.304283417225358	0.94247549413776
AGGUUG	noMatch	TRNAR15	79.1	79.6	0	0	0.106225933850774	0	0	0	0	1.31142708871305	0	0.149236558002057	0.0844012268899946	5.43964971556978	0	0	0	0
AGGUUG	noMatch	TRNAR1_prec	79.1	79.6	0	0	2.23074461086625	0.500263013279232	0.0423551603875564	0.0987772853730102	0.362485899298518	114.656196898912	0	10.595795618146	2.11003067224986	58.3855736137824	2.82950808180528	0.273515045789154	0.0434690596036226	0
AGGUUG	noMatch	hsa-let-7a-3	79.1	79.6	2.90504244194382	4.18352812498802	2.65564834626935	2.37624931307635	0.698860146394682	1.67921385134117	0.181242949649259	0.312244544931678	1.29667265153133	0.223854837003085	1.01281472267993	0.181321657185659	0.182548908503566	1.64109027473492	0.412956066234414	1.88495098827552
AGGUUG	noMatch	trnaN1A59G	79.1	79.6	0	0	0.318677801552322	0.250131506639616	0.148243061356448	0	0	27.2277243180423	0	0.149236558002057	0.0844012268899946	4.53304142964149	0.0912744542517831	0	0.0434690596036226	0
AGGUUG	noMatch	trnaN1A59T	79.1	79.6	0	0.232418229166001	0.318677801552322	0.125065753319808	0.0211775801937782	0.0987772853730102	0	22.3567094171081	0.144074739059036	0.149236558002057	0	4.53304142964149	0	0	0.0652035894054339	0
AGGUUG	noMatch	trnaR22A58G	79.1	79.6	0	0	0	0	0	0	0	2.24816072350808	0	0.149236558002057	0.0844012268899946	1.08792994311396	0.0912744542517831	0	0	0.08567959037616
AGGUUG	noMatch	trnaR4G37TA58T	79.1	79.6	0	0	0	0	0.0423551603875565	0	0	3.12244544931678	0.144074739059036	0.671564511009256	0	7.6155096017977	0.182548908503566	0	0	0
AGGUUU	noMatch	SFT2D1_SFT2D1-002_ENSG00000198818_ENST00000361731.3	83.5	78.6	0	0	0	0	0	0.0987772853730102	0	2.49795635945342	0	0.223854837003085	0.0844012268899946	5.62097137275544	0.0912744542517831	0	0	0
AGGUUU	noMatch	trnaR4G37TA58T	83.5	78.6	0	0	0	0	0.0423551603875565	0	0	1.68612054263106	0	0.149236558002057	0.0844012268899946	3.26378982934187	0.0912744542517831	0	0	0
AGUAAC	noMatch	JMJD1C_JMJD1C-001_ENSG00000171988_ENST00000399262.2	40	55.2	0	0	0.212451867701548	0	0.338841283100452	0	1.26870064754481	1.18652927074038	0.288149478118073	1.19389246401645	0.506407361339967	1.63189491467093	1.36911681377675	0.410272568683731	0.521628715243471	0
AGUAAC	noMatch	RNA45S5_NR_046235_prec3.3	40	55.2	2.17878183145786	0.813463802081003	0.956033404656966	0.125065753319808	0.084710320775113	0.790218282984082	1.44994359719407	0	0.288149478118073	0	0	0.181321657185659	0.0912744542517831	0.547030091578308	0.0217345298018113	0.94247549413776
AGUAAG	noMatch	MT-TW	76.7	77.2	5.08382427340168	0.232418229166001	0.849807470806192	1.87598629979712	0.190598221744004	0.790218282984082	0.906214748246293	0	0.576298956236145	0	0.506407361339967	0	0.182548908503566	0.547030091578308	0.130407178810868	0.25703877112848
AGUAAU	hsa-miR-26b-5p	hsa-mir-26b	57.6	59.2	11.0391612793865	22.8931955728511	5.62997449409102	25.6384794305606	3.38841283100452	15.0141473766975	3.0811301440374	2.8102009043851	8.78855908260122	3.80553222905245	3.79805521004976	4.8956847440128	3.55970371581954	7.52166375920173	2.15171845037932	8.65363862799216
AGUACA	noMatch	SCAF11_SCAF11-001_ENSG00000139218_ENST00000369367.3	65.6	77.8	11.0391612793865	6.62391953123103	0	0	0	0	0	0	0	0	0.0844012268899946	0	0	0	0	0
AGUACA	noMatch	hsa-mir-411	65.6	77.8	3.48605093033258	0.929672916664004	4.99261889098638	1.25065753319808	0.127065481162669	3.65475955880138	0.181242949649259	0	1.00852317341325	0.0746182790010284	0.253203680669984	0	0.182548908503566	1.50433275184035	0.282548887423547	1.54223262677088
AGUACC	hsa-miR-29a-3p	hsa-mir-29a	42.3	31.5	0.435756366291572	0.464836458332002	0.318677801552322	0.750394519918847	3.8966747556552	0.19755457074602	5.61853143912702	7.3689712603876	0.432224217177109	3.80553222905245	12.5757828066092	17.4068790898233	3.10333144456063	0	6.32474817232709	0.68543672300928
AGUACC	hsa-miR-29c-3p	hsa-mir-29c	42.3	31.5	0.145252122097191	0	0.106225933850774	0	1.73656157588982	0	0.181242949649259	2.87264981337144	0	1.0446559060144	6.66769692430957	2.35718154341357	0.638921179762482	0	2.34732921859562	0.17135918075232
AGUACC	noMatch	SYDE2_SYDE2-002_ENSG00000097096_ENST00000341460.5	42.3	31.5	0	0	0	0	0.465906764263121	0.0987772853730102	0.181242949649259	0.624489089863356	0	0.820801069011312	1.01281472267993	1.26925160029962	0.912744542517831	0	0.956319311279697	0
AGUACC	noMatch	VPS13D_VPS13D-003_ENSG00000048707_ENST00000356315.4	42.3	31.5	0	0	0	0	0.423551603875565	0	0.181242949649259	0.249795635945342	0	0.522327953007199	1.09721594956993	1.45057325748528	0.456372271258916	0	0.565097774847094	0
AGUACC	noMatch	hsa-mir-29b-2	42.3	31.5	0	0.116209114583	0	0	1.50360819375826	0.0987772853730102	0.543728848947776	2.68530308641243	0	1.34312902201851	2.44763557980984	3.26378982934187	0.273823362755349	0	1.65182426493766	0.08567959037616
AGUACC	noMatch	hsa-mir-29c	42.3	31.5	5.66483276179044	2.09176406249401	5.20507075868791	4.12716985955367	100.551150760059	3.45720498805536	47.8481387074042	120.713741070586	2.59334530306266	156.773004181161	202.562944535987	234.811546055428	143.300893175299	1.50433275184034	149.359688798047	6.76868763971664
AGUAGA	noMatch	hsa-let-7f-2	76.6	87.2	3.48605093033258	47.1809005206982	8.07317097265883	7.00368218590924	1.41889787298314	5.63030526626158	2.71864424473888	1.74856945161739	2.44927056400362	2.83549460203908	1.94122821846987	2.17585988622792	3.92480153282667	5.74381596157223	2.73855075502823	5.39781419369808
AGUAGA	noMatch	hsa-mir-411	76.6	87.2	1.30726909887472	1.62692760416201	2.4431964785678	0.500263013279232	0.783570467169795	2.96331856119031	0.362485899298517	0.374693453918013	1.15259791247229	0.746182790010284	0.590808588229962	0.181321657185659	0.365097817007133	0.683787614472885	0.825912132468829	0.77111631338544
AGUAGC	hsa-miR-16-5p	hsa-mir-16-2	13.5	16.5	0	0.116209114583	0.106225933850774	0.250131506639616	0.677682566200904	0.19755457074602	1.44994359719407	0.811835816822362	0.144074739059036	1.5669838590216	1.18161717645992	1.26925160029962	1.27784235952496	0.136757522894577	1.78223144374853	0.51407754225696
AGUAGC	hsa-miR-708-5p	hsa-mir-708	13.5	16.5	0	0.116209114583	0	0	1.67302883530848	0	1.26870064754481	1.93591617857641	0	2.46240320703393	4.5576662520597	4.8956847440128	3.46842926156776	0	2.26039109938838	0
AGUAGG	noMatch	hsa-let-7a-3	43.5	55.6	2.90504244194381	19.4069221353611	5.84242636179257	3.37677533963482	1.18594449085158	3.8523141295474	0.362485899298517	0.999182543781369	2.44927056400362	0.970037627013369	1.35041963023991	1.45057325748528	2.55568471904993	3.555695595259	2.28212562919018	1.97063057865168
AGUAGU	noMatch	hsa-let-7g	20.9	55.4	0.290504244194382	15.5720213541221	2.8681002139709	0.625328766599039	0.190598221744004	0.987772853730102	0.181242949649259	0.374693453918013	0.288149478118073	0.0746182790010284	0.506407361339967	0.181321657185659	0.182548908503566	1.09406018315662	0.130407178810868	0.51407754225696
AGUAGU	noMatch	hsa-let-7i	20.9	55.4	0.435756366291572	12.201957031215	2.65564834626935	1.6258547931575	0.254130962325339	0.987772853730102	0	0.0624489089863356	0.288149478118073	0.596946232008227	0.168802453779989	0	0.273823362755349	0.547030091578308	0.0869381192072452	0.4283979518808
AGUAUA	hsa-miR-144-3p	hsa-mir-144	83	75.2	3.63130305242977	1.278300260413	1.06225933850774	2.75144657303577	0.762392886976017	0.888995568357092	2.71864424473888	0.936733634795033	0.288149478118073	0.298473116004114	0.422006134449973	0	0.182548908503566	1.23081770605119	0.304283417225358	2.31334894015632
AGUAUA	noMatch	hsa-mir-411	83	75.2	2.46928607565224	2.44039140624301	3.50545581707554	0.625328766599039	0.169420641550226	3.75353684417439	0.362485899298517	0.124897817972671	2.44927056400362	0.149236558002057	0	0	0.273823362755349	1.64109027473492	0.369487006630792	0.34271836150464
AGUAUC	noMatch	TRNAD16_prec	38.1	59	2.46928607565224	3.60248255207301	0.956033404656966	3.37677533963481	0.571794665232013	1.67921385134117	0.724971798597035	2.68530308641243	0	0.671564511009256	0.253203680669984	0.543964971556978	0.730195634014265	0.547030091578308	0.565097774847094	0.34271836150464
AGUAUG	noMatch	rna18s5A60GC456AT1578G	67.3	64.8	0.726260610485954	0	0.743581536955418	1.25065753319808	0.423551603875565	0.691440997611071	1.63118654684333	0.312244544931678	0.432224217177109	0.149236558002057	0.0844012268899946	0.543964971556978	0	0	0.0652035894054339	0.59975713263312
AGUCAC	noMatch	SNORA45A_ENST00000364113	45.9	46.8	0.145252122097191	0	0	0.125065753319808	1.82127189666493	0.493886426865051	3.44361604333591	0	0.144074739059036	0.298473116004114	0	0	0.0912744542517831	0.410272568683731	0.49989418544166	0.08567959037616
AGUCAG	noMatch	mt-TL1A60G	59.5	52.7	0	0	0	0	0.444729184069343	0	0	1.31142708871305	0.144074739059036	0.0746182790010284	1.35041963023991	0	0.0912744542517831	0.273515045789154	0.217345298018113	0.25703877112848
AGUCAG	noMatch	mt-TL1A60T	59.5	52.7	101.385981223839	13.364048177045	45.3584737542805	26.1387424438398	28.6956211625695	21.9285573528082	33.7111886347621	21.607322509272	13.5430254715494	12.3120160351697	19.9186895460388	12.3298726886248	25.0092004649886	10.1200566941987	8.8459536293372	15.6793650388373
AGUCAG	noMatch	rny1T112A	59.5	52.7	5.66483276179045	3.25385520832401	0.424903735403096	10.8807205388233	1.33418755220803	5.43275069551556	0.543728848947776	118.153335802147	2.44927056400361	30.8919675064257	0.422006134449973	82.1387107051037	2.1905869020428	4.64975577841561	1.86916956295577	1.11383467489008
AGUCCG	noMatch	RMRP_ENST00000602361	66.7	60.1	0	0	0	0	3.28252493003563	0.691440997611071	6.16226028807479	0	0	0.0746182790010284	0	0	0	0	0.347752476828981	1.02815508451392
AGUCCG	noMatch	mt-TEA9GT31C	66.7	60.1	1.5977733430691	0.232418229166001	0.637355603104644	2.12611780643673	1.90598221744004	0.790218282984082	6.52474618737331	0.312244544931678	1.15259791247229	0.149236558002057	0.675209815119957	0.362643314371319	0	0.410272568683731	1.23886819870324	0.8567959037616
AGUCGG	noMatch	rna18s5A60GC456AT1578G	74.8	50	0.435756366291572	0	1.38093714006006	0.625328766599039	0.296486122712895	0.691440997611071	1.26870064754481	0.0624489089863356	0.432224217177109	0.298473116004114	0	0	0.0912744542517831	0	0.239079827819924	0
AGUCGG	noMatch	trnaK2A58T	74.8	50	0	0.116209114583	0	0	0.423551603875565	0	0	0.0624489089863356	0.144074739059036	2.61163976503599	0	1.08792994311396	0.365097817007133	0	0.412956066234415	0.08567959037616
AGUGAA	hsa-miR-128-3p	hsa-mir-128-1	85.8	76.7	0.145252122097191	0	0.53112966925387	0.375197259959424	0.783570467169795	0.790218282984082	0.543728848947776	0.686937998849691	2.16112108588555	0.298473116004114	1.18161717645992	0.362643314371319	2.82950808180528	1.50433275184035	0.934584781477886	1.54223262677088
AGUGAA	noMatch	mt-TYG9C	85.8	76.7	66.234967676319	8.71568359372503	2.97432614782167	2.75144657303578	2.77426300538495	3.35842770268235	20.6616962600155	1.18652927074038	3.02556952023977	0.89541934801234	8.27132023521946	3.98907645808451	7.84960306565334	9.43626907972581	2.36906374839743	10.1101916643869
AGUGAG	noMatch	rny1T112A	54.7	60	1.5977733430691	1.51071848957901	1.27471120620928	4.25223561287347	0.72003772658846	2.56820941969826	0.181242949649259	0.187346726959007	0.576298956236145	0	0.253203680669984	0.543964971556978	0.912744542517831	0.547030091578308	0.521628715243471	0.68543672300928
AGUGAG	noMatch	trnaR25T34CA58G	54.7	60	0	0	0.106225933850774	0	0.0635327405813347	0	0.181242949649259	1.0616314527677	0	0.44770967400617	1.43482085712991	0.362643314371319	2.09931244779101	0	0.0869381192072452	0
AGUGCA	hsa-miR-130a-3p	hsa-mir-130a	88.8	88.4	1.16201697677753	0.348627343749001	0.106225933850774	1.25065753319808	5.56970359096368	0.395109141492041	0.181242949649259	0.811835816822362	0.432224217177109	0.44770967400617	0.337604907559978	0.362643314371319	0.365097817007133	0.136757522894577	0.456425125838037	0.8567959037616
AGUGCA	hsa-miR-301a-3p	hsa-mir-301a	88.8	88.4	0	0	0.424903735403096	0	0.381196443488008	0	1.08745769789555	1.0616314527677	0	1.34312902201851	2.86964171425982	0.362643314371319	1.18656790527318	0.273515045789154	0.478159655639849	0.08567959037616
AGUGCA	noMatch	hsa-mir-301a	88.8	88.4	5.22907639549887	1.85934583332801	1.48716307391083	3.62690684627443	0.275308542519117	0.395109141492041	1.08745769789555	1.31142708871305	0.864448434354218	1.5669838590216	2.78524048736982	2.7198248577849	1.73421463078388	0.683787614472885	0.67377042385615	0.34271836150464
AGUGCA	noMatch	mt-rnr1G371AG689AA937-A938-	88.8	88.4	1.74302546516629	1.51071848957901	1.59338900776161	0.750394519918847	0.529439504844456	1.48165928059515	1.08745769789555	0.124897817972671	0.576298956236145	0.149236558002057	0.168802453779989	0.362643314371319	0.456372271258916	1.09406018315662	0.17387623841449	1.79927139789936
AGUGCG	noMatch	hsa-mir-301a	81.6	79.8	0.435756366291572	0.232418229166001	0.424903735403096	0.625328766599039	0.423551603875565	0.19755457074602	0.543728848947776	0.999182543781369	1.44074739059036	1.0446559060144	2.36323435291985	0.543964971556978	0.638921179762482	0.820545137367461	0.586832304648905	0.34271836150464
AGUGCU	hsa-miR-106b-5p	hsa-mir-106b	77	91.1	12.6369346224556	1.278300260413	4.78016702328483	2.37624931307635	0.889458368138687	2.07432299283321	1.81242949649259	0.811835816822362	1.5848221296494	0.44770967400617	0.759611042009951	1.99453822904225	1.00401899676961	0.957302660262038	1.10846101989238	2.74174689203712
AGUGCU	noMatch	RNA5S9_ENST00000364451	77	91.1	2.61453819774943	1.39450937499601	1.59338900776161	2.87651232635558	0.423551603875565	2.56820941969826	0.181242949649259	0.437142362904349	0.576298956236145	0.0746182790010284	0.337604907559978	0.362643314371319	0.638921179762482	1.50433275184035	0.217345298018113	1.54223262677088
AGUGGA	noMatch	hsa-mir-301a	44.5	64.3	2.75979031984663	1.278300260413	1.59338900776161	0.250131506639616	0.0423551603875565	1.77799113671418	0	0	1.15259791247229	0	0.168802453779989	0	0	0.683787614472885	0	0.34271836150464
AGUGGC	noMatch	hsa-mir-27b	26	29.4	0.581008488388763	0	0	0	0.084710320775113	0	0	11.9277416163901	0.144074739059036	0.149236558002057	3.37604907559978	0.181321657185659	0.182548908503566	0	0.0434690596036226	0.17135918075232
AGUGGC	noMatch	mt-TAG34TT51G	26	29.4	0	0.116209114583	0.743581536955418	10.0052602655846	1.08005658988269	0.691440997611071	0	0	0	0.0746182790010284	0.759611042009951	0	0	1.7778477976295	0.456425125838037	0.17135918075232
AGUGGC	noMatch	mt-TAG48T	26	29.4	0	0.232418229166001	1.80584087546316	12.381509578661	2.49895446286583	1.9755457074602	0.362485899298517	0	0.288149478118073	0.298473116004114	1.68802453779989	0	0.182548908503566	2.46163541210238	1.47794802652317	0.17135918075232
AGUGGG	noMatch	ATP5G3_ATP5G3-001_ENSG00000154518_ENST00000284727.4	32.7	14.6	29.3409286636325	27.6577692707541	14.8716307391083	16.1334821782552	7.81452709150417	29.040521899665	8.15593273421664	1.9359161785764	13.3989507324904	3.58167739204936	3.20724662181979	4.53304142964149	5.84156507211413	12.0346620147228	5.36842886104739	9.51043453175376
AGUGGU	hsa-miR-140-5p	hsa-mir-140	46.7	44.2	100.80497273545	169.200470832849	90.2920437731579	75.1645177452045	45.7647507987548	16.1006975158006	7.61220388526887	13.1767197961168	28.094574116512	18.8038063082591	11.7317705377092	9.79136948802561	13.5086192292639	33.0953205404876	33.9928046100329	60.6611499863212
AGUGGU	noMatch	SNORD17_ENST00000390930_prec	46.7	44.2	0	0.232418229166001	1.16848527235851	0.125065753319808	0.317663702906674	0	0.181242949649259	0.187346726959007	0.720373695295182	2.16393009102982	0.0844012268899946	0.725286628742638	0.821470088266048	4.37624073262646	0.434690596036226	0.51407754225696
AGUGGU	noMatch	TRNAD16_prec	46.7	44.2	6.53634549437359	5.34561927081802	2.33697054471703	3.1266438329952	3.68489895371742	7.40829640297576	7.06847503632109	0.56204018087702	3.60186847647591	1.71622041702365	0.0844012268899946	5.62097137275544	0.821470088266048	1.50433275184035	2.28212562919019	2.65606730166096
AGUGGU	noMatch	trnaH11A5G	46.7	44.2	0.435756366291572	0.348627343749001	0.106225933850774	1.12559177987827	0.0635327405813347	1.28410470984913	0	0	0.144074739059036	0.149236558002057	0.0844012268899946	0.181321657185659	0.0912744542517831	0	0.108672649009056	0.34271836150464
AGUGUA	noMatch	hsa-mir-411	74.1	65	1.74302546516629	1.045882031247	1.80584087546316	1.00052602655846	0.0635327405813347	1.77799113671418	0	0.124897817972671	1.44074739059036	0.149236558002057	0	0	0	0.410272568683731	0.152141708612679	0.17135918075232
AGUGUG	noMatch	IL6ST_IL6ST-001_ENSG00000134352_ENST00000381298.2	57.7	60.6	1.16201697677753	0.929672916664004	1.06225933850774	1.12559177987827	0.0211775801937782	1.08655013910311	0.181242949649259	0	0.432224217177109	0.0746182790010284	0.0844012268899946	0	0.182548908503566	0.820545137367461	0.0217345298018113	0.4283979518808
AGUGUU	hsa-miR-142-3p	hsa-mir-142	65.4	52.6	0.145252122097191	0.813463802081003	3.61168175092632	2.12611780643673	0.317663702906674	4.24742327103944	0	0.0624489089863356	1.15259791247229	0.746182790010284	0	0	0.0912744542517831	0.820545137367461	0.49989418544166	0.17135918075232
AGUUAC	noMatch	rny1T112A	27.6	44.8	0	0.697254687498003	0	2.12611780643673	0.211775801937783	2.66698670507128	0.543728848947776	19.4840596037367	1.00852317341325	7.53644617910387	0.0844012268899946	11.9672293742535	0.912744542517831	0.957302660262038	0.434690596036226	0.8567959037616
AGUUAU	hsa-miR-101-5p	hsa-mir-101-1	51.2	66.3	3.48605093033258	1.85934583332801	1.59338900776161	1.00052602655846	0.656504986007126	0.395109141492041	0.181242949649259	0.312244544931678	0.576298956236145	0.373091395005142	0.422006134449973	0.725286628742638	0.730195634014265	0.410272568683731	0.608566834450716	0.25703877112848
AGUUCC	noMatch	TRNAR15	15.5	14.3	0	0.116209114583	0.637355603104644	1.37572328651789	0.550617085038235	0.592663712238061	0.724971798597034	28.5391514067554	0.576298956236145	1.79083869602468	0.92841349578994	53.4898888697695	0.456372271258916	0	0.565097774847094	0.08567959037616
AGUUGC	hsa-miR-22-3p	hsa-mir-22	16.4	24	1.16201697677753	2.55660052082601	0.743581536955418	0.875460273238655	26.8955268460984	3.06209584656332	11.237062878254	8.86774507605965	5.04261586706627	17.1622041702365	32.9164784870979	56.9350003562971	15.6079316770549	3.555695595259	27.9506053251293	0.77111631338544
AGUUGC	noMatch	hsa-mir-22	16.4	24	0	0.232418229166001	0.212451867701548	0.125065753319808	2.68955268460984	0.592663712238061	0.906214748246293	1.87346726959007	0.576298956236145	5.67098920407816	2.44763557980984	2.17585988622791	5.11136943809986	0.136757522894577	3.58619741729886	0.34271836150464
AGUUGG	noMatch	trnaF2G26T	38.1	39.7	0.290504244194382	0.232418229166001	0	2.62638081971597	0.254130962325339	0.395109141492041	3.62485899298517	0	0.432224217177109	0.149236558002057	0.337604907559978	0	0.273823362755349	0.547030091578308	0.217345298018113	0.77111631338544
AGUUGU	noMatch	trnaR4A58G	31.6	31.9	0	0	0.106225933850774	0	0.0211775801937782	0	0	1.62367163364472	0	0.0746182790010284	0	1.81321657185659	0	0	0.0217345298018113	0
AGUUGU	noMatch	trnaR4G37TA58T	31.6	31.9	0	0	0	0	0.0423551603875565	0	0	1.56122272465839	0	0	0.0844012268899946	2.53850320059923	0.273823362755349	0	0	0
AGUUUA	hsa-miR-21-5p	hsa-mir-21	83.6	73.1	2.75979031984663	3.83490078123901	2.54942241241857	4.12716985955367	40.8939073541858	4.24742327103944	35.5236181312547	36.8448563019379	2.88149478118072	223.630982166083	48.1086993272969	34.8137581796466	73.7497590354407	3.555695595259	70.1155931406433	1.7135918075232
AGUUUA	noMatch	hsa-mir-21	83.6	73.1	0	0	0	0.125065753319808	0.338841283100452	0	0.181242949649259	0.499591271890684	0	1.41774730101954	0.506407361339967	0.725286628742638	1.0952934510214	0	0.652035894054339	0
AGUUUA	noMatch	rnu2-2pA83GA	83.6	73.1	0.871512732583145	0	0.318677801552322	0.125065753319808	0.381196443488009	0.29633185611903	0	4.30897472005715	0.288149478118072	0.149236558002057	0.422006134449973	4.17039811527017	2.55568471904993	1.50433275184035	0.304283417225358	0.51407754225696
AGUUUC	noMatch	BBS2_BBS2-001_ENSG00000125124_ENST00000245157.5	54.5	77.7	0	0	0	0	0.0211775801937782	0	0	1.62367163364472	0	0.298473116004114	0.0844012268899946	4.71436308682715	0	0	0.0217345298018113	0
AGUUUC	noMatch	ELAVL3_ELAVL3-001_ENSG00000196361_ENST00000359227.3	54.5	77.7	0	0	0	0	0	0	0	2.18571181452174	0	0.149236558002057	0.0844012268899946	3.80775480089885	0.273823362755349	0	0	0
AGUUUC	noMatch	HOXC8_HOXC8-001_ENSG00000037965_ENST00000040584.4	54.5	77.7	0	0	0	0	0	0	0	1.24897817972671	0	0.223854837003085	0.0844012268899946	3.08246817215621	0.0912744542517831	0	0.0217345298018113	0
AGUUUC	noMatch	MGAT5B_MGAT5B-001_ENSG00000167889_ENST00000301618.4	54.5	77.7	0	0	0	0	0	0	0	2.62285417742609	0	0.373091395005142	0.0844012268899946	7.6155096017977	0.0912744542517831	0	0.0217345298018113	0
AGUUUC	noMatch	SIAH2_SIAH2-001_ENSG00000181788_ENST00000312960.3	54.5	77.7	0	0	0	0	0.0423551603875565	0	0.362485899298517	8.18080707720996	0	1.26851074301748	0.590808588229962	30.2807167500051	0.912744542517831	0	0.152141708612679	0
AGUUUC	noMatch	SNORD3A_ENST00000365494	54.5	77.7	1.30726909887472	1.16209114583	0.424903735403096	1.12559177987827	0.338841283100452	2.46943213432525	0.181242949649259	0.187346726959007	0.576298956236145	0.596946232008227	0.506407361339967	0.181321657185659	0.547646725510699	0.273515045789154	0.130407178810868	0.59975713263312
AGUUUC	noMatch	TRNAR15	54.5	77.7	0	0	0.53112966925387	0.750394519918848	1.31300997201425	0.0987772853730102	2.17491539579111	131.767197961168	0.576298956236144	19.4007525402672	8.35572146210945	423.930034500072	9.40126878793366	0.136757522894577	1.67355879473948	0.17135918075232
AGUUUC	noMatch	ZNF219_ZNF219-001_ENSG00000165804_ENST00000360947.3	54.5	77.7	0	0	0	0	0	0	0.362485899298517	0.437142362904349	0	0	0.844012268899946	2.35718154341357	2.09931244779101	0	0.0217345298018113	0
AGUUUG	noMatch	RNA45S5_NR_046235_prec3.3	72.4	62.5	0.581008488388763	0.697254687498003	0.956033404656966	1.37572328651789	0.254130962325339	2.46943213432525	0.181242949649259	0.0624489089863356	0.432224217177109	0	0.675209815119957	0	0	1.23081770605119	0.108672649009056	0.17135918075232
AGUUUG	noMatch	trnaR22A58G	72.4	62.5	0	0	0	0	0	0	0	2.68530308641243	0	0.149236558002057	0	1.81321657185659	0.273823362755349	0	0	0
AGUUUG	noMatch	trnaR22A58T	72.4	62.5	0	0	0	0	0	0	0	1.99836508756274	0	0.298473116004114	0	1.99453822904225	0	0	0.0217345298018113	0
AGUUUG	noMatch	trnaR4A58G	72.4	62.5	0	0	0	0	0	0	0	1.81101836060373	0	0.746182790010284	0.0844012268899946	4.53304142964149	0.456372271258916	0	0	0
AGUUUG	noMatch	trnaR4G37TA58T	72.4	62.5	0	0	0	0	0	0	0.181242949649259	1.12408036175404	0	0.671564511009256	0	3.62643314371319	0.273823362755349	0	0	0
AGUUUU	noMatch	RNA45S5_NR_046235_prec3.3	81.6	76.6	0.726260610485954	0.697254687498003	2.23074461086625	1.25065753319808	0.190598221744004	2.8645412758173	0.181242949649259	0	0.144074739059036	0	0	0	0	0.683787614472885	0.217345298018113	0.8567959037616
AUAAAA	noMatch	hsa-mir-142	84.9	89	0.581008488388763	0.697254687498003	1.48716307391084	1.6258547931575	0.698860146394682	1.18532742447612	1.26870064754481	1.31142708871305	2.16112108588555	5.5217526460761	1.6036233109099	2.53850320059923	1.36911681377675	1.36757522894577	0.434690596036226	2.22766934978016
AUAAAC	hsa-miR-30a-5p	hsa-mir-30a	84.3	76.7	2.75979031984663	1.97555494791101	2.76187428012012	3.1266438329952	6.50151711948992	2.27187756357923	4.71231669088072	5.49550399079753	5.18669060612531	7.23797306309975	5.57048097473964	7.25286628742638	9.85764105919258	6.42760357604512	6.60729705975063	2.65606730166096
AUAAAC	hsa-miR-30d-5p	hsa-mir-30d	84.3	76.7	1.01676485468034	0.581045572915002	0.956033404656966	0.500263013279232	2.83779574596629	2.07432299283321	1.08745769789555	1.7485694516174	3.02556952023976	2.0893118120288	2.78524048736982	2.17585988622791	1.82548908503566	4.78651330131019	5.91179210609267	1.02815508451392
AUAAAG	hsa-miR-142-5p	hsa-mir-142	87.4	79.1	8.86037944792864	5.46182838540102	10.9412711866297	14.5076273850977	29.690967431677	4.54375512715847	5.2560455398285	13.9885556129392	3.1696442592988	908.179073721517	83.8104183017646	6.34625800149808	8.48852424541584	11.2141168773553	15.5836578678987	17.3072772559844
AUAAAG	hsa-miR-340-5p	hsa-mir-340	87.4	79.1	318.683155881235	246.595741145126	198.748722234798	255.884531292327	31.0886877244664	135.423658246397	240.146908285267	71.1917562444226	92.3519077368423	35.3690642464875	30.4688429072881	66.9076915015085	32.0373334423759	70.7036393364964	32.2975112854915	158.678601376649
AUAAAG	noMatch	hsa-mir-142	87.4	79.1	0.435756366291572	0.464836458332002	1.69961494161238	1.25065753319808	3.34605767061697	0.592663712238061	8.69966158316442	8.61794944011431	1.15259791247229	60.440805990833	14.0950048906291	10.8792994311396	5.84156507211412	0.273515045789154	2.19518750998294	0.94247549413776
AUAACA	hsa-miR-410-3p	hsa-mir-410	108.8	80.8	1.01676485468033	0.697254687498002	0.743581536955418	0.62532876659904	1.92715979763382	1.18532742447612	0.543728848947776	0.624489089863355	0.432224217177109	1.41774730101954	5.14847484028967	3.44511148652753	4.10735044133025	1.36757522894577	2.17345298018113	2.91310607278944
AUAACA	noMatch	rna18s5A60GC456AT1578G	108.8	80.8	1.30726909887472	2.90522786457501	2.12451867701548	3.00157807967539	7.85688225189173	1.9755457074602	1.99367244614185	57.5154451764151	1.5848221296494	32.9066610394535	3.20724662181979	18.8574523473086	1.00401899676961	1.91460532052407	3.21671041066807	6.08325091670736
AUAACG	noMatch	rna18s5A60GC456AT1578G	90.5	84.6	2.61453819774943	0.232418229166001	1.91206680931393	3.37677533963481	0.465906764263121	2.07432299283321	5.43728848947776	0.0624489089863356	1.15259791247229	0.44770967400617	0.422006134449973	0.725286628742638	0	1.23081770605119	0.49989418544166	2.91310607278944
AUAAGG	hsa-miR-124-3p	hsa-mir-124-3	87.6	87.7	0.435756366291572	0.581045572915002	0.424903735403096	0.125065753319808	0.190598221744004	0.19755457074602	0	0.374693453918013	1.29667265153133	0.44770967400617	1.01281472267993	1.45057325748528	0.730195634014265	0.820545137367461	0.304283417225358	0.34271836150464
AUAAGG	noMatch	AMER2_AMER2-001_ENSG00000165566_ENST00000357816.2	87.6	87.7	0.290504244194382	2.55660052082601	0.743581536955418	0.375197259959424	0.296486122712895	1.9755457074602	0	0.124897817972671	0	0	0.168802453779989	0	0	0.410272568683731	0	0
AUAAGG	noMatch	LGSN_LGSN-201_ENSG00000146166_ENST00000370658.5	87.6	87.7	2.90504244194382	2.67280963540901	2.4431964785678	4.50236711951309	0.0211775801937782	1.77799113671418	0.362485899298518	0.0624489089863356	0.864448434354218	0.0746182790010284	0	0	0	0.547030091578308	0.0217345298018113	1.79927139789936
AUAAUA	hsa-miR-369-3p	hsa-mir-369	95	77.1	0.145252122097191	0.116209114583	0.318677801552322	0.125065753319808	0.825925627557352	0.296331856119031	0.724971798597035	1.68612054263106	0.288149478118073	0.671564511009256	2.86964171425982	0.906608285928297	1.18656790527318	0.547030091578308	0.847646662270641	0.25703877112848
AUAAUA	hsa-miR-374a-5p	hsa-mir-374a	95	77.1	2.75979031984663	2.32418229166001	2.4431964785678	3.00157807967539	0.529439504844456	2.17310027820622	0.181242949649259	0.437142362904349	1.44074739059036	0.671564511009256	0.590808588229962	0.362643314371319	0.638921179762482	2.18812036631323	0.847646662270641	0.51407754225696
AUAAUA	hsa-miR-374b-5p	hsa-mir-374b	95	77.1	36.1677784022005	46.3674367186172	70.1091163415108	47.524986261527	4.61671248224366	26.0772033384747	11.9620346768511	8.99264289403232	34.2897878960506	14.5505644052006	4.7264687058397	2.71982485778489	12.4133257782425	20.1033558655028	6.28127911272346	25.9609158839765
AUAAUA	noMatch	hsa-mir-369	95	77.1	0.290504244194382	0.813463802081003	1.27471120620929	1.50078903983769	3.8966747556552	1.28410470984913	1.81242949649259	6.43223762559256	2.16112108588555	2.76087632303805	11.0565607225893	4.53304142964149	4.65499716684094	1.23081770605119	4.28170237095682	1.54223262677088
AUAAUG	noMatch	XYLB_XYLB-001_ENSG00000093217_ENST00000207870.3	91.4	92	1.01676485468034	3.13764609374101	8.92297844346502	3.62690684627443	3.74843169429874	9.58139668118199	0.362485899298518	2.56040526843976	2.88149478118073	0.970037627013369	5.14847484028967	2.90114651497055	0.547646725510699	2.18812036631323	2.95589605304634	2.31334894015632
AUACAA	hsa-miR-381-3p	hsa-mir-381	90.7	94.3	59.8438743040427	164.784524478695	383.581847135146	110.93332319467	514.848152090943	181.355095944847	555.509640674977	949.2234165923	182.830843865917	953.173895959136	589.458168599722	439.523697018039	662.104891142434	367.193948971939	595.504382039828	104.443420668539
AUACAA	noMatch	C1orf213_ENST00000335648.3	90.7	94.3	1.45252122097191	0.581045572915002	0	1.37572328651789	0.105887900968891	0.0987772853730102	0	0.187346726959007	0.288149478118073	0.0746182790010284	0.168802453779989	0	0.0912744542517831	0.136757522894577	0.0652035894054339	0.17135918075232
AUACAA	noMatch	hsa-mir-381	90.7	94.3	0.290504244194382	0.813463802081003	2.0182927431647	0.125065753319808	4.51082458127477	1.48165928059515	4.71231669088073	8.93019398504599	1.29667265153133	9.92423110713677	6.0768883360796	4.53304142964149	6.57176070612839	2.46163541210239	7.04198765578686	0.51407754225696
AUACAG	noMatch	rna18s5A60GC456AT1578G	97.4	86.4	0.290504244194382	0.348627343749001	2.76187428012012	1.12559177987827	0.508261924650678	0.592663712238061	1.81242949649259	0.0624489089863356	0.864448434354218	0.298473116004114	0.0844012268899946	0.362643314371319	0.182548908503566	0.273515045789154	0.217345298018113	0.68543672300928
AUACUU	noMatch	C6orf223_C6orf223-002_ENSG00000181577_ENST00000439969.2	81.5	72.5	5.66483276179044	1.045882031247	0	0	0.0211775801937782	0	0	0.124897817972671	0	0	0	0.181321657185659	0	0	0	0
AUACUU	noMatch	chr19_58556222-58570440	81.5	72.5	0	0	0	0.125065753319808	0.592972245425791	0.395109141492041	0.543728848947776	2.49795635945342	0.288149478118073	0	1.35041963023991	0.725286628742638	0.0912744542517831	0.547030091578308	0.825912132468829	0.34271836150464
AUAGAG	noMatch	TRNAR9	94.9	92.2	0	0	0	0	0.0423551603875565	0	0.181242949649259	0.936733634795033	0	0.522327953007199	1.35041963023991	1.26925160029962	1.46039126802853	0	0.0652035894054339	0
AUAGAG	noMatch	trnaR25T34CA58G	94.9	92.2	0	0	0	0	0.084710320775113	0	0.181242949649259	2.37305854148075	0	0.895419348012341	3.71365398315976	1.99453822904225	3.92480153282667	0	0.412956066234415	0
AUAGAG	noMatch	trnaR25T34CA58T	94.9	92.2	0	0	0.106225933850774	0	0.169420641550226	0	0.543728848947776	2.06081399654907	0.144074739059036	0.223854837003085	2.95404294114981	3.08246817215621	3.92480153282667	0	0.369487006630792	0.08567959037616
AUAGCC	noMatch	RNA45S5_NR_046235_prec3.3	31.8	11.6	1.16201697677753	0.581045572915002	1.48716307391084	0.625328766599039	0.529439504844456	1.67921385134117	0.543728848947776	0.249795635945342	0.576298956236145	0	0.253203680669984	0.181321657185659	0.182548908503566	1.50433275184035	0.130407178810868	0.59975713263312
AUAGCC	noMatch	ZNF485_ZNF485-001_ENSG00000198298_ENST00000361807.3	31.8	11.6	0.145252122097191	0	0.106225933850774	0.125065753319808	2.45659930247828	0.888995568357092	1.63118654684333	0.124897817972671	0	0.0746182790010284	0.0844012268899946	0	0.273823362755349	0.136757522894577	0.434690596036226	0.4283979518808
AUAGCU	noMatch	mt-rnr1G371AG689AA937-A938-	60.4	56	3.92180729662416	1.16209114583	0.212451867701548	0.375197259959424	1.08005658988269	0.19755457074602	2.53740129508962	3.8718323571528	2.30519582494458	0.970037627013369	4.05125889071974	9.61004783083995	3.19460589881241	4.10272568683731	1.63008973513585	4.11262033805568
AUAGGA	noMatch	SNORD115-7_ENST00000365306	92.9	79.3	1.01676485468034	0.697254687498003	1.27471120620929	0.500263013279232	12.028865550066	7.50707368834877	52.0167265493372	0.312244544931678	2.16112108588555	0.373091395005142	0.422006134449973	0.362643314371319	2.73823362755349	15.180085041298	4.39037501996588	3.25582443429408
AUAGGU	noMatch	mt-rnr1G371AG689AA937-A938-	70.1	62.5	0.145252122097191	0.348627343749001	2.12451867701548	0.125065753319808	0.338841283100452	1.28410470984913	0	0.124897817972671	0.144074739059036	0.149236558002057	0.0844012268899946	0	0	0.273515045789154	0.195610768216302	0.4283979518808
AUAUAA	hsa-miR-410-3p	hsa-mir-410	93.3	94.3	203.352970936068	271.696909895055	461.126778846211	213.862438176871	583.844708362273	362.512637318946	300.86329641777	879.343087436591	278.352395862057	620.376371614551	1306.95299839157	710.5995745106	853.507421708423	200.076255994767	647.25429749794	840.602461180504
AUAUAA	noMatch	PPM1J_PPM1J-001_ENSG00000155367_ENST00000309276.6	93.3	94.3	0.145252122097191	0.464836458332002	0.637355603104644	0	0.529439504844456	0.395109141492041	0.362485899298517	0.936733634795033	0.576298956236145	1.19389246401645	1.35041963023991	0.906608285928297	0.638921179762482	0	0.630301364252528	1.2851938556424
AUAUAA	noMatch	hsa-mir-410	93.3	94.3	2.90504244194381	3.021436979158	5.94865229564335	2.12611780643674	23.0835624112183	5.43275069551555	11.237062878254	32.7856772178262	5.1866906061253	27.9072363463845	50.3875324533268	24.2971020628784	35.5970371581954	4.1027256868373	26.6247990072188	11.4810651104055
AUAUAG	noMatch	RNA45S5_NR_046235_prec3.3	79.8	93.3	0.726260610485954	0.813463802081003	2.97432614782167	0.750394519918847	0.0211775801937782	1.08655013910311	0	0.124897817972671	0.144074739059036	0.149236558002057	0.0844012268899946	0	0	0.136757522894577	0	0.51407754225696
AUAUCC	hsa-miR-338-5p	hsa-mir-338	43	34.2	3.48605093033258	4.76457369790302	2.23074461086625	4.37730136619328	0.952991108720021	2.07432299283321	3.0811301440374	1.87346726959007	0.576298956236145	1.5669838590216	1.26601840334992	0.362643314371319	2.55568471904993	1.36757522894577	1.32580631791049	0.4283979518808
AUAUGU	hsa-miR-654-3p	hsa-mir-654	78.8	54.4	0.435756366291572	0.464836458332002	0.743581536955418	0.125065753319808	0.804748047363573	0.691440997611071	0.724971798597035	1.49877381567205	1.44074739059036	0.671564511009256	2.02562944535987	0.906608285928297	0.821470088266048	0.683787614472885	1.52141708612679	1.2851938556424
AUAUUA	hsa-miR-656-3p	hsa-mir-656	95.9	81.7	1.01676485468034	1.74313671874501	1.16848527235851	1.25065753319808	3.38841283100452	3.35842770268235	3.98734489228369	8.93019398504599	2.59334530306265	1.79083869602468	7.00530183186955	6.7089013158694	6.20666288912125	3.14542302657527	4.12956066234415	1.7135918075232
AUAUUA	noMatch	hsa-mir-656	95.9	81.7	0.145252122097191	0.116209114583	0.212451867701548	0	1.14358933046403	0.790218282984082	0.543728848947776	1.24897817972671	1.00852317341325	1.11927418501543	0.759611042009951	1.99453822904225	1.73421463078388	0.410272568683731	1.23886819870324	0.68543672300928
AUCAAA	noMatch	rna18s5A60GC456AT1578G	87.8	78.2	0.145252122097191	0.116209114583	0.106225933850774	0.125065753319808	1.29183239182047	0.296331856119031	0.724971798597035	32.9730239447852	0.288149478118073	0.44770967400617	2.27883312602985	5.25832805838412	0.912744542517831	0.136757522894577	0.260814357621736	0.94247549413776
AUCAAG	noMatch	rna18s5A60GC456AT1578G	88.6	69.7	0.871512732583145	1.045882031247	2.33697054471703	1.75092054647731	0.232953382131561	2.96331856119031	4.53107374123147	0.0624489089863356	0	0.820801069011312	0.0844012268899946	0.362643314371319	0.456372271258916	0.820545137367461	0.108672649009056	2.22766934978016
AUCACA	hsa-miR-140-3p	hsa-mir-140	84.1	82	0.290504244194382	0.348627343749001	0.106225933850774	0.375197259959424	0.381196443488008	0	0.543728848947776	0.874284725808698	0.432224217177109	2.46240320703394	0.337604907559978	0.543964971556978	1.91676353928745	0.136757522894577	0.912850251676075	0.51407754225696
AUCACA	hsa-miR-377-3p	hsa-mir-377	84.1	82	3.63130305242977	3.25385520832401	4.14281142018018	5.87809040603098	25.0954325296272	2.07432299283321	4.53107374123146	61.9493177144448	3.74594321553494	5.89484404108125	17.8086588737889	69.2648730449218	5.3851928008552	5.74381596157224	11.0846101989238	14.2228120024425
AUCACA	noMatch	hsa-mir-377	84.1	82	0.581008488388763	0.464836458332002	0.53112966925387	0.250131506639616	1.10123417007647	0.19755457074602	0.181242949649259	2.37305854148075	0.288149478118073	0.373091395005142	1.85682699157988	2.35718154341357	0.547646725510699	0.410272568683731	0.782443072865207	1.11383467489008
AUCACC	hsa-miR-29c-3p	hsa-mir-29c	65.8	31.6	5.08382427340168	4.18352812498802	7.86071910495728	7.62901095250828	13.659539224987	4.04986870029342	7.4309609356196	15.4248805196249	3.89001795459398	25.5940696973527	34.3512993442278	29.5554301212625	21.2669478406655	2.32487788920781	22.234423987253	11.6524242911578
AUCACC	noMatch	MT-TF	65.8	31.6	229.643605035659	41.4866539061311	10.4101415173759	16.7588109448542	23.4647588547063	25.4845396262366	46.7606810095088	3.18489435830312	10.5174559513096	5.96946232008226	34.5201017980078	7.79683125898336	39.6131131452739	19.6930832968191	15.0402946228534	32.0441668006838
AUCACC	noMatch	hsa-mir-29b-2	65.8	31.6	0.726260610485954	0.464836458332002	0.53112966925387	0.375197259959424	0.952991108720021	0.296331856119031	0.906214748246293	2.93509872235777	0.288149478118073	0.895419348012341	4.6420674789497	2.90114651497055	2.09931244779101	0.410272568683731	1.67355879473947	0.4283979518808
AUCAGA	noMatch	ATP5G3_ATP5G3-001_ENSG00000154518_ENST00000284727.4	82	75.5	1.01676485468034	1.278300260413	0.849807470806192	2.37624931307635	0.105887900968891	0.296331856119031	0.724971798597035	0.499591271890684	0.144074739059036	0.373091395005142	0.506407361339967	0.362643314371319	0.0912744542517831	0.683787614472885	0.0434690596036226	0.34271836150464
AUCAGA	noMatch	rna18s5A60GC456AT1578G	82	75.5	2.32403395355505	0.464836458332002	0.318677801552322	0.500263013279232	0.211775801937783	1.87676842208719	1.26870064754481	0.249795635945342	0.576298956236145	0.0746182790010284	0.168802453779989	0	0	0.820545137367461	0.195610768216302	0.51407754225696
AUCAGC	noMatch	TAP1_TAP1-001_ENSG00000168394_ENST00000354258.4	50.6	23.1	3.92180729662415	1.045882031247	0.212451867701548	0.625328766599039	0	0.691440997611071	0	0	0.288149478118073	0	0	0	0	0.410272568683731	0	0.4283979518808
AUCAGU	noMatch	rnu2-2pA83GA	50.3	84.4	0	0	0	0	0.190598221744004	0.0987772853730102	0	1.9359161785764	0	0.0746182790010284	0.337604907559978	7.07154463024072	0.182548908503566	0	0	0
AUCAUA	hsa-miR-539-3p	hsa-mir-539	76.1	76.5	0.581008488388763	1.045882031247	1.38093714006006	1.00052602655846	0.931813528526243	0.987772853730102	1.26870064754481	2.12326290553541	2.73742004212169	1.19389246401645	2.27883312602985	1.26925160029962	2.09931244779101	1.7778477976295	1.28233725830687	2.65606730166096
AUCAUA	noMatch	hsa-mir-487a	76.1	76.5	0.290504244194382	0.232418229166001	0.424903735403096	0.125065753319808	0.36001886329423	0	0.362485899298517	0.249795635945342	1.00852317341325	0.596946232008227	0.337604907559978	0.362643314371319	2.00803799353923	0	0.652035894054339	1.19951426526624
AUCAUC	hsa-miR-136-3p	hsa-mir-136	56.9	37.3	87.0060211362173	56.1290023435892	57.6806820809703	45.6489999617298	219.166777425411	85.4423518476539	91.7089325225248	720.972654247244	74.0544158763447	88.4226606162187	334.397660938159	90.1168636212728	164.29401765321	35.6937134754846	212.411559753101	115.410408236687
AUCAUC	noMatch	NCAPG_NCAPG-001_ENSG00000109805_ENST00000251496.2	56.9	37.3	1.16201697677753	0.232418229166001	0	0.250131506639616	0.211775801937783	0.0987772853730102	0	0.749386907836027	0.144074739059036	0.0746182790010284	2.86964171425982	0.906608285928297	0.821470088266048	1.09406018315662	0.260814357621736	0.8567959037616
AUCCAG	noMatch	TRNAR16_prec	84.6	53.3	0	0	2.01829274316471	0.875460273238655	0.211775801937783	0.493886426865051	0	8.99264289403232	0.144074739059036	0.596946232008227	0.759611042009951	34.9950798368323	1.46039126802853	0.410272568683731	0	0.4283979518808
AUCCAU	noMatch	TRNAS1	89.1	82.1	1.16201697677753	0.697254687498003	1.69961494161238	1.75092054647731	0.317663702906674	1.28410470984913	0.543728848947776	0.749386907836027	0.432224217177109	0.373091395005142	0.337604907559978	0.181321657185659	0.273823362755349	0.136757522894577	0.760708543063395	0
AUCCAU	noMatch	mt-TL2A9TA43G	89.1	82.1	0.290504244194382	0.232418229166001	0.212451867701548	0	0.614149825619569	0.29633185611903	0.181242949649259	1.99836508756274	0.288149478118073	0.373091395005142	1.85682699157988	1.8132165718566	0	0.820545137367461	1.06499196028875	0.4283979518808
AUCCAU	noMatch	rnu1-1G51A	89.1	82.1	0	0	0	0	1.50360819375826	0.296331856119031	3.80610194263443	0	0	0	0	0	0.182548908503566	0.273515045789154	0.152141708612679	0.08567959037616
AUCCCG	noMatch	TRNAP1_prec	89.8	73.7	0.290504244194382	0.348627343749001	0.212451867701548	0	0.190598221744004	0.296331856119031	0	0.437142362904349	0.432224217177109	0.298473116004114	0.168802453779989	2.71982485778489	0.456372271258916	0	0.260814357621736	2.82742648241328
AUCCCG	noMatch	trnaF2G37T	89.8	73.7	0.871512732583145	0.464836458332002	1.69961494161238	1.75092054647731	0.698860146394682	2.37065484895224	0.181242949649259	0.187346726959007	0.720373695295182	0.223854837003085	0.675209815119957	0.181321657185659	0.273823362755349	0.683787614472885	0.260814357621736	1.19951426526624
AUCCGA	hsa-miR-4454	trnaH11A5G	95.8	88.8	6.68159761647078	3.02143697915801	12.9595639297944	11.5060493054223	1.05887900968891	9.38384211043597	1.81242949649259	2.12326290553541	3.1696442592988	0.970037627013369	2.02562944535987	1.08792994311396	1.55166572228031	3.14542302657527	1.82570050335215	8.73931821836832
AUCCGG	noMatch	RNA45S5_NR_046235_prec3.3	84.7	86.8	3.63130305242977	2.55660052082601	3.71790768477709	2.37624931307635	0.931813528526242	5.33397341014254	3.62485899298517	0.499591271890685	0.144074739059036	1.19389246401645	0.168802453779989	0.906608285928297	0.456372271258915	2.32487788920781	0.304283417225358	0.51407754225696
AUCCGU	hsa-miR-451a	hsa-mir-451-DICER	76.7	67.4	0.435756366291572	0.813463802081003	0.637355603104644	0.750394519918847	2.56248720344717	1.08655013910311	0.906214748246293	8.11835816822362	0.720373695295182	2.83549460203908	5.57048097473964	0.362643314371319	3.92480153282667	0.136757522894577	2.86895793383909	0.4283979518808
AUCCGU	hsa-miR-99a-5p	hsa-mir-99a	76.7	67.4	3.34079880823539	2.90522786457501	5.09884482483715	2.62638081971597	16.3490919095968	3.65475955880138	13.9557071229929	17.3607966982013	3.45779373741687	31.1904406224299	16.3738380166589	31.3686466931191	28.7514530893117	2.46163541210238	23.1690087687308	3.17014484391792
AUCCGU	hsa-miR-99b-5p	hsa-mir-99b	76.7	67.4	0.581008488388763	0.581045572915002	0.849807470806192	0.250131506639616	1.63067367492093	0.395109141492041	1.08745769789555	3.05999654033044	1.15259791247229	2.53702148603497	2.78524048736982	2.71982485778489	1.6429401765321	0.273515045789154	1.97784221196483	0.59975713263312
AUCCGU	noMatch	hsa-mir-100	76.7	67.4	0	0	0	0	0.4870843444569	0	0	0.624489089863356	0	1.41774730101954	1.01281472267993	0.543964971556978	0.821470088266048	0	0.456425125838037	0
AUCCUA	noMatch	TRNAR18	93.3	88.6	0	0	0	0	0.0211775801937782	0	0	2.56040526843976	0	1.0446559060144	0	0.543964971556978	0	0	0	0
AUCCUG	noMatch	trnaS24T50AA67T	92.9	88.5	0.435756366291572	0	0.212451867701548	1.37572328651789	0.317663702906674	0.493886426865051	2.71864424473888	0.312244544931678	0	0	0	0.181321657185659	0.0912744542517831	0.547030091578308	0.108672649009056	0.34271836150464
AUCCUU	noMatch	hsa-mir-30e	57.4	81	3.34079880823539	2.90522786457501	2.54942241241858	1.37572328651789	3.45194557158585	1.77799113671418	3.80610194263443	1.31142708871305	3.89001795459398	3.05934943904216	16.5426404704389	1.63189491467093	17.5246952163424	5.60705843867765	4.71639296699305	3.8555815669272
AUCGAG	noMatch	TRNAR9	97.9	93.1	0	0	0	0	0.084710320775113	0.0987772853730102	0.362485899298517	1.43632490668572	0	0.522327953007199	1.43482085712991	2.17585988622791	2.55568471904993	0	0.217345298018113	0
AUCGAG	noMatch	trnaR25T34CA58G	97.9	93.1	0	0	1.06225933850774	0	0.465906764263121	0	0.543728848947776	5.87019744471554	0.144074739059036	1.26851074301748	6.66769692430957	5.98361468712676	8.85362206242296	0.136757522894577	0.804177602667018	0.17135918075232
AUCGAG	noMatch	trnaR25T34CA58T	97.9	93.1	0	0	0.53112966925387	0.125065753319808	0.338841283100452	0.0987772853730102	0.906214748246293	5.05836162789318	0.144074739059036	0.746182790010284	5.40167852095965	6.34625800149808	7.21068188589087	0.136757522894577	0.738974013261584	0.08567959037616
AUCGAU	noMatch	SNORD109A_ENST00000459128	110.4	85.2	8.56987520373425	7.66980156247803	16.5712456807207	6.12822191267059	8.42867691712374	9.28506482506295	10.1496051803585	103.10314873644	10.2293064731916	2.16393009102982	3.29164784870979	10.5166561167682	6.75430961463195	4.92327082420478	2.60814357621736	2.05631016902784
AUCGAU	noMatch	SNORD114-22_ENST00000365423_prec	110.4	85.2	0.145252122097191	0.348627343749001	0.106225933850774	0.250131506639616	1.80009431647115	0.395109141492041	0.724971798597035	0.312244544931678	0.144074739059036	0.44770967400617	4.38886379827972	0.181321657185659	10.952934510214	0	2.93416152324453	0.25703877112848
AUCGAU	noMatch	SNORD115-5_ENST00000363633	110.4	85.2	29.7766850299241	28.5874421874181	28.3623243381567	15.633219164976	14.3372217911879	31.6087313193633	20.6616962600155	291.698853875173	22.3315845541506	61.6346984548494	0.168802453779989	24.6597453772497	23.0011624714493	37.8818338417978	9.91094558962596	2.31334894015632
AUCGAU	noMatch	SNORD116-14_ENST00000383894_prec	110.4	85.2	4.93857215130449	7.08875598956303	18.3770865561839	10.5055232788639	26.6837510441606	61.2419169312663	34.6174033830084	7.5563179873466	5.47484008424338	2.38778492803291	1.68802453779989	15.2310192035954	7.84960306565335	26.9412320102317	5.97699569549811	3.68422238617488
AUCGAU	noMatch	SNORD116-16_ENST00000384533_prec	110.4	85.2	1.45252122097191	2.20797317707701	3.50545581707554	1.6258547931575	3.21899218945429	5.72908255163459	5.25604553982851	14.6754936117889	1.44074739059036	1.41774730101954	1.26601840334992	9.97269114521127	2.28186135629458	2.59839293499696	0.999788370883319	0.17135918075232
AUCGAU	noMatch	SNORD116-18_ENST00000383961	110.4	85.2	2.17878183145786	1.85934583332801	0	0	0.127065481162669	0.0987772853730102	0.181242949649259	263.909089376254	0	11.7150698031615	0	0	0	8.47896641946377	3.47752476828981	0
AUCGAU	noMatch	SNORD116-1_ENST00000384335	110.4	85.2	0	0.464836458332002	1.69961494161238	0.750394519918847	3.57901105274852	3.16087313193633	4.53107374123147	53.5811639102759	1.00852317341325	1.19389246401645	0.590808588229962	8.52211788772599	1.73421463078388	1.64109027473492	1.47794802652317	0.34271836150464
AUCGAU	noMatch	SNORD116-23_ENST00000384645_prec	110.4	85.2	0	0.116209114583	0.53112966925387	0.875460273238655	3.72725411410497	1.38288199522214	2.89988719438814	48.3354555554237	0	1.71622041702365	0.92841349578994	9.06608285928297	3.10333144456063	1.91460532052408	1.151930079496	0.34271836150464
AUCGAU	noMatch	SNORD116-24_ENST00000384549	110.4	85.2	1.01676485468034	1.045882031247	1.80584087546316	0.625328766599039	3.15545944887296	2.37065484895224	6.16226028807479	0.187346726959007	1.44074739059036	0.149236558002057	0.590808588229962	0.725286628742638	0.547646725510699	1.09406018315662	0.630301364252528	0.17135918075232
AUCGAU	noMatch	SNORD116-25_ENST00000516517_prec	110.4	85.2	14.2347079655246	21.6148953124381	22.6261239102149	12.7567068386203	12.9818566587861	21.9285573528082	19.2117526628215	3.74693453918014	9.79708225601447	1.5669838590216	2.19443189913986	5.25832805838412	3.8335270785749	10.5303292628825	5.15108356302928	2.5703877112848
AUCGAU	noMatch	SNORD116-26_ENST00000516006	110.4	85.2	9.29613581422021	23.8228684895151	16.9961494161239	11.5060493054223	12.4947723143291	27.7564171898159	20.4804533103662	0.936733634795033	8.93263382166026	0.522327953007199	3.29164784870978	2.17585988622792	4.56372271258916	14.0860248581415	6.21607552331804	4.19829992843184
AUCGAU	noMatch	SNORD116-27_ENST00000516087	110.4	85.2	0.290504244194382	0.348627343749001	0.106225933850774	0	0.698860146394682	1.87676842208719	1.81242949649259	0.0624489089863356	0.432224217177109	0	0.253203680669984	0	0	0	0.0652035894054339	0.17135918075232
AUCGAU	noMatch	SNORD116-29_ENST00000384516	110.4	85.2	20.0447928494124	27.192932812422	27.5125168673505	11.7561808120619	11.2241175027025	30.2258493241411	13.4119782740452	2.12326290553541	14.8396981230808	0.596946232008226	3.88245643693975	3.62643314371319	5.02009498384806	11.7611469689336	6.75943876836333	3.76990197655104
AUCGAU	noMatch	SNORD116-2_ENST00000384274_prec	110.4	85.2	1.74302546516629	6.74012864581402	10.1976896496743	5.12769588611213	8.68280787944908	23.8053257748955	7.43096093561961	0.686937998849691	5.18669060612531	0.373091395005142	1.35041963023991	0.362643314371319	1.73421463078388	11.3508744002499	3.36885211928075	0.94247549413776
AUCGAU	noMatch	SNORD116-5_ENST00000384462	110.4	85.2	83.2294659616903	132.943227082952	136.925228733648	73.2885314454074	64.3798437890859	185.800073786632	96.6024921630549	144.881468848299	79.24110648247	24.0270858383311	18.5682699157987	36.8082964086889	24.4615537394779	42.3948320973188	23.4515576561544	58.6048398172935
AUCGAU	noMatch	SNORD116-8_ENST00000384365_prec	110.4	85.2	0.581008488388763	1.278300260413	2.8681002139709	1.75092054647731	17.9797655845177	12.7422698131183	10.512091079657	0.374693453918013	0.720373695295182	0.820801069011312	0.253203680669984	0.181321657185659	1.46039126802853	4.10272568683731	5.30322527164196	0.17135918075232
AUCGGG	noMatch	MT-TM	93.8	63.5	139.151532969108	8.13463802081003	13.5969195328991	24.8880849106417	16.4126246501781	12.7422698131184	55.2790996430239	13.2391687051031	3.74594321553495	1.86545697502571	14.2638073444091	27.3795702350345	12.595874686746	6.83787614472884	1.63008973513585	9.4247549413776
AUCGGU	noMatch	KIAA1211_KIAA1211-001_ENSG00000109265_ENST00000504228.1	84.5	58.1	1.88827758726348	2.67280963540901	2.97432614782167	1.50078903983769	0.105887900968891	2.56820941969826	0	0.124897817972671	1.44074739059036	0	0.0844012268899946	0	0	1.64109027473492	0	0.59975713263312
AUCGGU	noMatch	pET16B_Rnl2_1-249_K227Q_backbone	84.5	58.1	6.53634549437359	3.48627343749001	1.06225933850774	7.8791424591479	0.974168688913799	3.16087313193633	1.26870064754481	4.49632144701616	1.72889686870844	0	0.506407361339967	0	0	0.957302660262038	0.152141708612679	0.25703877112848
AUCUGC	hsa-miR-22-3p	hsa-mir-22	63.7	34.6	1.5977733430691	0.697254687498003	0.743581536955418	0.750394519918847	5.33675020883212	0.493886426865051	2.1749153957911	3.6844856301938	1.44074739059036	3.58167739204936	7.34290673942953	10.6979777739539	5.02009498384807	1.91460532052408	6.3464827021289	1.7135918075232
AUCUGU	noMatch	SNORD50A_NR_002743	85.3	82.2	0.145252122097191	0.232418229166001	0.212451867701548	0.500263013279232	2.07540285899027	0.691440997611071	1.99367244614185	0.0624489089863356	0.144074739059036	0.0746182790010284	0.253203680669984	0	0.273823362755349	0.410272568683731	0.369487006630792	0.17135918075232
AUCUUG	noMatch	RNA45S5_NR_046235_prec3.3	80.3	95.7	6.68159761647077	12.318166145798	12.7471120620929	14.1324301251383	0.423551603875565	13.2361562399834	1.08745769789555	0.749386907836027	9.5089327778964	0.298473116004113	0.506407361339968	2.53850320059923	1.55166572228031	5.06002834709934	0.32601794702717	0
AUGAAA	noMatch	MTRNR2L1_MTRNR2L1-001_ENSG00000256618_ENST00000540040.1	92.9	77.9	0	0	0	0	0.296486122712895	0	1.26870064754481	3.30979217627578	0	0.298473116004114	1.26601840334992	1.63189491467093	2.1905869020428	0	0.652035894054339	0
AUGAAA	noMatch	hsa-mir-425	92.9	77.9	0.726260610485954	1.278300260413	0.956033404656966	1.87598629979712	0.0423551603875565	2.07432299283321	0	0	0.288149478118073	0.149236558002057	0.0844012268899946	0	0	0.957302660262038	0.108672649009056	0.34271836150464
AUGAAC	noMatch	RNA45S5_NR_046235_prec3.3	88.5	84	0.435756366291572	0.464836458332002	1.38093714006006	1.37572328651789	0.169420641550226	2.56820941969826	0.362485899298517	0.124897817972671	0.720373695295182	0.0746182790010284	0.337604907559978	0.362643314371319	0.0912744542517831	0.136757522894577	0.152141708612679	0.51407754225696
AUGAAG	noMatch	hsa-mir-142	95.1	71.9	0.435756366291572	0	0.956033404656966	0.375197259959424	0.550617085038234	0.691440997611071	0.362485899298517	1.7485694516174	0.432224217177109	7.83491929510798	2.19443189913986	1.63189491467093	0.821470088266048	0.683787614472885	0.282548887423547	0.4283979518808
AUGACC	noMatch	MT-CO3_ENST00000362079extcor	54.5	38.1	162.101368260465	11.853329687466	65.8600789874799	77.7908985649206	23.591824335869	39.115805007712	62.7100605786435	49.8342293710959	19.1619402948518	15.5952203112149	42.7914220332273	18.676130690123	77.7658350225193	11.7611469689336	7.36800560281403	30.5019341739129
AUGACC	noMatch	hsa-mir-29c	54.5	38.1	0	0	0	0	0.444729184069343	0	0.181242949649259	0.624489089863356	0	1.11927418501543	1.18161717645992	0.725286628742638	0.638921179762482	0	0.652035894054339	0
AUGAGA	noMatch	RNA45S5_NR_046235_prec3.3	91.5	86.1	3.34079880823539	2.09176406249401	2.65564834626935	8.25433971910732	0.72003772658846	1.77799113671418	1.99367244614185	0.312244544931678	1.72889686870844	0.373091395005142	0.590808588229962	0	0.182548908503566	2.32487788920781	0.391221536432603	1.7135918075232
AUGAGA	noMatch	TRNAK21	91.5	86.1	3.34079880823539	0.464836458332002	1.69961494161239	1.37572328651789	0.635327405813347	0.0987772853730102	1.08745769789555	29.6632317685094	1.29667265153133	0.89541934801234	2.27883312602986	5.07700640119846	2.46441026479814	4.51299825552104	0.282548887423547	25.7038771128479
AUGAGA	noMatch	hsa-mir-425	91.5	86.1	2.32403395355505	3.13764609374101	2.8681002139709	3.62690684627443	0.0423551603875565	4.14864598566643	0.362485899298517	0.0624489089863356	2.01704634682651	0.149236558002057	0	0	0.0912744542517831	2.05136284341865	0.17387623841449	1.45655303639472
AUGAGC	hsa-miR-556-5p	hsa-mir-556	58.8	24.7	6.53634549437359	1.62692760416201	5.20507075868793	11.2559177987827	0.931813528526243	4.8400869832775	0.362485899298517	0.56204018087702	1.15259791247229	0.671564511009256	0.590808588229962	0.543964971556978	0.638921179762482	1.23081770605119	1.78223144374853	3.17014484391792
AUGAGC	noMatch	TMEM200B_TMEM200B-001_ENSG00000253304_ENST00000521452.1	58.8	24.7	5.37432851759606	0.348627343749001	1.06225933850774	1.75092054647731	0	0.395109141492041	0	0	0.144074739059036	0.0746182790010284	0	0	0.182548908503566	0.273515045789154	0	0.4283979518808
AUGAUA	noMatch	mt-TRA9G	86.5	85.8	0.435756366291572	0.232418229166001	0.318677801552322	0.250131506639616	1.99069253821516	0.395109141492041	7.61220388526886	0	0	0.0746182790010284	0.422006134449973	0.181321657185659	0	0.683787614472885	1.30407178810868	0.94247549413776
AUGAUC	hsa-miR-136-3p	hsa-mir-136	64.1	52.2	0	0	0	0	0.868280787944908	0	0	3.37224108526212	0	0.522327953007199	1.26601840334992	0.906608285928297	0.365097817007133	0	0.912850251676075	0.08567959037616
AUGAUU	noMatch	TRNAP14_prec	95.5	80.5	0.435756366291572	0.232418229166001	0.106225933850774	0.125065753319808	0.0211775801937782	0.0987772853730102	0	6.18244198964722	0.144074739059036	0.522327953007199	0.253203680669984	4.17039811527017	0.365097817007133	0.136757522894577	0.0652035894054339	0
AUGAUU	noMatch	TRNAP19_prec	95.5	80.5	0	0	0	0.125065753319808	0	0	0	3.6844856301938	0.144074739059036	0.0746182790010284	0	1.81321657185659	0	0	0	0.08567959037616
AUGAUU	noMatch	trnaP3T33G	95.5	80.5	0	0	0	0.125065753319808	0	0.0987772853730102	0	2.12326290553541	0	0	0	2.35718154341357	0.0912744542517831	0	0	0
AUGCAA	hsa-miR-19a-3p	hsa-mir-19a	100.3	84.4	4.64806790711011	0.581045572915002	0.53112966925387	4.00210410623385	0.931813528526243	0.296331856119031	1.26870064754481	1.12408036175404	0.144074739059036	0.895419348012341	0.422006134449973	0.181321657185659	0.182548908503566	0.273515045789154	0.652035894054339	1.11383467489008
AUGCCU	hsa-miR-532-5p	hsa-mir-532	27.2	36.1	1.45252122097191	1.85934583332801	2.33697054471703	2.12611780643674	2.6260199440285	1.77799113671418	0.906214748246294	3.62203672120746	3.74594321553495	4.02938706605553	3.29164784870979	2.17585988622791	2.92078253605707	5.74381596157223	4.75986202659668	5.1407754225696
AUGCGA	noMatch	SNORD104_ENST00000362883_prec	93.4	79	0.435756366291572	0.581045572915002	0.637355603104644	0.250131506639616	0.72003772658846	0.592663712238061	0	0.999182543781369	0.864448434354218	1.94007525402674	5.06407361339967	0.906608285928297	2.00803799353923	0.410272568683731	1.151930079496	0.68543672300928
AUGCGU	noMatch	hsa-mir-99a	94	77.9	0	0	0	0	0.465906764263121	0	0.181242949649259	0.374693453918013	0	0.522327953007199	0.422006134449973	1.45057325748528	1.46039126802853	0	0.717239483459773	0
AUGGAG	noMatch	TRNAR9	83.7	87.6	0	0	0.106225933850774	0	0.317663702906674	0	1.08745769789555	5.37060617282486	0	0.970037627013369	4.55766625205971	5.43964971556978	6.11538843486947	0	0.304283417225358	0
AUGGAG	noMatch	trnaR25T34CA58G	83.7	87.6	0	0	0.106225933850774	0	0.974168688913799	0	1.99367244614185	15.4248805196249	0	3.9547687870545	20.3406956804886	20.4893472619796	24.005181468219	0	2.23865656958656	0
AUGGAG	noMatch	trnaR25T34CA58T	83.7	87.6	0	0	0	0.125065753319808	0.910635948332464	0.0987772853730102	0.906214748246294	11.740394889431	0	3.20858599704422	16.9646466048889	15.0496975464098	24.5528281937297	0	2.32559468879381	0.08567959037616
AUGGAU	hsa-miR-1246	RNU2-1_ENST00000618664	85.8	51.6	0	0.116209114583	0	0.750394519918847	2.18129075995916	0.395109141492041	2.35615834544036	0	0.576298956236145	0.0746182790010284	0.0844012268899946	0	0.182548908503566	0.547030091578308	0.49989418544166	0
AUGGAU	noMatch	rnu2-2pA83GA	85.8	51.6	0.145252122097191	0	0	0.875460273238655	9.23342496448732	1.58043656596816	8.3371756838659	0.124897817972671	0.144074739059036	1.49236558002057	0.0844012268899946	0.181321657185659	0.547646725510699	1.64109027473492	0.891115721874263	0.68543672300928
AUGGAU	noMatch	trnaR4G37T	85.8	51.6	0	0	0.424903735403096	0.375197259959424	0.275308542519117	0	0.543728848947776	5.6204018087702	0	2.01469353302777	0.422006134449973	1.26925160029962	0.638921179762482	0	0.49989418544166	0.08567959037616
AUGGCA	noMatch	hsa-mir-32	84.1	69	0	0	0	0	0.4870843444569	0	0.362485899298517	1.7485694516174	0	0.671564511009256	1.01281472267993	0.906608285928297	1.0952934510214	0	0.434690596036226	0
AUGGCC	noMatch	CCDC23_CCDC23-001_ENSG00000177868_ENST00000372521.4	57.4	25.7	21.9330704366758	3.02143697915801	16.5712456807208	17.3841397114533	1.96951495802138	10.470392249539	2.89988719438814	7.05672671545592	3.1696442592988	0.596946232008227	6.66769692430957	6.7089013158694	4.10735044133024	12.9919646749848	2.23865656958657	6.25461009745968
AUGGGA	noMatch	trnaK6A58T	89	78.5	1.01676485468034	0	0.318677801552322	0.125065753319808	0.127065481162669	0.0987772853730102	0.181242949649259	4.30897472005715	0.432224217177109	0.223854837003085	0.675209815119957	1.63189491467093	0.365097817007133	0.683787614472885	0.0652035894054339	0.59975713263312
AUGGGG	noMatch	TIMD4_TIMD4-001_ENSG00000145850_ENST00000274532.2	61.5	79.9	1.5977733430691	0.464836458332002	0.212451867701548	0.375197259959424	0.0635327405813347	1.08655013910311	0	0.0624489089863356	0.432224217177109	0	0	0.181321657185659	0	0.136757522894577	0.0217345298018113	0.17135918075232
AUGGUA	noMatch	hsa-mir-103-1	91.9	75	0	0	0	0	0.36001886329423	0	0.181242949649259	0.312244544931678	0	0.596946232008227	0.590808588229962	1.26925160029962	1.46039126802853	0	0.369487006630792	0
AUGGUG	noMatch	trnaR4A58G	95.5	76	0	0	0	0	0	0	0.362485899298517	1.12408036175404	0	0	0.675209815119957	3.08246817215621	1.0952934510214	0	0	0
AUGGUG	noMatch	trnaR4G37TA58T	95.5	76	0	0	0	0	0.0211775801937782	0	0	1.0616314527677	0	0.0746182790010284	0.422006134449973	1.45057325748528	1.0952934510214	0	0.0217345298018113	0
AUGGUU	hsa-miR-218-2-3p	hsa-mir-218-2	89.6	83.5	3.05029456404101	4.99699192706902	1.91206680931393	1.37572328651789	2.49895446286583	1.9755457074602	2.35615834544036	3.43468999424846	7.34781169201085	2.16393009102982	1.26601840334992	2.53850320059923	7.21068188589087	19.5563257739245	6.60729705975063	10.4529100258915
AUGGUU	hsa-miR-584-5p	hsa-mir-584	89.6	83.5	10.0223964247062	8.59947447914203	6.05487822949412	12.5065753319808	0.571794665232013	5.43275069551556	0.543728848947776	1.62367163364472	2.30519582494458	0.596946232008227	0.422006134449973	0	0.456372271258916	3.82921064104815	0.891115721874263	0.8567959037616
AUGUAA	hsa-miR-379-3p	hsa-mir-379	80.8	77.6	0.871512732583145	1.97555494791101	3.39922988322477	2.37624931307635	3.55783347255475	4.14864598566643	2.71864424473888	3.30979217627578	4.17816743271205	4.70095157706479	7.25850551253953	3.26378982934187	4.47244825833737	4.78651330131019	13.4536739473212	2.5703877112848
AUGUAA	hsa-miR-380-3p	hsa-mir-380	80.8	77.6	0.290504244194382	0.464836458332002	0.743581536955418	0.375197259959424	1.12241175027025	0.691440997611071	0.181242949649259	0.187346726959007	0.864448434354218	2.61163976503599	1.09721594956993	0.362643314371319	1.0952934510214	2.18812036631323	2.1082493907757	0.59975713263312
AUGUAA	hsa-miR-411-3p	hsa-mir-411	80.8	77.6	0.435756366291572	0.116209114583	0.318677801552322	0.250131506639616	0.444729184069343	0.296331856119031	0.362485899298517	0.124897817972671	0.288149478118073	0.895419348012341	0.759611042009951	0.362643314371319	0.456372271258916	1.09406018315662	1.151930079496	1.37087344601856
AUGUAA	noMatch	cali_11_rc	80.8	77.6	0.145252122097191	6.27529218748202	2.97432614782167	6.87861643258943	0.275308542519117	16.6933612280387	0.906214748246293	1.0616314527677	0.576298956236145	2.16393009102982	3.46045030248978	1.81321657185659	2.37313581054636	0.957302660262038	0.99978837088332	0.68543672300928
AUGUAA	noMatch	hsa-mir-410	80.8	77.6	0.290504244194382	0.348627343749001	0.424903735403096	0.500263013279232	1.69420641550226	0.395109141492041	0.906214748246293	3.74693453918013	0.288149478118073	2.83549460203908	4.89527115961969	2.35718154341357	2.92078253605706	0.820545137367461	2.52120545701011	0.8567959037616
AUGUCU	hsa-miR-654-3p	hsa-mir-654	72.7	31.3	0.581008488388763	0.929672916664004	0.849807470806192	1.00052602655846	1.50360819375826	1.18532742447612	0.362485899298517	2.99754763134411	2.16112108588555	1.71622041702365	3.1228453949298	1.45057325748528	1.18656790527318	1.36757522894577	2.65161263582098	1.62791221714704
AUGUCU	noMatch	C5orf45_C5orf45-201_ENSG00000161010_ENST00000403396.2	72.7	31.3	6.10058912808201	1.045882031247	2.23074461086625	0.375197259959424	11.0546968611523	1.08655013910311	0.906214748246294	0.56204018087702	2.88149478118072	4.9994246930689	0.590808588229963	0	3.10333144456064	1.09406018315662	1.26060272850506	2.141989759404
AUGUGA	noMatch	RNA45S5_NR_046235_prec3.3	88	76.6	2.61453819774943	0.813463802081003	2.23074461086625	2.12611780643673	0.317663702906674	1.38288199522214	0.362485899298517	0.499591271890684	0	0.522327953007199	0.337604907559978	0.362643314371319	0.456372271258916	1.23081770605119	0.217345298018113	0.8567959037616
AUGUGU	noMatch	TNC_TNC-001_ENSG00000041982_ENST00000350763.4	56.2	37.4	3.48605093033258	3.25385520832401	0.53112966925387	0.500263013279232	0.0211775801937782	0.0987772853730102	0	0	0.144074739059036	0	0	0	0	0.820545137367461	0	0.68543672300928
AUGUUC	noMatch	TRNAR15	63.3	32.6	0	0	0.106225933850774	0	0.0423551603875564	0	0.181242949649259	3.18489435830312	0	0.671564511009256	0.0844012268899946	6.52757965868374	0.365097817007132	0	0.0217345298018113	0
AUGUUU	noMatch	MT-TF	65.3	64.6	32.681727471868	24.636332291596	7.32958943570341	2.37624931307636	3.3037025102294	9.38384211043597	13.5932212236944	0.312244544931678	5.18669060612531	1.19389246401645	3.46045030248978	1.8132165718566	3.65097817007133	9.57302660262039	1.60835520533403	8.65363862799216
AUGUUU	noMatch	TSPAN12_TSPAN12-001_ENSG00000106025_ENST00000222747.3	65.3	64.6	1.30726909887472	1.39450937499601	0	0	0	0	0	0	0	0	0	0	0	0	0	0
AUUAAA	noMatch	mt-TRA9G	99	91.2	0.145252122097191	0	0	0.125065753319808	1.05887900968891	0	1.44994359719407	0	0	0	0.168802453779989	0	0	0	0.152141708612679	0.08567959037616
AUUAAA	noMatch	rna18s5A60GC456AT1578G	99	91.2	2.03352970936067	2.09176406249401	0.849807470806192	2.00105205311693	0.275308542519117	0.592663712238061	0.543728848947776	0.124897817972671	0.432224217177109	0.149236558002057	0.168802453779989	0.362643314371319	0	1.50433275184035	0.152141708612679	0.34271836150464
AUUAAG	noMatch	hsa-mir-142	98.2	89.6	0.145252122097191	0.116209114583	0.53112966925387	0	1.08005658988269	0.0987772853730102	1.99367244614185	2.24816072350808	0	12.1627794771676	3.88245643693975	2.90114651497055	2.09931244779101	0	0.695504953657962	0.08567959037616
AUUAAG	noMatch	trnaR25T34CA58G	98.2	89.6	0	0	1.80584087546316	0	0.127065481162669	0.0987772853730102	0	2.18571181452174	0.288149478118073	0.522327953007199	3.29164784870979	3.80775480089885	3.10333144456063	0.136757522894577	0.304283417225358	0.4283979518808
AUUACA	hsa-miR-425-5p	hsa-mir-425	87.9	89.1	0	0	0.106225933850774	0	1.48243061356448	0	0.181242949649259	1.43632490668572	0	1.71622041702365	2.53203680669984	1.45057325748528	1.27784235952496	0	2.28212562919019	0.08567959037616
AUUAGC	noMatch	RNU6-9_ENST00000384776_prec	71.2	46.9	0	0.348627343749001	1.38093714006006	0.250131506639616	0.0635327405813347	0.691440997611071	0	10.9285590726087	1.15259791247229	8.28262896911415	1.94122821846988	17.7695224041946	0.912744542517831	1.09406018315662	0.260814357621736	0.4283979518808
AUUAGU	noMatch	ATAD5_ATAD5-001_ENSG00000176208_ENST00000321990.4	80.6	79.9	4.6480679071101	1.626927604162	0	4.8775643794725	2.26600108073427	3.06209584656331	0	4.43387253802983	1.00852317341325	5.22327953007199	1.4348208571299	2.17585988622791	2.00803799353923	1.23081770605119	1.63008973513585	0.4283979518808
AUUAUU	hsa-miR-126-5p	hsa-mir-126	100.9	87	2.46928607565224	2.32418229166001	2.54942241241858	1.87598629979712	2.37188898170317	1.87676842208719	5.07480259017925	10.1791721647727	2.16112108588554	1.71622041702366	4.38886379827971	5.98361468712676	18.3461653046084	3.41893807236443	1.41274443711773	5.05509583219344
AUUAUU	noMatch	VDAC2_VDAC2-001_ENSG00000165637_ENST00000332211.6	100.9	87	0.581008488388763	0.348627343749001	0	0.375197259959424	0.592972245425791	0.296331856119031	0.181242949649259	0.749386907836027	0.576298956236145	0.44770967400617	1.01281472267993	0.906608285928297	2.09931244779101	1.36757522894577	0.369487006630792	0.59975713263312
AUUCAA	noMatch	RNA45S5_NR_046235_prec3.3	90.9	79	1.16201697677753	0.116209114583	1.48716307391084	1.75092054647731	10.6311452572767	9.38384211043597	8.51841863351516	0.187346726959007	0.576298956236145	0.0746182790010284	0.422006134449973	0.543964971556978	0.0912744542517831	6.56436109893969	1.58662067553222	0
AUUCAU	hsa-miR-181b-5p	hsa-mir-181b-1	89.4	70.1	1.16201697677753	1.278300260413	0.637355603104644	0.750394519918847	0.656504986007126	0.888995568357092	0.362485899298517	0.124897817972671	0.432224217177109	0.149236558002057	0.422006134449973	0.181321657185659	0.547646725510699	0.136757522894577	0.521628715243471	0.34271836150464
AUUCCC	noMatch	MT-CO2_ENST00000361739ext	62.3	35.5	0.581008488388763	0	0	0	1.99069253821516	0	1.08745769789555	0	0	0	0.0844012268899946	0	0.0912744542517831	0	0.0869381192072452	0.25703877112848
AUUCCC	noMatch	TRNAG4	62.3	35.5	1.88827758726348	1.39450937499601	6.26733009719567	2.62638081971597	0.402374023681787	6.42052354924566	0.181242949649259	0.124897817972671	1.72889686870844	0.223854837003085	0.168802453779989	0	0	1.36757522894577	0.434690596036226	2.05631016902784
AUUCCG	noMatch	TRNAR9	88.8	85.6	0.145252122097191	0	13.4906935990483	2.37624931307635	1.60949609472715	2.66698670507128	4.53107374123147	2.87264981337144	0.576298956236145	9.9988493861378	0.92841349578994	82.1387107051037	23.7313581054636	3.69245311815358	0.304283417225358	3.76990197655104
AUUCGG	noMatch	SNORD50B_ENST00000364995	94.2	78.7	0.871512732583145	0	0.212451867701548	5.37782739275174	1.24947723143292	0.592663712238061	1.44994359719407	1.18652927074038	0.288149478118073	0	0.253203680669984	0.543964971556978	0.365097817007133	0.136757522894577	0.0434690596036226	0.77111631338544
AUUCGU	noMatch	hsa-mir-100	79.3	95.8	0	0	0	0	0.762392886976017	0	0.362485899298517	1.0616314527677	0	1.41774730101954	2.36323435291985	0.906608285928297	0.456372271258916	0	1.10846101989238	0
AUUCUC	noMatch	TRNAP14_prec	77.4	35.6	0.726260610485954	0.116209114583	1.16848527235851	0.125065753319808	0.423551603875565	0	0	7.3689712603876	0.288149478118072	0.596946232008227	0.422006134449973	7.07154463024072	0.638921179762482	0	0.260814357621736	0.25703877112848
AUUCUU	noMatch	TRNAG22_prec	95.6	90.7	2.17878183145786	1.62692760416201	1.27471120620929	2.25118355975654	4.27787119914321	0	2.35615834544036	81.6831729541269	4.89854112800724	16.5652579382283	1.35041963023991	23.0278504625787	3.92480153282667	0.957302660262038	5.32495980144377	0.4283979518808
AUUGAA	noMatch	hsa-mir-25	92.5	77.1	3.48605093033258	4.99699192706902	2.12451867701548	3.50184109295462	0.190598221744004	2.37065484895224	0.362485899298517	0.624489089863356	2.01704634682651	0.149236558002057	0	0.181321657185659	0.182548908503566	1.23081770605119	0.347752476828981	2.65606730166096
AUUGAA	noMatch	hsa-mir-32	92.5	77.1	4.64806790711011	3.95110989582202	4.03658548632941	3.87703835291404	0.381196443488008	1.48165928059515	0.362485899298517	0.686937998849691	1.29667265153133	0.223854837003085	0.337604907559978	0.543964971556978	0.273823362755349	2.59839293499696	0.217345298018113	2.05631016902784
AUUGAC	noMatch	TSHZ3_TSHZ3-001_ENSG00000121297_ENST00000240587.4	82.2	64	1.74302546516629	1.51071848957901	0.743581536955418	1.37572328651789	2.79544058557873	3.06209584656332	1.99367244614185	4.7461170829615	12.3904275590771	1.71622041702365	7.93371532765949	4.71436308682715	3.10333144456063	2.32487788920781	3.04283417225358	1.2851938556424
AUUGAC	noMatch	rna18s5A60GC456AT1578G	82.2	64	2.46928607565224	0.348627343749001	2.76187428012012	2.25118355975654	1.24947723143292	2.07432299283321	0.181242949649259	0.187346726959007	0.288149478118073	0.149236558002057	0.168802453779989	0.181321657185659	0.182548908503566	1.91460532052408	0.304283417225358	0.8567959037616
AUUGAG	noMatch	HINFP_HINFP-001_ENSG00000172273_ENST00000350777.2	89.4	70.2	0	0	0.106225933850774	0	0	0	0.181242949649259	1.31142708871305	0	0	1.26601840334992	0.543964971556978	1.36911681377675	0	0.108672649009056	0
AUUGAG	noMatch	PIGQ_PIGQ-001_ENSG00000007541_ENST00000321878.5	89.4	70.2	0.145252122097191	0	0.212451867701548	0	0.0211775801937782	0.19755457074602	0	0.249795635945342	0.576298956236145	0.298473116004114	1.01281472267993	0.543964971556978	1.18656790527318	0.136757522894577	0.0434690596036226	0
AUUGAG	noMatch	TOMM20_TOMM20-001_ENSG00000173726_ENST00000366607.4	89.4	70.2	0.145252122097191	0	0.637355603104644	0	0.084710320775113	0	0	1.12408036175404	0	0.298473116004114	1.68802453779989	0.181321657185659	1.91676353928745	0	0.217345298018113	0.08567959037616
AUUGAG	noMatch	TRIM63_TRIM63-001_ENSG00000158022_ENST00000374272.3	89.4	70.2	0	0.116209114583	0.743581536955418	0.125065753319808	0.0635327405813347	0	0.362485899298517	1.9359161785764	0	0.895419348012341	0.337604907559978	0.725286628742638	2.00803799353923	0.136757522894577	0.17387623841449	0
AUUGAG	noMatch	TRNAR28_prec	89.4	70.2	0.290504244194382	0.348627343749001	17.3148272176762	2.37624931307635	0.338841283100452	0.888995568357092	1.08745769789555	43.4019917455032	0.144074739059036	2.98473116004113	19.1590785040287	28.6488218353342	26.1957683702618	0.547030091578308	0.67377042385615	1.2851938556424
AUUGAG	noMatch	TRNAR9	89.4	70.2	2.61453819774943	0.581045572915002	18.2708606223331	2.12611780643673	1.22829965123914	2.37065484895224	4.3498307915822	26.977928682097	2.30519582494458	10.0734676651388	42.5382183525572	28.4675001781485	44.6332081291219	1.23081770605119	3.17324135106445	2.48470812090864
AUUGAG	noMatch	trnaR25T34CA58G	89.4	70.2	15.3967249423022	1.859345833328	82.8562284036037	13.2569698518996	6.35327405813348	18.7676842208719	24.2865552530006	80.1843991384548	16.42452025273	37.5329943375172	135.463969158442	107.705064368282	164.84166437872	8.61572394235836	12.8451071128704	15.5080058580849
AUUGAG	noMatch	trnaR25T34CA58T	89.4	70.2	16.5587419190798	3.13764609374101	62.2483972365536	29.2653862768351	6.77682566200905	28.5466354728	19.5742385621199	127.021080878206	41.6375995880614	36.0406287574968	114.279261209053	155.030016893739	155.440395590787	12.5816921063011	14.1057098413755	27.2461097396189
AUUGAG	noMatch	trnaR7A58T	89.4	70.2	0.290504244194382	0	12.0035305251375	1.87598629979711	0.36001886329423	0.493886426865051	2.35615834544036	21.1701801463678	0.144074739059036	3.35782255504628	17.6398564200089	19.2200956616799	20.171654389644	0.683787614472885	0.956319311279697	1.54223262677088
AUUGCA	hsa-miR-25-3p	hsa-mir-25	80.2	86.2	0.290504244194382	0.232418229166001	0.318677801552322	0.375197259959424	0.677682566200904	0.395109141492041	0.543728848947776	2.31060963249442	0.288149478118073	0.746182790010284	1.26601840334992	0.181321657185659	1.00401899676961	0.547030091578308	1.04325743048694	0.25703877112848
AUUGCA	noMatch	RNA45S5_NR_046235_prec3.3	80.2	86.2	1.74302546516629	0.464836458332002	0.637355603104644	0.375197259959424	0.127065481162669	1.18532742447612	0.906214748246293	0.124897817972671	0.576298956236145	0	0.0844012268899946	0	0	0.957302660262038	0	0.08567959037616
AUUGCU	noMatch	hsa-mir-137	53.9	56.3	0	0	0.318677801552322	0.125065753319808	0.423551603875565	0.592663712238062	0.181242949649259	0.874284725808698	0.432224217177109	1.64160213802263	1.68802453779989	2.35718154341358	1.46039126802853	0.547030091578308	0.760708543063396	0.59975713263312
AUUGCU	noMatch	rnu11T139A	53.9	56.3	0	0	2.33697054471703	0	0.592972245425791	1.18532742447612	0	0.624489089863356	0.432224217177109	3.13396771804319	1.6036233109099	7.6155096017977	1.91676353928745	0	2.54293998681192	0.77111631338544
AUUGGA	noMatch	hsa-mir-25	37.8	89	1.30726909887472	1.85934583332801	0.956033404656966	1.37572328651789	0.084710320775113	0.691440997611071	0	0	0.576298956236145	0	0	0	0.0912744542517831	0.410272568683731	0.130407178810868	0.4283979518808
AUUGGA	noMatch	hsa-mir-32	37.8	89	18.7375237505376	16.1530669270371	16.46501974687	24.0126246374032	0.465906764263121	8.19851468595984	0.362485899298517	0.56204018087702	5.47484008424338	0.373091395005142	0.422006134449973	0.362643314371319	0.821470088266048	8.34220889656919	0.434690596036226	9.08203657987296
AUUGGA	noMatch	hsa-mir-92a-1	37.8	89	1.30726909887472	1.045882031247	1.16848527235851	2.12611780643673	0.0423551603875565	0.888995568357092	0	0	0.432224217177109	0	0	0	0	0.136757522894577	0.0434690596036226	0.68543672300928
AUUGGC	noMatch	LIMD1_LIMD1-001_ENSG00000144791_ENST00000273317.4	61.2	17.9	1.01676485468034	0	2.01829274316471	1.12559177987827	0.148243061356448	0	0.543728848947776	18.1101836060373	0	0.149236558002057	0.844012268899946	6.34625800149808	4.56372271258916	1.64109027473492	0.108672649009056	1.11383467489008
AUUGGC	noMatch	RNA45S5_NR_046235_prec3.3	61.2	17.9	2.75979031984663	1.97555494791101	11.3661749220328	6.75355067926963	0.804748047363573	12.5447152423723	0	0.0624489089863356	1.87297160776747	0.522327953007199	0.168802453779989	0	0	0	0.108672649009056	2.31334894015632
AUUGGC	noMatch	TRNAR18	61.2	17.9	0	0.348627343749001	0.212451867701548	0.125065753319808	0.0635327405813347	0.0987772853730102	0.181242949649259	3.05999654033044	0	0.298473116004114	0.675209815119957	0	2.55568471904993	0.683787614472885	0.0869381192072452	0.4283979518808
AUUGGC	noMatch	hsa-mir-219-2	61.2	17.9	2.32403395355505	1.97555494791101	0.743581536955418	2.00105205311693	0.0423551603875565	0.296331856119031	0	0	0.144074739059036	0	0	0	0	0.410272568683731	0.0434690596036226	0.08567959037616
AUUGGC	noMatch	noMatch	61.2	17.9	3.48605093033258	1.16209114583	1.38093714006006	2.87651232635558	0	0.29633185611903	0	0.0624489089863356	0	0	0	0	0	0.410272568683731	0.0434690596036226	0.17135918075232
AUUGGG	noMatch	trnaR25T34CA58T	42.7	74.7	1.5977733430691	0.697254687498003	19.0144421592885	3.00157807967539	0.0211775801937782	1.87676842208719	0.362485899298517	1.0616314527677	1.00852317341325	0.373091395005142	1.26601840334992	2.17585988622791	1.36911681377675	1.09406018315662	0.0869381192072452	0
AUUGUA	noMatch	hsa-mir-32	83.5	96.9	2.61453819774943	2.20797317707701	1.38093714006006	3.00157807967539	0.571794665232013	0.888995568357092	0.362485899298517	0.999182543781369	0.720373695295182	0.44770967400617	0.337604907559978	0.181321657185659	0.456372271258916	1.50433275184035	0.49989418544166	1.11383467489008
AUUGUC	hsa-miR-219a-5p	hsa-mir-219-2	71	58.3	295.15231210149	125.50584374964	63.6293343766137	208.984873797398	38.0561116082195	59.4639257945522	21.3866680586125	52.83177700244	28.3827235946301	27.7579997883826	42.3694158987772	8.15947457335468	23.7313581054636	44.0359223720538	37.31818766971	26.217954655105
AUUGUC	noMatch	hsa-mir-219-2	71	58.3	23.2403395355505	6.97254687498002	5.73620042794179	12.6316410853006	0.465906764263121	2.17310027820622	5.61853143912702	0.686937998849692	0.864448434354218	0.89541934801234	0.928413495789941	0.725286628742638	0.912744542517831	1.50433275184034	0.478159655639848	0.68543672300928
AUUGUG	hsa-miR-219a-2-3p	hsa-mir-219-2	87.3	86.5	2.03352970936067	2.90522786457501	2.4431964785678	8.37940547242713	1.03770142949513	2.76576399044429	0.543728848947776	0.56204018087702	0.720373695295182	0.596946232008227	0.92841349578994	1.26925160029962	1.00401899676961	1.64109027473492	1.151930079496	0.51407754225696
AUUGUG	noMatch	TRNAR18	87.3	86.5	0	0.464836458332002	6.69223383259876	1.75092054647731	0.656504986007126	1.28410470984913	0.543728848947776	14.0510045219255	0.576298956236145	3.58167739204936	12.9133877141692	13.7804459461101	12.6871491409979	0.547030091578308	1.19539913909962	0.77111631338544
AUUGUG	noMatch	mt-THA10G	87.3	86.5	21.7878183145786	2.32418229166	5.62997449409102	1.6258547931575	66.1375829451695	7.90218282984082	30.0863296417769	0.312244544931678	8.64448434354218	1.19389246401645	4.47326502516971	7.25286628742638	24.2790048309743	2.87190798078612	5.67271227827275	3.94126115730336
AUUGUG	noMatch	trnaR4A58G	87.3	86.5	3.1955466861382	2.32418229166001	55.5561634039548	14.1324301251382	4.32022635953076	7.11196454685673	8.15593273421664	104.477024734139	4.46631691083013	22.0870105843044	69.9686170918054	217.22334530842	84.8852424541583	6.70111862183427	5.80311945708362	11.9951426526624
AUUGUG	noMatch	trnaR4G37T	87.3	86.5	0.581008488388763	0.116209114583	6.90468570030031	1.75092054647731	0.296486122712895	0.691440997611071	1.26870064754481	15.7371250645566	0.720373695295182	2.16393009102982	6.2456907898596	39.7094429236594	10.952934510214	1.09406018315662	0.282548887423547	1.45655303639472
AUUGUG	noMatch	trnaR4G37TA58T	87.3	86.5	3.05029456404101	0.581045572915002	29.3183577428136	6.87861643258944	2.32953382131561	4.93886426865051	5.43728848947776	68.7562487939554	2.30519582494458	12.3120160351697	30.1312379997281	169.17310615422	38.2439963314972	1.09406018315662	2.34732921859562	8.22524067611136
AUUUAA	noMatch	hsa-mir-410	94.7	97.3	0.145252122097191	0.232418229166001	0.318677801552322	0.250131506639616	2.66837510441606	0	2.35615834544036	7.05672671545592	0.288149478118073	3.50705911304833	8.35572146210946	4.71436308682715	6.38921179762482	0	4.69465843719124	0.59975713263312
AUUUAG	noMatch	MT-TF	94.6	99.6	7.8436145932483	3.60248255207301	1.06225933850774	0.875460273238655	0.0423551603875565	0.790218282984082	2.89988719438814	0	1.00852317341325	0.0746182790010284	0.337604907559978	0	0.547646725510699	1.36757522894577	0.282548887423547	1.62791221714704
AUUUCA	noMatch	mt-TVG10A	85.6	75.4	0.581008488388763	1.045882031247	1.16848527235851	1.00052602655846	0.211775801937783	0.395109141492041	0.181242949649259	0	0.144074739059036	0.0746182790010284	0.422006134449973	0	0.273823362755349	0.273515045789154	0.0434690596036226	0.17135918075232
AUUUCC	noMatch	mt-TL1A60T	59.6	22	5.22907639549887	2.78901874999201	0.637355603104644	6.00315615935078	2.77426300538495	6.51930083461868	5.79977438877627	0	1.87297160776747	0.373091395005142	0.422006134449973	1.26925160029962	1.00401899676962	3.28218054946985	0.782443072865206	5.5691733744504
AUUUCC	noMatch	trnaU1A71T	59.6	22	0.290504244194382	0.348627343749001	0.106225933850774	2.00105205311693	2.35071140150939	0.790218282984082	3.98734489228369	0.374693453918013	0.432224217177109	0.298473116004114	0.337604907559978	0	0.0912744542517831	0.820545137367461	0.869381192072452	0.34271836150464
AUUUCG	noMatch	CXorf30_CXorf30-001_ENSG00000205081_ENST00000378653.3	94.8	82.3	3.34079880823538	35.7924072915641	9.66655998042044	5.50289314607155	9.10635948332465	16.3970293719197	2.1749153957911	4.87101490093417	7.63596117012893	0.671564511009256	4.97967238650968	3.08246817215621	1.82548908503566	7.6584212820963	4.25996784115501	3.51286320542256
AUUUCG	noMatch	MT-RNR2_ENST00000387347	94.8	82.3	1.45252122097191	7.08875598956303	2.12451867701548	0.750394519918848	1.18594449085158	3.25965041730933	0	0.686937998849691	1.5848221296494	0.149236558002057	0.590808588229962	0.181321657185659	0.182548908503566	1.36757522894577	0.67377042385615	0.8567959037616
AUUUGA	noMatch	ATAD5_ATAD5-001_ENSG00000176208_ENST00000321990.4	103.2	90.2	1.5977733430691	0.348627343749001	0.318677801552322	1.50078903983769	0.317663702906674	0.592663712238061	0.724971798597035	0.124897817972671	0.144074739059036	0	0	0	0	0.273515045789154	0.0652035894054339	0.77111631338544
AUUUGA	noMatch	hsa-mir-29b-2	103.2	90.2	5.66483276179044	2.09176406249401	2.76187428012012	2.25118355975654	2.66837510441606	3.35842770268235	2.17491539579111	1.74856945161739	3.1696442592988	1.0446559060144	80.0967643186049	1.99453822904226	12.8696980495014	4.23948320973189	3.15150682126263	3.4271836150464
AUUUGA	noMatch	hsa-mir-29c	103.2	90.2	1.5977733430691	0.464836458332001	0.318677801552322	1.12559177987827	1.22829965123913	0.592663712238061	1.44994359719407	0.999182543781369	1.00852317341325	0.44770967400617	7.00530183186955	0.906608285928297	4.47244825833738	0.820545137367462	1.17366460929781	5.48349378407424
AUUUGG	hsa-miR-9-5p	hsa-mir-9-1	86.4	62.5	1.16201697677753	1.51071848957901	3.61168175092632	2.87651232635558	0.72003772658846	2.76576399044429	1.26870064754481	0.686937998849691	1.44074739059036	0.522327953007199	0.253203680669984	0.362643314371319	1.18656790527318	1.50433275184035	0.608566834450716	1.11383467489008
AUUUGG	noMatch	ATP7B_ATP7B-002_ENSG00000123191_ENST00000242839.4	86.4	62.5	1.01676485468034	0	0.424903735403096	0.500263013279232	0.868280787944908	0.790218282984082	1.44994359719407	1.7485694516174	2.73742004212169	1.86545697502571	2.11003067224986	1.63189491467093	1.00401899676961	0.820545137367461	0.99978837088332	0.77111631338544
AUUUUA	hsa-miR-590-3p	hsa-mir-590	96.2	96.9	1.45252122097191	5.34561927081802	2.54942241241858	4.62743287283289	0.0635327405813347	4.04986870029342	0.181242949649259	0.312244544931678	1.87297160776747	0.223854837003085	0.337604907559978	0.181321657185659	0	0.683787614472885	0.0652035894054339	1.02815508451392
AUUUUC	noMatch	TRNAR15	46.2	39.8	0	0	0	0	0.0211775801937782	0	0	1.18652927074038	0	0.298473116004114	0	3.62643314371319	0.0912744542517831	0	0.0217345298018113	0
CAAAAC	noMatch	SNORD52_ENST00000364884_prec	83.1	88.1	0	0	0.106225933850774	0.375197259959424	0.592972245425791	0	0.362485899298517	0.124897817972671	0.144074739059036	0.298473116004114	5.31727729406966	0.362643314371319	2.92078253605706	0.547030091578308	0.434690596036226	0.34271836150464
CAAAAC	noMatch	hsa-mir-330	83.1	88.1	1.5977733430691	1.16209114583	2.65564834626935	1.75092054647731	0.105887900968891	0.493886426865051	0.724971798597035	0.249795635945342	1.00852317341325	0.298473116004114	0.253203680669984	0	0	1.23081770605119	0.152141708612679	0.8567959037616
CAAAAC	noMatch	mt-TRA9G	83.1	88.1	0.435756366291572	0.581045572915002	0.424903735403096	1.37572328651789	3.85431959526764	1.67921385134117	0.181242949649259	0.874284725808698	1.72889686870844	1.86545697502571	7.93371532765949	0.362643314371318	2.46441026479815	1.36757522894577	18.9525099871795	1.79927139789936
CAAAAC	noMatch	rna18s5A60GC456AT1578G	83.1	88.1	0.871512732583145	0.697254687498003	0.424903735403096	0.500263013279232	5.061441666313	2.37065484895224	1.81242949649259	38.156283390651	4.03409269365302	2.38778492803291	1.35041963023991	17.044235775452	3.46842926156776	0.547030091578308	0.543363245045282	1.19951426526624
CAAAGC	hsa-miR-330-3p	hsa-mir-330	46.9	18.3	15.251472820205	7.32117421872903	25.1755463226334	24.8880849106418	3.96020749623653	6.22296897849964	21.2054251089633	9.36733634795033	4.89854112800724	10.6704138971471	6.1612895629696	5.62097137275544	5.02009498384807	7.38490623630715	8.91115721874263	3.34150402467024
CAAAGC	noMatch	RNA45S5_NR_046235_prec3.3	46.9	18.3	0.581008488388763	0	0.424903735403096	0.125065753319808	0.508261924650678	1.28410470984913	6.34350323772405	0.124897817972671	0.288149478118073	0	0.337604907559978	0.181321657185659	0.0912744542517831	0.820545137367461	0.0869381192072452	1.19951426526624
CAAAGU	noMatch	mt-TDA9T	61.9	55.1	66.6707240426106	21.4986861978551	0.106225933850774	3.75197259959423	0.0211775801937782	0.888995568357092	4.53107374123147	0	2.73742004212169	0.0746182790010284	1.43482085712991	0	2.19058690204279	1.36757522894577	0.152141708612679	2.65606730166096
CAAAUC	noMatch	TRNAQ1	67.1	53.3	0.145252122097191	0.581045572915002	0.212451867701548	1.12559177987827	0.614149825619569	2.56820941969826	0.543728848947776	0.312244544931678	0.144074739059036	0.373091395005142	0	0.181321657185659	0.547646725510699	0.410272568683731	0.347752476828981	0.34271836150464
CAAAUG	noMatch	SNORD65_ENST00000391079_prec	84.1	77.8	3.34079880823539	1.045882031247	1.38093714006006	2.37624931307635	3.6001886329423	1.08655013910311	0.362485899298517	4.43387253802983	1.15259791247229	1.34312902201851	0.675209815119957	0.725286628742637	0.456372271258916	0.136757522894577	0.456425125838038	0.8567959037616
CAAAUG	noMatch	SNORD69_ENST00000391150_prec	84.1	77.8	0.290504244194382	0.232418229166001	0.106225933850774	0.500263013279232	0.148243061356448	0.395109141492041	0.181242949649259	6.99427780646958	0	0	0	7.6155096017977	0.273823362755349	0	0.0217345298018113	0.59975713263312
CAAAUG	noMatch	SNORD82_ENST00000365530	84.1	77.8	0	0	0.212451867701548	0.250131506639616	3.7907868546863	0	0.543728848947776	31.4742501291131	0	9.99884938613781	0.506407361339967	4.89568474401281	0.456372271258916	0.547030091578308	2.23865656958657	0
CAACAA	hsa-miR-338-5p	hsa-mir-338	85.5	75.7	7.11735398276235	9.87777473955504	3.93035955247864	12.1313780720214	2.9225060667414	5.92663712238061	5.61853143912702	4.05917908411181	1.72889686870844	4.85018813506685	1.85682699157988	0.543964971556978	3.92480153282667	4.51299825552104	3.78180818551517	0.8567959037616
CAACAA	hsa-miR-7-2-3p	hsa-mir-7-2	85.5	75.7	0	0.116209114583	0.849807470806192	0.250131506639616	0.402374023681787	1.08655013910311	0.543728848947776	0.874284725808698	0.720373695295182	1.19389246401645	0.844012268899946	1.45057325748528	1.6429401765321	0.957302660262038	0.760708543063395	0.68543672300928
CAACAC	noMatch	MT-TK	77.4	69	0.726260610485954	0.348627343749001	0.53112966925387	0.375197259959424	0.381196443488008	0.493886426865051	0.362485899298517	0.499591271890684	0.576298956236145	1.64160213802262	1.01281472267993	1.08792994311396	0.456372271258916	0.683787614472885	0.782443072865207	0.8567959037616
CAACAG	noMatch	hsa-mir-140	74.3	63.3	0.145252122097191	0.348627343749001	0.106225933850774	0.125065753319808	0.423551603875565	0	0.181242949649259	0.187346726959007	0.288149478118073	0.820801069011312	0.92841349578994	0.725286628742638	1.55166572228031	0.136757522894577	1.23886819870324	0
CAACCC	noMatch	C1orf213_ENST00000335648.3	50.7	47.4	4.7933200292073	1.85934583332801	0.212451867701548	4.00210410623385	0.254130962325339	1.08655013910311	0	0.686937998849691	0.432224217177109	0.223854837003085	0	0.543964971556978	0.273823362755349	0.136757522894577	0.282548887423547	0.17135918075232
CAACUU	noMatch	mt-TVG10A	84.8	72.7	1.30726909887472	1.39450937499601	0	0.375197259959424	0	0	0.543728848947776	0	0.144074739059036	0	0	0	0	0	0	0.08567959037616
CAAGAA	noMatch	MT-TS2	87.3	83.1	31.6649626171876	4.29973723957102	0.424903735403096	1.6258547931575	1.08005658988269	1.28410470984913	2.71864424473888	0.374693453918013	0	0	2.86964171425982	0.543964971556978	2.37313581054636	3.00866550368069	1.30407178810868	2.39902853053248
CAAGCG	noMatch	RNA45S5_NR_046235_prec3.3	84.3	67.6	4.64806790711011	1.39450937499601	1.59338900776161	2.37624931307635	0.254130962325339	1.87676842208719	0.724971798597035	0.187346726959007	1.72889686870844	0.223854837003085	0.253203680669984	0.725286628742638	0.547646725510699	0.547030091578308	0.17387623841449	2.22766934978016
CAAGCU	hsa-miR-9-3p	hsa-mir-9-1	72.1	53.7	1.30726909887472	0.697254687498003	1.27471120620929	0.875460273238655	0.444729184069343	1.48165928059515	0.362485899298517	0.187346726959007	0	0.298473116004114	0.253203680669984	0.725286628742638	0.365097817007133	0.683787614472885	0.369487006630792	0.68543672300928
CAAGGA	noMatch	RNU6-9_ENST00000384776_prec	74.2	67.9	0	0.232418229166001	0.424903735403096	0.250131506639616	0.0211775801937782	0	0.181242949649259	2.93509872235777	0	1.11927418501543	0	1.63189491467093	0.365097817007133	0	0.217345298018113	0.25703877112848
CAAGUA	noMatch	hsa-mir-26a-1	83.3	72.7	2.17878183145786	4.06731901040502	1.80584087546316	5.62795889939135	0.550617085038234	2.56820941969826	0.362485899298517	0.249795635945342	3.02556952023976	0.373091395005142	0.168802453779989	0.543964971556978	0.730195634014265	2.18812036631323	0.347752476828981	1.54223262677088
CAAUAC	noMatch	MT-TW	67	58.5	1.01676485468034	0.697254687498003	0	0.750394519918847	2.03304769860271	0.691440997611071	0.906214748246293	0	0.432224217177109	0	0.168802453779989	0	0.547646725510699	0.273515045789154	0.543363245045282	0.68543672300928
CAAUAU	hsa-miR-338-5p	hsa-mir-338	82.7	80.3	179.38637079003	280.063966145031	72.9772165554818	218.990134062984	21.8552627599792	82.4790332864634	50.0230541031954	36.9073052109244	47.5446638894821	40.2938706605553	22.3663251258486	30.2807167500051	42.8989934983381	96.003781071993	35.1447346895288	36.6708646809965
CAAUUG	noMatch	rny1T112A	93.6	83.7	0	0.348627343749001	0	0.750394519918847	0.0211775801937782	0.0987772853730102	0	3.12244544931678	0.144074739059036	1.26851074301748	0.168802453779989	5.98361468712676	0.182548908503566	0	0.130407178810868	0.08567959037616
CACAAU	noMatch	SNORD14E_ENST00000364009_prec	70	66.1	1.16201697677753	0.464836458332002	0.212451867701548	0.500263013279232	0.36001886329423	0.19755457074602	0	7.74366471430561	0.288149478118073	0.149236558002057	0.253203680669984	5.07700640119846	0.0912744542517831	0	0.152141708612679	0.34271836150464
CACAAU	noMatch	SNORD76_NR_003942_prec	70	66.1	0.871512732583145	0.464836458332002	0.212451867701548	0.375197259959424	0.190598221744004	0.296331856119031	0	14.1134534309118	0	1.0446559060144	0.337604907559978	3.08246817215621	0.365097817007133	0.410272568683731	0.0869381192072452	0.4283979518808
CACAAU	noMatch	SNORD98_ENST00000408255	70	66.1	0	0	0.106225933850774	0	0.211775801937783	0.296331856119031	0.362485899298517	0.0624489089863356	0	0	6.41449324363959	0.181321657185659	1.00401899676961	0.136757522894577	0.108672649009056	0
CACACC	hsa-miR-329-3p	hsa-mir-329-1	30.9	29	2.03352970936067	1.62692760416201	2.4431964785678	1.75092054647731	4.76495554360011	2.76576399044429	2.53740129508962	5.49550399079753	6.77151273577471	5.37251608807404	8.18691900832947	2.53850320059923	4.10735044133024	1.64109027473492	6.1508719339126	3.25582443429408
CACACU	noMatch	ARHGEF28_ARHGEF28-202_ENSG00000214944_ENST00000513042.2	52.9	57.4	0	0.348627343749001	0.424903735403096	0.125065753319808	1.31300997201425	0.296331856119031	0.724971798597035	1.24897817972671	0.432224217177109	0.820801069011312	1.43482085712991	1.08792994311396	1.6429401765321	0.683787614472885	1.86916956295577	0.4283979518808
CACAGA	noMatch	HPS3_HPS3-001_ENSG00000163755_ENST00000296051.2	59.3	55.9	0.145252122097191	1.626927604162	1.38093714006006	0.875460273238655	4.00256265662409	1.58043656596816	2.35615834544037	4.68366817397517	3.89001795459397	3.73091395005142	7.8493141007695	3.44511148652753	6.20666288912125	1.7778477976295	6.43342082133614	0.94247549413776
CACAGA	noMatch	TBC1D15_TBC1D15-001_ENSG00000121749_ENST00000550746.1	59.3	55.9	0	0.116209114583	0.212451867701548	0.250131506639616	0.889458368138687	0.296331856119031	0.181242949649259	0.249795635945342	1.44074739059036	1.41774730101954	0.590808588229962	0.181321657185659	1.0952934510214	0.410272568683731	1.86916956295577	0.34271836150464
CACAGA	noMatch	hsa-mir-128-1	59.3	55.9	0.871512732583145	1.62692760416201	2.33697054471703	1.00052602655846	8.30161143596107	2.8645412758173	7.24971798597035	7.5563179873466	4.7544663889482	5.96946232008227	13.6729987561791	3.44511148652753	17.250871853587	3.00866550368069	17.2572166626382	3.08446525354176
CACAGA	noMatch	hsa-mir-128-2	59.3	55.9	4.50281578501292	11.039865885385	14.3405010698545	5.62795889939135	32.1899218945429	14.5202609498325	19.3929956124707	27.0403775910833	21.0349119026193	24.8478869073425	40.9345950416474	14.3244109176671	44.3593847663666	21.1974160486594	49.8590113653551	10.195871254763
CACAGC	noMatch	NUPL1_NUPL1-001_ENSG00000139496_ENST00000381736.3	24.4	35.5	0	0.464836458332002	0.637355603104644	0	0.762392886976017	0.19755457074602	0.543728848947776	1.0616314527677	0.288149478118073	0.970037627013369	1.18161717645992	0.543964971556978	1.46039126802853	0.683787614472885	1.65182426493766	0.17135918075232
CACAGC	noMatch	TRIM27_TRIM27-001_ENSG00000204713_ENST00000377199.3	24.4	35.5	0	0.581045572915002	0.53112966925387	0.375197259959424	1.44007545317692	0.296331856119031	1.44994359719407	1.87346726959007	1.00852317341325	1.5669838590216	2.53203680669984	0.362643314371319	2.00803799353923	0.820545137367461	2.02131127156845	0.77111631338544
CACAGC	noMatch	hsa-mir-128-1	24.4	35.5	1.5977733430691	4.53215546873702	5.3112966925387	2.75144657303577	8.44985449731752	5.63030526626158	5.2560455398285	8.86774507605965	8.78855908260122	6.93949994709564	16.205035562879	3.62643314371319	19.1676353928745	7.65842128209631	16.2139592321512	6.08325091670736
CACAGG	noMatch	GDI1_GDI1-001_ENSG00000203879_ENST00000447750.2	58.4	29	0	0	0	0	0.169420641550226	0	0	0.249795635945342	0.288149478118073	0.298473116004114	1.09721594956993	0.181321657185659	1.00401899676961	0	0.543363245045282	0
CACAGG	noMatch	GPR161_GPR161-002_ENSG00000143147_ENST00000367838.1	58.4	29	0.435756366291572	0.464836458332002	0.53112966925387	0.125065753319808	1.31300997201425	0.888995568357092	0.906214748246293	1.49877381567205	0.720373695295182	1.26851074301748	2.61643803358983	1.45057325748528	2.37313581054636	0.820545137367461	1.63008973513585	1.02815508451392
CACAGG	noMatch	hsa-mir-128-1	58.4	29	1.01676485468034	1.278300260413	2.4431964785678	1.37572328651789	11.4994260452216	2.17310027820622	7.61220388526887	10.4914167097044	3.60186847647591	9.10343003812546	22.4507263527385	6.89022297305506	25.9219450075064	3.555695595259	22.4952383448747	2.22766934978016
CACAGG	noMatch	hsa-mir-128-2	58.4	29	5.51958063969325	12.666793489547	17.6335050192285	7.12874793922905	62.2197306093205	14.1251518083405	38.9672341745906	51.1456564598088	25.2130793353313	47.8303168396592	70.3062219993655	25.9289969775493	82.2382832808566	21.6076886173431	100.956890929414	13.0232977371763
CACAGU	hsa-miR-101-3p	hsa-mir-101-1	56.7	49.5	1.01676485468034	2.55660052082601	2.8681002139709	2.62638081971597	2.4354217222845	2.46943213432525	3.0811301440374	0.749386907836027	0.720373695295182	1.26851074301748	0.422006134449973	0.181321657185659	3.10333144456063	1.36757522894577	0.978053841081508	0.17135918075232
CACAGU	hsa-miR-128-3p	hsa-mir-128-1	56.7	49.5	1693.78499577534	2960.07856665819	3514.16634365131	2310.71485833677	3326.97667086237	4204.45515190218	2054.9325631233	2801.14581258208	5872.1982145682	2625.36952837218	5269.08419351547	1524.55249361702	6733.31649015404	4708.69827078318	6218.46632159623	4227.85938711161
CACAGU	hsa-miR-128-3p	hsa-mir-128-2	56.7	49.5	5.51958063969324	16.036857812454	17.7397309530794	9.12979999234597	40.7244867126355	18.6689069354988	22.4741257565081	32.7232283088398	20.8908371635602	33.5782255504628	65.8329569741958	22.8465288053932	61.9753544369607	25.3001417354968	69.6591680148051	19.0208690635076
CACAGU	hsa-miR-27b-3p	hsa-mir-27b	56.7	49.5	146.268886951871	134.570154687114	149.884792663442	157.457783429638	18.0009431647115	92.9494255360025	10.8745769789555	24.2926255956845	73.3340421810495	21.6393009102982	9.53733863856938	5.98361468712676	19.8978310268888	54.8397666807254	19.9957674176664	58.947558178798
CACAGU	noMatch	AHNAK_AHNAK-005_ENSG00000124942_ENST00000378024.4	56.7	49.5	0.290504244194382	2.20797317707701	1.69961494161238	0.500263013279232	0.952991108720021	1.87676842208719	1.08745769789555	2.49795635945342	3.02556952023976	2.68625804403702	2.95404294114981	0.725286628742638	2.37313581054636	2.73515045789154	3.71660459610973	0.68543672300928
CACAGU	noMatch	COG6_COG6-003_ENSG00000133103_ENST00000356576.4	56.7	49.5	0	0.697254687498003	0.318677801552322	0	0.296486122712895	0.592663712238061	0.181242949649259	0.374693453918013	0.864448434354218	1.19389246401645	0.92841349578994	0.362643314371319	1.00401899676961	1.09406018315662	0.934584781477886	0.25703877112848
CACAGU	noMatch	hsa-mir-128-1	56.7	49.5	29.1956765415353	47.6457369790301	51.200900116073	43.1476848953338	116.815532348881	71.4159773246863	80.2906266946216	102.978250918467	102.437139470975	86.8556767571971	192.519198536079	55.4844270988117	221.979472740337	83.695604011481	209.542601819262	73.3417293619928
CACAGU	noMatch	hsa-mir-128-2	56.7	49.5	11.4749176456781	30.2143697915801	42.8090513418619	22.761967104205	62.5162167320333	36.9427047295058	44.5857656137177	60.0134015358687	63.9691841422121	65.514848962903	84.4856281168845	35.5390448083892	106.608562566082	56.0705843867764	100.804749220801	37.6990197655103
CACAGU	noMatch	hsa-mir-27a	56.7	49.5	13.5084473550388	22.6607773436851	14.6591788714068	21.2611780643674	0.550617085038235	4.04986870029342	0.724971798597035	1.12408036175404	6.62743799671567	0.149236558002057	0.337604907559978	0.725286628742637	0.638921179762482	4.23948320973189	0.391221536432603	9.4247549413776
CACAUC	noMatch	MT-TF	63.3	35.6	74.2238343916645	2.32418229166	1.16848527235851	2.25118355975654	1.63067367492092	1.67921385134117	3.44361604333592	1.74856945161739	0.144074739059036	1.41774730101954	6.75209815119956	2.17585988622792	4.10735044133024	2.59839293499696	2.65161263582098	2.39902853053248
CACAUU	hsa-miR-23b-3p	hsa-mir-23b	74.5	75.6	86.1345084036343	116.790160155915	78.3947391818711	105.305364295278	21.1775801937781	72.9964138906546	16.855594317381	14.6754936117888	28.2386488555709	22.4601019793095	23.8855472098685	12.8738376601818	23.9139070139672	63.4554906230836	28.0592779741385	46.6953767550071
CACAUU	noMatch	hsa-mir-23b	74.5	75.6	1.45252122097191	1.85934583332801	0.424903735403096	0.750394519918847	0.232953382131561	1.38288199522214	0.362485899298517	0.124897817972671	0.432224217177109	0.44770967400617	0	0.181321657185659	0.0912744542517831	1.09406018315662	0.304283417225358	0.51407754225696
CACAUU	noMatch	hsa-mir-27b	74.5	75.6	1.45252122097191	1.51071848957901	1.06225933850774	1.75092054647731	0.105887900968891	1.08655013910311	0.362485899298517	0.187346726959007	0.576298956236145	0.0746182790010284	0	0	0	0.410272568683731	0.152141708612679	0.59975713263312
CACAUU	noMatch	hsa-mir-323a	74.5	75.6	0.290504244194382	0.348627343749001	0.637355603104644	0.875460273238655	0.804748047363573	0.987772853730102	0.906214748246294	0.499591271890684	1.5848221296494	2.611639765036	1.35041963023991	0.725286628742637	2.55568471904992	0.957302660262038	2.6950816954246	1.54223262677088
CACCAA	noMatch	RNA45S5_NR_046235_prec3.3	76.7	59.1	3.77655517452696	0.348627343749001	1.48716307391084	0.500263013279232	0.677682566200904	1.08655013910311	2.35615834544036	0.0624489089863356	1.29667265153133	0.522327953007199	0.253203680669984	0.543964971556978	0.912744542517831	0.136757522894577	0.304283417225358	0.94247549413776
CACCAU	hsa-miR-29b-3p	hsa-mir-29b-2	67	60.8	381.867828993515	27.3091419270051	47.3767664974452	141.199235498063	70.3519214037314	43.7583374202435	289.807476489165	60.3880949897865	30.9760688976928	39.1745964755399	45.4078600668171	13.0551593173675	29.2078253605706	39.112651547849	53.3582706634467	64.1740131917438
CACCAU	noMatch	hsa-mir-29b-2	67	60.8	1.45252122097191	0	0.424903735403096	0.250131506639616	0.169420641550226	0.0987772853730102	1.08745769789555	0.0624489089863356	0.144074739059036	0	0	0	0.182548908503566	0.136757522894577	0.0652035894054339	0
CACCCC	noMatch	MT-TF	20.1	25.1	232.839151721796	103.42611197887	13.7031454667498	23.5123616241238	16.9420641550226	50.7715246817273	50.9292688514417	3.62203672120746	13.2548759934313	2.01469353302776	19.5810846384787	5.8022930299411	33.223901347649	18.3255080678733	18.3656776825305	44.9817849474841
CACCCC	noMatch	RNA45S5_NR_046235_prec2.3	20.1	25.1	0.435756366291573	0	0.849807470806192	1.12559177987827	16.0526057868839	8.00096011521381	12.8682494250974	0.0624489089863356	0.720373695295181	0	0.422006134449973	0.362643314371318	1.36911681377674	1.50433275184035	3.23844494046989	1.02815508451392
CACCCC	noMatch	RNA45S5_NR_046235_prec3.3	20.1	25.1	2.32403395355505	1.16209114583	1.59338900776161	3.00157807967539	23.9306656189694	7.50707368834878	17.580566115978	0.187346726959007	2.88149478118072	0.223854837003085	1.18161717645992	0.181321657185659	1.36911681377674	8.34220889656919	2.6733471656228	5.05509583219344
CACCCG	noMatch	RNA45S5_NR_046235_prec3.3	62.7	63.9	0.145252122097191	0	0.637355603104644	0.125065753319808	2.49895446286583	1.48165928059515	2.71864424473888	0	0.864448434354218	0.0746182790010284	0.0844012268899946	0	0.273823362755349	1.23081770605119	0.412956066234415	0
CACCGC	noMatch	noMatch	42.1	40.5	4.50281578501292	3.37006432290701	0.318677801552322	0.750394519918847	0.0211775801937782	0.987772853730102	0	0	0.288149478118073	0	0	0	0.0912744542517831	0.410272568683731	0	0.59975713263312
CACCGU	noMatch	hsa-mir-29b-2	62.1	45.8	11.0391612793865	0.813463802081003	0.956033404656966	2.75144657303577	0.0211775801937782	1.08655013910311	0.362485899298517	0.374693453918014	0.720373695295182	0	0	0	0	0.136757522894577	0	1.54223262677088
CACCUG	noMatch	TRNAR16_prec	76.9	75.9	1.01676485468034	0	2.65564834626935	0.125065753319808	3.43076799139208	1.77799113671418	0.362485899298517	0.249795635945342	27.0860509430988	2.38778492803291	0.92841349578994	1.45057325748528	0.638921179762482	1.36757522894577	1.47794802652317	5.1407754225696
CACGCC	noMatch	RNA45S5_NR_046235_prec3.3	56.2	44.7	0.871512732583145	0.116209114583	0.106225933850774	0.250131506639616	1.08005658988269	0.493886426865051	1.26870064754481	0.0624489089863356	0.144074739059036	0.0746182790010284	0	0.181321657185659	0	0.410272568683731	0.260814357621736	0.34271836150464
CACGGA	noMatch	trnaK1T54G	62.7	63.4	0	0	0.106225933850774	0	1.50360819375826	0	0	2.56040526843976	0.432224217177109	5.89484404108124	0.253203680669984	2.90114651497055	1.6429401765321	0.136757522894577	1.36927537751411	0
CACGGC	noMatch	rna18s5A60GC456AT1578G	30	33.7	1.16201697677753	0.813463802081003	1.69961494161238	0.750394519918847	0.275308542519117	0.493886426865051	0.362485899298517	0	0.144074739059036	0.149236558002057	0.0844012268899946	0	0	0.820545137367461	0.0434690596036226	0.51407754225696
CACUAC	noMatch	RNA45S5_NR_046235_prec3.3	51.7	65.1	1.74302546516629	0.929672916664004	1.48716307391084	3.00157807967539	1.05887900968891	2.27187756357923	0.724971798597035	0.249795635945342	0.576298956236145	0.373091395005142	1.18161717645992	0.362643314371319	0	1.36757522894577	0.543363245045282	1.2851938556424
CACUCA	noMatch	SNORD71_ENST00000411292	65.8	67.6	0.145252122097191	0.116209114583	0.424903735403096	0.250131506639616	0.381196443488008	0.0987772853730102	0.362485899298517	0.187346726959007	0.288149478118073	0.820801069011312	2.53203680669984	0.362643314371319	6.29793734337304	1.50433275184035	0.49989418544166	0.59975713263312
CACUCU	noMatch	trnaQ1A57GA58G	64.1	39.8	0.290504244194382	0.232418229166001	1.38093714006006	0.375197259959424	1.22829965123914	0.0987772853730102	0	6.05754417167455	0	0.298473116004114	4.13566011760973	2.71982485778489	0.456372271258916	2.05136284341865	0.195610768216302	0.08567959037616
CACUGA	hsa-miR-181a-2-3p	hsa-mir-181a-2	79	62.7	3.92180729662415	2.90522786457502	1.91206680931393	2.75144657303577	0.508261924650678	1.38288199522214	0.181242949649259	0.936733634795033	0.432224217177109	0.895419348012341	0.253203680669984	0	0.456372271258915	0.820545137367462	0.782443072865206	1.02815508451392
CACUGC	noMatch	RNY3_ENST00000365484_prec	23.6	22.1	1.30726909887472	2.32418229166001	0.849807470806192	2.37624931307635	1.75773915608359	0.790218282984082	0.906214748246293	0.624489089863356	0.576298956236145	0.746182790010284	0.337604907559978	0.181321657185659	0.182548908503566	0	0.847646662270641	0.68543672300928
CACUUG	noMatch	RNY3_ENST00000365484_prec	63.1	67.2	0.145252122097191	0	0.849807470806192	0.500263013279232	0.825925627557352	2.27187756357923	3.62485899298517	0	0.432224217177109	0	0.0844012268899946	0	0.456372271258916	1.23081770605119	0.195610768216302	0.77111631338544
CACUUG	noMatch	mt-rnr1G371AG689AA937-A938-	63.1	67.2	1.5977733430691	2.44039140624301	0.106225933850774	0	0	0.296331856119031	0	0	0	0.0746182790010284	0	0	0	0.136757522894577	0	0.34271836150464
CAGACC	noMatch	MTRNR2L1_MTRNR2L1-001_ENSG00000256618_ENST00000540040.1	53.7	54	0.435756366291572	0.348627343749001	0.424903735403096	0.125065753319808	0.550617085038234	0.296331856119031	0.362485899298517	1.0616314527677	0.144074739059036	0.223854837003085	2.19443189913986	3.80775480089885	1.18656790527318	0.273515045789154	0.67377042385615	0.08567959037616
CAGAGG	noMatch	mt-TL1A60T	60.6	49.8	8.13411883744268	0.232418229166001	0	0.375197259959424	0.550617085038234	0.19755457074602	0.724971798597035	0.187346726959007	0.288149478118073	0.149236558002057	0.590808588229962	0	1.18656790527318	0.410272568683731	0.195610768216302	0.68543672300928
CAGAGG	noMatch	trnaM1A57T	60.6	49.8	0.726260610485954	0.697254687498003	0.318677801552322	1.25065753319808	0.614149825619569	0.19755457074602	0.181242949649259	6.86937998849691	0.864448434354218	0.298473116004114	3.79805521004976	6.16493634431242	1.82548908503566	2.87190798078612	0.195610768216302	0.8567959037616
CAGAUC	noMatch	rna18s5A60GC456AT1578G	57.1	51.7	0.871512732583145	0.348627343749001	0.849807470806192	0.875460273238655	0.105887900968891	1.58043656596816	1.63118654684333	0.187346726959007	0.576298956236145	0.223854837003085	0.253203680669984	0	0.0912744542517831	0.820545137367461	0.130407178810868	0.59975713263312
CAGAUC	noMatch	rny1T112A	57.1	51.7	0.145252122097191	0.232418229166001	0	0.375197259959424	0.0635327405813347	0.395109141492041	0	4.05917908411181	0	0.970037627013369	0.168802453779989	1.81321657185659	0	0.136757522894577	0.0869381192072452	0
CAGAUG	noMatch	snord43A30G	68.7	68.8	5.08382427340168	5.11320104165202	5.09884482483715	2.62638081971597	1.71538399569604	6.8156326907377	0.362485899298517	1.12408036175404	2.16112108588555	1.34312902201851	0.675209815119957	0.362643314371319	0.912744542517831	2.73515045789154	1.06499196028875	1.54223262677088
CAGAUU	noMatch	PCNT_PCNT-001_ENSG00000160299_ENST00000359568.5	76.4	66.1	0.290504244194382	0.116209114583	0.212451867701548	0	0.36001886329423	0.0987772853730102	0.906214748246293	1.0616314527677	0	0.820801069011312	2.70083926047983	1.81321657185659	1.46039126802853	0.136757522894577	0.282548887423547	0
CAGAUU	noMatch	chr10_72904880-72940720	76.4	66.1	0.145252122097191	0.232418229166001	0	0	0.381196443488008	0	1.08745769789555	1.0616314527677	0.288149478118073	1.49236558002057	8.60892514277945	3.80775480089885	2.00803799353923	0.273515045789154	0.695504953657962	0.08567959037616
CAGAUU	noMatch	mt-THA10G	76.4	66.1	6.68159761647078	3.02143697915801	5.52374856024026	2.87651232635558	22.8506090290867	2.46943213432525	1.63118654684333	237.305854148076	2.44927056400362	7.23797306309976	41.0189962685373	49.1381690973137	10.6791111474586	9.70978412551496	11.1280792585274	6.34028968783584
CAGCAC	hsa-miR-3065-3p	hsa-mir-3065	79.2	32.5	0.435756366291572	0.581045572915002	0.318677801552322	0.625328766599039	1.18594449085158	0.888995568357092	0	2.06081399654907	1.15259791247229	1.0446559060144	1.01281472267993	1.45057325748528	1.00401899676961	0.957302660262038	1.32580631791049	0.59975713263312
CAGCAU	hsa-miR-103a-3p	hsa-mir-103-1	80.2	62.7	2.75979031984663	4.88078281248602	1.27471120620929	2.12611780643673	0.571794665232013	1.9755457074602	3.62485899298517	0.499591271890684	1.29667265153133	1.19389246401645	1.43482085712991	0.181321657185659	0.547646725510699	0.547030091578308	0.565097774847094	2.5703877112848
CAGCAU	hsa-miR-107	hsa-mir-103-1	80.2	62.7	2.17878183145786	0.464836458332002	0.956033404656966	1.50078903983769	1.03770142949513	0.691440997611071	0.724971798597035	4.68366817397517	1.15259791247229	2.16393009102982	1.94122821846988	4.8956847440128	1.82548908503566	1.91460532052408	0.738974013261584	3.08446525354176
CAGCAU	hsa-miR-338-3p	hsa-mir-338	80.2	62.7	3.34079880823539	12.434375260381	4.14281142018019	10.1303260189044	4.1931608783681	4.24742327103944	0.724971798597035	2.43550745046708	1.5848221296494	3.95476878705451	0.675209815119957	0.906608285928297	2.82950808180528	2.18812036631323	4.19476425174958	0.94247549413776
CAGCCG	noMatch	RNA45S5_NR_046235_prec3.3	74.9	57.1	4.64806790711011	0.813463802081003	0.743581536955418	2.00105205311693	0.232953382131561	1.28410470984913	0.724971798597035	0.249795635945342	0.144074739059036	0	0	0.181321657185659	0.0912744542517831	2.73515045789154	0.17387623841449	0.8567959037616
CAGCGA	noMatch	TRNAS21_prec	80.6	67	2.03352970936067	2.67280963540901	5.41752262638947	3.75197259959424	0.105887900968891	2.37065484895224	2.53740129508962	0.624489089863356	1.29667265153133	0.596946232008227	0.675209815119957	1.08792994311396	1.18656790527318	0.547030091578308	0.130407178810868	0
CAGCUG	noMatch	SNORD12_ENST00000391002_prec	84.5	67.8	0	0	0	0	0.0635327405813347	0	0	1.18652927074038	0.144074739059036	0	0	1.45057325748528	0	0	0	0
CAGGAA	noMatch	RNU2-1_ENST00000618664	90.8	82.2	3.05029456404101	2.78901874999201	18.2708606223331	10.0052602655846	0.232953382131561	13.0386016692373	0.362485899298517	0.124897817972671	4.03409269365302	0.0746182790010284	0.337604907559978	0.906608285928297	0.912744542517831	4.78651330131019	0.347752476828981	4.88373665144112
CAGGAA	noMatch	hsa-mir-873	90.8	82.2	0.871512732583145	6.62391953123102	2.4431964785678	0.500263013279232	1.41889787298314	5.23519612476954	0.181242949649259	0.312244544931678	0.576298956236146	0.820801069011312	0.506407361339967	0.181321657185659	0.638921179762482	2.32487788920781	1.23886819870324	0.25703877112848
CAGGAC	noMatch	rna18s5A60GC456AT1578G	32.8	47	3.77655517452697	3.71869166665601	4.03658548632941	4.50236711951308	2.52013204305961	9.680173966555	10.1496051803585	0.187346726959007	2.59334530306265	0.820801069011312	0.506407361339967	0.725286628742637	1.18656790527318	3.69245311815358	0.717239483459773	1.02815508451392
CAGGAG	noMatch	hsa-mir-335	62.7	60.3	0.581008488388763	0.232418229166001	0.318677801552322	0.250131506639616	0.995346269107578	0.395109141492041	1.26870064754481	1.43632490668572	0.432224217177109	2.01469353302777	0.92841349578994	1.26925160029962	1.00401899676961	1.23081770605119	0.891115721874263	1.02815508451392
CAGGCA	noMatch	hsa-mir-873	78.2	58	0.581008488388763	2.44039140624301	2.97432614782167	1.75092054647731	0.656504986007126	5.43275069551556	0	0.437142362904349	0.720373695295182	0.149236558002057	0.337604907559978	0	0.273823362755349	0.820545137367461	0.847646662270641	0.77111631338544
CAGGGA	noMatch	G3BP1_G3BP1-001_ENSG00000145907_ENST00000394123.3	69.8	61.4	1.30726909887472	1.16209114583	0.53112966925387	1.50078903983769	0.423551603875565	1.9755457074602	0.181242949649259	0.187346726959007	0.576298956236145	0	0.337604907559978	0.181321657185659	0.182548908503566	0.820545137367461	0.217345298018113	0.34271836150464
CAGGGA	noMatch	hsa-mir-873	69.8	61.4	2.90504244194382	8.25084713539303	14.4467270037053	5.87809040603097	1.29183239182047	23.6077712041494	0.724971798597035	0.437142362904349	7.63596117012893	0.522327953007199	1.01281472267993	0.362643314371319	1.18656790527318	4.92327082420477	1.04325743048694	2.31334894015632
CAGGGG	noMatch	trnaK6A58T	34.6	36.3	0	0	0	0	0.0635327405813347	0	0	3.55958781222113	0	0.373091395005142	0.92841349578994	1.81321657185659	0	0	0.0869381192072452	0
CAGGGU	noMatch	hsa-mir-484-RNASEN	22.9	20.8	1.5977733430691	1.278300260413	2.76187428012012	1.87598629979712	0.0635327405813347	1.9755457074602	0	0.0624489089863356	0.864448434354218	0.0746182790010284	0.0844012268899946	0	0.0912744542517831	1.36757522894577	0.0869381192072452	1.02815508451392
CAGGUA	hsa-let-7b-5p	hsa-let-7b	82.8	75.3	1.30726909887472	1.278300260413	1.16848527235851	2.62638081971597	0.338841283100452	0.987772853730102	0.181242949649259	0.437142362904349	0.432224217177109	0.223854837003085	0.0844012268899946	0.362643314371319	0.456372271258916	1.23081770605119	0.217345298018113	0.4283979518808
CAGGUA	noMatch	hsa-mir-873	82.8	75.3	0.435756366291572	1.85934583332801	2.12451867701548	0.875460273238655	0.402374023681787	3.45720498805536	0.181242949649259	0	1.00852317341325	0.149236558002057	0	0	0	0.683787614472885	0.412956066234415	0.34271836150464
CAGGUC	noMatch	rna18s5A60GC456AT1578G	38.7	21.5	3.77655517452696	2.09176406249401	1.27471120620929	1.75092054647731	0.36001886329423	1.77799113671418	0.906214748246293	0.187346726959007	0.432224217177109	0	0	0.181321657185659	0.730195634014265	2.18812036631323	0.239079827819924	1.2851938556424
CAGGUC	noMatch	trnaK1A58G	38.7	21.5	0.581008488388763	0.116209114583	0.53112966925387	0.750394519918847	3.4095904111983	2.07432299283321	0.543728848947776	0.187346726959007	0.432224217177109	0.0746182790010284	0.337604907559978	0.181321657185659	0.0912744542517831	0.957302660262038	0.695504953657962	0.25703877112848
CAGGUG	noMatch	RNA5S9_ENST00000364451	70.2	63.8	0.726260610485954	0.929672916664004	1.59338900776161	1.6258547931575	0.825925627557352	1.58043656596816	12.6870064754481	0.374693453918013	1.00852317341325	0.149236558002057	0.506407361339967	3.08246817215621	0.730195634014265	0.820545137367461	0.326017947027169	1.97063057865168
CAGUAA	noMatch	MT-TW	89	70.5	2.90504244194382	0.929672916664004	0.637355603104644	2.87651232635558	0.169420641550226	1.18532742447612	0.724971798597035	0	0.144074739059036	0.0746182790010284	0	0.362643314371319	0.182548908503566	0.136757522894577	0.0434690596036226	0.51407754225696
CAGUAA	noMatch	RNA45S5_NR_046235_prec3.3	89	70.5	2.61453819774943	0.464836458332002	2.54942241241858	0	0.127065481162669	0.691440997611071	0.724971798597035	0.0624489089863356	0.144074739059036	0	0	0.181321657185659	0.0912744542517831	0.683787614472885	0.0434690596036226	0.77111631338544
CAGUAG	hsa-miR-199a-3p	hsa-mir-199b	74.8	75.4	2.03352970936067	2.20797317707701	2.33697054471703	2.00105205311693	6.86153598278415	2.46943213432525	1.99367244614185	6.24489089863356	5.76298956236145	2.23854837003085	47.7710944197369	1.45057325748528	2.82950808180528	2.18812036631323	3.41232117888437	6.8543672300928
CAGUCA	noMatch	hsa-mir-181a-1	79.5	58.4	0	0	0	0	0.677682566200904	0	1.08745769789555	1.99836508756274	0	3.20858599704422	1.6036233109099	0.543964971556978	1.46039126802853	0	0.978053841081508	0
CAGUCA	noMatch	mt-TL1A60T	79.5	58.4	10.3129006689006	2.67280963540901	5.20507075868793	3.25170958631501	1.80009431647115	2.17310027820622	1.63118654684333	0.811835816822362	1.00852317341325	0.970037627013369	1.5192220840199	0.725286628742637	1.27784235952497	2.18812036631323	0.847646662270641	1.19951426526624
CAGUCA	noMatch	mt-TL1G9C	79.5	58.4	1.5977733430691	0.813463802081003	2.54942241241858	1.50078903983769	1.86362705705249	0.987772853730102	0.181242949649259	0.437142362904349	0	0.149236558002057	1.35041963023991	0.725286628742638	0.365097817007133	0.957302660262038	0.478159655639849	0
CAGUCA	noMatch	rny1T112A	79.5	58.4	0.290504244194382	0	0.106225933850774	1.25065753319808	0.23295338213156	0.987772853730102	0	15.9244717915156	0.432224217177109	9.40190315412958	0	26.6542836062919	0.730195634014266	0.820545137367462	0.195610768216301	0.08567959037616
CAGUGA	noMatch	SNORD38B_ENST00000384690_prec	68	72.9	0	0.116209114583	0	0	0.105887900968891	0.0987772853730102	0	1.12408036175404	0.144074739059036	0.149236558002057	0	1.26925160029962	0.0912744542517831	0.136757522894577	0.0652035894054339	0
CAGUGC	noMatch	RNA45S5_NR_046235_prec3.3	61.3	69.7	1.88827758726348	3.60248255207302	2.54942241241858	2.62638081971596	0.232953382131561	4.34620055641245	0.724971798597035	0.187346726959007	1.00852317341325	0.373091395005142	0.506407361339967	0	0.0912744542517831	0	0.195610768216302	1.02815508451392
CAGUGC	noMatch	STON1_STON1-201_ENSG00000243244_ENST00000309835.3	61.3	69.7	2.90504244194382	1.51071848957901	1.27471120620929	1.50078903983769	0.127065481162669	1.67921385134117	0	0.249795635945342	1.15259791247229	0.0746182790010284	0	0	0	1.23081770605119	0.0434690596036226	0.77111631338544
CAGUGC	noMatch	hsa-mir-101-1	61.3	69.7	5.22907639549887	2.09176406249401	2.12451867701548	1.50078903983769	0.211775801937783	4.14864598566643	0.181242949649259	0.124897817972671	0.864448434354218	0.149236558002057	0.253203680669984	0.181321657185659	0.0912744542517831	0.683787614472885	0.130407178810868	1.19951426526624
CAGUGC	noMatch	hsa-mir-148b	61.3	69.7	0.145252122097191	0.116209114583	0.106225933850774	0	0.381196443488008	0	0	0.187346726959007	0.432224217177109	1.11927418501543	0.337604907559978	0.181321657185659	0.730195634014265	0.273515045789154	1.17366460929781	0.08567959037616
CAGUGG	noMatch	CMPK2_CMPK2-002_ENSG00000134326_ENST00000256722.5	31.1	29.7	0	0	0	0	0.889458368138687	0	0.362485899298517	1.0616314527677	0	1.86545697502571	0.844012268899946	0.725286628742638	1.27784235952496	0	1.63008973513585	0
CAGUGG	noMatch	hsa-mir-27b	31.1	29.7	8.86037944792863	6.15908307289903	5.52374856024024	11.8812465653818	2.18129075995916	4.54375512715847	2.1749153957911	2.37305854148075	2.44927056400362	2.01469353302776	0.675209815119956	0.906608285928297	2.09931244779101	3.555695595259	1.86916956295577	2.141989759404
CAGUUA	hsa-miR-101-5p	hsa-mir-101-1	80.2	75.8	2.32403395355505	1.85934583332801	2.65564834626935	2.00105205311693	0.995346269107578	0.790218282984082	0.362485899298517	0.56204018087702	0.144074739059036	0.373091395005142	0.759611042009951	1.26925160029962	0.821470088266048	0.547030091578308	1.19539913909962	0.25703877112848
CAGUUA	noMatch	rny1T112A	80.2	75.8	0.871512732583145	0.464836458332002	0	1.6258547931575	0.296486122712895	0.888995568357092	0.181242949649259	11.4281503444994	0.576298956236145	4.77556985606582	0	6.52757965868374	0.547646725510699	0.547030091578308	0.217345298018113	0.77111631338544
CAGUUC	hsa-miR-584-3p	hsa-mir-584	64.8	48.8	0.726260610485954	2.09176406249401	0.849807470806192	1.50078903983769	0.402374023681787	0.691440997611071	0.362485899298517	0.124897817972671	0.288149478118073	0.373091395005142	0.337604907559978	0.181321657185659	0.456372271258916	0.273515045789154	0.456425125838037	0.34271836150464
CAUAAA	hsa-miR-340-5p	hsa-mir-340	75.9	66.9	5.66483276179044	5.57803749998402	5.62997449409103	4.50236711951308	0.868280787944908	2.17310027820622	7.24971798597035	2.56040526843976	1.15259791247229	0.746182790010284	0.92841349578994	0.725286628742638	1.0952934510214	1.09406018315662	1.06499196028875	3.51286320542256
CAUAAG	noMatch	AMER2_AMER2-001_ENSG00000165566_ENST00000357816.2	76.8	68.8	0.290504244194382	4.88078281248602	1.16848527235851	0.750394519918847	0.931813528526243	4.04986870029342	0.362485899298517	0.187346726959007	0	0.0746182790010284	0.0844012268899946	0	0	0.136757522894577	0.0217345298018113	0.25703877112848
CAUAGA	hsa-miR-376a-3p	hsa-mir-376a-1	75.5	63.3	1.74302546516629	4.18352812498802	3.39922988322477	1.12559177987827	0.465906764263121	2.37065484895224	0.181242949649259	0.249795635945342	0.288149478118073	0.223854837003085	0.422006134449973	0	0.182548908503566	1.50433275184035	0.412956066234415	0.8567959037616
CAUAGA	hsa-miR-376b-3p	hsa-mir-376b	75.5	63.3	1.16201697677753	8.59947447914203	5.7362004279418	1.6258547931575	0.698860146394682	4.8400869832775	0.181242949649259	0.374693453918013	1.72889686870844	0.373091395005142	0.0844012268899946	0	0.182548908503566	1.50433275184035	0.934584781477886	0.59975713263312
CAUAGU	noMatch	hsa-mir-128-1	48.4	52.4	1.01676485468034	1.62692760416201	1.91206680931393	0.875460273238655	18.2550741270368	2.17310027820622	13.2307353243959	13.9885556129392	4.32224217177109	14.5505644052005	28.0212073274782	9.61004783083995	38.1527218772453	2.18812036631323	35.4924871663578	2.05631016902784
CAUAGU	noMatch	hsa-mir-128-2	48.4	52.4	1.74302546516629	2.55660052082601	2.12451867701548	1.5007890398377	15.4596335414581	3.35842770268235	11.0558199286048	12.3648839792945	2.30519582494458	9.4765214331306	22.1975226720686	21.2146338907222	21.9971434746798	2.87190798078612	25.233789099903	3.4271836150464
CAUAUU	noMatch	mt-THA10G	67.6	60.8	0.145252122097191	0	0	0	0.4870843444569	0	0.362485899298517	1.43632490668572	0	1.41774730101954	4.47326502516971	5.8022930299411	3.01205699030884	0	0.738974013261584	0.08567959037616
CAUAUU	noMatch	mt-TRA9G	67.6	60.8	17.1397504074685	8.48326536455903	2.97432614782167	3.251709586315	0.614149825619569	3.75353684417439	0.906214748246293	0.124897817972671	1.00852317341325	0.223854837003085	3.88245643693975	1.45057325748528	0	2.87190798078612	1.28233725830687	0
CAUCAC	noMatch	MT-TF	59.7	65.3	8.71512732583145	0.697254687498003	0.212451867701548	1.37572328651789	2.30835624112183	1.38288199522214	7.06847503632109	0.374693453918013	0.144074739059036	0.149236558002057	0.590808588229962	0.543964971556978	1.82548908503566	2.05136284341865	1.7387623841449	1.37087344601856
CAUCAU	hsa-miR-103a-3p	hsa-mir-103-1	60.6	62	0	0	0	0	0.825925627557352	0	0.906214748246293	1.24897817972671	0.144074739059036	0.970037627013369	1.68802453779989	2.71982485778489	2.09931244779101	0.136757522894577	0.369487006630792	0.08567959037616
CAUCCC	noMatch	hsa-mir-30d	37	9.8	0.871512732583145	0.348627343749001	0.212451867701548	0	1.56714093433959	0.296331856119031	0.906214748246293	1.24897817972671	0.288149478118073	1.11927418501543	0.759611042009951	1.99453822904225	6.29793734337304	0.410272568683731	1.82570050335215	0.59975713263312
CAUCCU	noMatch	hsa-mir-30a	54.1	51.7	3.92180729662415	0.581045572915002	0.53112966925387	0.62532876659904	6.50151711948992	0.691440997611071	1.26870064754481	2.06081399654907	0.720373695295181	2.53702148603496	6.66769692430958	5.07700640119846	32.2198823508795	1.36757522894577	3.95568442392965	1.88495098827552
CAUCCU	noMatch	hsa-mir-30e	54.1	51.7	3.050294564041	1.045882031247	0.849807470806192	0.750394519918848	7.26391000646594	0.888995568357092	4.89355964052998	1.9359161785764	1.87297160776747	2.76087632303805	18.4838686889088	4.71436308682714	33.1326268933972	3.555695595259	32.5365911133116	2.9987856631656
CAUCGA	hsa-miR-181a-3p	hsa-mir-181a-1	66.9	65.1	99.4977036365757	16.26927604162	11.7910786574359	40.7714355822574	5.88736729387036	10.2728376787931	3.98734489228369	7.68121580531927	6.3392885185976	6.93949994709565	9.62173986545938	2.35718154341358	5.47646725510698	7.79517880499089	7.67228902003938	5.5691733744504
CAUCUG	noMatch	hsa-mir-222	64.3	62	0.145252122097191	0.116209114583	0.318677801552322	0.125065753319808	0.508261924650678	0.19755457074602	0	1.0616314527677	0.576298956236145	0.373091395005142	1.26601840334992	0	1.00401899676961	0.547030091578308	0.347752476828981	0.17135918075232
CAUGAA	noMatch	rna18s5A60GC456AT1578G	85.3	65.7	1.5977733430691	0.116209114583	1.06225933850774	0.750394519918847	0.232953382131561	0.691440997611071	0.362485899298517	0	0	0.149236558002057	0.253203680669984	0	0.730195634014265	0	0.217345298018113	0
CAUGAC	noMatch	MT-CO3_ENST00000362079extcor	42	27.5	5.37432851759606	0.813463802081003	1.59338900776161	1.5007890398377	0.741215306782239	0.691440997611071	0.362485899298518	3.12244544931678	0.864448434354218	0.0746182790010284	11.0565607225893	0.543964971556978	0.456372271258916	1.50433275184035	0.434690596036226	0.8567959037616
CAUGAG	noMatch	RNA45S5_NR_046235_prec3.3	72.9	74.1	2.17878183145786	3.13764609374101	3.29300394937399	10.1303260189044	1.22829965123914	3.8523141295474	1.81242949649259	0.437142362904349	1.29667265153133	1.11927418501543	1.09721594956993	0.725286628742638	0.547646725510699	2.87190798078612	0.738974013261584	0.4283979518808
CAUGAG	noMatch	TRNAK21	72.9	74.1	2.75979031984663	0.697254687498003	9.24165624501734	7.25381369254886	0.974168688913799	3.55598227342837	0.181242949649259	121.400679069436	2.30519582494458	5.59637092507713	16.9646466048889	27.5608918922202	3.83352707857489	2.46163541210238	2.95589605304634	2.31334894015632
CAUGGA	noMatch	hsa-mir-376a-1-A6G	40.4	56.1	4.21231154081853	47.6457369790302	22.094994240961	9.75512875894501	5.37910536921968	11.1618332471502	1.26870064754481	2.49795635945342	5.61891482330242	1.34312902201851	3.79805521004976	1.81321657185659	3.10333144456063	7.79517880499088	5.60750868886732	4.96941624181728
CAUGGG	noMatch	ATP6V0A1_ATP6V0A1-004_ENSG00000033627_ENST00000264649.6	30.7	24.6	0	3.48627343749001	1.16848527235851	0.875460273238655	0.0211775801937782	1.08655013910311	0	0	0.432224217177109	0	0.168802453779989	0	0	0.683787614472885	0.0652035894054339	0.25703877112848
CAUGGG	noMatch	trnaK6A58T	30.7	24.6	2.90504244194382	0.929672916664004	14.552952937556	6.87861643258943	0.465906764263121	2.8645412758173	0	152.68758247159	2.16112108588555	5.22327953007199	33.3384846215479	57.8416086422254	6.93685852313552	4.10272568683731	1.99957674176664	3.51286320542256
CAUGGU	noMatch	FBXL2_FBXL2-001_ENSG00000153558_ENST00000484457.1	39.8	51.2	1.5977733430691	0.697254687498003	0.53112966925387	0.250131506639616	0.190598221744004	0.395109141492041	1.08745769789555	0.249795635945342	0.144074739059036	0.0746182790010284	0	0.543964971556978	0.273823362755349	0.273515045789154	0	0
CAUGUC	noMatch	hsa-mir-125b-2	49.1	23.6	0	0	0	0	0.169420641550226	0	0	0.811835816822362	0	0.44770967400617	0.422006134449973	0.543964971556978	1.36911681377675	0	1.13019554969419	0
CAUGUG	noMatch	RNA45S5_NR_046235_prec3.3	70.9	66.4	2.61453819774943	0	1.27471120620929	1.12559177987827	0.169420641550226	1.28410470984913	3.0811301440374	0.0624489089863356	0.576298956236145	0	0.422006134449973	0.725286628742638	0	1.50433275184035	0.108672649009056	0.25703877112848
CAUUAA	noMatch	MT-RNR2_ENST00000387347	75.9	67.3	9.29613581422021	0.813463802081003	0	0.125065753319808	0.084710320775113	0.19755457074602	1.26870064754481	0.0624489089863356	0	0	0.253203680669984	0	0.365097817007133	0.136757522894577	0.152141708612679	0.25703877112848
CAUUAG	noMatch	ATAD5_ATAD5-001_ENSG00000176208_ENST00000321990.4	67.6	65.1	1.5977733430691	1.045882031247	0	1.37572328651789	0.0635327405813347	0.691440997611071	0.362485899298517	0.374693453918013	0.288149478118073	0	0.253203680669984	0	0.273823362755349	0.273515045789154	0.0217345298018113	0.17135918075232
CAUUCA	hsa-miR-181a-5p	hsa-mir-181a-1	67.8	61.8	44.4471493617404	38.1165895832241	35.9043656415616	67.660572546016	11.4147157244465	33.7818315975695	16.855594317381	14.0510045219255	15.1278476011988	7.68568273710592	12.9977889410592	4.35171977245583	17.7985185790977	31.0439576970689	17.387623841449	18.5924711116267
CAUUCA	hsa-miR-181b-5p	hsa-mir-181b-1	67.8	61.8	58.5366052051679	92.1538278643193	56.5121968086117	82.1681999311138	20.055168443508	49.3886426865051	12.1432776265003	26.2909906832472	23.3401077275638	20.4454084462818	16.7958441511089	11.0606210883252	23.6400836512119	37.1980462273248	24.4730805568395	15.3366466773327
CAUUCA	noMatch	MT-ND4_ENST00000361381extsnpvar	67.8	61.8	1.16201697677753	0	0	0.125065753319808	2.58366478364095	0.0987772853730102	1.08745769789555	0	0.432224217177109	0	0	0	0.182548908503566	0	0.195610768216302	0.08567959037616
CAUUCU	noMatch	TRNAG22_prec	69.8	55.4	0.290504244194382	0.116209114583	0.318677801552322	0.125065753319808	0.423551603875565	0.19755457074602	0.181242949649259	5.43305508181119	0.432224217177109	0.970037627013369	0.253203680669984	1.26925160029962	0	0	0.239079827819924	0.08567959037616
CAUUGA	noMatch	RNA45S5_NR_046235_prec3.3	65.6	64	2.90504244194382	0.116209114583	1.06225933850774	1.50078903983769	0.804748047363573	0.395109141492041	1.63118654684333	0.499591271890684	0.432224217177109	0.44770967400617	0.253203680669984	0.181321657185659	0.182548908503566	0.683787614472885	0.456425125838037	0.25703877112848
CAUUGA	noMatch	TBCK_TBCK-001_ENSG00000145348_ENST00000273980.5	65.6	64	1.74302546516629	1.278300260413	0.637355603104644	1.00052602655846	0	0.691440997611071	0	0	0.576298956236145	0	0	0	0	0.273515045789154	0	0.25703877112848
CAUUGA	noMatch	hsa-mir-181a-1	65.6	64	5.51958063969325	6.85633776039703	4.99261889098638	11.3809835521025	0	5.63030526626158	0.181242949649259	0.187346726959007	2.30519582494458	0.0746182790010284	0	0	0	4.37624073262646	0.108672649009057	3.17014484391792
CAUUGA	noMatch	hsa-mir-181b-1	65.6	64	0.581008488388763	1.16209114583	0.637355603104644	1.12559177987827	0	0.790218282984082	0	0.0624489089863356	0.288149478118073	0	0	0	0	0.410272568683731	0	0.17135918075232
CAUUGC	hsa-miR-23b-3p	hsa-mir-23b	47.2	44.3	1.01676485468034	1.278300260413	0.956033404656966	1.25065753319808	0.254130962325339	0.691440997611071	0.362485899298517	0.124897817972671	0.288149478118073	0.44770967400617	0.675209815119957	0	0.182548908503566	0.410272568683731	0.391221536432603	0.08567959037616
CAUUGC	noMatch	hsa-mir-23b	47.2	44.3	14.5252122097191	16.7341124999521	7.54204130340496	12.8817725919402	3.43076799139207	7.01318726148372	5.2560455398285	3.80938344816647	4.17816743271205	3.88015050805348	3.1228453949298	0.906608285928297	4.92882052959629	8.47896641946377	5.23802168223653	3.8555815669272
CAUUGG	noMatch	LIMD1_LIMD1-001_ENSG00000144791_ENST00000273317.4	36.6	56.5	0.581008488388763	0.232418229166001	1.91206680931393	0.750394519918847	0.084710320775113	0.19755457074602	0.724971798597035	3.43468999424846	0.144074739059036	0.671564511009256	1.09721594956993	14.1430892604814	2.64695917330171	1.36757522894577	0.108672649009056	1.79927139789936
CAUUGG	noMatch	TRNAR18	36.6	56.5	0.581008488388763	0.116209114583	0.743581536955418	0.625328766599039	0.127065481162669	0.395109141492041	0.181242949649259	13.7387599769938	0.144074739059036	0.671564511009256	3.88245643693975	0.362643314371319	3.2858803530642	1.50433275184034	0.239079827819925	1.11383467489008
CAUUGG	noMatch	hsa-mir-9-1	36.6	56.5	0.435756366291572	0.116209114583	0.53112966925387	0.250131506639616	0.974168688913799	0.19755457074602	1.63118654684333	4.49632144701616	0.576298956236145	1.71622041702365	1.18161717645992	1.45057325748528	2.55568471904993	0.136757522894577	1.08672649009056	0
CAUUGG	noMatch	trnaG15G5TG45AA56TC66A	36.6	56.5	1.5977733430691	1.16209114583	1.38093714006006	3.62690684627443	0.741215306782239	1.9755457074602	1.26870064754481	0.499591271890684	0.288149478118073	0.149236558002057	0.422006134449973	0.543964971556978	0	1.36757522894577	0.282548887423547	1.54223262677088
CAUUGU	noMatch	hsa-mir-219-2	52.5	51.9	1.45252122097191	0.348627343749001	0.318677801552322	1.50078903983769	0.127065481162669	0.0987772853730102	0.543728848947776	0.312244544931678	0.288149478118073	0	0.168802453779989	0.362643314371319	0.182548908503566	0.136757522894577	0.0217345298018113	0.17135918075232
CAUUUC	noMatch	YTHDC2_YTHDC2-001_ENSG00000047188_ENST00000161863.4	40	39.6	1.01676485468034	0.348627343749001	1.06225933850774	1.00052602655846	0.169420641550226	0.592663712238061	0	0.124897817972671	0.288149478118073	0.373091395005142	0.253203680669984	0	0.0912744542517831	0	0.17387623841449	0.08567959037616
CAUUUC	noMatch	mt-TL1A60T	40	39.6	3.48605093033258	1.045882031247	0.743581536955418	3.37677533963481	1.92715979763382	4.34620055641244	4.71231669088073	0	1.00852317341325	0	0	0.362643314371318	0.821470088266048	1.7778477976295	0.738974013261584	2.48470812090864
CAUUUG	hsa-miR-29b-3p	hsa-mir-29b-2	60.9	68.4	4.21231154081853	1.278300260413	1.48716307391084	0.375197259959424	2.64719752422228	1.48165928059515	1.99367244614185	1.68612054263106	1.44074739059036	0.820801069011312	17.1334490586689	2.53850320059923	24.2790048309743	1.91460532052408	1.91263862255939	2.39902853053248
CAUUUG	noMatch	hsa-mir-29b-2	60.9	68.4	2.61453819774943	0.232418229166001	0.956033404656966	0.500263013279232	0.868280787944908	0.19755457074602	0.906214748246293	0.811835816822362	0.288149478118073	0.298473116004114	18.4838686889088	0.543964971556978	5.11136943809986	0.820545137367461	0.695504953657962	0.34271836150464
CAUUUG	noMatch	hsa-mir-29c	60.9	68.4	7.11735398276235	1.16209114583	2.12451867701548	4.25223561287347	2.66837510441606	1.67921385134117	2.1749153957911	5.55795289978386	3.02556952023976	5.22327953007199	20.7627018149387	6.89022297305506	12.3220513239907	2.32487788920781	6.21607552331803	10.70994879702
CCAAAC	hsa-miR-497-3p	hsa-mir-497	69.4	69.5	0.435756366291572	0	0	0	0.571794665232013	0.19755457074602	0.181242949649259	6.55713544356523	0.144074739059036	0.223854837003085	8.60892514277945	0.543964971556978	0	0	0.239079827819924	0.25703877112848
CCAAAU	noMatch	mt-TL2A9TA43G	76.2	68.1	1.01676485468034	0.929672916664004	0.743581536955418	1.25065753319808	0.190598221744004	0.296331856119031	0.362485899298517	0	0.432224217177109	0.0746182790010284	0.168802453779989	0	0.365097817007133	0.273515045789154	0.130407178810868	0.59975713263312
CCAACA	noMatch	KCNMA1_KCNMA1-001_ENSG00000156113_ENST00000286627.5	71.9	78.9	1.01676485468034	2.32418229166001	1.16848527235851	2.00105205311693	0.169420641550226	0.0987772853730102	0	0.124897817972671	0.288149478118073	0.0746182790010284	0	0	0.365097817007133	0.410272568683731	0.326017947027169	0.17135918075232
CCAACA	noMatch	hsa-mir-338	71.9	78.9	1.30726909887472	2.67280963540901	1.48716307391084	2.12611780643673	1.67302883530848	0.395109141492041	0.181242949649259	0.312244544931678	0.288149478118073	0.970037627013369	0	0.181321657185659	0.547646725510699	0.547030091578308	0.782443072865207	0.25703877112848
CCAACG	noMatch	SNORA73B_ENST00000363217	82.4	78.2	0	0	0	0	0.444729184069343	0	0	1.49877381567205	0	2.23854837003085	0.0844012268899946	1.81321657185659	0.0912744542517831	0	0.0652035894054339	0
CCAAGA	noMatch	SCNN1G_SCNN1G-001_ENSG00000166828_ENST00000300061.2	60	59.1	2.32403395355505	3.48627343749001	0.212451867701548	1.75092054647731	0	2.8645412758173	0	0	0	0.0746182790010284	0.337604907559978	0	0.273823362755349	0	0.0869381192072452	0
CCAAGC	noMatch	RNA45S5_NR_046235_prec3.3	21.1	6.1	3.77655517452696	0.697254687498002	1.38093714006006	1.25065753319808	0.762392886976016	2.46943213432525	4.71231669088072	0.0624489089863356	0.864448434354218	0.373091395005142	0.0844012268899946	0	0.182548908503566	0.683787614472885	0.282548887423547	1.02815508451392
CCAAGG	noMatch	SNORD93_ENST00000408813_prec	45.8	51.6	0	0.116209114583	0	0.125065753319808	0.105887900968891	0	0	5.68285071775654	0	0.223854837003085	0	1.26925160029962	0.0912744542517831	0	0.108672649009056	0
CCAAUA	hsa-miR-338-5p	hsa-mir-338	87.5	73.5	1.45252122097191	1.85934583332801	0.424903735403096	1.87598629979712	0.127065481162669	0.592663712238061	0	0.124897817972671	0.144074739059036	0.149236558002057	0.168802453779989	0.362643314371319	0.0912744542517831	0.547030091578308	0.217345298018113	0.17135918075232
CCAAUA	noMatch	hsa-mir-323b	87.5	73.5	0.435756366291572	6.27529218748202	0.53112966925387	0.250131506639616	0.275308542519117	0.493886426865051	0.181242949649259	0.0624489089863356	0	0.0746182790010284	0.337604907559978	0	0.182548908503566	1.50433275184035	0.49989418544166	0.08567959037616
CCACAG	noMatch	hsa-mir-140	72.9	58.8	0	0	0.106225933850774	0	0.783570467169795	0	0	0.249795635945342	0	1.49236558002057	0.759611042009951	2.53850320059923	1.27784235952496	0	1.82570050335215	0.17135918075232
CCACAG	noMatch	hsa-mir-27b	72.9	58.8	3.92180729662415	3.13764609374101	2.4431964785678	4.25223561287347	0.635327405813347	1.67921385134117	0.906214748246293	1.31142708871305	1.44074739059036	0.970037627013369	0.337604907559978	0	1.00401899676961	0.273515045789154	0.891115721874263	1.7135918075232
CCACGG	noMatch	hsa-mir-181a-2	55.3	56.8	2.03352970936068	2.091764062494	1.69961494161238	2.62638081971596	0.0423551603875565	1.08655013910311	0	0	0.432224217177109	0	0	0	0	0.410272568683731	0.0217345298018113	0.34271836150464
CCACUA	noMatch	RNA45S5_NR_046235_prec3.3	82.5	71.8	1.16201697677753	0.697254687498003	1.27471120620929	1.37572328651789	0.783570467169795	1.08655013910311	0.543728848947776	0.187346726959007	0.144074739059036	0.373091395005142	0.759611042009951	0	0	0.820545137367461	0.369487006630792	0.94247549413776
CCACUG	noMatch	ATAD5_ATAD5-001_ENSG00000176208_ENST00000321990.4	81.9	70.8	1.01676485468034	0.581045572915002	1.91206680931393	1.87598629979712	1.33418755220803	0.592663712238061	1.08745769789555	0.249795635945342	0.288149478118073	0.522327953007199	0.759611042009951	0	0.273823362755349	0.547030091578308	0.652035894054339	0.68543672300928
CCAGAA	noMatch	GPSM2_GPSM2-001_ENSG00000121957_ENST00000406462.2	77.8	79.5	4.35756366291572	8.13463802081003	2.54942241241858	5.25276163943193	0.084710320775113	0.0987772853730102	0.181242949649259	0.124897817972671	1.00852317341325	0.0746182790010284	0.0844012268899946	0.362643314371319	0.365097817007132	2.18812036631323	0.152141708612679	0.4283979518808
CCAGAA	noMatch	hsa-mir-338	77.8	79.5	47.0616875594898	69.7254687498002	37.3915287154724	60.4067588534672	3.19781460926052	16.7921385134118	1.44994359719407	6.24489089863356	17.8652676433205	3.43244083404731	3.71365398315975	3.26378982934187	3.55970371581954	33.7791081549606	3.97741895373148	13.366016098681
CCAGAG	noMatch	trnaM1A57T	69.4	61.2	0.726260610485954	0.116209114583	1.48716307391084	0.875460273238655	0.677682566200904	0.493886426865051	0.543728848947776	1.0616314527677	1.00852317341325	0.298473116004114	2.36323435291985	2.90114651497055	1.27784235952496	2.87190798078612	0.565097774847094	2.48470812090864
CCAGCA	hsa-miR-338-3p	hsa-mir-338	76.6	71.4	1139.50289785245	2796.45613332532	1114.62872389617	1834.58953544829	685.814756995313	481.934375334916	238.515721738424	434.082366364019	285.123908597833	629.927511326681	172.262904082479	330.91202436383	476.543925648561	490.685992145742	549.448913389787	290.967888917437
CCAGCA	noMatch	DHX9_DHX9-001_ENSG00000135829_ENST00000367549.3	76.6	71.4	2.03352970936067	1.39450937499601	0.637355603104644	1.50078903983769	0.148243061356448	0.592663712238061	0	0.249795635945342	0.288149478118073	0.373091395005142	0.168802453779989	0.181321657185659	0.182548908503566	0.410272568683731	0.17387623841449	0.17135918075232
CCAGCA	noMatch	RFX7_RFX7-203_ENSG00000181827_ENST00000423270.1	76.6	71.4	0.290504244194382	1.74313671874501	1.27471120620929	2.00105205311693	0.105887900968891	0.395109141492041	0	0.124897817972671	0.144074739059036	0.223854837003085	0.0844012268899946	0	0.0912744542517831	0.410272568683731	0.152141708612679	0.17135918075232
CCAGCA	noMatch	hsa-mir-338	76.6	71.4	78.1456416882885	104.5882031247	47.1643146297437	100.302734162486	14.8243061356448	11.0630559617771	17.3993231663289	33.0979217627578	11.0937549075458	19.0276611452623	19.1590785040288	19.5827389760513	24.7353771022332	21.4709310944486	18.8438373381704	18.5067915212506
CCAGCC	noMatch	hsa-mir-338	14.8	8.8	0	2.67280963540901	0.956033404656966	1.87598629979712	0.868280787944908	0.592663712238061	0.362485899298517	0.312244544931678	0.432224217177109	0.223854837003085	0.168802453779989	0.181321657185659	0.365097817007133	0.273515045789154	0.412956066234415	0.08567959037616
CCAGCG	noMatch	hsa-mir-338	67.7	61.9	3.63130305242977	4.64836458332002	2.33697054471703	3.50184109295462	2.24482350054049	0.987772853730102	0.543728848947776	0.624489089863356	0.288149478118073	1.49236558002057	0.337604907559978	0.725286628742638	1.00401899676961	1.09406018315662	1.17366460929781	0.68543672300928
CCAGCU	noMatch	hsa-mir-338	53	31.7	5.37432851759606	12.318166145798	2.8681002139709	7.62901095250828	1.75773915608359	3.35842770268234	0.724971798597035	1.74856945161739	1.15259791247229	1.5669838590216	0.675209815119957	0.725286628742638	0.912744542517831	2.32487788920781	1.65182426493766	0.94247549413776
CCAGGA	noMatch	PHF21A_PHF21A-201_ENSG00000135365_ENST00000257821.4	73.3	53.1	20.7710534598983	29.4009059894991	12.7471120620929	19.51025751789	0.105887900968891	1.77799113671418	0	0.312244544931678	2.73742004212169	0	0.0844012268899946	0.181321657185659	0.365097817007132	4.37624073262646	0.130407178810868	3.68422238617488
CCAGGA	noMatch	RNU2-1_ENST00000618664	73.3	53.1	5.51958063969325	3.95110989582202	22.5198979763641	21.7614410776466	0.296486122712895	20.2493435014671	0.362485899298517	0.187346726959007	4.61039164988916	0.298473116004114	0.506407361339967	1.08792994311396	1.36911681377675	5.74381596157223	0.282548887423547	10.9669875681485
CCAGGA	noMatch	TRNAL29	73.3	53.1	7.98886671534549	1.62692760416201	9.45410811271889	11.3809835521025	1.03770142949513	3.06209584656332	1.08745769789555	2.62285417742609	3.31371899835783	1.71622041702365	1.35041963023991	2.17585988622792	6.4804862518766	0.273515045789154	1.10846101989238	11.224026339277
CCAGGA	noMatch	hsa-mir-338	73.3	53.1	133.777204451512	171.408444009925	113.024393617224	196.353232712099	2.37188898170316	52.4507385330683	3.0811301440374	5.93264635370187	47.9768881066591	1.7908386960247	3.96685766382974	1.08792994311396	1.5516657222803	98.60217400699	2.69508169542459	39.1555728019051
CCAGGC	noMatch	TRNAV8	20.4	43.2	0	1.278300260413	2.54942241241858	0.375197259959424	0.127065481162669	5.13641883939653	0.362485899298517	0	0.288149478118073	0	0.0844012268899946	0	0.273823362755349	0.410272568683731	0.17387623841449	1.79927139789936
CCAGGU	noMatch	RNA5S9_ENST00000364451	24	42.4	0.145252122097191	0.464836458332002	0.849807470806192	1.25065753319808	2.79544058557873	1.58043656596816	14.6806789215899	0.56204018087702	1.44074739059036	0.596946232008227	0.844012268899946	1.26925160029962	0.182548908503566	1.64109027473492	0.717239483459773	0.8567959037616
CCAGGU	noMatch	chr19_35303100-35345830_rev	24	42.4	0.871512732583145	1.16209114583	0.849807470806192	1.37572328651789	1.58831851453337	1.28410470984913	17.5805661159781	0.437142362904349	1.44074739059036	0.44770967400617	0.168802453779989	1.45057325748528	0.0912744542517831	0.820545137367461	0.456425125838037	1.45655303639472
CCAGUA	noMatch	ERCC4_ERCC4-001_ENSG00000175595_ENST00000311895.7	88.6	57	1.74302546516629	5.46182838540102	0.424903735403096	1.87598629979712	0.105887900968891	0.493886426865051	0	0.249795635945342	0	0.0746182790010284	0.168802453779989	0.181321657185659	0.182548908503566	0.547030091578308	0.0869381192072452	0.17135918075232
CCAGUA	noMatch	hsa-mir-338	88.6	57	7.26260610485954	11.2722841145511	7.22336350185263	11.7561808120619	1.48243061356448	3.8523141295474	0.362485899298518	2.18571181452174	1.5848221296494	2.38778492803291	0.506407361339967	0.181321657185659	1.18656790527318	2.73515045789154	1.47794802652317	0.94247549413776
CCAUAA	noMatch	hsa-mir-142	75	68.5	0	0	0.106225933850774	0	0.614149825619569	0	0.543728848947776	1.7485694516174	0	2.98473116004114	0.0844012268899946	0.725286628742638	1.27784235952496	0	0.912850251676075	0
CCAUAA	noMatch	trnaM1A57T	75	68.5	0.726260610485954	1.278300260413	0.53112966925387	0.625328766599039	0.105887900968891	0.888995568357092	0.181242949649259	4.87101490093417	0.144074739059036	2.76087632303805	0.168802453779989	2.17585988622791	0.638921179762482	1.7778477976295	0.217345298018113	2.39902853053248
CCAUAC	noMatch	PMEL_PMEL-001_ENSG00000185664_ENST00000548747.1	67.2	61.4	9.58664005841459	1.51071848957901	0	0.750394519918847	0.0211775801937782	0	0.543728848947776	0	0	0	0.337604907559978	0	0.365097817007133	0.273515045789154	0.0869381192072452	0.59975713263312
CCAUAG	noMatch	hsa-mir-181a-1	78.2	59.5	11.7654218898725	1.39450937499601	2.23074461086626	6.00315615935077	0.127065481162669	1.87676842208719	0.724971798597035	0.249795635945343	0.720373695295182	0.596946232008228	0.0844012268899946	0	0.0912744542517831	1.23081770605119	0.369487006630792	1.02815508451392
CCAUCA	noMatch	hsa-mir-338	87	56.7	0.726260610485954	3.02143697915801	1.06225933850774	1.87598629979712	0.868280787944908	1.08655013910311	0	0.249795635945342	0.432224217177109	0.746182790010284	0.422006134449973	0	0.365097817007133	1.09406018315662	0.738974013261584	0.17135918075232
CCAUCG	hsa-miR-181a-3p	hsa-mir-181a-1	77.4	68.4	320.426181346403	41.2542356769651	24.2195129179765	135.446210845352	26.3449097610601	28.3490809020539	8.69966158316442	49.8966782800821	12.8226517762542	28.6534191363949	74.7794870245352	9.24740451646863	11.0442089644658	18.4622655907679	22.2561585170548	12.0808222430386
CCAUCU	noMatch	RNA45S5_NR_046235_prec3.3	35.3	24.5	1.45252122097191	4.76457369790302	2.76187428012012	0.750394519918847	0.381196443488008	1.9755457074602	0.362485899298517	0.686937998849691	0.432224217177109	0.746182790010284	1.18161717645992	0.725286628742638	0.912744542517831	0.683787614472885	0.217345298018113	0.8567959037616
CCAUGA	noMatch	hsa-mir-142	85.4	77.5	1.30726909887472	1.39450937499601	1.91206680931393	2.37624931307635	0.0211775801937782	1.18532742447612	0	0	0.432224217177109	0.0746182790010284	0	0.181321657185659	0	0.410272568683731	0.0652035894054339	0.68543672300928
CCAUGC	noMatch	SNORD32A_ENST00000364805	21.9	10.2	0.726260610485954	1.045882031247	1.91206680931393	1.87598629979712	5.84501213348279	1.9755457074602	0.543728848947776	4.18407690208448	1.29667265153132	6.71564511009255	11.4785668570393	13.9617676032958	8.48852424541583	1.7778477976295	2.86895793383909	0.34271836150464
CCAUGG	noMatch	hsa-mir-181a-1	10	17.2	54.760050030641	7.66980156247803	6.26733009719567	21.1361123110475	0.127065481162669	8.00096011521382	0.543728848947776	0.124897817972671	4.03409269365302	0.298473116004114	0.168802453779989	0	0.182548908503566	4.37624073262646	0.239079827819924	3.8555815669272
CCAUGG	noMatch	noMatch	10	17.2	3.92180729662415	2.44039140624301	1.69961494161238	3.00157807967539	0	0.987772853730102	0	0.0624489089863356	1.44074739059036	0.0746182790010284	0	0	0	0	0	0.59975713263312
CCAUUC	hsa-miR-181a-5p	hsa-mir-181a-1	62.6	54.7	2.75979031984663	2.44039140624301	1.80584087546316	3.37677533963481	0.614149825619569	2.66698670507128	0.181242949649259	0.312244544931678	1.15259791247229	0.223854837003085	0.844012268899946	0	0.456372271258916	1.50433275184035	0.49989418544166	0.59975713263312
CCAUUC	noMatch	TRNAG22_prec	62.6	54.7	0.435756366291573	1.045882031247	0.637355603104644	0.250131506639616	2.88015090635384	0.790218282984082	0.724971798597035	32.7232283088399	1.15259791247229	7.90953757410901	0.844012268899946	3.44511148652753	0.547646725510699	0.410272568683731	1.39100990731592	0.34271836150464
CCAUUG	noMatch	TRNAS1	94.7	86.9	0.871512732583145	0.464836458332002	0.318677801552322	1.87598629979712	0.84710320775113	1.38288199522214	1.26870064754481	0.0624489089863356	0.432224217177109	0.149236558002057	0.506407361339967	0	0	0.273515045789154	0.391221536432603	0.25703877112848
CCAUUG	noMatch	hsa-mir-181a-1	94.7	86.9	5.37432851759606	1.743136718745	0.53112966925387	2.00105205311693	0.275308542519117	0.592663712238061	0.362485899298518	0.249795635945343	0.576298956236145	0.373091395005142	0.253203680669984	0	0.456372271258915	0.547030091578308	0.304283417225358	0.34271836150464
CCAUUU	hsa-miR-29b-3p	hsa-mir-29b-2	69.1	73.5	3.92180729662415	1.51071848957901	1.48716307391084	0.375197259959424	6.67093776104015	1.18532742447612	3.62485899298517	0.56204018087702	0.576298956236145	0.895419348012341	29.7936330921681	5.98361468712676	24.5528281937297	1.64109027473492	5.69444680807456	1.45655303639472
CCCAAG	noMatch	SCNN1G_SCNN1G-001_ENSG00000166828_ENST00000300061.2	75.1	73.3	1.01676485468034	5.22941015623502	0.106225933850774	0.125065753319808	0	0.0987772853730102	0	0	0.144074739059036	0	0	0	0.0912744542517831	0.273515045789154	0	0.4283979518808
CCCAAU	noMatch	SNORD22_ENST00000384756	90.3	73.9	0	0	0.106225933850774	0.875460273238655	0.402374023681787	0.19755457074602	0.181242949649259	11.0534568905814	0.720373695295182	0.522327953007199	0.0844012268899946	3.26378982934187	0.547646725510699	0.410272568683731	0.32601794702717	0.34271836150464
CCCACA	noMatch	TRNAE7_prec	68.9	68.9	5.37432851759606	3.83490078123902	1.91206680931393	6.75355067926963	9.36049044564999	2.46943213432525	5.2560455398285	91.6749983919406	5.47484008424338	9.70037627013369	6.75209815119957	23.3904937769501	2.46441026479814	0.820545137367461	9.51972405319335	1.88495098827552
CCCACG	noMatch	RNA45S5_NR_046235_prec3.3	74.3	58.8	1.01676485468034	0.813463802081003	1.38093714006006	1.37572328651789	7.47568580840372	7.01318726148372	11.237062878254	0.437142362904349	1.5848221296494	0.149236558002057	0.422006134449973	0	0.638921179762482	4.1027256868373	0.695504953657961	2.82742648241328
CCCAGA	noMatch	SUSD4_SUSD4-202_ENSG00000143502_ENST00000366878.4	69	62.5	0.290504244194382	0.232418229166001	1.06225933850774	1.37572328651789	4.04491781701165	1.08655013910311	0.362485899298517	5.80774853572921	1.00852317341325	18.356096634253	0.422006134449973	4.71436308682715	3.83352707857489	1.09406018315662	3.54272835769524	0.17135918075232
CCCAGA	noMatch	TRNAM4_prec	69	62.5	8.27937095953988	1.74313671874501	0.212451867701548	4.00210410623385	0.169420641550226	0.296331856119031	0	0.0624489089863356	0.144074739059036	0.44770967400617	0.0844012268899946	0.362643314371319	0	0.410272568683731	0.478159655639849	0.17135918075232
CCCAGA	noMatch	trnaM1A57T	69	62.5	26.2906340995915	4.53215546873702	0.956033404656966	6.62848492594982	1.24947723143292	0.691440997611071	0.181242949649259	0.312244544931678	0.432224217177109	1.0446559060144	0.168802453779989	1.08792994311396	0.547646725510699	2.59839293499696	1.63008973513585	0.08567959037616
CCCAGC	noMatch	SPAG6_SPAG6-004_ENSG00000077327_ENST00000376624.3	32.5	38.2	0	0	0.212451867701548	0.125065753319808	0.402374023681787	0.296331856119031	0	0.499591271890684	0.144074739059036	4.70095157706479	0	2.17585988622791	0.456372271258916	0	0.434690596036226	0
CCCAGG	noMatch	RNA45S5_NR_046235_prec3.3	72.3	55	1.5977733430691	1.97555494791101	3.50545581707554	1.25065753319808	0.211775801937783	2.46943213432525	0.543728848947776	0.187346726959007	0	0.223854837003085	0.168802453779989	0.362643314371319	0.0912744542517831	2.87190798078612	0.195610768216302	0
CCCAGU	hsa-miR-128-3p	hsa-mir-128-1	71.2	45.7	0.145252122097191	0.813463802081003	0.637355603104644	0.500263013279232	9.12753706351842	0.395109141492041	3.98734489228369	7.68121580531927	0.288149478118073	7.68568273710592	13.5885975292891	3.62643314371319	19.1676353928745	0.410272568683731	16.8225260666019	0.51407754225696
CCCAGU	hsa-miR-128-3p	hsa-mir-128-2	71.2	45.7	0.145252122097191	0.116209114583	0.106225933850774	0	1.14358933046403	0.296331856119031	0.906214748246293	1.24897817972671	0.288149478118073	1.49236558002057	2.11003067224986	0.725286628742638	2.1905869020428	0.273515045789154	2.52120545701011	0.34271836150464
CCCAGU	noMatch	RNY3_ENST00000365484_prec	71.2	45.7	1.30726909887472	0.464836458332002	0.743581536955418	1.00052602655846	0	1.38288199522214	0	0	0	0	0	0	0	0.410272568683731	0	0.51407754225696
CCCAGU	noMatch	SNORD23_ENST00000408876	71.2	45.7	0	0	0.106225933850774	0.250131506639616	0.783570467169795	0	0	5.49550399079753	0	1.11927418501543	0.0844012268899946	0.725286628742638	0.182548908503566	0	0.608566834450716	0
CCCAGU	noMatch	hsa-mir-128-2	71.2	45.7	0	0.464836458332001	1.06225933850774	0.500263013279232	4.93437618515033	0.592663712238061	3.62485899298517	4.80856599194783	0.288149478118073	4.85018813506684	7.08970305875954	9.97269114521127	7.575779702898	0.683787614472885	8.69381192072452	1.11383467489008
CCCAUA	noMatch	TRNAE20_prec	77.7	68.3	0.871512732583145	1.16209114583	0.743581536955418	1.25065753319808	0.296486122712895	0.691440997611071	0.181242949649259	4.99591271890684	1.00852317341325	1.86545697502571	0.422006134449973	2.35718154341357	1.0952934510214	0.136757522894577	0.49989418544166	2.82742648241328
CCCAUG	noMatch	MT-TS2	68.5	59.8	1.30726909887472	0.697254687498003	1.16848527235851	6.62848492594982	13.2359876211114	0.790218282984082	1.99367244614185	3.74693453918013	0.432224217177109	0.820801069011312	2.36323435291985	0.362643314371319	0.730195634014265	0.820545137367461	2.02131127156845	0.4283979518808
CCCCAC	noMatch	RNA45S5_NR_046235_prec3.3	70.8	65.3	1.74302546516629	1.16209114583	0.849807470806192	1.12559177987827	20.1398787642831	9.97650582267403	18.3055379145751	0.124897817972671	2.88149478118073	0.671564511009256	1.09721594956993	0.181321657185659	1.36911681377675	2.59839293499696	2.08651486097388	6.94004682046896
CCCCAC	noMatch	RNY5_ENST00000516501	70.8	65.3	2.75979031984663	1.62692760416201	2.23074461086625	2.25118355975654	0.974168688913799	1.18532742447612	0.724971798597035	2.99754763134411	1.15259791247229	1.19389246401646	1.26601840334992	1.63189491467093	1.55166572228032	1.36757522894577	1.67355879473947	1.37087344601856
CCCCAC	noMatch	hsa-mir-4286	70.8	65.3	14.5252122097191	10.226402083304	7.32958943570341	18.3846657380118	3.83314201507386	7.11196454685673	3.44361604333591	3.55958781222113	0.720373695295182	1.86545697502571	4.30446257138972	2.35718154341357	5.20264389235164	4.51299825552104	3.43405570868618	6.08325091670736
CCCCAU	noMatch	MT-TF	75.1	71.8	3.05029456404101	1.62692760416201	0.743581536955418	0.375197259959424	0.0635327405813347	1.87676842208719	0.362485899298517	0	0.288149478118073	0	0.337604907559978	0.362643314371319	0.273823362755349	0.683787614472885	0.326017947027169	0.34271836150464
CCCCCA	hsa-miR-361-3p	hsa-mir-361	69.6	77.4	0.726260610485954	1.278300260413	2.23074461086625	1.50078903983769	0.508261924650678	2.66698670507128	0.543728848947776	0.56204018087702	0.720373695295182	0.223854837003085	0.337604907559978	0.543964971556978	0.638921179762482	1.50433275184035	0.565097774847094	0.68543672300928
CCCCCA	noMatch	MT-TS2	69.6	77.4	1.01676485468034	0.232418229166001	0.53112966925387	0.750394519918847	0.931813528526243	1.77799113671418	0.181242949649259	0.187346726959007	0	0.0746182790010284	0.422006134449973	0.362643314371319	0.547646725510699	0.410272568683731	0.49989418544166	0.25703877112848
CCCCCC	noMatch	RNY4_ENST00000516507	18.5	30.4	0.290504244194382	0	0.53112966925387	0.750394519918847	3.57901105274852	0.493886426865051	5.98101733842554	0.312244544931678	0.144074739059036	0.373091395005142	0.422006134449973	0	0.182548908503566	1.23081770605119	0.869381192072452	0.94247549413776
CCCCCG	noMatch	RNA45S5_NR_046235_prec3.3	81.2	72.1	0.290504244194382	0.116209114583	0.106225933850774	0.125065753319808	3.4095904111983	1.77799113671418	4.89355964052998	0	0.288149478118073	0	0	0	0.182548908503566	0.957302660262038	0.543363245045282	0.8567959037616
CCCCCU	noMatch	SNORA21_ENST00000362423	60.2	54.9	0	0	0	0	0.0423551603875565	0	0	1.24897817972671	0	0	0	1.63189491467093	0	0	0.0217345298018113	0
CCCCCU	noMatch	mt-TIG22A	60.2	54.9	1.16201697677753	3.13764609374101	0.212451867701548	0.250131506639616	0.423551603875565	1.48165928059515	0.543728848947776	0	0.576298956236145	0	0	0.181321657185659	0.456372271258916	0.136757522894577	0.260814357621736	0.77111631338544
CCCCCU	noMatch	rna18s5A60GC456AT1578G	60.2	54.9	0	0.116209114583	0	0.375197259959424	1.7577391560836	1.48165928059515	0.362485899298518	8.68039834910064	0.288149478118072	5.29789780907301	0.168802453779989	3.44511148652753	2.09931244779102	0.410272568683731	0.695504953657962	0.4283979518808
CCCCCU	noMatch	rny1T112A	60.2	54.9	1.01676485468034	0	0.212451867701548	1.25065753319808	0.0423551603875565	0	0.362485899298517	0.124897817972671	0.144074739059036	0.0746182790010284	0	0.181321657185659	0	0	0.0869381192072452	0.08567959037616
CCCCGC	noMatch	RNA45S5_NR_046235_prec2.3	50.3	43.4	0.290504244194382	0.116209114583	0.318677801552322	0.62532876659904	5.20968472766945	5.03764155402351	5.98101733842553	0.0624489089863356	0.144074739059036	0.0746182790010284	0.844012268899945	0.181321657185659	0.638921179762481	2.05136284341866	1.04325743048694	0.8567959037616
CCCCGC	noMatch	RNA45S5_NR_046235_prec3.3	50.3	43.4	0.435756366291572	0	0	0	1.82127189666493	1.48165928059515	4.34983079158221	0	0.144074739059036	0	0	0	0.182548908503566	0.957302660262038	0.152141708612679	0.8567959037616
CCCCGG	noMatch	TRNAA29	61.7	82.3	168.928217999033	137.707800780856	141.917847624634	262.012753204997	18.3397844478119	155.080338035626	19.2117526628214	8.18080707720996	76.3596117012892	11.5658332451594	8.27132023521947	11.7859077170678	14.1475404090264	127.731526383535	20.1913781858828	166.304084920126
CCCCGG	noMatch	ZDHHC18_ZDHHC18-001_ENSG00000204160_ENST00000374142.4	61.7	82.3	0	0	0.106225933850774	0	0.105887900968891	0.0987772853730102	0.181242949649259	1.49877381567205	0	0.596946232008227	0.253203680669984	2.71982485778489	0.912744542517831	0	0.108672649009056	0.08567959037616
CCCCGG	noMatch	trnaV27A58T	61.7	82.3	0	0	0.106225933850774	0.250131506639616	0.296486122712895	0	0	7.99346035025095	0	0	0	1.63189491467093	0	0	0.0217345298018113	0
CCCCGG	noMatch	trnaV2G26T	61.7	82.3	0	0	0	0.375197259959424	0.148243061356448	0	0	5.68285071775654	0	0	0.0844012268899946	1.45057325748528	0	0	0	0
CCCCGU	hsa-miR-100-5p	hsa-mir-100	79.5	74.8	4.35756366291572	2.78901874999201	2.76187428012012	8.75460273238655	0.465906764263121	3.75353684417439	0.362485899298517	0.936733634795033	1.00852317341325	0.746182790010284	1.01281472267993	0.725286628742638	0.182548908503566	3.00866550368069	0.521628715243471	1.45655303639472
CCCCGU	hsa-miR-99b-5p	hsa-mir-99b	79.5	74.8	0.581008488388763	0.464836458332002	1.27471120620929	1.25065753319808	0.0635327405813347	0.592663712238061	0.181242949649259	0.0624489089863356	0.288149478118073	0.0746182790010284	0.0844012268899946	0	0.182548908503566	0.410272568683731	0.108672649009056	0.34271836150464
CCCCGU	noMatch	RNA45S5_NR_046235_prec3.3	79.5	74.8	0.435756366291573	0.116209114583	0	1.00052602655846	8.21690111518596	1.58043656596816	3.62485899298518	0.249795635945342	0	0.223854837003085	0.0844012268899946	0.725286628742638	0.0912744542517831	0	0.478159655639849	0.25703877112848
CCCCUA	noMatch	SLC13A2_SLC13A2-002_ENSG00000007216_ENST00000444914.3	99.3	89.4	3.48605093033258	0.232418229166001	0	1.37572328651789	0.211775801937783	0.395109141492041	0.724971798597035	0.124897817972671	0	0	0.253203680669984	0.181321657185659	0.273823362755349	0.410272568683731	0.0217345298018113	1.02815508451392
CCCCUC	noMatch	RNA45S5_NR_046235_prec3.3	47.2	56.1	0	0	0.212451867701548	0	5.18850714747567	0.790218282984081	3.0811301440374	0	0.144074739059036	0	0	0	0.0912744542517831	0.820545137367462	0.347752476828981	0.59975713263312
CCCCUC	noMatch	rna18s5A60GC456AT1578G	47.2	56.1	0	0	0.106225933850774	0.375197259959424	1.52478577395203	1.28410470984913	2.1749153957911	0	0	0.0746182790010284	0	0	0	0.683787614472885	0.130407178810868	0.25703877112848
CCCCUG	noMatch	rnu1-1G51A	88.7	81.3	0.145252122097191	0.232418229166	1.16848527235851	3.75197259959423	5.44263810980101	2.07432299283321	1.08745769789555	0.124897817972671	0.720373695295182	0.0746182790010284	0.337604907559979	0.181321657185659	0	0.136757522894577	0.695504953657962	0.8567959037616
CCCCUU	noMatch	mt-THA10G	81	87.5	61.2963955250145	0	3.93035955247864	5.62795889939135	56.2052978342875	7.70462825909479	19.2117526628214	1.43632490668572	3.74594321553495	1.34312902201851	6.41449324363959	4.8956847440128	12.0482279612354	5.88057348446681	10.367370715464	5.39781419369808
CCCCUU	noMatch	noMatch	81	87.5	5.66483276179044	1.74313671874501	0.53112966925387	0.625328766599039	0.0423551603875565	0.395109141492041	0.362485899298517	0	0.576298956236145	0.0746182790010284	0.759611042009951	0	0.456372271258916	0.273515045789154	0.195610768216302	0.4283979518808
CCCGAA	noMatch	TRNAK8_prec	83	76.4	1.45252122097191	4.18352812498802	8.28562284036037	9.63006300562521	42.7363568310445	13.6312653814754	5.79977438877628	50.8334119148771	17.4330434261434	154.161364416125	3.96685766382975	37.1709397230602	36.8748795177204	11.3508744002499	29.5372260006616	3.17014484391792
CCCGAA	noMatch	hsa-mir-100	83	76.4	3.63130305242977	1.74313671874501	1.38093714006006	8.0042082124677	0.0423551603875565	4.54375512715847	0	0	1.15259791247229	0	0.0844012268899946	0	0	2.59839293499696	0.0217345298018113	1.37087344601856
CCCGAC	noMatch	SLC35A4_SLC35A4-001_ENSG00000176087_ENST00000323146.3	66.4	50.7	0.145252122097191	0.116209114583	0.849807470806192	0.750394519918847	1.44007545317692	1.58043656596816	0	3.30979217627578	0.720373695295182	18.2068600762509	0	7.43418794461204	1.27784235952496	0.136757522894577	1.5431516159286	0
CCCGAC	noMatch	TRNAD9	66.4	50.7	3.34079880823539	1.16209114583	5.62997449409102	7.37887944586867	0.105887900968891	8.79117839819791	0.181242949649259	0.374693453918013	0.576298956236145	0.223854837003085	0.253203680669984	0.362643314371319	0.0912744542517831	1.50433275184035	0.239079827819924	0
CCCGCA	noMatch	SMARCA2_SMARCA2-203_ENSG00000080503_ENST00000357248.2	75.4	70.9	0.581008488388763	1.62692760416201	2.12451867701548	3.87703835291404	11.7959121679345	5.53152798088857	0.906214748246293	15.4248805196249	6.77151273577471	50.2181017676921	1.6036233109099	10.6979777739539	11.5005812357247	5.19678586999392	9.84574200022052	1.11383467489008
CCCGCA	noMatch	hsa-mir-100	75.4	70.9	2.61453819774943	1.74313671874501	2.65564834626935	4.62743287283289	0.127065481162669	3.16087313193633	0.181242949649259	0.499591271890684	1.5848221296494	0.671564511009256	0.337604907559978	0	0.547646725510699	2.59839293499696	0.260814357621736	0.94247549413776
CCCGCU	noMatch	RNA45S5_NR_046235_prec3.3	49.2	62.6	0.290504244194382	0.116209114583	0.106225933850774	0.125065753319808	2.85897332616006	2.07432299283321	3.98734489228369	0	0.144074739059036	0	0	0	0.182548908503566	1.64109027473492	0.304283417225358	1.02815508451392
CCCGGA	noMatch	ACVR2B_ACVR2B-001_ENSG00000114739_ENST00000352511.4	76.6	76.8	0	0	0.106225933850774	0.125065753319808	0.783570467169795	0.691440997611071	0.543728848947776	0.999182543781369	0.432224217177109	7.6110644581049	0	1.26925160029962	1.18656790527318	0.547030091578308	1.47794802652317	0.08567959037616
CCCGGA	noMatch	BAIAP3_BAIAP3-001_ENSG00000007516_ENST00000324385.5	76.6	76.8	0.145252122097191	0.116209114583	0.106225933850774	0.250131506639616	0.868280787944908	0.395109141492041	0	0.749386907836027	0	3.58167739204936	0.0844012268899946	1.08792994311396	0.912744542517831	0.547030091578308	0.847646662270641	0.08567959037616
CCCGGA	noMatch	CAGE1_CAGE1-001_ENSG00000164304_ENST00000502583.1	76.6	76.8	0	0.116209114583	0	0.125065753319808	1.12241175027025	0.0987772853730102	0	1.31142708871305	0.144074739059036	3.73091395005142	0.168802453779989	1.45057325748528	0.547646725510699	0.273515045789154	1.02152290068513	0
CCCGGA	noMatch	FAM227A_FAM227A-202_ENSG00000184949_ENST00000535113.1	76.6	76.8	0	0.348627343749001	0.106225933850774	0.250131506639616	1.71538399569604	0.691440997611071	0.181242949649259	1.81101836060373	0.864448434354218	10.3719407811429	0.422006134449973	2.17585988622791	1.91676353928745	0.410272568683731	2.12998392057751	0.08567959037616
CCCGGA	noMatch	GPR98_GPR98-001_ENSG00000164199_ENST00000405460.2	76.6	76.8	0	0	0	0	0.84710320775113	0.0987772853730102	0.181242949649259	1.18652927074038	0	4.62633329806376	0.0844012268899946	0.906608285928297	1.0952934510214	0	0.695504953657962	0
CCCGGA	noMatch	LPPR4_LPPR4-001_ENSG00000117600_ENST00000370185.3	76.6	76.8	0.435756366291572	1.045882031247	5.52374856024025	2.75144657303577	21.4740663164911	0	1.44994359719407	25.2293592304796	10.0852317341325	68.275725285941	3.20724662181979	20.4893472619795	16.2468528568174	5.3335433928885	13.3015322387085	1.54223262677088
CCCGGA	noMatch	LZTS3_LZTS3-001_ENSG00000088899_ENST00000329152.3	76.6	76.8	0.290504244194382	0	0.53112966925387	0	4.80731070398766	0.395109141492041	1.26870064754481	6.55713544356523	0.720373695295182	20.7438815622859	0.675209815119957	6.89022297305506	5.11136943809986	0.273515045789154	4.34690596036226	0
CCCGGA	noMatch	OSBP_OSBP-001_ENSG00000110048_ENST00000263847.1	76.6	76.8	0	0.348627343749001	0.106225933850774	0.250131506639616	0.889458368138687	0.19755457074602	0.362485899298517	1.0616314527677	0.720373695295182	7.98415585311004	0	0.906608285928297	0.365097817007133	0.136757522894577	0.608566834450716	0.25703877112848
CCCGGA	noMatch	TCF7L2_TCF7L2-003_ENSG00000148737_ENST00000369397.4	76.6	76.8	0	0.116209114583	0	0	1.12241175027025	0.19755457074602	0.543728848947776	1.18652927074038	0.864448434354218	10.3719407811429	0.0844012268899946	1.26925160029962	1.91676353928745	0.683787614472885	1.76049691394672	0.08567959037616
CCCGGA	noMatch	hsa-mir-100	76.6	76.8	17.5755067737601	13.596466406211	9.45410811271889	36.3941342160641	0.508261924650678	13.0386016692373	0.724971798597035	0.749386907836027	6.62743799671567	0.596946232008227	0.506407361339968	0.362643314371319	0.182548908503566	7.38490623630716	0.478159655639849	5.91189173595504
CCCGGA	noMatch	noMatch	76.6	76.8	0	0.348627343749001	1.38093714006006	1.50078903983769	10.5464349365016	1.77799113671418	1.44994359719407	11.9901905253764	2.73742004212169	42.7562738675892	1.09721594956993	10.3353344595826	8.39724979116405	1.91460532052407	7.65055449023758	0.25703877112848
CCCGGA	noMatch	trnaK1T54G	76.6	76.8	51.5645033445028	2.207973177077	218.719197798744	252.257624446053	1341.98090171933	384.539971957128	237.971992889477	1608.93369112395	544.602513643157	5741.95118740813	164.4979912086	1394.7261870721	1296.5536226466	365.279343651416	1088.11749999788	75.2266803502684
CCCGGA	noMatch	trnaU1T64G	76.6	76.8	3.77655517452696	7.20496510414602	4.46148922173251	4.62743287283289	2.90132848654762	5.72908255163459	3.62485899298518	1.87346726959007	2.16112108588555	0.895419348012341	1.18161717645992	0.543964971556978	0.547646725510699	1.50433275184035	1.76049691394672	3.68422238617488
CCCGGC	noMatch	CACNA1G_CACNA1G-008_ENSG00000006283_ENST00000360761.4	30.6	38.5	1.01676485468034	1.278300260413	0.212451867701548	0	0.0211775801937782	0.691440997611071	0	0	0.144074739059036	0	0	0	0	0.136757522894577	0.0652035894054339	0.17135918075232
CCCGGC	noMatch	FOXA2_FOXA2-001_ENSG00000125798_ENST00000377115.4	30.6	38.5	0	0.116209114583	0.53112966925387	0.500263013279232	1.33418755220803	0.691440997611071	0.724971798597035	2.62285417742609	0.576298956236145	18.9530428662612	0	6.52757965868374	0.730195634014265	0	1.47794802652317	0.4283979518808
CCCGGC	noMatch	PREP_PREP-001_ENSG00000085377_ENST00000369110.3	30.6	38.5	0	0	0.106225933850774	0	0.296486122712895	0	0	0.749386907836027	0.288149478118073	4.17862362405759	0	1.45057325748528	0.182548908503566	0	0.412956066234415	0.08567959037616
CCCGGC	noMatch	RNF123_RNF123-001_ENSG00000164068_ENST00000327697.6	30.6	38.5	0	0	0.106225933850774	0	0.465906764263121	0	0	0.936733634795033	0	3.88015050805348	0	1.99453822904225	0.456372271258916	0	0.630301364252528	0
CCCGGC	noMatch	TRNAK21	30.6	38.5	0	0	0.849807470806192	0.125065753319808	1.29183239182047	1.18532742447612	0.181242949649259	1.99836508756274	0.144074739059036	18.2814783552519	0.253203680669984	5.25832805838413	1.55166572228032	0.820545137367462	1.58662067553223	0.17135918075232
CCCGGC	noMatch	trnaK9A31GT41C	30.6	38.5	4.35756366291572	10.110192968721	38.560013987831	13.8822986184987	78.4205794575609	70.1318726148372	16.8555943173811	185.285912962458	38.9001795459398	1142.92817945875	4.22006134449973	471.798951997086	68.9122129600962	8.34220889656919	121.08306552589	5.82621214557888
CCCGGG	noMatch	NLRC3_NLRC3-204_ENSG00000167984_ENST00000448023.2	81.7	78.3	0.726260610485954	0.464836458332002	0.212451867701548	3.87703835291404	0.232953382131561	0.493886426865051	0.543728848947776	0	0.144074739059036	0.0746182790010284	0	0	0	1.50433275184035	0.195610768216302	0.25703877112848
CCCGGG	noMatch	RNA45S5_NR_046235_prec3.3	81.7	78.3	0.290504244194382	0.581045572915002	0.106225933850774	0.125065753319808	5.16732956728189	0.0987772853730102	2.53740129508962	1.24897817972671	3.89001795459398	0.373091395005142	47.5178907390669	0	0.821470088266048	0.410272568683731	1.151930079496	0.68543672300928
CCCGGG	noMatch	TRNAK19	81.7	78.3	0.435756366291572	0	0	0.375197259959424	4.55317974166232	0.691440997611071	0.181242949649259	5.43305508181119	0.576298956236145	20.6692632832849	0.422006134449973	4.71436308682715	4.01607598707846	0.273515045789154	4.15129519214596	0.17135918075232
CCCGGG	noMatch	TRNAP9_prec	81.7	78.3	2.90504244194382	0.929672916664003	0.212451867701548	9.6300630056252	0.9741686889138	0.691440997611071	1.08745769789555	0.249795635945343	0	0	0	0.181321657185659	0.456372271258916	0.547030091578308	0.217345298018113	0.25703877112848
CCCGGU	noMatch	TRNAI5_prec	61.1	61.5	0	0	0	0	0.656504986007126	0.0987772853730102	0	0.749386907836027	0.432224217177109	3.50705911304833	0.168802453779989	0.543964971556978	1.0952934510214	0	0.565097774847094	0
CCCGGU	noMatch	rna18s5A60GC456AT1578G	61.1	61.5	0.290504244194382	0	0	0.250131506639616	4.48964700108099	3.95109141492041	5.43728848947776	0	0.288149478118073	0	0	0	0.273823362755349	1.09406018315662	0.543363245045282	0.34271836150464
CCCGUA	hsa-miR-100-5p	hsa-mir-100	83.5	79.7	1.45252122097191	1.74313671874501	1.38093714006006	3.37677533963481	0.677682566200904	1.48165928059515	0.181242949649259	0.437142362904349	0.288149478118073	0.373091395005142	1.01281472267993	0.362643314371319	0.273823362755349	0.820545137367461	0.67377042385615	0.51407754225696
CCCGUA	noMatch	hsa-mir-99a	83.5	79.7	0.435756366291573	0.581045572915002	0.743581536955418	0.500263013279232	1.63067367492093	0.888995568357092	1.63118654684333	1.56122272465839	1.44074739059036	2.98473116004114	1.6036233109099	2.7198248577849	3.55970371581954	0.683787614472885	1.99957674176664	0.94247549413776
CCCGUC	noMatch	RNA45S5_NR_046235_prec3.3	37.6	48.3	0	0	0	0	2.37188898170316	0.0987772853730102	5.25604553982851	0	0	0	0	0	0.0912744542517831	0	0.0217345298018113	0.34271836150464
CCCGUC	noMatch	chr22_24233360-24256570	37.6	48.3	0	0.348627343749001	0.106225933850774	0	0.36001886329423	0	0	0.936733634795033	0.576298956236145	2.83549460203908	0.168802453779989	1.08792994311396	0.365097817007133	0	0.391221536432603	0.08567959037616
CCCGUG	noMatch	hsa-mir-99a	84	80.6	0.435756366291572	0.232418229166001	0.318677801552322	0.500263013279232	0.868280787944908	0.296331856119031	1.08745769789555	0.936733634795033	0.288149478118073	1.64160213802262	1.6036233109099	1.63189491467093	2.09931244779101	0.547030091578308	0.978053841081508	0.25703877112848
CCCGUU	noMatch	RNA45S5_NR_046235_prec3.3	91.4	70.6	0	0.116209114583	0.212451867701548	0.250131506639616	5.27321746825078	0.987772853730102	3.26237309368666	0.56204018087702	0.144074739059036	0.373091395005142	0	0.181321657185659	0.182548908503566	0.683787614472885	0.434690596036226	1.02815508451392
CCCUAA	noMatch	DIRC2_DIRC2-001_ENSG00000138463_ENST00000261038.5	72.8	67.9	2.32403395355505	3.25385520832401	1.69961494161238	2.25118355975654	0.381196443488008	2.27187756357923	0.543728848947776	0.374693453918013	1.29667265153133	0.44770967400617	0.0844012268899946	0.725286628742638	0.273823362755349	1.64109027473492	0.304283417225358	1.54223262677088
CCCUAU	noMatch	SLC13A2_SLC13A2-002_ENSG00000007216_ENST00000444914.3	71.4	68.8	0	0.232418229166001	0.424903735403096	0	0.0211775801937782	0.691440997611071	0	0.936733634795033	1.15259791247229	0	2.70083926047983	0.543964971556978	0	1.23081770605119	0.0652035894054339	0.8567959037616
CCCUCA	noMatch	KIF9_KIF9-201_ENSG00000088727_ENST00000335044.2	74.3	73.7	1.30726909887472	2.90522786457501	0.743581536955418	1.6258547931575	0.127065481162669	1.28410470984913	0.181242949649259	0	0.576298956236145	0	0	0.181321657185659	0.0912744542517831	1.36757522894577	0.17387623841449	0.59975713263312
CCCUCA	noMatch	hsa-mir-125b-2	74.3	73.7	6.68159761647078	9.29672916664004	12.5346601943913	12.381509578661	4.29904877933698	7.70462825909479	1.26870064754481	1.12408036175404	6.62743799671567	0.895419348012341	2.19443189913986	3.26378982934187	1.46039126802853	6.97463366762342	2.303860158992	5.9975713263312
CCCUGA	noMatch	C1orf174_C1orf174-001_ENSG00000198912_ENST00000361605.3	72.8	79.4	1.01676485468034	2.90522786457501	1.59338900776161	0.875460273238655	0.889458368138687	1.38288199522214	0.543728848947776	0.249795635945342	0.576298956236145	0.671564511009256	0.506407361339967	0.181321657185659	0.547646725510699	1.64109027473492	0.391221536432603	0.77111631338544
CCCUGA	noMatch	WDR70_WDR70-001_ENSG00000082068_ENST00000265107.4	72.8	79.4	1.5977733430691	6.04287395831602	1.59338900776161	2.50131506639616	0.741215306782239	1.87676842208719	0.543728848947776	0.437142362904349	1.15259791247229	0.298473116004114	0.253203680669984	0.362643314371319	0.638921179762482	2.87190798078612	0.869381192072452	0.77111631338544
CCCUGG	hsa-miR-331-3p	hsa-mir-331	48.6	46.1	2.90504244194382	2.44039140624301	3.71790768477709	5.37782739275174	5.61205875135124	4.64253241253148	4.34983079158221	11.2408036175404	10.0852317341325	9.84961282813575	4.30446257138972	6.52757965868374	12.4133257782425	3.41893807236442	8.32432491409373	3.76990197655104
CCCUGG	noMatch	trnaE5C27T	48.6	46.1	12.92743886665	12.78300260413	12.7471120620929	19.3851917645702	11.1605847621211	32.2013950316013	7.24971798597035	8.74284725808698	8.64448434354217	3.50705911304834	2.44763557980984	9.97269114521127	4.74627162109272	6.97463366762343	5.25975621203834	9.33907535100144
CCCUGU	noMatch	trnaK1T54G	52.4	52.1	76.112111978928	73.6765786456222	19.6517977623932	39.1455807890998	8.59809755867396	28.250303616681	17.5805661159781	5.80774853572922	13.5430254715494	2.76087632303805	10.9721594956993	7.97815291616902	16.7032251280764	13.1287221978794	14.388258728799	23.9046057149486
CCCUUA	noMatch	hsa-mir-125b-2	79	77.7	7.11735398276235	9.41293828122304	10.5163674512266	11.6311150587421	4.55317974166232	7.11196454685673	2.35615834544036	2.06081399654907	4.89854112800724	1.86545697502571	2.11003067224986	3.98907645808451	1.73421463078388	5.60705843867765	3.47752476828981	5.39781419369808
CCCUUC	noMatch	trnaR7A58T	50.2	62.2	0.435756366291572	0.348627343749001	1.38093714006006	0.875460273238655	0.0211775801937782	1.87676842208719	0.181242949649259	0.124897817972671	0.144074739059036	0.0746182790010284	0.0844012268899946	0.181321657185659	0.0912744542517831	0	0.0434690596036226	0.4283979518808
CCGAAA	noMatch	TRNAF2_prec	89.1	83.7	1.74302546516629	5.69424661456702	3.71790768477709	1.87598629979712	2.35071140150939	2.07432299283321	0.724971798597035	27.4150710450013	3.02556952023976	15.9683117062201	3.29164784870979	3.08246817215621	4.28989934983381	1.36757522894577	9.93268011942776	1.79927139789936
CCGACU	noMatch	RNA45S5_NR_046235_prec3.3	60.4	69.6	0.726260610485954	0.464836458332002	1.06225933850774	1.12559177987827	0.529439504844456	2.07432299283321	0.906214748246293	0.187346726959007	0.720373695295182	0.223854837003085	0.506407361339967	0	0.0912744542517831	1.09406018315662	0.260814357621736	0.77111631338544
CCGAGA	noMatch	rna18s5A60GC456AT1578G	75.9	75	0.581008488388763	0.232418229166001	1.48716307391084	1.50078903983769	0.296486122712895	1.87676842208719	0.181242949649259	0.0624489089863356	0	0.0746182790010284	0.0844012268899946	0.181321657185659	0.0912744542517831	0.273515045789154	0.0434690596036226	1.2851938556424
CCGAGU	noMatch	WDR26_WDR26-001_ENSG00000162923_ENST00000414423.2	68.1	56.7	0.581008488388763	1.74313671874501	1.16848527235851	1.25065753319808	2.22364592034672	1.9755457074602	1.81242949649259	0.187346726959007	0.576298956236145	0.149236558002057	0.168802453779989	0.181321657185659	0.0912744542517831	1.7778477976295	0.543363245045282	1.54223262677088
CCGAGU	noMatch	hsa-mir-128-2	68.1	56.7	0	0	0	0	0.741215306782239	0	0.181242949649259	0.749386907836027	0	0.820801069011312	1.43482085712991	0.362643314371319	1.18656790527318	0	1.32580631791049	0
CCGAUU	noMatch	rna18s5A60GC456AT1578G	81	77.2	2.61453819774943	4.88078281248602	1.16848527235851	1.75092054647731	0.698860146394682	4.24742327103944	1.99367244614185	0.374693453918013	1.15259791247229	0.298473116004114	0.422006134449973	0	0.0912744542517831	3.96596816394273	0.282548887423547	2.22766934978016
CCGCCG	noMatch	CHSY3_CHSY3-001_ENSG00000198108_ENST00000305031.4	81.7	69.2	5.95533700598482	1.62692760416201	0	0.500263013279232	0	0.0987772853730102	0	0.0624489089863356	0	0	0.337604907559978	0	0.365097817007133	0.136757522894577	0.0652035894054339	0.4283979518808
CCGCCG	noMatch	RNA45S5_NR_046235_prec2.3	81.7	69.2	0	0	0	0	2.71073026480362	0.790218282984082	3.62485899298517	0	0.576298956236145	0	0	0	0.0912744542517831	0.683787614472885	0.0652035894054339	0.17135918075232
CCGCCG	noMatch	RNA45S5_NR_046235_prec3.3	81.7	69.2	0.145252122097191	0	0	0	1.99069253821516	0.296331856119031	1.08745769789555	0	0.144074739059036	0	0	0	0	0.410272568683731	0.195610768216302	0.08567959037616
CCGCGC	noMatch	RNA45S5_NR_046235_prec3.3	58.3	51.9	1.01676485468033	0.464836458332002	0.212451867701548	2.00105205311693	5.1673295672819	2.86454127581729	5.79977438877628	0.374693453918014	0.720373695295182	0.298473116004113	0.506407361339967	0	0.547646725510699	0.547030091578308	0.804177602667019	1.97063057865168
CCGCUC	noMatch	RNA45S5_NR_046235_prec3.3	46.3	62.8	0	0	0	0	1.48243061356448	0.19755457074602	1.26870064754481	0	0	0	0	0	0	0.136757522894577	0.0869381192072452	0.08567959037616
CCGGAG	noMatch	mt-TTA9TC45T	63.9	66.4	1.5977733430691	0.464836458332002	2.23074461086625	1.12559177987827	3.15545944887296	1.87676842208719	0.906214748246293	0.187346726959007	0.720373695295182	0.820801069011312	0.92841349578994	0.543964971556978	0	0.136757522894577	0.912850251676075	0.68543672300928
CCGGCA	hsa-miR-338-3p	hsa-mir-338	58	74.1	1.74302546516629	8.48326536455903	2.54942241241858	5.62795889939135	2.64719752422228	0.888995568357092	0.362485899298517	1.0616314527677	0.432224217177109	2.38778492803291	0.590808588229962	0.725286628742638	1.6429401765321	0.957302660262038	1.95610768216302	1.19951426526624
CCGGCA	noMatch	TRNAA29	58	74.1	21.352061948287	20.5690132811911	56.5121968086118	64.5339287130209	1.84244947685871	58.6737075115681	2.1749153957911	2.12326290553541	19.3060150339109	2.16393009102982	1.01281472267993	1.99453822904225	1.46039126802853	0	2.45600186760468	48.4089685625304
CCGGCC	noMatch	RNA45S5_NR_046235_prec3.3	23.8	14.6	0.871512732583145	0.116209114583	0	0	0.592972245425791	0.0987772853730102	0.181242949649259	6.05754417167455	0.144074739059036	0.149236558002057	0.0844012268899946	5.43964971556978	0.365097817007133	0.136757522894577	0.0652035894054339	0.08567959037616
CCGGCG	noMatch	CACNA1G_CACNA1G-008_ENSG00000006283_ENST00000360761.4	58	58.2	4.21231154081853	1.39450937499601	2.01829274316471	0.125065753319808	0.0211775801937782	2.17310027820622	0	0	0.576298956236145	0	0.0844012268899946	0.181321657185659	0.182548908503566	1.36757522894577	0.0434690596036226	0.94247549413776
CCGGCG	noMatch	RNA45S5_NR_046235_prec3.3	58	58.2	0.290504244194382	0.929672916664004	1.27471120620929	1.37572328651789	3.74843169429875	1.58043656596816	2.1749153957911	0	0.720373695295182	0	0	0.181321657185659	0.182548908503566	1.09406018315662	0.282548887423547	0.68543672300928
CCGGCU	noMatch	TRNAY8	30.3	46.9	2.61453819774943	0.464836458332002	0.849807470806192	3.75197259959424	0.402374023681787	5.03764155402352	2.89988719438814	0.124897817972671	0.576298956236145	0.0746182790010284	0.168802453779989	0.181321657185659	0.273823362755349	2.18812036631323	0.260814357621736	1.02815508451392
CCGGGA	noMatch	EXOSC4_EXOSC4-001_ENSG00000178896_ENST00000316052.5	67.7	65.9	1.01676485468034	0.697254687498003	0.106225933850774	0.625328766599039	0.741215306782239	0.790218282984082	1.08745769789555	0.249795635945342	0.432224217177109	0.0746182790010284	0.0844012268899946	0	0.182548908503566	0.410272568683731	0.369487006630792	0.68543672300928
CCGGGA	noMatch	rna18s5A60GC456AT1578G	67.7	65.9	2.32403395355505	2.55660052082601	0.53112966925387	0.250131506639616	0.169420641550226	0.592663712238061	0.724971798597035	0	1.00852317341325	0	0.253203680669984	0	0.638921179762482	0.273515045789154	0.195610768216302	0.4283979518808
CCGGGA	noMatch	trnaK1T54G	67.7	65.9	0	0.116209114583	0.106225933850774	0	4.76495554360011	0	0.906214748246293	5.12081053687952	0	19.4753708192684	0.422006134449973	6.7089013158694	4.19862489558202	0.136757522894577	3.69487006630792	0
CCGGGC	noMatch	TRNAV27	19.7	9.3	5.51958063969325	2.78901874999201	4.56771515558328	8.87966848570636	0.127065481162669	3.75353684417439	1.08745769789555	0.124897817972671	1.44074739059036	0.149236558002057	0	0.725286628742638	0.182548908503566	0.820545137367461	0.0434690596036226	1.54223262677088
CCGGGC	noMatch	trnaK9A31GT41C	19.7	9.3	0	0	0	0	0.232953382131561	0	0	0.499591271890684	0.144074739059036	5.22327953007199	0	2.53850320059923	0.273823362755349	0	0.260814357621736	0
CCGGGC	noMatch	trnaV2G26T	19.7	9.3	210.325072796732	165.016942707861	284.579276786224	288.651758662117	11.075874441346	207.629853854067	59.8101733842554	3.74693453918013	76.7918359184664	7.76030101610695	4.38886379827972	29.1927868068912	21.5407712034208	115.149834277234	14.6056040268172	0
CCGGGG	noMatch	TRNAK19	40.6	46.1	0	0	0	0	0.254130962325339	0	0	1.99836508756274	0	3.43244083404731	0	0.543964971556978	0.0912744542517831	0	0.347752476828981	0
CCGGGU	noMatch	APOL6_APOL6-001_ENSG00000221963_ENST00000409652.4	39.7	17.9	0.726260610485954	0.813463802081003	0.956033404656966	1.50078903983769	1.29183239182047	1.28410470984913	1.08745769789555	0.437142362904349	0.576298956236145	0.149236558002057	0.337604907559978	0	0.456372271258916	1.36757522894577	0.478159655639849	0.59975713263312
CCGGGU	noMatch	GTF3C4_GTF3C4-001_ENSG00000125484_ENST00000372146.4	39.7	17.9	1.5977733430691	1.39450937499601	2.54942241241858	3.62690684627443	2.54130962325339	2.46943213432525	3.62485899298518	0.499591271890684	0.720373695295182	0.223854837003085	0.759611042009951	0.362643314371318	0.273823362755349	2.18812036631323	0.891115721874263	1.88495098827552
CCGGGU	noMatch	NOA1_NOA1-001_ENSG00000084092_ENST00000264230.4	39.7	17.9	0.581008488388763	0.697254687498003	0.743581536955418	1.37572328651789	1.44007545317692	1.67921385134117	0.906214748246293	0.374693453918013	0.720373695295182	0.0746182790010284	0.422006134449973	0	0.0912744542517831	1.09406018315662	0.456425125838037	1.02815508451392
CCGGGU	noMatch	RNA5S9_ENST00000364451	39.7	17.9	248.381128786196	220.332481249369	266.839545833144	409.465276369051	528.465336155543	509.493237953987	602.270321684486	104.789269279071	0	70.0665639819657	135.632771612221	63.2812583577951	79.4087751990513	3.00866550368069	161.726636255278	343.660836998778
CCGGGU	noMatch	RNA5SP202_ENST00000364315_prec	39.7	17.9	24.4023565123281	17.7799945311991	24.0070610502749	52.4025506409995	23.1894503121872	42.1779008542754	32.0800020879188	5.80774853572921	10.2293064731916	7.90953757410901	9.53733863856939	3.62643314371319	3.55970371581954	22.291476231816	8.67207739092271	32.12984639106
CCGGGU	noMatch	noMatch	39.7	17.9	0.145252122097191	0.929672916664004	0.424903735403096	1.00052602655846	0.804748047363573	0.493886426865051	1.63118654684333	0.249795635945342	0	0.149236558002057	0.337604907559978	0.181321657185659	0.182548908503566	0.820545137367461	0.260814357621736	0.17135918075232
CCGGGU	noMatch	trnaC24A57T	39.7	17.9	54.033789420155	18.4772492186971	8.92297844346501	33.5176218897086	5.27321746825078	24.3979894871335	2.89988719438814	2.74775199539877	14.8396981230807	1.79083869602468	3.1228453949298	2.90114651497055	2.09931244779101	8.47896641946377	4.69465843719124	0.25703877112848
CCGGUA	noMatch	RNA45S5_NR_046235_prec3.3	73	69.1	1.88827758726348	0.813463802081003	1.16848527235851	0.375197259959424	0.275308542519117	1.08655013910311	3.80610194263443	0.249795635945342	0	0	0	0.543964971556978	0.365097817007133	0.136757522894577	0.217345298018113	0.17135918075232
CCGGUA	noMatch	hsa-mir-99a	73	69.1	0	0.116209114583	0.106225933850774	0	1.27065481162669	0.0987772853730102	1.63118654684333	0.936733634795033	0	2.23854837003085	1.09721594956993	2.71982485778489	4.65499716684094	0.273515045789154	2.36906374839743	0.34271836150464
CCGUCC	noMatch	RNA45S5_NR_046235_prec3.3	21.7	18.9	0.290504244194382	0.348627343749001	0.212451867701548	0.875460273238655	7.07331178472193	4.9388642686505	8.69966158316442	0.124897817972671	0.576298956236145	0.0746182790010284	0.0844012268899946	0.181321657185659	0.273823362755349	1.91460532052408	0.543363245045282	2.22766934978016
CCGUCU	hsa-miR-340-3p	hsa-mir-340	51.1	43.3	1.16201697677753	3.60248255207301	1.38093714006006	3.251709586315	0.614149825619569	2.07432299283321	0.181242949649259	1.24897817972671	0.144074739059036	0.746182790010284	0.506407361339967	0.906608285928297	0.365097817007133	1.09406018315662	0.630301364252528	0.59975713263312
CCGUGG	noMatch	hsa-mir-9-1	48.7	45.2	0	0	0	0	0.550617085038234	0	0.181242949649259	3.05999654033044	0	0.522327953007199	0.759611042009951	0.906608285928297	1.46039126802853	0	0.543363245045282	0
CCGUUA	hsa-miR-451a	hsa-mir-451-DICER	87.2	80.5	6.10058912808201	3.25385520832401	0.743581536955418	0.750394519918847	2.94368364693518	1.87676842208719	1.44994359719407	0.56204018087702	2.44927056400362	0.895419348012341	31.734861310638	0.362643314371319	12.1395024154872	1.36757522894577	9.34584781477886	4.19829992843184
CCGUUC	noMatch	RNA45S5_NR_046235_prec3.3	26.2	34.4	0.145252122097191	0	0.212451867701548	0.500263013279232	2.94368364693518	0.888995568357092	1.63118654684333	0.56204018087702	0	0.223854837003085	0.0844012268899946	0.543964971556978	0	0.410272568683731	0.282548887423547	0.51407754225696
CCUAGC	noMatch	RNA45S5_NR_046235_prec3.3	21.9	17.7	1.74302546516629	0.348627343749001	2.23074461086625	2.00105205311693	1.1647669106578	0.592663712238061	2.89988719438814	0.437142362904349	0.864448434354218	0.820801069011312	0.253203680669984	0.181321657185659	0.273823362755349	1.7778477976295	0.738974013261584	0.4283979518808
CCUCAG	noMatch	TRNAM8	75.1	54.5	2.17878183145786	0.697254687498003	8.81675250961424	6.87861643258943	0.0635327405813347	6.12419169312663	0	0.499591271890684	0.144074739059036	0	0.337604907559978	1.99453822904225	0	0.820545137367461	0.0434690596036226	2.39902853053248
CCUCAG	noMatch	hsa-mir-140	75.1	54.5	0	0	0.212451867701548	0.250131506639616	0.148243061356448	0	0.362485899298517	0.187346726959007	0.288149478118073	1.19389246401645	0.759611042009951	0.725286628742638	1.00401899676961	0.136757522894577	0.956319311279697	0.25703877112848
CCUCCC	noMatch	RNA45S5_NR_046235_prec3.3	46.2	40.9	0.145252122097191	0	3.08055208167245	0.625328766599039	3.21899218945429	1.48165928059515	0.724971798597035	19.921201966641	0.144074739059036	5.82022576208021	0.337604907559978	13.2364809745531	1.91676353928745	1.09406018315662	0.717239483459773	0.25703877112848
CCUCCU	noMatch	RNA45S5_NR_046235_prec3.3	58.8	53.5	0.726260610485954	0.232418229166001	0.212451867701548	0.500263013279232	2.41424414209072	1.38288199522214	2.1749153957911	0	0.144074739059036	0.0746182790010284	0	0	0.273823362755349	1.09406018315662	0.412956066234415	0.59975713263312
CCUCCU	noMatch	RP11-1407O15.2_ENST00000520499.1	58.8	53.5	0.145252122097191	0	0.106225933850774	0.250131506639616	1.27065481162669	0.691440997611071	3.26237309368666	0.249795635945342	0	0	0.0844012268899946	0	0.182548908503566	0.410272568683731	0.239079827819924	0.25703877112848
CCUCGU	noMatch	TRNAD9	78.5	62.4	4.21231154081853	4.64836458332002	2.65564834626935	10.3804575255441	47.2471814123193	5.72908255163459	9.96836223070923	144.194530849449	9.36485803883736	56.4860372037785	4.47326502516971	45.3304142964149	13.5086192292639	1.23081770605119	21.6910607422077	3.17014484391792
CCUCUG	noMatch	trnaN1A59G	74.8	66.7	0	0.116209114583	0.106225933850774	0.125065753319808	0.254130962325339	0.0987772853730102	0	1.49877381567205	0	5.37251608807404	0.0844012268899946	0.725286628742638	0.365097817007133	0.136757522894577	0.217345298018113	0.08567959037616
CCUCUU	noMatch	trnaD5G6T	70.5	66.1	0.145252122097191	0.232418229166001	0.106225933850774	0.250131506639616	2.01187011840893	0.296331856119031	0.362485899298517	6.80693107951058	0.432224217177109	2.46240320703394	0.253203680669984	2.71982485778489	0.456372271258916	0	1.21713366890143	0.08567959037616
CCUGAG	noMatch	ERI1_ERI1-001_ENSG00000104626_ENST00000523898.1	94.1	75.4	0	0.116209114583	0	0	0.232953382131561	0	0	1.56122272465839	0	2.01469353302777	0	0.725286628742638	0.182548908503566	0.136757522894577	0.108672649009056	0
CCUGCA	noMatch	hsa-mir-338	78.4	74.7	0.871512732583145	1.278300260413	0.212451867701548	0.750394519918847	3.98138507643031	0.0987772853730102	2.35615834544036	8.30570489518263	0.288149478118073	6.34255371508741	3.79805521004976	4.35171977245583	6.84558406888373	0.957302660262038	6.3464827021289	0.08567959037616
[truncated: 2,356 more rows]
