# Supplementary material for: SPOROS: A pipeline to analyze DISE/6mer seed toxicity
Source: PLoS Comput Biol. 2022 Mar 31;18(3):e1010022. doi: 10.1371/journal.pcbi.1010022 (PMC9004739; doi:10.1371/journal.pcbi.1010022)
Supplement: S2 Dataset — (ZIP) [file pcbi.1010022.s006.zip › Final SPOROS output Figure 3/differential/ADnTPDvsCtrl/A_normCounts.ADnTPDvsCtrl.all.txt]

Read	Seed	Average viability (%) 3human	Average viability (%) 3mouse	Ctr10.GSM1551187.A687	Ctr11.GSM1551188.A689	Ctr12.GSM1551185.A685	Ctr13.GSM1551184.A684	Ctr14.GSM1551173.A671	Ctr15.GSM1551183.A683	Ctr16.GSM1551174.A672	AD1.GSM1551178.A677	AD2.GSM1551181.A681	AD3.GSM1551177.A676	AD4.GSM1551179.A678	AD5.GSM1551176.A675	AD6.GSM1551175.A673	TPD7.GSM1551182.A682	TPD8.GSM1551180.A679	TPD9.GSM1551186.A686	logFC	logCPM	LR	PValue	adj.p	up	dn	miRNA	RNAworld
TCTCAGTGATGAAAACTTTG	CUCAGU	72.5	71.7	3.92180729662415	3.25385520832401	2.97432614782167	5.12769588611212	5.08261924650678	3.95109141492041	5.61853143912702	18.23508142401	3.74594321553495	7.53644617910387	1.85682699157988	2.90114651497055	3.65097817007133	2.46163541210238	7.10719124519229	1.2851938556424	0.527497602934102	2.56285023496325	0.873732166864738	0.349924155024943	0.69851505834146	0	0	noMatch	SNORD38B_ENST00000384690_prec|snoRNA_prec|human
TAGCACCAATTGAAATCAGTGTT	AGCACC	63.1	51.3	1.74302546516629	0.232418229166001	0.743581536955418	0.625328766599039	25.6672271948592	0.592663712238061	29.9050866921277	26.6032352281789	0.432224217177109	7.01411822609667	6.1612895629696	32.456576636233	12.0482279612354	0.273515045789154	11.3454245565455	1.2851938556424	0.493429229955728	3.49570815466588	0.296708817354872	0.585953091347851	0.830097234372772	0	0	noMatch	hsa-mir-29b-2|hsa-mir-29b-2|miRNA|human
GATTATGCTGAGGCCC	AUUAUG	101.3	91	1.01676485468034	0.464836458332002	0.424903735403096	0.500263013279232	2.81661816577251	1.67921385134117	6.88723208667183	0.187346726959007	1.72889686870844	0	0.506407361339967	0.181321657185659	0.912744542517831	7.52166375920173	0.99978837088332	4.62669788031264	-0.0914171020667942	1.05179874111931	0.0134248213539507	0.907759113663046	0.969902291411719	0	0	noMatch	SNORD115-2_ENST00000362842|snoRNA|human
ACCCGTAGATCCGATCTT	CCCGUA	83.5	79.7	3.63130305242977	5.22941015623502	3.18677801552322	4.62743287283289	3.04957154790407	5.33397341014255	3.26237309368666	6.55713544356523	6.19521377953856	4.02938706605553	5.73928342851963	2.53850320059923	4.83754607534451	4.37624073262646	4.0426225431369	7.88252231460672	0.453479734926204	2.40058211394377	1.06528367614822	0.302013186919369	0.665537924005177	0	0	hsa-miR-99a-5p	hsa-mir-99a|hsa-mir-99a|miRNA|human
TTCAAGTAATCCAGGTTTGGCT	UCAAGU	68	43	0.145252122097191	0.116209114583	0.212451867701548	0.250131506639616	0.614149825619569	0.19755457074602	1.08745769789555	0.312244544931678	0	0.298473116004114	1.26601840334992	0	0.821470088266048	0.136757522894577	0.391221536432603	0.68543672300928	0.35365319597661	-0.624517480716152	0.245854400498699	0.620009367990519	0.848029987179798	0	0	noMatch	APOM_APOM-001_ENSG00000204444_ENST00000375916.3|mRNA|human
AACATTCAACGCTTTCGGT	ACAUUC	74.6	86.7	0.581008488388763	0.813463802081003	0.212451867701548	1.37572328651789	0.211775801937783	0.296331856119031	0.362485899298517	0.811835816822362	0.144074739059036	0.522327953007199	0.590808588229962	1.08792994311396	0.365097817007133	0.136757522894577	0.478159655639849	0.17135918075232	-0.0235475913889482	-0.533273479986786	0.00134140053731535	0.970783901883952	0.989929269693346	0	0	noMatch	PHYH_PHYH-001_ENSG00000107537_ENST00000263038.4|mRNA|human
AGGTTTGGTCCTAGCC	GGUUUG	88.7	77.8	3.34079880823539	1.278300260413	0.424903735403096	0.125065753319808	0.084710320775113	0.592663712238061	0.724971798597035	0	1.29667265153133	0	0.422006134449973	0	0.456372271258916	0.683787614472885	0.0434690596036226	0.51407754225696	-1.2759037050872	-0.579865101753783	2.16738726386583	0.140965554963335	0.538147419577701	0	0	noMatch	mt-rnr1G371AG689AA937-A938-|mt_rRNA|human
TGGTAGAATTCTCGCCTGCC	GGUAGA	54.4	34.4	5.51958063969325	4.41594635415402	11.3661749220328	15.0078903983769	22.2788143638547	17.4835795110228	17.9430520152766	6.6820332615379	8.06818538730604	8.13339241111209	4.47326502516971	4.17039811527017	24.5528281937297	13.8125098123523	24.2557352588214	7.45412436272592	-0.156205988952216	3.77079850768246	0.0956397672329441	0.757126191236867	0.910712977920425	0	0	noMatch	trnaG15G5TG45AA56TC66A|tRNA|human
TACGGTATAGATGATGTACT	ACGGUA	72.5	82.7	1.88827758726348	1.045882031247	1.16848527235851	0.625328766599039	6.43798437890859	0.790218282984082	2.53740129508962	8.05590925923729	1.00852317341325	0.820801069011312	5.31727729406966	1.63189491467093	2.00803799353923	1.23081770605119	3.58619741729886	2.74174689203712	0.591030763925682	1.7305625123468	0.912936296415618	0.339336531412278	0.690942368333409	0	0	noMatch	hsa-mir-144|hsa-mir-144|miRNA|human
ACCTCGGATCAGGTAGG	CCUCGG	72	59.2	1.30726909887472	1.39450937499601	0.318677801552322	2.12611780643673	0.0635327405813347	1.18532742447612	0.362485899298517	0.249795635945342	1.00852317341325	0.0746182790010284	0.844012268899946	1.08792994311396	1.00401899676961	2.73515045789154	0.130407178810868	0.4283979518808	-0.207322263978247	-0.0851497426162306	0.0910584208535834	0.762835880431981	0.912852652275091	0	0	noMatch	chr19_35303100-35345830|piRNA|human
GGTTCGAAACCGGGCGGAAAC	GUUCGA	75.7	68.4	0	0	2.23074461086625	0.500263013279232	1.14358933046403	0.691440997611071	0.362485899298517	0.249795635945342	0.864448434354218	0.223854837003085	0.506407361339967	1.26925160029962	0.365097817007133	0.820545137367461	0.586832304648905	0.94247549413776	-0.132203538633022	-0.129096030663995	0.0426559095131367	0.836374534448511	0.943528532435224	0	0	noMatch	trnaV2G26T|tRNA|human
AGCGACATTGTCTGCTGGGTGT	GCGACA	80.1	75.1	0	0	0	0	1.24947723143292	0	0.543728848947776	0.312244544931678	0	1.34312902201851	0.590808588229962	0.725286628742638	1.18656790527318	0	2.17345298018113	0	1.45170563535756	-0.0608759926924968	1.78632734616134	0.181374280329137	0.57605747652913	0	0	noMatch	hsa-mir-221|hsa-mir-221|miRNA|human
TCCTCTTTAGTATAGTGGTGAGT	CCUCUU	70.5	66.1	0.726260610485954	0.697254687498003	1.27471120620929	0.375197259959424	1.1647669106578	1.28410470984913	0.724971798597035	1.12408036175404	0.720373695295182	0.970037627013369	1.5192220840199	0.906608285928297	0.638921179762482	0.683787614472885	1.08672649009056	0.34271836150464	0.106666327422483	0.261859515944579	0.0495821240902723	0.82379201056052	0.938452288894673	0	0	noMatch	trnaD5G6T|tRNA|human
AGGTTGGTGGTTCGGGCCC	GGUUGG	16.9	21.2	0	0.116209114583	0	0.125065753319808	0.127065481162669	0.0987772853730102	0	3.12244544931678	0.144074739059036	0.223854837003085	0.506407361339967	1.45057325748528	0.273823362755349	0.136757522894577	0.0217345298018113	0.17135918075232	3.15248106982907	-0.68627717786014	9.49565844567202	0.00205958658667195	0.116333788455538	0	0	noMatch	trnaN1A59G|tRNA|human
CGCGAGCTCAGATCAGACGTGGC	GCGAGC	72.3	52.4	0.290504244194382	1.045882031247	0.956033404656966	0.875460273238655	0.0211775801937782	0.888995568357092	0	0	1.15259791247229	0.0746182790010284	0	0	0	0.957302660262038	0	0.94247549413776	-0.750650852266947	-0.893248329732586	0.453423722272142	0.500713551519135	0.786533579795584	0	0	noMatch	RNA45S5_NR_046235_prec3.3|rRNA_prec|human
TTGTTCACAGTCAGTTAC	UGUUCA	69.8	61.9	2.46928607565224	1.39450937499601	0.637355603104644	1.6258547931575	0.254130962325339	3.06209584656332	0.181242949649259	15.1126359746932	1.00852317341325	3.05934943904216	4.7264687058397	25.9289969775493	5.11136943809986	1.36757522894577	0.412956066234415	0.51407754225696	2.37577887843664	2.19735223943387	8.36232072733261	0.00383081016171251	0.154870494407754	0	0	noMatch	rny1T112A|scRNA|human
AGAGGTAGTAGGTTGCATATT	GAGGUA	72.4	50.3	0.726260610485954	1.278300260413	0.956033404656966	0.625328766599039	0.571794665232013	0.790218282984082	0.543728848947776	0.56204018087702	0	0.746182790010284	0.675209815119957	0.362643314371319	1.00401899676961	0.547030091578308	0.521628715243471	0.08567959037616	-0.482438426861207	-0.241154090024979	0.824764561005827	0.36379079284584	0.707276855158348	0	0	hsa-let-7d-5p	hsa-let-7d|hsa-let-7d|miRNA|human
AACATTCAACCTGTCGGAGAGTT	ACAUUC	74.6	86.7	0.290504244194382	0.581045572915002	0.212451867701548	0.625328766599039	5.14615198708811	0.19755457074602	1.81242949649259	1.99836508756274	0.288149478118073	0.820801069011312	9.87494354612937	1.26925160029962	1.6429401765321	0.683787614472885	2.08651486097388	0.4283979518808	0.76572307388975	1.24129137231919	1.00907006496866	0.315125725762556	0.674956999207364	0	0	noMatch	hsa-mir-181c|hsa-mir-181c|miRNA|human
TCAACAACGGATCTCTTGG	CAACAA	85.5	75.7	0.871512732583145	1.16209114583	0.424903735403096	0	0.169420641550226	0.19755457074602	0.906214748246293	0.249795635945342	0.144074739059036	0.223854837003085	0.590808588229962	0.181321657185659	1.00401899676961	0.957302660262038	0.0869381192072452	0.34271836150464	-0.258108159333846	-0.76362923832994	0.130600912599888	0.717809804049823	0.895137397622265	0	0	noMatch	noMatch
TCCCTGAGATCCTAACTTG	CCCUGA	72.8	79.4	0.581008488388763	1.16209114583	0.637355603104644	0.875460273238655	0.698860146394682	0.493886426865051	1.44994359719407	0.437142362904349	1.44074739059036	1.26851074301748	0.337604907559978	1.26925160029962	1.36911681377675	0	0.543363245045282	0.25703877112848	-0.018138868472022	-0.0190723746475385	0.00103745894871743	0.974304892827077	0.99108533954679	0	0	noMatch	TMEM135_TMEM135-003_ENSG00000166575_ENST00000340353.7|mRNA|human
ATGTCCAACAACATGGCCA	UGUCCA	72.9	60	1.74302546516629	0.116209114583	0.212451867701548	0.625328766599039	0.0635327405813347	0.493886426865051	0	0	0.144074739059036	0	0.168802453779989	0	0.365097817007133	0.820545137367461	0.0869381192072452	1.54223262677088	-0.36341505476559	-0.958065372228948	0.137764438727	0.710513655335239	0.892064790950292	0	0	noMatch	GNG8_GNG8-001_ENSG00000167414_ENST00000300873.4|mRNA|human
TCTCACACAGAAATCGCACCCGT	CUCACA	64.1	64.1	174.738302882921	251.36031484303	608.355923163383	149.57864097049	184.329658006646	287.540677720833	225.284986414028	198.899775121479	174.042284783316	192.365923264651	206.360999746037	204.893472619795	343.830869166467	310.849849539373	246.404364363135	327.724433188812	-0.0368753815218023	8.10209309236228	0.00842639910441534	0.926860583133584	0.976459491554718	0	0	hsa-miR-342-3p	hsa-mir-342|hsa-mir-342|miRNA|human
TTATGGTTTGCCTGGGACTAA	UAUGGU	23.5	31.5	2.32403395355505	2.32418229166001	2.76187428012012	3.37677533963481	0.762392886976017	2.07432299283321	0.724971798597035	1.62367163364472	0.144074739059036	1.34312902201851	0.590808588229962	0.362643314371319	0.730195634014265	1.23081770605119	1.47794802652317	0.4283979518808	-1.01267239720118	0.737333703038926	3.58842919819006	0.0581832154184531	0.426357395395107	0	0	hsa-miR-584-5p	hsa-mir-584|hsa-mir-584|miRNA|human
TAATGCCCCTGAAAATCCTTA	AAUGCC	45.5	8	0.435756366291572	0.581045572915002	0.106225933850774	1.00052602655846	0.635327405813347	0.987772853730102	1.08745769789555	0.874284725808698	0.288149478118073	0.522327953007199	0.337604907559978	0.362643314371319	0.730195634014265	0.136757522894577	0.543363245045282	0.08567959037616	-0.456407609172418	-0.369920915465444	0.630771929037302	0.427072306599878	0.745661853918076	0	0	noMatch	hsa-mir-365a|doubtful_miRNA|human
TCCCTAAGACCCTAACTTGTGT	CCCUAA	72.8	67.9	2.46928607565224	3.60248255207301	2.65564834626935	2.62638081971597	1.4612530333707	1.67921385134117	0.543728848947776	0.999182543781369	1.44074739059036	1.34312902201851	0.590808588229962	0.362643314371319	0.638921179762482	6.56436109893969	1.91263862255939	1.45655303639472	-0.307450895610039	1.11063474807855	0.304679810250107	0.580963365596035	0.827433648908816	0	0	noMatch	DIRC2_DIRC2-001_ENSG00000138463_ENST00000261038.5|mRNA|human
TCTGTGGGTATCTAGCTTTATGA	CUGUGG	47.8	47.2	0	0	0	0	0.72003772658846	0.0987772853730102	0.543728848947776	0.56204018087702	0	1.49236558002057	0.590808588229962	1.63189491467093	1.00401899676961	0	1.13019554969419	0.08567959037616	1.85601981370163	-0.30895707930641	3.83315504613036	0.0502482631557791	0.403385759269404	0	0	noMatch	RAB31_RAB31-001_ENSG00000168461_ENST00000578921.1|mRNA|human
TAACACTGTCTGGTAAAGATGGCA	AACACU	65.6	64.6	1.30726909887472	1.85934583332801	2.33697054471703	1.87598629979712	0.338841283100452	0.691440997611071	1.08745769789555	0.686937998849691	4.03409269365302	2.0893118120288	0.92841349578994	1.08792994311396	1.27784235952496	1.23081770605119	0.630301364252528	1.19951426526624	0.20336236609845	0.650914543260003	0.145021671272477	0.703338962280034	0.88871182956187	0	0	hsa-miR-141-3p	hsa-mir-141|hsa-mir-141|miRNA|human
CGCTGGTGTAGTGGTATC	GCUGGU	56.9	34.5	0.581008488388763	0.232418229166001	0.849807470806192	0.375197259959424	1.12241175027025	0.987772853730102	1.63118654684333	0.312244544931678	0.576298956236145	0.373091395005142	0.253203680669984	2.17585988622791	1.18656790527318	1.23081770605119	0.869381192072452	0.94247549413776	0.123863282673168	0.0915557502123462	0.0522486301683607	0.819195687386057	0.936807505304238	0	0	noMatch	TRNAG22_prec|tRNA_prec|human
CACTGTAATGCTAACTT	ACUGUA	87.3	70.3	52.8717724433775	7.20496510414603	0.956033404656966	3.251709586315	1.4612530333707	2.46943213432525	1.81242949649259	1.37387599769938	4.32224217177109	0.298473116004114	1.6036233109099	1.45057325748528	6.38921179762482	1.50433275184035	0.347752476828981	2.31334894015632	-2.14575001421657	2.49052738026489	7.97213358567313	0.00475029157288742	0.167995344796135	0	0	noMatch	mt-TKA9T|mt_tRNA|human
AGGTTCTGGGTTCGGGTCCCGGC	GGUUCU	44	48.1	0	0	0	0	0.0635327405813347	0	0	2.12326290553541	0	0.0746182790010284	0.253203680669984	3.80775480089885	0.0912744542517831	0	0.0217345298018113	0	4.8870226291365	-0.933927227767614	9.6489947443969	0.00189455235196085	0.112977811799161	0	0	noMatch	ESPL1_ESPL1-201_ENSG00000135476_ENST00000257934.4|mRNA|human
TTCAAGTAATCCACGATAGGCT	UCAAGU	68	43	2.32403395355505	1.97555494791101	2.4431964785678	1.25065753319808	1.71538399569604	1.28410470984913	5.07480259017924	1.7485694516174	0.864448434354218	2.53702148603497	1.6036233109099	4.35171977245583	2.1905869020428	1.91460532052408	1.89090409275758	2.91310607278944	0.0872062945239239	1.33867533226003	0.0334191163526674	0.854947916959456	0.950345652367322	0	0	noMatch	hsa-mir-26a-1|hsa-mir-26a-1|miRNA|human
ATATACTACAACCTGCTAAGT	UAUACU	40.9	42.6	6.53634549437359	4.88078281248602	9.77278591427121	10.1303260189044	0.211775801937783	3.06209584656332	0.543728848947776	0.249795635945342	4.7544663889482	0.596946232008227	0.253203680669984	0.543964971556978	0.182548908503566	4.10272568683731	0.195610768216302	5.05509583219344	-1.48435008879268	1.71057805002487	3.6505024122736	0.0560523005426158	0.42125188626783	0	0	noMatch	hsa-mir-374b|hsa-mir-374b|miRNA|human
TCTACAGTGTACGTGTCTCCA	CUACAG	77	78.8	0.726260610485954	0.697254687498003	0.53112966925387	0.125065753319808	1.08005658988269	0.790218282984082	0.724971798597035	0.312244544931678	0.720373695295182	0.895419348012341	1.09721594956993	0.181321657185659	0.365097817007133	1.64109027473492	2.4994709272083	1.45655303639472	0.71209990614902	0.335020725198805	1.53671390808353	0.215107596858209	0.601102754380137	0	0	noMatch	hsa-mir-139|hsa-mir-139|miRNA|human
TCGAATCCGGCTCGAAGGACCA	CGAAUC	65.5	74.4	1.45252122097191	0	0.424903735403096	0.375197259959424	0.127065481162669	1.18532742447612	0.181242949649259	0.0624489089863356	0.144074739059036	0.44770967400617	0	0.181321657185659	0.182548908503566	0.957302660262038	0.326017947027169	2.22766934978016	0.026921283212625	-0.56935832791862	0.00108044830462006	0.973778118052205	0.990924910862153	0	0	noMatch	trnaY12G26T|tRNA|human
TCGAGGAGCTCACAGTAAAA	CGAGGA	76.9	66.8	0.581008488388763	0.464836458332002	1.27471120620929	1.12559177987827	0.169420641550226	0.0987772853730102	0	0.187346726959007	0.144074739059036	0.223854837003085	0.168802453779989	0.181321657185659	0	0	0.260814357621736	0.25703877112848	-1.47391734412534	-1.04089772205223	3.41853161201103	0.0644683324817694	0.438197476077093	0	0	noMatch	hsa-mir-151|hsa-mir-151|miRNA|human
TAGTAGGGCTAGGCCCA	AGUAGG	43.5	55.6	1.01676485468034	1.278300260413	0.956033404656966	0.875460273238655	0.317663702906674	3.95109141492041	0.181242949649259	0	2.01704634682651	0.0746182790010284	0.422006134449973	0	0.547646725510699	0.410272568683731	0.369487006630792	1.19951426526624	-1.05124856470274	-0.0105869194845723	2.10722544088032	0.146604916504798	0.543250781828982	0	0	noMatch	hsa-mir-4461|doubtful_miRNA|human
GCTCCCCGTCCTCCCCCCTC	CUCCCC	58	45	0	0	0	0.500263013279232	10.5464349365016	1.87676842208719	17.9430520152766	0.0624489089863356	0.864448434354218	0	0.0844012268899946	0	0	3.41893807236442	2.08651486097388	0.77111631338544	-2.39623281575134	1.47837871682078	4.04260002745059	0.0443654194932806	0.388918917272152	0	0	noMatch	RNA45S5_NR_046235_prec3.3|rRNA_prec|human
TGATATGAAGCACTGTAACTC	GAUAUG	67.4	59.8	0	0	0	0	1.12241175027025	0	0	0.249795635945342	0	1.11927418501543	0.506407361339967	0.181321657185659	0.182548908503566	0	1.43447896691955	0	1.23136170725597	-0.473219328681004	1.09613745681402	0.295115336432695	0.659799153820899	0	0	noMatch	ZKSCAN2_ZKSCAN2-001_ENSG00000155592_ENST00000328086.7|mRNA|human
TAGCACCACTTGAAATCAGT	AGCACC	63.1	51.3	1.16201697677753	0.116209114583	0.106225933850774	0.625328766599039	0.868280787944908	0.296331856119031	1.08745769789555	2.68530308641243	0.144074739059036	0.820801069011312	3.37604907559978	0.543964971556978	1.82548908503566	0.273515045789154	1.3475408477123	0.51407754225696	1.22564049653903	0.444373739477448	3.34166549912692	0.0675462061574106	0.443660597611186	0	0	noMatch	hsa-mir-29b-2|hsa-mir-29b-2|miRNA|human
TAGTACCATCTGAAATCGGTTA	AGUACC	42.3	31.5	4.93857215130449	0.697254687498003	1.38093714006006	1.50078903983769	37.7384479053128	0.592663712238061	57.6352579884642	57.7027919033741	2.44927056400362	49.3226824196798	40.4281876803074	75.9737743607913	17.4334207620906	0.957302660262038	69.0071321207509	7.19708559159744	1.42897177904481	4.95207688806787	2.57184242209294	0.108780970658517	0.501233972672609	0	0	hsa-miR-29a-3p	hsa-mir-29a|hsa-mir-29a|miRNA|human
CTAGAGGAAGTAAAAGTC	UAGAGG	55.1	47.4	2.90504244194382	0.232418229166001	2.23074461086625	2.62638081971597	0.338841283100452	3.25965041730934	1.26870064754481	0.499591271890684	0.720373695295182	0.44770967400617	1.18161717645992	0	0.273823362755349	1.91460532052408	0.195610768216302	4.19829992843184	-0.72093341158094	0.609803245737378	1.10705127627156	0.292723834975766	0.658067891895255	0	0	noMatch	rna18s5A60GC456AT1578G|rRNA|human
GTCCAGTTTTCCCAGGAATCCCTA	UCCAGU	69.2	49.6	1.30726909887472	0.348627343749001	2.33697054471703	1.00052602655846	4.5743573218561	0.987772853730102	0.362485899298517	1.56122272465839	3.1696442592988	0.373091395005142	1.35041963023991	0.906608285928297	1.0952934510214	0.273515045789154	2.26039109938838	1.37087344601856	-0.136647744205973	0.987358224420364	0.0517391455258007	0.820064199813436	0.937124166235896	0	0	hsa-miR-145-5p	hsa-mir-145|miRNA|human
AGAAATTATCCTTGGTGTGTT	GAAAUU	86.5	71	0.435756366291572	1.045882031247	1.27471120620929	0.125065753319808	1.73656157588982	1.08655013910311	0.181242949649259	0.999182543781369	0.288149478118073	1.34312902201851	1.01281472267993	0.906608285928297	0.365097817007133	0.957302660262038	2.15171845037932	0.94247549413776	0.336125654205355	0.451768891434172	0.344686066133363	0.557136744249765	0.816603739559233	0	0	hsa-miR-539-5p	hsa-mir-539|hsa-mir-539|miRNA|human
CGAAGCGGGGCTGGGCGC	GAAGCG	85.8	67.6	0.871512732583145	1.16209114583	1.38093714006006	1.75092054647731	0.529439504844456	3.06209584656332	1.44994359719407	0.374693453918013	1.00852317341325	0.522327953007199	0.844012268899946	0	0.0912744542517831	0	0.326017947027169	3.34150402467024	-0.862946301830734	0.293644565580967	1.60771934125793	0.204812688959661	0.593734869191432	0	0	noMatch	RNA45S5_NR_046235_prec3.3|rRNA_prec|human
GAGGTAGTAGTTTGTGCTGTTA	AGGUAG	72.6	60.2	6.97210186066516	1.74313671874501	19.4393458946916	7.37887944586867	4.32022635953076	7.90218282984082	1.81242949649259	2.56040526843976	5.90706430142049	4.55171501906273	3.37604907559978	1.81321657185659	5.02009498384807	10.667086785777	6.3464827021289	4.79805706106496	-0.416997356540633	2.70120601461597	0.622613590533344	0.430077714381458	0.74795617542938	0	0	hsa-let-7i-5p	hsa-let-7i|hsa-let-7i|miRNA|human
GGGCGATGATGAGAACCTT	GGCGAU	25.1	47.1	0	0	0	0	1.4612530333707	0.0987772853730102	2.35615834544036	26.5407863191926	0	6.11869887808433	0.253203680669984	1.08792994311396	1.27784235952496	0.273515045789154	0.652035894054339	0	3.04970880452954	1.78037281992012	5.22944001310807	0.0222076811490628	0.311442556414267	0	0	noMatch	SNORD115-40_ENST00000606510|snoRNA|human
TTAAGGCACGCGGGGATTGCC	UAAGGC	24.5	31.2	0.290504244194382	0.464836458332002	0.106225933850774	0	0.910635948332465	0.0987772853730102	1.63118654684333	2.43550745046709	0	0	4.81086993272969	1.45057325748528	2.28186135629458	0.273515045789154	0.782443072865207	0.08567959037616	1.52742518599729	0.367501836321179	2.77483089393731	0.0957567694534719	0.484533726043668	0	0	noMatch	COL6A1_COL6A1-001_ENSG00000142156_ENST00000361866.3|mRNA|human
TGGCTCAGTTCAGCGGGAACAG	GGCUCA	21.6	31.8	1.30726909887472	3.83490078123902	2.65564834626935	2.25118355975654	1.33418755220803	2.66698670507128	1.44994359719407	0.749386907836027	5.18669060612531	3.13396771804319	1.09721594956993	0.906608285928297	2.64695917330171	2.05136284341865	2.54293998681192	1.37087344601856	0.0841822290278451	1.34200595293674	0.027812525139975	0.867550335172167	0.955090697640483	0	0	noMatch	hsa-mir-24-1|hsa-mir-24-1|miRNA|human
GCTGAACCTAGCCCCAAACCCA	CUGAAC	71.8	79	0.581008488388763	0.116209114583	0.318677801552322	0	1.48243061356448	0.296331856119031	0.543728848947776	0.56204018087702	0.144074739059036	0.298473116004114	1.01281472267993	0.362643314371319	0.365097817007133	0	1.10846101989238	0	-0.0377960210538144	-0.279177864856725	0.00252474234915567	0.959925706212635	0.987135862961567	0	0	noMatch	MT-RNR2_ENST00000387347|mt-rnr2A275CA685GA817CA947T|mt_rRNA|human
TCCTCGTTAGTATAGTGGTGAGT	CCUCGU	78.5	62.4	14.5252122097191	13.7126755207941	9.77278591427121	12.381509578661	17.6197467212235	17.6811340817688	11.5995487775526	19.1093661498187	9.36485803883736	14.1028547311944	20.5094981342687	18.3134873757516	13.052246958005	13.1287221978794	19.2133243448012	7.11140600122128	0.222119227492859	4.01432164470375	0.275391997045114	0.599737495261278	0.837349516862473	0	0	noMatch	TRNAD9|tRNA|human
GTGCATTGCTGTTGCATT	UGCAUU	74	87	19.1732801168292	10.110192968721	6.90468570030031	19.3851917645702	0.910635948332465	3.95109141492041	4.16858784193295	3.6844856301938	0.432224217177109	1.64160213802262	2.70083926047983	6.52757965868374	3.55970371581954	3.82921064104815	1.43447896691955	2.48470812090864	-1.56731449319943	2.56341725789893	7.07821580511024	0.00780266625626385	0.206292531545629	0	0	hsa-miR-33b-5p	hsa-mir-33b|hsa-mir-33b|miRNA|human
AAACAAACATGGGGCACTTCTT	AACAAA	90.2	76.1	0.290504244194382	1.16209114583	0.424903735403096	0.500263013279232	4.99790892573167	1.08655013910311	3.44361604333591	3.18489435830311	0.864448434354218	2.46240320703394	8.77772759655944	4.35171977245583	5.9328395263659	0.547030091578308	5.80311945708362	0.59975713263312	1.16577076290438	1.80860350267985	2.84967296982023	0.0913925256410611	0.477936427540034	0	0	noMatch	hsa-mir-495|hsa-mir-495|miRNA|human
AATCTGGTTAGGCTGGA	AUCUGG	32.7	40	0.290504244194382	1.39450937499601	0.318677801552322	0.375197259959424	0.169420641550226	0.987772853730102	0.181242949649259	0.437142362904349	0.576298956236145	0.149236558002057	0.0844012268899946	0.181321657185659	0.365097817007133	1.91460532052408	0.0869381192072452	1.02815508451392	0.0057463099885855	-0.60832491889226	5.93001866988629e-05	0.993855821849844	0.99760578125664	0	0	noMatch	noMatch
GGCGGCGGCGACTCTGGA	GCGGCG	11.1	8.3	1.30726909887472	1.62692760416201	0.849807470806192	1.50078903983769	0.550617085038234	5.13641883939653	3.80610194263443	0	1.15259791247229	0.298473116004114	0	0.181321657185659	0.0912744542517831	5.19678586999392	0.412956066234415	1.62791221714704	-1.08292752425951	0.606342532661891	1.85763981660486	0.172897446569315	0.570150706271992	0	0	noMatch	RNA45S5_NR_046235_prec3.3|rRNA_prec|human
CCCGTCGCTACTACCGATT	CCGUCG	71.4	79.9	0.871512732583145	1.62692760416201	1.69961494161238	2.62638081971597	1.63067367492093	2.27187756357923	3.62485899298517	1.81101836060373	0	0.820801069011312	2.02562944535987	1.08792994311396	2.00803799353923	3.28218054946985	1.08672649009056	2.48470812090864	-0.244141893453785	1.05213419709413	0.219708723138133	0.639261946383089	0.858008714777365	0	0	noMatch	rna18s5A60GC456AT1578G|rRNA|human
TCTACAGTGCACGTGTCT	CUACAG	77	78.8	23.3855916576477	19.8717585936931	36.2230434431139	14.3825616317779	8.64045271906152	45.5363285569577	15.5868936698362	6.05754417167455	38.6120300678217	4.70095157706479	10.5501533612493	14.8683758892241	15.2428338600478	23.5222939378672	6.99851859618324	34.7002341023448	-0.362411876452062	4.39053582290253	0.519044415343881	0.471249592060831	0.771231283421135	0	0	hsa-miR-139-5p	hsa-mir-139|hsa-mir-139|miRNA|human
TAGCACCATTTGTAATTGGTT	AGCACC	63.1	51.3	0	0.348627343749001	0	0	0.804748047363573	0	0.543728848947776	0.374693453918013	0	0.895419348012341	1.6036233109099	2.17585988622791	1.27784235952496	0	1.28233725830687	0	1.77761530223477	-0.165455008940787	3.13996305195607	0.0763955384154678	0.457747429148396	0	0	noMatch	SZT2_SZT2-004_ENSG00000198198_ENST00000562955.1|mRNA|human
TAGCAGCTCATAATGGTTTGT	AGCAGC	26.2	37.8	1.30726909887472	0.929672916664004	0.849807470806192	1.87598629979712	0.974168688913799	0.296331856119031	0.724971798597035	2.06081399654907	1.00852317341325	1.0446559060144	1.18161717645992	1.99453822904225	0.456372271258916	0.547030091578308	1.13019554969419	0.17135918075232	0.234877006325523	0.389566207408181	0.183132273902494	0.668695118535856	0.872271592848378	0	0	noMatch	hsa-mir-15a|hsa-mir-15a|miRNA|human
TCTGGCTCCGTGTCTTCACTC	CUGGCU	44.5	39	23.8213480239393	17.7799945311991	31.5491023536799	25.1382164172814	82.1690111518596	46.6228786960608	38.6047482752921	113.906809991076	54.0280271471386	50.7404297206993	71.4034379489354	30.8246817215621	50.3834987469843	22.5649912776052	88.0683147569394	33.5863994274547	0.727563325874662	5.78870885386005	2.10015664192592	0.147284049147975	0.543749358948268	0	0	hsa-miR-149-5p	hsa-mir-149|hsa-mir-149|miRNA|human
ATCATGATGGGCTCCTCGGTGTAT	UCAUGA	69.6	79.4	0.145252122097191	0.348627343749001	1.16848527235851	0.875460273238655	0.741215306782239	0.790218282984082	0.906214748246293	1.12408036175404	1.29667265153133	0.522327953007199	1.09721594956993	0.543964971556978	1.0952934510214	0.136757522894577	0.782443072865207	0.68543672300928	0.305892293669636	0.0375891204900211	0.360470155077195	0.54824523930693	0.812045019926208	0	0	hsa-miR-433-3p	hsa-mir-433|hsa-mir-433|miRNA|human
GGTCCCATGGTGTAATGGT	GUCCCA	36	18.3	1.88827758726348	16.0368578124541	5.62997449409102	9.00473423902617	43.8799461615085	0	5.2560455398285	50.9583097328498	1.72889686870844	15.9683117062201	16.4582392435489	61.4680417859385	7.0281329773873	2.73515045789154	11.8453187419872	2.65606730166096	0.799161212291632	4.2040799196617	0.929445546362793	0.335007040960485	0.687692764391804	0	0	noMatch	TRNAQ2_prec|tRNA_prec|human
ACTCCATGATGAACACA	CUCCAU	78	71.4	1.88827758726348	0.232418229166001	1.27471120620929	3.1266438329952	1.14358933046403	0.987772853730102	0.362485899298517	0.187346726959007	0.720373695295182	0.223854837003085	0.506407361339967	0.725286628742638	0.547646725510699	1.36757522894577	0.369487006630792	1.7135918075232	-0.845597267273912	0.190174867796271	2.1677134231757	0.140935654516863	0.538087466204181	0	0	noMatch	SNORD27_ENST00000363981|snoRNA|human
TATGGCTTTTTTTTCCTATGTGA	AUGGCU	67.6	32.7	0.581008488388763	0.813463802081003	0.424903735403096	0.375197259959424	0.317663702906674	0.987772853730102	0.906214748246293	0.499591271890684	0.432224217177109	0.746182790010284	0.590808588229962	1.08792994311396	0.912744542517831	1.23081770605119	0.282548887423547	0.68543672300928	0.27880935525283	-0.276074994902951	0.313801583671233	0.575356697066335	0.825401348258561	0	0	noMatch	hsa-mir-135a-2|hsa-mir-135a-2|miRNA|human
AAGCGTTTACTTTGAA	AGCGUU	85.6	79	1.45252122097191	0.464836458332002	0.424903735403096	1.25065753319808	0.105887900968891	0.395109141492041	0	0	0.432224217177109	0	0.337604907559978	0.181321657185659	0	0.683787614472885	0.0217345298018113	2.74174689203712	-0.214624091774038	-0.639801290747635	0.0478291902191295	0.826884639120707	0.939436232282131	0	0	noMatch	rna18s5A60GC456AT1578G|rRNA|human
TTCAAGTAATCCAGGGTAGGCT	UCAAGU	68	43	38.7823165999499	24.6363322915961	23.5821573148718	41.021567088897	22.9988520904432	24.6943213432526	43.4983079158221	22.9187495979852	25.9334530306265	25.5194514183517	32.1568674450879	52.7646022410269	25.1004749192404	30.2234125597015	21.6693262124059	51.2363950449437	0.13182467699035	5.10076842275098	0.0964109787749337	0.7561798671936	0.910387579459006	0	0	noMatch	hsa-mir-26a-1|hsa-mir-26a-1|miRNA|human
ACCGGGTGCTGTAGGATTT	CCGGGU	39.7	17.9	0.435756366291572	0.464836458332002	0.212451867701548	0.750394519918847	1.77891673627737	0.0987772853730102	1.08745769789555	0.0624489089863356	0.432224217177109	0.298473116004114	0	0.181321657185659	0	0.683787614472885	0.412956066234415	0.77111631338544	-1.10257572095802	-0.37495877814639	2.34139844356359	0.125976416642681	0.523008079769056	0	0	noMatch	RNA5S9_ENST00000364451|rRNA|human
AACCCGTAGATCCGATCTTGTAT	ACCCGU	78.3	57.2	2.17878183145786	4.41594635415402	2.97432614782167	2.62638081971597	2.83779574596629	3.45720498805536	4.34983079158221	2.8102009043851	6.48336325765664	5.67098920407816	3.37604907559978	7.07154463024072	3.74225262432311	2.32487788920781	2.6950816954246	2.9987856631656	0.452061186989571	2.0622535178958	0.973326140530123	0.323852047656787	0.68131532362171	0	0	hsa-miR-99a-5p	hsa-mir-99a|hsa-mir-99a|miRNA|human
AGGTTCCGCGTTCGGGTCCCGGC	GGUUCC	24.6	20.9	0	0	0	0	0.0423551603875565	0	0	1.18652927074038	0	0.149236558002057	0.0844012268899946	1.26925160029962	0.0912744542517831	0	0.0652035894054339	0	4.02476426017912	-1.53158765941295	7.63080560722793	0.00573796672979472	0.18029997783022	0	0	noMatch	noMatch
GACCCGTAGATCCGATCTTGTGG	ACCCGU	78.3	57.2	0.145252122097191	0.116209114583	0.318677801552322	1.25065753319808	0.762392886976017	0.987772853730102	1.26870064754481	0.187346726959007	1.5848221296494	0.671564511009256	0.253203680669984	0.543964971556978	0.456372271258916	0.683787614472885	0.825912132468829	0.25703877112848	-0.0947853869943682	-0.217149324445686	0.0257351870259814	0.872548736800816	0.956797868328092	0	0	hsa-miR-99a-5p	hsa-mir-99a|hsa-mir-99a|miRNA|human
AATATAACACAGAAGGCCTGT	AUAUAA	93.3	94.3	0.145252122097191	0.348627343749001	0.212451867701548	0.125065753319808	1.22829965123914	0.493886426865051	0.543728848947776	1.87346726959007	0	1.49236558002057	2.78524048736982	0.906608285928297	1.91676353928745	0.273515045789154	1.71702785434309	0.8567959037616	1.5831123611267	0.451053125116445	5.64143743768606	0.0175408202669516	0.284634678772891	0	0	noMatch	hsa-mir-410|hsa-mir-410|miRNA|human
TCCCTAAGACCCTAACTTGTGAA	CCCUAA	72.8	67.9	1.16201697677753	2.67280963540901	0.956033404656966	1.6258547931575	1.35536513240181	1.67921385134117	0.543728848947776	0.56204018087702	0.720373695295182	0.522327953007199	1.01281472267993	0.362643314371319	0.912744542517831	0.410272568683731	1.10846101989238	2.39902853053248	-0.562536453789501	0.51068823998574	1.25064773107486	0.263428800218344	0.635876894018718	0	0	noMatch	DIRC2_DIRC2-001_ENSG00000138463_ENST00000261038.5|mRNA|human
TGAGGAAGTAAGTTGTATTGT	GAGGAA	66.2	47.8	1.88827758726348	2.78901874999201	2.01829274316471	0.875460273238655	0.656504986007126	2.27187756357923	1.08745769789555	1.24897817972671	2.44927056400362	1.34312902201851	0.590808588229962	0.362643314371319	0.547646725510699	1.91460532052408	0.586832304648905	1.7135918075232	-0.371825040627719	0.663192200202009	0.535529418585101	0.464291408765426	0.767776847582149	0	0	noMatch	HIPK3_HIPK3-001_ENSG00000110422_ENST00000303296.4|mRNA|human
GAGGTGGTAGGTTGCATAGTT	AGGUGG	36.9	13.3	0.145252122097191	1.278300260413	0.637355603104644	1.00052602655846	0.0635327405813347	0.888995568357092	0	0.0624489089863356	0.288149478118073	0	0.0844012268899946	0	0	0.273515045789154	0.0434690596036226	0.59975713263312	-1.85361541207202	-1.12635606415492	3.9411270992931	0.0471191976068574	0.39698298163722	0	0	noMatch	hsa-let-7d|hsa-let-7d|miRNA|human
CTTTCAGTCGGATGTT	UUUCAG	90.9	70.1	1.30726909887472	1.74313671874501	1.06225933850774	1.25065753319808	0.550617085038234	0.493886426865051	0.543728848947776	0.749386907836027	1.00852317341325	0.223854837003085	0.675209815119957	0.181321657185659	1.00401899676961	1.09406018315662	0.369487006630792	1.2851938556424	-0.363936549700584	0.028891755693367	0.517810633011843	0.471777100717456	0.771528967360079	0	0	noMatch	hsa-mir-30e|hsa-mir-30e|miRNA|human
TGAAATGTAAAGAAGTATGTAT	GAAAUG	78.4	76.6	0.581008488388763	1.16209114583	2.12451867701548	1.37572328651789	1.96951495802138	1.18532742447612	0.181242949649259	0.936733634795033	1.44074739059036	1.19389246401645	0.759611042009951	0.362643314371319	0.365097817007133	2.05136284341865	1.58662067553222	1.45655303639472	-0.0639955442249689	0.624546335504735	0.0153009382173757	0.901555217770421	0.967791158294052	0	0	hsa-miR-1-3p	hsa-mir-1-1|hsa-mir-1-1|miRNA|human
TGAGGGAGGAGGTTGTATAGT	GAGGGA	37.7	43	25.5643734891056	30.6792062499121	14.4467270037053	21.1361123110475	7.7933495113104	30.7197357510062	5.98101733842554	5.99509526268821	29.1030972899253	6.11869887808433	6.41449324363959	4.17039811527017	4.65499716684094	20.1033558655028	7.56361637103033	18.1640731597459	-0.708859086853088	3.9842093500202	1.92651780794498	0.165139918213656	0.561742676610704	0	0	noMatch	hsa-let-7e|hsa-let-7e|miRNA|human
ACGGATTCGGCTTCTGAGA	CGGAUU	75.7	58.6	1.16201697677753	0.232418229166001	0.637355603104644	0.875460273238655	0.296486122712895	0.296331856119031	0	0.437142362904349	0.288149478118073	0.373091395005142	0.759611042009951	0.362643314371319	1.0952934510214	0.273515045789154	0.130407178810868	0.51407754225696	0.0112716356100468	-0.622846689597326	0.00034092543319808	0.985268563924901	0.994429618960903	0	0	noMatch	SNORD50B_ENST00000364995|snoRNA|human
TAACACCATCTGAAATCGGTA	AACACC	48.3	53	2.32403395355505	1.74313671874501	2.12451867701548	0.875460273238655	1.1647669106578	1.18532742447612	3.98734489228369	1.9359161785764	4.89854112800724	4.77556985606582	2.44763557980984	1.63189491467093	1.0952934510214	1.64109027473492	0.869381192072452	2.22766934978016	0.469277288022053	1.29219445634031	0.817604701896945	0.365881426740533	0.708029499458743	0	0	noMatch	hsa-mir-29a|hsa-mir-29a|miRNA|human
ATCCAGCGATCCGAGTTCA	UCCAGC	39.5	40.8	1.30726909887472	0.697254687498003	1.69961494161238	1.37572328651789	0.995346269107578	0.592663712238061	0.181242949649259	0.374693453918013	0.864448434354218	0.223854837003085	0.506407361339967	0.362643314371319	0.821470088266048	0.547030091578308	0.760708543063395	0.77111631338544	-0.661660000743284	-0.00211672772288613	1.79612498416185	0.180181672246563	0.57526341477709	0	0	noMatch	TRNAQ2_prec|tRNA_prec|human
TGAATCTGACAACAGAGGGA	GAAUCU	70.3	69.7	0.145252122097191	0.232418229166001	0.318677801552322	0.125065753319808	0.148243061356448	0.395109141492041	0	0.124897817972671	0.720373695295182	0.596946232008227	0.337604907559978	2.17585988622791	0.365097817007133	0.683787614472885	0.521628715243471	1.79927139789936	2.01881451156368	-0.508038423502506	8.4608220849152	0.0036287780605537	0.151599658861732	0	0	noMatch	mt-THA10G|mt_tRNA|human
AGGTTGCGGGTTCGTGTCCCGGC	GGUUGC	23	48.3	0.145252122097191	0.116209114583	1.16848527235851	1.12559177987827	0.0423551603875565	0.0987772853730102	0	0.624489089863356	0.576298956236145	0	0	1.81321657185659	0	0.136757522894577	0.0217345298018113	0.17135918075232	0.00423195399481614	-1.10137543709745	6.0408302822168e-06	0.998038953275564	0.999256817490423	0	0	noMatch	trnaR4G37TA58T|tRNA|human
CCTATCTGAGGGGGCA	CUAUCU	74.9	68.2	13.9442037213303	10.226402083304	3.82413361862786	2.25118355975654	0.148243061356448	5.72908255163459	3.80610194263443	0.187346726959007	6.62743799671567	0.0746182790010284	2.02562944535987	1.45057325748528	2.73823362755349	6.15408853025596	0.304283417225358	9.16771617024912	-0.809042969891257	2.12505044255277	1.13636043042394	0.286422702527797	0.652733277278828	0	0	noMatch	SLC13A2_SLC13A2-002_ENSG00000007216_ENST00000444914.3|mRNA|human
TGTTGTACTTTTTTTTGTT	GUUGUA	61.2	64.5	1.5977733430691	2.55660052082601	1.38093714006006	2.25118355975654	0.508261924650678	0.592663712238061	0.906214748246293	1.0616314527677	0.144074739059036	0.596946232008227	0.844012268899946	0.362643314371319	1.00401899676961	0.820545137367461	0.67377042385615	0.25703877112848	-0.955470962318725	0.219780098170729	3.32028397381474	0.0684300081482311	0.444562707845611	0	0	noMatch	hsa-mir-3613|hsa-mir-3613|miRNA|human
TCCCATCTGGGGTGCCA	CCCAUC	64.7	30.6	0.290504244194382	0.581045572915002	2.65564834626935	1.87598629979712	0.169420641550226	2.8645412758173	0	0.187346726959007	0.576298956236145	0.149236558002057	0.675209815119957	0.725286628742638	0.547646725510699	0.683787614472885	0.17387623841449	1.79927139789936	-0.905273950385817	0.0084065415815719	1.72898816905836	0.188540169303708	0.58221358433656	0	0	noMatch	TRNAR27|tRNA|human
TCTTACGTTATCTAGCTGTATGA	CUUACG	78.5	75.6	0.726260610485954	0.232418229166001	1.48716307391084	0.750394519918847	0.0635327405813347	1.9755457074602	0.181242949649259	0	0.432224217177109	0	0.168802453779989	0	0	1.50433275184035	0.130407178810868	0.51407754225696	-1.34489259763765	-0.710931689151538	2.23585348965176	0.134842149139868	0.532259134314331	0	0	noMatch	hsa-mir-9-1|hsa-mir-9-1|miRNA|human
TATTTGGATATCTAGCTGTATGA	AUUUGG	86.4	62.5	0.290504244194382	0.116209114583	0.212451867701548	0.250131506639616	0.762392886976017	0.296331856119031	0.724971798597035	0.56204018087702	0	0.223854837003085	0.422006134449973	1.26925160029962	1.18656790527318	0.136757522894577	0.760708543063395	0.08567959037616	0.497284582087779	-0.481768526330837	0.521642067824843	0.470142061947309	0.770808075994144	0	0	noMatch	hsa-mir-9-1|hsa-mir-9-1|miRNA|human
GAGGGCGTGATCATGAA	AGGGCG	56.1	47.7	16.5587419190798	5.81045572915002	2.01829274316471	2.00105205311693	0.635327405813347	3.45720498805536	3.26237309368666	0.56204018087702	0.720373695295182	0.149236558002057	0.92841349578994	0.181321657185659	1.91676353928745	10.667086785777	0.912850251676075	10.4529100258915	-0.708662793769288	1.94433336914465	0.863333204813078	0.352807595965848	0.700214342827648	0	0	noMatch	CHSY1_CHSY1-001_ENSG00000131873_ENST00000254190.3|mRNA|human
TTATAAAGCCATGAGACTGATT	UAUAAA	95.5	73.4	0.581008488388763	0.348627343749001	0.212451867701548	0	0.381196443488008	0.395109141492041	3.80610194263443	1.37387599769938	0.144074739059036	0.0746182790010284	0.253203680669984	0.362643314371319	0.182548908503566	0	0.282548887423547	0	-1.13422575745357	-0.603699875894129	1.65838816947203	0.197821090558145	0.587663591159502	0	0	noMatch	hsa-mir-340|hsa-mir-340|miRNA|human
AACCATCCTCTGCTACC	ACCAUC	56	38.9	1.30726909887472	0.813463802081003	1.91206680931393	4.12716985955366	2.79544058557873	2.76576399044429	3.0811301440374	1.0616314527677	3.31371899835784	0.373091395005142	0.506407361339967	1.63189491467093	2.1905869020428	3.555695595259	1.39100990731592	0	-0.589443763530193	1.11432548232703	0.968165034957092	0.325138240599873	0.681828860699227	0	0	noMatch	trnaM1A57T|tRNA|human
GACATAGCCTATGAAGGCT	ACAUAG	80.6	78.1	1.01676485468034	0.116209114583	0.212451867701548	0.375197259959424	0	0.395109141492041	0	0.0624489089863356	0	0	0.253203680669984	1.26925160029962	0.730195634014265	0.136757522894577	0.0434690596036226	0.8567959037616	0.366261693414531	-1.18006479267437	0.123249091731902	0.725536959062035	0.898911131756743	0	0	noMatch	KIAA1257_KIAA1257-001_ENSG00000114656_ENST00000265068.5|mRNA|human
TTGCATAGTCAAAAGTGATC	UGCAUA	89	94.7	2.90504244194382	2.67280963540901	4.03658548632941	1.12559177987827	0.529439504844456	2.66698670507128	1.26870064754481	1.18652927074038	1.5848221296494	0.970037627013369	2.78524048736982	3.62643314371319	1.36911681377675	3.14542302657527	1.10846101989238	2.91310607278944	0.0180606389838209	1.20296936967734	0.00126947863783222	0.971577591311293	0.990187972136942	0	0	noMatch	GRAMD1B_GRAMD1B-001_ENSG00000023171_ENST00000529750.1|mRNA|human
TAAGGCACGTGGTGAATGCCT	AAGGCA	70.8	57.3	0.145252122097191	0.348627343749001	0.53112966925387	0.500263013279232	1.29183239182047	0.296331856119031	1.99367244614185	0.749386907836027	0.144074739059036	0.223854837003085	0.422006134449973	0.543964971556978	1.00401899676961	0.273515045789154	0.456425125838037	0.17135918075232	-0.59239263773374	-0.279835160038129	0.968476306329173	0.325060477872315	0.681828860699227	0	0	noMatch	hsa-mir-124-3|hsa-mir-124-3|miRNA|human
TAGCAGCACAGAAATATTGCCA	AGCAGC	26.2	37.8	1.16201697677753	0.581045572915002	1.69961494161238	0.375197259959424	0.296486122712895	0.592663712238061	0.543728848947776	0.374693453918013	1.29667265153133	0.671564511009256	0.675209815119957	1.45057325748528	0.182548908503566	0.820545137367461	0.369487006630792	1.19951426526624	0.133031742807107	-0.149588539270684	0.0588060305012128	0.808393107495207	0.932446778306007	0	0	hsa-miR-195-5p	hsa-mir-195|hsa-mir-195|miRNA|human
GGGTCGGAGTTAGCTCAAGCGGTT	GGUCGG	22.9	47.2	0.871512732583145	0.813463802081003	0	1.75092054647731	3.07074912809785	1.08655013910311	1.81242949649259	0.624489089863356	2.16112108588555	1.41774730101954	0.844012268899946	0.725286628742638	6.29793734337304	0.136757522894577	1.52141708612679	0.34271836150464	0.254582149094824	0.901293876350667	0.137319964616424	0.710960001487652	0.892206797314733	0	0	noMatch	VTRNA2-1_ENST00000602301_prec|scRNA_prec|human
TCGGGTGCTGTAGGCTT	CGGGUG	70.5	66.9	0.581008488388763	0	0.424903735403096	1.75092054647731	0	0.395109141492041	0.181242949649259	0.249795635945342	0.288149478118073	0.223854837003085	0	0.181321657185659	0	0.957302660262038	0.0652035894054339	1.11383467489008	-0.412761922899924	-0.980753276797182	0.173981807909115	0.676597025131607	0.875660356381257	0	0	noMatch	RNA5S9_ENST00000364451|rRNA|human
TCAGCAAACATTTATTGT	CAGCAA	75.9	69.5	1.01676485468034	0.348627343749001	0.106225933850774	0.250131506639616	0	0.19755457074602	0.181242949649259	0.0624489089863356	0.144074739059036	0	0.0844012268899946	1.26925160029962	0.0912744542517831	0.547030091578308	0.0434690596036226	0.34271836150464	-0.0518065651993398	-1.42577212888189	0.00283037706820188	0.957571529220175	0.986269861510144	0	0	hsa-miR-545-3p	hsa-mir-545|hsa-mir-545|miRNA|human
GATTCTAGGTTCGGCTCC	AUUCUA	73.7	83.7	0.871512732583145	0.697254687498003	0.849807470806192	1.12559177987827	0.190598221744004	0.592663712238061	1.26870064754481	0.999182543781369	0.576298956236145	0	1.5192220840199	1.63189491467093	1.82548908503566	3.96596816394273	0.391221536432603	0.51407754225696	0.713219327165105	0.210572741184683	1.25578487739896	0.262450466416237	0.635415511278128	0	0	noMatch	trnaR10A34GA58G|tRNA|human
TTCGAAACCGGGCGGAAAC	UCGAAA	82.7	91.2	0.145252122097191	0	0.106225933850774	0.125065753319808	0.084710320775113	0.296331856119031	0	3.43468999424846	0.144074739059036	0.671564511009256	0.253203680669984	1.08792994311396	0.365097817007133	0.136757522894577	0.217345298018113	0	2.77757519797655	-0.532070661507276	8.45073316504418	0.00364896310775728	0.151863966074074	0	0	noMatch	trnaV2G26T|tRNA|human
CACCCGTAGAACCGACCTTGCGA	ACCCGU	78.3	57.2	142.637583899441	181.867264322396	351.182937310659	224.493027209055	67.3870601766024	240.127580741788	62.5288176289942	85.6174542202661	132.980984151491	157.668423529173	151.66900472132	80.6881374476184	209.201049145087	166.4339053627	89.5245282536607	194.749708925012	-0.27168120531793	7.40822629958991	0.37798992932257	0.53868096011388	0.807486722412911	0	0	hsa-miR-99b-5p	hsa-mir-99b|hsa-mir-99b|miRNA|human
TGGGGAACCTGGCGCT	GGGGAA	39.6	60.8	2.46928607565224	1.16209114583	1.59338900776161	1.50078903983769	0.4870843444569	2.46943213432525	1.26870064754481	0.249795635945342	0.576298956236145	0.223854837003085	0.0844012268899946	0	0.638921179762482	2.73515045789154	0.17387623841449	3.94126115730336	-0.670578778543665	0.420425648432234	0.923085106095073	0.336666225907382	0.688785662484114	0	0	noMatch	RNA45S5_NR_046235_prec3.3|rRNA_prec|human
TGAGATGAAGCACTGTAA	GAGAUG	76.2	56.2	7.98886671534549	39.7435171873862	13.8093714006006	10.7556547855035	12.6430153756856	6.42052354924566	4.89355964052998	2.93509872235777	43.3664964567699	2.83549460203908	4.47326502516971	4.17039811527017	4.47244825833737	12.5816921063011	3.58619741729886	57.4910051424033	0.157094254404704	3.96666849337172	0.0559876761650777	0.812953813397714	0.933983614184011	0	0	noMatch	hsa-mir-143|hsa-mir-143|miRNA|human
TATTGCACTTGTCCCGGCCTGG	AUUGCA	80.2	86.2	1.45252122097191	1.51071848957901	0.743581536955418	1.50078903983769	1.84244947685871	0.691440997611071	0.724971798597035	2.49795635945342	0.864448434354218	2.0893118120288	2.19443189913986	0.543964971556978	1.91676353928745	1.64109027473492	3.82527724511879	1.2851938556424	0.753856400371851	1.08401665656013	2.16677377987611	0.141021815027471	0.53817861792113	0	0	hsa-miR-92a-3p	hsa-mir-92a-1|hsa-mir-92a-1|miRNA|human
TACGTCATCGTTGTCATCGTCATT	ACGUCA	85.7	65.9	1.01676485468034	1.39450937499601	5.84242636179257	2.00105205311693	2.22364592034672	2.56820941969826	0.906214748246293	2.87264981337144	4.7544663889482	4.10400534505656	2.19443189913986	1.26925160029962	4.28989934983381	4.10272568683731	3.86874630472241	3.76990197655104	0.696028668774496	1.7968454152518	1.96761854026092	0.160700867520262	0.556711783412749	0	0	hsa-miR-598-3p	hsa-mir-598|hsa-mir-598|miRNA|human
TCAACGCTGTCGGTGAGT	CAACGC	71.1	69.2	5.37432851759606	1.278300260413	1.80584087546316	1.50078903983769	3.15545944887296	1.77799113671418	1.63118654684333	0.437142362904349	1.87297160776747	0.596946232008227	4.55766625205971	1.26925160029962	9.40126878793366	1.7778477976295	1.7387623841449	1.88495098827552	0.184720588456932	1.52196489406795	0.100138217014269	0.751663831248104	0.909153700376596	0	0	hsa-miR-181a-5p	hsa-mir-181a-1|hsa-mir-181a-1|miRNA|human
AGAGGTGTAGAATAAGTG	GAGGUG	60.9	43.3	1.30726909887472	1.16209114583	1.16848527235851	1.00052602655846	0.402374023681787	1.08655013910311	1.08745769789555	0.56204018087702	0.576298956236145	0.970037627013369	0.590808588229962	0.543964971556978	0.182548908503566	1.36757522894577	0.0869381192072452	1.11383467489008	-0.535484123414133	-0.0707467503455987	0.981120161350868	0.321922412765118	0.680001002222085	0	0	noMatch	RNA45S5_NR_046235_prec3.3|rRNA_prec|human
GGTTCCATTGTGTAATGGT	GUUCCA	18.4	25.6	0.726260610485954	0.116209114583	2.54942241241858	6.62848492594982	9.52991108720021	4.44497784178546	1.26870064754481	19.6714063306957	0.720373695295182	0.895419348012341	2.78524048736982	20.1267039476082	1.55166572228031	0	1.63008973513585	1.62791221714704	0.726588735405512	2.44886018123915	0.698310983613737	0.40335181085411	0.731104688119945	0	0	noMatch	KIAA2022_KIAA2022-001_ENSG00000050030_ENST00000055682.6|mRNA|human
ATACCAGGTGCTGTAGGCTT	UACCAG	53.9	65	1.16201697677753	0.929672916664004	0.743581536955418	0.625328766599039	0.232953382131561	0.790218282984082	4.71231669088072	0	0.864448434354218	0.298473116004114	0	0.362643314371319	0.0912744542517831	0.820545137367461	0.17387623841449	2.5703877112848	-1.08163330374994	-0.10651061824219	1.88687586921885	0.16955471384294	0.566554988416474	0	0	noMatch	RNA5S9_ENST00000364451|rRNA|human
CTAGACTGAAGCTCCTTGAGAAA	UAGACU	87.6	93.9	14.6704643318163	3.13764609374101	11.6848527235851	16.0084164249354	2.35071140150939	6.71685540536469	3.0811301440374	2.99754763134411	4.03409269365302	2.38778492803291	2.02562944535987	3.26378982934187	3.74225262432311	5.74381596157223	4.71639296699305	6.76868763971664	-0.956075774436566	2.64696002736831	3.53639489907989	0.0600358159012717	0.430312277358682	0	0	hsa-miR-151a-3p	hsa-mir-151|hsa-mir-151|miRNA|human
GATTACGCTGAGGCCT	AUUACG	91.3	82	0.871512732583145	0.116209114583	1.91206680931393	0	0.762392886976017	0.987772853730102	1.44994359719407	0	0.720373695295182	0	0.337604907559978	0	0.547646725510699	2.87190798078612	0.108672649009056	1.45655303639472	-0.402448279240671	-0.176454059619838	0.221386655290083	0.63798538178178	0.857573145592683	0	0	noMatch	SNORD115-32_ENST00000364079|snoRNA|human
TAAGGCACGCGGTGAATGCCGA	AAGGCA	70.8	57.3	0.145252122097191	1.85934583332801	0.956033404656966	0.750394519918847	0.635327405813347	2.96331856119031	0.543728848947776	1.7485694516174	2.01704634682651	0.746182790010284	1.18161717645992	0.725286628742638	0.547646725510699	2.05136284341865	2.60814357621736	0.59975713263312	0.414664567492873	0.687465963327389	0.53838214524618	0.463103992330526	0.767168206175986	0	0	hsa-miR-124-3p	hsa-mir-124-3|hsa-mir-124-3|miRNA|human
AAAGATTAAGAGAACC	AAGAUU	90.7	65.9	12.3464303782612	6.27529218748202	1.27471120620929	0.375197259959424	6.14149825619569	2.66698670507128	4.34983079158221	0.124897817972671	0	0.0746182790010284	0.759611042009951	0	6.11538843486947	3.96596816394273	0.99978837088332	4.54101828993648	-1.38261423774007	1.78243119124304	2.79791546107927	0.094386947929786	0.482570137301471	0	0	noMatch	MT-TK|mt_tRNA|human
ATGTCTAACAACATGGCTT	UGUCUA	72.6	88.1	41.106350553505	8.13463802081003	5.52374856024025	17.3841397114533	6.31091889774592	6.22296897849964	8.51841863351516	1.0616314527677	9.79708225601447	1.64160213802262	29.2028245039381	11.4232644026965	17.1595973993352	8.75248146525292	3.60793194710068	0	-0.473126053118763	3.53684609301287	0.439570824528058	0.507329672835127	0.790085678123291	0	0	noMatch	MT-TS2|mt_tRNA|human
AGGTGATTTTCATATTGA	GGUGAU	38.7	34.4	0.290504244194382	0	0.53112966925387	5.12769588611212	0.931813528526243	1.9755457074602	0.543728848947776	0.0624489089863356	0.432224217177109	0.149236558002057	0.506407361339967	0.362643314371319	1.36911681377675	3.00866550368069	0.67377042385615	1.62791221714704	-0.559599871694836	0.355843811518174	0.574588615848644	0.448441262350382	0.758841479603126	0	0	noMatch	MT-TC|mt_tRNA|human
TTAGGACCCGAAAGATGG	UAGGAC	41.3	77.7	3.05029456404101	5.11320104165202	0.743581536955418	3.37677533963481	0.402374023681787	3.16087313193633	2.35615834544036	0.187346726959007	8.50040960448315	1.0446559060144	1.43482085712991	0.181321657185659	0.273823362755349	6.70111862183427	0.347752476828981	3.4271836150464	-0.0638681724203823	1.35424203303485	0.00771232700275348	0.930019856407246	0.978061929199411	0	0	noMatch	RNA45S5_NR_046235_prec3.3|rRNA_prec|human
TCTTTGGTTATTTAGCTGTATGA	CUUUGG	67.3	60.9	18.1565152621489	21.0338497395231	23.6883832487226	19.0099945046108	46.505966105537	29.7319628972761	17.2180802166796	26.1036439562883	22.6197340322687	44.547112563614	48.3619030079669	42.4292677814443	41.4386022303095	28.3088072391774	47.0552570209215	14.5655303639472	0.591202672102711	5.10008717117801	1.6863275136102	0.194085792010022	0.585333765504805	0	0	noMatch	hsa-mir-9-1|hsa-mir-9-1|miRNA|human
GGTGCCTACTGAGCTGATATC	GUGCCU	52.2	53	3.77655517452696	1.16209114583	1.38093714006006	3.87703835291404	0.974168688913799	1.48165928059515	1.08745769789555	2.31060963249442	1.5848221296494	2.01469353302777	1.35041963023991	0.181321657185659	1.73421463078388	1.09406018315662	1.78223144374853	0.77111631338544	-0.287822571691037	0.984238097760917	0.308031249119839	0.57889080968635	0.82664222835909	0	0	hsa-miR-24-1-5p	hsa-mir-24-1|hsa-mir-24-1|miRNA|human
AGGGCGCGCGGGTCGG	GGGCGC	20.9	33.7	0.581008488388763	0.232418229166001	0.318677801552322	0.625328766599039	4.74377796340633	6.61807811999168	5.43728848947776	0.0624489089863356	4.03409269365302	0	0	0	0.456372271258916	7.38490623630715	0.760708543063395	2.05631016902784	-0.713375506063399	1.20969272943307	0.569529771373208	0.450445833222388	0.759855821862931	0	0	noMatch	RNA45S5_NR_046235_prec3.3|rRNA_prec|human
GTAAACATCCTCGACTGGAAGCA	UAAACA	94	95	1.74302546516629	0.929672916664004	0.637355603104644	0.875460273238655	1.27065481162669	0.493886426865051	0.181242949649259	0.437142362904349	1.00852317341325	0.820801069011312	0.675209815119957	1.26925160029962	1.0952934510214	0.683787614472885	0.67377042385615	1.54223262677088	0.0803403475729589	0.197360232399701	0.0266917638818729	0.870222286155136	0.95602506264288	0	0	hsa-miR-30a-5p	hsa-mir-30a|hsa-mir-30a|miRNA|human
ACGGTCCTGTAAGCAGTA	CGGUCC	17.2	6.6	1.16201697677753	0.464836458332002	0.212451867701548	1.12559177987827	0	0.296331856119031	0.181242949649259	0.437142362904349	0.288149478118073	0.223854837003085	0.168802453779989	1.26925160029962	0.365097817007133	0.410272568683731	0.0217345298018113	0.51407754225696	-0.184432476232604	-0.924465534468608	0.0490144487824171	0.824787166252466	0.938670389343914	0	0	noMatch	MAP3K2_MAP3K2-001_ENSG00000169967_ENST00000409947.1|mRNA|human
CCACTGCCCCAGGTGCTGCTGGT	CACUGC	23.6	22.1	0.145252122097191	0.697254687498003	0.956033404656966	0.750394519918847	1.18594449085158	0.395109141492041	0.181242949649259	1.0616314527677	0.144074739059036	0.44770967400617	1.85682699157988	1.08792994311396	0.821470088266048	1.09406018315662	1.67355879473947	3.25582443429408	1.05446894910491	0.446849211307507	3.19721314654639	0.0737638659618492	0.454498011993902	0	0	hsa-miR-324-3p	hsa-mir-324|hsa-mir-324|miRNA|human
GTAGTAGCCCGTAGGGGCC	UAGUAG	77.9	84.3	0.145252122097191	0.697254687498003	1.59338900776161	0.875460273238655	0.529439504844456	0	0.362485899298517	0.0624489089863356	0.144074739059036	0.149236558002057	0.0844012268899946	1.45057325748528	1.27784235952496	0.547030091578308	0.347752476828981	0.34271836150464	-0.308050057023091	-0.511740744041774	0.172959889855179	0.677494546298608	0.876132535113144	0	0	noMatch	MAGED2_MAGED2-002_ENSG00000102316_ENST00000375068.1|mRNA|human
CAGTGCAATGATATTGTCAAAG	AGUGCA	88.8	88.4	7.8436145932483	4.29973723957102	2.33697054471703	1.6258547931575	2.11775801937782	4.44497784178546	1.26870064754481	1.49877381567205	2.44927056400362	5.37251608807404	0.675209815119957	2.71982485778489	2.55568471904993	4.51299825552104	3.17324135106445	2.05631016902784	-0.177209310210319	1.78535556738856	0.116205445710829	0.733186996608357	0.902146116608979	0	0	hsa-miR-301b-3p	hsa-mir-301b|hsa-mir-301b|miRNA|human
TTGAGGGTTCGAATCCC	UGAGGG	46	38.1	0.145252122097191	0	0.318677801552322	0.375197259959424	0.0423551603875565	0	0.181242949649259	0.811835816822362	0	0.298473116004114	1.09721594956993	2.17585988622791	2.92078253605706	0.136757522894577	0.0217345298018113	0.08567959037616	2.52925829746423	-0.584233595986702	6.2784538520264	0.0122214684159139	0.248505006724342	0	0	noMatch	TRNAR28_prec|tRNA_prec|human
CACCCGCAGAACCGACCTTGC	ACCCGC	32.1	44.8	1.74302546516629	1.045882031247	0.849807470806192	1.00052602655846	1.39772029278936	0.790218282984082	2.35615834544036	2.68530308641243	1.15259791247229	2.38778492803291	2.61643803358983	1.26925160029962	0.730195634014265	1.23081770605119	1.36927537751411	0.8567959037616	0.443087160089194	0.856650462524223	0.811200411296349	0.367765586586519	0.709070832808795	0	0	noMatch	hsa-mir-99b|hsa-mir-99b|miRNA|human
GGGGATTGTGGGTTCGGGCCCC	GGGAUU	49.6	24.8	0	0	0.212451867701548	0.250131506639616	0.169420641550226	0.395109141492041	0	0.56204018087702	0.144074739059036	0.298473116004114	1.77242576468989	0.362643314371319	1.55166572228031	0	0.304283417225358	0.25703877112848	1.95105702485438	-0.709049090629833	5.48480259647004	0.0191824858978062	0.293772504808475	0	0	noMatch	trnaR4A58G|tRNA|human
ATCACATTGTCAGGGATTTC	UCACAU	56.6	65.5	0.145252122097191	1.16209114583	0.743581536955418	0.500263013279232	1.86362705705249	0.592663712238061	0.906214748246293	1.56122272465839	2.01704634682651	0.970037627013369	1.26601840334992	0.362643314371319	0.821470088266048	0.820545137367461	1.41274443711773	0.59975713263312	0.416295459712296	0.448971426131367	0.616474202626028	0.432360519852572	0.74959036067231	0	0	noMatch	hsa-mir-23a|hsa-mir-23a|miRNA|human
TGAGGTAGGTTGTATAGTT	GAGGUA	72.4	50.3	11.0391612793865	20.5690132811911	10.9412711866297	18.1345342313721	7.4968633885975	10.9642786764041	7.4309609356196	8.24325598619629	8.06818538730604	8.87957520112238	11.1409619494793	5.8022930299411	7.94087751990513	11.3508744002499	7.60708543063395	6.425969278212	-0.46367136153983	3.46946280125948	1.22100906102807	0.269162714265583	0.641065094065316	0	0	noMatch	hsa-let-7a-3|hsa-let-7a-3|miRNA|human
TAAAAATTTCGGTTGGG	AAAAAU	96.2	87.7	126.65985046875	217.775880728543	62.6733009719567	32.6421616164699	60.4619914532369	119.915624442834	52.560455398285	29.038742678646	96.6741499086134	6.26793543608639	42.7914220332272	100.996163052412	53.3042812830413	0	28.0592779741384	0	-1.16833592194435	6.10559876700174	1.94242419016442	0.163405560909563	0.560321647821394	0	0	noMatch	MT-RNR2_ENST00000387347|mt-rnr2A275CA685GA817CA947T|mt_rRNA|human
ACGTGTTAGGACCCGAAAGATGGT	CGUGUU	80.3	45.9	1.30726909887472	1.74313671874501	2.23074461086625	1.6258547931575	0.508261924650678	2.27187756357923	1.99367244614185	0.312244544931678	2.16112108588555	1.19389246401645	0.92841349578994	0.181321657185659	0.273823362755349	1.7778477976295	0.478159655639849	2.141989759404	-0.57439891194141	0.547514392480844	1.11338087416483	0.291348200591803	0.657075551751979	0	0	noMatch	RNA45S5_NR_046235_prec3.3|rRNA_prec|human
TAAAGTGCTGCCAGTGCAGA	AAAGUG	89.8	84.4	0.726260610485954	0.697254687498003	0.212451867701548	1.37572328651789	6.37445163832725	0.493886426865051	22.2928828068588	16.6114097903653	1.44074739059036	7.0887365050977	6.92090060497955	6.52757965868374	7.30195634014265	0.136757522894577	5.17281809283109	0.08567959037616	0.505143457202209	2.59133056813354	0.339547463183109	0.560090551265547	0.817861536903839	0	0	noMatch	hsa-mir-106b|hsa-mir-106b|miRNA|human
GCACAGTACTGTGATAACT	CACAGU	56.7	49.5	1.74302546516629	1.51071848957901	1.91206680931393	1.6258547931575	1.01652384930136	2.46943213432525	0.906214748246293	1.62367163364472	0.576298956236145	1.94007525402674	1.26601840334992	1.26925160029962	1.46039126802853	1.91460532052408	1.32580631791049	1.62791221714704	-0.0119149623821109	0.855602883540033	0.000733028915129719	0.978400307980749	0.992511665012912	0	0	noMatch	hsa-mir-101-1|hsa-mir-101-1|miRNA|human
CCCGGCGGGAGAGCCA	CCGGCG	58	58.2	1.45252122097191	0.116209114583	0.849807470806192	2.00105205311693	0.084710320775113	0.493886426865051	0	0.124897817972671	0.576298956236145	0	0.422006134449973	0.543964971556978	0.273823362755349	0.683787614472885	0.0217345298018113	0.59975713263312	-0.970599609611413	-0.750607164242318	1.37740163727756	0.240544239294292	0.620530551246093	0	0	noMatch	SRGAP3_SRGAP3-001_ENSG00000196220_ENST00000383836.3|mRNA|human
AGCGGGCGGCGTCCCC	GCGGGC	11.1	21.4	0.581008488388763	0.116209114583	0	0.125065753319808	0.36001886329423	2.17310027820622	0.362485899298517	0	0.432224217177109	0	0	0	0	3.00866550368069	0	4.36965910918416	0.719342494925742	-0.228113843116673	0.336198243950669	0.562031931122095	0.819078864395925	0	0	noMatch	MAN1A1_MAN1A1-001_ENSG00000111885_ENST00000368468.3|mRNA|human
CTTATGAGATTGTATTGTAATT	UUAUGA	101	84.1	5.51958063969325	4.06731901040502	4.24903735403096	5.25276163943193	0.0635327405813347	4.74130969790449	0	0	2.44927056400362	0.149236558002057	0	0	0	3.41893807236442	0.0434690596036226	2.82742648241328	-1.79233329302404	1.05337291882847	2.91610005782022	0.0876995905769782	0.473413100987541	0	0	noMatch	hsa-mir-374a|hsa-mir-374a|miRNA|human
GCGCCGCTGGTGTAGT	CGCCGC	12	13.9	3.05029456404101	19.5231312499441	5.09884482483715	4.50236711951308	4.12962813778676	8.09973740058684	3.62485899298517	12.8644752511851	9.07670856071929	2.98473116004114	0.675209815119957	10.6979777739539	1.82548908503566	4.92327082420477	1.84743503315396	1.88495098827552	-0.284819409305214	2.69962820905266	0.219880439237716	0.63913103276877	0.857877855967785	0	0	noMatch	TRNAG22_prec|tRNA_prec|human
AATAACAGGTCTGTGATGCC	AUAACA	108.8	80.8	2.46928607565224	0.929672916664004	1.59338900776161	3.62690684627443	1.56714093433959	2.8645412758173	1.63118654684333	0.749386907836027	1.5848221296494	0.373091395005142	1.6036233109099	0.362643314371319	1.18656790527318	3.96596816394273	1.21713366890143	3.17014484391792	-0.358385827584933	1.02953831839943	0.47832831418879	0.489180498878151	0.780513718258583	0	0	noMatch	rna18s5A60GC456AT1578G|rRNA|human
TCTTTGGTTATCTAGCTGTATAAA	CUUUGG	67.3	60.9	1.16201697677753	1.045882031247	1.06225933850774	0.625328766599039	1.44007545317692	1.28410470984913	0.362485899298517	0.749386907836027	0.864448434354218	0.895419348012341	1.01281472267993	0	1.0952934510214	0.547030091578308	1.93437315236121	1.02815508451392	0.00138202727155843	0.41933649601519	9.1794412728774e-06	0.997582605548807	0.999080915585035	0	0	hsa-miR-9-5p	hsa-mir-9-1|hsa-mir-9-1|miRNA|human
TGCAAACATCCTACACTCTCA	GCAAAC	69.7	70.1	0.435756366291572	0	0.106225933850774	0.750394519918847	1.52478577395203	0.19755457074602	1.26870064754481	1.99836508756274	0.576298956236145	1.26851074301748	1.77242576468989	1.08792994311396	1.73421463078388	0.136757522894577	2.41253280800105	0.17135918075232	1.12554258997493	0.506213737894124	2.57360576889252	0.108659801725101	0.501098438495179	0	0	hsa-miR-30c-5p	hsa-mir-30c-2|hsa-mir-30c-2|miRNA|human
AAAAGTGCTTACAGTGCAGGTAT	AAAGUG	89.8	84.4	0.581008488388763	0.929672916664004	0.424903735403096	0.500263013279232	1.96951495802138	0.296331856119031	0.906214748246293	1.12408036175404	1.87297160776747	0.895419348012341	1.18161717645992	1.63189491467093	1.46039126802853	0.410272568683731	1.32580631791049	1.11383467489008	0.609666687173004	0.475638014400364	1.38973457705162	0.238449928316042	0.619144994409775	0	0	hsa-miR-106a-5p	hsa-mir-106a|hsa-mir-106a|miRNA|human
TTATAATACTACCTGATAAGT	UAUAAU	82.8	75.9	1.16201697677753	1.16209114583	0.743581536955418	1.50078903983769	0.84710320775113	0.987772853730102	0.543728848947776	1.49877381567205	1.29667265153133	1.0446559060144	0.675209815119957	0.543964971556978	0.456372271258916	0.820545137367461	1.08672649009056	1.54223262677088	0.146539389878293	0.353489429429678	0.0995592499544244	0.752359193725879	0.909196212368379	0	0	noMatch	hsa-mir-374a|hsa-mir-374a|miRNA|human
AAGACGGTCGAACTTGACT	AGACGG	60.5	72.7	18.0112631400517	25.3335869790941	48.7577036375053	1.25065753319808	0.889458368138687	58.574930226195	16.6743513677318	0.56204018087702	16.8567444699073	3.05934943904216	0.506407361339967	3.26378982934187	1.6429401765321	0	2.02131127156845	17.135918075232	-2.15126663807934	3.79200019308743	6.74466121956276	0.00940286300948073	0.224155993779515	0	0	noMatch	rna18s5A60GC456AT1578G|rRNA|human
GGGTTCGGTTCCCGGGCGGC	GGUUCG	62.2	54.6	0	0	2.76187428012012	0.125065753319808	0.127065481162669	1.58043656596816	0.181242949649259	0	0.144074739059036	0	0.0844012268899946	0.362643314371319	0	0.136757522894577	0.108672649009056	0.51407754225696	-2.07381658572051	-0.940684755243826	3.92835691177904	0.0474783114070339	0.397633320336827	0	0	noMatch	TRNAG22_prec|tRNA_prec|human
TGGAAGACTAGGGATTTTGTTGT	GGAAGA	62.9	50.9	1.30726909887472	0.348627343749001	2.01829274316471	0.750394519918847	4.65906764263122	1.38288199522214	9.78711928105997	7.49386907836027	1.29667265153133	2.76087632303805	8.27132023521947	7.07154463024072	5.47646725510699	1.7778477976295	2.76028528483003	1.97063057865168	0.714605051672168	2.08507493106965	1.28766721339164	0.256478298965188	0.631156381489494	0	0	noMatch	hsa-mir-7-3|hsa-mir-7-3|miRNA|human
GTTTGTGATGACTTACATGGAA	UUUGUG	96.9	80.6	0.145252122097191	0	0	0.125065753319808	2.26600108073427	0.0987772853730102	0.362485899298517	0.437142362904349	0	0.596946232008227	0	1.08792994311396	0.273823362755349	0.273515045789154	0.804177602667018	0.34271836150464	-0.0551251245274502	-0.271046562353852	0.0042368461624207	0.948101497994111	0.98343727157102	0	0	noMatch	SNORD30_ENST00000384693_prec|snoRNA_prec|human
TAAGGCACGCGGGGAATGCCT	AAGGCA	70.8	57.3	0.581008488388763	1.045882031247	0.424903735403096	0.375197259959424	2.18129075995916	0.493886426865051	6.70598913702257	2.06081399654907	0.432224217177109	1.0446559060144	2.95404294114981	1.99453822904225	1.6429401765321	1.64109027473492	1.23886819870324	0.77111631338544	0.00133535948574989	0.902210885674223	5.48780691822515e-06	0.998130871860929	0.999256817490423	0	0	noMatch	hsa-mir-124-3|hsa-mir-124-3|miRNA|human
TGAGGTAGTAGGTATGGTT	GAGGUA	72.4	50.3	0	0.348627343749001	0.424903735403096	0.625328766599039	1.03770142949513	0.395109141492041	0.724971798597035	1.12408036175404	0.720373695295182	0.298473116004114	0.844012268899946	0.362643314371319	1.55166572228031	1.36757522894577	0.630301364252528	0.34271836150464	0.637766050018585	-0.07872148166077	1.32222226439239	0.250193612847975	0.627473359060562	0	0	noMatch	SYNJ2_SYNJ2-002_ENSG00000078269_ENST00000355585.4|mRNA|human
GACTCTGGCGCAATGGAC	ACUCUG	89.4	70.5	0	0	0	0	1.31300997201425	0	0	1.0616314527677	0.144074739059036	0.671564511009256	0.337604907559978	1.08792994311396	1.91676353928745	0.136757522894577	0.412956066234415	0	1.49503663007665	-0.383736404326806	2.07103174829948	0.150119934359864	0.546436292250311	0	0	noMatch	TRNAR16_prec|tRNA_prec|human
TCGTCGCGCGCGCGTC	CGUCGC	29.1	45.3	0.435756366291572	0.464836458332002	1.27471120620929	1.00052602655846	0.698860146394682	1.38288199522214	0.543728848947776	0.0624489089863356	1.44074739059036	0	0	0	0	1.7778477976295	0.108672649009056	0.68543672300928	-0.9242638785454	-0.410510539414052	1.23131607048235	0.267151246306608	0.639290342578602	0	0	noMatch	RNA45S5_NR_046235_prec3.3|rRNA_prec|human
CACCCAGGCGGCCCGGGTTC	ACCCAG	61.8	55.8	1.45252122097191	0.929672916664004	0.53112966925387	1.37572328651789	0.254130962325339	0.0987772853730102	0	0.749386907836027	0	0.522327953007199	0.422006134449973	0	0.0912744542517831	0.273515045789154	0.934584781477886	0	-0.69766745870334	-0.471737350600343	0.738569313040369	0.39011956391925	0.723376630186709	0	0	noMatch	TRNAE7_prec|tRNA_prec|human
TGAGGGAGTAAGTTGTATAGT	GAGGGA	37.7	43	0.726260610485954	2.09176406249401	0.53112966925387	1.50078903983769	0.169420641550226	0.888995568357092	0.362485899298517	0.0624489089863356	1.15259791247229	0.522327953007199	0.168802453779989	0.181321657185659	0.365097817007133	1.09406018315662	0.152141708612679	0.8567959037616	-0.79469433446472	-0.36142216461368	1.50122546143815	0.220482900910392	0.604658156293037	0	0	noMatch	ZNF12_ZNF12-001_ENSG00000164631_ENST00000405858.1|mRNA|human
TTTCCCGGCCAATGCAC	UUCCCG	76.4	77.1	0.726260610485954	0.116209114583	0.53112966925387	1.00052602655846	0.402374023681787	0.592663712238061	1.63118654684333	0.0624489089863356	0.432224217177109	0.223854837003085	0	0.543964971556978	0.0912744542517831	1.64109027473492	0.239079827819924	1.02815508451392	-0.557462814184799	-0.542720534675317	0.614243351084506	0.433194572277738	0.749825435284336	0	0	noMatch	trnaG15G5TG45AA56TC66A|tRNA|human
CCAAAACATCAGATTGTGAATC	CAAAAC	83.1	88.1	3.1955466861382	0	0.849807470806192	1.25065753319808	1.54596335414581	1.67921385134117	1.08745769789555	0.187346726959007	0.720373695295182	2.68625804403702	1.5192220840199	2.35718154341357	5.75029061786234	2.73515045789154	1.86916956295577	0.34271836150464	0.631116667661082	1.029073982524	0.931029023987115	0.334595676526458	0.687461957470109	0	0	noMatch	mt-THA10G|mt_tRNA|human
CCCATAAAGTAGAAAGCAC	CCAUAA	75	68.5	6.10058912808201	4.99699192706902	7.22336350185263	8.50447122574694	3.74843169429875	5.03764155402352	7.79344683491812	5.6204018087702	8.50040960448315	8.73033864312032	0.506407361339967	3.26378982934187	7.39323079439443	5.3335433928885	1.95610768216302	9.59611412212992	-0.0277123012392947	2.68743514802243	0.00284587605662701	0.957455629695528	0.986257515875408	0	0	noMatch	hsa-mir-142|hsa-mir-142|miRNA|human
TTGCGCAGTGGCAGTATCG	UGCGCA	93.9	88.8	0.871512732583145	0.464836458332002	1.91206680931393	0.875460273238655	0.550617085038234	0.888995568357092	0	0	1.00852317341325	0.149236558002057	0.92841349578994	0.543964971556978	0.365097817007133	5.3335433928885	0.586832304648905	0.68543672300928	0.366515126718929	0.104613636633207	0.251056900471259	0.616331862639606	0.846291925654095	0	0	noMatch	RNU4-1_ENST00000363925_prec|snRNA_prec|human
CGGGATGAACCGAACGCC	GGGAUG	31.3	37.4	1.30726909887472	0.813463802081003	0.637355603104644	0.750394519918847	0	0.987772853730102	0.181242949649259	0.312244544931678	0.864448434354218	0.0746182790010284	0.168802453779989	0	0.182548908503566	1.36757522894577	0.17387623841449	0	-0.904941296507134	-0.786081736714855	1.11169377101115	0.291714056493905	0.657220222062893	0	0	noMatch	RNA45S5_NR_046235_prec3.3|rRNA_prec|human
AGCAGCATTGTACAGGGCTATGAGA	GCAGCA	67.7	42.4	0.871512732583145	1.16209114583	1.48716307391084	0.375197259959424	1.14358933046403	0.592663712238061	1.81242949649259	0.811835816822362	0.432224217177109	2.31316664903188	1.09721594956993	1.45057325748528	0.730195634014265	0.547030091578308	0.412956066234415	1.19951426526624	0.0424564378543144	0.342520700084932	0.00667035936911553	0.934907331553265	0.979717354416462	0	0	hsa-miR-103a-3p	hsa-mir-103-1|hsa-mir-103-1|miRNA|human
TCCCTGTTCGGGCGCCAAAA	CCCUGU	52.4	52.1	8.71512732583145	6.85633776039703	2.12451867701548	3.251709586315	1.63067367492093	3.65475955880138	1.08745769789555	1.12408036175404	1.87297160776747	0.820801069011312	2.78524048736982	1.08792994311396	1.82548908503566	1.23081770605119	3.04283417225358	2.31334894015632	-0.992052132518464	1.60399567727098	3.66643289733377	0.0555188854110667	0.419512349433376	0	0	noMatch	trnaK1T54G|tRNA|human
TAAAGTGCTGACATTGCAGAT	AAAGUG	89.8	84.4	1.45252122097191	0.116209114583	0.53112966925387	0.500263013279232	0.571794665232013	0.493886426865051	0.543728848947776	0.624489089863356	0	0.298473116004114	0.422006134449973	1.81321657185659	0.730195634014265	0.820545137367461	0.369487006630792	0.25703877112848	0.0307961358751104	-0.397944863085939	0.00249086093231021	0.960195283287928	0.987229497079086	0	0	noMatch	hsa-mir-106b|hsa-mir-106b|miRNA|human
TGAGAAGAAGCACTGTAGCT	GAGAAG	82.4	60.9	45.3186620943235	51.7130559894352	68.9406310691523	55.6542602273145	0.762392886976017	49.2898654011321	0.181242949649259	0.249795635945342	119.726108158059	0.522327953007199	0.253203680669984	0.181321657185659	0.638921179762482	0.547030091578308	0.543363245045282	67.4298376260379	-0.815747454383967	4.9215160427982	0.552366244597248	0.457352456560108	0.763828092919535	0	0	noMatch	hsa-mir-143|hsa-mir-143|miRNA|human
AACCCGTTGATCCGATCTTGTGT	ACCCGU	78.3	57.2	0.581008488388763	1.74313671874501	0.318677801552322	0.500263013279232	0.656504986007126	0.493886426865051	1.44994359719407	0.56204018087702	2.30519582494458	0.820801069011312	1.18161717645992	0.362643314371319	0.365097817007133	0.273515045789154	0.456425125838037	0.51407754225696	-0.000375532378304381	-0.0484228968661772	4.3328160259648e-07	0.99947479947127	0.999708448999706	0	0	noMatch	hsa-mir-99a|hsa-mir-99a|miRNA|human
TGGGTCAGTTCAGCAGGAACA	GGGUCA	37.3	34.3	0.145252122097191	0	0	0.125065753319808	1.67302883530848	0.19755457074602	1.63118654684333	1.12408036175404	0.144074739059036	2.16393009102982	1.94122821846988	2.17585988622791	3.10333144456063	0	3.6514010067043	0.17135918075232	1.66537693673212	0.73051910204068	3.51314816590136	0.0608836610110888	0.431456771786153	0	0	noMatch	hsa-mir-24-1|hsa-mir-24-1|miRNA|human
TGACGTAGTAGTTTGTGCTGTTT	GACGUA	93.5	71.4	0.145252122097191	0	0.106225933850774	0	1.22829965123914	0	1.08745769789555	0.686937998849691	0	1.0446559060144	0.590808588229962	0.362643314371319	1.46039126802853	0.136757522894577	0.891115721874263	0	0.718025359188495	-0.272838043903048	0.620963066374223	0.430689629518001	0.748513297159132	0	0	hsa-let-7i-5p	hsa-let-7i|hsa-let-7i|miRNA|human
CGGTCGAACTTGACTATCTAGAG	GGUCGA	52.1	81.8	1.16201697677753	0.464836458332002	1.38093714006006	1.25065753319808	0.084710320775113	1.28410470984913	0.543728848947776	0.124897817972671	0.720373695295182	0.298473116004114	1.09721594956993	0	0	1.91460532052408	0.108672649009056	0.51407754225696	-0.690294613950092	-0.370711480378429	0.88904370686684	0.345736585866839	0.695848796235521	0	0	noMatch	rna18s5A60GC456AT1578G|rRNA|human
ACCCCACGTCTCGTCG	CCCCAC	70.8	65.3	0.290504244194382	0.232418229166001	0.106225933850774	0.375197259959424	0.529439504844456	0.790218282984082	0.543728848947776	0	0.576298956236145	0	0.253203680669984	0	0	1.36757522894577	0.0869381192072452	1.02815508451392	-0.197222231456044	-0.872673039155046	0.0495390200801733	0.823867363058726	0.938452288894673	0	0	noMatch	RNA45S5_NR_046235_prec3.3|rRNA_prec|human
TGATGTAGTAGTTTGTGCTGTT	GAUGUA	61.7	69	1.5977733430691	1.85934583332801	1.16848527235851	1.12559177987827	45.8918162799175	1.67921385134117	35.3423751816054	36.844856301938	1.29667265153133	56.0383275297723	36.6301324702576	31.3686466931191	62.4317267082197	0.957302660262038	53.4886778422576	1.02815508451392	1.41377040422622	4.74907865898308	2.48983026685537	0.114584081382251	0.507439921442441	0	0	hsa-let-7i-5p	hsa-let-7i|hsa-let-7i|miRNA|human
AGAGGTTTCTCTGAACGTGTAA	GAGGUU	53.5	46.4	0	1.278300260413	0.743581536955418	0.125065753319808	0.211775801937783	0.493886426865051	0.181242949649259	0.0624489089863356	0.144074739059036	0.149236558002057	0.0844012268899946	0	0	1.36757522894577	0.260814357621736	0.17135918075232	-0.805278362014651	-1.03558870346515	0.841921701940247	0.358847740911361	0.704065054429016	0	0	noMatch	SNORD3A_ENST00000365494|snoRNA|human
AACCACTGACCGTTGACTGT	ACCACU	58.8	47.3	0.726260610485954	0.813463802081003	0.212451867701548	1.6258547931575	0.381196443488008	0.888995568357092	0.181242949649259	0.499591271890684	0.288149478118073	0.671564511009256	1.18161717645992	0	1.00401899676961	0.410272568683731	1.23886819870324	0.34271836150464	0.065658996991999	-0.0965437359489935	0.0128490620526502	0.909750142477394	0.970466054894794	0	0	hsa-miR-181a-2-3p	hsa-mir-181a-2|hsa-mir-181a-2|miRNA|human
CTAAGGCACGCGGTGAATGCCAA	UAAGGC	24.5	31.2	1.45252122097191	2.32418229166001	0.424903735403096	0.625328766599039	0.910635948332465	4.14864598566643	0.362485899298517	0.0624489089863356	3.45779373741687	0.373091395005142	0.168802453779989	1.08792994311396	0.273823362755349	1.36757522894577	3.56446288749705	0.59975713263312	-0.126725003687168	0.740800731661893	0.0318443812694014	0.85836963178789	0.951460536211443	0	0	hsa-miR-124-3p	hsa-mir-124-3|hsa-mir-124-3|miRNA|human
TCAACAACGGATCTCTTG	CAACAA	85.5	75.7	0.581008488388763	1.16209114583	0.318677801552322	0	0.148243061356448	0.296331856119031	0.181242949649259	0.249795635945342	0.432224217177109	0	0.337604907559978	1.26925160029962	0.821470088266048	0.683787614472885	0.130407178810868	0.25703877112848	0.267203262262084	-0.887649853895313	0.117959464702446	0.731258239177527	0.901566167182877	0	0	noMatch	noMatch
TCCCTGAGACCCTTTAATCTGT	CCCUGA	72.8	79.4	0.581008488388763	1.85934583332801	1.38093714006006	1.37572328651789	2.20246834015294	0.987772853730102	1.63118654684333	2.31060963249442	0.576298956236145	1.34312902201851	1.09721594956993	0.725286628742638	1.55166572228031	1.09406018315662	3.04283417225358	0.8567959037616	0.118004744552959	0.925708219735263	0.0545186931907935	0.815379083152634	0.935150635395569	0	0	noMatch	hsa-mir-125a|hsa-mir-125a|miRNA|human
ATGCCCCCATGTCTAA	UGCCCC	68	17.1	0.726260610485954	0.232418229166001	0.53112966925387	0.500263013279232	0.614149825619569	0.790218282984082	0.181242949649259	0.124897817972671	0.288149478118073	0.149236558002057	1.68802453779989	0	1.0952934510214	0.683787614472885	2.15171845037932	0.59975713263312	0.69455121431096	0.0248585675050625	1.1107392639255	0.291921305424869	0.657440255980341	0	0	noMatch	MT-TS2|mt_tRNA|human
TGAGGTAGGAGGTTGGATAGT	GAGGUA	72.4	50.3	0.145252122097191	0.232418229166001	0.212451867701548	0.250131506639616	1.14358933046403	0.592663712238061	0.181242949649259	1.12408036175404	0	0.895419348012341	1.26601840334992	0.725286628742638	1.36911681377675	0.410272568683731	1.3475408477123	0.17135918075232	1.02941820538812	0.016005149353891	2.50772718757971	0.113289215229369	0.506153973784958	0	0	noMatch	hsa-let-7e|hsa-let-7e|miRNA|human
AAACCGTTACCATTATTGAGT	AACCGU	80.5	58.3	0.871512732583145	3.48627343749001	3.61168175092632	4.87756437947251	3.09192670829162	12.7422698131183	1.99367244614185	11.8652927074038	3.60186847647591	2.76087632303805	8.86212882344943	1.81321657185659	5.56774170935877	2.46163541210238	5.69444680807456	1.37087344601856	0.325898196462075	2.450864660154	0.316209651273958	0.573894459367222	0.824537217323018	0	0	noMatch	hsa-mir-451-DICER|hsa-mir-451-DICER|miRNA|human
CTGTGCGTGGGACAGCGGCTGA	UGUGCG	78.7	73.9	0.290504244194382	0.813463802081003	1.16848527235851	0.250131506639616	0.698860146394682	0.395109141492041	1.44994359719407	0.312244544931678	0.288149478118073	0.44770967400617	0.422006134449973	0.362643314371319	0.730195634014265	0.273515045789154	0.543363245045282	0.4283979518808	-0.594874335065581	-0.376102247621776	1.29817486621615	0.254546874574395	0.630008950473932	0	0	noMatch	hsa-mir-210|hsa-mir-210|miRNA|human
ATAACAGGTCTGTGATGCC	UAACAG	89.8	73.7	5.22907639549887	2.44039140624301	2.54942241241858	4.62743287283289	1.22829965123914	2.37065484895224	2.35615834544036	1.24897817972671	1.72889686870844	0.596946232008227	1.18161717645992	0.906608285928297	2.55568471904993	2.73515045789154	1.08672649009056	0	-1.07862792937804	1.14631306300282	3.87255309402154	0.0490818055890477	0.40143098977559	0	0	noMatch	rna18s5A60GC456AT1578G|rRNA|human
ATAAGCTATCGGGCCCA	UAAGCU	56.1	45.7	6.3910933722764	1.85934583332801	1.69961494161238	1.00052602655846	0.402374023681787	1.08655013910311	1.26870064754481	0.499591271890684	1.00852317341325	0.373091395005142	0.590808588229962	1.08792994311396	1.36911681377675	3.41893807236442	0.239079827819924	2.141989759404	-0.686113487299925	0.654419304406428	1.29545079273829	0.255045863666163	0.630031900539986	0	0	noMatch	MT-TM|mt_tRNA|human
CGCGACCCCCGAGCGGTCGGC	GCGACC	26.4	54.5	1.01676485468034	0.581045572915002	1.48716307391084	1.37572328651789	0.465906764263121	1.87676842208719	1.26870064754481	0.124897817972671	2.16112108588555	0.149236558002057	0.92841349578994	0	0.273823362755349	0	0.217345298018113	0.94247549413776	-1.0198843842025	-0.105973651348262	2.36375244903397	0.12418315450445	0.520962487529738	0	0	noMatch	rna18s5A60GC456AT1578G|rRNA|human
TATCTAGAGGAAGTAAA	AUCUAG	78.1	77.5	0.581008488388763	0.348627343749001	0.743581536955418	0.625328766599039	0	0.493886426865051	0	0	0.288149478118073	0	0.168802453779989	0	0	1.50433275184035	0	1.19951426526624	-0.205813120402884	-1.09035269454064	0.0295783092088868	0.863450535235967	0.953274938312379	0	0	noMatch	rna18s5A60GC456AT1578G|rRNA|human
TTAAGGCACGCGGAGAACGCC	UAAGGC	24.5	31.2	0.581008488388763	0.232418229166001	0.53112966925387	0	0.868280787944908	0.0987772853730102	1.99367244614185	1.24897817972671	0.432224217177109	0.223854837003085	0.844012268899946	1.45057325748528	1.18656790527318	0.136757522894577	0.521628715243471	0.4283979518808	0.358334699986257	-0.165598113280415	0.292909288121608	0.588362193628407	0.831448419556362	0	0	noMatch	DMTF1_DMTF1-003_ENSG00000135164_ENST00000412139.2|mRNA|human
GCTAAACCTAGCTCCAAACCC	CUAAAC	71.5	74.3	0.581008488388763	0.232418229166001	0.743581536955418	0.500263013279232	1.12241175027025	0.987772853730102	1.26870064754481	0.936733634795033	0.432224217177109	0.298473116004114	0.759611042009951	0.543964971556978	1.0952934510214	0	1.63008973513585	0.25703877112848	-0.0321055997781624	0.0843616648965013	0.00295827904919399	0.956624395010896	0.986202723950931	0	0	noMatch	MT-RNR2_ENST00000387347|mt-rnr2A275CA685GA817CA947T|mt_rRNA|human
TAGTGCAATATTGCTTATAGGGTT	AGUGCA	88.8	88.4	6.10058912808201	5.81045572915002	3.39922988322477	2.25118355975654	6.5226946996837	3.75353684417439	2.89988719438814	4.99591271890684	3.60186847647591	5.44713436707507	9.87494354612937	5.07700640119846	6.02411398061769	4.78651330131019	6.1508719339126	4.11262033805568	0.435026783329475	2.54383352303221	0.902978361222201	0.341984356437493	0.692934979365613	0	0	hsa-miR-454-3p	hsa-mir-454|hsa-mir-454|miRNA|human
TGTAAACATCCTTGACTGGAAC	GUAAAC	82.6	76.4	0.145252122097191	0.348627343749001	0.318677801552322	1.6258547931575	0.825925627557352	0.987772853730102	0.181242949649259	1.0616314527677	0.144074739059036	1.19389246401645	0.759611042009951	0.362643314371319	1.18656790527318	0.957302660262038	1.7387623841449	0.17135918075232	0.541197179416955	0.159532487744784	0.786563162090168	0.375141377149678	0.714279421062563	0	0	hsa-miR-30e-5p	hsa-mir-30e|hsa-mir-30e|miRNA|human
TGGCCATGGAAGTCGGAA	GGCCAU	28.7	35.7	3.63130305242977	1.74313671874501	1.59338900776161	2.50131506639616	0.275308542519117	1.48165928059515	2.71864424473888	0.187346726959007	0.720373695295182	0.298473116004114	0.253203680669984	0.906608285928297	0.273823362755349	0.957302660262038	0.152141708612679	3.59854279579872	-1.20771099124566	0.463142516543935	3.45194294565018	0.0631774625526706	0.436181962018918	0	0	noMatch	RNA45S5_NR_046235_prec3.3|rRNA_prec|human
GCATGAACTTGTGAGTCTCC	CAUGAA	85.3	65.7	0	0	0	0	2.26600108073427	0.19755457074602	1.99367244614185	0.811835816822362	0.144074739059036	1.94007525402674	1.09721594956993	0.543964971556978	3.65097817007133	0	2.47773639740649	0	0.977608677909646	0.530386332731706	0.885400158668919	0.3467268728706	0.696637162884382	0	0	noMatch	hsa-mir-873|hsa-mir-873|miRNA|human
AAGGCACGCGGTGAATGA	AGGCAC	34.4	30.4	5.08382427340168	11.6209114583	8.71052657576347	3.50184109295462	3.1131042884854	2.76576399044429	1.26870064754481	2.49795635945342	2.88149478118073	0.596946232008227	4.13566011760973	5.25832805838412	3.28588035306419	8.20545137367461	0.652035894054339	19.1922282442598	0.0369306399286907	2.48248716639569	0.00346414721676602	0.953066002476687	0.985046233620694	0	0	noMatch	hsa-mir-124-3|hsa-mir-124-3|miRNA|human
CAGTACTGTGATAACTGAAGA	AGUACU	37	43.9	12.3464303782612	8.13463802081003	10.0914637158235	5.87809040603097	3.87549717546142	10.8655013910311	3.44361604333591	4.49632144701616	14.2633991668446	10.595795618146	8.27132023521947	8.70343954491165	7.21068188589087	13.265479720774	5.54230509946188	5.91189173595504	0.251816829139008	3.17049945787788	0.305810366708507	0.580262564003909	0.827034974278054	0	0	hsa-miR-101-3p	hsa-mir-101-2|hsa-mir-101-2|miRNA|human
ACTAGATTGTGAGCTCCTGGAG	CUAGAU	71.1	76.7	6.53634549437359	2.20797317707701	1.80584087546316	1.6258547931575	3.45194557158585	1.38288199522214	1.08745769789555	1.62367163364472	1.44074739059036	2.16393009102982	2.02562944535987	3.26378982934187	0.912744542517831	1.09406018315662	3.15150682126264	1.19951426526624	-0.332203603203944	1.39013837210147	0.417884216387288	0.517994671553908	0.796257925862056	0	0	hsa-miR-28-3p	hsa-mir-28|hsa-mir-28|miRNA|human
GCGGCGGCGGTCGGCGGGCGGC	CGGCGG	12.6	19.7	0	0	0	0.125065753319808	3.4095904111983	1.08655013910311	0	0	0	0	0	0	0.182548908503566	1.91460532052408	0	0.51407754225696	-1.37911564082842	-0.214892759979843	1.06412421964606	0.302276427356257	0.66564079971606	0	0	noMatch	RNA45S5_NR_046235_prec3.3|rRNA_prec|human
CCCATACCCCGAAAATGTT	CCAUAC	67.2	61.4	6.53634549437359	0.116209114583	0.106225933850774	1.50078903983769	0.127065481162669	0.19755457074602	1.08745769789555	0	0.576298956236145	0	1.26601840334992	0	1.36911681377675	0.683787614472885	0.108672649009056	0.59975713263312	-1.36663380897825	-0.123814476195509	2.22829756137141	0.135503078513104	0.533016682573821	0	0	noMatch	MT-TM|mt_tRNA|human
TAGCACCATCCGAGATCGGTT	AGCACC	63.1	51.3	0	0	0.318677801552322	0.250131506639616	0.550617085038234	0.0987772853730102	1.44994359719407	0.624489089863356	0.144074739059036	1.79083869602468	1.01281472267993	1.26925160029962	1.18656790527318	0	0.67377042385615	0.17135918075232	1.17546157847086	-0.242776483439093	2.25257707379469	0.133392091860965	0.530610051116735	0	0	noMatch	ME3_ME3-203_ENSG00000151376_ENST00000543262.1|mRNA|human
TGAGGTATTAGTTTGTACAGT	GAGGUA	72.4	50.3	1.16201697677753	1.045882031247	0.743581536955418	0.375197259959424	0.952991108720021	0.987772853730102	0.543728848947776	1.24897817972671	0.288149478118073	1.5669838590216	0.759611042009951	0.906608285928297	0.365097817007133	0.820545137367461	1.26060272850506	0.25703877112848	0.16621367690198	0.198318017668336	0.101165068025324	0.750435961347818	0.90890696356488	0	0	noMatch	hsa-let-7g|hsa-let-7g|miRNA|human
TGCACAGTGGCTAAGTTCTG	GCACAG	62.4	47.5	1.5977733430691	1.74313671874501	1.59338900776161	1.37572328651789	0.635327405813347	1.67921385134117	0.543728848947776	0.811835816822362	1.00852317341325	1.41774730101954	1.01281472267993	0	0.730195634014265	2.18812036631323	0.825912132468829	1.02815508451392	-0.272014972608242	0.445410088260365	0.305526682873415	0.580438252866991	0.827142833145945	0	0	hsa-miR-27b-3p	hsa-mir-27b|hsa-mir-27b|miRNA|human
TCTGTGGTTATCTAGATGTATGA	CUGUGG	47.8	47.2	0	0	0	0	1.33418755220803	0	0.724971798597035	0.749386907836027	0	0.820801069011312	1.26601840334992	1.81321657185659	0.638921179762482	0	1.17366460929781	0	1.28259898623625	-0.17203678715055	1.41943381358742	0.23349661704932	0.614919345934249	0	0	noMatch	MTERFD3_MTERFD3-002_ENSG00000120832_ENST00000552029.1|mRNA|human
CCTGAGACCCTAACTTGTGAAA	CUGAGA	79.6	76.7	1.30726909887472	2.20797317707701	2.65564834626935	2.25118355975654	3.51547831216719	5.13641883939653	1.63118654684333	0.874284725808698	4.61039164988916	2.01469353302777	2.61643803358983	0.181321657185659	1.82548908503566	2.32487788920781	5.71618133787637	4.02694074767952	0.123316089589559	1.70904643214897	0.0513178837959654	0.820785722390221	0.937411200191927	0	0	hsa-miR-125b-5p	hsa-mir-125b-2|hsa-mir-125b-2|miRNA|human
ACAGGTGAGGTTCTTGGGAGCCT	CAGGUG	70.2	63.8	1.30726909887472	0.116209114583	0.212451867701548	0.375197259959424	0.275308542519117	0.19755457074602	0.181242949649259	0.437142362904349	0.144074739059036	0.596946232008227	0.253203680669984	1.08792994311396	0.182548908503566	0	0.217345298018113	0.08567959037616	-0.0407577918266171	-0.958512628136264	0.00288397262823459	0.957172086208878	0.986212296280634	0	0	hsa-miR-125a-3p	hsa-mir-125a|hsa-mir-125a|miRNA|human
CGCGCGTCCCCCGAAGAGAAA	GCGCGU	69.6	58.9	0.435756366291572	0.813463802081003	0.424903735403096	1.12559177987827	0.656504986007126	0.493886426865051	0.362485899298517	0.686937998849691	0.432224217177109	0.970037627013369	1.35041963023991	0.906608285928297	0.912744542517831	1.64109027473492	1.13019554969419	2.91310607278944	1.03729231183146	0.304591363418179	4.1697973297999	0.0411507218060798	0.382179551362979	0	0	noMatch	RNA45S5_NR_046235_prec3.3|rRNA_prec|human
GTCCAGTTTTCCCAGGAAG	UCCAGU	69.2	49.6	1.16201697677753	1.74313671874501	0.743581536955418	0.875460273238655	1.73656157588982	0.888995568357092	0.362485899298517	0.437142362904349	3.89001795459398	0.596946232008227	1.09721594956993	0.906608285928297	1.18656790527318	1.36757522894577	0.652035894054339	0.8567959037616	0.158682422928186	0.475533446737068	0.0904236564343268	0.763639253572722	0.913102612548546	0	0	hsa-miR-145-5p	hsa-mir-145|miRNA|human
TTGTGGGTTCGTGTCCCATC	UGUGGG	41.8	35.6	46.4806790711011	3.13764609374101	57.2557783455672	51.1518931078014	9.12753706351842	25.5833169116096	20.4804533103662	247.422577403861	5.47484008424338	15.669838590216	86.2580538815745	353.939874826407	45.454678217388	25.9839293499696	1.49968255632498	23.8189261245725	1.71970351294069	6.16515924013287	4.47222609122835	0.0344500803737412	0.360072740374898	0	0	noMatch	trnaR4G37TA58T|tRNA|human
CACGCGTAGAACCGACCTTG	ACGCGU	78.3	72.6	0	0	0	0.125065753319808	0.571794665232013	0	1.08745769789555	0.56204018087702	0	0.596946232008227	0.506407361339967	0	1.00401899676961	0	0.99978837088332	0	0.85607503077889	-0.619910860436769	0.632760550414098	0.426344530355829	0.745261498047487	0	0	noMatch	hsa-mir-99b|hsa-mir-99b|miRNA|human
TGTGCGTCGGAGGGCG	GUGCGU	63.7	41.5	0.435756366291572	1.045882031247	1.69961494161238	1.25065753319808	0.338841283100452	3.65475955880138	4.53107374123147	0.0624489089863356	2.59334530306265	0	0.253203680669984	0.181321657185659	0	5.47030091578308	0.17387623841449	0	-0.954642148587901	0.398024963247712	1.06059585100119	0.303079324511167	0.666123232639928	0	0	noMatch	RNA45S5_NR_046235_prec3.3|rRNA_prec|human
CATAAGGTAGGTATTGCAAC	AUAAGG	87.6	87.7	0.290504244194382	2.55660052082601	0.743581536955418	0.375197259959424	0.296486122712895	1.9755457074602	0	0.124897817972671	0	0	0.168802453779989	0	0	0.410272568683731	0	0	-3.41232274787837	-0.81171704160851	11.5067264498394	0.000693447928548805	0.0753657357251709	0	0	noMatch	AMER2_AMER2-001_ENSG00000165566_ENST00000357816.2|mRNA|human
TTAATGCACGCGGTGAATGCCA	UAAUGC	61.2	42.9	0.871512732583145	0.697254687498003	0.849807470806192	0.625328766599039	0.423551603875565	0.493886426865051	0.724971798597035	0.811835816822362	1.29667265153133	0.0746182790010284	0.844012268899946	0.543964971556978	0.182548908503566	1.64109027473492	1.28233725830687	1.37087344601856	0.533104203065896	0.0443677352763847	0.950880804267204	0.329495197474649	0.684705298091965	0	0	noMatch	hsa-mir-124-3|hsa-mir-124-3|miRNA|human
TAATCCTTGCTACCTGGGTGA	AAUCCU	65.7	42	0.581008488388763	0.348627343749001	1.27471120620929	1.12559177987827	1.08005658988269	0.493886426865051	0.181242949649259	0.686937998849691	0.432224217177109	0.298473116004114	0.844012268899946	0.181321657185659	0.638921179762482	0.547030091578308	0.782443072865207	0.77111631338544	-0.241252873935958	-0.0960291610279433	0.226784559337628	0.633918347277055	0.855398255521501	0	0	hsa-miR-500a-5p	hsa-mir-500a|miRNA|human
AGGTTGTGAGTTCGTGTCCCACC	GGUUGU	62.9	81.9	0	0	0	0	0.148243061356448	0	0	1.87346726959007	0	0.223854837003085	0.0844012268899946	4.8956847440128	0.273823362755349	0	0	0	4.38762816431788	-0.82484820163941	7.40463988029068	0.00650558653001146	0.191456898474071	0	0	noMatch	TRNAI18|tRNA|human
TGTAACCATCCCCGACTGGAAA	GUAACC	39.9	19.8	1.16201697677753	0.581045572915002	0.53112966925387	0.375197259959424	0.105887900968891	0.691440997611071	0	0	0.432224217177109	0	0.506407361339967	0.181321657185659	0.273823362755349	1.23081770605119	0.347752476828981	0.94247549413776	-0.132788493768677	-0.737490709580611	0.0290883100428054	0.864575293230134	0.953858025782091	0	0	noMatch	hsa-mir-30d|hsa-mir-30d|miRNA|human
ATAAAGCTAGCTAACCGAAA	UAAAGC	34.6	50.6	0	0	0	0	0.741215306782239	0	1.99367244614185	0.624489089863356	0	0.44770967400617	0.506407361339967	0.906608285928297	0.456372271258916	0	1.04325743048694	0	0.393308535914383	-0.512980698407308	0.127777222883509	0.720747914951642	0.896573735803201	0	0	noMatch	hsa-mir-9-1|hsa-mir-9-1|miRNA|human
CTTACACTTAGGAGATTT	UUACAC	90.6	79.2	0.871512732583145	0	0.743581536955418	0.625328766599039	1.22829965123914	0.19755457074602	0.362485899298517	0.0624489089863356	0.288149478118073	0.149236558002057	0.675209815119957	0	1.55166572228031	0.136757522894577	0.217345298018113	0.17135918075232	-0.653019944089823	-0.489415023362741	0.784329159298492	0.375820390463544	0.714610935279946	0	0	noMatch	mt-TVG10A|mt_tRNA|human
ATCACACAAAGGCAACTCTTGT	UCACAC	50.1	43.5	0.145252122097191	0.232418229166001	0.318677801552322	0	0.635327405813347	0	0	1.43632490668572	0.144074739059036	0.596946232008227	0.92841349578994	5.8022930299411	0.182548908503566	0	0.586832304648905	0.34271836150464	2.4031735551255	-0.174497077581166	6.57193164399781	0.010359945007106	0.233918007906193	0	0	noMatch	hsa-mir-377|hsa-mir-377|miRNA|human
AAAGCTGGGTTGAGAGGGCGATT	AAGCUG	89	64.2	1.30726909887472	0.813463802081003	1.69961494161238	2.25118355975654	0.423551603875565	0.19755457074602	1.26870064754481	0.686937998849691	0.144074739059036	0.373091395005142	0.590808588229962	0	1.36911681377675	0.683787614472885	0.934584781477886	0.8567959037616	-0.671948539340438	0.0848119409174046	1.37958302319654	0.24017218641082	0.620182464117641	0	0	hsa-miR-320a-3p	hsa-mir-320-RNASEN|hsa-mir-320-RNASEN|miRNA|human
GTCTAGTTTTCCCAGGAATCCC	UCUAGU	55.2	42	0	0.116209114583	0.212451867701548	0	7.36979790743483	0.19755457074602	0.906214748246293	1.37387599769938	0.144074739059036	1.79083869602468	3.0384441680398	0.543964971556978	0.730195634014265	0.136757522894577	3.99915348353328	0	0.122857785032699	1.0819655901782	0.0157949984491097	0.899986695136952	0.967300598168589	0	0	hsa-miR-145-5p	hsa-mir-145|miRNA|human
CTTTAGTTATCTAGCTGTATGA	UUUAGU	83.6	85.4	10.3129006689005	13.1316299478791	15.0840826068099	8.25433971910732	12.8124360172358	13.1373789546104	6.16226028807479	8.61794944011431	8.64448434354218	18.505333192255	21.1847079493886	15.7749841751524	11.6831301442282	23.2487788920781	14.5186659076099	7.19708559159744	0.443692366707922	3.85014798741192	1.04231422121959	0.307283855461895	0.669318779689273	0	0	noMatch	hsa-mir-9-1|hsa-mir-9-1|miRNA|human
TCTCACACAGAAATCGCACCCGCC	CUCACA	64.1	64.1	1.16201697677753	1.51071848957901	1.27471120620929	0.750394519918847	0.952991108720021	1.77799113671418	0.906214748246293	1.24897817972671	1.15259791247229	1.11927418501543	1.01281472267993	0.543964971556978	1.18656790527318	2.05136284341865	1.60835520533404	1.62791221714704	0.226803847753201	0.630740257156324	0.271040700074252	0.60263451482246	0.838709382224992	0	0	hsa-miR-342-3p	hsa-mir-342|hsa-mir-342|miRNA|human
AGTATAACACAGATGGCCTGT	GUAUAA	83.4	74.9	0.145252122097191	0.697254687498003	1.16848527235851	0.750394519918847	0.804748047363573	0.790218282984082	0.724971798597035	0.56204018087702	0.288149478118073	0.522327953007199	1.6036233109099	0.906608285928297	0.365097817007133	0.410272568683731	0.869381192072452	1.79927139789936	0.266754855473272	0.0677501548507024	0.255135510117942	0.613481996621708	0.844495662142411	0	0	hsa-miR-410-3p	hsa-mir-410|hsa-mir-410|miRNA|human
GAGGAAGCTCACAAGAACTGC	AGGAAG	75.4	61.6	0.581008488388763	0	0.212451867701548	0.375197259959424	2.81661816577251	0.0987772853730102	5.98101733842554	6.93182889748325	0.720373695295182	1.71622041702365	2.86964171425982	6.34625800149808	4.65499716684094	0.273515045789154	1.93437315236121	0.4283979518808	1.1463982411004	1.42282859967372	1.9077299806136	0.167215634237405	0.564103048341826	0	0	noMatch	MT-TS2|mt_tRNA|human
TAGCACCATCTAAAATCAGTT	AGCACC	63.1	51.3	0.145252122097191	0.232418229166001	0.53112966925387	0.375197259959424	0.381196443488008	0.395109141492041	1.63118654684333	0.874284725808698	1.15259791247229	1.0446559060144	0.422006134449973	0.181321657185659	0.821470088266048	0.136757522894577	0.478159655639849	0.4283979518808	0.449627313551182	-0.35871800468714	0.577802678979916	0.447174891753538	0.757958951438879	0	0	noMatch	LHFPL2_LHFPL2-201_ENSG00000145685_ENST00000380345.2|mRNA|human
GCGGCGGCGACTCTGGACGC	CGGCGG	12.6	19.7	5.95533700598482	3.95110989582202	6.79845976644954	8.12927396578751	2.75308542519117	5.53152798088857	12.5057635257988	0.686937998849691	5.76298956236145	2.31316664903188	3.37604907559978	0.725286628742638	0.821470088266048	10.9406018315662	1.41274443711773	7.7111631338544	-0.752791872845044	2.36171218599071	1.69771104081667	0.192587595303218	0.584254321605226	0	0	noMatch	RNA45S5_NR_046235_prec3.3|rRNA_prec|human
TACCCATTGCATATCGGAGT	ACCCAU	51.4	67.2	3.34079880823539	1.62692760416201	3.71790768477709	1.87598629979712	2.45659930247828	4.34620055641245	2.71864424473888	4.18407690208448	0.864448434354218	2.53702148603497	3.62925275626977	3.80775480089885	3.83352707857489	3.00866550368069	2.47773639740649	2.22766934978016	0.166591290855407	1.7445231411362	0.1336053541341	0.714722786403474	0.893973708131744	0	0	hsa-miR-660-5p	hsa-mir-660|hsa-mir-660|miRNA|human
GTTTAGACGGGCTCACATCAC	UUUAGA	90.7	80.6	16.5587419190798	1.62692760416201	0.956033404656966	1.6258547931575	0.656504986007126	0.296331856119031	1.08745769789555	0.312244544931678	0.288149478118073	1.94007525402674	0.422006134449973	0.362643314371319	0.821470088266048	1.23081770605119	1.02152290068513	0.77111631338544	-1.86489067153069	0.960115575082817	6.90055507884806	0.00861689915081993	0.217109817930919	0	0	noMatch	MT-TF|mt_tRNA|human
GGGAGAGAACGCGGTCTGAGTGG	GGAGAG	41.6	33.3	0.145252122097191	0.813463802081003	0.318677801552322	0.125065753319808	0.677682566200904	0.19755457074602	0	0.499591271890684	0.576298956236145	0.895419348012341	1.01281472267993	0	1.0952934510214	0.410272568683731	0.608566834450716	0.25703877112848	0.841860610608371	-0.396290247229587	1.73840647207717	0.187340863981885	0.581559101479293	0	0	noMatch	SNORD3A_ENST00000365494|snoRNA|human
ACAGCAGGCACAGACAGGCAGT	CAGCAG	67.9	59.8	1.16201697677753	0.464836458332002	0.743581536955418	0.500263013279232	1.71538399569604	0.19755457074602	0.362485899298517	1.43632490668572	1.44074739059036	0.671564511009256	1.43482085712991	0.725286628742638	0.273823362755349	0.410272568683731	0.347752476828981	0.59975713263312	0.166110285842447	0.110831715907999	0.0842063461241818	0.77167601343229	0.916726821695222	0	0	hsa-miR-214-3p	hsa-mir-214|hsa-mir-214|miRNA|human
ACTGCCCCAGGTGCTGCTGGTAA	CUGCCC	42.9	20	0.726260610485954	0.813463802081003	0.849807470806192	1.12559177987827	1.31300997201425	0.888995568357092	0.543728848947776	1.24897817972671	0.144074739059036	0.820801069011312	1.09721594956993	1.08792994311396	1.00401899676961	0.547030091578308	1.23886819870324	0.4283979518808	0.0374744434464015	0.265127710808391	0.00583825060282717	0.939094150405358	0.980961038496579	0	0	hsa-miR-324-3p	hsa-mir-324|hsa-mir-324|miRNA|human
CTCGGCCGGCGCCTAGCAGC	UCGGCC	50.9	31.3	1.5977733430691	1.045882031247	1.59338900776161	0.625328766599039	0.571794665232013	0.987772853730102	1.63118654684333	0.312244544931678	1.15259791247229	1.34312902201851	1.01281472267993	0.181321657185659	0.273823362755349	2.73515045789154	0.456425125838037	1.54223262677088	-0.115670538199449	0.285328662858771	0.0451024443693715	0.831815766778053	0.941592414336001	0	0	noMatch	RNA45S5_NR_046235_prec3.3|rRNA_prec|human
TTAGCATTACAGACCA	UAGCAU	71.4	47.6	3.05029456404101	6.39150130206502	1.48716307391084	0.750394519918847	0.0211775801937782	1.87676842208719	1.26870064754481	0	1.15259791247229	0.0746182790010284	0.506407361339967	0.181321657185659	0.912744542517831	1.23081770605119	0.304283417225358	3.94126115730336	-1.15728015991509	0.61513867702191	2.08299711918545	0.148947468403533	0.545529397290427	0	0	noMatch	ORMDL2_ORMDL2-001_ENSG00000123353_ENST00000243045.5|mRNA|human
GTAAACATCCCCGACTGGAAG	UAAACA	94	95	18.301767384246	20.3365950520251	19.4393458946916	19.1350602579306	17.280905438123	31.2136221778712	7.4309609356196	10.4914167097044	27.2301256821579	8.95419348012341	11.3941656301493	8.88476120209731	10.6791111474586	51.8311011770447	28.7113138681927	17.3929568463605	0.100153195394237	4.37986053768823	0.0444498658119734	0.833018860383557	0.94208194642144	0	0	hsa-miR-30d-5p	hsa-mir-30d|hsa-mir-30d|miRNA|human
TCACAGTGAACCGGTCTAT	CACAGU	56.7	49.5	3.34079880823539	4.88078281248602	4.24903735403096	2.25118355975654	0.762392886976017	2.37065484895224	1.08745769789555	0.499591271890684	3.89001795459398	0.596946232008227	1.43482085712991	2.71982485778489	1.36911681377675	7.52166375920173	1.95610768216302	9.33907535100144	0.300948959877028	1.69632060977582	0.249684524176526	0.617297301300526	0.846624220395289	0	0	noMatch	hsa-mir-128-2|hsa-mir-128-2|miRNA|human
GTGAAATGTTTAGGACCAC	UGAAAU	67.9	66.4	1.16201697677753	1.045882031247	2.12451867701548	0.875460273238655	0.84710320775113	2.07432299283321	0.362485899298517	0.811835816822362	3.60186847647591	0.44770967400617	0.337604907559978	0.725286628742638	0.638921179762482	0.683787614472885	2.1082493907757	0.59975713263312	-0.0153408709842616	0.530960049179925	0.000736355072008976	0.978351370581728	0.992511665012912	0	0	hsa-miR-203a-3p	hsa-mir-203|hsa-mir-203|miRNA|human
ATAGCAACAGCCTTCATAGGCTAC	UAGCAA	85.4	78.2	0.290504244194382	0.697254687498003	1.69961494161238	0	0.338841283100452	0	0.724971798597035	0.999182543781369	0	0.298473116004114	1.94122821846988	1.08792994311396	0.912744542517831	0.547030091578308	0.478159655639849	0.17135918075232	0.529138588183655	-0.245016687955023	0.502431299839763	0.478433773758783	0.77440380454172	0	0	noMatch	MT-CYB_ENST00000361789extcorsnpvar|mt_mRNA|human
TTCACAGTGGCTAAGTTCTGAG	UCACAG	66.9	59	0.726260610485954	1.045882031247	0.956033404656966	0.625328766599039	0.868280787944908	0.790218282984082	0.181242949649259	0.749386907836027	0.288149478118073	0.44770967400617	0.506407361339967	0.181321657185659	0.273823362755349	1.50433275184035	0.847646662270641	0.34271836150464	-0.283404726542403	-0.130052919322103	0.303090019884698	0.581951709397167	0.827899713703918	0	0	hsa-miR-27b-3p	hsa-mir-27b|hsa-mir-27b|miRNA|human
TTATTGCTTAAGAATACGC	UAUUGC	33.6	51.3	50.4024863677252	58.9180210935812	106.438385718476	38.0199890092216	15.0360819375826	98.3821762315182	89.5340171267338	41.4036266579405	227.2058634961	69.9173274239636	42.5382183525573	188.755845130271	94.286511242092	88.2086022670021	24.4513460270377	109.241477729604	0.700825384308696	6.49217380283564	1.80287610548363	0.179365176296054	0.574470748531071	0	0	hsa-miR-137-3p	hsa-mir-137|hsa-mir-137|miRNA|human
ATCGCTTGAGTCCAGGAG	UCGCUU	87.1	70.7	0.581008488388763	0.348627343749001	0.637355603104644	0.500263013279232	1.80009431647115	3.06209584656332	4.16858784193295	0.249795635945342	0.288149478118073	0.223854837003085	1.09721594956993	1.45057325748528	0.365097817007133	3.00866550368069	0.260814357621736	0.59975713263312	-0.902210655096829	0.385892282647561	1.96136706198554	0.161367189092559	0.557740623141592	0	0	noMatch	RABL2B_RABL2B-006_ENSG00000079974_ENST00000395595.3|mRNA|human
TCAGTGGTTATCTAGCTGAAT	CAGUGG	31.1	29.7	0	0	0	0	1.44007545317692	0	1.08745769789555	1.31142708871305	0	1.26851074301748	0.844012268899946	0.362643314371319	1.46039126802853	0	1.71702785434309	0	1.17638929217692	0.0492238832590714	1.16240660002266	0.280966991387704	0.648912293905369	0	0	noMatch	ENPP6_ENPP6-001_ENSG00000164303_ENST00000296741.2|mRNA|human
TGGCTCAGTTCAGCAGGACC	GGCUCA	21.6	31.8	1.88827758726348	31.2602518228271	2.4431964785678	2.00105205311693	0.317663702906674	6.02541440775362	0.724971798597035	0	3.31371899835784	1.0446559060144	0.0844012268899946	0.543964971556978	0.456372271258916	38.4288639333761	0.67377042385615	1.7135918075232	-0.431887968227612	2.50330884949911	0.189216923003091	0.663569166299844	0.869731426138276	0	0	hsa-miR-24-3p	hsa-mir-24-1|hsa-mir-24-1|miRNA|human
CCACGTCTCGTCGCGCGCGC	CACGUC	65.7	52.9	0.581008488388763	1.045882031247	0.53112966925387	0	4.12962813778676	1.87676842208719	1.44994359719407	0.312244544931678	0.720373695295182	0.522327953007199	1.18161717645992	0	0	2.46163541210238	0.717239483459773	1.45655303639472	-0.750920331668437	0.565752335910142	1.07648006461918	0.299486326181618	0.663630015829745	0	0	noMatch	RNA45S5_NR_046235_prec3.3|rRNA_prec|human
TCAAGTAAGCCAGGATAGGC	CAAGUA	83.3	72.7	0	0.232418229166001	0	0.125065753319808	0.465906764263121	0.296331856119031	1.08745769789555	0.437142362904349	0.144074739059036	0.970037627013369	0.337604907559978	0.362643314371319	1.00401899676961	0.136757522894577	0.326017947027169	0	0.553307331444193	-0.767063784586168	0.475170076428824	0.490618257434263	0.781159063813271	0	0	noMatch	hsa-mir-26a-1|hsa-mir-26a-1|miRNA|human
TTCACGGTGGCTAAGTTCTG	UCACGG	78.8	64.5	74.0785822695673	58.5693937498322	50.6697704468192	35.2685424361858	3.49430073197341	42.7705645665134	2.89988719438814	6.36978871660623	31.9845920711061	4.92480641406787	4.55766625205971	1.63189491467093	3.65097817007133	52.6516463144121	3.6514010067043	20.5631016902784	-1.39467397716547	4.68637714837265	4.16510818290437	0.0412647777328439	0.382350368360913	0	0	noMatch	hsa-mir-27b|hsa-mir-27b|miRNA|human
CCGGCAGTCGAGAGTGGAC	CGGCAG	51.5	48.2	3.77655517452696	1.74313671874501	1.48716307391084	3.62690684627443	0.698860146394682	0.296331856119031	1.26870064754481	0.187346726959007	1.00852317341325	0.373091395005142	0.759611042009951	0	0.456372271258916	3.28218054946985	0.17387623841449	2.48470812090864	-0.922184974750196	0.521282588945285	1.86771830833481	0.171736633406087	0.568919054395614	0	0	noMatch	RNA45S5_NR_046235_prec3.3|rRNA_prec|human
AGGGATGGGTTAGAACA	GGGAUG	31.3	37.4	0.871512732583145	1.39450937499601	0.849807470806192	1.25065753319808	0.275308542519117	0.790218282984082	0.181242949649259	0.312244544931678	1.00852317341325	0	0.337604907559978	0.362643314371319	0.456372271258916	0.410272568683731	0.152141708612679	0.68543672300928	-0.92225122690223	-0.497260852912575	2.25891946119048	0.132846725366209	0.530065454398714	0	0	noMatch	ALPK3_ALPK3-001_ENSG00000136383_ENST00000258888.5|mRNA|human
TCTCTGTTGCGCAATGGAC	CUCUGU	53.7	39	0.435756366291572	0	0	0.125065753319808	1.56714093433959	0.0987772853730102	0.181242949649259	0.936733634795033	0.144074739059036	0.895419348012341	0.590808588229962	2.17585988622791	2.92078253605706	0.547030091578308	0.412956066234415	0	1.33357405597051	-0.0248913995114122	2.46070384763107	0.116726466470717	0.510294195267991	0	0	noMatch	RRAGB_RRAGB-002_ENSG00000083750_ENST00000374941.4|mRNA|human
TATGTAACACGGTCCACTAACA	AUGUAA	80.8	77.6	1.16201697677753	1.045882031247	2.23074461086625	1.25065753319808	1.56714093433959	2.27187756357923	1.26870064754481	0.999182543781369	0.864448434354218	2.76087632303805	2.78524048736982	1.26925160029962	3.28588035306419	1.91460532052408	2.36906374839743	2.91310607278944	0.572305777388934	1.19274315387933	1.50336093290758	0.22015495083004	0.604558832563671	0	0	hsa-miR-411-3p	hsa-mir-411|hsa-mir-411|miRNA|human
CTTTCAGTCAGATGTTTACAGT	UUUCAG	90.9	70.1	0.726260610485954	1.62692760416201	0.956033404656966	2.00105205311693	0.952991108720021	1.08655013910311	1.44994359719407	0.624489089863356	2.16112108588555	1.5669838590216	1.26601840334992	0.362643314371319	1.91676353928745	2.32487788920781	1.60835520533404	1.2851938556424	0.307950205116604	0.717701312983159	0.434060775918253	0.510003084917213	0.791579465882257	0	0	noMatch	hsa-mir-30e|hsa-mir-30e|miRNA|human
AATGAGACGATCACTCCCGTT	AUGAGA	91.5	86.1	0.435756366291572	0.232418229166001	0.53112966925387	1.25065753319808	0	0.493886426865051	0	0	0.576298956236145	0	0.168802453779989	0	0	1.09406018315662	0.0217345298018113	0.4283979518808	-0.75679928779202	-1.24951725979583	0.4560815532648	0.499460981047697	0.785919385164001	0	0	noMatch	hsa-mir-425|miRNA|human
CGGAGCGCTGAGAAGACGGT	GGAGCG	18.5	20.9	1.5977733430691	1.74313671874501	2.4431964785678	1.50078903983769	0.529439504844456	2.76576399044429	4.34983079158221	0.124897817972671	0.576298956236145	0.746182790010284	0.506407361339967	0.181321657185659	0	1.91460532052408	0.152141708612679	1.54223262677088	-1.66128794851176	0.431598101112786	6.8379382991584	0.00892417774086047	0.219656271297574	0	0	noMatch	rna18s5A60GC456AT1578G|rRNA|human
ATTTCGGTTGGGACCA	UUUCGG	79.5	74.8	2.17878183145786	0.581045572915002	0.106225933850774	0	0.0423551603875565	0.19755457074602	0.181242949649259	0	0	0.0746182790010284	0.0844012268899946	0	0.182548908503566	0.410272568683731	0.0434690596036226	1.11383467489008	-1.03642723633481	-1.21300776704503	0.961702890315156	0.326758208412804	0.682902787176413	0	0	noMatch	NCAPD2_NCAPD2-001_ENSG00000010292_ENST00000315579.5|mRNA|human
AGCGAGGTTGCCCTTTGTATAT	GCGAGG	61.4	54.9	1.45252122097191	4.88078281248602	1.27471120620929	0.375197259959424	1.22829965123914	2.27187756357923	0.724971798597035	0.686937998849691	1.29667265153133	0.596946232008227	0.590808588229962	0.906608285928297	1.36911681377675	0.957302660262038	2.60814357621736	1.02815508451392	-0.506465460746717	0.797247682706859	0.868593793844306	0.351344900288036	0.699339118448882	0	0	hsa-miR-381-5p	hsa-mir-381|hsa-mir-381|miRNA|human
AGCTTATCAGACTGATGTTGT	GCUUAU	82.5	80.7	0.145252122097191	2.09176406249401	0.53112966925387	1.50078903983769	0.4870843444569	0.395109141492041	0	0.374693453918013	0.864448434354218	0.671564511009256	0.422006134449973	0	0.182548908503566	1.23081770605119	0.304283417225358	0.25703877112848	-0.578163432276302	-0.375931123179903	0.744575707955207	0.388199046693116	0.722031945423343	0	0	hsa-miR-21-5p	hsa-mir-21|hsa-mir-21|miRNA|human
AGCAGCATTGTACAGAGCTATA	GCAGCA	67.7	42.4	1.01676485468034	0.464836458332002	1.48716307391084	0.875460273238655	0.465906764263121	0.0987772853730102	0.724971798597035	0.437142362904349	0.576298956236145	1.11927418501543	0.675209815119957	1.99453822904225	1.36911681377675	1.09406018315662	0.434690596036226	0.59975713263312	0.398010468375476	-0.00964441316217764	0.54699610969246	0.459547686303607	0.76503816904846	0	0	noMatch	hsa-mir-103-1|hsa-mir-103-1|miRNA|human
TTGCATAGTCCCAAAAGTGATCA	UGCAUA	89	94.7	0	0	0	0.125065753319808	1.56714093433959	0	0.906214748246293	3.80938344816647	0	1.34312902201851	19.7498870922587	5.07700640119846	0.821470088266048	0	2.52120545701011	0.17135918075232	3.31814134764739	1.50445857949039	7.45349046172145	0.00633135529984042	0.18957868923332	0	0	noMatch	hsa-mir-153-1|hsa-mir-153-1|miRNA|human
ACTTCTGTGAGCTGAGGTC	CUUCUG	85.8	69.4	0	0.116209114583	0.424903735403096	0.250131506639616	3.64254379332986	1.9755457074602	4.53107374123147	0.124897817972671	0.432224217177109	0.522327953007199	0.0844012268899946	0.362643314371319	1.36911681377675	0	1.32580631791049	0.51407754225696	-1.40151740704131	0.461587141176722	3.09304727969972	0.0786274343181489	0.459695626011277	0	0	noMatch	SNORD116-29_ENST00000384516|snoRNA|human
TGAGGTAGAAGGTTGTATAGT	GAGGUA	72.4	50.3	14.2347079655247	23.5904502603491	11.6848527235851	19.2601260112504	40.491533330504	13.3349335253564	28.9988719438814	34.7840423053889	12.5345022981362	41.2639082875687	33.5072870753278	17.044235775452	40.2520343250364	13.9492673352468	41.8172353386849	7.7111631338544	0.439352266524707	4.80487635171931	0.770552044061187	0.380046327247622	0.717261482308469	0	0	noMatch	hsa-let-7a-3|hsa-let-7a-3|miRNA|human
TAAGGCGCATCTAGTGCAGAT	AAGGCG	71.8	59.9	2.17878183145786	0.813463802081003	1.06225933850774	0.875460273238655	0.423551603875565	0.592663712238061	0	0.312244544931678	0.288149478118073	0.223854837003085	0.0844012268899946	0.362643314371319	0.0912744542517831	0.683787614472885	0.130407178810868	0.08567959037616	-1.70955226797595	-0.635160299121287	6.73141969741438	0.00947291739951477	0.22495789584071	0	0	noMatch	hsa-mir-18a|hsa-mir-18a|miRNA|human
CTTCCAGGAACGGTGCACT	UUCCAG	75.7	78	1.45252122097191	1.16209114583	0	2.50131506639616	0.677682566200904	3.16087313193633	2.35615834544036	0.124897817972671	1.5848221296494	0.522327953007199	0.337604907559978	1.08792994311396	1.73421463078388	2.05136284341865	0.652035894054339	1.62791221714704	-0.518301092870236	0.519020666674385	0.712820575461206	0.398509036467176	0.728021632035962	0	0	noMatch	rnu2-2pA83GA|snRNA|human
CGTGTTAGGACCCGAAAG	GUGUUA	64.3	67	0.726260610485954	5.69424661456702	3.61168175092632	5.62795889939135	0.381196443488008	8.19851468595985	1.26870064754481	0.249795635945342	1.44074739059036	0.149236558002057	0.168802453779989	0	0	2.87190798078612	0.260814357621736	1.11383467489008	-2.3845803398984	1.0505539779159	9.61391251907306	0.00193108781382898	0.113686761337136	0	0	noMatch	RNA45S5_NR_046235_prec3.3|rRNA_prec|human
CCGCGCAGTCCGCCCGGAGGA	CGCGCA	84.3	73.5	0.290504244194382	0.116209114583	0.53112966925387	0.250131506639616	5.18850714747567	1.87676842208719	0.181242949649259	0.874284725808698	0.576298956236145	1.0446559060144	2.27883312602985	1.26925160029962	1.18656790527318	2.73515045789154	1.99957674176664	0.08567959037616	0.128802999872893	0.88340579320108	0.0326049016035697	0.856706460105202	0.951055230670498	0	0	noMatch	RNA45S5_NR_046235_prec3.3|rRNA_prec|human
TGGCTCAGTTCAGCAGGAACGG	GGCUCA	21.6	31.8	20.7710534598983	20.2203859374421	14.2342751360037	14.2574958784581	27.3190784499739	22.2248892089273	65.0662189240839	10.1791721647727	140.328795843501	17.2368224492376	16.120634335989	19.4014173188656	28.3863552723046	13.8125098123523	9.21544063596799	26.0465954743526	0.329060079226509	4.95388305363711	0.331961416898531	0.564506410909857	0.819742262529771	0	0	hsa-miR-24-3p	hsa-mir-24-1|hsa-mir-24-1|miRNA|human
TTCAAGTAATCTAGGATAG	UCAAGU	68	43	1.01676485468034	1.278300260413	0.106225933850774	1.37572328651789	0.825925627557352	0.790218282984082	0.362485899298517	0.56204018087702	1.15259791247229	1.5669838590216	0.506407361339967	0.362643314371319	1.73421463078388	0.957302660262038	0.891115721874263	0.51407754225696	0.250200397353988	0.183189735742389	0.224608745243325	0.635550502127607	0.856272927162608	0	0	noMatch	CEP350_CEP350-001_ENSG00000135837_ENST00000367607.3|mRNA|human
TAACGCACGCGGAGAATGCC	AACGCA	87.7	68.6	0	0	0.212451867701548	0	2.47777688267205	0	4.89355964052998	2.68530308641243	0	0.298473116004114	4.55766625205971	0.906608285928297	2.37313581054636	0.273515045789154	0.239079827819924	0.08567959037616	0.342325525121185	0.601001279274768	0.10465927605334	0.746308384832025	0.907002438432011	0	0	noMatch	MAGI1_MAGI1-001_ENSG00000151276_ENST00000402939.2|mRNA|human
AAGGATTATGCTGAGG	AGGAUU	64.7	60.1	1.01676485468034	4.06731901040502	2.54942241241858	0.750394519918847	0.550617085038234	3.65475955880138	1.08745769789555	0.249795635945342	2.44927056400362	0.223854837003085	0.168802453779989	0.725286628742638	0.821470088266048	5.88057348446681	0.304283417225358	1.62791221714704	-0.523959206971087	0.766742273141401	0.60742919670394	0.435757408184417	0.751344226134083	0	0	noMatch	SNORD115-17_ENST00000364612_prec|snoRNA_prec|human
TCGGCAGCACATATAC	CGGCAG	51.5	48.2	0.145252122097191	0	1.06225933850774	0.375197259959424	0.0211775801937782	0.296331856119031	0	0	0.288149478118073	0	0	0	0.0912744542517831	1.23081770605119	0.0434690596036226	0.68543672300928	-0.111443538638607	-1.38205905572707	0.00932644523838277	0.923065084211525	0.975004917945856	0	0	noMatch	RNU6-9_ENST00000384776_prec|snRNA_prec|human
CGTAAACATCCTCGACTGGAAG	GUAAAC	82.6	76.4	1.45252122097191	1.16209114583	1.06225933850774	2.12611780643673	2.35071140150939	2.17310027820622	1.63118654684333	3.49713890323479	2.30519582494458	1.34312902201851	2.78524048736982	1.08792994311396	2.09931244779101	1.91460532052408	5.47710151005645	2.39902853053248	0.709389450939003	1.47465737986372	2.112913234616	0.146061027611942	0.542646086531362	0	0	hsa-miR-30a-5p	hsa-mir-30a|hsa-mir-30a|miRNA|human
TCACAGGGGCTAAGTTCTGC	CACAGG	58.4	29	0.145252122097191	0.232418229166001	0.318677801552322	0.250131506639616	1.24947723143292	0.296331856119031	0.362485899298517	1.68612054263106	0.576298956236145	0.970037627013369	0.253203680669984	0.181321657185659	0.912744542517831	0.273515045789154	0.869381192072452	0.34271836150464	0.734257651875932	-0.116602050565974	1.37875814028148	0.240312794500452	0.620349538865858	0	0	noMatch	hsa-mir-27b|hsa-mir-27b|miRNA|human
AGCAGCATTGGACAGGGCTATCA	GCAGCA	67.7	42.4	1.01676485468034	0.116209114583	0.53112966925387	0.625328766599039	2.66837510441606	0.987772853730102	4.53107374123147	1.49877381567205	0.432224217177109	0.522327953007199	1.77242576468989	6.16493634431242	0.365097817007133	1.09406018315662	2.303860158992	1.54223262677088	0.339995366372919	0.953750855524665	0.258215996549506	0.611348446528729	0.843404665648134	0	0	noMatch	hsa-mir-107|hsa-mir-107|miRNA|human
CTGCCCTGGCCCGAGGGACCGCC	UGCCCU	52.1	22.8	0.145252122097191	2.67280963540901	0	0	0.148243061356448	0.592663712238061	0	0.0624489089863356	0	0	0.168802453779989	0	0.365097817007133	1.36757522894577	0.0869381192072452	0	-1.22792397587925	-1.06931825090612	1.07745841407579	0.299266822631282	0.663423675194531	0	0	hsa-miR-874-3p	hsa-mir-874|hsa-mir-874|miRNA|human
TGTAAACACCCTCGACTGGA	GUAAAC	82.6	76.4	1.01676485468034	1.278300260413	2.33697054471703	3.75197259959424	2.41424414209072	1.38288199522214	1.26870064754481	3.93428126613914	0.432224217177109	2.31316664903188	1.35041963023991	0.725286628742638	1.82548908503566	3.41893807236442	3.06456870205539	0.77111631338544	0.166906651514556	1.29631367281015	0.0966379766650753	0.755902117740587	0.910245281984913	0	0	noMatch	hsa-mir-30a|hsa-mir-30a|miRNA|human
TGATGTAATAGATTGTATAGTT	GAUGUA	61.7	69	0	0.116209114583	0	0	0.677682566200904	0	0.181242949649259	0.374693453918013	0	0.820801069011312	1.09721594956993	0.543964971556978	1.36911681377675	0	1.13019554969419	0	1.89514313099992	-0.446199323070313	3.57290766671745	0.0587293909810688	0.427570595625791	0	0	noMatch	C15orf61_C15orf61-001_ENSG00000189227_ENST00000342683.4|mRNA|human
CTCAAGTAATTCAGGATAGGT	UCAAGU	68	43	1.45252122097191	4.41594635415402	0.849807470806192	2.12611780643673	1.67302883530848	1.18532742447612	1.08745769789555	1.87346726959007	2.59334530306265	1.34312902201851	1.43482085712991	1.08792994311396	1.36911681377675	2.05136284341865	1.7387623841449	1.62791221714704	-0.0376095054608397	1.05019058445821	0.00640345271222298	0.936220095399157	0.980181191665021	0	0	hsa-miR-26b-5p	hsa-mir-26b|hsa-mir-26b|miRNA|human
GACGGGCGATGGCCTCCGTTGC	ACGGGC	33.8	10.1	0.726260610485954	0.581045572915002	0.318677801552322	1.00052602655846	2.4354217222845	0.395109141492041	0.181242949649259	3.55958781222113	0.576298956236145	0.223854837003085	0.422006134449973	0.362643314371319	0.730195634014265	0.410272568683731	1.19539913909962	0	0.143793705543639	0.362218089624856	0.0398325343312855	0.841808369409425	0.945152174042369	0	0	noMatch	RNA45S5_NR_046235_prec3.3|rRNA_prec|human
CACATCCAAGGAAGGCA	ACAUCC	35.6	22.3	1.16201697677753	1.045882031247	1.91206680931393	0.875460273238655	0	0.987772853730102	1.99367244614185	0.0624489089863356	1.15259791247229	0.149236558002057	0.253203680669984	0.181321657185659	0.182548908503566	1.91460532052408	0.0217345298018113	1.97063057865168	-0.768098054479838	-0.152973044816506	0.891328475020895	0.34511755755406	0.695163431740119	0	0	noMatch	rna18s5A60GC456AT1578G|rRNA|human
TTAGAAAGCAATGAGACGGA	UAGAAA	98	93.8	0	0	0	0	0.169420641550226	0	1.81242949649259	0.624489089863356	0	0.149236558002057	0	2.17585988622791	0.182548908503566	0	0.195610768216302	0	0.594435168723896	-1.19312059793873	0.173800443887806	0.676756085700412	0.875716601823847	0	0	noMatch	DCHS2_DCHS2-001_ENSG00000197410_ENST00000357232.4|mRNA|human
TTGGGCTTGATCTAACCATG	UGGGCU	18.3	20.1	0	0.581045572915002	0.212451867701548	0	5.50617085038234	0.19755457074602	4.89355964052998	2.68530308641243	0.288149478118073	3.58167739204936	2.53203680669984	3.80775480089885	5.38519280085521	0.136757522894577	7.23759842400316	0.08567959037616	0.928923862679394	1.63165600552088	1.00484279349595	0.316141524188028	0.6759378036941	0	0	noMatch	hsa-mir-218-1|hsa-mir-218-1|miRNA|human
TGTTGTACTTTTTTTTTTGT	GUUGUA	61.2	64.5	35.005761425423	37.0707075519771	23.4759313810211	42.0220931154554	8.59809755867397	21.1383390698242	10.6933340293063	18.5473259689417	13.1108012543723	11.6404515241604	14.2638073444091	17.2255574326376	13.9649915005228	28.0352921933883	8.62860833131909	7.02572641084512	-0.706324862343848	4.37613857121343	2.38404285050029	0.122579950426572	0.518986144528893	0	0	hsa-miR-3613-5p	hsa-mir-3613|hsa-mir-3613|miRNA|human
ATCACACCATAAACACCA	UCACAC	50.1	43.5	3.48605093033258	2.09176406249401	0	0.250131506639616	0	0.987772853730102	0.181242949649259	0	0	0	0.0844012268899946	0	0.0912744542517831	0.136757522894577	0.0217345298018113	0.51407754225696	-3.21900555412088	-0.862187200817524	7.80475875298459	0.00521088223958779	0.173132216685032	0	0	noMatch	EBPL_EBPL-002_ENSG00000123179_ENST00000242827.6|mRNA|human
TGGTAGACTATGGAACGTAGGAAA	GGUAGA	54.4	34.4	1.16201697677753	0.929672916664004	0.318677801552322	1.75092054647731	1.27065481162669	0	1.63118654684333	1.62367163364472	1.44074739059036	1.26851074301748	4.38886379827972	1.99453822904225	2.64695917330171	1.09406018315662	2.303860158992	2.31334894015632	1.16880507709978	1.01112019727282	4.26987991446605	0.0387936719602021	0.376553427812569	0	0	hsa-miR-379-5p	hsa-mir-379|hsa-mir-379|miRNA|human
ATTATGGTTTGCCTGGGACT	UUAUGG	72.1	52.1	1.88827758726348	2.20797317707701	1.38093714006006	1.87598629979712	0.529439504844456	1.77799113671418	0.724971798597035	1.24897817972671	0.144074739059036	1.19389246401645	0.337604907559978	0.181321657185659	0.912744542517831	1.09406018315662	1.151930079496	0.4283979518808	-0.785523793918475	0.394451559557887	2.20599857290919	0.137474847111154	0.534898297564996	0	0	hsa-miR-584-5p	hsa-mir-584|hsa-mir-584|miRNA|human
ACTCCGGATGTGCTGACC	CUCCGG	70.7	70.3	0.435756366291572	0	0	0	3.02839396771029	1.77799113671418	2.35615834544036	0.936733634795033	0.288149478118073	0.0746182790010284	0	0.725286628742638	0	2.46163541210238	0.282548887423547	1.19951426526624	-0.707385720884137	0.216332080837474	0.556620512365871	0.455625103260519	0.762914766682709	0	0	noMatch	rnu1-1G51A|snRNA|human
GTTAGGATTCGGCGCT	UUAGGA	83.2	78.1	0.145252122097191	0.813463802081003	1.91206680931393	2.00105205311693	1.52478577395203	3.95109141492041	1.08745769789555	0.811835816822362	0.864448434354218	0.522327953007199	0.675209815119957	2.71982485778489	0.821470088266048	1.91460532052408	0.521628715243471	0.94247549413776	-0.551855356623433	0.60999077733563	1.04261178370656	0.307214817182709	0.669256199501141	0	0	noMatch	TRNAE6_prec|tRNA_prec|human
GGTCGATGATGAGAACCTA	GUCGAU	66.3	56.5	0.290504244194382	1.62692760416201	1.06225933850774	0.375197259959424	0.72003772658846	1.38288199522214	0.724971798597035	0.999182543781369	0.720373695295182	1.86545697502571	0.168802453779989	0.543964971556978	0.638921179762482	4.23948320973188	1.5431516159286	1.37087344601856	0.669302261592625	0.507814290141885	1.33886833915773	0.247233637496066	0.625452513670808	0	0	noMatch	SNORD115-40_ENST00000606510|snoRNA|human
ACTCCAGCCCCACAGCCTCAGC	CUCCAG	82.5	78.3	11.1844134014837	10.575029427053	10.9412711866297	9.12979999234598	30.5804257998158	16.5945839426657	20.6616962600155	35.5958781222113	27.9504993774531	29.9219298794124	28.1056085543682	28.2861785209629	26.10449391601	20.376870911292	36.6661517756557	12.1665018334147	0.915083487266078	4.64704299547544	4.00624267175768	0.0453320682566002	0.392302328091502	0	0	hsa-miR-766-3p	hsa-mir-766|hsa-mir-766|miRNA|human
TCTTTGGTTATCTAGCTTTA	CUUUGG	67.3	60.9	0.871512732583145	0.813463802081003	1.59338900776161	1.6258547931575	1.92715979763382	2.37065484895224	1.63118654684333	1.87346726959007	0.864448434354218	1.79083869602468	2.11003067224986	0.906608285928297	1.46039126802853	0.820545137367461	2.19518750998294	0.8567959037616	0.0448617205069481	0.927415228984002	0.00910659026327298	0.923974514388686	0.97527014297318	0	0	noMatch	hsa-mir-9-1|hsa-mir-9-1|miRNA|human
AAGAATTTTGGTGCAACTCC	AGAAUU	69	81.2	1.88827758726348	0	0	0	0	0	0	0	0	0	1.18161717645992	0	0	0	0	0	-0.856999217794105	-1.67837466809852	0.156437816725202	0.692457535577679	0.883894532691163	0	0	noMatch	mt-TL2A9TA43G|mt_tRNA|human
TCGTACCGTGAGTAATATTGCG	CGUACC	45	38.4	1.45252122097191	0.929672916664004	1.16848527235851	0.750394519918847	0.804748047363573	0.987772853730102	0.362485899298517	0.312244544931678	1.00852317341325	0.746182790010284	0.844012268899946	0.906608285928297	0.456372271258916	3.41893807236442	1.78223144374853	0.25703877112848	0.283348631961867	0.344040358089356	0.266319693815928	0.605811306170074	0.840306237951056	0	0	noMatch	hsa-mir-126|hsa-mir-126|miRNA|human
CCTTTGGTTATCTAGCTGTAT	CUUUGG	67.3	60.9	33.4079880823539	43.5784179686252	45.146021886579	29.3904520301549	43.7317031001521	54.2287296697826	23.7428264040529	43.5268895634759	39.620553241235	41.3385265665697	31.9880649913079	37.7149046946172	41.3473277760578	42.2580745744243	44.1862990870824	29.1310607278944	0.111012787492127	5.42013121249559	0.0732808639005649	0.786618404182551	0.922967511696997	0	0	hsa-miR-9-5p	hsa-mir-9-1|hsa-mir-9-1|miRNA|human
TCTTGGAGCTCACAGTCTAGT	CUUGGA	24.3	71.8	0	0	0	0	0.550617085038234	0	0.362485899298517	1.24897817972671	0	0.970037627013369	1.09721594956993	0.181321657185659	0.638921179762482	0	0.652035894054339	0	1.95626679896268	-0.576361511256881	3.31119279542064	0.0688095305159555	0.445042132068132	0	0	noMatch	hsa-mir-151|hsa-mir-151|miRNA|human
GGACTATGAGAATCGAA	GACUAU	66.8	73.7	0.871512732583145	1.39450937499601	0.318677801552322	0.500263013279232	0.508261924650678	1.18532742447612	0	0.374693453918013	1.5848221296494	0.223854837003085	0.337604907559978	0.362643314371319	0.182548908503566	0.547030091578308	0.434690596036226	0.25703877112848	-0.474693255180102	-0.420946718669707	0.617965817269248	0.431804206857169	0.749372015192849	0	0	noMatch	DOCK11_DOCK11-003_ENSG00000147251_ENST00000276202.7|mRNA|human
CTGACACTCAAACTGCTGACA	UGACAC	65.5	58.5	0	0.116209114583	0.106225933850774	0	0.931813528526243	0.19755457074602	0	0.124897817972671	0.144074739059036	0.298473116004114	4.97967238650968	0	3.37715480731598	0	1.21713366890143	0.4283979518808	2.37802225766141	0.16886251302267	5.39633196409922	0.0201791181654178	0.300056743989472	0	0	noMatch	SNORD71_ENST00000411292|snoRNA|human
ATTCAACGCTGTCGGTGAG	UUCAAC	73.9	67.6	5.66483276179044	8.36705624997603	3.39922988322477	9.88019451226482	5.59088117115746	5.33397341014255	7.06847503632109	7.74366471430561	3.74594321553495	2.98473116004114	13.6729987561791	2.90114651497055	6.75430961463195	6.56436109893969	5.82485398688543	2.9987856631656	-0.0291603771980215	2.78588417022896	0.00372233341981598	0.951350505433887	0.98446379972585	0	0	hsa-miR-181a-5p	hsa-mir-181a-1|hsa-mir-181a-1|miRNA|human
AGCAGCATTGTACGGGGCTATA	GCAGCA	67.7	42.4	1.30726909887472	0.232418229166001	0.849807470806192	0.250131506639616	0.254130962325339	0	1.08745769789555	0.56204018087702	0.432224217177109	0.44770967400617	0.590808588229962	1.08792994311396	1.18656790527318	0.683787614472885	0.456425125838037	0.4283979518808	0.352060807583833	-0.385332918044043	0.347397746590255	0.555589911912095	0.816077514457299	0	0	noMatch	hsa-mir-103-1|hsa-mir-103-1|miRNA|human
AGATTGCAGGTTCGGGTCCTGCC	GAUUGC	39.3	50.5	4.93857215130449	1.62692760416201	30.8055208167245	14.0073643718185	8.36514417654241	5.53152798088857	1.44994359719407	138.074537768788	2.16112108588555	6.41717199408844	13.2509926217291	148.683758892241	7.575779702898	2.32487788920781	4.56425125838037	2.31334894015632	2.09862508135873	4.81887803644634	5.4142823543618	0.019972661750085	0.298711431662209	0	0	noMatch	trnaR22A58G|tRNA|human
AGCAGCATTGTACAGGGCTTTA	GCAGCA	67.7	42.4	1.16201697677753	0.697254687498003	0.637355603104644	1.25065753319808	0.592972245425791	0.0987772853730102	0.362485899298517	1.24897817972671	0.432224217177109	0.522327953007199	1.18161717645992	1.26925160029962	1.27784235952496	1.09406018315662	0.891115721874263	0.94247549413776	0.61906417567133	0.130861031720818	1.52517034934866	0.216838738879277	0.601714785403491	0	0	hsa-miR-107	hsa-mir-103-1|hsa-mir-103-1|miRNA|human
GAGGTAGTAGATTGTATAGT	AGGUAG	72.6	60.2	337.420679631774	382.560405207237	536.759643747961	605.31824606787	142.863955987228	426.619095526031	127.23255065378	162.804305727377	324.024088143773	245.046428239377	249.068020552374	107.705064368282	235.670640878104	348.047895766698	156.35820739423	397.981697297263	-0.479289176333764	8.31980405724866	1.26978707091685	0.25980662904693	0.633550816928173	0	0	hsa-let-7f-5p	hsa-let-7f-2|hsa-let-7f-2|miRNA|human
GGTTGATATAGACAGCAGGA	GUUGAU	31.9	32.8	0.581008488388763	0	1.06225933850774	0	0.148243061356448	0.592663712238061	0.543728848947776	0.187346726959007	0	0.149236558002057	0.253203680669984	0.181321657185659	0.0912744542517831	1.23081770605119	0	0.34271836150464	-0.599343649827021	-1.14364524697957	0.406464794350121	0.523769311903155	0.799136116793973	0	0	noMatch	RNA45S5_NR_046235_prec3.3|rRNA_prec|human
GCCATATGATGTTTTCTTTT	CCAUAU	68.7	71	0	0.813463802081003	0	3.00157807967539	0.952991108720021	3.06209584656332	1.99367244614185	2.31060963249442	5.76298956236145	3.65629567105039	0.759611042009951	2.17585988622791	0.365097817007133	2.46163541210238	0.869381192072452	1.2851938556424	0.762910904386628	1.0528533219015	1.15921784539897	0.281627811476901	0.649241802945402	0	0	noMatch	snord84G27A|snoRNA|human
GCAGTCCATGGGCATATA	CAGUCC	29.2	30.5	1.16201697677753	0.464836458332002	0.743581536955418	1.50078903983769	0.0423551603875565	0.395109141492041	0.362485899298517	0.124897817972671	1.44074739059036	0.149236558002057	0.0844012268899946	0.362643314371319	0.365097817007133	0.410272568683731	0.108672649009056	0.34271836150464	-0.797447009748318	-0.786873492643257	1.1706599677769	0.279265676403229	0.647782096587831	0	0	hsa-miR-455-3p	hsa-mir-455|hsa-mir-455|miRNA|human
AATCAGAGAAAAAGTCTTTAAC	AUCAGA	82	75.5	0.435756366291572	0.232418229166001	0.424903735403096	0.625328766599039	1.54596335414581	0.592663712238061	0.543728848947776	1.43632490668572	0.864448434354218	0.223854837003085	0.759611042009951	0.543964971556978	0.547646725510699	0.136757522894577	0.217345298018113	0.08567959037616	-0.201261695470593	-0.204033457762247	0.107308077609689	0.743229913999675	0.905890339155699	0	0	noMatch	ZMYM5_ZMYM5-201_ENSG00000132950_ENST00000337963.4|mRNA|human
AGGTGATTTTCATATTGAATT	GGUGAU	38.7	34.4	0.290504244194382	0	0.956033404656966	1.25065753319808	1.18594449085158	0.296331856119031	0.543728848947776	0.249795635945342	0.144074739059036	0.373091395005142	1.26601840334992	0.181321657185659	1.91676353928745	0.410272568683731	0.521628715243471	0.51407754225696	-0.024964802426246	-0.133908319742185	0.00155229391422118	0.968572148546348	0.989297627326066	0	0	noMatch	MT-TC|mt_tRNA|human
GTAGGTAGCGCTTCAGTC	UAGGUA	86.2	74.5	0	0	4.56771515558328	0.375197259959424	0.423551603875565	0	0.906214748246293	0.124897817972671	0.720373695295182	0.223854837003085	2.78524048736982	2.35718154341357	0.730195634014265	0	1.02152290068513	0	0.100760237539328	0.12809291609427	0.0103390716113267	0.919009704808193	0.973723014826912	0	0	noMatch	trnaM11G26T|tRNA|human
CTGAGAAGACGGTCGAAC	UGAGAA	82.5	75	2.17878183145786	3.95110989582202	2.65564834626935	0	0	10.9642786764041	0.724971798597035	0	0.576298956236145	0.149236558002057	0	0.362643314371319	0	4.37624073262646	0.0217345298018113	0.51407754225696	-2.16200265726632	0.755472840378816	3.80565944787175	0.051079658186093	0.405733752069948	0	0	noMatch	rna18s5A60GC456AT1578G|rRNA|human
TTCAAGTAATCCAGGATAGGATA	UCAAGU	68	43	1.88827758726348	0.232418229166001	0.318677801552322	0.750394519918847	0.169420641550226	0	0	0.187346726959007	0.432224217177109	0.223854837003085	0.168802453779989	0.362643314371319	0	0.820545137367461	0.434690596036226	1.79927139789936	0.135417036877312	-0.635626469458935	0.0268105292401408	0.869936448142732	0.95597037228524	0	0	hsa-miR-26a-5p	hsa-mir-26a-1|hsa-mir-26a-1|miRNA|human
TGTAAACATCCCCGACTGG	GUAAAC	82.6	76.4	86.1345084036342	102.961275520538	103.464059570654	86.7956328039467	102.330067496336	132.954226112072	125.420121157287	95.5468307490934	137.59137580138	57.0829834357867	195.557642704117	185.310733643744	154.710199956772	106.397352811981	136.710192453393	90.2206086660964	0.389192906418124	7.01215530950603	0.895340853776847	0.344034079180881	0.694117977561847	0	0	hsa-miR-30d-5p	hsa-mir-30d|hsa-mir-30d|miRNA|human
TAAAGACTTTTTCTCTGA	AAAGAC	78.9	60	1.45252122097191	0.464836458332002	0	0.375197259959424	4.68024522282499	0.987772853730102	2.53740129508962	0.187346726959007	1.44074739059036	0.0746182790010284	0.506407361339967	0.543964971556978	1.0952934510214	1.09406018315662	0.391221536432603	1.19951426526624	-1.07863716539951	0.534180804871153	2.48304020582846	0.115079614966585	0.508183344873514	0	0	noMatch	MT-TP|mt_tRNA|human
GCCCGAATAACTCAGTCGG	CCCGAA	83	76.4	0.290504244194382	0.116209114583	0.106225933850774	0.250131506639616	0.995346269107578	0.888995568357092	0	1.24897817972671	0.576298956236145	2.91011288104011	0	0.362643314371319	0.365097817007133	0.683787614472885	0.652035894054339	0.08567959037616	1.07661957103814	-0.0990660110450562	1.87583432280469	0.170808360416844	0.567946363037836	0	0	noMatch	ITGA9_ITGA9-001_ENSG00000144668_ENST00000264741.5|mRNA|human
TAAGGCACGCGGCGAATTC	AAGGCA	70.8	57.3	0.435756366291572	0.116209114583	0.212451867701548	0	0.529439504844456	0	1.44994359719407	0.936733634795033	0.144074739059036	0	0.337604907559978	1.81321657185659	0.365097817007133	0.683787614472885	0.282548887423547	0.25703877112848	0.545103606220922	-0.669851322508992	0.422110062626462	0.515886037530047	0.794967252901715	0	0	noMatch	noMatch
TGAGAGGAAGCACTGTA	GAGAGG	25.1	21.5	0.871512732583145	0.697254687498003	1.38093714006006	1.87598629979712	0	0.592663712238061	0	0	2.88149478118073	0	0	0	0	0	0	2.39902853053248	-0.35011478135184	-0.436583579697047	0.06659938895557	0.796353984479569	0.927300306917294	0	0	noMatch	chr9_37882350-37888660_rev|piRNA|human
TCGGTAGAGCATCAGA	CGGUAG	83.6	76.5	0.871512732583145	0.232418229166001	0.106225933850774	1.87598629979712	0.211775801937783	0.0987772853730102	1.44994359719407	0.124897817972671	0.144074739059036	0.0746182790010284	0.422006134449973	0.362643314371319	0.273823362755349	0.273515045789154	0.0869381192072452	1.62791221714704	-0.757043515696981	-0.692305829797842	0.938412859408389	0.332686348114042	0.686600273476153	0	0	noMatch	trnaK1T54G|tRNA|human
TCGGCTCTGGGTCTGTGGGGA	CGGCUC	17.3	27.2	0.290504244194382	0.929672916664004	0.424903735403096	0.750394519918847	0.910635948332465	1.28410470984913	0.362485899298517	0.686937998849691	0.288149478118073	0.746182790010284	0.506407361339967	0.362643314371319	0.821470088266048	1.23081770605119	1.19539913909962	0.51407754225696	0.097955917372397	0.0184072405167518	0.0386617693963007	0.844120251544253	0.946304559547271	0	0	hsa-miR-760	hsa-mir-760|hsa-mir-760|miRNA|human
TAGTAGACCGTATAGCGTA	AGUAGA	76.6	87.2	0.290504244194382	2.78901874999201	9.24165624501734	0.875460273238655	2.22364592034672	9.48261939580898	0.181242949649259	1.62367163364472	6.05113904047953	1.71622041702365	2.44763557980984	4.53304142964149	3.28588035306419	5.19678586999392	2.02131127156845	13.1089773275525	0.389291864673896	2.16346172875998	0.343687252041395	0.557708563368838	0.816835590986126	0	0	hsa-miR-411-5p	hsa-mir-411|hsa-mir-411|miRNA|human
ACTGCGCCAGGTGCTGCTGGT	CUGCGC	78	47.1	0.290504244194382	0.464836458332002	0.424903735403096	1.00052602655846	0	0.0987772853730102	0	0.0624489089863356	0.576298956236145	0	0.0844012268899946	0	0	1.64109027473492	0.0652035894054339	0.4283979518808	-0.102051587937422	-1.26141924882142	0.00866241382154165	0.92584629061629	0.975991704213091	0	0	noMatch	hsa-mir-324|hsa-mir-324|miRNA|human
CACAGTGAACCGGTCTCTTT	ACAGUG	87	70.2	205.967509133817	481.105734373622	689.512536625374	347.057465462467	203.431835341434	759.399769947702	162.393682885736	161.430429729677	903.780838117335	164.01097724426	260.968593543863	119.672293742535	396.313680361242	910.258072386304	408.93517822108	546.978504961405	0.143396873193619	8.79603001796712	0.0902143179229142	0.763904871404121	0.913230156892372	0	0	hsa-miR-128-3p	hsa-mir-128-2|hsa-mir-128-2|miRNA|human
TAACACTGTCTGGTAACGATGTT	AACACU	65.6	64.6	17.4302546516629	14.7585575520411	5.84242636179257	10.2553917722242	21.2622905145534	9.58139668118199	5.2560455398285	5.80774853572921	6.91558747483375	3.28320427604525	14.6014122519691	5.43964971556978	4.10735044133024	9.98329917130411	7.71575807964301	8.9963569894968	-0.634199656359535	3.39652171074097	1.84514279684977	0.174349374253328	0.571214545466731	0	0	hsa-miR-200a-3p	hsa-mir-200a|hsa-mir-200a|miRNA|human
TTCCTTCCTTTTTTGCCA	UCCUUC	40.9	51.5	1.88827758726348	0.697254687498003	1.59338900776161	0.750394519918847	0.508261924650678	1.9755457074602	0.543728848947776	0.374693453918013	0.864448434354218	0.522327953007199	0.759611042009951	2.90114651497055	1.0952934510214	1.50433275184035	0.608566834450716	1.7135918075232	0.0699776433001087	0.353591124781293	0.0178103537539087	0.893833204803986	0.965212780353247	0	0	noMatch	mt-TS1A54C|mt_tRNA|human
TGGAATGTAGAGAAGTATGTAT	GGAAUG	57.1	51.7	0.435756366291572	0.929672916664004	0.956033404656966	1.12559177987827	0.995346269107578	0.691440997611071	0.181242949649259	0.437142362904349	0.576298956236145	0.820801069011312	1.01281472267993	0.362643314371319	0.912744542517831	0.273515045789154	0.869381192072452	0.51407754225696	-0.136304819374925	-0.0204053203531451	0.077174411384938	0.781163719980068	0.921004293930659	0	0	noMatch	hsa-mir-1-1|hsa-mir-1-1|miRNA|human
TTCCCTTTGACATCCTATGCCT	UCCCUU	82.5	96.5	0.145252122097191	0.348627343749001	0.318677801552322	0.375197259959424	1.33418755220803	0	1.26870064754481	0.874284725808698	0.288149478118073	1.11927418501543	0.92841349578994	0.725286628742638	1.0952934510214	0.547030091578308	1.41274443711773	0.51407754225696	0.698908823919231	0.0949514275264122	1.31723476982172	0.25108892663394	0.627753289261952	0	0	noMatch	hsa-mir-204|hsa-mir-204|miRNA|human
AACCCGTAGATCCGATCTTTT	ACCCGU	78.3	57.2	12.4916825003584	13.2478390624621	14.6591788714068	16.258547931575	30.6439585403971	15.8043656596816	34.0736745340606	37.781589936733	9.07670856071929	44.0247846106068	35.5329165206877	54.9404621272548	45.8197760343951	14.4962974268252	35.4055490471506	12.851938556424	0.848098948729625	4.90676635706446	2.88869058533297	0.0892033981770877	0.475382048428367	0	0	hsa-miR-99a-5p	hsa-mir-99a|hsa-mir-99a|miRNA|human
CACTGTAAAGCTAACTTAGCACCA	ACUGUA	87.3	70.3	0.145252122097191	0.232418229166001	0.424903735403096	0.250131506639616	1.29183239182047	0.296331856119031	0.181242949649259	0.312244544931678	0	0.44770967400617	0.422006134449973	0.362643314371319	0.547646725510699	0.683787614472885	1.04325743048694	1.11383467489008	0.393066842337075	-0.254806925871064	0.391690645094643	0.531412063080776	0.803210491653617	0	0	noMatch	MT-TK|mt_tRNA|human
CAGGTCGTCTTGCAGGGCT	AGGUCG	62.4	65.8	0.290504244194382	0.232418229166001	0.637355603104644	0.375197259959424	0.550617085038234	0.691440997611071	0.724971798597035	0	1.29667265153133	0.298473116004114	0.253203680669984	0.362643314371319	1.0952934510214	1.23081770605119	0.369487006630792	0.94247549413776	0.366459318577128	-0.407676485524226	0.357394310168674	0.549956942272481	0.813070379659653	0	0	hsa-miR-431-3p	hsa-mir-431|hsa-mir-431|miRNA|human
AATAGGAGCTTAAACC	AUAGGA	92.9	79.3	3.05029456404101	0.116209114583	0.106225933850774	0	0.338841283100452	0.19755457074602	0.543728848947776	0.0624489089863356	0.144074739059036	0.0746182790010284	0.0844012268899946	0	0.821470088266048	0.273515045789154	0.217345298018113	1.02815508451392	-0.914904552254606	-0.783289893686287	1.06062008319815	0.303073800973501	0.666123232639928	0	0	noMatch	mt-TIG22A|mt_tRNA|human
TGGCTCTAAGGGCTGGGTC	GGCUCU	7.3	19.1	1.01676485468034	1.16209114583	1.06225933850774	1.00052602655846	0.296486122712895	1.67921385134117	0.181242949649259	0.437142362904349	0.576298956236145	0.596946232008227	0.168802453779989	0.181321657185659	0.273823362755349	0	0.17387623841449	0.68543672300928	-1.22917795220469	-0.411819675415856	4.23253402140513	0.0396561921148958	0.378564955927445	0	0	noMatch	RNA45S5_NR_046235_prec3.3|rRNA_prec|human
TGAAATGATGATTCAGTT	GAAAUG	78.4	76.6	0	0	0.106225933850774	0.125065753319808	0.0211775801937782	0	0	1.37387599769938	0.144074739059036	0.0746182790010284	0.0844012268899946	1.26925160029962	0.0912744542517831	0	0	0	3.06958309809469	-1.48004184277117	4.87315080335756	0.0272776524716774	0.334178904439466	0	0	noMatch	SNORD17_ENST00000390930_prec|snoRNA_prec|human
GAGGTAGGAGGTTGTATAGTTA	AGGUAG	72.6	60.2	1.30726909887472	0.813463802081003	0.956033404656966	1.25065753319808	0.592972245425791	1.48165928059515	0.543728848947776	0.811835816822362	1.44074739059036	1.11927418501543	1.6036233109099	0.181321657185659	0.182548908503566	0.820545137367461	0.760708543063395	0.51407754225696	-0.11171295487805	0.174851690126245	0.0480266144340451	0.826533394969888	0.939316664181591	0	0	hsa-let-7e-5p	hsa-let-7e|hsa-let-7e|miRNA|human
AGTTGACCCGGGTTCGTTTCCCGGC	GUUGAC	31.5	51.7	0.290504244194382	0.929672916664004	0.637355603104644	3.00157807967539	0.465906764263121	0.395109141492041	1.63118654684333	22.7314028710261	2.59334530306265	2.16393009102982	1.5192220840199	15.4123408607811	2.73823362755349	0	0.0434690596036226	0.59975713263312	2.51550451098957	2.00870524651803	7.10257356178661	0.00769733528066182	0.205221422682082	0	0	noMatch	trnaG15G5TG45AA56TC66A|tRNA|human
ACAACGTGGCTTTCTCACC	CAACGU	74.6	78.4	0.290504244194382	0.116209114583	0.106225933850774	1.00052602655846	0.084710320775113	0.691440997611071	0.181242949649259	0	0.144074739059036	0	0	0	0	1.36757522894577	0.108672649009056	0.4283979518808	-0.670167702056005	-1.31075041976598	0.406376241710245	0.523814536080198	0.799136116793973	0	0	noMatch	chr15_51328400-51687420|piRNA|human
GGCTCCGTGGCGCAATGGT	GCUCCG	41.4	54.6	0.145252122097191	0.232418229166001	0.106225933850774	0.875460273238655	1.4612530333707	0.296331856119031	0	0.56204018087702	0	1.11927418501543	0.337604907559978	1.81321657185659	0.456372271258916	0	0.434690596036226	0.08567959037616	0.25136047394145	-0.328326274778946	0.0966593303888885	0.755876008226142	0.910238226093987	0	0	noMatch	TRNAR15|tRNA|human
GTCGATGATGAGAAAAA	UCGAUG	88.7	79.2	1.74302546516629	2.44039140624301	2.65564834626935	0.750394519918847	0.508261924650678	1.08655013910311	0.543728848947776	0.187346726959007	2.44927056400362	0.0746182790010284	0.92841349578994	1.99453822904225	0.912744542517831	1.91460532052408	0.847646662270641	4.54101828993648	0.190061573347455	0.705873397106141	0.0905989509579719	0.763417090037068	0.912978060486415	0	0	noMatch	SNORD115-14_ENST00000363090|snoRNA|human
TTTCCCGGCGGCGGGACA	UUCCCG	76.4	77.1	1.16201697677753	0.464836458332002	0.637355603104644	1.00052602655846	0.105887900968891	0	0.181242949649259	0.187346726959007	0.432224217177109	0	0.0844012268899946	0	0.365097817007133	0.410272568683731	0.0652035894054339	2.22766934978016	-0.206581733122218	-0.773913214065052	0.0522583945418376	0.819179085784034	0.936807505304238	0	0	noMatch	MGST1_MGST1-001_ENSG00000008394_ENST00000396210.3|mRNA|human
GTCCTGGTAGTATAAACT	UCCUGG	59.7	30.9	0.581008488388763	0.116209114583	0.956033404656966	0.250131506639616	0	2.76576399044429	0	0	2.59334530306265	0	0	0	0	0.957302660262038	0	4.36965910918416	0.477229368997788	-0.165400471889187	0.130636834245053	0.717772659098745	0.895137397622265	0	0	noMatch	FGF7_FGF7-001_ENSG00000140285_ENST00000267843.4|mRNA|human
CAAAGGACACGGCCTGCAGAGA	AAAGGA	87.2	77.2	5.51958063969325	3.13764609374101	10.8350452527789	8.0042082124677	0.084710320775113	5.23519612476954	0.181242949649259	0.0624489089863356	9.22078329977833	0.298473116004114	0.253203680669984	0.362643314371319	0	6.15408853025596	0.152141708612679	5.05509583219344	-0.961666939429781	1.79096591595525	1.07220116091171	0.300448784509566	0.664408751479849	0	0	noMatch	hsa-mir-330|miRNA|human
ACGACTCTTAGCGGTGGATCACT	CGACUC	80.3	43.4	2.32403395355505	1.39450937499601	2.12451867701548	1.6258547931575	1.58831851453337	3.25965041730934	3.44361604333591	1.68612054263106	1.87297160776747	0.596946232008227	0.92841349578994	0.906608285928297	0.365097817007133	2.46163541210238	1.52141708612679	2.82742648241328	-0.501492364114222	1.04348961901147	1.07263253684418	0.300351574316132	0.664279613684578	0	0	noMatch	RNA45S5_NR_046235_prec3.3|rRNA_prec|human
TACCTGGTTGATCCTGCCAGT	ACCUGG	61	57.8	51.4192512224055	24.2877049478471	16.46501974687	26.8891369637587	225.901247927033	22.1261119235543	47.8481387074043	55.641977906825	17.0008192089663	16.4906396592273	9.70614109234938	9.61004783083995	8.94489651667475	15.3168425641926	69.8330442532197	16.621840532975	-1.1649017707416	5.49570529679895	3.43762944548519	0.063727067531543	0.437441808256657	0	0	noMatch	rna18s5A60GC456AT1578G|rRNA|human
TTGCAGCTGCCTGGGAGT	UGCAGC	57.7	19	1.30726909887472	1.51071848957901	0.424903735403096	0.875460273238655	0.381196443488008	0.987772853730102	0.362485899298517	1.0616314527677	1.15259791247229	1.41774730101954	0.253203680669984	0.181321657185659	0.912744542517831	1.36757522894577	0.282548887423547	0.94247549413776	0.122873740991597	0.0282143328833076	0.0509617275834806	0.821398167070682	0.937613772567299	0	0	hsa-miR-1301-3p	hsa-mir-1301|hsa-mir-1301|miRNA|human
TAATGTGAATTGCAGAATT	AAUGUG	83.1	72.7	0.290504244194382	1.045882031247	0.849807470806192	1.25065753319808	0.105887900968891	0.395109141492041	0.362485899298517	0.249795635945342	0.576298956236145	0.223854837003085	0.422006134449973	0.543964971556978	0.547646725510699	0.547030091578308	0.0869381192072452	0.59975713263312	-0.496705446254176	-0.695293487864707	0.618662037140714	0.431544916223379	0.749232682913329	0	0	noMatch	RNA45S5_NR_046235_prec3.3|rRNA_prec|human
AAAAAGCTCGTAGTTGG	AAAAGC	69.8	63	4.35756366291572	8.48326536455903	6.16110416334489	3.37677533963481	0.465906764263121	7.40829640297576	5.07480259017924	0.187346726959007	7.34781169201085	0.746182790010284	1.26601840334992	1.26925160029962	1.00401899676961	8.75248146525292	0.282548887423547	4.79805706106496	-0.808323777979973	1.9464950866955	1.42226174155392	0.233031489997697	0.614919345934249	0	0	noMatch	rna18s5A60GC456AT1578G|rRNA|human
CCTGTCTAAGCGTCGCT	CUGUCU	71.2	61.8	0.581008488388763	0.464836458332002	0.424903735403096	0.625328766599039	0.232953382131561	0.790218282984082	0	0.0624489089863356	0.432224217177109	0	0.168802453779989	0	0.182548908503566	1.50433275184035	0.0217345298018113	1.11383467489008	-0.241553639644722	-0.893193554548675	0.0775871779076791	0.780594217892011	0.920675124585303	0	0	noMatch	noMatch
TTGCATAGTCACAACAGTGATC	UGCAUA	89	94.7	0	0.581045572915002	1.16848527235851	0.500263013279232	0.127065481162669	1.18532742447612	0.724971798597035	0.56204018087702	0.288149478118073	0.0746182790010284	0.168802453779989	1.26925160029962	0.912744542517831	0	0.260814357621736	1.37087344601856	-0.0561834834234617	-0.47643761465508	0.00595951975418529	0.938466091663506	0.980894707133585	0	0	noMatch	hsa-mir-153-1|hsa-mir-153-1|miRNA|human
TGATAATCATATTTACCAACC	GAUAAU	50.6	63.3	3.05029456404101	2.20797317707701	0.212451867701548	0.250131506639616	3.07074912809785	3.06209584656332	3.26237309368666	0.0624489089863356	0.432224217177109	0.149236558002057	1.6036233109099	0	0	2.59839293499696	5.45536698025464	1.88495098827552	-0.52461276943869	1.15801160534009	0.401114146533033	0.526514425507282	0.800651146250674	0	0	noMatch	mt-TRA9G|mt_tRNA|human
ATCGATGATGAGTCCCCC	UCGAUG	88.7	79.2	0.145252122097191	0.232418229166001	0.53112966925387	0.125065753319808	2.88015090635384	5.8278598370076	6.16226028807479	1.87346726959007	0.432224217177109	0.223854837003085	0.168802453779989	0.906608285928297	0.365097817007133	3.28218054946985	0.434690596036226	2.141989759404	-0.966934864291341	0.880201899270522	1.62528092446941	0.20235700745801	0.591338542454413	0	0	noMatch	SNORD116-5_ENST00000384462|snord116-5|snoRNA|human
TAGCAGCATCTGAATCGGTT	AGCAGC	26.2	37.8	1.16201697677753	0.116209114583	0.849807470806192	0.250131506639616	0.0211775801937782	0.592663712238061	0.181242949649259	0	0.864448434354218	0	0	0	0	0.410272568683731	0.0434690596036226	1.11383467489008	-0.687578592752007	-1.14602305333408	0.403651042111937	0.525209704943545	0.799927830400208	0	0	noMatch	CCPG1_CCPG1-001_ENSG00000260916_ENST00000310958.6|mRNA|human
TTGTGAATCTGACAACAGAGG	UGUGAA	51.1	69.9	4.35756366291572	1.16209114583	2.23074461086625	1.25065753319808	3.70607653391119	3.75353684417439	14.8619218712392	0.686937998849691	2.44927056400362	6.49179027308947	2.44763557980984	4.53304142964149	9.49254324218545	3.555695595259	3.43405570868619	2.05631016902784	-0.0674195131365133	2.17047874768912	0.0133796686718881	0.9079136728187	0.969938774546712	0	0	noMatch	mt-THA10G|mt_tRNA|human
CAGCAGCAGACTGTGGTTTGT	AGCAGC	26.2	37.8	0	0.116209114583	0.212451867701548	0	5.69676907212635	0.19755457074602	4.34983079158221	3.93428126613914	0.288149478118073	3.65629567105039	4.30446257138972	3.08246817215621	3.65097817007133	0.136757522894577	5.56403962926369	0	0.970018520368607	1.57140820891744	0.976348004336181	0.323102091266133	0.680756443595074	0	0	noMatch	hsa-mir-497|hsa-mir-497|miRNA|human
TATGCAAGGGCAAGCTCTCT	AUGCAA	100.3	84.4	14.9609685760107	13.7126755207941	19.5455718285424	9.25486574566578	13.9772029278936	21.1383390698242	56.1853143912702	18.797121604887	19.4500897729699	12.6104891511738	29.3716269577181	11.6045860598822	24.5528281937297	21.6076886173432	16.4965081195748	34.7859136927209	0.0972543004933866	4.50704774865419	0.0456039185553285	0.830897416923737	0.941253776128075	0	0	noMatch	hsa-mir-381|hsa-mir-381|miRNA|human
TGTGCTCCGGAGTTACCTCGTT	GUGCUC	58.9	51.2	2.03352970936067	1.62692760416201	0.956033404656966	1.6258547931575	2.11775801937782	0.691440997611071	2.1749153957911	1.56122272465839	1.72889686870844	2.68625804403702	1.94122821846988	0.906608285928297	1.82548908503566	0.683787614472885	3.26017947027169	0	0.176459703364741	1.05213309717114	0.0922297762583533	0.761361367467161	0.912240828387933	0	0	noMatch	TRNAC29_prec|tRNA_prec|human
AATGATTACGCTGAGG	AUGAUU	95.5	80.5	0.290504244194382	0.116209114583	0	0	0.381196443488008	1.08655013910311	2.1749153957911	0	0.720373695295182	0	0.253203680669984	0	0	2.73515045789154	0.0652035894054339	0.68543672300928	-0.229256748409142	-0.71323752809257	0.0437876690093191	0.834249152782436	0.942668021957171	0	0	noMatch	SNORD115-7_ENST00000365306|snoRNA|human
TTATAATACAACCTGATGAGTG	UAUAAU	82.8	75.9	0.145252122097191	0.813463802081003	0.53112966925387	1.00052602655846	0.783570467169795	0.493886426865051	0.181242949649259	0.56204018087702	0.576298956236145	1.94007525402674	1.01281472267993	1.45057325748528	0.638921179762482	0.136757522894577	0.695504953657962	0.51407754225696	0.635823640496147	-0.0193093719980525	1.25322221291434	0.262937943292601	0.635748466492714	0	0	noMatch	hsa-mir-374a|hsa-mir-374a|miRNA|human
TCTTTGGTTATCTAGCTTAATGA	CUUUGG	67.3	60.9	0.145252122097191	0.116209114583	0.106225933850774	0	1.1647669106578	0.592663712238061	0.543728848947776	0.999182543781369	0.864448434354218	3.73091395005142	1.43482085712991	1.63189491467093	1.00401899676961	1.09406018315662	1.06499196028875	0.34271836150464	1.79554648432577	0.354902682135141	7.2911315256175	0.00692958176816785	0.195813123998244	0	0	noMatch	hsa-mir-9-1|hsa-mir-9-1|miRNA|human
CGGGTCCCATCTGGGTCGCC	GGGUCC	20.5	14.6	0.145252122097191	0	0.106225933850774	0.125065753319808	3.02839396771029	0	0.543728848947776	0.187346726959007	0.288149478118073	0.298473116004114	0.337604907559978	0.181321657185659	0.456372271258916	1.09406018315662	0.49989418544166	0.77111631338544	-0.431042570960176	-0.114917529275999	0.305761001324182	0.580293128940317	0.827034974278054	0	0	noMatch	trnaR4A58G|tRNA|human
AGTTACATTGTCTGCTGGGT	GUUACA	52.5	69.6	0	0.116209114583	0.106225933850774	0.375197259959424	0.571794665232013	0.0987772853730102	0.543728848947776	0.249795635945342	0.288149478118073	1.19389246401645	0.506407361339967	0.181321657185659	1.00401899676961	0.273515045789154	0.543363245045282	0.08567959037616	0.934571918855014	-0.634680987987654	1.71981741940749	0.189716548786462	0.582637238510482	0	0	noMatch	hsa-mir-221|hsa-mir-221|miRNA|human
ACTGGACTTGGAGTCGGAAG	CUGGAC	48.5	20.4	0.581008488388763	0.464836458332002	0.956033404656966	0.750394519918847	1.54596335414581	1.48165928059515	0.543728848947776	0.874284725808698	0.720373695295182	0.149236558002057	0.253203680669984	0.906608285928297	0.0912744542517831	1.09406018315662	0.49989418544166	0.94247549413776	-0.546692205941868	0.0102487739857567	1.0254589842511	0.311227613212291	0.672461149592916	0	0	noMatch	hsa-mir-378|hsa-mir-378|miRNA|human
CCCCCTCGCGGCCCTCCCC	CCCCUC	47.2	56.1	0.290504244194382	0	0.106225933850774	0.500263013279232	2.90132848654762	3.35842770268235	3.26237309368666	0	0.288149478118073	0	0	0	0.0912744542517831	2.73515045789154	0.369487006630792	0.8567959037616	-1.65604922987401	0.252181610655947	2.83954692085835	0.0919701433339069	0.478425099293975	0	0	noMatch	RNA45S5_NR_046235_prec3.3|rRNA_prec|human
ATTGACAGATTGATAGCTCTT	UUGACA	80.5	77.2	1.45252122097191	0.813463802081003	2.33697054471703	1.87598629979712	1.29183239182047	0.888995568357092	0.181242949649259	0.437142362904349	0.864448434354218	0.44770967400617	0.590808588229962	0.181321657185659	0.273823362755349	2.46163541210238	0.456425125838037	1.62791221714704	-0.622561945076568	0.296207723432498	1.23585931395473	0.266270559828577	0.638440730090303	0	0	noMatch	rna18s5A60GC456AT1578G|rRNA|human
CGGCTCCGGGACGGCTG	GGCUCC	18.5	18	1.16201697677753	0.581045572915002	0.424903735403096	1.50078903983769	0.169420641550226	0.395109141492041	0.362485899298517	0.187346726959007	0.144074739059036	0.149236558002057	0	0.362643314371319	0	1.09406018315662	0.0434690596036226	1.79927139789936	-0.603486166205794	-0.671792181441342	0.533236442464229	0.465249361083964	0.768273680691265	0	0	noMatch	RNA45S5_NR_046235_prec3.3|rRNA_prec|human
TGGCCCCTGCGCAAGGATGAC	GGCCCC	31.6	20.8	0.435756366291572	0	0.106225933850774	0.125065753319808	0.36001886329423	0	0.181242949649259	1.99836508756274	0	2.68625804403702	3.96685766382975	1.08792994311396	4.10735044133024	0.273515045789154	1.02152290068513	0.17135918075232	3.27731334551514	0.484554238735478	14.3809319993786	0.000149306593875676	0.0409946404061642	0	0	noMatch	RNU6-9_ENST00000384776_prec|snRNA_prec|human
TGAGATGAAGCGCTGTAGCT	GAGAUG	76.2	56.2	10.6034049130949	9.52914739580604	16.5712456807207	11.5060493054223	16.8573538342475	9.48261939580898	5.61853143912702	6.43223762559256	29.6793962461615	10.3719407811429	11.0565607225893	4.35171977245583	9.85764105919258	0	9.0415643975535	18.0783935693698	0.0319316196388553	3.64025833712898	0.00288200650512493	0.957186673451669	0.986212296280634	0	0	noMatch	hsa-mir-143|hsa-mir-143|miRNA|human
ATGGCTAACAACATGGACCA	UGGCUA	92.7	66.9	0.435756366291572	0.348627343749001	0	0.125065753319808	3.26134734984185	0	1.44994359719407	0.124897817972671	0	0.522327953007199	9.45293741167939	9.42872617365429	17.9810674876013	0.273515045789154	5.30322527164196	0.34271836150464	2.55626179439303	1.85822774200988	5.52530659616455	0.0187433179888792	0.291254383054588	0	0	noMatch	ZNF441_ZNF441-003_ENSG00000197044_ENST00000357901.4|mRNA|human
TCCCTGAGACTCTTTAACCT	CCCUGA	72.8	79.4	0.726260610485954	1.39450937499601	0.637355603104644	2.50131506639616	0.571794665232013	0.888995568357092	0.362485899298517	0.56204018087702	0.432224217177109	1.11927418501543	0.675209815119957	0.181321657185659	0.547646725510699	0.820545137367461	0.434690596036226	1.02815508451392	-0.513021790411339	0.0146826065510084	0.992879645771611	0.319039580953907	0.677983868403518	0	0	noMatch	hsa-mir-125a|hsa-mir-125a|miRNA|human
TCATAGTGAACCGGTCTCTTTA	CAUAGU	48.4	52.4	0.726260610485954	0.116209114583	0.424903735403096	0.125065753319808	2.9225060667414	0.19755457074602	0.543728848947776	1.7485694516174	0.144074739059036	1.19389246401645	5.57048097473964	2.90114651497055	2.55568471904993	0	5.54230509946188	0.4283979518808	1.65202233339205	1.17102284873555	4.05981929412326	0.0439151986404279	0.387772583106102	0	0	noMatch	hsa-mir-128-2|hsa-mir-128-2|miRNA|human
AGATGTAGTAGGTTGCATAGTTT	GAUGUA	61.7	69	0.145252122097191	0	0	0	1.01652384930136	0.0987772853730102	0.543728848947776	0.499591271890684	0	0.44770967400617	0.422006134449973	0.181321657185659	2.00803799353923	0.136757522894577	1.32580631791049	0.08567959037616	1.10701901637944	-0.315792397108224	1.56440606627699	0.21102125183048	0.597522310566961	0	0	hsa-let-7d-5p	hsa-let-7d|hsa-let-7d|miRNA|human
TTCACCGTGGCTAAGTTCCGC	UCACCG	87.7	74.9	1.45252122097191	1.51071848957901	1.59338900776161	1.50078903983769	1.1647669106578	1.38288199522214	0.181242949649259	1.37387599769938	1.5848221296494	1.19389246401645	0.337604907559978	0.362643314371319	0.547646725510699	1.50433275184035	1.19539913909962	1.45655303639472	-0.136578415587913	0.529398041651335	0.075935105281479	0.782883538614055	0.921681473140421	0	0	noMatch	hsa-mir-27a|hsa-mir-27a|miRNA|human
AGCTACATCTGGCTACTGGGTCTAT	GCUACA	68.3	63.7	0.581008488388763	2.55660052082601	1.80584087546316	0.875460273238655	2.1389355995716	1.67921385134117	1.99367244614185	0.686937998849691	1.15259791247229	0.746182790010284	1.94122821846988	1.08792994311396	1.82548908503566	0.547030091578308	1.86916956295577	1.02815508451392	-0.346702393263201	0.821821348493226	0.522559996729645	0.469751698542592	0.770751814979984	0	0	hsa-miR-222-3p	hsa-mir-222|hsa-mir-222|miRNA|human
TCAGTGGTTATCTAGCTGTAA	CAGUGG	31.1	29.7	0	0	0	0	2.07540285899027	0	0.906214748246293	1.31142708871305	0	0.671564511009256	1.35041963023991	0.725286628742638	0.730195634014265	0	2.23865656958656	0	0.931472853765672	0.180840315159504	0.712697378165657	0.398549799477374	0.728035085953722	0	0	noMatch	hsa-mir-9-1|hsa-mir-9-1|miRNA|human
TAAAGCTAGATAACCGAAAGAA	AAAGCU	55.1	54.3	7.69836247115111	8.83189270830803	6.58600789874799	5.25276163943193	15.8196524047524	13.6312653814754	16.130622518784	16.1118185184746	1.00852317341325	16.8637310542324	6.92090060497955	29.1927868068912	15.4253827685513	9.02599651104208	15.3663125698806	14.5655303639472	0.520575079901945	3.79830026135306	0.994210988704655	0.31871534543629	0.677899614615192	0	0	hsa-miR-9-3p	hsa-mir-9-1|hsa-mir-9-1|miRNA|human
AATCCCGGACGAGCCCCC	AUCCCG	89.8	73.7	1.88827758726348	1.278300260413	1.80584087546316	5.50289314607155	1.33418755220803	5.13641883939653	2.89988719438814	0.749386907836027	1.87297160776747	0.44770967400617	1.43482085712991	2.90114651497055	3.01205699030884	6.29084605315054	1.28233725830687	2.82742648241328	-0.256977530561593	1.43218224986217	0.23111386806703	0.630699139315188	0.853506385313324	0	0	noMatch	trnaP10T19GC33TT39C|tRNA|human
TGGCTCAGTTCAGCATGAACAGT	GGCUCA	21.6	31.8	0.581008488388763	1.16209114583	0.849807470806192	0.875460273238655	1.35536513240181	0.888995568357092	5.61853143912702	1.49877381567205	2.16112108588555	4.17862362405759	1.85682699157988	1.63189491467093	1.73421463078388	0.683787614472885	2.12998392057751	0.8567959037616	0.400261562933279	1.05954119610156	0.509456448383167	0.475374250122553	0.772978804343162	0	0	noMatch	hsa-mir-24-1|hsa-mir-24-1|miRNA|human
TCTGGCTCTGTGTCTTCACTCC	CUGGCU	44.5	39	0.581008488388763	0.348627343749001	0.212451867701548	0	1.08005658988269	0	1.08745769789555	1.0616314527677	0.288149478118073	0.373091395005142	0.590808588229962	0.362643314371319	0.547646725510699	0.410272568683731	0.934584781477886	0.17135918075232	0.282278787191038	-0.289985965882221	0.177068888530799	0.673904386928558	0.874467924647692	0	0	noMatch	hsa-mir-149|hsa-mir-149|miRNA|human
ATCACATTGCCAGGGATTATC	UCACAU	56.6	65.5	1.16201697677753	5.57803749998402	1.69961494161238	1.75092054647731	1.73656157588982	2.27187756357923	0.724971798597035	1.68612054263106	0.432224217177109	2.31316664903188	1.5192220840199	1.45057325748528	1.46039126802853	5.74381596157223	2.62987810601917	0.25703877112848	-0.066066729855292	1.25740431982476	0.0132749906644616	0.908273008872831	0.96999797250296	0	0	hsa-miR-23b-3p	hsa-mir-23b|hsa-mir-23b|miRNA|human
AGAGGTAGTAGGTTACATAGTT	GAGGUA	72.4	50.3	1.5977733430691	2.90522786457501	2.33697054471703	3.251709586315	3.21899218945429	3.45720498805536	0.724971798597035	1.87346726959007	1.15259791247229	2.76087632303805	3.1228453949298	1.63189491467093	1.82548908503566	1.23081770605119	3.39058664908256	2.82742648241328	-0.0576820300963147	1.52033193968599	0.0146312995155453	0.903722790177215	0.968700270122316	0	0	noMatch	hsa-let-7d|hsa-let-7d|miRNA|human
TGGATTTTCCTTCTATGTTT	GGAUUU	81.8	74.2	0.435756366291572	2.32418229166001	3.18677801552322	0.625328766599039	0.974168688913799	2.27187756357923	0.543728848947776	0.749386907836027	0.864448434354218	1.64160213802262	1.01281472267993	0.725286628742638	1.00401899676961	1.09406018315662	0.652035894054339	0.4283979518808	-0.5929021445628	0.493486086530277	1.32691448464022	0.249354876785192	0.627089185796574	0	0	noMatch	hsa-mir-376b|hsa-mir-376b|miRNA|human
TGAGGTAGTAGTTTGTGCTGTTTA	GAGGUA	72.4	50.3	1.5977733430691	2.90522786457501	2.76187428012012	1.87598629979712	1.31300997201425	1.18532742447612	0.181242949649259	1.18652927074038	1.29667265153133	0.596946232008227	0.590808588229962	0.543964971556978	1.18656790527318	1.23081770605119	1.63008973513585	0.68543672300928	-0.647281703625746	0.683485382353554	1.67398821876431	0.195725195889739	0.586486251566539	0	0	hsa-let-7i-5p	hsa-let-7i|hsa-let-7i|miRNA|human
ATATGGAGGTCTCTGTCTGGCT	UAUGGA	45.2	53.7	2.75979031984663	2.55660052082601	2.4431964785678	2.12611780643673	3.00721638751651	1.87676842208719	1.44994359719407	1.24897817972671	2.88149478118073	2.31316664903188	1.94122821846988	1.26925160029962	2.92078253605706	2.59839293499696	1.58662067553222	3.17014484391792	-0.00723713911602082	1.39796280313685	0.000284214779728398	0.986549364034432	0.995007042941477	0	0	hsa-miR-1843	SCARNA3|SCARNA3_ENST00000517097|scaRNA|human
CACGTCTCGTCGCGCGCG	ACGUCU	63.4	63.5	1.5977733430691	0	0	1.6258547931575	0.974168688913799	2.56820941969826	2.89988719438814	0	0.432224217177109	0	0.253203680669984	0.181321657185659	0.0912744542517831	16.4109027473492	0.217345298018113	2.48470812090864	0.615675970224666	0.868484881635306	0.320942057209468	0.571042052373911	0.823062680429221	0	0	noMatch	RNA45S5_NR_046235_prec3.3|rRNA_prec|human
TCTTTGGTTATCCAGCTGTATGT	CUUUGG	67.3	60.9	0.871512732583145	1.045882031247	1.80584087546316	1.12559177987827	2.39306656189694	1.67921385134117	1.44994359719407	2.24816072350808	1.00852317341325	1.64160213802262	1.18161717645992	1.45057325748528	2.28186135629458	0.683787614472885	3.0863032318572	1.02815508451392	0.26433092266135	1.0369662436101	0.295063298678945	0.586993970485928	0.830790132434878	0	0	noMatch	hsa-mir-9-1|hsa-mir-9-1|miRNA|human
GCAAGACGGACCAGAGCG	CAAGAC	56.5	24.7	0	0.232418229166001	0.424903735403096	0	0	0	0.543728848947776	0	1.29667265153133	0	0.0844012268899946	0	0.182548908503566	1.23081770605119	0	0	0.825076516675981	-1.58578311765071	0.307157673409423	0.579429610455656	0.826926403362023	0	0	noMatch	rna18s5A60GC456AT1578G|rRNA|human
AAGAACTGCTAACTCACCA	AGAACU	57.7	68.2	57.2293361062932	9.29672916664004	1.48716307391084	2.25118355975654	1.86362705705249	2.76576399044429	5.43728848947776	0.811835816822362	2.88149478118073	0.149236558002057	7.59611042009951	0.906608285928297	11.1354834187175	3.14542302657527	2.99936511264996	5.74053255520272	-1.48492997557601	2.89732732590938	3.88540982245295	0.0487073736856653	0.400828552439003	0	0	noMatch	MT-TS2|mt_tRNA|human
TCTTTGGTTATGTAGCTGTATTA	CUUUGG	67.3	60.9	0.145252122097191	0.116209114583	0	0	1.84244947685871	0.395109141492041	0.181242949649259	1.12408036175404	0.144074739059036	1.64160213802262	2.19443189913986	1.99453822904225	1.46039126802853	0	1.76049691394672	0	1.53123612352122	0.333393223320176	2.86794493952108	0.0903601838473012	0.476813881203141	0	0	noMatch	hsa-mir-9-1|hsa-mir-9-1|miRNA|human
GGGGCCACGCGCGCGTCC	GGGCCA	19	44.7	0.290504244194382	0	0.106225933850774	0.375197259959424	2.39306656189694	0.691440997611071	1.81242949649259	0	0	0	0.168802453779989	0	0.273823362755349	2.87190798078612	0.260814357621736	1.02815508451392	-0.761346287302923	-0.112487439938513	0.646974954198114	0.421196293086841	0.741594655243095	0	0	noMatch	RNA45S5_NR_046235_prec3.3|rRNA_prec|human
TCAGTGCACTACAGAACCTTGT	CAGUGC	61.3	69.7	0.581008488388763	0.581045572915002	1.16848527235851	1.00052602655846	1.24947723143292	0.395109141492041	0.362485899298517	0.249795635945342	2.01704634682651	0.820801069011312	0.590808588229962	0.725286628742638	1.00401899676961	0.683787614472885	1.04325743048694	1.11383467489008	0.272002604260301	0.175367877781136	0.287005401638046	0.592145961122379	0.833442315520366	0	0	noMatch	hsa-mir-148a|hsa-mir-148a|miRNA|human
AGGCACGCGGTGAATGCCAAT	GGCACG	55.1	37.2	1.01676485468034	0.697254687498003	1.69961494161238	0.625328766599039	0.190598221744004	2.27187756357923	0.181242949649259	0.124897817972671	2.59334530306265	0	0.253203680669984	0	0.0912744542517831	1.23081770605119	0.347752476828981	0.8567959037616	-0.608861110744808	-0.200481886012257	0.629599027087249	0.427502431528683	0.746063561799618	0	0	hsa-miR-124-3p	hsa-mir-124-3|hsa-mir-124-3|miRNA|human
TATAAACATCCTCGACTGGAAGC	AUAAAC	84.3	76.7	2.75979031984663	1.97555494791101	2.76187428012012	3.1266438329952	6.50151711948992	2.27187756357923	4.71231669088072	5.49550399079753	5.18669060612531	7.23797306309975	5.57048097473964	7.25286628742638	9.85764105919258	6.42760357604512	6.60729705975063	2.65606730166096	0.938273944470411	2.53372600015424	3.93212318829485	0.0473720997814608	0.397365314683764	0	0	hsa-miR-30a-5p	hsa-mir-30a|hsa-mir-30a|miRNA|human
TGAGGTAGTAGGTTGTTTAGT	GAGGUA	72.4	50.3	7.40785822695673	12.666793489547	6.16110416334489	10.1303260189044	7.43333064801617	6.71685540536469	3.26237309368666	8.4306027131553	5.33076534518435	6.86488166809461	11.4785668570393	3.62643314371319	7.75832861140157	10.667086785777	9.2371751657698	3.59854279579872	0.0481495729052663	3.08826024190036	0.0109879320747659	0.916515991454849	0.972739699608886	0	0	noMatch	hsa-let-7a-3|hsa-let-7a-3|miRNA|human
TCGTACCGTGAGTAATAAG	CGUACC	45	38.4	0.581008488388763	0.581045572915002	0.53112966925387	0	0.211775801937783	0.987772853730102	0	0.124897817972671	1.44074739059036	0.223854837003085	0.590808588229962	1.08792994311396	0.182548908503566	0.683787614472885	0.304283417225358	0.34271836150464	0.423951531751021	-0.678163717033557	0.364631795944918	0.545945039930933	0.810988373169015	0	0	hsa-miR-126-3p	hsa-mir-126|hsa-mir-126|miRNA|human
ATCACATTGCCAGGTATTACC	UCACAU	56.6	65.5	0.435756366291572	1.045882031247	1.06225933850774	0.625328766599039	1.4612530333707	0.790218282984082	1.08745769789555	1.81101836060373	0.576298956236145	2.31316664903188	1.18161717645992	0.543964971556978	0.912744542517831	0.273515045789154	1.91263862255939	0.25703877112848	0.399006368179401	0.531126356425444	0.505835487488083	0.476947220312157	0.773750472636927	0	0	noMatch	hsa-mir-23b|hsa-mir-23b|miRNA|human
CGCGGCTGGACGAGGCGCCGC	GCGGCU	14.8	18.2	2.17878183145786	2.32418229166001	2.12451867701548	1.75092054647731	1.18594449085158	2.66698670507128	0.181242949649259	0.0624489089863356	1.00852317341325	0.149236558002057	0.422006134449973	0	0.0912744542517831	1.7778477976295	0.67377042385615	0.94247549413776	-1.59357904392164	0.370264166936281	6.36351507491575	0.0116490540348864	0.244126134843758	0	0	noMatch	RNA45S5_NR_046235_prec3.3|rRNA_prec|human
AACATTCAGCGCTGTCGGT	ACAUUC	74.6	86.7	3.48605093033258	1.97555494791101	0.849807470806192	2.75144657303577	1.33418755220803	1.08655013910311	3.44361604333591	5.24570835485219	0.864448434354218	2.68625804403702	3.79805521004976	2.71982485778489	4.19862489558202	0.957302660262038	2.41253280800105	0.25703877112848	0.435280686471915	1.48535741711743	0.579484596107296	0.446514413732316	0.757513874199383	0	0	noMatch	FOXRED2_FOXRED2-001_ENSG00000100350_ENST00000397224.4|mRNA|human
TGATTTGCTTTCAGTTGA	GAUUUG	60.7	57	0.726260610485954	0.116209114583	0.106225933850774	0	0.254130962325339	0.0987772853730102	0	0	0.144074739059036	0	1.01281472267993	0.181321657185659	1.00401899676961	0	0.0434690596036226	0.25703877112848	0.659774214617672	-1.2617888535141	0.385635197436958	0.534602697148642	0.805228845411872	0	0	noMatch	mt-TAG34TT51G|mt_tRNA|human
CTAGCACCATCTGAAATCGGTTA	UAGCAC	60.3	28.9	141.185062678469	41.1380265623822	49.7137370421622	64.2837972063813	80.6230477977138	36.4488183026408	168.918429073109	101.167232557864	70.1643979217507	102.152423952408	104.151113982253	122.936083571877	56.9552594531127	49.9164958565206	143.252285923738	207.173249529555	0.490499162233506	6.73182495835971	1.02981240568536	0.310202732248058	0.671743951267156	0	0	hsa-miR-29a-3p	hsa-mir-29a|hsa-mir-29a|miRNA|human
CAGCATCAGTGATTTTGTT	AGCAUC	74.4	48	151.352711225273	132.478390624621	77.9698354464681	164.586531368867	41.2327486372862	38.621918580847	49.8418111535461	103.477842190358	80.9700033511784	68.8726715179492	76.1299066547751	25.022388691621	55.4035937308324	108.995745746978	58.7049649946923	40.6121258382998	-0.3546183151756	6.43210473725286	0.555619666687432	0.456030549254572	0.762914766682709	0	0	hsa-miR-338-3p	hsa-mir-338|hsa-mir-338|miRNA|human
CTGAGGTAGTAGTTTGTGCTGT	UGAGGU	40.3	20.7	0.290504244194382	1.16209114583	0.956033404656966	0.750394519918847	0.741215306782239	0.987772853730102	0.906214748246293	1.18652927074038	0.864448434354218	0.671564511009256	0.675209815119957	0.362643314371319	0.821470088266048	1.36757522894577	0.652035894054339	0.51407754225696	0.0327536586587646	0.0590637992608675	0.00517601180994909	0.942646071866407	0.981927772649803	0	0	hsa-let-7i-5p	hsa-let-7i|hsa-let-7i|miRNA|human
ATTGAGGGTTCGGGTCCCTTC	UUGAGG	62.5	59.7	1.74302546516629	0.697254687498003	25.0693203887827	7.8791424591479	1.05887900968891	1.38288199522214	2.1749153957911	43.3395428365169	1.72889686870844	4.9994246930689	9.95934477301936	13.2364809745531	17.7985185790977	8.8892389881475	2.76028528483003	4.19829992843184	1.19897879502979	3.39028069636044	2.62701118304115	0.105059311319226	0.496291653671993	0	0	noMatch	trnaR25T34CA58G|tRNA|human
CTATACAGTCTACTGTCTTTCA	UAUACA	80.2	80.7	0.435756366291572	0.464836458332002	0.212451867701548	0.250131506639616	1.08005658988269	0.493886426865051	0.543728848947776	1.56122272465839	0.720373695295182	1.34312902201851	0.675209815119957	0.181321657185659	1.27784235952496	0	0.934584781477886	0.68543672300928	0.806286072990217	0.0438639220431211	1.8250983290771	0.176707605257893	0.572437906638466	0	0	hsa-let-7f-2-3p	hsa-let-7f-2|hsa-let-7f-2|miRNA|human
TCTTTGGTTACCTAGCTGTA	CUUUGG	67.3	60.9	0.726260610485954	2.09176406249401	2.01829274316471	1.00052602655846	1.84244947685871	2.8645412758173	1.99367244614185	1.43632490668572	2.30519582494458	1.5669838590216	1.18161717645992	1.26925160029962	2.64695917330171	1.09406018315662	2.15171845037932	0.94247549413776	-0.0258860248607077	1.04063617765333	0.00319267148952918	0.954940524265462	0.98589443439327	0	0	noMatch	hsa-mir-9-1|hsa-mir-9-1|miRNA|human
TGAGGTAGTAGTTTGTGCTTT	GAGGUA	72.4	50.3	0.726260610485954	2.44039140624301	2.97432614782167	2.62638081971597	1.4612530333707	2.17310027820622	1.08745769789555	1.81101836060373	1.00852317341325	0.895419348012341	1.09721594956993	0.543964971556978	2.09931244779101	1.36757522894577	1.36927537751411	0.4283979518808	-0.583623228009264	0.864858902823959	1.48117187348313	0.223591261807452	0.607298766425366	0	0	hsa-let-7i-5p	hsa-let-7i|hsa-let-7i|miRNA|human
TTCAAATAATCCAGGATAGGCAT	UCAAAU	70.6	79.2	1.5977733430691	1.16209114583	0.637355603104644	1.12559177987827	0.127065481162669	0.592663712238061	1.08745769789555	0.249795635945342	1.87297160776747	0.223854837003085	0	0.362643314371319	0.456372271258916	0.820545137367461	0.239079827819924	0.77111631338544	-0.647982069889308	-0.358498907231877	0.989686626307652	0.319818977819262	0.67848878593307	0	0	noMatch	hsa-mir-26a-1|hsa-mir-26a-1|miRNA|human
CTTTGGTTATCTAGCTGAAT	UUUGGU	74.7	60.4	0.145252122097191	0.348627343749001	0.637355603104644	0.500263013279232	0.550617085038234	0.395109141492041	0.724971798597035	0.874284725808698	0.576298956236145	0.596946232008227	1.01281472267993	0.362643314371319	1.00401899676961	0.820545137367461	0.717239483459773	0.59975713263312	0.724405331460989	-0.205173639727944	2.31653225147861	0.128005108955891	0.525269662273594	0	0	noMatch	hsa-mir-9-1|hsa-mir-9-1|miRNA|human
GTACAGTACTGTGTTAACT	UACAGU	68	61.1	1.30726909887472	3.02143697915801	1.69961494161238	2.37624931307635	0.614149825619569	0.790218282984082	1.63118654684333	0.936733634795033	0.720373695295182	1.0446559060144	1.43482085712991	0.725286628742638	1.27784235952496	2.05136284341865	0.49989418544166	0.51407754225696	-0.588393087362067	0.536966512342413	1.44964207940494	0.228585392572938	0.611600294949012	0	0	noMatch	USP49_USP49-007_ENSG00000164663_ENST00000394253.3|mRNA|human
TGTGGGTTATTGTTAAGTT	GUGGGU	14	12.6	0.290504244194382	0.929672916664004	0.424903735403096	1.25065753319808	2.6260199440285	1.58043656596816	2.53740129508962	0.249795635945342	2.01704634682651	0.895419348012341	1.26601840334992	2.53850320059923	1.0952934510214	3.28218054946985	0.934584781477886	1.2851938556424	0.125612370238122	0.762631983486393	0.0517056586250106	0.820121441748579	0.937124166235896	0	0	noMatch	RNY5_ENST00000516501|scRNA|human
TGTAAACATCCTACACTCTCTGCT	GUAAAC	82.6	76.4	0.145252122097191	0.348627343749001	0.424903735403096	0.625328766599039	1.63067367492093	0.493886426865051	0.362485899298517	1.68612054263106	0.288149478118073	0.298473116004114	0.759611042009951	1.26925160029962	1.0952934510214	0.547030091578308	1.02152290068513	0.4283979518808	0.496834765415738	0.10555908341563	0.736734216343191	0.390709037603276	0.723802069443408	0	0	hsa-miR-30c-5p	hsa-mir-30c-2|hsa-mir-30c-2|miRNA|human
ATCACATTGCCAGGGATTTCAA	UCACAU	56.6	65.5	0.726260610485954	2.44039140624301	1.38093714006006	1.00052602655846	0.889458368138687	0.987772853730102	0	0.374693453918013	1.00852317341325	1.11927418501543	0.92841349578994	0.362643314371319	0.456372271258916	0.957302660262038	0.825912132468829	0.8567959037616	-0.3798974655225	0.202336910761745	0.533802314232462	0.465012659723016	0.768270348981512	0	0	hsa-miR-23a-3p	hsa-mir-23a|hsa-mir-23a|miRNA|human
TGGGGATTGTGGGTTCGCGTCCC	GGGGAU	22.1	38.3	0.145252122097191	0	2.33697054471703	1.00052602655846	0.423551603875565	0.888995568357092	0	2.93509872235777	0.720373695295182	3.58167739204936	4.38886379827972	2.17585988622791	5.11136943809986	1.09406018315662	1.63008973513585	0.08567959037616	1.91992727307015	1.05012765055478	6.36172031468395	0.0116608429470483	0.244173866343087	0	0	noMatch	trnaR4G37T|tRNA|human
AATCATACAGGGTCATCCACTT	AUCAUA	76.1	76.5	0.581008488388763	1.97555494791101	2.54942241241858	1.12559177987827	1.54596335414581	1.48165928059515	0.543728848947776	0.56204018087702	1.15259791247229	1.11927418501543	3.62925275626977	1.08792994311396	0.821470088266048	1.36757522894577	1.3475408477123	2.65606730166096	0.195537253384927	0.856347435559217	0.145968736769138	0.702417934998758	0.888189790778876	0	0	noMatch	hsa-mir-487b|hsa-mir-487b|miRNA|human
AGGTTCATTTCCTCTTCTTAA	GGUUCA	43.5	51.9	1.30726909887472	0	0.106225933850774	0.125065753319808	0.296486122712895	0	0	0	0	0	1.01281472267993	0.181321657185659	0.182548908503566	0.136757522894577	0.239079827819924	0	-0.300769825093545	-1.28469714694457	0.0662529060004751	0.796872782773689	0.927363194143437	0	0	noMatch	mt-TL1A60T|mt_tRNA|human
AATGTGTAGCAAAAGACAGAA	AUGUGU	56.2	37.4	2.90504244194382	1.97555494791101	1.48716307391084	2.00105205311693	2.64719752422228	0.691440997611071	2.1749153957911	0.312244544931678	1.72889686870844	1.86545697502571	0.844012268899946	5.07700640119846	1.0952934510214	1.50433275184035	1.13019554969419	10.8813079777723	0.510491283210381	1.43366102394876	0.677639619500908	0.410400699454875	0.735175965138899	0	0	hsa-miR-511-3p	hsa-mir-511-1|hsa-mir-511-2|hsa-mir-511|miRNA|human
TGTAGACATCCCCGACTGGAA	GUAGAC	43.2	47.9	1.16201697677753	1.16209114583	0.743581536955418	1.25065753319808	1.12241175027025	1.48165928059515	0.906214748246293	1.62367163364472	1.72889686870844	0.522327953007199	4.89527115961969	0.362643314371319	0.912744542517831	1.91460532052408	2.43426733780287	1.62791221714704	0.780327460214375	0.913294192627118	2.19205675162734	0.138723965683924	0.535897527397984	0	0	noMatch	hsa-mir-30d|hsa-mir-30d|miRNA|human
GCGCATGAATGGATGAAC	CGCAUG	79.5	68.9	1.74302546516629	2.20797317707701	0.956033404656966	1.12559177987827	0.254130962325339	1.18532742447612	0.724971798597035	0.312244544931678	0.288149478118073	0.298473116004114	0.253203680669984	0.181321657185659	0.730195634014265	1.7778477976295	0.282548887423547	1.02815508451392	-0.978106901348462	-0.0796844625517211	3.00828225118453	0.0828400359512824	0.466997862208664	0	0	noMatch	RNA45S5_NR_046235_prec3.3|rRNA_prec|human
AACCGGGCGGCAACACCA	ACCGGG	80.3	71.2	0.435756366291572	0.232418229166001	0.743581536955418	1.00052602655846	0.508261924650678	0.691440997611071	2.1749153957911	0.374693453918013	0.288149478118073	0.44770967400617	0.675209815119957	1.63189491467093	0.456372271258916	0	0.695504953657962	1.2851938556424	-0.174612344402337	-0.150962822698061	0.0878700782419646	0.766902576220992	0.914548447657659	0	0	noMatch	KIF17_KIF17-004_ENSG00000117245_ENST00000400463.3|mRNA|human
TAGCAGCATGTAAATATTGGC	AGCAGC	26.2	37.8	0.145252122097191	1.16209114583	1.06225933850774	1.75092054647731	0.741215306782239	0.888995568357092	0.543728848947776	1.7485694516174	0.576298956236145	0.44770967400617	0.92841349578994	0.906608285928297	0.730195634014265	0.273515045789154	0.67377042385615	0.51407754225696	-0.110551391337233	0.106237409848727	0.0442870316967987	0.833320496988589	0.942257038349677	0	0	noMatch	MRPL22_MRPL22-001_ENSG00000082515_ENST00000523037.1|mRNA|human
TAGCTTATCAGACTAATGTTGT	AGCUUA	84.2	80.2	0	0.116209114583	0.106225933850774	0.250131506639616	0.402374023681787	0.0987772853730102	0.181242949649259	0.56204018087702	0	1.49236558002057	1.18161717645992	0.362643314371319	0.365097817007133	0	0.804177602667018	0	1.69990276027409	-0.574239566454972	3.81592906675328	0.0507674430104392	0.404500868083177	0	0	noMatch	hsa-mir-21|hsa-mir-21|miRNA|human
TGGGTTCGGGCCCCAGTGGAAC	GGGUUC	45.6	48	0.145252122097191	0	0.743581536955418	0.750394519918847	1.37654271259559	0.19755457074602	0.181242949649259	0.187346726959007	0.288149478118073	0.44770967400617	0.337604907559978	0.906608285928297	1.91676353928745	2.87190798078612	0.782443072865207	0.25703877112848	0.731635171005846	-0.0294536809569326	1.09866490701106	0.294559288186425	0.659463243331428	0	0	noMatch	TRNAV11|tRNA|human
CTCCATTTGTTTTGATGATGGA	UCCAUU	93.4	70.8	5.22907639549887	0.929672916664004	3.08055208167245	0.875460273238655	4.17198329817432	0.888995568357092	0.906214748246293	0.936733634795033	0.288149478118073	0.149236558002057	0.337604907559978	2.71982485778489	0.273823362755349	0.683787614472885	1.08672649009056	1.2851938556424	-1.3418786864091	0.878934694538307	4.66473075993684	0.030788250322651	0.347929621174788	0	0	hsa-miR-136-5p	hsa-mir-136|hsa-mir-136|miRNA|human
ATAGTGGACCGTATAGCATACG	UAGUGG	59.4	47.3	1.01676485468034	0.813463802081003	1.06225933850774	0	0.296486122712895	0.395109141492041	0.362485899298517	0.187346726959007	0.864448434354218	0.373091395005142	0.168802453779989	0.181321657185659	0.0912744542517831	0.683787614472885	0.586832304648905	0.34271836150464	-0.413524332385497	-0.626541530461683	0.410222057806319	0.521856819108849	0.798088241155832	0	0	noMatch	noMatch
CAACGGAATCCCAAAATCAGCTG	AACGGA	98.3	79.9	0.726260610485954	0.581045572915002	0.106225933850774	0.125065753319808	0.529439504844456	0.296331856119031	2.53740129508962	0.56204018087702	0.288149478118073	0.596946232008227	1.6036233109099	0.725286628742638	0.730195634014265	0.683787614472885	0.738974013261584	0.08567959037616	0.138674354952057	-0.191503903619101	0.0481495619489003	0.826315037043812	0.939289413201537	0	0	noMatch	hsa-mir-191|hsa-mir-191|miRNA|human
GAACGAAAGTCGGAGGTTC	AACGAA	92.2	74.7	1.01676485468034	0.232418229166001	0.424903735403096	1.75092054647731	0.698860146394682	0.493886426865051	0.724971798597035	0.0624489089863356	0.432224217177109	0.223854837003085	0.168802453779989	0	0	0.683787614472885	0.260814357621736	0.51407754225696	-1.45541853751942	-0.611753385572314	4.96488412329693	0.0258670482128387	0.328498076537222	0	0	noMatch	rna18s5A60GC456AT1578G|rRNA|human
GTGGATTCTCCTTCTATGAGTAC	UGGAUU	85.7	84.6	7.55311034905392	27.1929328124221	37.603980583174	22.136638337606	10.6735004176642	27.2625307629508	6.88723208667183	4.5587703560025	41.9257490661796	6.26793543608639	8.44012268899946	7.25286628742638	11.77440459848	21.8812036631323	12.6277618148524	5.48349378407424	-0.509724349568948	4.11333166319364	0.944623946732136	0.331091511099174	0.685777076845023	0	0	hsa-miR-376a-5p	hsa-mir-376a-1|hsa-mir-376a-1|miRNA|human
AACCAGTAGATCCGATCTTGTG	ACCAGU	41.2	43.8	1.01676485468034	0.581045572915002	1.59338900776161	0.875460273238655	3.17663702906674	0.987772853730102	0	1.37387599769938	1.00852317341325	1.0446559060144	1.01281472267993	2.71982485778489	2.73823362755349	1.23081770605119	4.62945484778581	1.45655303639472	0.742963503850872	1.12055244764713	1.58651431401426	0.207824848836255	0.595845927498727	0	0	noMatch	hsa-mir-99a|hsa-mir-99a|miRNA|human
TCGCTGTGATGAGTGATTGT	CGCUGU	88.3	35.9	0.581008488388763	0.348627343749001	0.53112966925387	1.12559177987827	3.09192670829162	0.691440997611071	1.26870064754481	19.171815058805	0.288149478118073	4.10400534505656	0.422006134449973	2.53850320059923	1.55166572228031	0.273515045789154	1.3475408477123	0.68543672300928	1.77899102644069	1.67681708296566	4.71945602038238	0.0298231763243546	0.344269101779668	0	0	noMatch	SNORD14C_ENST00000365382|snoRNA|human
CTCGGTTGGCCTCGGATAGC	UCGGUU	73.9	68.3	0.871512732583145	0	0.53112966925387	1.12559177987827	0.592972245425791	1.18532742447612	1.63118654684333	0.312244544931678	1.00852317341325	1.49236558002057	0.422006134449973	0.362643314371319	0.547646725510699	1.23081770605119	0.456425125838037	1.37087344601856	0.0543087152217489	0.00263221853970069	0.00943892387530276	0.922603999108277	0.974914465190345	0	0	noMatch	RNA45S5_NR_046235_prec3.3|rRNA_prec|human
TCTTTGGTTCTCTAGCTGGATGA	CUUUGG	67.3	60.9	0.726260610485954	0.116209114583	0.318677801552322	0	2.20246834015294	0.296331856119031	1.08745769789555	0.874284725808698	0.288149478118073	2.16393009102982	3.54485152937977	2.71982485778489	2.28186135629458	0.410272568683731	1.58662067553222	0.34271836150464	1.24139211702064	0.673553684058706	3.06410120302277	0.0800394141991001	0.462387837391445	0	0	noMatch	C18orf32_C18orf32-002_ENSG00000177576_ENST00000318240.3|mRNA|human
GTGCATTGTAATTGCATTGC	UGCAUU	74	87	2.46928607565224	2.20797317707701	2.33697054471703	2.87651232635558	3.64254379332986	3.55598227342837	0	4.24652581107082	0.720373695295182	0.596946232008227	0	0.906608285928297	0.730195634014265	0.683787614472885	2.21692203978475	0.34271836150464	-0.888073193209075	1.15635227747101	1.63113815284502	0.20154569828072	0.590581117025755	0	0	noMatch	hsa-mir-33a|hsa-mir-33a|miRNA|human
TAGCACCATTTGAAATCAGT	AGCACC	63.1	51.3	702.875018828306	478.549133852796	395.054247991029	603.817457028032	627.428168401068	426.816650096777	626.919362836786	1629.91652454336	436.834608826998	543.818017359495	1901.3908393778	1085.39143991336	811.977545023863	501.763351500203	732.888344917077	559.316365975572	0.84758258110622	9.70931422662047	4.33242675976157	0.0373928974506373	0.371210542673148	0	0	hsa-miR-29b-3p	hsa-mir-29b-2|hsa-mir-29b-2|miRNA|human
AGCAGCATTGCACAGGGCTATTA	GCAGCA	67.7	42.4	0.290504244194382	0.116209114583	0	0.250131506639616	0.889458368138687	0.19755457074602	0.906214748246293	0.999182543781369	0.288149478118073	0.671564511009256	2.61643803358983	1.08792994311396	0.638921179762482	0.136757522894577	0.586832304648905	0.08567959037616	1.11970471218084	-0.170916725428145	2.41242025258932	0.120376129207565	0.515674328265627	0	0	noMatch	hsa-mir-103-1|hsa-mir-103-1|miRNA|human
TGTAAACATCCTACGCTCAGCT	GUAAAC	82.6	76.4	2.75979031984663	1.74313671874501	1.48716307391084	2.12611780643673	4.5743573218561	2.46943213432525	2.89988719438814	3.12244544931678	2.44927056400362	2.53702148603497	4.7264687058397	3.08246817215621	3.74225262432311	2.32487788920781	4.12956066234415	2.39902853053248	0.389669934511234	1.80292412385629	0.742329151384672	0.388915787937887	0.722572896763718	0	0	noMatch	hsa-mir-30b|hsa-mir-30b|miRNA|human
GAACGAGATTCCCACTGT	AACGAG	89.8	76.2	0	0.116209114583	1.27471120620929	0.250131506639616	0.084710320775113	1.18532742447612	0	0.124897817972671	0	0	0	0.181321657185659	0	0.410272568683731	0	0.4283979518808	-1.64101057922379	-1.35595189585941	2.0329505362793	0.153921535081391	0.550263074428324	0	0	noMatch	RNA45S5_NR_046235_prec3.3|rRNA_prec|human
CTGAGGGGGGAAAAAAAA	UGAGGG	46	38.1	1.01676485468034	2.09176406249401	0	0.625328766599039	0.508261924650678	2.46943213432525	0.724971798597035	0.124897817972671	1.15259791247229	0.298473116004114	0.506407361339967	1.26925160029962	0.547646725510699	0.683787614472885	0.195610768216302	0.8567959037616	-0.732327658676012	-0.0988550936593299	1.37670348111828	0.240663463441949	0.620530551246093	0	0	noMatch	PAPPA2_PAPPA2-001_ENSG00000116183_ENST00000367662.3|mRNA|human
GAACTTGACTATCTAGAG	AACUUG	83.6	77.4	1.16201697677753	0.697254687498003	0.424903735403096	0.500263013279232	0	1.18532742447612	0.543728848947776	0.124897817972671	0.144074739059036	0.149236558002057	0.168802453779989	0.181321657185659	0	0.957302660262038	0.0869381192072452	1.19951426526624	-0.86136086733056	-0.818768343939575	1.0497183815442	0.305571955028342	0.667472365324554	0	0	noMatch	rna18s5A60GC456AT1578G|rRNA|human
AAAAGCTGGGTTGAGAGGGCGAT	AAAGCU	55.1	54.3	52.2907639549887	43.8108361977912	46.2082812250867	70.5370848723717	29.8180329128398	26.3735351945937	29.7238437424784	24.7922168675752	24.9249298572133	35.9660104784957	45.4922612937071	23.2091721197644	30.3943932658438	22.7017488004998	35.7315669941778	44.2963482244747	-0.3078651216477	5.32279919581884	0.51526677100204	0.472867756483636	0.772262178478825	0	0	hsa-miR-320a-3p	hsa-mir-320-RNASEN|hsa-mir-320-RNASEN|miRNA|human
TCACAGTGAACCGGTCTCTTTGT	CACAGU	56.7	49.5	0.581008488388763	2.09176406249401	1.38093714006006	0.375197259959424	2.94368364693518	3.35842770268235	1.26870064754481	2.18571181452174	2.30519582494458	1.19389246401645	1.94122821846988	0.725286628742638	1.46039126802853	2.18812036631323	2.39079827819924	1.2851938556424	0.10715457136939	1.1292621500679	0.0447738464767564	0.832420424802271	0.941786847432135	0	0	hsa-miR-128-3p	hsa-mir-128-2|hsa-mir-128-2|miRNA|human
CGATTCCCGGCCAATGCACCA	GAUUCC	29.3	28.1	0.871512732583145	0.813463802081003	4.14281142018019	2.25118355975654	0.910635948332465	2.17310027820622	0	0.56204018087702	2.16112108588555	0.373091395005142	1.01281472267993	0.362643314371319	0	1.91460532052408	0.565097774847094	2.22766934978016	-0.59235124655055	0.558511063404149	0.787341730856379	0.374905139959449	0.71412092398731	0	0	noMatch	TRNAG2|tRNA|human
CAAAGTGCTTACAGTGCAGGTA	AAAGUG	89.8	84.4	262.034828263332	119.462969791324	156.47080056219	217.239213516506	72.7873431260158	105.889249919867	177.255604756975	147.192078480793	149.117354926103	179.531579276474	79.9279618648249	115.320573970079	146.495499074112	101.063809419092	89.0463685980209	165.361609425989	-0.16357671171723	7.27484770447045	0.152500031599267	0.696157596008089	0.885641805977101	0	0	hsa-miR-17-5p	hsa-mir-17|hsa-mir-17|miRNA|human
AAGAAAGCTCACAAGAACTGC	AGAAAG	83.5	72.9	0.726260610485954	0.813463802081003	0.637355603104644	0.375197259959424	1.14358933046403	0.19755457074602	2.1749153957911	3.18489435830311	0.864448434354218	0.970037627013369	1.09721594956993	2.71982485778489	2.73823362755349	0.957302660262038	1.10846101989238	0.8567959037616	1.01184371531762	0.659868756157702	3.3057977997042	0.0690358153932991	0.445585099398271	0	0	noMatch	MT-TS2|mt_tRNA|human
TCTTTGGTTATCTAGCTGCAT	CUUUGG	67.3	60.9	29.0504244194382	44.2756726561232	51.9444816530285	36.0189369561047	57.8571490894022	56.3030526626158	38.6047482752921	63.8227849840349	42.5020480224157	46.5618060966417	52.7507668062466	57.8416086422254	45.8197760343951	38.8391365020598	54.59713886215	30.0735362220321	0.221531123821013	5.68762643686553	0.278217962586835	0.597871612929142	0.836210795501985	0	0	hsa-miR-9-5p	hsa-mir-9-1|hsa-mir-9-1|miRNA|human
GCTGATCAGTAGTGGGAT	CUGAUC	70.5	73.6	0.581008488388763	0.232418229166001	1.06225933850774	0.500263013279232	0.084710320775113	0.395109141492041	0.543728848947776	0.0624489089863356	0	0.0746182790010284	0.253203680669984	0.181321657185659	0	0.820545137367461	0.0652035894054339	1.02815508451392	-0.745871059829642	-1.04626097817367	0.794277592490451	0.372809801526146	0.712552763447199	0	0	noMatch	rn7sl1C53TT54GT70C|scRNA|human
AGAGGTGGTAGGTTGCATAGT	GAGGUG	60.9	43.3	1.88827758726348	1.62692760416201	0.956033404656966	1.25065753319808	1.88480463724626	1.38288199522214	0.724971798597035	1.68612054263106	0.576298956236145	1.94007525402674	2.27883312602985	0.543964971556978	2.46441026479814	0.547030091578308	1.80396597355034	0.94247549413776	0.16403397031556	0.867303208983499	0.109405051788782	0.740822495043756	0.90484048765707	0	0	noMatch	hsa-let-7d|hsa-let-7d|miRNA|human
CTCGTCAAACTGAGGTC	UCGUCA	95	82.7	0.871512732583145	0.348627343749001	0.424903735403096	0.125065753319808	0.868280787944908	1.18532742447612	2.89988719438814	0.124897817972671	0.864448434354218	0	0.337604907559978	0.725286628742638	2.46441026479814	3.96596816394273	0.586832304648905	0.8567959037616	0.212824664408856	0.21321789862585	0.0886202370200309	0.765938621425331	0.913971943795529	0	0	noMatch	SNORD116-23_ENST00000384645_prec|snoRNA_prec|human
ATCCGGCCGTGTCGGCGG	UCCGGC	43.8	35.7	0	1.97555494791101	0.743581536955418	0.250131506639616	0.084710320775113	0.987772853730102	0.181242949649259	0	1.00852317341325	0	0.337604907559978	0	0.273823362755349	0.410272568683731	0.304283417225358	0.17135918075232	-1.05927837394067	-0.838535447957572	1.42451786857923	0.232661213106578	0.614718799633062	0	0	noMatch	RNA45S5_NR_046235_prec3.3|rRNA_prec|human
TAGCACCATCTAAAATCGGGT	AGCACC	63.1	51.3	0.435756366291572	0.232418229166001	1.27471120620929	0.625328766599039	0.825925627557352	1.08655013910311	2.89988719438814	0.874284725808698	1.72889686870844	2.68625804403702	1.43482085712991	1.99453822904225	1.82548908503566	0.547030091578308	1.04325743048694	1.11383467489008	0.648409459125785	0.614123926448046	1.48620018968046	0.222806959057317	0.606885811895276	0	0	noMatch	MRPS25_MRPS25-001_ENSG00000131368_ENST00000253686.2|mRNA|human
CGTACGCGGAATAGTAAACTGT	GUACGC	54.2	71.8	0	1.045882031247	0.212451867701548	0.625328766599039	0.444729184069343	0.296331856119031	0.906214748246293	1.62367163364472	1.00852317341325	1.49236558002057	2.27883312602985	1.45057325748528	1.82548908503566	3.14542302657527	0.608566834450716	1.11383467489008	1.74293778748174	0.433633326000023	10.0406981127194	0.00153119163583436	0.10330815157724	0	0	noMatch	mark_35nt|marker|human
CACTCGTAGAACCGACCTTGC	ACUCGU	74	74.7	0.871512732583145	0.697254687498003	0.849807470806192	0.750394519918847	9.72050930894422	0.493886426865051	4.71231669088072	14.9877381567205	1.00852317341325	14.4759461261995	12.0693754452692	8.34079623054033	8.21470088266048	0.547030091578308	8.60687380151727	0.4283979518808	1.66789456026034	2.75003002814035	4.50265014884184	0.0338423655430092	0.357637142828494	0	0	noMatch	hsa-mir-99b|hsa-mir-99b|miRNA|human
CGCACGTCCCCCGAAGAGG	GCACGU	68.5	55.2	0.581008488388763	0.348627343749001	0.318677801552322	0	0.211775801937783	0.395109141492041	1.26870064754481	0	1.29667265153133	0.820801069011312	0.506407361339967	0.181321657185659	1.00401899676961	0.273515045789154	0.152141708612679	0.59975713263312	0.41455441711454	-0.673563837115974	0.317428701857263	0.57315701391445	0.824064678178251	0	0	noMatch	RNA45S5_NR_046235_prec3.3|rRNA_prec|human
TTCTGATCGAGGCCCA	UCUGAU	65.5	51.7	0	0.929672916664004	0.956033404656966	0.625328766599039	0.148243061356448	1.58043656596816	0.181242949649259	0.124897817972671	1.15259791247229	0.149236558002057	0.0844012268899946	0.362643314371319	0.456372271258916	1.36757522894577	0.152141708612679	1.7135918075232	-0.0180166033006543	-0.423125585196323	0.00062602332292272	0.98003864552151	0.992898522379218	0	0	noMatch	RNA45S5_NR_046235_prec3.3|rRNA_prec|human
TGTTTTCATTAATCAAGAAC	GUUUUC	59.7	78.6	0.435756366291572	1.045882031247	1.06225933850774	1.25065753319808	0.381196443488008	1.9755457074602	0.181242949649259	0.124897817972671	1.5848221296494	0	0.253203680669984	0	0.182548908503566	3.28218054946985	0.239079827819924	1.37087344601856	-0.243459190325086	-0.0812145878732902	0.102846581135733	0.748440002851397	0.907916827059589	0	0	noMatch	rna18s5A60GC456AT1578G|rRNA|human
TACAGTACTGTGATAATTGAAG	ACAGUA	101.6	86.2	3.1955466861382	1.51071848957901	1.16848527235851	1.37572328651789	2.83779574596629	2.17310027820622	2.35615834544036	1.56122272465839	2.30519582494458	3.20858599704422	2.02562944535987	2.53850320059923	1.00401899676961	1.50433275184035	2.1082493907757	0.4283979518808	-0.0449386706114487	1.22478789656811	0.00840104830437127	0.926970377667503	0.976539367413052	0	0	noMatch	hsa-mir-101-1|hsa-mir-101-1|miRNA|human
GGTCAATGATGAGAACCC	GUCAAU	88.5	53.4	0.871512732583145	0.813463802081003	0.743581536955418	0.375197259959424	14.5066424327381	3.25965041730934	19.7554815117692	5.43305508181119	1.87297160776747	0.522327953007199	1.18161717645992	1.26925160029962	2.73823362755349	3.555695595259	2.82548887423547	2.9987856631656	-1.11131727460608	2.18108078392331	2.4682454799103	0.11616753320319	0.509656348794461	0	0	noMatch	SNORD115-32_ENST00000364079|snoRNA|human
TCAACAGTGCACGTGTCTCCAGT	CAACAG	74.3	63.3	0.290504244194382	0	0.106225933850774	0	2.30835624112183	0.19755457074602	1.44994359719407	1.9359161785764	0.144074739059036	1.34312902201851	0.92841349578994	1.99453822904225	1.82548908503566	0.273515045789154	2.19518750998294	0.17135918075232	1.00957227965078	0.505820606916591	1.59481240532677	0.206639920598056	0.59491533493252	0	0	hsa-miR-139-5p	hsa-mir-139|hsa-mir-139|miRNA|human
TCGTAACCATCCTCTGCTACCA	CGUAAC	81.5	74.6	0.871512732583145	0.348627343749001	0.849807470806192	0	1.35536513240181	2.27187756357923	0.181242949649259	1.62367163364472	1.15259791247229	1.0446559060144	2.70083926047983	1.08792994311396	0.547646725510699	2.05136284341865	1.71702785434309	1.02815508451392	0.842752881067638	0.631759253074015	2.11408419932788	0.145949338077656	0.542470288925735	0	0	noMatch	trnaM1A57T|tRNA|human
AACATGGAGGAAATTCCAAGT	ACAUGG	60.6	46.4	0.726260610485954	1.51071848957901	0.849807470806192	0.875460273238655	1.01652384930136	1.28410470984913	1.81242949649259	1.0616314527677	1.44074739059036	1.11927418501543	1.6036233109099	1.45057325748528	0.730195634014265	0.957302660262038	0.630301364252528	0.94247549413776	0.0366012648907475	0.423375386495728	0.00683118977366037	0.934129038339944	0.97949971665303	0	0	noMatch	USP49_USP49-007_ENSG00000164663_ENST00000394253.3|mRNA|human
CATCACATTGCCAGGGATTAC	AUCACA	84.1	82	1.30726909887472	0.813463802081003	0.637355603104644	0.750394519918847	0.677682566200904	0.888995568357092	0.362485899298517	0.749386907836027	0.144074739059036	0.746182790010284	1.09721594956993	0	0.365097817007133	0.957302660262038	1.06499196028875	0.08567959037616	-0.221972949385805	-0.0793238941316391	0.152740190254763	0.695930368226649	0.885503787327247	0	0	hsa-miR-23b-3p	hsa-mir-23b|hsa-mir-23b|miRNA|human
GGCTCGTTAGTCTAGGGG	GCUCGU	46	47.5	0	0.116209114583	0.212451867701548	0.250131506639616	0.190598221744004	0.19755457074602	0	0.811835816822362	0	1.64160213802262	0	2.90114651497055	0.0912744542517831	0.136757522894577	0.0434690596036226	0.08567959037616	2.18835953524533	-0.839940152213994	4.09993152606051	0.0428849503242074	0.385484049272777	0	0	noMatch	TRNAH7_prec|tRNA_prec|human
GGTCGATGATGAGAGCC	GUCGAU	66.3	56.5	0.145252122097191	1.16209114583	0	0.125065753319808	0.190598221744004	0.296331856119031	0.181242949649259	0.0624489089863356	0.288149478118073	0.0746182790010284	0	0.181321657185659	0.456372271258916	8.20545137367461	0.0869381192072452	0.68543672300928	1.73202069782129	-0.338933603505239	2.83806378438781	0.0920550779334053	0.478533554866129	0	0	noMatch	SNORD115-2_ENST00000362842|snoRNA|human
AACATTCAACCCTGTCGGTGT	ACAUUC	74.6	86.7	1.01676485468034	0.581045572915002	0.743581536955418	1.12559177987827	0.381196443488008	0.493886426865051	0.181242949649259	1.0616314527677	0.144074739059036	0.522327953007199	1.43482085712991	0.181321657185659	1.00401899676961	0.273515045789154	0.760708543063395	0.17135918075232	0.132221842200139	-0.178441473312311	0.0526750232624291	0.818472239067676	0.936554167072217	0	0	noMatch	hsa-mir-181a-1|hsa-mir-181a-1|miRNA|human
TGATTAAGAGGGACGGC	GAUUAA	83.2	63.5	1.01676485468034	0.697254687498003	1.48716307391084	1.12559177987827	0.0635327405813347	1.18532742447612	0.181242949649259	0	0.288149478118073	0.0746182790010284	0.337604907559978	0	0	0.957302660262038	0	1.45655303639472	-1.20888059171512	-0.619465749645466	1.71997166331573	0.189696692555142	0.582637238510482	0	0	noMatch	rna18s5A60GC456AT1578G|rRNA|human
TCAGTGCATGACAGAACTTGGGA	CAGUGC	61.3	69.7	24.4023565123281	31.0278335936611	20.2891533654978	27.8896629903172	18.0432983250991	12.8410470984913	18.4867808642244	30.4126186763454	27.9504993774531	22.6093385373116	22.6195288065185	20.6706689191652	18.2548908503566	21.334173571554	23.0820706495236	23.4762077630678	0.205859960127479	4.64809615791755	0.250788315064414	0.616520546802066	0.846357876928566	0	0	hsa-miR-152-3p	hsa-mir-152|hsa-mir-152|miRNA|human
TGTAAACTTCCTTGACTGGAA	GUAAAC	82.6	76.4	0.290504244194382	0.464836458332002	0.212451867701548	0.375197259959424	0.656504986007126	0.493886426865051	0	1.31142708871305	0.288149478118073	0.298473116004114	0.506407361339967	0	0.273823362755349	0	2.08651486097388	0.34271836150464	0.844288777942671	-0.156984358620592	1.32463949308532	0.249761101085856	0.627353552866894	0	0	noMatch	hsa-mir-30e|hsa-mir-30e|miRNA|human
ATCACATTGCCAGGGATTCCC	UCACAU	56.6	65.5	0.581008488388763	23.9390776040981	0.637355603104644	1.50078903983769	1.44007545317692	2.37065484895224	1.08745769789555	1.7485694516174	0.720373695295182	1.71622041702365	1.18161717645992	0.906608285928297	1.73421463078388	22.1547187089215	1.45621349672136	0.17135918075232	-0.431135782810556	2.04445772716754	0.272296907265286	0.601795132778529	0.838200073173122	0	0	hsa-miR-23a-3p	hsa-mir-23a|hsa-mir-23a|miRNA|human
CGGGTGCCGTAGGCTTT	GGGUGC	7.4	22.3	0.871512732583145	0.929672916664004	0.956033404656966	0.875460273238655	0.169420641550226	1.38288199522214	0.362485899298517	0.187346726959007	0.720373695295182	0.0746182790010284	0.168802453779989	0	0.0912744542517831	0.136757522894577	0.0434690596036226	1.2851938556424	-1.29330045796199	-0.651514361275528	3.09680685388378	0.0784460211671237	0.459444631402989	0	0	noMatch	noMatch
GTTAAAGACTTTTTCTCTGACC	UUAAAG	99.2	75.4	3.1955466861382	1.39450937499601	2.76187428012012	1.75092054647731	21.4952438966849	7.60585097372179	1.81242949649259	0.749386907836027	1.72889686870844	0.970037627013369	0.759611042009951	0.181321657185659	2.09931244779101	4.78651330131019	13.7579573645466	1.19951426526624	-0.870423908868554	2.42846823046098	1.40057741161387	0.23662691705341	0.617683910220057	0	0	noMatch	MT-TP|mt_tRNA|human
TTATAAAGCATTGAGACTGATT	UAUAAA	95.5	73.4	1.88827758726348	1.39450937499601	0.956033404656966	1.6258547931575	1.39772029278936	0.592663712238061	7.79344683491812	2.43550745046709	0.288149478118073	0.820801069011312	1.18161717645992	1.26925160029962	0.638921179762482	0.136757522894577	1.17366460929781	0.51407754225696	-1.01324954178324	0.763357210546516	2.78870227203406	0.0949310771662417	0.48337641543761	0	0	noMatch	hsa-mir-340|hsa-mir-340|miRNA|human
AGAATAGTGGCTGGACATCTGT	GAAUAG	93.1	67.5	9.87714430260898	19.9879677082761	8.6043006419127	24.1376903907229	0.0423551603875565	9.28506482506296	0.181242949649259	0	1.44074739059036	0.149236558002057	0.0844012268899946	0	0.0912744542517831	8.8892389881475	0.108672649009056	1.02815508451392	-3.06936214535334	2.41282952705464	8.59189547363649	0.00337662359500273	0.14790845919153	0	0	noMatch	hsa-mir-219-2|hsa-mir-219-2|miRNA|human
TGTGTTTGTGTATGTGTATGT	GUGUUU	48.8	35.8	0.581008488388763	1.85934583332801	0.53112966925387	0.250131506639616	0.232953382131561	0.888995568357092	0.906214748246293	0.874284725808698	0.720373695295182	0.0746182790010284	0.0844012268899946	0	1.0952934510214	1.36757522894577	0.456425125838037	0	-0.439540854932532	-0.363099238428719	0.378337427265699	0.538494362875105	0.807353570300459	0	0	noMatch	EVX2_EVX2-001_ENSG00000174279_ENST00000308618.4|mRNA|human
CGTTACCATTACTGAGT	GUUACC	20	18.6	4.21231154081853	4.53215546873702	2.23074461086625	2.62638081971597	0.317663702906674	5.03764155402352	3.26237309368666	1.56122272465839	2.59334530306265	0.373091395005142	4.47326502516971	0	4.19862489558202	1.23081770605119	0.760708543063395	2.82742648241328	-0.564520334358817	1.44055125968713	0.830074303177938	0.362251044348183	0.706450076762881	0	0	noMatch	hsa-mir-451-DICER|hsa-mir-451-DICER|miRNA|human
CGCGCGTCCCCCGAAGAGA	GCGCGU	69.6	58.9	17.1397504074685	14.2937210937091	11.259948988182	8.87966848570636	6.43798437890859	13.9275972375944	20.299210360717	8.11835816822362	39.620553241235	14.2520912891964	13.5885975292891	12.3298726886248	17.8897930333495	19.6930832968191	6.7377042385615	26.0465954743526	0.50321211674806	4.06708372448464	1.22420057761397	0.268537859522848	0.640528057543865	0	0	noMatch	RNA45S5_NR_046235_prec3.3|rRNA_prec|human
GTAAACATCCTCGACTGGAAGT	UAAACA	94	95	1.30726909887472	3.13764609374101	4.78016702328483	3.50184109295462	1.54596335414581	3.16087313193633	1.08745769789555	0.999182543781369	7.34781169201085	2.16393009102982	1.26601840334992	1.63189491467093	2.82950808180528	2.59839293499696	0.152141708612679	2.141989759404	-0.12520530232167	1.41533471531587	0.0474534201669048	0.827555289383757	0.939678657750329	0	0	hsa-miR-30a-5p	hsa-mir-30a|hsa-mir-30a|miRNA|human
GCTACGTTGTCTGCTGGGTTT	CUACGU	75.7	73.2	3.63130305242977	4.76457369790302	4.14281142018019	1.87598629979712	0.105887900968891	4.24742327103944	0.181242949649259	0.0624489089863356	5.33076534518435	0.149236558002057	0	0	0.0912744542517831	2.59839293499696	0.17387623841449	3.51286320542256	-1.00476659492448	0.986789309000557	1.1940534363871	0.274513452345181	0.645033119638047	0	0	noMatch	hsa-mir-221|hsa-mir-221|miRNA|human
CCGAAAGGTTGGTGGTTC	CGAAAG	87.7	67	0.435756366291572	0.232418229166001	1.80584087546316	0.375197259959424	2.22364592034672	0.592663712238061	1.26870064754481	2.49795635945342	0.288149478118073	1.19389246401645	0.590808588229962	5.8022930299411	2.1905869020428	1.50433275184035	1.17366460929781	0.51407754225696	0.857968853818517	0.784912946479936	1.81234962808318	0.178226626760241	0.573717268446792	0	0	noMatch	trnaN1A59G|tRNA|human
AGCAACATTGTACAGGGCTATCA	GCAACA	73.7	71.2	1.01676485468034	0.813463802081003	1.06225933850774	0.875460273238655	1.05887900968891	1.38288199522214	3.26237309368666	1.0616314527677	0.864448434354218	0.522327953007199	1.18161717645992	1.99453822904225	1.0952934510214	1.64109027473492	1.26060272850506	2.91310607278944	0.165620098959299	0.676222679135123	0.117745947184674	0.731492167311675	0.901659716676686	0	0	noMatch	hsa-mir-107|hsa-mir-107|miRNA|human
GCACCGTTTGAAATCGGTT	CACCGU	62.1	45.8	1.5977733430691	0.116209114583	1.27471120620929	1.00052602655846	0	0.493886426865051	0	0	0.432224217177109	0	0.0844012268899946	0	0	0.410272568683731	0.0869381192072452	1.11383467489008	-1.35968952488458	-0.96455535110584	1.53946909136124	0.214696847143248	0.600500894466575	0	0	noMatch	VASH2_VASH2-001_ENSG00000143494_ENST00000366968.4|mRNA|human
TTAGCAGTGGCTAAGTTCTGC	UAGCAG	78.3	50.7	0	0	0	0	1.33418755220803	0	0.181242949649259	1.37387599769938	0	0.820801069011312	0.337604907559978	0.725286628742638	1.36911681377675	0	1.17366460929781	0	1.45240989129598	-0.212146654840816	1.78971840616291	0.180960476095763	0.575950575543074	0	0	noMatch	hsa-mir-27b|hsa-mir-27b|miRNA|human
ATCACATTGCCAGGGATTAAGA	UCACAU	56.6	65.5	0.871512732583145	1.045882031247	0.318677801552322	1.00052602655846	0.4870843444569	0.0987772853730102	0	0.312244544931678	0.144074739059036	0.223854837003085	0.168802453779989	0.181321657185659	0.456372271258916	0.957302660262038	0.260814357621736	0	-0.821240793082683	-0.767595076652304	1.33398439016114	0.248097625716221	0.626115728423378	0	0	hsa-miR-23b-3p	hsa-mir-23b|hsa-mir-23b|miRNA|human
TTGTCCTTGATCTAACCATGT	UGUCCU	59.5	35.6	0.871512732583145	1.278300260413	0.743581536955418	0.375197259959424	0.931813528526243	1.67921385134117	0.543728848947776	0.624489089863356	0.288149478118073	1.34312902201851	1.18161717645992	1.26925160029962	0.821470088266048	0.820545137367461	1.32580631791049	0.77111631338544	0.15909815071923	0.298859330755394	0.107951538179472	0.742488442046013	0.905632624071946	0	0	noMatch	hsa-mir-218-1|hsa-mir-218-1|miRNA|human
TAGGACCATCGGAAATCGGTT	AGGACC	70.7	34.2	0	0	0.106225933850774	0.125065753319808	0.381196443488008	0.0987772853730102	3.0811301440374	1.12408036175404	0	1.64160213802262	0.422006134449973	1.63189491467093	1.18656790527318	0.273515045789154	0.847646662270641	0.17135918075232	0.84056581148631	-0.148798435065429	0.937349881123481	0.332960317593991	0.686641211904833	0	0	noMatch	MX1_MX1-002_ENSG00000157601_ENST00000398598.3|mRNA|human
TGGTCATGATGTCAAAACT	GGUCAU	46.3	65.6	0.290504244194382	0	0.106225933850774	0.375197259959424	0.275308542519117	0.0987772853730102	0.362485899298517	4.62121926498883	0	0.149236558002057	0.0844012268899946	1.08792994311396	0	0	0.130407178810868	0	1.83860277849021	-0.426104565568392	2.6639248698615	0.102647165185711	0.492559911235296	0	0	noMatch	SNORD52_ENST00000364884_prec|snoRNA_prec|human
CGAAACGGTCCTGTAA	GAAACG	90.5	74.4	1.16201697677753	0.697254687498003	0	0.125065753319808	0.0211775801937782	0.0987772853730102	0	0.124897817972671	0	0	0.168802453779989	0	0.273823362755349	0.136757522894577	0.0434690596036226	1.11383467489008	-0.412972185844866	-1.38738181379131	0.139237474783762	0.709040245234509	0.891352984889456	0	0	noMatch	PRICKLE1_PRICKLE1-201_ENSG00000139174_ENST00000455697.1|mRNA|human
AGGAAGCTGCTAGAGGGCG	GGAAGC	37.2	11.4	1.16201697677753	0	0	2.25118355975654	0.127065481162669	0.493886426865051	0.181242949649259	0.124897817972671	1.44074739059036	0.298473116004114	0.422006134449973	0.725286628742638	1.73421463078388	0	0.0434690596036226	0.08567959037616	-0.0977960411202238	-0.608992205259892	0.0112088618634694	0.915683979344632	0.972425830687188	0	0	noMatch	GFAP_GFAP-001_ENSG00000131095_ENST00000253408.5|mRNA|human
AGGGATTGGGGGTTCGTGTCCC	GGGAUU	49.6	24.8	0	0	0.106225933850774	0	0.0635327405813347	0	0	1.18652927074038	0	1.34312902201851	1.18161717645992	1.26925160029962	0.730195634014265	0.136757522894577	0.260814357621736	0	4.15963930995754	-0.72432173055921	14.7152595852231	0.00012503029167559	0.0377620899752441	0	0	noMatch	trnaR4G37TA58T|tRNA|human
AACACGCCTGGTTAACCTCTT	ACACGC	39.8	25.2	0.290504244194382	1.39450937499601	0.956033404656966	1.37572328651789	0.211775801937783	2.07432299283321	0	0.124897817972671	2.44927056400362	0	0.0844012268899946	0.181321657185659	0.547646725510699	1.09406018315662	0.152141708612679	1.37087344601856	-0.423370356317869	-0.197094029965028	0.291010334625025	0.589573810445796	0.832002367121483	0	0	noMatch	hsa-mir-329-1|hsa-mir-329-1|miRNA|human
TGAGGCAGTAGATTGTAT	GAGGCA	45.7	7.5	3.63130305242977	7.55359244789503	2.65564834626935	6.12822191267059	0.677682566200904	1.87676842208719	0.906214748246293	0.811835816822362	2.73742004212169	0.298473116004114	0.92841349578994	0.725286628742638	0.912744542517831	5.3335433928885	0.608566834450716	9.16771617024912	-0.470395532652373	1.57948728344347	0.49481845169948	0.481785740673897	0.776105389174554	0	0	noMatch	hsa-mir-1827|doubtful_miRNA|human
TAATACACCAGTTTTGT	AAUACA	95.2	93.1	0	0	0	1.00052602655846	0.423551603875565	3.16087313193633	3.62485899298517	0	2.59334530306265	0	5.14847484028967	0	1.36911681377675	6.83787614472885	0.391221536432603	5.05509583219344	1.0794730959474	0.978879357409115	0.980321975701465	0.322119328478039	0.680149954110043	0	0	noMatch	mt-TTC45T|mt_tRNA|human
TAAGGAACGCGGTGAATGCCA	AAGGAA	92.3	69.3	52.7265203212803	59.0342302081642	49.7137370421622	35.8938712027849	3.04957154790407	41.4864598566643	1.63118654684333	2.56040526843976	51.0024576268989	0.895419348012341	4.47326502516971	2.90114651497055	1.27784235952496	74.669607500439	2.93416152324453	40.3550870671713	-0.79942868488336	4.77440978465569	1.01377162022154	0.314000967981649	0.674048749792422	0	0	noMatch	hsa-mir-124-3|hsa-mir-124-3|miRNA|human
CATGACCCCTAACAGGGGCCA	AUGACC	54.5	38.1	20.1900449715095	1.045882031247	3.39922988322477	0	13.4054082626616	2.37065484895224	2.1749153957911	22.4191583260945	0.144074739059036	0.895419348012341	23.2103373947485	0.725286628742638	2.92078253605706	0.410272568683731	1.02152290068513	0	0.0559178495697389	2.80905740617995	0.00311379612893603	0.955500020451724	0.985953725471269	0	0	noMatch	MT-CO3_ENST00000362079extcor|mt_mRNA|human
TGCAGGAACTTGTGAGTCTC	GCAGGA	33.1	47.6	14.0894558434275	29.4009059894991	26.4502575288427	10.0052602655846	18.7633360516875	45.1412194154657	7.24971798597035	11.0534568905814	67.28290314057	10.0734676651388	23.3791398485285	10.6979777739539	17.1595973993352	35.4201984296954	26.3857191793989	14.3941711831949	0.234491073279703	4.62898854066648	0.211792718759305	0.645365903502338	0.860912649053601	0	0	hsa-miR-873-5p	hsa-mir-873|hsa-mir-873|miRNA|human
TAAAGCTAGATAACCGAAAGTAG	AAAGCU	55.1	54.3	7.98886671534549	3.83490078123902	1.91206680931393	1.6258547931575	8.7675182002242	3.8523141295474	5.07480259017924	5.55795289978386	0.576298956236145	4.85018813506685	2.95404294114981	4.17039811527017	3.46842926156776	7.38490623630715	8.43299756310278	3.34150402467024	0.0483289894069772	2.43984157982408	0.00806177949727882	0.928456150917408	0.977244983648629	0	0	hsa-miR-9-3p	hsa-mir-9-3|hsa-mir-9-3|miRNA|human
TAGCACCATCTGAAATTGGTG	AGCACC	63.1	51.3	0	0	0.318677801552322	0.125065753319808	0.36001886329423	0.296331856119031	1.81242949649259	0.749386907836027	0.288149478118073	1.34312902201851	0.759611042009951	0.906608285928297	0.730195634014265	0	0.67377042385615	0.34271836150464	0.885953193302948	-0.377232350393419	1.43340899872258	0.23120889286005	0.613786642337031	0	0	noMatch	hsa-mir-29a|hsa-mir-29a|miRNA|human
CAGTGCAATGATATTGTCAGGGC	AGUGCA	88.8	88.4	14.2347079655247	1.62692760416201	8.28562284036037	4.37730136619328	2.56248720344717	3.75353684417439	9.06214748246293	4.80856599194784	6.3392885185976	1.71622041702365	12.3225791259392	7.43418794461204	5.38519280085521	4.51299825552104	2.43426733780287	5.22645501294576	-0.0606718699844863	2.65015048447999	0.0132655771555257	0.908305393574389	0.96999797250296	0	0	hsa-miR-301b-3p	hsa-mir-301b|hsa-mir-301b|miRNA|human
AGTGGTAGAATTCTCGCCTGC	GUGGUA	71.7	60.9	0.435756366291572	0.697254687498003	1.69961494161238	0.125065753319808	4.93437618515033	4.14864598566643	1.44994359719407	1.81101836060373	1.44074739059036	2.0893118120288	0.337604907559978	1.45057325748528	2.00803799353923	1.36757522894577	6.17260646371441	0.51407754225696	0.128490868586793	1.39875232783938	0.0377149921080555	0.846016557165755	0.947167684678618	0	0	noMatch	trnaG15G5TG45AA56TC66A|tRNA|human
AAAAAGACACCCCCCACCA	AAAAGA	85.8	84.3	64.7824464553471	41.1380265623822	45.0397959527282	34.2680164096274	27.5943869924931	57.0932709455999	22.2928828068588	13.2391687051031	47.688738628541	15.5952203112149	20.9315042687187	51.4953506407273	20.2629288438959	53.8824640204633	21.7127952720095	0	-0.536350650740923	5.15615706357196	0.732362992929428	0.392118321210534	0.724650580188728	0	0	noMatch	IGFBP5_IGFBP5-001_ENSG00000115461_ENST00000233813.4|mRNA|human
AACATTCAGCGCTGTCGGTGAGA	ACAUUC	74.6	86.7	1.45252122097191	0.813463802081003	1.16848527235851	3.37677533963481	1.69420641550226	1.28410470984913	3.44361604333591	1.43632490668572	0	2.01469353302777	2.95404294114981	1.08792994311396	3.01205699030884	0.820545137367461	2.36906374839743	0.59975713263312	-0.0899801938717899	1.06778000450811	0.0245324601875954	0.875537707502585	0.958253923388743	0	0	noMatch	hsa-mir-181a-1|hsa-mir-181a-1|miRNA|human
ACCATCTGAAATCGGTT	CCAUCU	35.3	24.5	8.42462308163707	1.51071848957901	5.20507075868793	2.00105205311693	2.47777688267205	3.75353684417439	15.405650720187	2.87264981337144	8.50040960448315	4.40247846106068	12.1537766721592	16.1376274895237	18.8938120301191	2.46163541210238	2.32559468879381	6.425969278212	0.685110905449484	2.90218169434645	1.36030639159828	0.243484388317472	0.62276887684429	0	0	noMatch	hsa-mir-29a|hsa-mir-29a|miRNA|human
TGTAAAGATCCTACACTCAGCT	GUAAAG	88	81	0.145252122097191	0.116209114583	0	0.500263013279232	5.80265697309524	0.0987772853730102	2.1749153957911	3.55958781222113	0.288149478118073	2.01469353302777	3.88245643693975	3.26378982934187	3.37715480731598	0.136757522894577	5.36842886104739	0.25703877112848	1.02278614479177	1.43890173556731	1.35896538470439	0.243716869934705	0.622967723141424	0	0	noMatch	hsa-mir-30b|hsa-mir-30b|miRNA|human
AATACCGGGTGCTGTAGGCT	AUACCG	81.8	88.1	11.0391612793865	5.57803749998402	7.86071910495728	14.7577588917373	6.98860146394682	10.2728376787931	6.34350323772405	3.18489435830311	6.77151273577471	4.70095157706479	2.61643803358983	2.90114651497055	3.37715480731598	9.84654164840954	5.04241091402022	24.4186832572056	-0.289426568011252	3.09515861568488	0.314858832755217	0.57471380424472	0.824933272794249	0	0	noMatch	RNA5S9_ENST00000364451|rRNA|human
ACATCCAAGGAAGGCAGC	CAUCCA	56.8	66.9	1.16201697677753	0.232418229166001	0.956033404656966	1.12559177987827	0.105887900968891	0.987772853730102	0.724971798597035	0.124897817972671	0.432224217177109	0.0746182790010284	0.168802453779989	0.543964971556978	0.0912744542517831	0.410272568683731	0.0217345298018113	0.94247549413776	-1.22561974089628	-0.761909304088679	2.78554611421157	0.0951182636055505	0.48388379718743	0	0	noMatch	rna18s5A60GC456AT1578G|rRNA|human
TCACGGTGAACCGGTCTCTTTT	CACGGU	46.7	42.6	8.27937095953988	8.13463802081003	12.7471120620929	8.75460273238655	5.04026408611922	13.3349335253564	3.0811301440374	4.68366817397517	24.2045561619181	5.14866125107096	9.95934477301936	2.71982485778489	11.8656790527318	19.6930832968191	10.823795841302	15.0796079062042	0.515185302802323	3.46957859746096	1.09604117503238	0.295136545347182	0.659799153820899	0	0	noMatch	hsa-mir-128-1|hsa-mir-128-1|miRNA|human
TTCAATTAATCCAGGATAGG	UCAAUU	81.2	89.6	6.53634549437359	14.2937210937091	4.03658548632941	10.5055232788639	3.49430073197341	9.18628753968995	3.80610194263443	2.99754763134411	19.882313990147	4.70095157706479	2.95404294114981	4.71436308682715	6.02411398061769	13.8125098123523	1.86916956295577	7.88252231460672	0.00042303240633823	2.94646964869326	6.14128230935762e-07	0.999374727183904	0.999705533088211	0	0	noMatch	hsa-mir-26a-1|hsa-mir-26a-1|miRNA|human
TCAGGTAGTAGTTTGTGCTGTT	CAGGUA	82.8	75.3	0.871512732583145	1.62692760416201	0.53112966925387	0.750394519918847	0.338841283100452	0.790218282984082	0.181242949649259	0.187346726959007	1.15259791247229	0.44770967400617	0.168802453779989	0.181321657185659	0.365097817007133	1.64109027473492	0.347752476828981	0.59975713263312	-0.349569767968105	-0.363043654380421	0.35388674074391	0.551921143824471	0.814234177245638	0	0	hsa-let-7i-5p	hsa-let-7i|hsa-let-7i|miRNA|human
TCCAGCATCAGTGATTTTGGTG	CCAGCA	76.6	71.4	0.871512732583145	0.116209114583	0.212451867701548	0.750394519918847	0.741215306782239	0.296331856119031	0.362485899298517	1.12408036175404	0.144074739059036	1.34312902201851	0.253203680669984	0.543964971556978	0.730195634014265	0	1.04325743048694	0.17135918075232	0.501716257405957	-0.212200931057192	0.567467799531295	0.451266903532302	0.760390169279409	0	0	hsa-miR-338-3p	hsa-mir-338|hsa-mir-338|miRNA|human
AGCAGGGTCGGGCCTGGT	GCAGGG	12.6	17.9	0.145252122097191	0.348627343749001	2.12451867701548	0.875460273238655	0.804748047363573	1.28410470984913	1.44994359719407	0.624489089863356	0.720373695295182	0.671564511009256	0.506407361339967	0.362643314371319	1.27784235952496	2.05136284341865	1.151930079496	1.02815508451392	-0.00999370035106381	0.278533924997556	0.000362368960592718	0.984812393788159	0.994323876100734	0	0	noMatch	RNA5S9_ENST00000364451|rRNA|human
TTCAATGAAGCACTGTAGCTCT	UCAAUG	91.3	81.9	0	0	0	0	2.09658043918405	0	0.543728848947776	0.187346726959007	0	0.970037627013369	0.422006134449973	0.181321657185659	0.182548908503566	0	1.80396597355034	0	0.237236834829792	-0.161542770867573	0.0441935743906718	0.833493880454566	0.942370073946518	0	0	noMatch	hsa-mir-143|hsa-mir-143|miRNA|human
TATATATATATATGTACGT	AUAUAU	87.5	68	5.51958063969325	26.0308416665921	6.69223383259876	4.87756437947251	0.762392886976017	2.76576399044429	0.362485899298517	9.55468307490934	4.7544663889482	0.970037627013369	5.23287606717966	5.98361468712676	2.92078253605706	1.64109027473492	0.847646662270641	3.17014484391792	-0.68110932506794	2.48573865525621	1.00336588720266	0.316497430062563	0.67618773802761	0	0	noMatch	noMatch
TTTGAAATCGGTTATT	UUGAAA	93.9	75.2	0.581008488388763	0.232418229166001	0.318677801552322	1.12559177987827	0.381196443488008	0.395109141492041	0	0.0624489089863356	0.432224217177109	0.223854837003085	0.590808588229962	0	0.182548908503566	0	0.804177602667018	1.2851938556424	0.0401881239102456	-0.588232321844334	0.00303666780000889	0.956054040938656	0.985953725471269	0	0	noMatch	hsa-mir-29c|hsa-mir-29c|miRNA|human
ACCTGTGAAATTCAGTTCTTC	CCUGUG	62.9	65.6	0.145252122097191	0.232418229166001	1.59338900776161	0.875460273238655	0.338841283100452	0.296331856119031	0.543728848947776	0.686937998849691	2.30519582494458	0.671564511009256	0.590808588229962	0.181321657185659	1.0952934510214	0.410272568683731	0.586832304648905	0.17135918075232	0.463689247267399	-0.211783678598213	0.566301116367658	0.451732509363458	0.760700359486959	0	0	noMatch	hsa-mir-146a|hsa-mir-146a|miRNA|human
TGAGAACTGAATTCCATGGGTTGT	GAGAAC	60.9	51.6	1.45252122097191	3.37006432290701	1.80584087546316	4.37730136619328	2.30835624112183	1.18532742447612	1.99367244614185	1.37387599769938	0.720373695295182	4.62633329806376	2.95404294114981	2.71982485778489	1.91676353928745	0.410272568683731	2.73855075502822	1.37087344601856	-0.0214941056847124	1.41331332646051	0.00161110374854445	0.967982662610661	0.989056752817548	0	0	hsa-miR-146a-5p	hsa-mir-146a|hsa-mir-146a|miRNA|human
AGCTCACAAGAACTGCTAACTC	GCUCAC	61.2	74	3.77655517452696	0.813463802081003	0.106225933850774	0.250131506639616	1.03770142949513	0.691440997611071	0.724971798597035	0	0.144074739059036	0	2.86964171425982	0	1.00401899676961	0.683787614472885	2.26039109938838	0.51407754225696	-0.200095475763079	0.346844741567696	0.055547793976519	0.813676493348865	0.934330981404692	0	0	noMatch	MT-TS2|mt_tRNA|human
GGGCCAGTTGCTCAATGGA	GGCCAG	35.6	49.7	0	0	0	0.250131506639616	1.35536513240181	0.19755457074602	0.362485899298517	0.249795635945342	0	1.11927418501543	0.337604907559978	0.362643314371319	0.273823362755349	0	0.586832304648905	1.11383467489008	0.518318313646977	-0.445851456004234	0.358425809062734	0.549381803240084	0.812595874465083	0	0	noMatch	LCNL1_LCNL1-002_ENSG00000214402_ENST00000482657.1|mRNA|human
TCAGTGCATCACAGAACTTTTT	CAGUGC	61.3	69.7	2.75979031984663	3.37006432290701	4.8863929571356	5.62795889939135	2.73190784499739	3.55598227342837	3.62485899298517	3.30979217627578	3.74594321553495	4.25324190305862	2.02562944535987	3.98907645808451	3.83352707857489	2.18812036631323	3.30364852987532	2.9987856631656	-0.0784425875698992	1.98974312622542	0.0328879851926538	0.856092510213777	0.950794156271169	0	0	hsa-miR-148b-3p	hsa-mir-148b|hsa-mir-148b|miRNA|human
TGAGATGAAGCACTGTAGCTTAA	GAGAUG	76.2	56.2	0.726260610485954	0.232418229166001	2.12451867701548	1.00052602655846	0.529439504844456	0.987772853730102	0	0.0624489089863356	2.73742004212169	0.149236558002057	0.168802453779989	0	0.0912744542517831	0.547030091578308	0.478159655639849	1.11383467489008	-0.391760885940126	-0.230033805995049	0.259645345128863	0.610363912150944	0.842818618870938	0	0	hsa-miR-143-3p	hsa-mir-143|hsa-mir-143|miRNA|human
GCGAACTGGAGTCTGAGCCT	CGAACU	74.5	74.2	0.145252122097191	0.232418229166001	0.106225933850774	1.00052602655846	0.338841283100452	0.296331856119031	0.181242949649259	0.187346726959007	0	0.298473116004114	3.79805521004976	0.362643314371319	0.912744542517831	0	0.412956066234415	0.17135918075232	1.12887658139175	-0.393024133513917	1.80112355276574	0.179576722158164	0.574682190208355	0	0	noMatch	SNORD104_ENST00000362883_prec|snoRNA_prec|human
TTCCCGGCGGCGGGAAAAA	UCCCGG	67.6	67	1.45252122097191	1.39450937499601	0	0.500263013279232	0.0423551603875565	1.28410470984913	0	0	0	0	0.168802453779989	0	0.0912744542517831	1.09406018315662	0.108672649009056	1.02815508451392	-1.23852680872824	-0.853043005276422	1.35456194636731	0.2444821717722	0.623519403311734	0	0	noMatch	CACNA1G_CACNA1G-008_ENSG00000006283_ENST00000360761.4|mRNA|human
CAGTGCAATAGTATTGTCAAGGC	AGUGCA	88.8	88.4	0	1.16209114583	0.212451867701548	0.375197259959424	0.254130962325339	0.296331856119031	0.362485899298517	0.374693453918013	0.864448434354218	0.373091395005142	1.85682699157988	0.906608285928297	0.456372271258916	0.820545137367461	0.326017947027169	0.25703877112848	0.905395596391596	-0.46978013625117	1.9984247081263	0.15746278253624	0.553312980683424	0	0	hsa-miR-301a-3p	hsa-mir-301a|hsa-mir-301a|miRNA|human
TACTCTGATCGTTTTTTCA	ACUCUG	89.4	70.5	0.581008488388763	0.581045572915002	0.743581536955418	1.25065753319808	0.190598221744004	0.888995568357092	0.543728848947776	0.187346726959007	0.576298956236145	0.0746182790010284	0.253203680669984	0	0	0.136757522894577	0.0869381192072452	1.2851938556424	-1.11306879473846	-0.75659974877382	2.25124557742807	0.133506901432874	0.530686320992885	0	0	noMatch	RNA45S5_NR_046235_prec3.3|rRNA_prec|human
TGTAAACATCCTTGACTGGTAGC	GUAAAC	82.6	76.4	0.290504244194382	0.348627343749001	0.318677801552322	0.750394519918847	1.63067367492093	0.0987772853730102	1.08745769789555	1.49877381567205	0.288149478118073	1.94007525402674	1.77242576468989	0.906608285928297	1.73421463078388	1.09406018315662	2.15171845037932	0.59975713263312	1.09920468614427	0.558647223809959	3.43589709284626	0.0637939308492183	0.437477865591378	0	0	hsa-miR-30e-5p	hsa-mir-30e|hsa-mir-30e|miRNA|human
TCTGTGGCGCAATCGG	CUGUGG	47.8	47.2	0.290504244194382	0.697254687498003	0.956033404656966	0.500263013279232	0.127065481162669	1.38288199522214	0.181242949649259	1.24897817972671	2.30519582494458	2.68625804403702	0.253203680669984	0.543964971556978	0.730195634014265	0.957302660262038	0.347752476828981	0.77111631338544	1.02643551087712	0.104341311701055	2.65279143824014	0.103368236880668	0.493903924884186	0	0	noMatch	trnaN1A59G|tRNA|human
TCTTTAATTATCTAGCTGTATGA	CUUUAA	93.3	66.9	0.435756366291572	0.929672916664004	0.424903735403096	0.500263013279232	0.571794665232013	1.18532742447612	0.362485899298517	0.499591271890684	0.288149478118073	0.522327953007199	0.759611042009951	0.362643314371319	0.273823362755349	1.09406018315662	0.347752476828981	0.4283979518808	-0.243925268745964	-0.386938743466712	0.233045374566268	0.629274865831242	0.853021385474975	0	0	noMatch	hsa-mir-9-1|hsa-mir-9-1|miRNA|human
CCACTGCCCCAGGTGCTGCTGT	CACUGC	23.6	22.1	1.01676485468034	0.813463802081003	0.743581536955418	1.00052602655846	1.69420641550226	1.08655013910311	0.724971798597035	1.81101836060373	1.00852317341325	0.970037627013369	1.35041963023991	0.362643314371319	2.09931244779101	1.7778477976295	1.60835520533404	1.11383467489008	0.473761297169785	0.65840779346081	1.03923156587752	0.308000256708276	0.669941333633963	0	0	hsa-miR-324-3p	hsa-mir-324|hsa-mir-324|miRNA|human
TCTACAGTGCACGTGTCTCC	CUACAG	77	78.8	178.660110179545	123.065452343397	167.624523616521	103.179246488842	247.248248762361	257.413605682065	237.428264040529	174.919394070726	239.740365794236	171.472805144363	301.565583677951	167.722532896735	288.70109879839	341.893807236442	311.760095477181	208.201404614069	0.478798716762892	7.89882839510663	1.48597276088523	0.222842361554644	0.606885811895276	0	0	hsa-miR-139-5p	hsa-mir-139|hsa-mir-139|miRNA|human
CATATTGAATTGCAAATTCGA	AUAUUG	85.8	73.6	0.145252122097191	0	0.424903735403096	0	1.4612530333707	0.19755457074602	1.99367244614185	0.249795635945342	0.432224217177109	0.522327953007199	0.590808588229962	0.906608285928297	1.6429401765321	0.547030091578308	1.41274443711773	0	0.303884335647708	-0.019582999269464	0.153844594749163	0.694888070736983	0.885274505084603	0	0	noMatch	MT-TC|mt_tRNA|human
GTACGTAGCAGAGCAGCTC	UACGUA	94	80.8	1.01676485468034	0.464836458332002	0.637355603104644	0	0.148243061356448	0.592663712238061	0.543728848947776	0.312244544931678	0.288149478118073	0.149236558002057	0.168802453779989	0.181321657185659	0.0912744542517831	0.957302660262038	0.0434690596036226	1.37087344601856	-0.214261453533492	-0.843527554768431	0.0770931717168377	0.781276001037018	0.921061661119653	0	0	noMatch	RNA45S5_NR_046235_prec3.3|rRNA_prec|human
GGAGCAGTGGCGCAATGGA	GAGCAG	47.1	37.2	0	0	0	0	4.15080571798054	0	0.724971798597035	1.24897817972671	0	1.11927418501543	0.759611042009951	1.63189491467093	0.912744542517831	0	0.825912132468829	0	0.073405467860124	0.297976816431379	0.0041456814549079	0.948662107719979	0.983688265197583	0	0	noMatch	TRNAR29_prec|tRNA_prec|human
AAGAACAGGGTGGGACCA	AGAACA	85.5	73.7	18.7375237505376	3.02143697915801	0.637355603104644	1.50078903983769	0.0423551603875565	0.790218282984082	0	0.187346726959007	0.720373695295182	0.0746182790010284	1.09721594956993	1.45057325748528	3.37715480731598	1.09406018315662	0.369487006630792	3.34150402467024	-1.38788978235864	1.18467840452254	2.54271784697703	0.110803909648377	0.503509639979125	0	0	noMatch	chr1_243209280-243257080_rev|piRNA|human
AACATTCATTGTTGTCGGTGGGAA	ACAUUC	74.6	86.7	0	0.348627343749001	0.318677801552322	0.250131506639616	0.84710320775113	0.888995568357092	0.181242949649259	0.624489089863356	0.432224217177109	0.671564511009256	1.6036233109099	1.45057325748528	0.547646725510699	0.820545137367461	1.19539913909962	0.68543672300928	1.09129854874347	-0.0199410046814565	3.76838697096306	0.0522299780358787	0.408982155295738	0	0	hsa-miR-181d-5p	hsa-mir-181d|hsa-mir-181d|miRNA|human
TCAAGCAATCCAGGATAGGC	CAAGCA	90	65.6	1.30726909887472	5.46182838540102	6.47978196489721	5.12769588611212	0.148243061356448	3.55598227342837	0.181242949649259	0.187346726959007	4.89854112800724	0.373091395005142	0.168802453779989	0	0.365097817007133	2.59839293499696	0.0652035894054339	3.34150402467024	-1.23623382437381	1.15184464145574	2.16891165701031	0.140825868346816	0.538064017722715	0	0	noMatch	hsa-mir-26a-1|hsa-mir-26a-1|miRNA|human
TACCACCATCTGAAATCGGT	ACCACC	30.2	16	0.726260610485954	0.697254687498003	0.849807470806192	0.625328766599039	1.48243061356448	0.296331856119031	2.1749153957911	2.31060963249442	1.29667265153133	3.80553222905245	1.35041963023991	1.99453822904225	2.55568471904993	0.957302660262038	2.28212562919019	0.77111631338544	1.11516266558362	0.950427879501301	4.28175593577037	0.0385235310194324	0.375679425766712	0	0	noMatch	hsa-mir-29a|hsa-mir-29a|miRNA|human
TCTTTGGTTAACTAGCTGTATG	CUUUGG	67.3	60.9	1.01676485468034	2.67280963540901	1.48716307391084	1.00052602655846	2.39306656189694	2.56820941969826	0.906214748246293	1.49877381567205	3.02556952023976	2.98473116004114	1.01281472267993	1.45057325748528	2.55568471904993	3.41893807236442	2.73855075502822	1.19951426526624	0.427466721692292	1.27461287053834	0.793551631477279	0.373028346145513	0.712552763447199	0	0	noMatch	hsa-mir-9-1|hsa-mir-9-1|miRNA|human
GGAATCCGACTGTTTAATT	GAAUCC	40.1	24.1	0.726260610485954	0.348627343749001	1.27471120620929	1.37572328651789	0.36001886329423	2.37065484895224	1.63118654684333	0.249795635945342	1.00852317341325	0.298473116004114	0.506407361339967	0.181321657185659	0.0912744542517831	1.36757522894577	0.217345298018113	1.62791221714704	-0.825591003407594	-0.0485014217457472	1.86425305298234	0.172134738443197	0.569537698841831	0	0	noMatch	RNA45S5_NR_046235_prec3.3|rRNA_prec|human
CTCGGGCCGATCGCACGCC	UCGGGC	17.4	10.4	1.01676485468034	0.581045572915002	1.06225933850774	1.25065753319808	3.1131042884854	1.67921385134117	2.89988719438814	0.437142362904349	2.01704634682651	0.223854837003085	1.35041963023991	0.906608285928297	0.273823362755349	3.69245311815358	0.608566834450716	2.22766934978016	-0.357341354350754	0.779784047259641	0.383552318460165	0.5357082004225	0.805745480448264	0	0	noMatch	rna18s5A60GC456AT1578G|rRNA|human
GCAGGAACTTGTGAATCTCCT	CAGGAA	90.8	82.2	0	1.39450937499601	1.27471120620929	0.750394519918847	1.10123417007647	2.56820941969826	0	0.124897817972671	0.288149478118073	1.11927418501543	0.0844012268899946	0.543964971556978	0.365097817007133	0.136757522894577	1.47794802652317	0.25703877112848	-0.827367767974181	0.0860364712523771	1.3113020023454	0.252159056011582	0.628650079230444	0	0	noMatch	hsa-mir-873|hsa-mir-873|miRNA|human
TGTAAAGATCCTCGACTGGAA	GUAAAG	88	81	0.145252122097191	0.116209114583	0	0	3.07074912809785	0	0.543728848947776	5.93264635370188	0.144074739059036	1.64160213802262	10.3813509074693	0.725286628742638	1.36911681377675	0.136757522894577	6.52035894054339	0	2.43103122783751	1.48117385942128	4.80645925109896	0.0283532447185456	0.338168527555219	0	0	noMatch	hsa-mir-30a|hsa-mir-30a|miRNA|human
TCACACTGAACCGGTCTCTTTTT	CACACU	52.9	57.4	0.145252122097191	0.348627343749001	0.318677801552322	0.375197259959424	0.211775801937783	0	0	0.0624489089863356	1.5848221296494	0	0.168802453779989	0	0.0912744542517831	0.957302660262038	0.195610768216302	1.19951426526624	1.15269760786218	-0.998100697483664	1.46063358283582	0.226829338007092	0.610249819036023	0	0	noMatch	hsa-mir-128-1|hsa-mir-128-1|miRNA|human
CTGTGCGTGTAACAGCGGCTGA	UGUGCG	78.7	73.9	0.871512732583145	0.464836458332002	1.59338900776161	0.750394519918847	0.381196443488008	0.395109141492041	1.81242949649259	0.187346726959007	0.720373695295182	0.671564511009256	0.506407361339967	0	0.547646725510699	0	0.434690596036226	0.34271836150464	-0.998259497617926	-0.386609786365668	2.81545511313564	0.0933604144274425	0.480888555212942	0	0	noMatch	hsa-mir-210|hsa-mir-210|miRNA|human
TTAAGGTACGCGGGGAATGCC	UAAGGU	55.3	42.1	0.435756366291572	0.348627343749001	0.106225933850774	0	0.635327405813347	0	1.08745769789555	0.686937998849691	0.144074739059036	0.223854837003085	1.68802453779989	0.181321657185659	0.638921179762482	0.410272568683731	0.521628715243471	0.08567959037616	0.577029912007462	-0.521220132133607	0.581949260151752	0.445549285899659	0.756766103252907	0	0	noMatch	MERTK_MERTK-001_ENSG00000153208_ENST00000295408.4|mRNA|human
GAGGAAACTCTGGTGGA	AGGAAA	77.7	72.3	1.30726909887472	0.581045572915002	0.212451867701548	0.375197259959424	0.169420641550226	0.493886426865051	0.543728848947776	0.749386907836027	0.576298956236145	0.0746182790010284	0.168802453779989	1.08792994311396	0	0.547030091578308	0.0217345298018113	0.4283979518808	-0.293956151200962	-0.847734564423281	0.1428991243037	0.705415732783311	0.889916264497046	0	0	noMatch	RNA45S5_NR_046235_prec3.3|rRNA_prec|human
TCTGTGGTTATCTAGCTGTATA	CUGUGG	47.8	47.2	0	0.116209114583	0.106225933850774	0	2.98603880732273	0	1.99367244614185	2.06081399654907	0.144074739059036	3.20858599704422	2.61643803358983	1.81321657185659	4.47244825833737	0	5.17281809283109	0.08567959037616	1.62187809988954	1.15961851046707	2.55721707340499	0.109791698034622	0.50235185006147	0	0	noMatch	hsa-mir-9-1|hsa-mir-9-1|miRNA|human
TTCAGGCACGCGGTGAATGCCA	UCAGGC	36.9	24.5	0	0.116209114583	0.212451867701548	0	3.6001886329423	0.0987772853730102	4.89355964052998	2.68530308641243	0.144074739059036	1.26851074301748	4.22006134449973	5.8022930299411	3.92480153282667	0	7.47667825182309	0	1.28758563373752	1.50079432022808	1.47311882360634	0.224854257577904	0.608083424514185	0	0	hsa-miR-124-3p	hsa-mir-124-3|hsa-mir-124-3|miRNA|human
GGAGAAGGGTCGGGGCGGC	GAGAAG	82.4	60.9	2.61453819774943	1.278300260413	1.38093714006006	1.75092054647731	3.09192670829162	3.16087313193633	4.71231669088072	0.936733634795033	4.46631691083013	0.970037627013369	2.27883312602985	0	1.6429401765321	1.23081770605119	1.84743503315396	1.79927139789936	-0.50203819584015	1.25920100433424	0.883326642173564	0.347292154986444	0.697080901301824	0	0	noMatch	RNA45S5_NR_046235_prec3.3|rRNA_prec|human
CGGCCTTTTGGCTAAGATCA	GGCCUU	35.7	52.5	0.871512732583145	0	0.424903735403096	0	0.084710320775113	0.0987772853730102	0	0.0624489089863356	0	0.149236558002057	0.92841349578994	5.62097137275544	0.821470088266048	0.683787614472885	0.0217345298018113	1.2851938556424	2.38134539622439	-0.498164189963185	4.87475223428175	0.027252352935049	0.333948641789298	0	0	noMatch	rnu2-2pA83GA|snRNA|human
TAGCACCATCTGAAATCGGCC	AGCACC	63.1	51.3	0.145252122097191	0.348627343749001	0.637355603104644	0.250131506639616	0.741215306782239	0.790218282984082	1.81242949649259	1.9359161785764	1.29667265153133	3.05934943904216	1.68802453779989	2.53850320059923	1.73421463078388	0.410272568683731	1.39100990731592	0.8567959037616	1.45950740762134	0.629545650856835	6.69111802489667	0.00968944204051623	0.22653559286304	0	0	hsa-miR-29a-3p	hsa-mir-29a|hsa-mir-29a|miRNA|human
CACCCATAGAACCGACCTT	ACCCAU	51.4	67.2	1.16201697677753	2.32418229166001	0.318677801552322	0.875460273238655	0.127065481162669	0.790218282984082	0.181242949649259	0	0.720373695295182	0.149236558002057	0	0.181321657185659	0.182548908503566	0.957302660262038	0.217345298018113	1.7135918075232	-0.816342116739638	-0.455837640733198	1.04885237357737	0.305771543630787	0.667553964460376	0	0	noMatch	noMatch
TCAGTGCATGACAGAACTTGGGAT	CAGUGC	61.3	69.7	1.01676485468034	1.62692760416201	0.637355603104644	0.750394519918847	1.10123417007647	0.493886426865051	0.362485899298517	0.686937998849691	0.576298956236145	0.298473116004114	0.844012268899946	0.362643314371319	1.27784235952496	0.820545137367461	0.434690596036226	2.05631016902784	-0.0306356301417462	0.115532894916952	0.00357460271903953	0.952324497912193	0.984804424571238	0	0	hsa-miR-152-3p	hsa-mir-152|hsa-mir-152|miRNA|human
GGATGCTGTAGGCTTT	GAUGCU	12.4	9.9	1.16201697677753	0.348627343749001	0.743581536955418	2.12611780643673	0.571794665232013	1.48165928059515	0.362485899298517	0.124897817972671	1.29667265153133	0.0746182790010284	0.253203680669984	0	0.0912744542517831	1.36757522894577	0.304283417225358	1.45655303639472	-0.788850763653062	-0.182387785267359	1.36071005591565	0.243414460618608	0.62276887684429	0	0	noMatch	NUTM1_NUTM1-004_ENSG00000184507_ENST00000438749.3|mRNA|human
TTATAAAGCAATGAGACTGAT	UAUAAA	95.5	73.4	2443.72170216314	2621.56141587791	2127.4930031633	2705.29731006076	461.925379186691	1246.56934140739	2536.31383739173	1284.94875130284	842.404999278186	1079.12955091287	589.373767372832	961.911391369923	434.010029967229	483.984873523908	499.937654501263	1051.37425350586	-1.19022358858989	10.4860818946533	9.09314380154568	0.00256569468543082	0.129574101394906	0	0	hsa-miR-340-5p	hsa-mir-340|hsa-mir-340|miRNA|human
AGTTTAATATCTGATACGT	GUUUAA	73.7	79.8	0.581008488388763	0.116209114583	1.69961494161238	0.375197259959424	0.36001886329423	0.987772853730102	0	0.437142362904349	0.576298956236145	0.223854837003085	2.36323435291985	0.543964971556978	6.11538843486947	0.136757522894577	0.478159655639849	0.77111631338544	1.17168598096729	0.289697709977	2.40601526223229	0.120869684672455	0.516609633405666	0	0	noMatch	rnu2-2pA83GA|snRNA|human
GGGCCAGGCGCGCAATGGA	GGCCAG	35.6	49.7	0.145252122097191	0	0	0.250131506639616	1.86362705705249	0.19755457074602	0.543728848947776	0.312244544931678	0	0.596946232008227	0.844012268899946	0.543964971556978	0.0912744542517831	0.410272568683731	0.391221536432603	1.2851938556424	0.156489497777063	-0.300020226999206	0.0391505758319255	0.843150653887478	0.945861629263272	0	0	noMatch	HOXD9_HOXD9-001_ENSG00000128709_ENST00000249499.6|mRNA|human
CAGGAACGGTGCACCA	AGGAAC	72.7	47.6	0.871512732583145	0.464836458332002	7.64826723725573	5.62795889939135	0.127065481162669	5.43275069551556	0	0.187346726959007	0.864448434354218	0.149236558002057	0	1.63189491467093	0.182548908503566	2.18812036631323	0.0869381192072452	2.82742648241328	-1.6363853212901	0.886919669024374	3.44107128350976	0.0635944451139654	0.437049014848272	0	0	noMatch	RNU2-1_ENST00000618664|snRNA|human
TGGCTCGGTTCAGCAGGAACAGA	GGCUCG	22.2	22.6	0.435756366291572	0.464836458332002	0.318677801552322	0.625328766599039	0.550617085038234	0.19755457074602	1.08745769789555	1.12408036175404	1.15259791247229	2.01469353302777	1.09721594956993	0.181321657185659	1.00401899676961	0.136757522894577	0.782443072865207	0.68543672300928	0.977583563259102	0.0278074573405026	2.97269843379058	0.0846804949821256	0.469325921239449	0	0	noMatch	hsa-mir-24-1|hsa-mir-24-1|miRNA|human
ATTGCACTTGTCTCGGTCTGT	UUGCAC	67.6	62.6	1.16201697677753	2.09176406249401	1.69961494161238	2.87651232635558	1.50360819375826	0.987772853730102	0.362485899298517	3.18489435830311	1.44074739059036	1.11927418501543	1.6036233109099	0.725286628742638	1.00401899676961	1.09406018315662	1.95610768216302	0.4283979518808	0.0111170631236938	0.888496044029533	0.000456130737743976	0.982960701292725	0.993803626010655	0	0	hsa-miR-25-3p	hsa-mir-25|hsa-mir-25|miRNA|human
GGCTCCATAGCTCAGGGG	GCUCCA	37.1	62.2	2.17878183145786	9.29672916664004	2.76187428012012	3.75197259959424	2.54130962325339	3.16087313193633	4.89355964052998	8.80529616707331	1.87297160776747	7.0887365050977	2.36323435291985	7.97815291616902	3.74225262432311	2.05136284341865	3.26017947027169	1.97063057865168	0.244984806458579	2.27130825502733	0.209458562853364	0.647192108199065	0.861714423613214	0	0	noMatch	TRNAT2|tRNA|human
AACATTAAACGCTGTCGGTGAG	ACAUUA	85.8	80.8	0.290504244194382	0.929672916664004	0.212451867701548	0.250131506639616	1.71538399569604	0.790218282984082	2.35615834544036	2.49795635945342	0.288149478118073	0.895419348012341	3.0384441680398	0.906608285928297	2.64695917330171	0.136757522894577	3.36885211928075	0.25703877112848	0.889769475549396	0.846166814556728	1.67184725410153	0.196011292603392	0.586568614284778	0	0	noMatch	hsa-mir-181a-1|hsa-mir-181a-1|miRNA|human
TTATAAAGCAATGAGACTGAAAA	UAUAAA	95.5	73.4	1.74302546516629	1.62692760416201	0.956033404656966	1.25065753319808	0.402374023681787	0.19755457074602	1.26870064754481	0.0624489089863356	0.288149478118073	0.671564511009256	0.0844012268899946	0	0.456372271258916	0	0.347752476828981	0.68543672300928	-1.63456470577306	-0.374831184763316	6.1880580248978	0.01286152492881	0.252293047525617	0	0	hsa-miR-340-5p	hsa-mir-340|hsa-mir-340|miRNA|human
CTTTCTGTCGGATGTTTACAGT	UUUCUG	83.8	79.7	1.30726909887472	2.55660052082601	2.33697054471703	2.25118355975654	0.296486122712895	0.987772853730102	0.362485899298517	0.312244544931678	2.16112108588555	0	0.337604907559978	0.181321657185659	0.638921179762482	2.32487788920781	0.282548887423547	1.37087344601856	-0.777483086953547	0.257939753693562	1.34438666236889	0.246261850493474	0.624737805807447	0	0	noMatch	hsa-mir-30e|hsa-mir-30e|miRNA|human
TCACAGTGGCTAAGTTCTGT	CACAGU	56.7	49.5	29.1956765415354	27.8901874999201	24.7506425872303	38.8954492824603	4.76495554360011	22.6199983504193	3.0811301440374	6.05754417167455	12.8226517762542	4.9994246930689	1.5192220840199	0.906608285928297	4.56372271258916	8.8892389881475	6.41168629153433	6.34028968783584	-1.79353605903369	3.75549212473262	10.3423750857611	0.00130010616487566	0.0957202839911363	0	0	hsa-miR-27b-3p	hsa-mir-27b|hsa-mir-27b|miRNA|human
TGTAAACATCCTTGACTGGGA	GUAAAC	82.6	76.4	0.871512732583145	2.09176406249401	0.956033404656966	1.50078903983769	2.41424414209072	1.18532742447612	0.543728848947776	4.99591271890684	0.144074739059036	0.895419348012341	4.47326502516971	0.725286628742638	1.27784235952496	1.09406018315662	6.56382800014701	0.68543672300928	0.904530781811934	1.40454675563583	1.90077118994538	0.167992023747727	0.565099784821285	0	0	hsa-miR-30e-5p	hsa-mir-30e|hsa-mir-30e|miRNA|human
TAGCAGCACATAATGGTTTGC	AGCAGC	26.2	37.8	3.05029456404101	2.32418229166001	1.80584087546316	2.87651232635558	2.28717866092805	1.58043656596816	1.99367244614185	5.68285071775654	1.5848221296494	3.20858599704422	2.11003067224986	3.08246817215621	0.821470088266048	1.7778477976295	2.303860158992	1.62791221714704	0.270665751363032	1.5097248864037	0.301871930487117	0.582711261479318	0.828173203792403	0	0	hsa-miR-15a-5p	hsa-mir-15a|hsa-mir-15a|miRNA|human
AGTGACATTGTCTGCTGGGTTT	GUGACA	62.3	65.7	0	0	0	0	1.60949609472715	0	1.08745769789555	1.24897817972671	0	1.71622041702365	1.5192220840199	1.08792994311396	1.46039126802853	0	2.6950816954246	0	1.55263162850763	0.355673129725348	1.94957288169575	0.162632884224922	0.559741440383724	0	0	hsa-miR-221-3p	hsa-mir-221|hsa-mir-221|miRNA|human
CTAGCGCCATTTGAAATCAGTG	UAGCGC	83.3	72.6	3.1955466861382	0.697254687498003	1.69961494161238	2.50131506639616	0.36001886329423	1.28410470984913	0	0.187346726959007	1.44074739059036	0.298473116004114	0.253203680669984	0.181321657185659	0	1.91460532052408	0.304283417225358	1.2851938556424	-1.0655293797448	0.0960177579772622	2.23121449726877	0.135247500785748	0.532771803003179	0	0	noMatch	hsa-mir-29b-2|hsa-mir-29b-2|miRNA|human
TTCACAGTGGCTAAGTTCCTTTT	UCACAG	66.9	59	0.145252122097191	0.232418229166001	0.849807470806192	0.875460273238655	0.698860146394682	0.691440997611071	0.906214748246293	0.437142362904349	1.15259791247229	1.0446559060144	0.337604907559978	0.181321657185659	1.46039126802853	0.136757522894577	0.239079827819924	0.51407754225696	0.0502667283396774	-0.274370861655568	0.00736751087384135	0.931598214566681	0.978579322995799	0	0	hsa-miR-27a-3p	hsa-mir-27a|hsa-mir-27a|miRNA|human
ATTATAAAGCAATGAGACTGAT	UUAUAA	99.2	87.7	1.16201697677753	1.39450937499601	1.16848527235851	2.50131506639616	0.423551603875565	1.18532742447612	1.99367244614185	0.56204018087702	0.432224217177109	0.298473116004114	0.422006134449973	0.181321657185659	0.365097817007133	0.273515045789154	0.326017947027169	0.4283979518808	-1.72073532724865	-0.0850852675649088	11.9966621668133	0.000532959200878492	0.0659379691804947	0	0	hsa-miR-340-5p	hsa-mir-340|hsa-mir-340|miRNA|human
AGAGGGAGCCTGAGAAACGG	GAGGGA	37.7	43	0.581008488388763	0	0.956033404656966	0.375197259959424	0.465906764263121	1.77799113671418	1.99367244614185	0.124897817972671	1.5848221296494	0.373091395005142	0.253203680669984	0	0.182548908503566	1.36757522894577	0.152141708612679	0.68543672300928	-0.683296824617451	-0.347954910858235	0.925255912493895	0.336098715053476	0.688294500361406	0	0	noMatch	rna18s5A60GC456AT1578G|rRNA|human
TCGGGCTGGGGCGCGAAGCGG	CGGGCU	15.1	12.6	1.45252122097191	0.464836458332002	0.956033404656966	1.75092054647731	2.77426300538495	2.46943213432525	15.0431648208885	0.0624489089863356	2.01704634682651	1.11927418501543	0.675209815119957	0.906608285928297	0.0912744542517831	1.64109027473492	1.151930079496	1.19951426526624	-1.7220660457816	1.12037103483741	6.33829856949782	0.0118158168425171	0.24532495469717	0	0	noMatch	RNA45S5_NR_046235_prec3.3|rRNA_prec|human
GGGGCCGTAGCACTGTCTGA	GGGCCG	9.9	36.2	1.01676485468034	0.464836458332002	0.743581536955418	0.500263013279232	1.27065481162669	0.987772853730102	1.63118654684333	1.87346726959007	1.29667265153133	0.820801069011312	2.36323435291985	0.181321657185659	0.730195634014265	0.820545137367461	1.28233725830687	0.59975713263312	0.379334092415404	0.456429474832386	0.537263408607568	0.463569076637022	0.767344466788679	0	0	hsa-miR-128-1-5p	hsa-mir-128-1|hsa-mir-128-1|miRNA|human
AAACCGTTTCCATTACTGAGT	AACCGU	80.5	58.3	1.30726909887472	2.20797317707701	1.69961494161238	1.87598629979712	1.39772029278936	2.76576399044429	0.543728848947776	8.30570489518263	0.864448434354218	1.71622041702365	6.07688833607961	0.181321657185659	3.01205699030884	0.273515045789154	1.91263862255939	0.51407754225696	0.756074407046131	1.45576147871486	1.28498929888024	0.25697341658235	0.631601569815108	0	0	noMatch	hsa-mir-451-DICER|hsa-mir-451-DICER|miRNA|human
TCCCTGGGACCCTAACTTGTGA	CCCUGG	48.6	46.1	14.2347079655247	17.0827398437011	16.1463419453177	16.258547931575	37.6960927449253	12.5447152423723	12.3245205761496	31.3493523111404	8.64448434354218	29.1011288104011	32.7476760333179	14.8683758892241	19.350184301378	9.43626907972581	40.4696944909726	11.224026339277	0.408354911274606	4.53866286776544	0.685484063692796	0.40770467871209	0.733785973639777	0	0	noMatch	hsa-mir-125b-2|hsa-mir-125b-2|miRNA|human
GTCCCTGTTGCGCAATGGA	UCCCUG	82.7	85.5	0	0	0	0	1.80009431647115	0	0.543728848947776	0.312244544931678	0	1.11927418501543	0.168802453779989	0.181321657185659	0.365097817007133	0	0.326017947027169	0	-0.221744038407862	-0.584234637397063	0.0408565844568258	0.839815003314138	0.944522270897619	0	0	noMatch	RRAGB_RRAGB-002_ENSG00000083750_ENST00000374941.4|mRNA|human
TTCAAGTAATCCAGGATAGGCTTTT	UCAAGU	68	43	3.92180729662415	0.581045572915002	2.4431964785678	3.00157807967539	3.26134734984185	1.9755457074602	1.81242949649259	0.624489089863356	2.88149478118073	1.71622041702365	2.27883312602985	1.63189491467093	2.09931244779101	2.05136284341865	3.78180818551517	3.76990197655104	0.0275681697750212	1.49683633205627	0.00309026478010743	0.955668311511113	0.985953725471269	0	0	hsa-miR-26a-5p	hsa-mir-26a-1|hsa-mir-26a-1|miRNA|human
GGGAGCCTGAGAAACGGC	GGAGCC	11.6	8.9	0.290504244194382	0	0	0.125065753319808	1.67302883530848	0	10.6933340293063	0.499591271890684	3.45779373741687	1.19389246401645	0.675209815119957	2.17585988622791	0.730195634014265	2.59839293499696	0.217345298018113	2.141989759404	-0.162835399952035	0.733901324526731	0.0310674933834925	0.860089895329006	0.952083449756324	0	0	noMatch	rna18s5A60GC456AT1578G|rRNA|human
ATCTCTGTTGCGCAATCGG	UCUCUG	83	69.9	0	0	0	0	0.105887900968891	0.0987772853730102	0	1.24897817972671	0.288149478118073	1.71622041702365	0	0.725286628742638	0.182548908503566	0	0.152141708612679	0	3.49609168700058	-1.00579718237827	7.88415747867399	0.00498697049809855	0.171073085915081	0	0	noMatch	ARSK_ARSK-001_ENSG00000164291_ENST00000380009.4|mRNA|human
TGATATGAAGCACTGTAGCTCTT	GAUAUG	67.4	59.8	0	0.116209114583	0	0	4.40493668030588	0.19755457074602	0.543728848947776	0.811835816822362	0.144074739059036	3.05934943904216	1.01281472267993	0.725286628742638	1.46039126802853	0	4.08609160274052	0	0.79440262509979	0.821471285830212	0.584688289824513	0.444480506160313	0.756251685333038	0	0	noMatch	hsa-mir-143|hsa-mir-143|miRNA|human
TGAGGTAGTAGGGTGTATAGCT	GAGGUA	72.4	50.3	0.145252122097191	0.232418229166001	0.53112966925387	0.375197259959424	1.24947723143292	0.592663712238061	1.26870064754481	1.68612054263106	0.144074739059036	0.820801069011312	1.01281472267993	0.725286628742638	1.55166572228031	0.820545137367461	1.52141708612679	0.34271836150464	0.713733926630361	0.245031963842757	1.52965691596048	0.21616394283829	0.601367908319304	0	0	noMatch	hsa-let-7a-3|hsa-let-7a-3|miRNA|human
ACTGGCCCTCAAAGTCCCGCT	CUGGCC	43	56.3	5.66483276179044	3.02143697915801	4.14281142018019	4.62743287283289	3.91785233584898	3.8523141295474	0.906214748246293	3.05999654033044	2.59334530306265	3.65629567105039	1.94122821846988	1.45057325748528	2.28186135629458	1.7778477976295	4.8033310862003	3.94126115730336	-0.256505358900435	1.93536812934493	0.286135850987306	0.592707475971084	0.833879052949767	0	0	hsa-miR-193b-3p	hsa-mir-193b|hsa-mir-193b|miRNA|human
AGCATGAGACTCTTAATC	GCAUGA	71.7	60.4	0.435756366291572	0.348627343749001	2.12451867701548	1.25065753319808	0.36001886329423	1.28410470984913	2.1749153957911	0.499591271890684	0.576298956236145	2.31316664903188	0.337604907559978	11.7859077170679	2.46441026479814	0.136757522894577	0.260814357621736	0.8567959037616	1.04015848611773	0.761006352010549	1.78714473688205	0.18127443568406	0.57605747652913	0	0	noMatch	TRNAK21|tRNA|human
TTCGGGATAAGGATTGGCTC	UCGGGA	87.8	86.7	0.581008488388763	0.116209114583	0.424903735403096	0.250131506639616	0.592972245425791	0	0.181242949649259	0.187346726959007	0.144074739059036	0.373091395005142	0.253203680669984	0	0	1.50433275184035	0.130407178810868	1.11383467489008	0.363874385441988	-0.834137621735235	0.189841259780492	0.663048768451454	0.869429730554397	0	0	noMatch	RNA45S5_NR_046235_prec3.3|rRNA_prec|human
TGAGGTAGTTGGTTGTATAGT	GAGGUA	72.4	50.3	8.71512732583145	14.1775119791261	7.54204130340495	9.63006300562521	6.7132929214277	8.98873296894393	3.44361604333591	6.18244198964722	6.77151273577471	7.31259134210078	8.27132023521947	2.90114651497055	6.4804862518766	5.88057348446681	7.41147466241765	3.94126115730336	-0.351319525979624	3.00021445570455	0.618134414473611	0.431741395133293	0.749357931419102	0	0	noMatch	hsa-let-7a-3|hsa-let-7a-3|miRNA|human
GAATTATGGCTGGACATCT	AAUUAU	55	79.3	0.726260610485954	1.51071848957901	0.637355603104644	1.25065753319808	0.0211775801937782	0.296331856119031	0	0	0.144074739059036	0	0	0.362643314371319	0	0.136757522894577	0	0.08567959037616	-3.0906385916542	-1.28499038828826	7.69620163521823	0.00553371559865754	0.177138743505786	0	0	noMatch	TP53INP1_TP53INP1-002_ENSG00000164938_ENST00000448464.2|mRNA|human
AAGTTTCTCTGAACGTGTAGAT	AGUUUC	54.5	77.7	1.01676485468034	1.16209114583	2.12451867701548	1.50078903983769	1.08005658988269	1.18532742447612	0.906214748246293	0.936733634795033	0.720373695295182	0.895419348012341	0.759611042009951	3.80775480089885	2.09931244779101	1.23081770605119	1.28233725830687	1.02815508451392	0.205793770693882	0.66573364421105	0.181926409104898	0.669722915350849	0.872636806643168	0	0	noMatch	SNORD3A_ENST00000365494|snoRNA|human
CGTACGCGGGTTTAAATGA	GUACGC	54.2	71.8	0	19.4069221353611	4.46148922173251	1.37572328651789	0.4870843444569	4.74130969790449	0.362485899298517	0.624489089863356	4.7544663889482	1.79083869602468	1.85682699157988	0.362643314371319	0.547646725510699	13.6757522894577	0.782443072865207	2.9987856631656	-0.562531213340315	1.92620722790858	0.465174372559584	0.495215600044619	0.783675443633562	0	0	noMatch	mark_19nt|marker|human
ATCACATTGCCGGGGATT	UCACAU	56.6	65.5	0.581008488388763	1.16209114583	0.318677801552322	0.375197259959424	0.0423551603875565	0.395109141492041	0.181242949649259	0.624489089863356	0.432224217177109	0.298473116004114	0.759611042009951	0.725286628742638	1.0952934510214	0.683787614472885	0.108672649009056	0.08567959037616	0.37697648354403	-0.693784175326571	0.294034779313632	0.587646474857302	0.831034385423304	0	0	noMatch	noMatch
AGCTGGTGTTGTGAATCAGT	GCUGGU	56.9	34.5	0.726260610485954	1.74313671874501	0.956033404656966	0.375197259959424	1.56714093433959	1.67921385134117	1.26870064754481	2.56040526843976	1.29667265153133	1.19389246401645	1.26601840334992	3.08246817215621	1.0952934510214	0.683787614472885	1.45621349672136	1.11383467489008	0.4631007998665	0.77487977482408	0.873226015238371	0.350063756780396	0.698574951082587	0	0	hsa-miR-138-5p	hsa-mir-138-1|hsa-mir-138-1|miRNA|human
GCACGGGGTCGGCGGCGAC	CACGGG	70.4	48.3	1.74302546516629	12.085747916632	5.62997449409102	2.12611780643673	0.423551603875565	10.17406039342	0.906214748246293	0.249795635945342	8.06818538730604	2.16393009102982	1.94122821846988	1.08792994311396	2.00803799353923	5.3335433928885	2.02131127156845	9.08203657987296	-0.346231135956093	2.12521592886768	0.263978514853424	0.607399942426845	0.841154994967367	0	0	noMatch	RNA45S5_NR_046235_prec3.3|rRNA_prec|human
GACCCCTGCGATTTCCCCAAA	ACCCCU	24.7	36.2	0.145252122097191	0	0.106225933850774	0	6.0356103552268	1.08655013910311	0.362485899298517	0.0624489089863356	0.144074739059036	0.149236558002057	0.0844012268899946	0.181321657185659	0	0.410272568683731	0.782443072865207	0.51407754225696	-2.01539543797997	0.315714443912563	4.74258562030749	0.0294248156979242	0.342501649339828	0	0	noMatch	rnu1-1G51A|snRNA|human
GAGTGGTTAAGGCTTTGGAC	AGUGGU	46.7	44.2	0.145252122097191	0	1.06225933850774	0	0.275308542519117	0.493886426865051	0.362485899298517	0	0.288149478118073	0.0746182790010284	0.168802453779989	0.181321657185659	1.55166572228031	1.09406018315662	0.891115721874263	0.17135918075232	0.601922536033017	-0.616922772995322	0.511700695243736	0.474403563496245	0.772864577879945	0	0	noMatch	TRNAS21_prec|tRNA_prec|human
TCAACTTAACTTGACCGCT	CAACUU	84.8	72.7	0.726260610485954	0.116209114583	0.212451867701548	0.500263013279232	1.86362705705249	0.0987772853730102	0.181242949649259	0.187346726959007	0.288149478118073	0.373091395005142	0.168802453779989	2.53850320059923	4.01607598707846	0.136757522894577	0.326017947027169	0	0.657440634823787	-0.00190941802436642	0.600166198735554	0.438514620761458	0.753265128416738	0	0	noMatch	mt-TVG10A|mt_tRNA|human
TGATTGTCCAAACGCAAT	GAUUGU	57.5	88.5	858.294789472301	441.710844529985	290.95283281727	547.412802280799	39.0302802971333	208.420072137052	109.108255688854	70.3799204276002	66.5625294452748	54.2474888337476	50.3031312264368	143.788074148228	72.0155444046569	100.927051896198	42.5127402923429	75.3980395310208	-2.15307099094028	7.70814805052369	17.6119458924354	2.70881435747406e-05	0.0272708557588526	0	0	hsa-miR-219a-5p	hsa-mir-219-2|hsa-mir-219-2|miRNA|human
AACATTCAACGCTGTAGGGGA	ACAUUC	74.6	86.7	0.435756366291572	0.581045572915002	0.212451867701548	0.625328766599039	0.423551603875565	0.395109141492041	1.08745769789555	1.18652927074038	0.144074739059036	1.64160213802262	0.590808588229962	0.362643314371319	0.638921179762482	0.410272568683731	0.347752476828981	0.17135918075232	0.413810962009049	-0.317624057835529	0.475573955474339	0.490434002607771	0.781159063813271	0	0	noMatch	chr15_82762660-82770360|piRNA|human
AGTGGGTGTTGTGAATCAGGC	GUGGGU	14	12.6	0	0	0	0	0.402374023681787	0	0.906214748246293	0.437142362904349	0	0.895419348012341	0.253203680669984	0.362643314371319	1.82548908503566	0	1.17366460929781	0	1.68523974878736	-0.520551920493497	2.34968040978658	0.125308694957043	0.522524943870251	0	0	noMatch	hsa-mir-138-1|hsa-mir-138-1|miRNA|human
ATCACCCTTGACTGATGGCT	UCACCC	74.8	46.2	0.726260610485954	0	0	0.375197259959424	1.10123417007647	0.592663712238061	4.71231669088072	0.374693453918013	0	0.746182790010284	1.09721594956993	0.725286628742638	2.1905869020428	0.820545137367461	0.825912132468829	1.88495098827552	-0.0124555874026034	0.281886322451734	0.000255951269629406	0.987235606635575	0.995139939510896	0	0	noMatch	snord84G27A|snoRNA|human
AAAGTTCCGGGTTCGAGTCCCGGC	AAGUUC	60.8	58.8	0	0	0	0	0.0635327405813347	0	0	1.12408036175404	0.144074739059036	0.373091395005142	0	5.8022930299411	0	0	0.0869381192072452	0	5.13535856751435	-0.929513703878064	9.47166385351494	0.00208670022584461	0.117220499338912	0	0	noMatch	TRNAR15|tRNA|human
CCGGGTGCTGGAGGCTTT	CGGGUG	70.5	66.9	0.581008488388763	1.51071848957901	1.06225933850774	2.62638081971597	1.48243061356448	2.17310027820622	1.44994359719407	0.749386907836027	1.15259791247229	0.149236558002057	1.01281472267993	0.725286628742638	0.547646725510699	1.91460532052408	0.478159655639849	1.45655303639472	-0.741924468390811	0.484715524887959	2.22954631579149	0.135393598348113	0.532938432504256	0	0	noMatch	MPZL2_MPZL2-001_ENSG00000149573_ENST00000278937.2|mRNA|human
CACCGGTAGAACCGACCTTGCG	ACCGGU	85.9	62.7	3.77655517452696	3.83490078123902	5.7362004279418	4.7524986261527	0.232953382131561	3.16087313193633	0	0.0624489089863356	1.29667265153133	0.223854837003085	0.337604907559978	0	0.182548908503566	4.23948320973188	0.239079827819924	3.8555815669272	-1.40936036572527	1.05678383514243	2.84714781289672	0.0915361978468133	0.478014090952683	0	0	noMatch	hsa-mir-99b|hsa-mir-99b|miRNA|human
TTCTCGCTACTGCACTTGACTAGT	UCUCGC	58.8	46.8	1.74302546516629	0.697254687498003	1.69961494161238	1.25065753319808	0.127065481162669	1.38288199522214	0.181242949649259	0.124897817972671	0.864448434354218	0.149236558002057	0.0844012268899946	0.181321657185659	0	1.64109027473492	0.239079827819924	1.7135918075232	-0.82964763149275	-0.226787881274123	1.25484704296997	0.262628733571148	0.635607338980768	0	0	noMatch	rny1T112A|scRNA|human
ATGGCGCCACTAGGGTTGTG	UGGCGC	83.5	61.5	1.01676485468034	0.581045572915002	0.53112966925387	1.87598629979712	0.127065481162669	0.888995568357092	0	0	0.576298956236145	0.149236558002057	0	0.181321657185659	0.365097817007133	0.547030091578308	0.0434690596036226	0.8567959037616	-1.22374159877231	-0.775916760248923	2.19105843122431	0.138813897403169	0.535996251292187	0	0	hsa-miR-652-3p	hsa-mir-652|hsa-mir-652|miRNA|human
TGCGGGCTAGGGCTAACAGC	GCGGGC	11.1	21.4	0.290504244194382	0	0.424903735403096	0.125065753319808	0.889458368138687	0.691440997611071	0.724971798597035	0.56204018087702	1.00852317341325	0.298473116004114	0.337604907559978	1.63189491467093	0.821470088266048	0.410272568683731	0.630301364252528	0.77111631338544	0.645722616041165	-0.268600467085337	1.22258649150995	0.268853648668269	0.640792934704971	0	0	noMatch	hsa-mir-744|hsa-mir-744|miRNA|human
CTCCCACGGCGCGACCGCTCTC	UCCCAC	49.2	65.9	0.581008488388763	0.116209114583	0	0.500263013279232	1.90598221744004	0.296331856119031	3.44361604333591	0.0624489089863356	0	0.223854837003085	0.253203680669984	0.181321657185659	0	1.36757522894577	0.695504953657962	0.51407754225696	-1.31549983038969	-0.160894348936044	2.5556282059118	0.109902121486917	0.50235185006147	0	0	noMatch	RNA45S5_NR_046235_prec3.3|rRNA_prec|human
CGTTCCGTGAGTAATAATGCGA	GUUCCG	17.6	43.8	0	0.116209114583	0	0	3.45194557158585	0	0.724971798597035	2.43550745046709	0	1.94007525402674	1.77242576468989	1.08792994311396	1.46039126802853	0	2.62987810601917	0	1.07241892770856	0.677472356560169	0.937553104802543	0.332907915943198	0.686630967713968	0	0	noMatch	hsa-mir-126|hsa-mir-126|miRNA|human
CTAAGGCACGCGGTGAATGC	UAAGGC	24.5	31.2	14.3799600876219	16.2692760416201	18.801990291587	7.25381369254886	20.2245890850582	5.92663712238061	24.4677982026499	27.6024177719603	18.7297160776747	3.20858599704422	13.7573999830691	54.2151754985122	19.350184301378	26.9412320102317	10.1282908876441	33.5007198370785	0.664133450191702	4.41640505838434	1.65078066431398	0.198852711810859	0.588212518373304	0	0	hsa-miR-124-3p	hsa-mir-124-3|hsa-mir-124-3|miRNA|human
TGGAGACGCGGCCCTGTTGGA	GGAGAC	36.3	32.4	9.87714430260898	35.5599890623981	22.5198979763641	21.1361123110475	34.3712126545021	34.4732725951806	13.0494923747466	11.9277416163901	32.5608910273422	27.1610535563743	31.144052722408	11.2419427455109	14.6951871345371	51.8311011770447	28.6243757489855	35.899748367611	0.223316152014717	4.82779016147204	0.228897951605859	0.632342187418283	0.854422819601707	0	0	hsa-miR-139-3p	hsa-mir-139|hsa-mir-139|miRNA|human
TTCTAGTAATCCAGGATAGGGT	UCUAGU	55.2	42	0	0	0	0	0.677682566200904	0	1.63118654684333	0.811835816822362	0	1.0446559060144	0.422006134449973	0.725286628742638	1.00401899676961	0	0.565097774847094	0	0.800302297575175	-0.542205415122024	0.532064043754211	0.465740383023671	0.768559948125196	0	0	noMatch	hsa-mir-26a-1|hsa-mir-26a-1|miRNA|human
AAACGGTCCTGTAAGCA	AACGGU	70	65.2	1.45252122097191	0.929672916664004	0.318677801552322	1.12559177987827	0.105887900968891	0.395109141492041	0	0.312244544931678	0.432224217177109	0.0746182790010284	0.506407361339967	0.362643314371319	0.456372271258916	0.820545137367461	0.0869381192072452	1.37087344601856	-0.271344018193001	-0.598644857450857	0.146142259792153	0.702249554152363	0.888092381352531	0	0	noMatch	MAP3K2_MAP3K2-001_ENSG00000169967_ENST00000409947.1|mRNA|human
AGGTTTCGGGTTCGTGTCCCGGC	GGUUUC	87.2	74.7	0	0.116209114583	0.106225933850774	0.250131506639616	0.084710320775113	0	0	1.49877381567205	0	0.149236558002057	0	1.63189491467093	0	0	0	0	2.17995531979787	-1.3430374418524	2.14806467934522	0.142749729095743	0.540401116233807	0	0	noMatch	trnaR4G37TA58T|tRNA|human
TGAGGTAGGGGGCTGTATAGTT	GAGGUA	72.4	50.3	0.871512732583145	0.697254687498003	0.106225933850774	0.500263013279232	1.80009431647115	0.987772853730102	1.26870064754481	1.43632490668572	0.576298956236145	0.746182790010284	0.759611042009951	1.26925160029962	1.27784235952496	0.410272568683731	1.76049691394672	0.59975713263312	0.252020279168644	0.408543868438776	0.217848568316265	0.640684113569293	0.85888337052336	0	0	noMatch	MAPK11_MAPK11-001_ENSG00000185386_ENST00000330651.6|mRNA|human
GTGAAATGTTTAGGACCACTAGT	UGAAAU	67.9	66.4	1.01676485468034	3.25385520832401	2.54942241241858	2.75144657303577	2.1389355995716	3.95109141492041	1.26870064754481	1.87346726959007	5.33076534518435	2.01469353302777	3.0384441680398	0.906608285928297	3.19460589881241	3.00866550368069	4.0426225431369	1.54223262677088	0.293418890337532	1.62285488244541	0.369394208763192	0.543334661542815	0.809763024845755	0	0	hsa-miR-203a-3p	hsa-mir-203|hsa-mir-203|miRNA|human
TCAGTACATGACAGAACTTGG	CAGUAC	44.1	45.2	3.48605093033258	7.90221979164403	6.16110416334489	2.25118355975654	1.18594449085158	2.76576399044429	1.26870064754481	1.18652927074038	15.4159970793169	2.31316664903188	0.759611042009951	0.543964971556978	1.27784235952496	6.56436109893969	1.84743503315396	2.22766934978016	0.0401524488616154	1.91698254240266	0.00387475301336515	0.950365725034095	0.98420267404908	0	0	noMatch	hsa-mir-152|hsa-mir-152|miRNA|human
TATACAACCTACTGCCTTCT	AUACAA	90.7	94.3	1.5977733430691	1.39450937499601	0.318677801552322	2.00105205311693	0.84710320775113	0.592663712238061	1.08745769789555	0.936733634795033	1.29667265153133	0.671564511009256	1.26601840334992	0.362643314371319	0.638921179762482	0.820545137367461	0.608566834450716	0.4283979518808	-0.393894288010931	0.181659590770448	0.643275039670913	0.422527340143502	0.74269920411941	0	0	hsa-let-7b-3p	hsa-let-7b|hsa-let-7b|miRNA|human
TGATTGTCCAAACGCAATTAT	GAUUGU	57.5	88.5	1.74302546516629	3.02143697915801	0.849807470806192	1.37572328651789	1.12241175027025	1.08655013910311	0.543728848947776	2.18571181452174	0.144074739059036	1.34312902201851	1.68802453779989	0.362643314371319	0.456372271258916	1.64109027473492	1.78223144374853	0.59975713263312	-0.133067326584634	0.685204998299671	0.0570866532727052	0.811161309384711	0.933518968767663	0	0	hsa-miR-219a-5p	hsa-mir-219-2|hsa-mir-219-2|miRNA|human
CGAAGTGCTGTTCGTGCAGGT	GAAGUG	73.1	54.7	0.581008488388763	1.045882031247	0.212451867701548	1.25065753319808	0.190598221744004	0.19755457074602	0.181242949649259	0.437142362904349	0.720373695295182	0.373091395005142	0.506407361339967	0.362643314371319	0.182548908503566	0.136757522894577	0.478159655639849	0.68543672300928	-0.112412753301012	-0.616436926216047	0.0321083324637268	0.857790100919598	0.95144563042203	0	0	hsa-miR-93-5p	hsa-mir-93|hsa-mir-93|miRNA|human
AATGTTTAGACGGGCTCACA	AUGUUU	65.3	64.6	15.977733430691	13.015420833296	5.52374856024025	1.37572328651789	1.39772029278936	6.12419169312663	8.15593273421664	0.0624489089863356	4.89854112800724	0.596946232008227	1.68802453779989	1.08792994311396	2.55568471904993	7.111391190518	0.869381192072452	3.34150402467024	-1.56165350528153	2.22132860211217	5.70656589381448	0.0169015712722815	0.280839571328162	0	0	noMatch	MT-TF|mt_tRNA|human
TTAAGGCACGCGGTGAAGCCC	UAAGGC	24.5	31.2	0	0.116209114583	0.106225933850774	0	0.741215306782239	0	0.906214748246293	0.686937998849691	0.288149478118073	0	0.590808588229962	1.08792994311396	1.0952934510214	0.136757522894577	0.586832304648905	0.08567959037616	0.928536434676983	-0.619483371476689	1.11713872483297	0.290535395709193	0.656337968905879	0	0	noMatch	hsa-mir-124-3|hsa-mir-124-3|miRNA|human
GTCATACACGGCTCTCCTCTCA	UCAUAC	80	79.5	2.32403395355505	3.02143697915801	9.24165624501734	6.12822191267059	2.94368364693518	8.88995568357092	3.26237309368666	2.62285417742609	3.02556952023976	1.94007525402674	5.40167852095965	2.17585988622791	2.82950808180528	6.29084605315054	2.67334716562279	4.7123774706888	-0.451350694499333	2.21336760221719	0.911814385927446	0.339633466660933	0.691351494844011	0	0	hsa-miR-485-3p	hsa-mir-485|hsa-mir-485|miRNA|human
AACAATATCCTGGTACTGAGT	ACAAUA	95.6	78.7	4.64806790711011	11.272284114551	3.39922988322477	10.3804575255441	2.56248720344717	3.95109141492041	7.79344683491812	5.80774853572921	1.72889686870844	5.96946232008227	2.95404294114981	5.43964971556978	2.92078253605706	3.82921064104815	5.10761450342565	0.8567959037616	-0.556835511966811	2.44667997050601	1.1392161819951	0.285818013131437	0.652320550966726	0	0	noMatch	hsa-mir-338|hsa-mir-338|miRNA|human
ATAAAGCTAGATAACCGAAAAT	UAAAGC	34.6	50.6	17.8660110179545	18.4772492186971	24.431964785678	16.0084164249354	12.9183239182047	21.3358936405702	49.6605682038969	20.9203845104224	5.33076534518435	11.7150698031615	19.6654858653687	36.2643314371319	18.7112631216155	17.6417204534004	12.4104165168343	19.6206261961406	-0.223309203957386	4.43850414258818	0.238422206381308	0.62534800999666	0.850967857339284	0	0	hsa-miR-9-3p	hsa-mir-9-1|hsa-mir-9-1|miRNA|human
AAGCCCTTACCCCAAAAAGT	AGCCCU	63.2	23.7	214.392132215454	130.735253905876	173.254498110612	99.3022081359275	261.543115393161	351.548358642543	241.95933778176	220.444648721765	223.315845541506	171.920514818369	277.933240148752	211.602373935665	272.454245941573	244.522450935504	145.577880612532	157.650446292134	0.127562900483766	7.84136549095686	0.104525268506006	0.746465268460704	0.907002932853668	0	0	hsa-miR-129-1-3p	hsa-mir-129-1|hsa-mir-129-1|miRNA|human
TCACAGTGAACCGGTCTTTTTC	CACAGU	56.7	49.5	0.435756366291572	0.348627343749001	1.16848527235851	0.250131506639616	1.80009431647115	0.987772853730102	0.543728848947776	0.749386907836027	0.432224217177109	1.41774730101954	2.19443189913986	0.725286628742638	1.91676353928745	1.09406018315662	3.69487006630792	0.8567959037616	0.94967243801018	0.759024266542434	2.69837483909954	0.100450591981881	0.490318789222428	0	0	noMatch	hsa-mir-128-2|hsa-mir-128-2|miRNA|human
CCCGGTCAGCCCCTCTCCGG	CCGGUC	25.4	40	0.435756366291572	0	0	0.125065753319808	2.03304769860271	0.493886426865051	1.81242949649259	0	0.288149478118073	0	0	0	0.273823362755349	0.273515045789154	0.869381192072452	0.08567959037616	-1.59570608347536	-0.374700856291874	2.7120583729832	0.0995924111425746	0.488999976829334	0	0	noMatch	rna18s5A60GC456AT1578G|rRNA|human
TTGTGGGTTCGGTCCCATC	UGUGGG	41.8	35.6	0.435756366291572	0	1.27471120620929	0.875460273238655	0.127065481162669	0.592663712238061	0.362485899298517	4.12162799309815	0	0.223854837003085	1.43482085712991	5.25832805838412	0.730195634014265	0.410272568683731	0	0.34271836150464	1.55707135269709	0.217495777279684	2.75169080345719	0.0971516429895274	0.485814507867799	0	0	noMatch	noMatch
CGGCAGTCGAGAGTGGA	GGCAGU	16.2	25.1	0.290504244194382	0.348627343749001	0.849807470806192	1.00052602655846	0.338841283100452	0.296331856119031	1.63118654684333	0.0624489089863356	0.864448434354218	0	0.253203680669984	0.543964971556978	0.182548908503566	0	0.108672649009056	1.79927139789936	-0.591520839649567	-0.621021691662459	0.56147180251746	0.453667838119453	0.761860452685458	0	0	noMatch	RNA45S5_NR_046235_prec3.3|rRNA_prec|human
AATACTTGGGTGGTACCCAAG	AUACUU	81.5	72.5	0	0	0.53112966925387	0.750394519918847	1.05887900968891	0.0987772853730102	2.53740129508962	0.874284725808698	0.144074739059036	0	4.6420674789497	3.44511148652753	2.1905869020428	0.136757522894577	1.17366460929781	0.08567959037616	1.09539800347246	0.438402563959203	1.38862711152411	0.238637084475247	0.619202504996495	0	0	noMatch	chr8_125908020-125958620_rev|piRNA|human
CTTTTTGCGGTCTGGGCTTGTAA	UUUUUG	86.8	84.4	0.435756366291572	0.464836458332002	1.38093714006006	0.750394519918847	1.48243061356448	1.77799113671418	1.08745769789555	0.187346726959007	0.720373695295182	0.373091395005142	1.26601840334992	0.181321657185659	0.273823362755349	0.683787614472885	0.978053841081508	1.11383467489008	-0.599623810407409	0.168184609630925	1.27478174534387	0.258871540800285	0.633006906938734	0	0	hsa-miR-129-5p	hsa-mir-129-2|hsa-mir-129-2|miRNA|human
CTCAGGGTCGTGGGTTCG	UCAGGG	77.8	34.9	0	0	0.53112966925387	0	1.1647669106578	1.58043656596816	0.362485899298517	0.0624489089863356	0	0.223854837003085	0.337604907559978	0.906608285928297	0.730195634014265	2.05136284341865	0.760708543063395	0.08567959037616	0.104884488163207	-0.292780039645186	0.0151230737440642	0.902126176427165	0.968059991273776	0	0	noMatch	TRNAK21|tRNA|human
TACCAGAGGGTAGAACCACGGACA	ACCAGA	80.7	57.3	1.45252122097191	1.045882031247	1.69961494161238	1.6258547931575	0.0211775801937782	0.493886426865051	0	0	1.44074739059036	0.0746182790010284	0.0844012268899946	0	0	0.410272568683731	0	2.39902853053248	-0.841850855049962	-0.410136004625495	0.628542149228903	0.427890567855855	0.746377214744046	0	0	noMatch	hsa-mir-140|hsa-mir-140|miRNA|human
CGATGCTCTTAGCTGAGTGT	GAUGCU	12.4	9.9	0.435756366291572	0.813463802081003	1.06225933850774	0.875460273238655	0.275308542519117	1.28410470984913	1.44994359719407	0.0624489089863356	0.432224217177109	0	0.168802453779989	0	0	0.136757522894577	0.0217345298018113	0.25703877112848	-2.8141618582712	-0.845608257600764	13.9878122188563	0.00018399948530685	0.0435358044866124	0	0	noMatch	rna18s5A60GC456AT1578G|rRNA|human
AGAATTGTGGCTGGACATCG	GAAUUG	77.9	65.1	3.05029456404101	1.278300260413	0.956033404656966	1.87598629979712	0.465906764263121	0.987772853730102	0.362485899298517	0.187346726959007	0.144074739059036	0.223854837003085	0.168802453779989	0	0.273823362755349	0.273515045789154	0.717239483459773	0.17135918075232	-2.05675237443259	-0.207665489678043	11.5348624688243	0.000683031302981605	0.0750488975869506	0	0	hsa-miR-219a-2-3p	hsa-mir-219-2|hsa-mir-219-2|miRNA|human
TTCAAGTAATCCAGCATAGGCT	UCAAGU	68	43	3.48605093033258	1.85934583332801	2.01829274316471	5.75302465271116	5.5485260107699	2.07432299283321	11.0558199286048	4.62121926498883	4.32224217177109	5.22327953007199	3.54485152937977	8.70343954491165	5.9328395263659	3.41893807236442	6.08566834450716	7.2827651819736	0.386443174997616	2.50382104002464	0.601454689414981	0.438023533832283	0.753026194371015	0	0	noMatch	hsa-mir-26a-1|hsa-mir-26a-1|miRNA|human
TTCCGGCTCGAAGGACCAA	UCCGGC	43.8	35.7	1.5977733430691	13.015420833296	0.849807470806192	1.37572328651789	0.211775801937783	1.28410470984913	0.181242949649259	0.249795635945342	0.432224217177109	0.223854837003085	0.253203680669984	0	0.273823362755349	1.50433275184035	0.717239483459773	1.7135918075232	-2.09105115370906	0.705209399618089	7.25956336826897	0.00705244354934448	0.196689517254672	0	0	noMatch	trnaY4A58G|tRNA|human
CACAGTGAACCGGACTCTTT	ACAGUG	87	70.2	0.290504244194382	1.278300260413	1.59338900776161	0.750394519918847	1.24947723143292	2.46943213432525	1.44994359719407	0.686937998849691	3.1696442592988	1.19389246401645	1.6036233109099	0.906608285928297	2.64695917330171	2.73515045789154	2.21692203978475	1.45655303639472	0.578984479182858	0.943358495918373	1.38232400494202	0.239705681123354	0.619811449533404	0	0	noMatch	hsa-mir-128-2|hsa-mir-128-2|miRNA|human
TAAGCTATCGGGCCCATACCCCGA	AAGCUA	96.1	72	16.1229855527882	12.085747916632	0	19.3851917645702	6.45916195910237	9.77895125192801	49.4793252542476	18.6722237869143	16.1363707746121	14.1774730101954	14.5170110250791	23.5718154341357	17.7072441248459	14.6330549497197	7.95483790746294	11.4810651104054	0.0582470885350742	4.07678313846232	0.009084874662868	0.924064939287829	0.97527014297318	0	0	noMatch	MT-TM|mt_tRNA|human
GGGGATGTAGCTCAGTGGTG	GGGAUG	31.3	37.4	1.01676485468034	0.581045572915002	0.106225933850774	0.500263013279232	0.423551603875565	0.296331856119031	0	0.124897817972671	0.432224217177109	0.223854837003085	1.35041963023991	0	1.91676353928745	0	0.369487006630792	0.17135918075232	0.354439546878088	-0.5511507587034	0.204694571526272	0.650957912283792	0.863727078982299	0	0	noMatch	TRNAA29|tRNA|human
ATCATACATGGTTAACCTCTTT	UCAUAC	80	79.5	0	0.116209114583	0.318677801552322	0.125065753319808	0.952991108720021	0	0.543728848947776	1.56122272465839	0.144074739059036	2.53702148603497	0.759611042009951	1.45057325748528	2.64695917330171	0.136757522894577	1.84743503315396	0	2.06000694724749	0.306228503048905	5.9025986975675	0.0151185623694778	0.269160273715063	0	0	hsa-miR-655-3p	hsa-mir-655|hsa-mir-655|miRNA|human
TTCAAGTAATCCAGGATAGGAG	UCAAGU	68	43	0.871512732583145	1.97555494791101	0.637355603104644	1.37572328651789	1.63067367492093	1.18532742447612	0.724971798597035	1.24897817972671	0.864448434354218	1.11927418501543	0.844012268899946	2.53850320059923	0.638921179762482	1.91460532052408	1.5431516159286	0.94247549413776	0.16166849169169	0.640117892130418	0.115555122139196	0.733906233846499	0.90253680767382	0	0	hsa-miR-26a-5p	hsa-mir-26a-1|hsa-mir-26a-1|miRNA|human
AACATACAACGCTGTCGGTGAGTT	ACAUAC	51.9	72.5	3.63130305242977	4.06731901040502	2.12451867701548	4.87756437947251	0.0635327405813347	4.34620055641245	0	0	1.29667265153133	0.149236558002057	0.337604907559978	0	0.0912744542517831	1.91460532052408	0.0869381192072452	2.141989759404	-2.01260775687588	0.697724431788065	5.18944473391572	0.0227244757357612	0.313608508482062	0	0	noMatch	hsa-mir-181a-1|hsa-mir-181a-1|miRNA|human
TTTCATTATTGCTCCTGACC	UUCAUU	69.1	75.4	0.871512732583145	0.464836458332002	0.956033404656966	1.37572328651789	0.931813528526243	1.18532742447612	0.906214748246293	1.18652927074038	1.5848221296494	1.34312902201851	1.18161717645992	2.53850320059923	2.73823362755349	0.820545137367461	1.65182426493766	1.02815508451392	0.80119452125401	0.666921924254133	2.98720466302371	0.0839249268085785	0.468353604781796	0	0	hsa-miR-335-3p	hsa-mir-335|hsa-mir-335|miRNA|human
CTCCTCCTCGGCGCGCGGC	UCCUCC	30.1	37.3	0.726260610485954	0.232418229166001	0.849807470806192	0.625328766599039	0.275308542519117	1.08655013910311	0.906214748246293	0	0.720373695295182	0.149236558002057	0.168802453779989	0	0.182548908503566	1.23081770605119	0.0652035894054339	0.34271836150464	-1.09341363136956	-0.794787990148735	2.24101277158132	0.134392930275507	0.531935754861675	0	0	noMatch	RNA45S5_NR_046235_prec3.3|rRNA_prec|human
TTCAAGAAATCCAGGATAGGCA	UCAAGA	87.1	53.2	0.290504244194382	0.464836458332002	0.849807470806192	1.00052602655846	0.974168688913799	0.296331856119031	2.71864424473888	0.624489089863356	0.720373695295182	1.49236558002057	1.09721594956993	1.99453822904225	1.91676353928745	0.136757522894577	1.06499196028875	0.4283979518808	0.310222331099964	0.312112762704486	0.285553399668931	0.593084209592201	0.833886418733084	0	0	noMatch	hsa-mir-26a-1|hsa-mir-26a-1|miRNA|human
TATTGCACACTACTAAGTTGC	AUUGCA	80.2	86.2	0.726260610485954	0.348627343749001	0.637355603104644	1.37572328651789	0.423551603875565	0.19755457074602	0.543728848947776	1.31142708871305	0	0.746182790010284	0.759611042009951	1.63189491467093	0.365097817007133	0.410272568683731	0.652035894054339	0.68543672300928	0.417161152404676	-0.162142706339674	0.51453556378463	0.473182009364987	0.772364157248261	0	0	noMatch	hsa-mir-32|hsa-mir-32|miRNA|human
AAACCGTTACCATTACTGAGT	AACCGU	80.5	58.3	1774.39992353928	5286.58504060986	4489.10796453371	4702.84752208474	1875.78298808371	12427.4666046345	685.642078523145	7638.06360920972	4073.13694793802	2121.39767199924	5020.860185232	776.781979383365	3943.78661931105	1980.65920408216	2997.71328838502	2646.72822630996	-0.213280065139786	12.0413039215951	0.209046052588747	0.647516127735965	0.861878905163302	0	0	hsa-miR-451a	hsa-mir-451-DICER|hsa-mir-451-DICER|miRNA|human
ATGTTGCCAGTCTCTAGG	UGUUGC	75.1	57	2.46928607565224	5.69424661456702	2.76187428012012	4.7524986261527	1.69420641550226	3.06209584656332	2.53740129508962	0.749386907836027	3.02556952023976	2.0893118120288	2.19443189913986	3.62643314371319	1.73421463078388	5.74381596157223	1.04325743048694	1.88495098827552	-0.380714918282344	1.58536320988755	0.612840310230777	0.433720383059491	0.750062849757619	0	0	noMatch	BTBD9_BTBD9-002_ENSG00000183826_ENST00000481247.1|mRNA|human
TACTGCACTTGACTAGTCT	ACUGCA	86.5	71.8	3.34079880823539	2.55660052082601	0.956033404656966	5.87809040603097	3.15545944887296	5.33397341014255	4.71231669088072	2.93509872235777	1.87297160776747	0.895419348012341	5.99248710918961	1.26925160029962	2.73823362755349	3.00866550368069	2.02131127156845	8.05388149535904	-0.114820344992275	1.9427440144279	0.0478388943980708	0.826867356353087	0.939436232282131	0	0	noMatch	rny1T112A|scRNA|human
AATAGGTTTGGTCCTAGCCAAACC	AUAGGU	70.1	62.5	1.30726909887472	0	0.318677801552322	0.125065753319808	0.296486122712895	0	1.44994359719407	0.374693453918013	0.288149478118073	0	1.5192220840199	1.81321657185659	0.547646725510699	0	0.304283417225358	0.51407754225696	0.400945932598808	-0.562896855650812	0.204345939130199	0.651235562924268	0.863961519890021	0	0	noMatch	mt-rnr1G371AG689AA937-A938-|mt_rRNA|human
TGGTTGTAGTCCGTGCGAGAA	GGUUGU	62.9	81.9	0.435756366291572	0.464836458332002	0.212451867701548	0.500263013279232	3.66372137352364	0.592663712238061	0.362485899298517	0.249795635945342	0.144074739059036	0.522327953007199	0.675209815119957	0.362643314371319	0	0	1.49968255632498	0	-1.04476344292945	0.18126398543824	1.71217863290178	0.190702947846594	0.583322174055336	0	0	noMatch	mt-TEA9GT31C|mt_tRNA|human
TAAGTCACGCGGTGAATGCCA	AAGUCA	85.1	70.2	15.251472820205	10.575029427053	11.3661749220328	10.5055232788639	6.5226946996837	12.0508288155072	2.71864424473888	9.304887438964	13.6871002106085	2.23854837003085	13.9262024368491	5.25832805838412	4.56372271258916	21.7444461402377	7.45494372202128	13.1946569179286	0.105292230340668	3.43772953663203	0.0462106713027648	0.829793300758077	0.940817207334055	0	0	noMatch	hsa-mir-124-3|hsa-mir-124-3|miRNA|human
TGGTAGACTATGGAACATAGG	GGUAGA	54.4	34.4	0.871512732583145	4.88078281248602	0.956033404656966	0.500263013279232	1.1647669106578	3.35842770268235	0.543728848947776	1.0616314527677	3.02556952023976	2.01469353302777	2.53203680669984	0.725286628742638	1.46039126802853	3.41893807236442	2.26039109938838	0.34271836150464	0.178753502940185	1.10617345283732	0.0956000395785566	0.757175052562323	0.910721538932802	0	0	noMatch	hsa-mir-379|hsa-mir-379|miRNA|human
GGGGCACAAGACAGAGAAGC	GGGCAC	23.9	21.5	1.45252122097191	0.697254687498003	0.424903735403096	0.250131506639616	0.402374023681787	1.38288199522214	0.724971798597035	0	1.00852317341325	0	0.0844012268899946	0	0.0912744542517831	0.410272568683731	0.108672649009056	1.79927139789936	-0.903880008321514	-0.551451919692145	1.19390362003832	0.274543561729377	0.645044828327146	0	0	noMatch	MEG8|lincRNA|human
TAAGGCACGCGGAGAATGCCAAA	AAGGCA	70.8	57.3	0.435756366291572	0.697254687498003	0.637355603104644	0	1.39772029278936	0.691440997611071	0.724971798597035	0.749386907836027	1.00852317341325	0.149236558002057	0.92841349578994	0.362643314371319	0.912744542517831	0.410272568683731	0.956319311279697	0.8567959037616	0.139559099926584	0.00496495667026266	0.063491018217789	0.80106097409805	0.929211184377252	0	0	noMatch	hsa-mir-124-3|hsa-mir-124-3|miRNA|human
CAGAGCAGCTCCCTCGCTGC	AGAGCA	82.1	74.4	3.05029456404101	0.581045572915002	3.18677801552322	0.625328766599039	0.677682566200904	2.17310027820622	0.724971798597035	0.374693453918013	2.16112108588555	0.223854837003085	0.337604907559978	0	0.0912744542517831	2.05136284341865	0.412956066234415	0.94247549413776	-1.06376655957777	0.291344767082157	2.66695151543171	0.102452093217946	0.492076732851469	0	0	noMatch	RNA45S5_NR_046235_prec3.3|rRNA_prec|human
GGGGCAGTAGCGCAATGGA	GGGCAG	8.3	20.4	0	0	0	0	4.59553490204988	0	0.543728848947776	1.49877381567205	0	0.820801069011312	0.92841349578994	1.99453822904225	0.456372271258916	0.136757522894577	1.47794802652317	0.17135918075232	0.190927747388923	0.448646428308924	0.0336557501606833	0.854440996199013	0.950193166749883	0	0	noMatch	GNG4_GNG4-201_ENSG00000168243_ENST00000391854.2|mRNA|human
TGTGGGTTTAAGTCCCATT	GUGGGU	14	12.6	1.88827758726348	0.116209114583	0.212451867701548	0.125065753319808	0.0635327405813347	0.0987772853730102	0.543728848947776	0.0624489089863356	0	0	0.590808588229962	1.81321657185659	0.0912744542517831	0.136757522894577	0	0.17135918075232	-0.374372189218918	-1.22802410070599	0.118815930604113	0.730322273197779	0.901251722388875	0	0	noMatch	MT-TN|mt_tRNA|human
GCAGGATTACTCTGAGA	CAGGAU	68.8	56.1	0	0.232418229166001	0.424903735403096	0.375197259959424	0.783570467169795	0.790218282984082	1.08745769789555	0.124897817972671	0.288149478118073	0.820801069011312	1.18161717645992	1.63189491467093	2.64695917330171	0.957302660262038	0.695504953657962	0.77111631338544	0.965310267787114	0.0373055179891566	2.50796470227071	0.113272139538314	0.506153973784958	0	0	noMatch	SNORD119_ENST00000515997|snoRNA|human
CCGGCGGATCTTTCCCGCCC	CGGCGG	12.6	19.7	1.5977733430691	0	1.06225933850774	1.12559177987827	24.6295257653641	1.67921385134117	4.89355964052998	0.874284725808698	0	0	0.0844012268899946	0	0.365097817007133	0.683787614472885	0.99978837088332	0.94247549413776	-3.40623609739837	1.80204850128061	13.0568050112598	0.00030218447271398	0.0524782865771226	0	0	noMatch	RNA45S5_NR_046235_prec3.3|rRNA_prec|human
AACATTCAACGCTGTCGGGGCGT	ACAUUC	74.6	86.7	0.581008488388763	1.62692760416201	0.318677801552322	0.750394519918847	1.4612530333707	0.493886426865051	1.63118654684333	0.874284725808698	0	0.373091395005142	0.759611042009951	0.181321657185659	2.1905869020428	0.683787614472885	1.30407178810868	0.34271836150464	-0.267188590418594	0.237872019228487	0.19811332621901	0.656248043897178	0.866246743087043	0	0	hsa-miR-181a-5p	hsa-mir-181a-1|hsa-mir-181a-1|miRNA|human
AAGTAGCTTACAATCTAGCTGGG	AGUAGC	13.5	16.5	0	0	0	0	3.21899218945429	0	2.1749153957911	2.06081399654907	0	1.94007525402674	1.77242576468989	3.62643314371319	3.37715480731598	0	4.82506561600211	0	1.42635595144176	1.04592446677183	1.38738873716632	0.238846574804993	0.619202504996495	0	0	hsa-miR-708-5p	hsa-mir-708|hsa-mir-708|miRNA|human
TAAAGTGCTGAAAGTGCAGATA	AAAGUG	89.8	84.4	0.581008488388763	0.464836458332002	0.424903735403096	0.250131506639616	0.254130962325339	0.0987772853730102	0.362485899298517	0.312244544931678	0.288149478118073	0.44770967400617	0.422006134449973	1.45057325748528	1.18656790527318	0.136757522894577	0.434690596036226	0.25703877112848	0.736647234273832	-0.66315480347213	1.37670886419077	0.240662543899638	0.620530551246093	0	0	noMatch	hsa-mir-106b|hsa-mir-106b|miRNA|human
GAGAACTTTGAAGGCCGAA	AGAACU	57.7	68.2	0.726260610485954	0.232418229166001	0.318677801552322	1.12559177987827	0.402374023681787	0.395109141492041	0.543728848947776	0.374693453918013	0.432224217177109	0.44770967400617	0.0844012268899946	0	0	0.136757522894577	0.0652035894054339	2.5703877112848	-0.104872314084063	-0.585599676164384	0.0168323795894061	0.896772402943094	0.966222735679376	0	0	noMatch	RNA45S5_NR_046235_prec3.3|rRNA_prec|human
TTGAACTGTTAAGAACCACTGG	UGAACU	60.3	44.1	1.01676485468034	1.278300260413	1.16848527235851	1.12559177987827	1.29183239182047	1.18532742447612	0.362485899298517	0.811835816822362	1.72889686870844	1.34312902201851	0.844012268899946	0.543964971556978	0.730195634014265	1.7778477976295	2.80375434443366	0.34271836150464	0.309995762179162	0.627053481385216	0.359850210774027	0.548589436363256	0.812190773374713	0	0	hsa-miR-203b-3p	VPS53_VPS53-001_ENSG00000141252_ENST00000437048.2|mRNA|human
GTATCCGAGTCACGGCACC	UAUCCG	80.1	63	3.48605093033258	3.13764609374101	5.20507075868793	9.12979999234598	1.50360819375826	11.1618332471502	4.53107374123147	0.499591271890684	5.90706430142049	0.149236558002057	1.77242576468989	2.17585988622791	0.821470088266048	10.1200566941987	1.151930079496	4.7123774706888	-0.821394900814032	2.07202067451254	1.68143086978107	0.194734432041009	0.586075303558827	0	0	noMatch	trnaH1A46CT54GA58T|tRNA|human
GACACGGACAGGATTGACAGA	ACACGG	68.2	65.3	0.290504244194382	0.232418229166001	0.53112966925387	0.250131506639616	0.444729184069343	0.493886426865051	1.26870064754481	0.187346726959007	0.144074739059036	0	1.26601840334992	0.362643314371319	0.182548908503566	0.410272568683731	0.0869381192072452	0.8567959037616	-0.263985233728383	-0.747188543264439	0.134734549928615	0.71357273274527	0.893472634414865	0	0	noMatch	rna18s5A60GC456AT1578G|rRNA|human
GTAGATCCGATCTTGTGA	UAGAUC	74.2	56	1.16201697677753	0.116209114583	0.318677801552322	0.125065753319808	1.08005658988269	0.19755457074602	0.181242949649259	0	0	0	2.27883312602985	0	2.55568471904993	0.410272568683731	0.804177602667018	0.4283979518808	0.659376835484184	-0.135708254782529	0.528194524881918	0.467366909257244	0.769611500606284	0	0	noMatch	hsa-mir-99a|hsa-mir-99a|miRNA|human
TAAGGCACGCGGTGAATGCCAACA	AAGGCA	70.8	57.3	1.5977733430691	0.929672916664004	1.38093714006006	0.375197259959424	1.27065481162669	1.58043656596816	0.543728848947776	0.499591271890684	1.5848221296494	0.373091395005142	0.590808588229962	0.181321657185659	1.0952934510214	1.23081770605119	0.456425125838037	1.45655303639472	-0.374342771147355	0.231490821906733	0.560796972953828	0.453939308198266	0.762051151534151	0	0	hsa-miR-124-3p	hsa-mir-124-3|hsa-mir-124-3|miRNA|human
GTTTAGTGAGGCCCTCGGA	UUUAGU	83.6	85.4	1.45252122097191	1.16209114583	1.16848527235851	0.625328766599039	0.762392886976017	1.77799113671418	0.724971798597035	0.437142362904349	0.864448434354218	0.671564511009256	0.506407361339967	0.362643314371319	0.182548908503566	2.59839293499696	0.391221536432603	1.7135918075232	-0.315380736961851	0.179520780463807	0.350166547426445	0.554018866756734	0.815293096514093	0	0	noMatch	rna18s5A60GC456AT1578G|rRNA|human
TAGCACCATCAGAAATCGGTT	AGCACC	63.1	51.3	3.63130305242977	2.44039140624301	5.94865229564334	3.251709586315	3.15545944887296	4.34620055641245	11.4183058279033	4.80856599194784	9.94115699507351	10.521177339145	3.88245643693975	7.97815291616902	7.21068188589087	3.69245311815358	4.9989418544166	6.34028968783584	0.579125262506383	2.69177150866354	1.43952716506709	0.230215870730521	0.613095688873499	0	0	noMatch	hsa-mir-29a|hsa-mir-29a|miRNA|human
TGCCACGCGGGAGGCCC	GCCACG	57.2	63.4	1.16201697677753	0.464836458332002	0.424903735403096	2.12611780643673	0.232953382131561	0.19755457074602	0.724971798597035	0.686937998849691	1.29667265153133	0.298473116004114	0.168802453779989	0.543964971556978	0.365097817007133	0.957302660262038	0.586832304648905	1.7135918075232	0.0640170950182466	-0.153392842181504	0.011405764840962	0.91494941231707	0.972257094249237	0	0	noMatch	trnaG15A56T|tRNA|human
AGCTACATTGTATGCTGGGTTT	GCUACA	68.3	63.7	0.581008488388763	0.697254687498003	0.212451867701548	0	1.73656157588982	0.888995568357092	1.08745769789555	0.749386907836027	0.432224217177109	0.820801069011312	0.422006134449973	0.543964971556978	1.18656790527318	0.410272568683731	1.80396597355034	0.25703877112848	0.108472437877527	0.194148800125844	0.0317066792041238	0.858672954135221	0.95160993742152	0	0	noMatch	hsa-mir-221|hsa-mir-221|miRNA|human
ACCAGAGGGTAGAACCACGGAC	CCAGAG	69.4	61.2	0.290504244194382	0.813463802081003	0.318677801552322	2.25118355975654	0.0211775801937782	0.0987772853730102	0	0.0624489089863356	0.432224217177109	0	0.168802453779989	0	0.0912744542517831	0.683787614472885	0.108672649009056	1.11383467489008	-0.846261075411363	-0.959861207094427	0.767785450917337	0.380903013852075	0.717588055161816	0	0	noMatch	hsa-mir-140|hsa-mir-140|miRNA|human
GACCCGTAAATCCGATCTTGT	ACCCGU	78.3	57.2	0.581008488388763	0.697254687498003	0.318677801552322	0.250131506639616	1.12241175027025	0.790218282984082	0.724971798597035	0.874284725808698	0.864448434354218	2.23854837003085	2.11003067224986	4.71436308682715	1.46039126802853	0.410272568683731	1.19539913909962	0.59975713263312	1.37082071626009	0.539769324818923	5.57355538778391	0.0182337008759382	0.288680585190925	0	0	noMatch	hsa-mir-99a|hsa-mir-99a|miRNA|human
TGCTTAGACGGGCTCAC	GCUUAG	60.5	64.3	2.17878183145786	1.74313671874501	0.424903735403096	0.250131506639616	0.0211775801937782	0.790218282984082	1.99367244614185	0	0.864448434354218	0	0.590808588229962	0	0.0912744542517831	0.820545137367461	0.304283417225358	1.02815508451392	-1.26858806283519	-0.406106029687007	2.28664183811921	0.130491989078897	0.527586372175009	0	0	noMatch	MT-TF|mt_tRNA|human
AGTTTGACTGGGGCGGTA	GUUUGA	71	77.4	2.75979031984663	2.09176406249401	3.08055208167245	3.87703835291404	0.275308542519117	5.43275069551556	1.08745769789555	0.312244544931678	3.60186847647591	0.223854837003085	0.675209815119957	0.543964971556978	0.182548908503566	6.56436109893969	0.152141708612679	4.88373665144112	-0.469006264187375	1.19634165343536	0.40864973080831	0.522655645440096	0.798572534801698	0	0	noMatch	RNA45S5_NR_046235_prec3.3|rRNA_prec|human
TGAGGTAGAAGGTTGTATAGTTT	GAGGUA	72.4	50.3	1.30726909887472	1.51071848957901	0.212451867701548	0.750394519918847	2.68955268460984	0.592663712238061	1.26870064754481	1.68612054263106	1.00852317341325	1.79083869602468	2.53203680669984	1.45057325748528	1.82548908503566	0.410272568683731	2.19518750998294	0.59975713263312	0.42208252153316	0.871270419773645	0.582826506715559	0.4452065483399	0.756634504583225	0	0	noMatch	hsa-let-7a-3|hsa-let-7a-3|miRNA|human
GTGCTGGGCCCATAACCCAGA	UGCUGG	48.9	26.9	2.17878183145786	0	0.849807470806192	0.375197259959424	0.571794665232013	0	0.543728848947776	5.30815726383852	0	0.820801069011312	0.422006134449973	2.71982485778489	0.273823362755349	0	0.152141708612679	0.94247549413776	1.06325965842258	0.279815434500657	1.28735288806992	0.256536353328612	0.631156381489494	0	0	noMatch	trnaM1A57T|tRNA|human
AGCTGCATTGTCTGCTGGGTTT	GCUGCA	50.4	26.9	3.77655517452696	4.29973723957102	4.03658548632941	2.37624931307635	4.44729184069343	5.53152798088857	1.99367244614185	3.37224108526212	5.33076534518435	3.58167739204936	3.46045030248978	1.26925160029962	4.47244825833737	3.41893807236442	5.60750868886732	3.8555815669272	0.123404748733513	2.15099089420238	0.0742541691921428	0.785240526584056	0.922664757272255	0	0	noMatch	hsa-mir-221|hsa-mir-221|miRNA|human
CATCGGAACTGAGGTCA	AUCGGA	86.7	68	0.871512732583145	0.116209114583	0.212451867701548	0.125065753319808	0.508261924650678	3.75353684417439	4.53107374123147	0.0624489089863356	0.288149478118073	0	0.168802453779989	0	0.912744542517831	3.69245311815358	0.17387623841449	4.283979518808	-0.390871713054879	0.381550886342014	0.178809939440665	0.672397960685988	0.874028497698939	0	0	noMatch	SNORD116-8_ENST00000384365_prec|snoRNA_prec|human
CATAAAGTAGAGAGCACTACT	AUAAAG	87.4	79.1	0.726260610485954	0.697254687498003	1.38093714006006	1.75092054647731	0.211775801937783	0.493886426865051	0.362485899298517	0.624489089863356	1.00852317341325	2.76087632303805	0.92841349578994	0.725286628742638	0.0912744542517831	0.410272568683731	0.260814357621736	0.8567959037616	0.255593794049407	0.0267335032894967	0.163253541727387	0.686178554917629	0.880627426082896	0	0	noMatch	hsa-mir-142|hsa-mir-142|miRNA|human
GGACTATGAGAATCGAAC	GACUAU	66.8	73.7	1.5977733430691	4.06731901040502	0.637355603104644	3.62690684627443	1.35536513240181	3.65475955880138	0.362485899298517	0.374693453918013	2.59334530306265	0.373091395005142	0.0844012268899946	0.362643314371319	0.456372271258916	2.46163541210238	0.717239483459773	1.2851938556424	-1.15604950088245	0.748112072977211	3.432262553153	0.0639344557994315	0.437568110010104	0	0	noMatch	DOCK11_DOCK11-003_ENSG00000147251_ENST00000276202.7|mRNA|human
TCTGTGGTTATCTATCTGTAT	CUGUGG	47.8	47.2	0	0	0	0	1.01652384930136	0	0.181242949649259	0.936733634795033	0	1.41774730101954	0.759611042009951	0.906608285928297	0.547646725510699	0	1.151930079496	0	1.75267456273695	-0.303469542367517	2.68138947001693	0.101527108642762	0.491218230885224	0	0	noMatch	KIAA1549_KIAA1549-201_ENSG00000122778_ENST00000242365.4|mRNA|human
CGTGAAACCGTTAAGAGG	GUGAAA	76.2	78.3	0.871512732583145	1.278300260413	0.849807470806192	0.500263013279232	0.402374023681787	0.987772853730102	0.724971798597035	0.56204018087702	1.29667265153133	0	0.506407361339967	1.08792994311396	0.547646725510699	0	0.108672649009056	0.8567959037616	-0.484717014312052	-0.350364331539925	0.571239145904929	0.449766932574718	0.759453384212938	0	0	noMatch	RNA45S5_NR_046235_prec3.3|rRNA_prec|human
CAAGCTCGTGTCTGTGGGTCA	AAGCUC	90	54.6	0.871512732583145	0.348627343749001	0.956033404656966	1.12559177987827	0.614149825619569	0.296331856119031	0.543728848947776	0.56204018087702	0.144074739059036	0.522327953007199	0.675209815119957	0.543964971556978	0.0912744542517831	0.136757522894577	0.956319311279697	1.02815508451392	-0.179613664459712	-0.229153994339955	0.0987646240430884	0.753317200276117	0.90950027819919	0	0	hsa-miR-99b-3p	hsa-mir-99b|hsa-mir-99b|miRNA|human
TTGTGAATCTGATGACA	UGUGAA	51.1	69.9	11.7654218898725	2.32418229166001	0.424903735403096	1.25065753319808	0	0.19755457074602	1.44994359719407	0	0.864448434354218	0.0746182790010284	1.68802453779989	0.543964971556978	3.37715480731598	2.05136284341865	0.108672649009056	1.37087344601856	-1.12831934177939	0.758744638249152	1.53288920273964	0.215679344321817	0.601193289334678	0	0	noMatch	CBX3_CBX3-002_ENSG00000122565_ENST00000396386.2|mRNA|human
TGGAAAGCGGCTGTGCAGA	GGAAAG	70.4	68.4	20.4805492157039	0.697254687498003	0	0.625328766599039	0	0.19755457074602	3.98734489228369	0.187346726959007	0	0.149236558002057	0.422006134449973	1.81321657185659	0.638921179762482	0	0.282548887423547	0.51407754225696	-2.93209354911014	0.773594751658135	7.53219151785945	0.00606061393322066	0.186311307234518	0	0	noMatch	HOOK2_HOOK2-001_ENSG00000095066_ENST00000264827.5|mRNA|human
TACAGTACGGTGATAACTG	ACAGUA	101.6	86.2	0	0	0	0	0.72003772658846	0	1.81242949649259	0.312244544931678	0	1.5669838590216	0.0844012268899946	0.362643314371319	2.28186135629458	0	0.825912132468829	0	0.892166441202262	-0.36061377544983	0.576217116829973	0.447798922157951	0.758254332144246	0	0	noMatch	noMatch
TCACAGTGAACCGGTCTCTTTT	CACAGU	56.7	49.5	1693.34923940905	2958.21922082486	3512.04182497429	2309.46420080357	3323.8212114135	4200.89916962875	2054.2075913247	2798.64785622263	5868.16412187455	2622.60865204914	5263.7669162214	1524.18985030265	6725.64943599689	4704.59554509634	6212.0546353047	4223.83244636393	0.720664029292027	11.9919400918954	4.66021010853689	0.0308694137901955	0.348163483277928	0	0	hsa-miR-128-3p	hsa-mir-128-1|hsa-mir-128-1|miRNA|human
TCCCTGAGACCCTAGCTTGTG	CCCUGA	72.8	79.4	2.32403395355505	3.25385520832401	3.93035955247864	4.00210410623385	3.74843169429875	1.67921385134117	2.53740129508962	2.12326290553541	1.44074739059036	2.0893118120288	2.27883312602985	2.35718154341357	2.92078253605706	2.05136284341865	3.455790238488	1.2851938556424	-0.35411611442497	1.61958322750735	0.634887000336081	0.425568375969775	0.744753402196876	0	0	noMatch	hsa-mir-125b-2|hsa-mir-125b-2|miRNA|human
TAGCACCATTTGAAATCG	AGCACC	63.1	51.3	37.6202996231724	40.0921445311352	27.6187428012012	28.2648602502766	11.8170897481283	44.9436648447196	13.5932212236944	11.9277416163901	37.0272079381723	3.88015050805348	16.8802453779989	30.2807167500051	19.9891054811405	126.0904361088	13.2797977089067	38.2130973077673	0.192991682678343	5.02391964972746	0.123052288564663	0.725747328152538	0.899021771810152	0	0	hsa-miR-29c-3p	hsa-mir-29c|hsa-mir-29c|miRNA|human
CTTCACAGTGGCTAAGTTCCGC	UUCACA	74.5	61.9	0.145252122097191	0.232418229166001	0.424903735403096	1.12559177987827	1.24947723143292	1.18532742447612	0	0.811835816822362	0.864448434354218	0.895419348012341	0.253203680669984	0.181321657185659	0.730195634014265	0.410272568683731	1.30407178810868	0.59975713263312	0.194869449973494	0.0219211919918716	0.10567562974091	0.745122127815895	0.90644814790739	0	0	hsa-miR-27a-3p	hsa-mir-27a|hsa-mir-27a|miRNA|human
TCACATTGAACCGGGCTCTTT	CACAUU	74.5	75.6	0.435756366291572	0.929672916664004	1.91206680931393	1.12559177987827	1.27065481162669	0.691440997611071	0.906214748246293	1.49877381567205	2.01704634682651	0.671564511009256	2.11003067224986	0.725286628742638	1.36911681377675	2.05136284341865	2.06478033117207	1.54223262677088	0.656573875684962	0.755530911050678	1.932865324834	0.164445304585174	0.561156463303863	0	0	noMatch	NUPL1_NUPL1-001_ENSG00000139496_ENST00000381736.3|mRNA|human
TAATGCACGCGGTGAAGGC	AAUGCA	95.8	78	0	0	0	0	1.92715979763382	0	2.1749153957911	1.87346726959007	0	0.373091395005142	0.590808588229962	1.81321657185659	1.82548908503566	0	0.412956066234415	0	0.468402978504496	0.000522631165085217	0.168135053477521	0.681774590983892	0.878247008714145	0	0	noMatch	MAZ_MAZ-004_ENSG00000103495_ENST00000219782.6|mRNA|human
TCAGGAGCAATAACGAAAAAT	CAGGAG	62.7	60.3	0.581008488388763	0.232418229166001	0.318677801552322	0.250131506639616	0.995346269107578	0.395109141492041	1.26870064754481	1.43632490668572	0.432224217177109	2.01469353302777	0.92841349578994	1.26925160029962	1.00401899676961	1.23081770605119	0.891115721874263	1.02815508451392	1.06878756865868	0.249189440850778	4.15158901193989	0.0415954723472979	0.382686546527067	0	0	noMatch	hsa-mir-335|hsa-mir-335|miRNA|human
TGAGGTAGTAGTTTGTGCTGGT	GAGGUA	72.4	50.3	1.30726909887472	2.55660052082601	1.69961494161238	2.12611780643673	6.28974131755214	4.74130969790449	4.89355964052998	5.05836162789318	2.01704634682651	5.44713436707507	4.22006134449973	6.34625800149808	7.21068188589087	2.59839293499696	7.73749260944482	1.02815508451392	0.579677608117353	2.28410892074761	1.1718560289551	0.279020204514529	0.647735559110061	0	0	hsa-let-7i-5p	hsa-let-7i|hsa-let-7i|miRNA|human
ACACCATGATGGAACTGAGG	CACCAU	67	60.8	1.45252122097191	3.83490078123902	1.48716307391084	2.50131506639616	2.09658043918405	0	1.08745769789555	1.18652927074038	5.61891482330242	2.98473116004114	0.675209815119957	1.81321657185659	3.65097817007133	4.10272568683731	2.43426733780287	1.19951426526624	0.598152904507332	1.37711153955612	0.993812658056806	0.318812309563526	0.677910288252495	0	0	noMatch	SNORD66_ENST00000390856|snoRNA|human
TGTAGAGTTTCCTACTTTATGG	GUAGAG	76.3	66.2	1.30726909887472	1.16209114583	0.743581536955418	1.50078903983769	0.0635327405813347	1.48165928059515	0	0	1.15259791247229	0.298473116004114	0.0844012268899946	0	0	0.820545137367461	0.17387623841449	1.7135918075232	-0.861437400458551	-0.394247199143783	0.98634959687331	0.320636204525448	0.678876094233179	0	0	noMatch	hsa-mir-142|hsa-mir-142|miRNA|human
TTAAGGCTTGCAGTGATGTTTA	UAAGGC	24.5	31.2	3.05029456404101	2.78901874999201	2.12451867701548	4.87756437947251	0.0635327405813347	0.0987772853730102	0	0	0.576298956236145	0	0	0	0	0.410272568683731	0	4.02694074767952	-1.69718309988563	0.256160060431664	1.96815430058415	0.160643908895325	0.556670914633384	0	0	noMatch	hsa-mir-499|hsa-mir-499|miRNA|human
CGTACTGTGAGTAATAATGCGA	GUACUG	94	74.7	1.01676485468034	1.51071848957901	0.637355603104644	0.250131506639616	0.698860146394682	2.17310027820622	0.181242949649259	0.374693453918013	1.29667265153133	0.522327953007199	0	0.362643314371319	0.912744542517831	0.547030091578308	0.912850251676075	1.19951426526624	-0.334726787423258	0.0409160459569464	0.316810843980534	0.573530543815623	0.824255506960458	0	0	noMatch	hsa-mir-126|hsa-mir-126|miRNA|human
TTATTGCTTAATAATACGCGT	UAUUGC	33.6	51.3	0.145252122097191	0.464836458332002	0.212451867701548	0.250131506639616	0.254130962325339	1.58043656596816	0.181242949649259	0.56204018087702	0	0.895419348012341	0.506407361339967	0.906608285928297	0.730195634014265	0.410272568683731	1.17366460929781	1.37087344601856	0.875546436968593	-0.179142326834788	1.94800168800594	0.162802350710365	0.559986862388488	0	0	noMatch	hsa-mir-137|hsa-mir-137|miRNA|human
CTTAAAGGAATTGACGGAA	UUAAAG	99.2	75.4	1.45252122097191	0.464836458332002	1.91206680931393	0.500263013279232	0.127065481162669	1.08655013910311	0.724971798597035	0.0624489089863356	0.720373695295182	0.223854837003085	0	0.906608285928297	0.0912744542517831	0.410272568683731	0	1.11383467489008	-1.14719885973054	-0.553608849078575	2.01389922087046	0.155864275736639	0.552325943990676	0	0	noMatch	rna18s5A60GC456AT1578G|rRNA|human
TAGCACCTTTTGAAATCAGTGTT	AGCACC	63.1	51.3	41.3968547976994	6.15908307289902	10.6225933850774	13.2569698518996	38.5643735328702	8.49484654207888	40.0546918724862	52.3946346395355	4.7544663889482	11.0435052921522	14.939017159529	44.9677709820435	14.0562659547746	9.29951155683123	15.3663125698806	18.763830292379	0.00329490866415966	4.58087398619042	3.36135314853436e-05	0.995374116408858	0.998193102070283	0	0	noMatch	hsa-mir-29b-2|hsa-mir-29b-2|miRNA|human
TGAGGTAGTAGGTTGTGTGGTAG	GAGGUA	72.4	50.3	2.46928607565224	2.32418229166001	2.33697054471703	2.12611780643673	1.92715979763382	1.28410470984913	0.543728848947776	1.68612054263106	1.00852317341325	1.34312902201851	1.18161717645992	0.725286628742638	1.36911681377675	1.91460532052408	2.4994709272083	0.4283979518808	-0.328670941458801	0.977183278006716	0.45651987271602	0.499254922415753	0.785876902558665	0	0	hsa-let-7b-5p	hsa-let-7b|hsa-let-7b|miRNA|human
AAGGTTCCGGGTTCGTGTTCCGGC	AGGUUC	52.1	42.1	0	0	0	0.375197259959424	0	0	0	1.18652927074038	0	0.373091395005142	0.168802453779989	4.17039811527017	0.0912744542517831	0	0.0217345298018113	0	3.62134771215852	-1.06920847336856	5.25724349961388	0.0218556077128338	0.308793154212366	0	0	noMatch	ANXA2R_ANXA2R-001_ENSG00000177721_ENST00000314890.3|mRNA|human
TGGGAACGGGTTCCGGCAGACGCT	GGGAAC	65.8	60.8	0.871512732583145	0.697254687498003	0.743581536955418	0.750394519918847	0.338841283100452	0.790218282984082	1.08745769789555	0.0624489089863356	0.432224217177109	0.522327953007199	0.337604907559978	0.725286628742638	0.730195634014265	0.410272568683731	0.17387623841449	2.141989759404	-0.193407576736249	-0.299251809479308	0.105503161407498	0.745322981995562	0.906585088900527	0	0	hsa-miR-1292-5p	hsa-mir-1292-3SPLICE|mirtron|human
CTAAGGGCTGGGTCGGT	UAAGGG	67.5	41.3	1.30726909887472	1.278300260413	0.424903735403096	1.6258547931575	0.232953382131561	2.17310027820622	0	0.124897817972671	0.720373695295182	0.596946232008227	0.168802453779989	0.181321657185659	0	1.36757522894577	0.195610768216302	1.88495098827552	-0.722462324602778	-0.157775152547509	0.975936869947329	0.323203990434826	0.680830666077125	0	0	noMatch	RNA45S5_NR_046235_prec3.3|rRNA_prec|human
TTGCATAGTCATAAAAGTGA	UGCAUA	89	94.7	2.46928607565224	2.78901874999201	1.80584087546316	1.00052602655846	0.254130962325339	2.66698670507128	0.724971798597035	1.0616314527677	0	0.149236558002057	1.09721594956993	1.08792994311396	1.36911681377675	3.41893807236442	0.67377042385615	4.19829992843184	-0.144574031578102	0.778835289527955	0.0496543452279781	0.823665833820047	0.938452288894673	0	0	noMatch	hsa-mir-153-1|hsa-mir-153-1|miRNA|human
TAGCAGCACCTAAATATTGGCG	AGCAGC	26.2	37.8	0.726260610485954	0.348627343749001	0.743581536955418	0.375197259959424	0.190598221744004	0.493886426865051	1.08745769789555	0.499591271890684	0.864448434354218	1.11927418501543	0.253203680669984	0.543964971556978	0.456372271258916	0.683787614472885	0.869381192072452	0.25703877112848	0.362146228774006	-0.33086024865642	0.432434682467269	0.510796698565975	0.79186166368738	0	0	noMatch	hsa-mir-16-2|hsa-mir-16-2|miRNA|human
TTCGGCTCCTGGCTGG	UCGGCU	56.4	67.3	0.726260610485954	0.697254687498003	0	2.00105205311693	0.338841283100452	0.691440997611071	1.44994359719407	0	0.432224217177109	0	0	0.362643314371319	0.0912744542517831	0.410272568683731	0.326017947027169	0.34271836150464	-1.85689368631135	-0.720037288950773	5.27278653844407	0.021661311501583	0.308091910584952	0	0	noMatch	trnaR10A34GA58G|tRNA|human
GTACAGTACTGTGATAACT	UACAGU	68	61.1	1020.25090561067	1411.94074218346	1067.46440926643	1477.77694122685	478.592134799195	1094.45232193295	807.256097737798	774.741164884479	656.980810109206	856.767079489808	695.888115708005	621.026675860884	1244.25336036031	1262.81896640852	656.056782067674	1087.70239982535	-0.181261260639808	9.99539200993077	0.282651166441525	0.594968790164144	0.834532920699025	0	0	hsa-miR-101-3p	hsa-mir-101-1|hsa-mir-101-1|miRNA|human
CGCACGTGTTAGGACCC	GCACGU	68.5	55.2	1.45252122097191	1.16209114583	2.12451867701548	1.87598629979712	0.254130962325339	2.17310027820622	1.26870064754481	0.312244544931678	1.00852317341325	0.0746182790010284	0.253203680669984	0	0.182548908503566	1.64109027473492	0.326017947027169	1.37087344601856	-1.30116349914213	0.0929345509698627	4.42715691715534	0.0353713806306731	0.363353916460099	0	0	noMatch	RNA45S5_NR_046235_prec3.3|rRNA_prec|human
TGCAAATTCGAAGAAGC	GCAAAU	60.7	72.2	0.145252122097191	0	1.80584087546316	2.00105205311693	0.127065481162669	1.58043656596816	0.543728848947776	0.249795635945342	1.29667265153133	0.671564511009256	0.422006134449973	3.08246817215621	1.18656790527318	1.23081770605119	0.0652035894054339	0.59975713263312	0.193925620086584	-0.017235980127569	0.0683860919472821	0.793701285374712	0.926156196365519	0	0	noMatch	MT-TC|mt_tRNA|human
CATACAAGGACAATTTCTT	AUACAA	90.7	94.3	0.145252122097191	1.045882031247	1.16848527235851	0.250131506639616	0.211775801937783	1.18532742447612	0.906214748246293	0.874284725808698	1.00852317341325	0.596946232008227	1.01281472267993	0.362643314371319	0.547646725510699	0.683787614472885	0.108672649009056	1.45655303639472	0.194592139429776	-0.184765520982021	0.108996720592824	0.741289258748613	0.905061831573791	0	0	hsa-miR-539-3p	hsa-mir-539|hsa-mir-539|miRNA|human
TTGGATAGTCACAAAAGTGAT	UGGAUA	88.8	93	0.290504244194382	0	0	0	2.98603880732273	0.0987772853730102	1.81242949649259	2.43550745046709	0	5.37251608807404	3.71365398315976	3.08246817215621	1.82548908503566	0	2.4994709272083	0.17135918075232	1.60849982611802	1.0662051143147	2.44174872868222	0.118144451399463	0.51241837410492	0	0	noMatch	hsa-mir-153-1|hsa-mir-153-1|miRNA|human
CATGCCGACGGGCGCTGA	AUGCCG	94.2	73	0.581008488388763	0.464836458332002	0.956033404656966	0.625328766599039	1.39772029278936	1.87676842208719	0.362485899298517	0.0624489089863356	0.288149478118073	0.149236558002057	0.168802453779989	0	0.273823362755349	4.78651330131019	0.17387623841449	1.45655303639472	-0.230503919410661	0.0536389605852265	0.0926690007842268	0.760811105085609	0.912007036316668	0	0	noMatch	rna18s5A60GC456AT1578G|rRNA|human
TCTTTGGTTCTCTAGCTGGAT	CUUUGG	67.3	60.9	0.290504244194382	0.581045572915002	0.424903735403096	0.375197259959424	2.79544058557873	0.691440997611071	1.08745769789555	1.87346726959007	0.144074739059036	2.46240320703394	1.77242576468989	1.81321657185659	2.1905869020428	0	2.78201981463185	0.4283979518808	0.827916606739194	0.832443320678423	1.45590212755829	0.227583262227565	0.610790602467831	0	0	noMatch	C18orf32_C18orf32-002_ENSG00000177576_ENST00000318240.3|mRNA|human
CTTGTGCTTGATCTAACCATGT	UUGUGC	75.8	65.2	1.30726909887472	1.278300260413	2.4431964785678	0.125065753319808	1.69420641550226	3.8523141295474	2.1749153957911	1.49877381567205	1.15259791247229	3.65629567105039	2.44763557980984	2.71982485778489	2.28186135629458	1.91460532052408	2.97763058284815	1.62791221714704	0.441604068495489	1.32055221441234	0.729460423624756	0.393058142113691	0.725131765591423	0	0	hsa-miR-218-5p	hsa-mir-218-1|hsa-mir-218-1|miRNA|human
TTGTGGGTTCGGGACCCATC	UGUGGG	41.8	35.6	0.145252122097191	0	0.318677801552322	0.125065753319808	0.127065481162669	0.296331856119031	0.543728848947776	1.99836508756274	0	0.223854837003085	2.44763557980984	2.35718154341357	0.456372271258916	0.273515045789154	0.0434690596036226	0.08567959037616	2.13094153555322	-0.406843016594383	5.48170505098927	0.0192165059681149	0.293910850383285	0	0	noMatch	trnaR4A58G|tRNA|human
GTGGGTTATTGTTAAGTT	UGGGUU	62.7	50.5	0	0.464836458332002	0	0.500263013279232	0.656504986007126	0.0987772853730102	1.08745769789555	0.0624489089863356	0	0.44770967400617	0.0844012268899946	0	0.0912744542517831	1.09406018315662	0.0652035894054339	0.17135918075232	-0.823172780963085	-1.05060311460922	0.792288920209646	0.373408902492531	0.712887552690685	0	0	noMatch	RNY5_ENST00000516501|scRNA|human
CTTGCGACCCGGGTTC	UUGCGA	94	84.4	0.290504244194382	0	1.16848527235851	0.125065753319808	0.423551603875565	0.790218282984082	0.362485899298517	0	0.432224217177109	0.0746182790010284	0	0.725286628742638	0.0912744542517831	1.23081770605119	0.434690596036226	0.51407754225696	-0.221011309268571	-0.762407661436012	0.0722239552984512	0.788125805292561	0.923491061822567	0	0	noMatch	TRNAG22_prec|tRNA_prec|human
GGGTATTGTGGGTTCGTGTCCC	GGUAUU	59.2	71.5	0	0	0	0.125065753319808	0.465906764263121	0	0.181242949649259	1.18652927074038	0	1.11927418501543	1.68802453779989	1.45057325748528	3.19460589881241	0	1.04325743048694	0	3.0303921353035	-0.0469116754694824	8.74358771125784	0.00310692633098396	0.143455058937087	0	0	noMatch	trnaR4G37TA58T|tRNA|human
CGTAAAGTAGAAAGCACTACT	GUAAAG	88	81	1.30726909887472	1.278300260413	1.91206680931393	2.37624931307635	0.275308542519117	0.888995568357092	0.724971798597035	0.499591271890684	2.30519582494458	1.64160213802262	0.759611042009951	0.725286628742638	0.730195634014265	0.683787614472885	0.0869381192072452	2.05631016902784	-0.151683590295815	0.342651389429352	0.0653734879599206	0.798196088894988	0.927802235276096	0	0	hsa-miR-142-5p	hsa-mir-142|hsa-mir-142|miRNA|human
AGCAGCATTGTACAGGCCTATGA	GCAGCA	67.7	42.4	4.35756366291572	8.71568359372503	5.3112966925387	4.00210410623385	1.6518512551147	4.54375512715847	3.0811301440374	1.56122272465839	4.89854112800724	3.43244083404731	3.71365398315976	2.17585988622791	4.65499716684094	7.38490623630715	1.84743503315396	7.2827651819736	-0.0805384303877357	2.21156902525707	0.0275218040123075	0.868238033568686	0.955375051437366	0	0	noMatch	hsa-mir-103-1|hsa-mir-103-1|miRNA|human
TAAAGCACGCGGTGAATGCCT	AAAGCA	85.3	70.4	0.581008488388763	0.697254687498003	0.424903735403096	0.375197259959424	1.08005658988269	0.19755457074602	6.16226028807479	1.24897817972671	0	0.44770967400617	0.759611042009951	1.63189491467093	1.27784235952496	0.273515045789154	0.521628715243471	0.34271836150464	-0.729924257087599	0.184869547316357	1.09559371650691	0.295235136970583	0.659888943039877	0	0	noMatch	hsa-mir-124-3|hsa-mir-124-3|miRNA|human
GTACAGTACTGTAATAACT	UACAGU	68	61.1	1.74302546516629	3.02143697915801	1.69961494161238	2.87651232635558	1.12241175027025	3.55598227342837	1.63118654684333	2.31060963249442	2.16112108588555	2.23854837003085	1.26601840334992	1.99453822904225	3.10333144456063	2.73515045789154	1.86916956295577	2.74174689203712	0.131698440904442	1.36371301178445	0.0898874525977047	0.764320285102228	0.913375754352949	0	0	noMatch	MYCN_MYCN-001_ENSG00000134323_ENST00000281043.3|mRNA|human
CTCAGTTCAGCAGGAACAGT	UCAGUU	56.6	33.6	0.435756366291572	1.16209114583	1.16848527235851	0.625328766599039	0.296486122712895	0.987772853730102	0.724971798597035	0.374693453918013	0.864448434354218	0.970037627013369	0.0844012268899946	0	0.273823362755349	0.683787614472885	0.260814357621736	0.51407754225696	-0.643319136060642	-0.415992540578975	1.2221602737144	0.268937113726069	0.640792934704971	0	0	hsa-miR-24-3p	hsa-mir-24-1|hsa-mir-24-1|miRNA|human
CTTTTGTTTTCTAGCTGTAT	UUUUGU	71.6	77.2	0.435756366291572	0.116209114583	1.27471120620929	1.12559177987827	0.148243061356448	0.592663712238061	0.181242949649259	0	0.288149478118073	0	0	0	0	0.273515045789154	0.108672649009056	0.17135918075232	-2.45475098475769	-1.22892654358355	7.20340551096314	0.00727653691739325	0.199469573671457	0	0	noMatch	CSRNP3_CSRNP3-201_ENSG00000178662_ENST00000314499.7|mRNA|human
ACGGGCTTGGCGGAATCAGC	CGGGCU	15.1	12.6	0.871512732583145	0.464836458332002	0.637355603104644	0.750394519918847	0.296486122712895	0.592663712238061	1.08745769789555	0.249795635945342	1.15259791247229	0.298473116004114	0.253203680669984	0	0.0912744542517831	0.820545137367461	0.152141708612679	1.02815508451392	-0.490707364024619	-0.581558705206779	0.618394188990997	0.431644641976622	0.74933429798069	0	0	noMatch	RNA45S5_NR_046235_prec3.3|rRNA_prec|human
TGAGAGTGAACCGGTCTCTTT	GAGAGU	43.7	38.1	0	0	0	0	0.762392886976017	0	0.906214748246293	0.56204018087702	0	0.298473116004114	0.92841349578994	0.362643314371319	1.00401899676961	0	1.3475408477123	0	1.1551243100753	-0.442915047542377	1.17075819083793	0.279245507476388	0.647782096587831	0	0	noMatch	hsa-mir-128-2|hsa-mir-128-2|miRNA|human
TGTAAACACCCTACACTCTCAGCT	GUAAAC	82.6	76.4	0.871512732583145	0.348627343749001	0.743581536955418	1.12559177987827	3.62136621313608	0.395109141492041	1.81242949649259	2.56040526843976	0.432224217177109	1.5669838590216	2.61643803358983	2.35718154341357	3.65097817007133	1.23081770605119	2.52120545701011	0.59975713263312	0.66138705365707	1.11774136852719	1.26877080273002	0.259997403168068	0.633656718803482	0	0	noMatch	hsa-mir-30c-2|hsa-mir-30c-2|miRNA|human
AGGGCGTGAAACCGTTAAGAGA	GGGCGU	15.8	45.3	0.145252122097191	0.116209114583	0.318677801552322	0.375197259959424	0.338841283100452	0.395109141492041	1.08745769789555	0.749386907836027	0.144074739059036	0.671564511009256	1.43482085712991	0.181321657185659	0.456372271258916	0.547030091578308	0.434690596036226	0.77111631338544	0.801234153333963	-0.453499121632731	1.815602205489	0.177837651278807	0.573635118702916	0	0	noMatch	RNA45S5_NR_046235_prec3.3|rRNA_prec|human
TCTTTGGATATCTAGCTGGATG	CUUUGG	67.3	60.9	0.435756366291572	1.16209114583	1.69961494161238	0.625328766599039	1.22829965123914	0.888995568357092	0.724971798597035	0.811835816822362	0.864448434354218	1.0446559060144	1.26601840334992	0.906608285928297	2.28186135629458	0.820545137367461	2.60814357621736	0.51407754225696	0.466773079214195	0.60567079220664	0.843768550728173	0.35832118300511	0.703718122555888	0	0	noMatch	USP40_USP40-001_ENSG00000085982_ENST00000251722.6|mRNA|human
AATTGCACGGTATCCATCTGTAA	AUUGCA	80.2	86.2	8.86037944792864	12.899211718713	13.2782417313468	9.5049972523054	39.3267664198462	21.8297800674353	10.1496051803585	6.11999308066089	11.3819043856639	18.1322417972499	36.3769287895877	10.5166561167682	13.5998936835157	7.79517880499088	35.6228943451687	19.277907834636	0.199916463370651	4.29092295275677	0.152593245864935	0.696069376211723	0.885570930748437	0	0	hsa-miR-363-3p	hsa-mir-363|hsa-mir-363|miRNA|human
AGGCCCTTACCCCAAAAAGCA	GGCCCU	23.3	30.1	1.30726909887472	0.581045572915002	0.53112966925387	1.00052602655846	1.22829965123914	1.28410470984913	1.26870064754481	1.31142708871305	0.288149478118073	0.596946232008227	0.590808588229962	1.99453822904225	0.912744542517831	0.820545137367461	0.847646662270641	3.59854279579872	0.335288759277572	0.486352994793849	0.397631593458243	0.528314942294377	0.801589905353502	0	0	hsa-miR-129-2-3p	hsa-mir-129-2|hsa-mir-129-2|miRNA|human
AGGATTGGCTCTAAGGGCTG	GGAUUG	71.2	67.6	0.145252122097191	2.67280963540901	5.62997449409102	3.75197259959424	0.508261924650678	3.75353684417439	0.181242949649259	0.124897817972671	1.29667265153133	0.746182790010284	0.337604907559978	0	0.182548908503566	2.46163541210238	0.17387623841449	0.59975713263312	-1.83467301325924	0.616296107973106	6.13356881929043	0.0132638867183719	0.255350956006032	0	0	noMatch	RNA45S5_NR_046235_prec3.3|rRNA_prec|human
AAGCTGCCGGTTGAAGAAC	AGCUGC	25.4	14.3	0	0.116209114583	0.212451867701548	0.375197259959424	0.296486122712895	0.0987772853730102	0.543728848947776	0.124897817972671	0.144074739059036	1.0446559060144	0.253203680669984	0.725286628742638	1.0952934510214	0.136757522894577	0.152141708612679	0.17135918075232	0.935405604492085	-0.941063975093344	1.44398444609207	0.229495657198679	0.612274617989555	0	0	noMatch	PRRT3_PRRT3-001_ENSG00000163704_ENST00000412055.1|mRNA|human
CAAAGGGCTGTTCGTGCAGGTAA	AAAGGG	77.2	82.3	1.88827758726348	0.581045572915002	0.637355603104644	1.00052602655846	0.232953382131561	0.19755457074602	0	0	1.15259791247229	0	0	0.181321657185659	0.182548908503566	0.273515045789154	0.152141708612679	0.8567959037616	-1.02846209879361	-0.813912349271473	1.31868584302959	0.250828037001903	0.627753289261952	0	0	noMatch	hsa-mir-93|hsa-mir-93|miRNA|human
AATGGTGGAGTTAAAGACT	AUGGUG	95.5	76	4.35756366291572	1.278300260413	1.06225933850774	0.625328766599039	15.0996146781639	1.77799113671418	3.98734489228369	3.8718323571528	1.29667265153133	6.86488166809461	3.46045030248978	4.53304142964149	25.5568471904993	1.23081770605119	3.17324135106445	0	0.477931502409561	2.53425863890999	0.370309229152127	0.542835760004083	0.80951571579404	0	0	noMatch	MT-TP|mt_tRNA|human
CTGACTCCAGATCAGAAGGCTGC	UGACUC	73.3	56.7	0	0	0.318677801552322	0	0.0423551603875565	0.0987772853730102	0.181242949649259	1.43632490668572	0.144074739059036	1.26851074301748	0.253203680669984	1.99453822904225	0.365097817007133	0	0.0217345298018113	0.08567959037616	2.85102393314349	-0.872195142140124	6.91223164380616	0.00856080777647631	0.216611280715104	0	0	noMatch	trnaW5T70C|tRNA|human
TTATAGTACAACCTGATAAGTG	UAUAGU	37.6	46.4	4.93857215130449	13.3640481770451	15.0840826068099	11.2559177987827	0.931813528526243	16.8909157987847	1.08745769789555	0.874284725808698	18.2974918604976	1.86545697502571	0.675209815119957	1.08792994311396	1.36911681377675	6.42760357604512	0.99978837088332	6.34028968783584	-1.05156562754654	2.7231767235295	2.246667608201	0.133902484701364	0.531305191229275	0	0	noMatch	hsa-mir-374a|hsa-mir-374a|miRNA|human
TAGCTTATCAGACTGATTTTGAC	AGCUUA	84.2	80.2	5.22907639549887	1.39450937499601	2.33697054471703	9.12979999234598	10.1864160732073	2.46943213432525	10.6933340293063	5.12081053687952	2.59334530306265	70.3650370979698	5.31727729406966	1.99453822904225	23.6400836512118	6.15408853025596	13.8014264241502	2.48470812090864	1.46942897590794	3.68572920528455	4.152611867963	0.0415703550156216	0.382686546527067	0	0	noMatch	hsa-mir-21|hsa-mir-21|miRNA|human
TGTAACCATCCTCGACTGGAA	GUAACC	39.9	19.8	2.61453819774943	3.95110989582202	3.08055208167245	4.50236711951308	1.03770142949513	4.74130969790449	0.543728848947776	1.9359161785764	3.60186847647591	0.0746182790010284	3.62925275626977	0.543964971556978	0.365097817007133	3.28218054946985	2.67334716562279	4.02694074767952	-0.291766089699893	1.52286164517155	0.222295722698194	0.637296232790766	0.857314451368407	0	0	noMatch	hsa-mir-30a|hsa-mir-30a|miRNA|human
GATCCCATCCTCGTCGCCA	AUCCCA	33.9	66.8	1.16201697677753	0.116209114583	1.80584087546316	2.50131506639616	1.50360819375826	1.48165928059515	0.724971798597035	0.624489089863356	0.432224217177109	0.746182790010284	2.70083926047983	1.63189491467093	0.730195634014265	1.23081770605119	1.19539913909962	0.68543672300928	-0.171346644255379	0.57995155775415	0.101621957850481	0.749891835394785	0.908623513883977	0	0	noMatch	trnaS16C52A|tRNA|human
GACTATGGAACTTTCCCCCTC	ACUAUG	84.1	83	0.871512732583145	1.16209114583	0.743581536955418	2.12611780643673	0.592972245425791	0.395109141492041	0.724971798597035	0.749386907836027	0.144074739059036	0.522327953007199	0.92841349578994	0.362643314371319	0.730195634014265	1.36757522894577	0.717239483459773	0.51407754225696	-0.362289919905749	0.00331865925237797	0.518761226037808	0.471370586549725	0.771257214652935	0	0	noMatch	hsa-mir-625|hsa-mir-625|miRNA|human
TTAAGGCACGCGGTGAAAGC	UAAGGC	24.5	31.2	0.290504244194382	0.813463802081003	0.743581536955418	0.250131506639616	1.99069253821516	0.493886426865051	0.724971798597035	2.37305854148075	0.576298956236145	0.596946232008227	0.506407361339967	2.17585988622791	1.82548908503566	0.820545137367461	0.760708543063395	0.77111631338544	0.597607595785165	0.406316404799211	1.1072160118747	0.292687927366032	0.658015979625255	0	0	noMatch	hsa-mir-124-3|hsa-mir-124-3|miRNA|human
ACCATCTGTGGGATTATGACA	CCAUCU	35.3	24.5	1.16201697677753	0.697254687498003	1.16848527235851	1.25065753319808	0.571794665232013	1.77799113671418	0.181242949649259	0.686937998849691	1.29667265153133	1.64160213802262	0.253203680669984	0.181321657185659	0.638921179762482	0.957302660262038	1.02152290068513	0.4283979518808	-0.141851635297012	0.168996714769745	0.0701342398960616	0.791141427269239	0.925019138790605	0	0	noMatch	RNA45S5_NR_046235_prec3.3|rRNA_prec|human
ATTGTGAATCTGACACCA	UUGUGA	82.2	61.4	3.77655517452696	1.16209114583	0	0.125065753319808	0.0211775801937782	0.0987772853730102	0.362485899298517	0	0	0.0746182790010284	0	0	0.547646725510699	0.410272568683731	0.0217345298018113	0.77111631338544	-1.88576675141686	-0.937862911173082	2.74433733608056	0.0975995311747026	0.486089848845035	0	0	noMatch	mt-THA10G|mt_tRNA|human
TTATCAGAATCTCCAGGGGTACG	UAUCAG	71.2	63.8	1.5977733430691	1.39450937499601	1.48716307391084	0.875460273238655	0.614149825619569	0.493886426865051	0.181242949649259	0.499591271890684	1.72889686870844	1.26851074301748	0.337604907559978	0.906608285928297	1.46039126802853	3.14542302657527	0.912850251676075	0.8567959037616	0.410349767570918	0.377405113970805	0.598263815381163	0.439241226936897	0.753655980345142	0	0	hsa-miR-361-5p	hsa-mir-361|hsa-mir-361|miRNA|human
TTCACCGTGGCTAAGTTC	UCACCG	87.7	74.9	0.726260610485954	1.85934583332801	1.91206680931393	2.75144657303577	0.0423551603875565	0.296331856119031	0	0	0.288149478118073	0	0	0	0	0.273515045789154	0.0217345298018113	0.68543672300928	-2.8882535704394	-0.658389389737258	7.72844189157043	0.0054357637247998	0.175973425401085	0	0	noMatch	CXCR5_CXCR5-001_ENSG00000160683_ENST00000292174.4|mRNA|human
TCCCTGAGACCCTAACTTTTG	CCCUGA	72.8	79.4	1.74302546516629	3.95110989582202	4.46148922173251	2.87651232635558	8.57691997848019	3.65475955880138	5.98101733842554	7.05672671545592	1.87297160776747	5.96946232008227	5.40167852095965	2.35718154341357	5.29391834660342	3.14542302657527	9.0415643975535	1.54223262677088	0.188694255399807	2.46281208525981	0.129788512155651	0.718651417561972	0.895549691357261	0	0	hsa-miR-125b-5p	hsa-mir-125b-2|hsa-mir-125b-2|miRNA|human
GCTCAGTTCAGCAGGAACAGAA	CUCAGU	72.5	71.7	2.32403395355505	2.44039140624301	0.849807470806192	1.12559177987827	0.423551603875565	0.0987772853730102	0.181242949649259	0.312244544931678	0.288149478118073	0.671564511009256	0.168802453779989	0.906608285928297	0.182548908503566	0.273515045789154	0.630301364252528	0.59975713263312	-1.09282211834293	-0.177438759304676	2.98709942906643	0.0839303816920634	0.468353604781796	0	0	hsa-miR-24-3p	hsa-mir-24-1|hsa-mir-24-1|miRNA|human
GACCGCGTAGCCTAATGGA	ACCGCG	97.4	76.6	2.32403395355505	1.045882031247	3.82413361862786	4.87756437947251	32.8040717201625	19.656679789229	7.24971798597035	4.24652581107082	2.30519582494458	13.2820536621831	8.77772759655944	8.52211788772599	7.84960306565335	3.82921064104815	8.78075003993176	37.1849422232534	0.11597414870409	3.58089687426591	0.032214334629689	0.857558054865927	0.951426140643498	0	0	noMatch	noMatch
TCACAGTGGCTAAGTTTTGC	CACAGU	56.7	49.5	1.16201697677753	2.09176406249401	0.212451867701548	0.875460273238655	1.10123417007647	0.987772853730102	0.362485899298517	0.56204018087702	1.5848221296494	0.895419348012341	0.0844012268899946	0.362643314371319	0.730195634014265	0.547030091578308	1.43447896691955	0.51407754225696	-0.255057213954522	0.196639967428873	0.200025140550258	0.654700554057442	0.865391947489375	0	0	noMatch	hsa-mir-27a|hsa-mir-27a|miRNA|human
TATAAGGCAATGAGACTGA	AUAAGG	87.6	87.7	1.30726909887472	0.581045572915002	1.27471120620929	2.00105205311693	0	0.987772853730102	0.181242949649259	0	0.432224217177109	0	0	0	0	0	0	0.51407754225696	-2.99188031385559	-0.914386833035834	6.4096846959596	0.0113499568334517	0.242479181286557	0	0	noMatch	LGSN_LGSN-201_ENSG00000146166_ENST00000370658.5|mRNA|human
CAATAACGAAAAATGT	AAUAAC	89.3	83.9	0.726260610485954	0.929672916664004	0.743581536955418	1.00052602655846	0.465906764263121	1.18532742447612	4.16858784193295	0.624489089863356	0.288149478118073	0.522327953007199	0.422006134449973	4.53304142964149	0.456372271258916	1.50433275184035	0.565097774847094	1.45655303639472	-0.0844969006565872	0.339188960466499	0.0185763247399748	0.891588083049665	0.964267210772653	0	0	noMatch	hsa-mir-335|hsa-mir-335|miRNA|human
AACCCGTAAATCCGAACTTGTGT	ACCCGU	78.3	57.2	1.88827758726348	1.74313671874501	0.743581536955418	1.50078903983769	0.698860146394682	0.790218282984082	0.906214748246293	0.374693453918013	0	0.596946232008227	0.759611042009951	0.362643314371319	0.547646725510699	0.273515045789154	0.543363245045282	1.02815508451392	-1.04424461260676	-0.00748266714975962	4.23012212723056	0.0397125829843724	0.378564955927445	0	0	noMatch	hsa-mir-100|hsa-mir-100|miRNA|human
TGAGGTGGTAGGTTGTATGGT	GAGGUG	60.9	43.3	1.30726909887472	1.85934583332801	1.16848527235851	1.37572328651789	2.54130962325339	1.38288199522214	1.63118654684333	2.12326290553541	1.29667265153133	2.38778492803291	1.94122821846988	0.906608285928297	2.37313581054636	0.410272568683731	2.80375434443366	0.51407754225696	0.169592442010402	1.08232969099999	0.110976292159153	0.739035367072875	0.904357515168713	0	0	noMatch	hsa-let-7c|hsa-let-7c|miRNA|human
GGAAGACTAGTGATTTTGTTGT	GAAGAC	26.2	20.8	12.7821867445528	15.1071848957901	32.0802320229337	7.37887944586867	7.85688225189173	19.755457074602	12.1432776265003	13.1767197961168	16.7126697308482	6.49179027308947	11.9849742183792	7.07154463024072	8.94489651667475	28.5823222849666	4.95547279481298	28.9597015471421	-0.0491968116038286	3.96470812591533	0.0105903530776654	0.918034844533731	0.973353488560437	0	0	hsa-miR-7-5p	hsa-mir-7-3|hsa-mir-7-3|miRNA|human
AGAATTGTTGCTGGACATCTGT	GAAUUG	77.9	65.1	0.290504244194382	1.51071848957901	0.424903735403096	1.37572328651789	0.677682566200904	0.790218282984082	0.543728848947776	0.124897817972671	0	0.746182790010284	0.506407361339967	0.362643314371319	0.638921179762482	0.820545137367461	1.23886819870324	0	-0.524654732559562	-0.146904369462282	0.66819424741913	0.413681883791339	0.737195704615524	0	0	noMatch	hsa-mir-219-2|hsa-mir-219-2|miRNA|human
TCGCACCATCTGAAATCGGTTA	CGCACC	48.9	41.8	1.45252122097191	0.348627343749001	0.637355603104644	1.25065753319808	0.783570467169795	0.790218282984082	1.08745769789555	1.37387599769938	0.864448434354218	1.0446559060144	0.675209815119957	1.26925160029962	0.273823362755349	0.957302660262038	1.49968255632498	3.8555815669272	0.675952767920143	0.521845234072808	1.56035125179966	0.21161379766715	0.598070727978588	0	0	hsa-miR-29a-3p	hsa-mir-29a|hsa-mir-29a|miRNA|human
TGAGGTAGTAGTTTGTGCTA	GAGGUA	72.4	50.3	7.8436145932483	0.813463802081003	3.93035955247864	9.5049972523054	3.02839396771029	2.46943213432525	1.08745769789555	2.31060963249442	1.44074739059036	1.5669838590216	2.36323435291985	1.81321657185659	2.64695917330171	1.50433275184035	0.652035894054339	1.7135918075232	-1.10800048416044	1.62343456999879	4.31642715785562	0.037746096443304	0.372597436390343	0	0	hsa-let-7i-5p	hsa-let-7i|hsa-let-7i|miRNA|human
GATTGAGGGTTGGTGTCCCT	AUUGAG	89.4	70.2	0	0	1.59338900776161	0.250131506639616	0.084710320775113	0	0.181242949649259	0.811835816822362	0	0.596946232008227	1.01281472267993	1.99453822904225	3.10333144456063	0.136757522894577	0.217345298018113	0.34271836150464	1.65385867508201	-0.302680774810697	3.2010823576736	0.0735895531266085	0.454023313594399	0	0	noMatch	trnaR25T34CA58T|tRNA|human
TACAGTACTGTGGTAACTGAA	ACAGUA	101.6	86.2	0.726260610485954	1.045882031247	2.01829274316471	3.251709586315	3.57901105274852	1.58043656596816	0.906214748246293	0.999182543781369	1.44074739059036	0.970037627013369	1.43482085712991	0.725286628742638	0.365097817007133	0.820545137367461	3.12977229146083	0.51407754225696	-0.557694048166327	0.986940863148749	1.03035226948491	0.310075944066666	0.671604194721263	0	0	noMatch	hsa-mir-101-1|hsa-mir-101-1|miRNA|human
CGGATCCGTCTGAGCTTGGCT	GGAUCC	33.4	28.1	49.5309736351421	41.7190721352972	35.3732359723077	31.3915040832718	16.1161385274652	48.302092547402	8.15593273421664	9.92937652882735	49.4176354972495	10.6704138971471	8.44012268899946	6.52757965868374	15.6079316770549	74.9431225462282	22.6473800534874	111.55482666976	0.1063768988547	5.16057438083847	0.0326002515122532	0.85671656812366	0.951055230670498	0	0	hsa-miR-127-3p	hsa-mir-127|hsa-mir-127|miRNA|human
TCAGTGAATCACAGAACTTTGT	CAGUGA	68	72.9	0.726260610485954	1.74313671874501	1.59338900776161	1.12559177987827	1.44007545317692	0.592663712238061	3.26237309368666	1.49877381567205	1.44074739059036	3.43244083404731	1.77242576468989	1.08792994311396	1.73421463078388	0.820545137367461	2.80375434443366	0.77111631338544	0.372851951436363	1.01871051063906	0.519756284560794	0.470945662569057	0.771176456424439	0	0	noMatch	hsa-mir-148b|hsa-mir-148b|miRNA|human
GTCTCTGTTGCGCAATGGAC	UCUCUG	83	69.9	32.6817274718679	12.434375260381	5.7362004279418	22.5118355975654	1288.76164269238	97.098071521669	79.5656548960245	1127.14035829437	141.337319016915	723.573451472972	274.388388619372	629.186150434238	1027.65908042083	8.47896641946377	306.196055847918	5.9975713263312	1.16103576518805	8.69892906984515	1.59717602958773	0.206303868049038	0.594656028124107	0	0	noMatch	TRNAR16_prec|tRNA_prec|human
TTCAACTAATCCAGGATAG	UCAACU	61.5	28.9	1.45252122097191	1.51071848957901	0.743581536955418	1.50078903983769	0.190598221744004	0.888995568357092	0	0.124897817972671	0.576298956236145	0.373091395005142	0	0	0.182548908503566	3.14542302657527	0.152141708612679	1.54223262677088	-0.430962172918113	-0.208383578918723	0.287849994013087	0.591601610247509	0.833292907839025	0	0	noMatch	CDC25A_CDC25A-001_ENSG00000164045_ENST00000302506.3|mRNA|human
AAACCGTTACCTTTACTGAGT	AACCGU	80.5	58.3	1.01676485468034	4.64836458332002	4.35526328788173	4.62743287283289	0.889458368138687	6.8156326907377	0.181242949649259	8.49305162214164	2.73742004212169	1.34312902201851	5.14847484028967	0.362643314371319	2.55568471904993	2.05136284341865	1.52141708612679	3.08446525354176	0.0604631085713284	1.85530469287552	0.0092039855966437	0.923570287023808	0.975194192755941	0	0	noMatch	hsa-mir-451-DICER|hsa-mir-451-DICER|miRNA|human
CCAATATTGGCTGTGCTGCT	CAAUAU	82.7	80.3	0.581008488388763	0.464836458332002	0.53112966925387	0.750394519918847	1.10123417007647	1.58043656596816	0.724971798597035	0.56204018087702	0.864448434354218	0.671564511009256	0.422006134449973	0	0.547646725510699	0.957302660262038	0.652035894054339	0.94247549413776	-0.301917151309153	-0.0358335696765335	0.38588563914559	0.53447005208608	0.80512862507899	0	0	hsa-miR-195-3p	hsa-mir-195|hsa-mir-195|miRNA|human
ATCCCACCGCTGCCACCAAG	UCCCAC	49.2	65.9	0.290504244194382	1.16209114583	0.637355603104644	0.625328766599039	1.18594449085158	0.493886426865051	0.724971798597035	0.749386907836027	0.288149478118073	0.223854837003085	0.506407361339967	0.725286628742638	0.547646725510699	0.820545137367461	0.891115721874263	0.34271836150464	-0.29708269062309	-0.112138542639007	0.347700452703249	0.555417743347633	0.81606224945463	0	0	noMatch	TRNAL1|tRNA|human
CAACAGAATCCCAAAAGCAGC	AACAGA	93.2	74.9	2.90504244194382	1.97555494791101	2.12451867701548	2.87651232635558	1.6518512551147	1.18532742447612	5.61853143912702	1.9359161785764	3.74594321553495	2.98473116004114	2.11003067224986	2.71982485778489	3.10333144456063	1.09406018315662	2.41253280800105	1.54223262677088	0.0231265538399316	1.48523015852166	0.00242096425557659	0.960757285283407	0.987315079749551	0	0	noMatch	hsa-mir-191|hsa-mir-191|miRNA|human
TGGAAGACTAGTGATTTTGCTGT	GGAAGA	62.9	50.9	1.30726909887472	1.045882031247	1.38093714006006	0.625328766599039	1.37654271259559	1.48165928059515	2.35615834544036	1.81101836060373	1.15259791247229	1.34312902201851	2.11003067224986	1.45057325748528	1.73421463078388	1.50433275184035	0.717239483459773	1.02815508451392	0.173544052708202	0.731318225202103	0.152221279191605	0.696421598260007	0.885689847940697	0	0	hsa-miR-7-5p	hsa-mir-7-3|hsa-mir-7-3|miRNA|human
ACCCGAAGAACCGACCTTGCG	CCCGAA	83	76.4	0.145252122097191	0.813463802081003	1.16848527235851	0.875460273238655	0	1.08655013910311	0	0	0.144074739059036	0	0.0844012268899946	0	0	1.64109027473492	0	0.77111631338544	-1.03712105882718	-0.96171665938727	0.732237443249275	0.392158906077198	0.724650580188728	0	0	noMatch	hsa-mir-99b|hsa-mir-99b|miRNA|human
CATGAGAGGTGTAGAAT	AUGAGA	91.5	86.1	3.1955466861382	1.62692760416201	3.50545581707554	2.62638081971597	0.275308542519117	2.17310027820622	1.08745769789555	0.0624489089863356	1.00852317341325	0.44770967400617	0.0844012268899946	0.543964971556978	0.0912744542517831	3.41893807236442	0.0869381192072452	7.96820190498288	-0.407246921444927	0.904229717638655	0.254388718205906	0.614001659265206	0.844819948368334	0	0	noMatch	RNA45S5_NR_046235_prec3.3|rRNA_prec|human
TGAGGTAGGTTGTGTGGTT	GAGGUA	72.4	50.3	2.46928607565224	3.13764609374101	1.69961494161238	4.37730136619328	1.01652384930136	1.77799113671418	1.63118654684333	1.37387599769938	1.44074739059036	1.64160213802262	0.92841349578994	0.181321657185659	1.00401899676961	3.00866550368069	1.41274443711773	0.68543672300928	-0.714542460581941	0.980676974313093	2.05665745624823	0.151542270912368	0.547754736005165	0	0	noMatch	hsa-let-7b|hsa-let-7b|miRNA|human
TGGGTTCGGGTCCCACC	GGGUUC	45.6	48	1.74302546516629	2.09176406249401	3.39922988322477	0	0.169420641550226	3.06209584656332	0	10.7412123456497	1.5848221296494	0.522327953007199	0.759611042009951	15.5936625179667	1.36911681377675	1.91460532052408	0	3.76990197655104	1.58472323063837	1.66395426835557	2.68855412170133	0.101071489914197	0.490823313449243	0	0	noMatch	PPP1R10_PPP1R10-001_ENSG00000204569_ENST00000376511.2|mRNA|human
GAGGTAGTAGGTTGTATAGTT	AGGUAG	72.6	60.2	369.521398615253	542.696565102612	407.801360053121	526.651887229711	304.618313507306	437.484596917062	168.73718612346	219.445466177983	361.195370821004	284.668734388923	302.747200854411	135.991242889245	246.623575388318	393.861665936381	389.526243108062	279.915221758915	-0.343359415221724	8.50402027477135	0.781131847809277	0.376795203898983	0.715319284243297	0	0	hsa-let-7a-5p	hsa-let-7a-3|hsa-let-7a-3|miRNA|human
CAACTTAACTTGACCGCTCT	AACUUA	88.2	77.5	4.64806790711011	0.232418229166001	0.53112966925387	0	52.6474643617327	0.987772853730102	3.80610194263443	0.249795635945342	1.72889686870844	0.746182790010284	1.94122821846988	1.45057325748528	2.73823362755349	0	1.7387623841449	1.2851938556424	-2.75978810715132	2.64077516013346	8.5074127504482	0.00353702606898236	0.150384177997742	0	0	noMatch	mt-TVG10A|mt_tRNA|human
GGGCCAGTTGCGCAACGGA	GGCCAG	35.6	49.7	0.435756366291572	0.116209114583	0.212451867701548	0.875460273238655	3.19781460926052	1.48165928059515	0.724971798597035	0.56204018087702	0.432224217177109	1.49236558002057	0.844012268899946	0.906608285928297	0.273823362755349	0.683787614472885	1.26060272850506	2.9987856631656	0.10077793102639	0.571665158373508	0.0250189041729616	0.874319965064105	0.957702285286044	0	0	noMatch	GAD2_GAD2-001_ENSG00000136750_ENST00000376261.3|mRNA|human
TGGGGATTGTGGGTTCGAGTCCC	GGGGAU	22.1	38.3	1.16201697677753	0.581045572915002	32.0802320229337	7.62901095250828	4.02374023681787	12.2483833862533	1.44994359719407	27.8522134079057	5.47484008424338	27.3102901143764	37.9805521004976	20.6706689191652	43.1728168610934	6.97463366762342	11.4323626757527	0	1.3904947123153	4.08246673363788	2.95943110725887	0.0853779753564117	0.470600833784176	0	0	noMatch	trnaR4G37T|tRNA|human
CTTTCAGTCAGATGTTTGCT	UUUCAG	90.9	70.1	4.7933200292073	5.57803749998402	2.54942241241858	4.50236711951308	3.19781460926052	2.37065484895224	2.35615834544036	2.68530308641243	2.88149478118073	1.64160213802262	2.44763557980984	2.90114651497055	3.01205699030884	6.42760357604512	2.34732921859562	8.65363862799216	0.0686922733683629	2.01662261744129	0.0209096564618898	0.885025341780246	0.961871663950827	0	0	hsa-miR-30d-3p	hsa-mir-30d|hsa-mir-30d|miRNA|human
ATCAGCATTGTACAGGGCTATC	UCAGCA	63.1	68.4	0.290504244194382	0.232418229166001	0.849807470806192	0.500263013279232	1.6518512551147	0.888995568357092	3.0811301440374	0.999182543781369	1.44074739059036	1.71622041702365	2.70083926047983	3.98907645808451	2.28186135629458	0.957302660262038	1.99957674176664	1.2851938556424	0.957880475494891	0.901487574765852	2.94172098713752	0.0863187196404496	0.471363378268587	0	0	hsa-miR-107	hsa-mir-107|hsa-mir-107|miRNA|human
TGCTGTGATGACATTCCA	GCUGUG	72.7	10	1.30726909887472	0.929672916664004	0.849807470806192	0.625328766599039	0.508261924650678	1.67921385134117	0.362485899298517	0.187346726959007	0	0.0746182790010284	0.168802453779989	0	0	1.50433275184035	0.326017947027169	1.79927139789936	-0.923877075455124	-0.293325228307075	1.54458808405753	0.213936167959669	0.599971073106172	0	0	noMatch	SNORD104_ENST00000362883_prec|snoRNA_prec|human
CAGCTTATCAGACTGATGTTGA	AGCUUA	84.2	80.2	5.51958063969325	4.18352812498802	5.62997449409102	6.00315615935078	4.10845055759298	5.13641883939653	3.62485899298517	4.62121926498883	3.31371899835784	13.05819882518	6.33009201674959	4.35171977245583	3.74225262432311	4.37624073262646	6.19434099351622	3.68422238617488	0.327933848217792	2.59674656787213	0.489785066125822	0.484023197183128	0.777441251209739	0	0	hsa-miR-21-5p	hsa-mir-21|hsa-mir-21|miRNA|human
TCTTGTTATCTAGCTGTAT	CUUGUU	78	62.7	0.290504244194382	1.045882031247	1.06225933850774	0.875460273238655	0.592972245425791	0.691440997611071	0.362485899298517	0.437142362904349	0.432224217177109	0.596946232008227	0.168802453779989	0.725286628742638	0.365097817007133	0.683787614472885	0.717239483459773	0.51407754225696	-0.340134561453968	-0.279649899364763	0.467206624589086	0.494275066479395	0.783315632898868	0	0	noMatch	hsa-mir-9-1|hsa-mir-9-1|miRNA|human
ATTCATTTATCCCCAGCCTACA	UUCAUU	69.1	75.4	3.34079880823539	3.02143697915801	3.82413361862786	3.251709586315	3.24016976964807	4.8400869832775	1.81242949649259	2.93509872235777	3.1696442592988	1.34312902201851	2.70083926047983	1.45057325748528	3.55970371581954	4.92327082420477	4.30343690075864	0	-0.203134632601438	1.78838780371119	0.135717419215066	0.712576151774375	0.892941935828558	0	0	hsa-miR-664a-3p	hsa-mir-664a|doubtful_miRNA|human
ATCACATTGCCAGGGATTACA	UCACAU	56.6	65.5	84.8272393047594	94.4780101559794	86.1492323529777	82.1681999311138	40.0256265662409	51.4629656793383	18.4867808642244	29.413436132564	25.2130793353314	41.4131448455708	33.1696821677679	25.022388691621	36.3272327922097	41.8478020057405	54.0320410873029	61.603625480459	-0.653609979596313	5.77134513625371	2.07817621256795	0.149418611144886	0.546049504209895	0	0	hsa-miR-23b-3p	hsa-mir-23b|hsa-mir-23b|miRNA|human
CTGGGCTGTAGTGCGCTA	UGGGCU	18.3	20.1	0.871512732583145	0.697254687498003	1.91206680931393	2.25118355975654	7.89923741227929	3.95109141492041	5.07480259017924	0.312244544931678	0.864448434354218	0.44770967400617	1.26601840334992	1.26925160029962	1.91676353928745	4.51299825552104	2.04304580137026	4.45533869956032	-0.754300126740523	1.57466940827584	1.57919668409576	0.208876442611754	0.596393460917	0	0	noMatch	rn7sl1C53TT54GT70C|scRNA|human
TACTGTACTGTGATAACTGAAGA	ACUGUA	87.3	70.3	0.145252122097191	0.116209114583	0.106225933850774	0.250131506639616	1.50360819375826	0.19755457074602	1.08745769789555	1.24897817972671	0.432224217177109	3.05934943904216	1.94122821846988	1.99453822904225	2.73823362755349	0.410272568683731	1.17366460929781	0.17135918075232	1.60389120156954	0.496820990681146	5.1928140554807	0.0226804626060542	0.313608508482062	0	0	noMatch	hsa-mir-101-2|hsa-mir-101-2|miRNA|human
TCTGATCCGTCTGAGCTTGGCT	CUGAUC	70.5	73.6	0.290504244194382	0.348627343749001	0.212451867701548	0.125065753319808	0.783570467169795	0.19755457074602	0.906214748246293	0.374693453918013	0.288149478118073	0.373091395005142	0.506407361339967	1.26925160029962	0.912744542517831	0.547030091578308	1.06499196028875	0.4283979518808	0.685657156393742	-0.305865840882038	1.41699530747224	0.23389859448092	0.615306874886213	0	0	hsa-miR-127-3p	hsa-mir-127|hsa-mir-127|miRNA|human
GAGAAAGCGCACAAGAACTGC	AGAAAG	83.5	72.9	0.290504244194382	0	0	0	1.18594449085158	0	3.80610194263443	3.30979217627578	0	1.5669838590216	0.759611042009951	3.26378982934187	1.82548908503566	0	0.99978837088332	0.08567959037616	0.990492822428337	0.437662999433011	0.861660167195645	0.35327452230354	0.700521272177768	0	0	noMatch	MT-TS2|mt_tRNA|human
TTAAGGCACGAGGTGAATGCC	UAAGGC	24.5	31.2	2.75979031984663	6.62391953123103	5.62997449409102	2.50131506639616	5.08261924650678	2.66698670507128	10.1496051803585	9.492234165923	5.76298956236145	3.20858599704422	9.03093127722942	7.25286628742638	9.49254324218545	5.3335433928885	5.62924321866913	5.39781419369808	0.519171728714286	2.74757303914413	1.2000947174915	0.273302748140871	0.644348036152874	0	0	noMatch	hsa-mir-124-3|hsa-mir-124-3|miRNA|human
CTAGACTGAAGCTCCTTGAGGA	UAGACU	87.6	93.9	440.54968632078	91.5727822914044	217.444486592534	456.865196877258	132.253988310145	233.31194805105	254.646344257208	261.411133016801	255.012288134494	321.903255610436	288.314591056221	199.453822904225	208.470853511073	345.175987785912	216.71499665386	205.116939360527	0.0855279964391251	8.1282286626771	0.0428005327009515	0.836101314481567	0.943427595779214	0	0	hsa-miR-151a-3p	hsa-mir-151|hsa-mir-151|miRNA|human
TAAGGCACGCGGTGAATGCCTA	AAGGCA	70.8	57.3	0.435756366291572	0.581045572915002	0.53112966925387	0.250131506639616	0.550617085038234	0.790218282984082	0	0.374693453918013	0.288149478118073	0.671564511009256	0.168802453779989	0.362643314371319	0.730195634014265	1.23081770605119	1.69529332454128	0.59975713263312	0.693170230932418	-0.139733778390488	1.41016064251615	0.235029727502608	0.616119139968762	0	0	hsa-miR-124-3p	hsa-mir-124-3|hsa-mir-124-3|miRNA|human
TGGAATGTAAAGAAGTATGTAAA	GGAAUG	57.1	51.7	0.145252122097191	0.232418229166001	0.424903735403096	0.375197259959424	1.69420641550226	0.790218282984082	0	0.187346726959007	1.29667265153133	0.746182790010284	0.675209815119957	0.362643314371319	0.273823362755349	0.410272568683731	0.782443072865207	0.4283979518808	0.0704411025768099	-0.16008807691899	0.0122496195227697	0.911871692814651	0.971426894642502	0	0	hsa-miR-1-3p	hsa-mir-1-1|hsa-mir-1-1|miRNA|human
TATAAGGCAATGAGACTGAT	AUAAGG	87.6	87.7	1.5977733430691	2.09176406249401	1.16848527235851	2.50131506639616	0.0211775801937782	0.790218282984082	0.181242949649259	0.0624489089863356	0.432224217177109	0.0746182790010284	0	0	0	0.547030091578308	0.0217345298018113	1.2851938556424	-2.097600346282	-0.432111146634786	5.23752669167832	0.0221046784051418	0.310772893766047	0	0	noMatch	LGSN_LGSN-201_ENSG00000146166_ENST00000370658.5|mRNA|human
TGTTAACATCCCCGACTGG	GUUAAC	71.4	68.3	0	0	0	0	0.529439504844456	0.19755457074602	0.362485899298517	0.312244544931678	0	0.0746182790010284	1.35041963023991	0.543964971556978	1.27784235952496	0	0.804177602667018	0	1.56389499444997	-0.676848581654438	2.29074838188478	0.130147156008771	0.527367656705417	0	0	noMatch	hsa-mir-30d|hsa-mir-30d|miRNA|human
CTCAAGTAATTCAGGATAGGTT	UCAAGU	68	43	5.37432851759606	9.76156562497204	2.23074461086625	8.87966848570636	4.51082458127477	4.8400869832775	4.89355964052998	3.74693453918013	6.05113904047953	5.37251608807404	5.31727729406966	4.17039811527017	4.28989934983381	6.15408853025596	3.8470117749206	7.45412436272592	-0.0796457503328696	2.58592085792234	0.0315646746296956	0.858986466384601	0.951686439823663	0	0	hsa-miR-26b-5p	hsa-mir-26b|hsa-mir-26b|miRNA|human
CCTATCTGAGGGGGGCA	CUAUCU	74.9	68.2	2.75979031984663	1.278300260413	0.318677801552322	0	0.0423551603875565	0.691440997611071	0.724971798597035	0	2.16112108588555	0	1.09721594956993	0.362643314371319	0.730195634014265	1.91460532052408	0.0652035894054339	2.74174689203712	0.320939555895968	-0.0226350433828572	0.12797107711356	0.720545040909136	0.896516856017997	0	0	noMatch	SLC13A2_SLC13A2-002_ENSG00000007216_ENST00000444914.3|mRNA|human
TTCAAGTAATCGAGGATAGG	UCAAGU	68	43	0.435756366291572	2.32418229166001	0.424903735403096	0.750394519918847	1.82127189666493	0.790218282984082	1.99367244614185	1.31142708871305	1.44074739059036	4.32786018205965	1.18161717645992	3.80775480089885	5.20264389235164	1.50433275184035	1.49968255632498	0.4283979518808	0.99077015537216	1.1200578102864	2.84940107256158	0.0914079838310765	0.477936427540034	0	0	noMatch	hsa-mir-26a-1|hsa-mir-26a-1|miRNA|human
AGCCAATGATGTTTTT	GCCAAU	81.7	59.7	0	0	0.318677801552322	0.125065753319808	0.0211775801937782	0	0.181242949649259	3.30979217627578	0	0.298473116004114	0.0844012268899946	1.45057325748528	0.0912744542517831	0.136757522894577	0.0869381192072452	0	2.88052895453914	-0.758728314424908	5.75103428948059	0.0164789518559974	0.277863810868417	0	0	noMatch	RWDD1_RWDD1-001_ENSG00000111832_ENST00000466444.2|mRNA|human
CTATACAACTTACTACTTTC	UAUACA	80.2	80.7	6.10058912808201	5.92666484373302	4.35526328788173	8.0042082124677	1.29183239182047	4.04986870029342	2.1749153957911	2.8102009043851	2.59334530306265	2.01469353302777	4.38886379827972	1.63189491467093	2.73823362755349	1.7778477976295	2.56467451661373	1.02815508451392	-0.795977766442929	1.88318067705493	2.65259771143833	0.103380832828185	0.493903924884186	0	0	hsa-miR-98-3p	hsa-mir-98|hsa-mir-98|miRNA|human
TGAGATGAAGCACTGTAGCG	GAGAUG	76.2	56.2	3.63130305242977	6.27529218748202	6.69223383259876	5.50289314607155	11.4147157244465	5.03764155402352	5.43728848947776	4.5587703560025	10.3733812122506	10.7450321761481	12.4069803528292	5.43964971556978	8.76234760817118	2.46163541210238	8.54167021211184	6.25461009745968	0.395662300960533	3.02932493547183	0.691127143326303	0.405781261915215	0.732549246221117	0	0	hsa-miR-143-3p	hsa-mir-143|hsa-mir-143|miRNA|human
CGCGCGCGCCGCTCGCTC	GCGCGC	39	64.8	0.435756366291572	0	0.212451867701548	0.125065753319808	1.84244947685871	1.08655013910311	2.1749153957911	0.0624489089863356	0.144074739059036	0	0.253203680669984	0	0.365097817007133	0.547030091578308	0.239079827819924	0.77111631338544	-1.58832739989333	-0.34786766041095	4.18988390167543	0.0406658820960604	0.380804131012243	0	0	noMatch	RNA45S5_NR_046235_prec3.3|rRNA_prec|human
GTCTCTGTTGCGCAATGGG	UCUCUG	83	69.9	0	0	0	0.250131506639616	0.444729184069343	0.0987772853730102	0.181242949649259	1.37387599769938	0	1.19389246401645	0	0.906608285928297	0.182548908503566	0	0.652035894054339	0	1.78329738881473	-0.691641272297862	2.70500369524655	0.10003385022437	0.489974061849555	0	0	noMatch	GLI2_GLI2-009_ENSG00000074047_ENST00000452319.1|mRNA|human
CAGAGGGTAGCTTAACAC	AGAGGG	63.1	44.1	9.4413879363174	0.581045572915002	1.06225933850774	0.250131506639616	0.105887900968891	0.888995568357092	0.181242949649259	0.0624489089863356	1.15259791247229	0	0	0	0	0.547030091578308	0.0217345298018113	0.34271836150464	-2.90750480669786	-0.171419521370048	8.20261269030046	0.0041830110811693	0.161240631345012	0	0	noMatch	AKR1C1_AKR1C1-001_ENSG00000187134_ENST00000380872.4|mRNA|human
CAGGAGTGGAGCCTGCGGCTT	AGGAGU	26.3	46.4	0.726260610485954	0.581045572915002	0.53112966925387	0.250131506639616	0.36001886329423	0.790218282984082	1.08745769789555	0.124897817972671	0.432224217177109	0.298473116004114	0.337604907559978	0.181321657185659	0.0912744542517831	1.23081770605119	0.217345298018113	1.02815508451392	-0.420841332703883	-0.606923864259993	0.47871200794466	0.48900630400982	0.780499919781839	0	0	noMatch	rna18s5A60GC456AT1578G|rRNA|human
AACAGTCTACAGCCATGGTCG	ACAGUC	56.2	29.1	31.6649626171876	15.3396031249561	9.24165624501734	6.75355067926963	20.8810940710654	20.2493435014671	11.4183058279033	7.93101144126462	11.0937549075458	11.6404515241604	18.7370723695788	6.89022297305506	23.0924369257011	47.3181029215236	13.1928595896995	15.5936854484611	0.102531804514773	4.18311409525063	0.0466209022567092	0.829051089276761	0.940366614239198	0	0	hsa-miR-132-3p	hsa-mir-132|hsa-mir-132|miRNA|human
CGCAGTTTTATCCGGTAAAGC	GCAGUU	64.1	53.9	1.01676485468034	0.581045572915002	0.849807470806192	0.375197259959424	0.105887900968891	1.08655013910311	0.543728848947776	0.187346726959007	0.288149478118073	0.149236558002057	0	0.181321657185659	0	0.547030091578308	0.108672649009056	1.11383467489008	-1.07610702076904	-0.828249679216607	2.01499790572833	0.155751485065474	0.552325943990676	0	0	noMatch	RNA45S5_NR_046235_prec3.3|rRNA_prec|human
CCAGAGGTTCCGGGTTCG	CAGAGG	60.6	49.8	0.581008488388763	0.116209114583	0.637355603104644	0.125065753319808	0.338841283100452	0.493886426865051	0.724971798597035	0.312244544931678	0	0.44770967400617	0	1.45057325748528	0.912744542517831	2.18812036631323	0.130407178810868	1.7135918075232	0.903452497030958	-0.404283038160136	1.43666615264975	0.23067959218616	0.613367090730569	0	0	noMatch	TRNAR16_prec|tRNA_prec|human
AAAAGCTCGTAGTTGGATCT	AAAGCU	55.1	54.3	2.61453819774943	1.74313671874501	0.849807470806192	1.50078903983769	6.50151711948992	3.25965041730934	2.89988719438814	5.12081053687952	0.864448434354218	3.13396771804319	1.26601840334992	2.71982485778489	0.365097817007133	3.28218054946985	1.69529332454128	1.62791221714704	-0.205551422835514	1.60131559655557	0.13361536031012	0.714712571247052	0.893973708131744	0	0	noMatch	rna18s5A60GC456AT1578G|rRNA|human
GGCCCATACCCCGAACC	GCCCAU	65.3	46.9	3.34079880823539	0.464836458332002	0.106225933850774	0.125065753319808	0.465906764263121	0.0987772853730102	0.906214748246293	0.249795635945342	0.864448434354218	0	0.844012268899946	0.181321657185659	2.46441026479814	0.820545137367461	0.326017947027169	0.25703877112848	-0.172293600872318	-0.234201823354266	0.0487649679336677	0.825226427261981	0.938790368053068	0	0	noMatch	MT-TM|mt_tRNA|human
AGGGTTCCATGTGAACAGCAGTTG	GGGUUC	45.6	48	0.871512732583145	0.464836458332002	0.956033404656966	1.25065753319808	0.465906764263121	0.493886426865051	3.26237309368666	0	0.720373695295182	0.522327953007199	0.337604907559978	1.63189491467093	0.0912744542517831	0.547030091578308	0.239079827819924	0.68543672300928	-0.986748811204498	-0.247500676546359	2.27398574509796	0.131561167898818	0.528663912708473	0	0	noMatch	RNA45S5_NR_046235_prec3.3|rRNA_prec|human
GAGATAGTAGATTGTATAGTT	AGAUAG	90.3	70.2	1.16201697677753	2.32418229166001	2.8681002139709	2.00105205311693	1.96951495802138	0.790218282984082	1.63118654684333	1.49877381567205	0.576298956236145	1.34312902201851	1.43482085712991	1.99453822904225	2.55568471904993	1.64109027473492	2.97763058284815	2.5703877112848	0.124671267804033	1.17116498666989	0.0692110396131129	0.792488987352376	0.925604062025032	0	0	noMatch	hsa-let-7f-2|hsa-let-7f-2|miRNA|human
GAAATTTAGGTTAAAT	AAAUUU	88.5	95.1	1.45252122097191	1.39450937499601	0	0	0.0211775801937782	0	0	0	0.144074739059036	0	0.0844012268899946	0.362643314371319	0.182548908503566	0.136757522894577	0.0217345298018113	0	-1.97089015917834	-1.57533875242286	2.32982087384673	0.126916481040136	0.524458736621711	0	0	noMatch	MT-TW|mt_tRNA|human
AAAAAGACACCCCCCAC	AAAAGA	85.8	84.3	2.03352970936067	2.09176406249401	1.38093714006006	2.75144657303577	1.39772029278936	2.96331856119031	1.81242949649259	0.56204018087702	1.5848221296494	1.64160213802262	0.506407361339967	1.81321657185659	0.912744542517831	5.06002834709935	1.04325743048694	1.37087344601856	-0.319177662906313	0.989849318594228	0.414074246966722	0.519908788680066	0.797019455074681	0	0	noMatch	IGFBP5_IGFBP5-001_ENSG00000115461_ENST00000233813.4|mRNA|human
TCGGATCCGTCTGAGCCTGGCT	CGGAUC	35.8	33.9	1.30726909887472	1.278300260413	1.16848527235851	0.625328766599039	1.6518512551147	2.17310027820622	1.63118654684333	1.12408036175404	1.5848221296494	1.64160213802262	1.09721594956993	1.81321657185659	3.01205699030884	1.09406018315662	3.56446288749705	3.8555815669272	0.689322159439237	1.16159054540777	1.99213000369555	0.158118346832395	0.554360594792789	0	0	noMatch	hsa-mir-127|hsa-mir-127|miRNA|human
TTGGACAAGTGACAAGA	UGGACA	60.6	44.5	1.01676485468034	1.045882031247	0.849807470806192	0.500263013279232	0.084710320775113	1.28410470984913	0.906214748246293	0	0.576298956236145	0	0.337604907559978	0.543964971556978	0.547646725510699	1.7778477976295	0.0434690596036226	0.68543672300928	-0.711087036618471	-0.524199587820823	0.883039525515727	0.347370527236858	0.697103472755491	0	0	noMatch	RAB8A_RAB8A-001_ENSG00000167461_ENST00000300935.3|mRNA|human
GGGTTCGAATCCCAGC	GGUUCG	62.2	54.6	0.290504244194382	0.232418229166001	1.06225933850774	0.500263013279232	0	0.296331856119031	0	0.0624489089863356	1.00852317341325	0	0.168802453779989	0	0.0912744542517831	0.683787614472885	0	0.59975713263312	-0.233130516223187	-1.26893413063433	0.0465263499075608	0.82922185436482	0.940397731380203	0	0	noMatch	TRNAT14|tRNA|human
TTGCATAGTCCCAAAAGTGATCAT	UGCAUA	89	94.7	0	0.116209114583	0.318677801552322	0	1.80009431647115	0.0987772853730102	0.362485899298517	3.6844856301938	0	0.895419348012341	9.70614109234938	0.362643314371319	1.6429401765321	0	1.97784221196483	0.34271836150464	2.37522527005526	0.926928838707879	5.54165103663533	0.0185690558245876	0.291254383054588	0	0	noMatch	hsa-mir-153-1|hsa-mir-153-1|miRNA|human
TTGTGGGTTCGGGTCCCACC	UGUGGG	41.8	35.6	1.74302546516629	0.116209114583	2.33697054471703	3.37677533963481	3.04957154790407	0.296331856119031	0.543728848947776	73.2525702409716	0.144074739059036	0.895419348012341	3.20724662181979	19.2200956616799	2.28186135629458	1.91460532052408	0.195610768216302	0.17135918075232	2.9450558366299	3.12092867859689	7.64700867595499	0.00568665393440135	0.179677267451017	0	0	noMatch	trnaR4A58G|tRNA|human
TCCAGCATCAGTGATATTGTTGA	CCAGCA	76.6	71.4	0.581008488388763	1.39450937499601	1.06225933850774	0.625328766599039	0.423551603875565	0.296331856119031	0	0.249795635945342	0.144074739059036	0.44770967400617	0.0844012268899946	0.362643314371319	0.730195634014265	0	0.434690596036226	0.08567959037616	-0.970877935165028	-0.646437881756807	2.01611744777127	0.155636648529065	0.552325943990676	0	0	noMatch	hsa-mir-338|hsa-mir-338|miRNA|human
TAAGGCACGCGGTGATTGCCA	AAGGCA	70.8	57.3	11.4749176456781	8.94810182289103	9.34788217886811	7.25381369254886	5.18850714747567	6.61807811999168	2.53740129508962	4.80856599194784	7.63596117012893	1.11927418501543	14.1794061175191	3.98907645808451	2.55568471904993	10.3935717399878	4.41210954976769	4.7123774706888	-0.226579742573444	2.84092671192318	0.195458523513883	0.658411841356954	0.867370332086815	0	0	noMatch	hsa-mir-124-3|hsa-mir-124-3|miRNA|human
ACTTTTAACGGATAACAG	CUUUUA	84.9	84.6	3.34079880823539	1.62692760416201	0.424903735403096	0.750394519918847	0.36001886329423	0.691440997611071	0.724971798597035	0	0.144074739059036	0	0.422006134449973	0.181321657185659	1.73421463078388	1.50433275184035	0.456425125838037	0.77111631338544	-0.925085978673476	-0.0949291060486474	1.64964087105056	0.199007817507138	0.58833205308949	0	0	noMatch	TUFM_TUFM-001_ENSG00000178952_ENST00000313511.3|mRNA|human
TGTAAACATCCCCGGCTGGAAA	GUAAAC	82.6	76.4	0.290504244194382	0.348627343749001	0.212451867701548	0.125065753319808	0.952991108720021	0.19755457074602	0.724971798597035	0.624489089863356	0.144074739059036	0.0746182790010284	1.68802453779989	0.725286628742638	0.273823362755349	0.683787614472885	1.86916956295577	0.25703877112848	0.865531343120599	-0.0803224351526256	1.62155209963046	0.202875505194432	0.591641482375493	0	0	noMatch	hsa-mir-30d|hsa-mir-30d|miRNA|human
TAATGCCCCTCAAAATCCTT	AAUGCC	45.5	8	0	0	0	0	0.910635948332465	0.0987772853730102	2.35615834544036	0.686937998849691	0	0.820801069011312	1.01281472267993	0.906608285928297	1.91676353928745	0	1.08672649009056	0	0.730378303457844	-0.144700301124945	0.49253703441638	0.482797768999373	0.776878891828089	0	0	noMatch	hsa-mir-365a|doubtful_miRNA|human
TTCAAGTAATCAAGGAAAGGCT	UCAAGU	68	43	0.581008488388763	0.464836458332002	0.318677801552322	1.12559177987827	0.741215306782239	0.296331856119031	3.80610194263443	0.811835816822362	0.432224217177109	1.41774730101954	0.253203680669984	2.35718154341357	1.00401899676961	0	1.78223144374853	0.94247549413776	0.150902324411513	0.338989691479889	0.0518863740704205	0.819812760699415	0.937095738575867	0	0	noMatch	CDH11_CDH11-001_ENSG00000140937_ENST00000268603.4|mRNA|human
AATTTCGGTTGGGACAAAAA	AUUUCG	94.8	82.3	0.435756366291572	4.29973723957102	0.956033404656966	0.375197259959424	0.465906764263121	2.17310027820622	0	0.437142362904349	0.720373695295182	0.0746182790010284	0.337604907559978	0	0.0912744542517831	0.410272568683731	0.369487006630792	0.68543672300928	-1.71061796766229	-0.122782959953491	5.88072195628325	0.0153075438073554	0.271391757335931	0	0	noMatch	MT-RNR2_ENST00000387347|mt-rnr2A275CA685GA817CA947T|mt_rRNA|human
AAAACATCAGATTGTGAATCT	AAACAU	97.9	78.1	1.88827758726348	0.464836458332002	0.212451867701548	0.625328766599039	9.50873350700643	0.395109141492041	0.906214748246293	1.0616314527677	0.864448434354218	0.596946232008227	8.10251778143948	0.906608285928297	2.64695917330171	1.7778477976295	1.08672649009056	0.8567959037616	-0.0390187927549675	1.4231854758862	0.00289142224133698	0.957116860541175	0.986212296280634	0	0	noMatch	mt-THA10G|mt_tRNA|human
TAGCTTATCAGACCGATGTTGA	AGCUUA	84.2	80.2	5.08382427340168	5.57803749998402	7.86071910495728	8.0042082124677	4.25669361894943	4.34620055641245	2.35615834544036	5.12081053687952	3.31371899835784	13.5059084991861	6.92090060497955	3.44511148652753	3.55970371581954	4.10272568683731	6.21607552331803	3.34150402467024	0.188934176989167	2.65411388049662	0.146730086859149	0.701679996763423	0.887860987287213	0	0	noMatch	hsa-mir-21|hsa-mir-21|miRNA|human
GCCTGGATAGCTCAGTTGG	CCUGGA	69.4	48.1	0.145252122097191	0.348627343749001	0	0.875460273238655	2.49895446286583	0.987772853730102	0	4.5587703560025	0.576298956236145	13.7297633361892	0.168802453779989	3.98907645808451	1.36911681377675	0.683787614472885	1.58662067553222	0.17135918075232	2.19329465684827	1.39960291283844	5.6406488941878	0.0175487110309427	0.284634678772891	0	0	noMatch	TRNAK29|tRNA|human
AAAGTGCTTATAGTGCAGGTAG	AAGUGC	66.3	81.9	4.35756366291572	4.99699192706902	3.50545581707554	3.62690684627443	2.81661816577251	3.65475955880138	0.724971798597035	1.37387599769938	15.4159970793169	4.55171501906273	0.92841349578994	0.725286628742638	1.27784235952496	4.37624073262646	2.36906374839743	1.19951426526624	0.150942510236489	1.9374730995343	0.0600254689879112	0.80645569026978	0.931728015161614	0	0	hsa-miR-20a-5p	hsa-mir-20a|hsa-mir-20a|miRNA|human
CTAGACTGGAGCTCCTTGAG	UAGACU	87.6	93.9	0.726260610485954	1.62692760416201	0.849807470806192	0.875460273238655	1.18594449085158	0.493886426865051	0.181242949649259	1.12408036175404	0.720373695295182	0.970037627013369	0.675209815119957	0.362643314371319	1.00401899676961	0.820545137367461	1.91263862255939	0.25703877112848	0.168120484386563	0.312046731600344	0.0990397795939657	0.752984993003054	0.909462749488328	0	0	noMatch	hsa-mir-151|hsa-mir-151|miRNA|human
TGTAAACATCCTACACTTAGC	GUAAAC	82.6	76.4	0.290504244194382	0.116209114583	0	0.125065753319808	1.1647669106578	0.19755457074602	0.181242949649259	1.7485694516174	1.00852317341325	0.596946232008227	0.422006134449973	0.181321657185659	0.638921179762482	0.547030091578308	1.43447896691955	0.4283979518808	1.30003301680021	-0.0541105576238466	3.62942164579867	0.0567665400927012	0.423407806866531	0	0	noMatch	hsa-mir-30c-2|hsa-mir-30c-2|miRNA|human
TAGTTTACCGTCCCACATACA	AGUUUA	83.6	73.1	0.290504244194382	0.581045572915002	1.27471120620929	0.125065753319808	0.338841283100452	0.19755457074602	0.362485899298517	0.56204018087702	0.864448434354218	0.149236558002057	0.590808588229962	0.181321657185659	0.456372271258916	0.547030091578308	0.347752476828981	1.2851938556424	0.359218969905344	-0.508281522264515	0.353008657857584	0.552414923162904	0.81463834346797	0	0	hsa-miR-299-5p	hsa-mir-299|hsa-mir-299|miRNA|human
AAACCGTTACCATTACTGAG	AACCGU	80.5	58.3	150.045442126398	245.666068228463	156.152122760638	135.821408105311	198.603347057252	564.808517762872	39.6922059731876	402.545667325919	268.555313606044	128.716531276774	301.396781224171	72.3473412170781	312.067359086847	193.511894895826	240.905528323276	196.720339503663	0.269649561156994	7.93755646760517	0.308475370677399	0.578617269130641	0.826516543064101	0	0	hsa-miR-451a	hsa-mir-451-DICER|hsa-mir-451-DICER|miRNA|human
CCTGGCTGAGCGTCGCT	CUGGCU	44.5	39	1.30726909887472	0.348627343749001	0.637355603104644	0.875460273238655	0.105887900968891	1.08655013910311	0.362485899298517	0.312244544931678	0.432224217177109	0.149236558002057	0.0844012268899946	0.362643314371319	0.0912744542517831	1.64109027473492	0.260814357621736	1.02815508451392	-0.421356058416613	-0.557284255631401	0.38960274008887	0.532508292321893	0.803701042387351	0	0	noMatch	PRDM11_PRDM11-005_ENSG00000019485_ENST00000534751.2|mRNA|human
TCAGGTAATCCAGGATAGGC	CAGGUA	82.8	75.3	0.290504244194382	1.16209114583	0.743581536955418	1.87598629979712	0.402374023681787	0.395109141492041	0.181242949649259	0.312244544931678	1.72889686870844	0.596946232008227	0.422006134449973	0.543964971556978	0.730195634014265	0.820545137367461	0.49989418544166	0.8567959037616	0.0453353564441714	-0.165243038283623	0.00683246165506546	0.93412292040601	0.97949971665303	0	0	noMatch	hsa-mir-26a-1|hsa-mir-26a-1|miRNA|human
CGCTGAGAAGACGGTCGAAC	GCUGAG	52.5	43.7	2.03352970936067	3.48627343749001	4.56771515558328	0.250131506639616	0.317663702906674	9.28506482506296	1.99367244614185	0.249795635945342	0.576298956236145	0.223854837003085	0	0.181321657185659	0	4.51299825552104	0.195610768216302	0.59975713263312	-2.12504014397961	0.876899325491003	6.50762260477389	0.0107413020728067	0.23835377992174	0	0	noMatch	rna18s5A60GC456AT1578G|rRNA|human
GTTCATCCGGGTGCCCCCTCCA	UUCAUC	51.6	71.7	0	0.116209114583	0	0	0.0211775801937782	0	0	1.24897817972671	0	1.26851074301748	0.0844012268899946	0.543964971556978	0	0	0	0	3.78556450271359	-1.33498024331489	5.66298647324416	0.0173265955913532	0.28358837234378	0	0	noMatch	trnaC24A57T|tRNA|human
TAATACACCAGTTTTGTAAAC	AAUACA	95.2	93.1	0	0	0.53112966925387	1.50078903983769	0.465906764263121	0.395109141492041	0	0.187346726959007	0.288149478118073	0.44770967400617	0.253203680669984	0.725286628742638	0.456372271258916	1.36757522894577	0.412956066234415	0.34271836150464	0.240904048465043	-0.621756866072616	0.113752879937007	0.735911331081278	0.903293779580882	0	0	noMatch	mt-TTC45T|mt_tRNA|human
TTCTAGTAATCCAGGATAGG	UCUAGU	55.2	42	0.145252122097191	1.74313671874501	0.318677801552322	1.75092054647731	19.0598221744004	0.790218282984082	23.3803405047544	19.4216106947504	1.29667265153133	23.0570482113178	16.7114429242189	37.5335830374315	31.2158633541098	1.64109027473492	9.51972405319335	0.94247549413776	1.33326114283325	3.74445118273743	2.39383556468293	0.121814424219204	0.518213971708233	0	0	noMatch	hsa-mir-26a-1|hsa-mir-26a-1|miRNA|human
TAGGACCATCTGTAATCGGTT	AGGACC	70.7	34.2	0.290504244194382	0	0.212451867701548	0	0.995346269107578	0.493886426865051	1.63118654684333	0.811835816822362	0.288149478118073	2.0893118120288	1.6036233109099	1.63189491467093	1.55166572228031	0	0.912850251676075	0	1.07384562301129	0.1096401165018	1.71145606532128	0.190796562410673	0.583322174055336	0	0	noMatch	MTRF1L_MTRF1L-003_ENSG00000112031_ENST00000367233.5|mRNA|human
GTCCGGCCGTGTCGGCGGC	UCCGGC	43.8	35.7	5.81008488388763	13.8288846353771	16.0401160114669	13.2569698518996	13.8289598665372	11.6557196740152	5.43728848947776	2.62285417742609	42.0698238052386	4.85018813506685	0.759611042009951	0.362643314371319	13.873717046271	13.265479720774	8.73728098032814	7.45412436272592	-0.0885550724478373	3.55291686814466	0.0192983693906932	0.889514495661559	0.963383647164738	0	0	noMatch	RNA45S5_NR_046235_prec3.3|rRNA_prec|human
GTAAACATCCTTGACTGAAAGCT	UAAACA	94	95	0.581008488388763	1.62692760416201	2.01829274316471	1.00052602655846	1.84244947685871	1.38288199522214	2.53740129508962	1.18652927074038	0.720373695295182	4.9994246930689	3.0384441680398	0.543964971556978	2.73823362755349	1.09406018315662	1.56488614573041	1.11383467489008	0.413757115337041	1.11849179615015	0.58702661712033	0.443571216231059	0.75578152671957	0	0	noMatch	hsa-mir-30e|hsa-mir-30e|miRNA|human
TTCACGGTGGCTAAGTTCCGCA	UCACGG	78.8	64.5	0.726260610485954	1.97555494791101	2.65564834626935	2.50131506639616	0.529439504844456	2.37065484895224	0.181242949649259	0.187346726959007	3.45779373741687	0.373091395005142	0.168802453779989	0	0.456372271258916	0.683787614472885	0.49989418544166	5.9975713263312	-0.189411634884799	0.689790970689373	0.0625940026709131	0.80244201533386	0.929745682252574	0	0	noMatch	hsa-mir-27a|hsa-mir-27a|miRNA|human
TCTTTGGTTATCTAGTTGGATGA	CUUUGG	67.3	60.9	1.01676485468034	0.697254687498003	0.424903735403096	0.375197259959424	1.71538399569604	1.08655013910311	0	0.56204018087702	0.864448434354218	2.0893118120288	2.02562944535987	1.45057325748528	1.36911681377675	1.36757522894577	1.84743503315396	0.25703877112848	0.816794939375693	0.55254455691746	2.00232158448978	0.157058489869152	0.553163061040043	0	0	noMatch	hsa-mir-9-1|hsa-mir-9-1|miRNA|human
CAGTGCAATGTTAAGGGCAT	AGUGCA	88.8	88.4	2.32403395355505	1.39450937499601	0.318677801552322	0	1.73656157588982	1.18532742447612	0.362485899298517	1.43632490668572	2.30519582494458	0.522327953007199	1.6036233109099	0.906608285928297	0.912744542517831	2.18812036631323	0.956319311279697	5.1407754225696	0.789813689484466	0.822577744540441	1.63971673522087	0.200364337613056	0.589381393023505	0	0	noMatch	hsa-mir-130a|hsa-mir-130a|miRNA|human
ACAGTACTGTGATAACTGAAGA	CAGUAC	44.1	45.2	21.2068098261899	10.110192968721	14.7654048052576	8.0042082124677	7.41215306782239	12.0508288155072	9.24339043211219	10.7412123456497	22.9078835103868	19.4007525402674	15.529825747759	13.0551593173675	12.8696980495014	26.6677169644425	10.367370715464	7.11140600122128	0.477251164808827	3.91008992000943	1.19975317393328	0.273371016447846	0.644348036152874	0	0	hsa-miR-101-3p	hsa-mir-101-2|hsa-mir-101-2|miRNA|human
TAAATTTGACTGGCTTT	AAAUUU	88.5	95.1	12.6369346224556	3.37006432290701	5.62997449409102	10.6305890321837	1.80009431647115	8.39606925670587	3.62485899298517	1.56122272465839	3.1696442592988	0.895419348012341	1.68802453779989	0.906608285928297	2.28186135629458	7.93193632788546	0.804177602667018	9.76747330288224	-0.989073891184842	2.29195677314031	2.85744307758784	0.0909519686801021	0.477298237657286	0	0	noMatch	ATAD5_ATAD5-001_ENSG00000176208_ENST00000321990.4|mRNA|human
ACCAAAGGGTAGAACCACGGA	CCAAAG	83.9	81.8	0.581008488388763	0.813463802081003	0.956033404656966	1.25065753319808	0.275308542519117	0.691440997611071	1.26870064754481	0.437142362904349	0.576298956236145	0.970037627013369	0.0844012268899946	0.181321657185659	0.365097817007133	0.957302660262038	0.304283417225358	1.11383467489008	-0.434473366425278	-0.278663545736769	0.611645685363305	0.434168852551531	0.750421320725853	0	0	noMatch	hsa-mir-140|hsa-mir-140|miRNA|human
ATCATACAAGGACAATTTTTTT	UCAUAC	80	79.5	0.726260610485954	1.278300260413	2.23074461086625	0.500263013279232	1.44007545317692	1.9755457074602	0.543728848947776	1.12408036175404	4.17816743271205	1.71622041702365	1.09721594956993	0.543964971556978	0.456372271258916	1.64109027473492	1.26060272850506	2.82742648241328	0.473365525366344	0.831791030480894	0.779059604958263	0.377428900382051	0.715416778580234	0	0	hsa-miR-539-3p	hsa-mir-539|hsa-mir-539|miRNA|human
TAGCGTGGCCGAGCGGTCTA	AGCGUG	83.4	72.5	0.290504244194382	0.232418229166001	0.743581536955418	0	0.148243061356448	0.592663712238061	0.181242949649259	0.437142362904349	1.15259791247229	0.44770967400617	0.0844012268899946	0.181321657185659	0.273823362755349	0	0.108672649009056	1.11383467489008	0.529913751082455	-0.903513904561627	0.445001282779678	0.504718374397489	0.788392022528623	0	0	noMatch	TRNAL1|tRNA|human
TGAGGTAGTAGGTTGTATAGTTT	GAGGUA	72.4	50.3	414.69480858748	566.170806248378	392.823503380162	638.08547343766	496.021283298674	415.951148705746	318.987591382695	338.722882341884	381.22175955021	397.416953959477	451.377761407691	225.020176567403	481.564020632408	350.099258610117	511.587362475034	283.942162506594	-0.183626797589718	8.82643121954696	0.253127875865147	0.614881204560099	0.84549525767793	0	0	hsa-let-7a-5p	hsa-let-7a-3|hsa-let-7a-3|miRNA|human
TCTTTGGTTATCTAGCTAGA	CUUUGG	67.3	60.9	1.01676485468034	2.20797317707701	0.318677801552322	0.750394519918847	0.211775801937783	0.296331856119031	0	0.499591271890684	0.576298956236145	0.223854837003085	0.253203680669984	0.181321657185659	0.638921179762482	1.09406018315662	0.347752476828981	0.4283979518808	-0.476943657073351	-0.481525305725888	0.552903097013161	0.457133910571974	0.763759184680207	0	0	noMatch	hsa-mir-9-1|hsa-mir-9-1|miRNA|human
AAGCCCTTACCCCAAAAAGAAT	AGCCCU	63.2	23.7	2.90504244194382	1.39450937499601	1.27471120620929	1.50078903983769	7.3062651668535	4.14864598566643	15.2244077705377	4.62121926498883	3.74594321553495	2.0893118120288	8.35572146210946	2.35718154341357	5.47646725510699	2.32487788920781	5.41189792065101	4.11262033805568	-0.0427256354908971	2.35823622794412	0.00579490119316084	0.9393202486846	0.980990965735656	0	0	hsa-miR-129-2-3p	hsa-mir-129-2|hsa-mir-129-2|miRNA|human
GATTGAGGGATCGGGTCCCT	AUUGAG	89.4	70.2	0.145252122097191	0	1.91206680931393	0.625328766599039	0.190598221744004	0.0987772853730102	1.26870064754481	5.30815726383852	0	0.44770967400617	5.57048097473964	3.26378982934187	8.76234760817118	0.273515045789154	0.652035894054339	0.51407754225696	2.30431114463641	1.11482042942678	6.44246168942869	0.0111424133945963	0.241231015512152	0	0	noMatch	trnaR25T34CA58G|tRNA|human
GAGGTAGTAGGTTATATAGTT	AGGUAG	72.6	60.2	0.871512732583145	1.51071848957901	1.06225933850774	1.87598629979712	1.18594449085158	1.87676842208719	0.724971798597035	0.624489089863356	1.00852317341325	0.970037627013369	0.506407361339967	0.725286628742638	0.547646725510699	1.36757522894577	1.13019554969419	0.8567959037616	-0.494032677406292	0.398226767877474	1.23009267078575	0.267389016568148	0.639561244138405	0	0	noMatch	hsa-let-7a-3|hsa-let-7a-3|miRNA|human
ATGGTTGACCAGAGAGCAC	UGGUUG	90	81.6	1.30726909887472	2.09176406249401	0.637355603104644	0.625328766599039	0.910635948332465	0.493886426865051	0.543728848947776	1.12408036175404	0.144074739059036	0.373091395005142	0.422006134449973	1.08792994311396	1.82548908503566	1.09406018315662	0.391221536432603	1.45655303639472	-0.0515188527554248	0.167590368968817	0.00907691947652367	0.924098092389475	0.97527014297318	0	0	hsa-miR-758-5p	hsa-mir-758|hsa-mir-758|miRNA|human
TTTCAACTTAACTTGA	UUCAAC	73.9	67.6	0.581008488388763	1.51071848957901	0.212451867701548	1.37572328651789	0.254130962325339	0	0.362485899298517	0.187346726959007	0.288149478118073	0.373091395005142	0.844012268899946	0	0.456372271258916	0.683787614472885	0.108672649009056	0.17135918075232	-0.743471949281592	-0.731269330869931	1.02365112346854	0.311654515205417	0.672629377156145	0	0	noMatch	mt-TVG10A|mt_tRNA|human
TAAAGACTTTTTCTCTGACC	AAAGAC	78.9	60	37.0392911347837	17.8962036457821	16.46501974687	21.7614410776466	65.5446106997437	51.1666338232193	44.9482515130161	3.6844856301938	29.8234709852205	7.16335478409873	16.8802453779989	8.88476120209731	63.4357457049893	62.3614304399271	29.9719165966978	31.2730504872984	-0.34821012519222	5.07804140499992	0.413879733891102	0.52000684527498	0.797027641774255	0	0	noMatch	MT-TP|mt_tRNA|human
GGGTCAATGATGAGAACCG	GGUCAA	46.5	70.8	0.145252122097191	0.581045572915002	0.318677801552322	0.125065753319808	0.232953382131561	0	0	0.249795635945342	1.00852317341325	0.0746182790010284	0.253203680669984	0	0.821470088266048	1.91460532052408	0.347752476828981	0	1.24576834928043	-0.883964356899006	1.9192699005839	0.165937168394555	0.562590991419047	0	0	noMatch	SNORD115-33_ENST00000363723_prec|snoRNA_prec|human
AGCTGCATTGTACAGGGCTATA	GCUGCA	50.4	26.9	0.290504244194382	0	0.106225933850774	0	0.84710320775113	0	2.89988719438814	1.24897817972671	0.144074739059036	1.0446559060144	1.18161717645992	2.53850320059923	1.6429401765321	0.273515045789154	0.695504953657962	0.08567959037616	0.898766295799353	0.0325024018613648	1.0821135508663	0.298225220990554	0.662315660129721	0	0	noMatch	hsa-mir-103-1|hsa-mir-103-1|miRNA|human
GAGCCCGGTAATCGCATA	AGCCCG	72.8	47.7	1.16201697677753	0	0.106225933850774	0.250131506639616	1.29183239182047	0.19755457074602	1.44994359719407	0.0624489089863356	0.144074739059036	0.223854837003085	0.168802453779989	0	0.182548908503566	0.136757522894577	0.17387623841449	1.02815508451392	-1.29360939920713	-0.619006524775834	2.72158129311132	0.0989998942504381	0.488754862537932	0	0	noMatch	mt-TL1G9C|mt_tRNA|human
GTTTTGCAGTCCTTACCA	UUUUGC	56.3	78.8	7.26260610485954	4.76457369790302	9.98523778197276	7.00368218590924	1.24947723143292	11.5569423886422	1.26870064754481	0.437142362904349	3.74594321553495	1.0446559060144	1.35041963023991	0.906608285928297	3.10333144456063	7.52166375920173	0.521628715243471	8.1395610857352	-1.01720747571733	2.19104107261689	2.63239373314861	0.104703751648424	0.496115672262519	0	0	noMatch	mt-TAA28GT35G|mt_tRNA|human
GTTTCCGTAGTGTAGCGGTTA	UUUCCG	94.4	79.5	3.48605093033258	3.48627343749001	0.53112966925387	1.00052602655846	0.402374023681787	0.888995568357092	0	0.187346726959007	0	0.44770967400617	0.253203680669984	0.181321657185659	0.273823362755349	0.547030091578308	0.695504953657962	0.77111631338544	-1.70997682694595	-0.0206568995634442	6.36278724638633	0.0116538333130246	0.24412664937737	0	0	noMatch	TRNAV32_prec|tRNA_prec|human
ATTGCAGGACTCTAAACATTT	UUGCAG	88	80.3	0.290504244194382	0.348627343749001	0.106225933850774	0.375197259959424	3.70607653391119	0.493886426865051	2.35615834544036	0	0.144074739059036	0	0.0844012268899946	0.181321657185659	0.730195634014265	2.05136284341865	1.08672649009056	0.4283979518808	-1.08691719789486	0.246036460539351	1.73157496103072	0.188209885401002	0.58221358433656	0	0	noMatch	SNORA58_ENST00000505219_prec|snoRNA_prec|human
TGGTCTCGATCTCCTGACC	GGUCUC	49.5	64.1	0	0	1.27471120620929	0.500263013279232	1.03770142949513	0.691440997611071	0	0.686937998849691	0.288149478118073	0.522327953007199	0.506407361339967	1.63189491467093	3.01205699030884	0.273515045789154	0.934584781477886	0.17135918075232	0.817447142554893	0.0272636470135654	1.23479770310019	0.266476023966476	0.638665058454972	0	0	noMatch	CRX_CRX-001_ENSG00000105392_ENST00000221996.7|mRNA|human
TGTAAACATCCCCGACTGGAT	GUAAAC	82.6	76.4	3.34079880823539	4.53215546873702	2.01829274316471	2.75144657303577	4.89202102476278	2.37065484895224	1.63118654684333	4.37142362904349	2.88149478118073	3.58167739204936	12.2381778990492	5.62097137275544	3.46842926156776	3.555695595259	14.170913430781	3.59854279579872	1.06310096798403	2.5105625137106	3.99594167373265	0.0456099594446071	0.39318296805304	0	0	hsa-miR-30d-5p	hsa-mir-30d|hsa-mir-30d|miRNA|human
CGGATCTGGCTTCTGAGA	GGAUCU	25.9	50.9	0.581008488388763	0	0	0.125065753319808	1.08005658988269	0.888995568357092	1.81242949649259	1.31142708871305	0.576298956236145	0.149236558002057	0.253203680669984	0.543964971556978	0.730195634014265	0.410272568683731	0.17387623841449	0.8567959037616	-0.0905772161663924	-0.293308295359342	0.0162950699373834	0.898424263487358	0.966710399843413	0	0	noMatch	SNORD50A_NR_002743|snoRNA|human
TAGCACCATCCGAAATCGGTTA	AGCACC	63.1	51.3	9.29613581422021	1.278300260413	2.97432614782167	3.37677533963481	5.97207761464547	1.77799113671418	11.7807917272018	10.7412123456497	6.3392885185976	11.6404515241604	8.10251778143948	13.7804459461101	3.37715480731598	3.28218054946985	16.8225260666019	12.5092201949194	1.05086687000347	3.15276639762727	3.54561832751302	0.0597029111778104	0.429385946422958	0	0	noMatch	hsa-mir-29a|hsa-mir-29a|miRNA|human
GTCTCTGTTGCGCAATCAG	UCUCUG	83	69.9	0	0	0.106225933850774	0	0.084710320775113	0.19755457074602	0	1.81101836060373	0.144074739059036	1.5669838590216	0.168802453779989	0.543964971556978	0.273823362755349	0	0.0652035894054339	0	3.06227338165573	-0.905047631685014	7.32404019120529	0.00680382893360264	0.194791414938168	0	0	noMatch	ARSK_ARSK-001_ENSG00000164291_ENST00000380009.4|mRNA|human
CAGTTATCACAGTGCTGATGC	AGUUAU	51.2	66.3	51.2739991003084	49.1564554686092	43.4464069449666	46.1492629750091	50.3391081206109	44.6473329886006	38.7859912249413	51.7076966406858	46.1039164988916	51.1881393947055	51.9911557642367	63.2812583577951	60.2411398061769	61.2673702567705	54.2276518555192	34.7002341023448	0.290125563213028	5.77217038065153	0.522326242138353	0.469851056723274	0.770751814979984	0	0	hsa-miR-101-5p	hsa-mir-101-1|hsa-mir-101-1|miRNA|human
TAGCTTATCATACTGATGTTGA	AGCUUA	84.2	80.2	1.45252122097191	2.20797317707701	1.59338900776161	3.75197259959424	3.64254379332986	1.48165928059515	1.63118654684333	3.62203672120746	1.87297160776747	12.9089622671779	4.13566011760973	1.81321657185659	2.73823362755349	1.50433275184035	6.47688988093977	1.88495098827552	1.01986767796179	2.05542174050579	3.17396904606171	0.0748204162665392	0.45563770234146	0	0	noMatch	hsa-mir-21|hsa-mir-21|miRNA|human
TTCGATGTCGGCTCTTC	UCGAUG	88.7	79.2	2.61453819774943	0.116209114583	0.956033404656966	0.875460273238655	0.148243061356448	0.493886426865051	0.181242949649259	0.437142362904349	0.144074739059036	0.149236558002057	0.337604907559978	0.362643314371319	0.0912744542517831	1.64109027473492	0.152141708612679	0.77111631338544	-0.702123480064239	-0.536924761035128	0.944367665277923	0.331157115439386	0.685850951358148	0	0	noMatch	RNA45S5_NR_046235_prec3.3|rRNA_prec|human
ATATTGCACATTACTAAGTTG	UAUUGC	33.6	51.3	1.5977733430691	0.116209114583	0.743581536955418	0.625328766599039	0.296486122712895	0.19755457074602	0.181242949649259	1.0616314527677	0.144074739059036	0	0.759611042009951	0	0	0.273515045789154	0.49989418544166	0.68543672300928	-0.270532278175399	-0.588441415187482	0.114977085414306	0.734547421783938	0.902809545939381	0	0	hsa-miR-32-5p	hsa-mir-32|hsa-mir-32|miRNA|human
CGCGCTTTCCCCTGTT	GCGCUU	60.3	54.6	0	0.232418229166001	0.53112966925387	0.250131506639616	1.12241175027025	1.48165928059515	2.71864424473888	0.0624489089863356	0.288149478118073	0.0746182790010284	0.0844012268899946	0.181321657185659	0.182548908503566	0.683787614472885	0.456425125838037	0.51407754225696	-1.54965466104747	-0.396093978839411	4.78587591117556	0.0286940506509757	0.339697333784573	0	0	noMatch	rnu1-1G51A|snRNA|human
TAGCATGATCTGAAATCGGTT	AGCAUG	86.1	44.9	0	0	0.318677801552322	0.125065753319808	0.317663702906674	0.0987772853730102	1.44994359719407	0.999182543781369	0	0.746182790010284	0.168802453779989	0.362643314371319	1.0952934510214	0.136757522894577	0.304283417225358	0	0.595951419566933	-0.768211158241519	0.436781447696539	0.508680018334572	0.790726996591557	0	0	noMatch	PIK3R1_PIK3R1-001_ENSG00000145675_ENST00000521381.1|mRNA|human
TCACAGTGAACCGGTCTTTTT	CACAGU	56.7	49.5	13.3631952329416	27.3091419270051	33.6736210306954	15.8833506716156	39.9409162454658	35.8561545904027	15.2244077705377	21.7322203272448	47.2565144113639	30.7427309484237	29.4560281846081	13.5991242889245	39.7043875995257	44.5829524636321	74.6581098692218	36.6708646809965	0.635644084506962	5.17330321834174	1.82352097621738	0.176894736315165	0.57259833326303	0	0	noMatch	hsa-mir-128-2|hsa-mir-128-2|miRNA|human
TCTTTGGATATCTAACTGTATGA	CUUUGG	67.3	60.9	0.290504244194382	0.464836458332002	0.212451867701548	0.250131506639616	1.50360819375826	0.395109141492041	1.44994359719407	0.749386907836027	0.432224217177109	2.53702148603497	1.5192220840199	1.08792994311396	1.27784235952496	0.547030091578308	1.43447896691955	0.08567959037616	0.820842235787676	0.33731150741571	1.68941400601082	0.193678234083593	0.585043234353101	0	0	noMatch	chr15_93102400-93164260|piRNA|human
CGAAAGACTAATCGAACCATCT	GAAAGA	83.1	71.4	1.30726909887472	0.348627343749001	0.637355603104644	0.750394519918847	0.402374023681787	1.48165928059515	0.724971798597035	0.187346726959007	0.720373695295182	0.746182790010284	0	0.181321657185659	0.0912744542517831	1.23081770605119	0.239079827819924	0	-1.01521642336279	-0.513360583448717	2.14229884185674	0.143287033627459	0.541030258462144	0	0	noMatch	RNA45S5_NR_046235_prec3.3|rRNA_prec|human
GTTTAGGTAGCTTACCTCC	UUUAGG	86.8	74	1.74302546516629	0.813463802081003	0.212451867701548	0.500263013279232	0.0211775801937782	0.19755457074602	0	0	0.288149478118073	0	0	0	0	0.547030091578308	0	1.2851938556424	-1.0419798054765	-1.16896371079357	0.718136208662933	0.396755947786807	0.72709559849969	0	0	noMatch	HRK_HRK-001_ENSG00000135116_ENST00000257572.5|mRNA|human
TAGCAGCACGTAAGTATTGGCG	AGCAGC	26.2	37.8	5.37432851759606	3.71869166665601	3.71790768477709	1.87598629979712	1.39772029278936	2.27187756357923	3.98734489228369	1.62367163364472	6.3392885185976	3.43244083404731	2.19443189913986	2.90114651497055	2.37313581054636	4.10272568683731	2.82548887423547	5.31213460332192	0.220018265669145	1.87027677565117	0.218289647686624	0.640346222512188	0.85872323369984	0	0	noMatch	hsa-mir-16-2|hsa-mir-16-2|miRNA|human
TCTTTGGTTATCTAGCTGGAG	CUUUGG	67.3	60.9	0.581008488388763	0.348627343749001	0.743581536955418	0.625328766599039	1.63067367492093	0.888995568357092	0.906214748246293	1.81101836060373	0.144074739059036	1.5669838590216	3.0384441680398	1.45057325748528	2.00803799353923	0.547030091578308	1.60835520533404	0.08567959037616	0.826390175655247	0.614843046974071	1.84529311799552	0.174331826467758	0.571214545466731	0	0	hsa-miR-9-5p	hsa-mir-9-1|hsa-mir-9-1|miRNA|human
TCTTTGGTTATCTTGCTGTATGA	CUUUGG	67.3	60.9	24.8381128786196	21.8473135416041	27.5125168673505	16.0084164249354	41.3809916986427	26.9661989068318	13.0494923747466	24.6048701406162	21.8993603369735	29.1757470894021	64.4825373439559	37.5335830374315	35.3232137954401	27.7617771475991	20.1044400666755	12.5092201949194	0.396969895084246	4.93962371354398	0.754957828570601	0.384911078196126	0.719932767436592	0	0	noMatch	hsa-mir-9-1|hsa-mir-9-1|miRNA|human
AAAGCAGGATTCAGACTACA	AAGCAG	93.6	79.1	4.06705941872134	5.22941015623502	0	3.75197259959424	0.529439504844456	1.87676842208719	1.63118654684333	0.749386907836027	1.15259791247229	1.0446559060144	0.675209815119957	2.90114651497055	0.730195634014265	0.820545137367461	0.652035894054339	1.54223262677088	-1.00347766067288	0.854352320906121	2.62321410903572	0.10531093373666	0.496566357814617	0	0	noMatch	SNORA63_ENST00000363450|snoRNA|human
CCACAGGGTAGAACCACGGAC	CACAGG	58.4	29	39.0728208441443	35.6761981769811	29.637035544366	159.458835482755	25.2224980107899	22.1261119235543	12.8682494250974	15.6122272465839	25.3571540743904	32.3843330864463	48.0242981004069	14.3244109176671	30.8507655371027	55.7970693409874	52.5975621203833	58.5191602269173	-0.247401041982891	5.48153268059366	0.216596135378198	0.641645822347176	0.859124954859462	0	0	hsa-miR-140-3p	hsa-mir-140|hsa-mir-140|miRNA|human
CAGTGTAATAGTATTGTCAAAGC	AGUGUA	74.1	65	1.01676485468034	0.697254687498003	1.06225933850774	1.12559177987827	0.105887900968891	0.691440997611071	0.362485899298517	0.249795635945342	1.72889686870844	0.373091395005142	0.759611042009951	0.181321657185659	0.273823362755349	1.36757522894577	0.195610768216302	0.68543672300928	-0.113705267163225	-0.357933287517718	0.0341808587787433	0.853322639853872	0.949908398315488	0	0	noMatch	hsa-mir-301a|hsa-mir-301a|miRNA|human
TAGCACCATTTGAAGTCGGTT	AGCACC	63.1	51.3	13.5084473550387	6.62391953123103	14.7654048052576	14.7577588917373	18.6362705705249	7.90218282984082	9.42463338176145	22.6065050530535	10.0852317341325	27.3102901143764	50.1343287726568	45.8743792679718	28.0212574552974	4.37624073262646	27.6897909675076	23.7332465341963	1.23946595677093	4.52458946501275	5.87040108338578	0.0153975433953497	0.272231755299643	0	0	noMatch	hsa-mir-29c|hsa-mir-29c|miRNA|human
TTTTTACAAGGACACCA	UUUUAC	88.9	87.9	2.90504244194382	2.32418229166001	0.956033404656966	0.500263013279232	0.0211775801937782	0.296331856119031	0	0	0.288149478118073	0	0.168802453779989	0	0.182548908503566	1.64109027473492	0.0217345298018113	4.54101828993648	-0.38221579319324	-0.0651895748781565	0.131226146522785	0.717164100521374	0.895026777085517	0	0	noMatch	CD9_CD9-004_ENSG00000010278_ENST00000382518.1|mRNA|human
TCAAAGTGAACCGGTCTCTTT	CAAAGU	61.9	55.1	1.30726909887472	3.37006432290701	5.84242636179257	1.87598629979712	4.63789006243744	6.02541440775362	1.81242949649259	2.8102009043851	8.50040960448315	4.4770967400617	5.31727729406966	2.17585988622791	7.75832861140157	8.06869385078004	8.25912132468829	4.283979518808	0.766965790044004	2.4608480613539	2.35553335266044	0.124839181605206	0.521953063669011	0	0	noMatch	hsa-mir-128-2|hsa-mir-128-2|miRNA|human
CTATGCCGATCGGGTGTCC	UAUGCC	11.4	16	0.581008488388763	1.045882031247	0.424903735403096	0.875460273238655	0.254130962325339	5.63030526626158	0.362485899298517	0.124897817972671	0.576298956236145	0	0.0844012268899946	0	0.0912744542517831	2.32487788920781	0.130407178810868	1.54223262677088	-1.25214823788178	-0.0134122017299805	2.27018494360059	0.131884163071224	0.529020349119446	0	0	noMatch	rn7sl1C53TT54GT70C|scRNA|human
CGGAAGGGCACCACCAGG	GGAAGG	35.1	23.1	1.5977733430691	1.045882031247	0.849807470806192	0.750394519918847	0.0635327405813347	1.77799113671418	0.362485899298517	0.249795635945342	0.576298956236145	0	0.0844012268899946	0.362643314371319	0	1.23081770605119	0.0434690596036226	1.45655303639472	-1.01389940856785	-0.449965559278608	1.58797656679184	0.207615464330097	0.595622444454144	0	0	noMatch	rna18s5A60GC456AT1578G|rRNA|human
TAGCAGCACGTAAATATTGT	AGCAGC	26.2	37.8	4.21231154081853	4.53215546873702	4.03658548632941	3.75197259959424	1.27065481162669	2.37065484895224	3.44361604333591	2.56040526843976	1.72889686870844	1.41774730101954	1.35041963023991	2.17585988622791	0.456372271258916	1.23081770605119	1.43447896691955	1.62791221714704	-0.970876929834942	1.37014155978915	4.21520159026747	0.040063305499916	0.379276270666772	0	0	hsa-miR-16-5p	hsa-mir-16-2|hsa-mir-16-2|miRNA|human
GTAAACATCCTCGACTGGAAGA	UAAACA	94	95	4.21231154081853	2.78901874999201	4.24903735403096	6.12822191267059	2.6260199440285	3.45720498805536	1.44994359719407	2.31060963249442	5.76298956236145	2.98473116004114	5.31727729406966	4.53304142964149	4.01607598707846	5.88057348446681	2.04304580137026	3.34150402467024	0.239854623350153	2.06552756269792	0.278115383807386	0.597939129740178	0.836254812523962	0	0	hsa-miR-30a-5p	hsa-mir-30a|hsa-mir-30a|miRNA|human
TCCCTGTTCGGGCGCCAA	CCCUGU	52.4	52.1	4.50281578501292	4.53215546873702	2.12451867701548	3.37677533963481	0.508261924650678	3.25965041730934	1.08745769789555	0.312244544931678	1.00852317341325	0.0746182790010284	0.759611042009951	0.362643314371319	0.638921179762482	1.7778477976295	1.17366460929781	1.7135918075232	-1.58046388170378	0.882981902782555	7.58623185884002	0.00588157588647293	0.183041598036935	0	0	noMatch	trnaK1T54G|tRNA|human
ATCAGATTGTGAATCTGAC	UCAGAU	67.4	60.4	0.726260610485954	0	0.106225933850774	0.250131506639616	1.18594449085158	0	0.362485899298517	2.37305854148075	0	0.149236558002057	0.675209815119957	1.63189491467093	0.547646725510699	0.410272568683731	0.456425125838037	0.25703877112848	0.952176540309656	-0.200603729659346	1.37913908050729	0.240247847667752	0.620268793214313	0	0	noMatch	mt-THA10G|mt_tRNA|human
AACAATATCCTGGTGTTGAGT	ACAAUA	95.6	78.7	1.45252122097191	1.85934583332801	0.53112966925387	2.50131506639616	0.995346269107578	0.691440997611071	2.1749153957911	1.81101836060373	1.00852317341325	1.49236558002057	0.844012268899946	0.181321657185659	1.0952934510214	0.273515045789154	1.86916956295577	0.4283979518808	-0.31846497502246	0.61111585317231	0.335253857081602	0.56258168162448	0.819216156632854	0	0	noMatch	hsa-mir-338|hsa-mir-338|miRNA|human
TACCACAGGGCAGAACCACGGAC	ACCACA	76.9	58.7	0.581008488388763	0.581045572915002	1.06225933850774	2.00105205311693	1.29183239182047	0	0.906214748246293	1.31142708871305	0.576298956236145	1.79083869602468	3.29164784870979	1.26925160029962	1.91676353928745	0.683787614472885	1.63008973513585	1.19951426526624	0.821264317810404	0.704380440253391	2.05263653255062	0.151942866867125	0.548155885077688	0	0	noMatch	hsa-mir-140|hsa-mir-140|miRNA|human
TGAGGTAGAAGTTTGTACAGCT	GAGGUA	72.4	50.3	0.145252122097191	0.232418229166001	0.424903735403096	0.500263013279232	1.48243061356448	0.493886426865051	1.26870064754481	1.12408036175404	0.864448434354218	1.26851074301748	0.92841349578994	1.63189491467093	1.46039126802853	0.136757522894577	1.93437315236121	0.25703877112848	0.8022215356151	0.346180275879278	1.78202172242183	0.181901266419167	0.576621511577804	0	0	noMatch	hsa-let-7g|hsa-let-7g|miRNA|human
GAAGGATCATTAACGGAGCC	AAGGAU	78.5	60	0.871512732583145	0.813463802081003	0.743581536955418	1.37572328651789	0.190598221744004	0.691440997611071	0.181242949649259	0	0.288149478118073	0.223854837003085	0.0844012268899946	0	0.0912744542517831	1.23081770605119	0.260814357621736	0.77111631338544	-1.03855189476528	-0.690306543205613	2.01888518594161	0.15535316136095	0.552325943990676	0	0	noMatch	RNA45S5_NR_046235_prec3.3|rRNA_prec|human
TCCGAGTCACGGCACCAAT	CCGAGU	68.1	56.7	0.145252122097191	0.232418229166001	0.318677801552322	1.00052602655846	0.0211775801937782	0.0987772853730102	0	0.124897817972671	0.432224217177109	0.0746182790010284	0.168802453779989	0	0.0912744542517831	0	0.0434690596036226	1.62791221714704	0.22147105883356	-1.26188670744969	0.0478306005552085	0.826882127252572	0.939436232282131	0	0	noMatch	hsa-mir-4454|doubtful_miRNA|human
CTCTGGACGCGAGCCGG	UCUGGA	72.9	43.1	2.75979031984663	9.06431093747404	7.43581536955418	4.00210410623385	0.614149825619569	9.48261939580898	3.62485899298517	0.187346726959007	7.05966221389278	0.373091395005142	0.506407361339967	0.543964971556978	0.273823362755349	16.1373877015601	0.630301364252528	8.22524067611136	-0.498472762758778	2.17288947728412	0.411798014975965	0.521058311915728	0.797643678075871	0	0	noMatch	RNA45S5_NR_046235_prec3.3|rRNA_prec|human
TATACAGGGGCAAGCTCTCTGT	AUACAG	97.4	86.4	10.3129006689005	11.039865885385	25.9191278595889	9.63006300562521	46.9083401292188	14.2239290937135	101.858537702883	75.8129755094114	9.94115699507351	79.3192305780932	67.9429876464456	70.8967679595928	73.4759356726854	46.4975577841562	44.0558919082715	9.33907535100144	0.892472415071156	5.59990089418219	2.19613234644788	0.138357501098895	0.535450933626415	0	0	noMatch	hsa-mir-381|hsa-mir-381|miRNA|human
ATCGGGAATGTCGTGTCCGCC	UCGGGA	87.8	86.7	14.2347079655247	16.2692760416201	10.1976896496743	13.00683834526	19.1657100753693	15.5080338035626	8.88090453281367	14.0510045219255	10.3733812122506	9.02881175912444	12.9133877141692	5.07700640119846	9.94891551344436	12.8552071520902	22.1257513382439	9.68179371250608	-0.123822433028704	3.83787009547951	0.0824512472643795	0.774002635514675	0.917687691605999	0	0	hsa-miR-425-3p	hsa-mir-425|miRNA|human
CCTGGGACCCTAACTTGGGA	CUGGGA	20.9	35.7	1.45252122097191	1.278300260413	0.956033404656966	1.00052602655846	2.73190784499739	0.790218282984082	0.724971798597035	2.74775199539876	0.432224217177109	0.596946232008227	1.18161717645992	0	1.55166572228031	0.273515045789154	1.5431516159286	0.59975713263312	-0.225669072392264	0.666199519837204	0.146400447874305	0.701999229142109	0.887993962440302	0	0	noMatch	AVIL_AVIL-201_ENSG00000135407_ENST00000537081.1|mRNA|human
TCGTCAAACTGAGGTC	CGUCAA	87.2	65.2	0.435756366291572	0	0.106225933850774	0	1.56714093433959	2.17310027820622	5.79977438877628	0.0624489089863356	0.144074739059036	0.149236558002057	0	0	1.46039126802853	9.84654164840954	0.521628715243471	2.141989759404	0.108079421456712	0.671683980023177	0.0104779302312643	0.918469534046431	0.973485554088617	0	0	noMatch	SNORD116-23_ENST00000384645_prec|snoRNA_prec|human
TGGAATGTAAAGAAGTATGGAT	GGAAUG	57.1	51.7	0.290504244194382	0.581045572915002	0.849807470806192	1.00052602655846	2.28717866092805	0.987772853730102	0.906214748246293	1.18652927074038	1.87297160776747	0.820801069011312	1.26601840334992	1.45057325748528	1.73421463078388	0.957302660262038	2.43426733780287	0.94247549413776	0.54438050055753	0.72618602731213	1.17109397363322	0.279176572377904	0.6477427019442	0	0	hsa-miR-1-3p	hsa-mir-1-1|hsa-mir-1-1|miRNA|human
TTAAGGCACGCGGTGAATGTT	UAAGGC	24.5	31.2	0.435756366291572	0.232418229166001	0.106225933850774	0.250131506639616	0.656504986007126	0.0987772853730102	1.08745769789555	0.686937998849691	0.576298956236145	0	1.35041963023991	0.543964971556978	0.273823362755349	1.36757522894577	0.326017947027169	0.59975713263312	0.669455482318187	-0.456350029128254	0.983373600934222	0.321367335299989	0.679585668587335	0	0	hsa-miR-124-3p	hsa-mir-124-3|hsa-mir-124-3|miRNA|human
TTTTGCGATGTGTTCCTAATA	UUUGCG	87.2	80	2.61453819774943	4.29973723957102	8.49807470806192	6.75355067926963	7.70863919053528	8.39606925670587	3.98734489228369	3.62203672120746	10.9496801684868	10.3719407811429	3.1228453949298	1.45057325748528	5.56774170935877	3.41893807236442	6.23781005311984	3.76990197655104	-0.0415535787159262	2.69861765492972	0.00678249656084162	0.934363692487417	0.979565181620434	0	0	hsa-miR-450a-5p	hsa-mir-450a-2|hsa-mir-450a-2|miRNA|human
TCTTCGGTTATCTAGCTGT	CUUCGG	76.5	73.9	0.871512732583145	1.97555494791101	2.65564834626935	2.12611780643673	1.24947723143292	3.06209584656332	2.35615834544036	7.93101144126462	2.73742004212169	1.26851074301748	1.09721594956993	1.81321657185659	2.28186135629458	2.05136284341865	1.13019554969419	1.62791221714704	0.407888997040596	1.41145337510475	0.591641555285269	0.441785040614154	0.754809273400271	0	0	noMatch	DGKI_DGKI-002_ENSG00000157680_ENST00000453654.2|mRNA|human
CCACAGGGTAGAACCACGGAAA	CACAGG	58.4	29	3.63130305242977	5.34561927081802	6.26733009719567	3.50184109295462	2.60484236383472	3.25965041730934	1.44994359719407	1.62367163364472	2.16112108588555	3.9547687870545	7.34290673942953	2.35718154341357	4.74627162109272	3.28218054946985	4.67292390738943	9.85315289325839	0.350645072875127	2.24329729259314	0.490411992993582	0.483743581364936	0.777261868141585	0	0	hsa-miR-140-3p	hsa-mir-140|hsa-mir-140|miRNA|human
AACAATATCCTGGTGCTGAA	ACAAUA	95.6	78.7	2.75979031984663	1.278300260413	0.637355603104644	3.251709586315	1.12241175027025	1.28410470984913	0.362485899298517	1.31142708871305	0.576298956236145	1.41774730101954	0.92841349578994	1.63189491467093	0.821470088266048	0.820545137367461	1.32580631791049	1.02815508451392	-0.33622326979176	0.641398393138988	0.448970653170139	0.502824180480936	0.787184038855297	0	0	hsa-miR-338-5p	hsa-mir-338|hsa-mir-338|miRNA|human
TGAGGTAGTAGGTTGTTTGGTTT	GAGGUA	72.4	50.3	1.01676485468034	0.697254687498003	0.743581536955418	0.625328766599039	1.05887900968891	0.592663712238061	0.724971798597035	0.749386907836027	0.576298956236145	0.522327953007199	1.43482085712991	0.181321657185659	1.46039126802853	0.273515045789154	0.804177602667018	0.17135918075232	-0.0593709106235174	0.0190442694296401	0.0129596081405428	0.909364411523239	0.970401181472093	0	0	noMatch	hsa-let-7c|hsa-let-7c|miRNA|human
TGGCAGGTTGGATTCATTG	GGCAGG	7.4	17.3	0	0.232418229166001	0.106225933850774	0.625328766599039	4.61671248224366	0	2.89988719438814	4.80856599194784	0.144074739059036	1.86545697502571	0.0844012268899946	3.62643314371319	1.27784235952496	0.547030091578308	1.39100990731592	0.4283979518808	0.476915127761898	0.957889418071116	0.28571645125869	0.592978696920907	0.833886418733084	0	0	noMatch	CEP350_CEP350-001_ENSG00000135837_ENST00000367607.3|mRNA|human
TTATAGAGCAATGAGACTGATA	UAUAGA	70.6	77.8	3.63130305242977	3.48627343749001	3.50545581707554	2.25118355975654	0	1.77799113671418	0.181242949649259	0.124897817972671	1.00852317341325	0	0	0	0	0.410272568683731	0.0434690596036226	1.97063057865168	-2.359705930901	0.263278283037549	5.54290352265639	0.0185557712204102	0.291254383054588	0	0	noMatch	hsa-mir-340|hsa-mir-340|miRNA|human
AGCGAGACCCCGTCTCTTA	GCGAGA	87	67.3	4.35756366291572	1.045882031247	2.76187428012012	6.75355067926963	17.4715036598671	9.28506482506296	8.51841863351516	1.56122272465839	3.1696442592988	1.0446559060144	1.26601840334992	1.99453822904225	4.65499716684094	2.87190798078612	4.82506561600211	3.34150402467024	-1.31003126324838	2.44732216568344	5.70799353758765	0.0168878310008527	0.280793003532313	0	0	noMatch	rn7sl1C53TT54GT70C|scRNA|human
CTTTGCTTATCTAGCTGTATGA	UUUGCU	64.8	69.2	11.3296655235809	11.156074999968	17.7397309530793	11.3809835521025	0.84710320775113	16.1994748011737	0.362485899298517	0.56204018087702	10.3733812122506	1.0446559060144	1.18161717645992	1.63189491467093	1.36911681377675	21.8812036631323	1.08672649009056	6.68300804934048	-0.962031265994788	2.87535559539854	1.71964397574365	0.189738879546633	0.582637238510482	0	0	noMatch	hsa-mir-9-1|hsa-mir-9-1|miRNA|human
CATAGCGAGACCCCGTCTCTA	AUAGCG	80.8	91.1	7.11735398276235	3.71869166665601	5.09884482483715	8.62953697906674	8.93693884177442	11.5569423886422	3.62485899298517	8.05590925923729	2.88149478118073	16.6398762172293	29.2872257308281	2.17585988622791	3.19460589881241	9.84654164840954	8.23738679488648	12.5092201949194	0.690470198722282	3.33994047797778	1.59008472562041	0.20731402931063	0.595587036757218	0	0	noMatch	rn7sl1C53TT54GT70C|scRNA|human
TGGTTGACCGTCCCACATACAT	GGUUGA	46.8	56.3	1.74302546516629	1.74313671874501	9.34788217886811	1.37572328651789	0	2.66698670507128	0	0	2.44927056400362	0	0	0	0	2.46163541210238	0.0217345298018113	8.1395610857352	-0.695697794101227	1.00041879456752	0.306315930596188	0.579949725739931	0.826926403362023	0	0	noMatch	hsa-mir-299|hsa-mir-299|miRNA|human
TTTGAAAGGCTATTTCTT	UUGAAA	93.9	75.2	0.581008488388763	1.16209114583	1.38093714006006	0.250131506639616	0.127065481162669	0.691440997611071	0.181242949649259	0	0.288149478118073	0	0	0	0.273823362755349	0.547030091578308	0.0869381192072452	0.51407754225696	-1.69093268843454	-0.992633405338882	3.93012370501246	0.0474284553613221	0.397514333093419	0	0	noMatch	hsa-mir-488|hsa-mir-488|miRNA|human
ACGCCCTTACCCCAAAAAGCAT	CGCCCU	77.3	39	2.17878183145786	0	0.318677801552322	0.125065753319808	1.12241175027025	0.592663712238061	8.15593273421664	1.43632490668572	0.288149478118073	0.298473116004114	0.506407361339967	0.362643314371319	1.0952934510214	0.820545137367461	0.760708543063395	1.97063057865168	-0.906377794687297	0.462514308084149	1.50676972645078	0.219632659884614	0.604377719456897	0	0	hsa-miR-129-2-3p	hsa-mir-129-2|hsa-mir-129-2|miRNA|human
CAGCGGAATCCCAAAAGCAGCTG	AGCGGA	64.5	57.7	2.17878183145786	1.278300260413	0.849807470806192	0.750394519918847	1.33418755220803	0.888995568357092	3.98734489228369	0.686937998849691	2.16112108588555	0.596946232008227	2.27883312602985	2.71982485778489	1.27784235952496	1.50433275184035	1.08672649009056	1.54223262677088	0.0351998354391225	0.797553692196825	0.00497691087988628	0.943758114464241	0.982106992192268	0	0	hsa-miR-191-5p	hsa-mir-191|hsa-mir-191|miRNA|human
TATTGCTTAAGAATACGCGT	AUUGCU	53.9	56.3	71.0282877055263	109.701404166352	148.928759258785	60.6568903601068	10.885276219602	245.659108722676	7.79344683491812	22.1069137811628	121.16685554865	36.1898653154988	46.589477243277	66.9076915015083	35.1406648869365	169.579328389275	33.1016888881586	338.26302280508	0.122097794736859	6.64590449338964	0.0362284729023656	0.84904444563247	0.948477287638889	0	0	hsa-miR-137-3p	hsa-mir-137|hsa-mir-137|miRNA|human
GACCGATTTCTCCTGGTGTTC	ACCGAU	88.8	63.2	22.804583169259	17.7799945311991	29.1059058751121	18.7598629979712	29.3733037287704	30.1270720387681	15.5868936698362	26.6656841371653	22.4756592932097	17.4606772862406	30.806447814848	15.7749841751524	16.9770484908317	18.0519930220842	37.3399221995118	13.1089773275525	0.0463177874730312	4.65462016503329	0.0116025234907369	0.914221762123378	0.972076910137114	0	0	hsa-miR-29c-5p	hsa-mir-29c|hsa-mir-29c|miRNA|human
TTCCCTTTGTCGTCCTATGCCT	UCCCUU	82.5	96.5	0.581008488388763	0.813463802081003	0.212451867701548	0.750394519918847	0.825925627557352	0.987772853730102	0.724971798597035	1.31142708871305	0.432224217177109	0.596946232008227	1.77242576468989	0.906608285928297	0.730195634014265	1.09406018315662	1.3475408477123	0.25703877112848	0.546257306103821	0.190855461191754	1.12645829432588	0.288532053845986	0.654374741493367	0	0	noMatch	hsa-mir-204|hsa-mir-204|miRNA|human
TGGCCGCAGCAACCTCGGTT	GGCCGC	13	8.3	0.145252122097191	0.348627343749001	0.424903735403096	0.125065753319808	0.105887900968891	0.19755457074602	0	1.56122272465839	0.144074739059036	0.223854837003085	0.0844012268899946	1.45057325748528	0.365097817007133	0.136757522894577	0.434690596036226	0.4283979518808	1.56576144845581	-0.757905128871442	3.98336814492325	0.0459515912007563	0.394313231101936	0	0	noMatch	trnaH11A5G|tRNA|human
TCTCACACAGCAATCGCACCCGTC	CUCACA	64.1	64.1	0.290504244194382	0.116209114583	0	0.250131506639616	5.04026408611922	0.19755457074602	9.42463338176145	4.80856599194784	0	4.92480641406787	4.81086993272969	3.62643314371319	4.92882052959629	0	4.95547279481298	0.17135918075232	0.682792365290862	1.76171907682622	0.467409950464702	0.494181131731583	0.783315632898868	0	0	noMatch	hsa-mir-342|hsa-mir-342|miRNA|human
CTGGCATGTTGGAACA	UGGCAU	82.2	35.5	0.871512732583145	0.116209114583	0.106225933850774	0.500263013279232	0.0211775801937782	0	0.181242949649259	0	0.288149478118073	0.0746182790010284	0	0	0	1.23081770605119	0	1.11383467489008	0.226570994226706	-1.38496750088587	0.0336907509787423	0.854366173442916	0.950192280233356	0	0	noMatch	RNA45S5_NR_046235_prec3.3|rRNA_prec|human
CTCGGCCGATCGAAAGGG	UCGGCC	50.9	31.3	0.435756366291572	1.278300260413	0.212451867701548	0.125065753319808	0.084710320775113	0.493886426865051	0.181242949649259	0.0624489089863356	0.432224217177109	0.298473116004114	0	0	0.0912744542517831	1.09406018315662	0.152141708612679	0.25703877112848	-0.577143825078357	-1.14221642206737	0.468675712068238	0.4935970345478	0.782812764205603	0	0	noMatch	RNA45S5_NR_046235_prec3.3|rRNA_prec|human
TAATGGATAAGGCATCAGCCTCC	AAUGGA	84.5	65.8	0.145252122097191	0.232418229166001	0	1.37572328651789	0.508261924650678	0.395109141492041	0.362485899298517	1.56122272465839	0.144074739059036	1.41774730101954	0.0844012268899946	0.181321657185659	0.365097817007133	0.136757522894577	0.369487006630792	0.08567959037616	0.372694843288553	-0.468019803078215	0.224429697415498	0.635685242778002	0.856371500786372	0	0	noMatch	trnaR4G37T|tRNA|human
AGTAGGTAGCGCTTCAG	GUAGGU	23.5	13.6	1.16201697677753	0.116209114583	0	0.125065753319808	0.0211775801937782	0	0	0	0.144074739059036	0	0	0	0	0.547030091578308	0	1.7135918075232	0.427899743297109	-1.46353623084988	0.0812961884344965	0.775548481124985	0.918246540179436	0	0	noMatch	trnaM11G26T|tRNA|human
[truncated: 50,432 more rows]
