# Supplementary material for: SPOROS: A pipeline to analyze DISE/6mer seed toxicity
Source: PLoS Comput Biol. 2022 Mar 31;18(3):e1010022. doi: 10.1371/journal.pcbi.1010022 (PMC9004739; doi:10.1371/journal.pcbi.1010022)
Supplement: S4 Dataset — (ZIP) [file pcbi.1010022.s008.zip]

Archive with 6 entries (5 files):
- Suppl. Dataset 4.pdf
- __MACOSX/
- __MACOSX/._Suppl. Dataset 4.pdf
- Suppl. Dataset 4.Rmd
- Suppl. Dataset 4_F_SPOROS_multmixed_analysis---Fig3---081221.html
- __MACOSX/._Suppl. Dataset 4_F_SPOROS_multmixed_analysis---Fig3---081221.html
